# Supplementary material for: Blockchain enabled policy-based access control mechanism to restrict unauthorized access to electronic health records
Source: PeerJ Comput Sci. 2025 Jan 23;11:e2647. doi: 10.7717/peerj-cs.2647 (PMC11784709; doi:10.7717/peerj-cs.2647)
Supplement: Supplemental Information 1 [file peerj-cs-11-2647-s001.zip]

Archive with 61 entries (53 files):
- contracts/
- contracts/1_Storage.sol
- contracts/2_Owner.sol
- contracts/3_Ballot.sol
- scripts/
- scripts/deploy_with_ethers.ts
- scripts/deploy_with_web3.ts
- scripts/ethers-lib.ts
- scripts/web3-lib.ts
- tests/
- tests/Ballot_test.sol
- tests/storage.test.js
- README.txt
- .prettierrc.json
- package.json
- README.md
- package-lock.json
- artifacts/
- artifacts/build-info/
- artifacts/build-info/d33316ca744b50f5501a541bf9e74277.json
- artifacts/build-info/f81296abe27c41daffb1e0386f90c311.json
- artifacts/build-info/1629cf49d8011ebbaf3cff83ebab52ed.json
- artifacts/build-info/0e68ef980b46cfa9c8b739c809a8ea06.json
- artifacts/build-info/82b3c7fea526d3b719f6ba3b6c8bee02.json
- artifacts/HealthcareRecords_metadata.json
- artifacts/HealthcareRecords.json
- artifacts/Tickets_metadata.json
- artifacts/Tickets.json
- artifacts/pay_metadata.json
- artifacts/pay.json
- artifacts/Pay_metadata.json
- artifacts/Pay.json
- artifacts/MyContract_metadata.json
- artifacts/MyContract.json
- artifacts/Subject_metadata.json
- artifacts/Subject.json
- artifacts/Controller_metadata.json
- artifacts/Controller.json
- artifacts/Requester_metadata.json
- artifacts/Requester.json
- artifacts/IController_metadata.json
- artifacts/IController.json
- artifacts/PolicyContract_metadata.json
- artifacts/PolicyContract.json
- artifacts/IPolicyContract_metadata.json
- artifacts/IPolicyContract.json
- artifacts/MockController_metadata.json
- artifacts/MockPolicyContract_metadata.json
- artifacts/MockController.json
- artifacts/MockPolicyContract.json
- artifacts/working project/
- artifacts/working project/desktop.ini
- artifacts/ISubject_metadata.json
- artifacts/ISubject.json
- .states/
- .states/vm-cancun/
- .states/vm-cancun/state.json
- Subject.sol
- Controller.sol
- Requester.sol
- all.sol
