# Supplementary material for: Blockchain enabled policy-based access control mechanism to restrict unauthorized access to electronic health records
Source: PeerJ Comput Sci. 2025 Jan 23;11:e2647. doi: 10.7717/peerj-cs.2647 (PMC11784709; doi:10.7717/peerj-cs.2647)
Supplement: Supplemental Information 1 [file peerj-cs-11-2647-s001.zip › contracts/1_Storage.sol]

// SPDX-License-Identifier: GPL-3.0

pragma solidity >=0.8.2 <0.9.0;

/**
 * @title Storage
 * @dev Store & retrieve value in a variable
 * @custom:dev-run-script ./scripts/deploy_with_ethers.ts
 */
contract Storage {

    uint256 number;

    /**
     * @dev Store value in variable
     * @param num value to store
     */
    function store(uint256 num) public {
        number = num;
    }

    /**
     * @dev Return value 
     * @return value of 'number'
     */
    function retrieve() public view returns (uint256){
        return number;
    }
}
