# Supplementary material for: Blockchain enabled policy-based access control mechanism to restrict unauthorized access to electronic health records
Source: PeerJ Comput Sci. 2025 Jan 23;11:e2647. doi: 10.7717/peerj-cs.2647 (PMC11784709; doi:10.7717/peerj-cs.2647)
Supplement: Supplemental Information 1 [file peerj-cs-11-2647-s001.zip › scripts/deploy_with_ethers.ts]

// This script can be used to deploy the "Storage" contract using ethers.js library.
// Please make sure to compile "./contracts/1_Storage.sol" file before running this script.
// And use Right click -> "Run" from context menu of the file to run the script. Shortcut: Ctrl+Shift+S

import { deploy } from './ethers-lib'

(async () => {
  try {
    const result = await deploy('Storage', [])
    console.log(`address: ${result.address}`)
  } catch (e) {
    console.log(e.message)
  }
})()
