# Supplementary material for: Blockchain enabled policy-based access control mechanism to restrict unauthorized access to electronic health records
Source: PeerJ Comput Sci. 2025 Jan 23;11:e2647. doi: 10.7717/peerj-cs.2647 (PMC11784709; doi:10.7717/peerj-cs.2647)
Supplement: Supplemental Information 1 [file peerj-cs-11-2647-s001.zip › scripts/ethers-lib.ts]

import { ethers } from 'ethers'

/**
 * Deploy the given contract
 * @param {string} contractName name of the contract to deploy
 * @param {Array<any>} args list of constructor' parameters
 * @param {Number} accountIndex account index from the exposed account
 * @return {Contract} deployed contract
 */
export const deploy = async (contractName: string, args: Array<any>, accountIndex?: number): Promise<ethers.Contract> => {

  console.log(`deploying ${contractName}`)
  // Note that the script needs the ABI which is generated from the compilation artifact.
  // Make sure contract is compiled and artifacts are generated
  const artifactsPath = `browser/contracts/artifacts/${contractName}.json` // Change this for different path

  const metadata = JSON.parse(await remix.call('fileManager', 'getFile', artifactsPath))
  // 'web3Provider' is a remix global variable object

  const signer = (new ethers.providers.Web3Provider(web3Provider)).getSigner(accountIndex)

  const factory = new ethers.ContractFactory(metadata.abi, metadata.data.bytecode.object, signer)

  const contract = await factory.deploy(...args)

  // The contract is NOT deployed yet; we must wait until it is mined
  await contract.deployed()
  return contract
}
