# Supplementary material for: Blockchain enabled policy-based access control mechanism to restrict unauthorized access to electronic health records
Source: PeerJ Comput Sci. 2025 Jan 23;11:e2647. doi: 10.7717/peerj-cs.2647 (PMC11784709; doi:10.7717/peerj-cs.2647)
Supplement: Supplemental Information 1 [file peerj-cs-11-2647-s001.zip › scripts/web3-lib.ts]

import Web3 from 'web3'
import { Contract, ContractSendMethod, Options } from 'web3-eth-contract'

/**
 * Deploy the given contract
 * @param {string} contractName name of the contract to deploy
 * @param {Array<any>} args list of constructor' parameters
 * @param {string} from account used to send the transaction
 * @param {number} gas gas limit
 * @return {Options} deployed contract
 */
export const deploy = async (contractName: string, args: Array<any>, from?: string, gas?: number): Promise<Options> => {

  const web3 = new Web3(web3Provider)
  console.log(`deploying ${contractName}`)
  // Note that the script needs the ABI which is generated from the compilation artifact.
  // Make sure contract is compiled and artifacts are generated
  const artifactsPath = `browser/contracts/artifacts/${contractName}.json`

  const metadata = JSON.parse(await remix.call('fileManager', 'getFile', artifactsPath))

  const accounts = await web3.eth.getAccounts()

  const contract: Contract = new web3.eth.Contract(metadata.abi)

  const contractSend: ContractSendMethod = contract.deploy({
    data: metadata.data.bytecode.object,
    arguments: args
  })

  const newContractInstance = await contractSend.send({
    from: from || accounts[0],
    gas: gas || 1500000
  })
  return newContractInstance.options
}
