# Supplementary material for: Blockchain enabled policy-based access control mechanism to restrict unauthorized access to electronic health records
Source: PeerJ Comput Sci. 2025 Jan 23;11:e2647. doi: 10.7717/peerj-cs.2647 (PMC11784709; doi:10.7717/peerj-cs.2647)
Supplement: Supplemental Information 1 [file peerj-cs-11-2647-s001.zip › tests/Ballot_test.sol]

// SPDX-License-Identifier: GPL-3.0

pragma solidity >=0.7.0 <0.9.0;
import "remix_tests.sol"; // this import is automatically injected by Remix.
import "hardhat/console.sol";
import "../contracts/3_Ballot.sol";

contract BallotTest {

    bytes32[] proposalNames;

    Ballot ballotToTest;
    function beforeAll () public {
        proposalNames.push(bytes32("candidate1"));
        ballotToTest = new Ballot(proposalNames);
    }

    function checkWinningProposal () public {
        console.log("Running checkWinningProposal");
        ballotToTest.vote(0);
        Assert.equal(ballotToTest.winningProposal(), uint(0), "proposal at index 0 should be the winning proposal");
        Assert.equal(ballotToTest.winnerName(), bytes32("candidate1"), "candidate1 should be the winner name");
    }

    function checkWinninProposalWithReturnValue () public view returns (bool) {
        return ballotToTest.winningProposal() == 0;
    }
}
