# Supplementary material for: Blockchain enabled policy-based access control mechanism to restrict unauthorized access to electronic health records
Source: PeerJ Comput Sci. 2025 Jan 23;11:e2647. doi: 10.7717/peerj-cs.2647 (PMC11784709; doi:10.7717/peerj-cs.2647)
Supplement: Supplemental Information 1 [file peerj-cs-11-2647-s001.zip › tests/storage.test.js]

/* eslint-disable no-undef */
// Right click on the script name and hit "Run" to execute
const { expect } = require("chai");
const { ethers } = require("hardhat");

describe("Storage", function () {
  it("test initial value", async function () {
    const Storage = await ethers.getContractFactory("Storage");
    const storage = await Storage.deploy();
    await storage.deployed();
    console.log("storage deployed at:" + storage.address);
    expect((await storage.retrieve()).toNumber()).to.equal(0);
  });
  it("test updating and retrieving updated value", async function () {
    const Storage = await ethers.getContractFactory("Storage");
    const storage = await Storage.deploy();
    await storage.deployed();
    const storage2 = await ethers.getContractAt("Storage", storage.address);
    const setValue = await storage2.store(56);
    await setValue.wait();
    expect((await storage2.retrieve()).toNumber()).to.equal(56);
  });
});
