# Supplementary material for: Blockchain enabled policy-based access control mechanism to restrict unauthorized access to electronic health records
Source: PeerJ Comput Sci. 2025 Jan 23;11:e2647. doi: 10.7717/peerj-cs.2647 (PMC11784709; doi:10.7717/peerj-cs.2647)
Supplement: Supplemental Information 1 [file peerj-cs-11-2647-s001.zip › package-lock.json]

{
  "name": "healthcare",
  "version": "0.1.0",
  "lockfileVersion": 3,
  "requires": true,
  "packages": {
    "": {
      "name": "healthcare",
      "version": "0.1.0",
      "dependencies": {
        "@testing-library/jest-dom": "^5.17.0",
        "@testing-library/react": "^13.4.0",
        "@testing-library/user-event": "^13.5.0",
        "ethers": "^5.7.1",
        "react": "^18.3.1",
        "react-dom": "^18.3.1",
        "react-scripts": "5.0.1",
        "web-vitals": "^2.1.4"
      }
    },
    "node_modules/@adobe/css-tools": {
      "version": "4.4.0",
      "resolved": "https://registry.npmjs.org/@adobe/css-tools/-/css-tools-4.4.0.tgz",
      "integrity": "sha512-Ff9+ksdQQB3rMncgqDK78uLznstjyfIf2Arnh22pW8kBpLs6rpKDwgnZT46hin5Hl1WzazzK64DOrhSwYpS7bQ==",
      "license": "MIT"
    },
    "node_modules/@alloc/quick-lru": {
      "version": "5.2.0",
      "resolved": "https://registry.npmjs.org/@alloc/quick-lru/-/quick-lru-5.2.0.tgz",
      "integrity": "sha512-UrcABB+4bUrFABwbluTIBErXwvbsU/V7TZWfmbgJfbkwiBuziS9gxdODUyuiecfdGQ85jglMW6juS3+z5TsKLw==",
      "license": "MIT",
      "engines": {
        "node": ">=10"
      },
      "funding": {
        "url": "https://github.com/sponsors/sindresorhus"
      }
    },
    "node_modules/@ampproject/remapping": {
      "version": "2.3.0",
      "resolved": "https://registry.npmjs.org/@ampproject/remapping/-/remapping-2.3.0.tgz",
      "integrity": "sha512-30iZtAPgz+LTIYoeivqYo853f02jBYSd5uGnGpkFV0M3xOt9aN73erkgYAmZU43x4VfqcnLxW9Kpg3R5LC4YYw==",
      "license": "Apache-2.0",
      "dependencies": {
        "@jridgewell/gen-mapping": "^0.3.5",
        "@jridgewell/trace-mapping": "^0.3.24"
      },
      "engines": {
        "node": ">=6.0.0"
      }
    },
    "node_modules/@babel/code-frame": {
      "version": "7.24.7",
      "resolved": "https://registry.npmjs.org/@babel/code-frame/-/code-frame-7.24.7.tgz",
      "integrity": "sha512-BcYH1CVJBO9tvyIZ2jVeXgSIMvGZ2FDRvDdOIVQyuklNKSsx+eppDEBq/g47Ayw+RqNFE+URvOShmf+f/qwAlA==",
      "license": "MIT",
      "dependencies": {
        "@babel/highlight": "^7.24.7",
        "picocolors": "^1.0.0"
      },
      "engines": {
        "node": ">=6.9.0"
      }
    },
    "node_modules/@babel/compat-data": {
      "version": "7.25.2",
      "resolved": "https://registry.npmjs.org/@babel/compat-data/-/compat-data-7.25.2.tgz",
      "integrity": "sha512-bYcppcpKBvX4znYaPEeFau03bp89ShqNMLs+rmdptMw+heSZh9+z84d2YG+K7cYLbWwzdjtDoW/uqZmPjulClQ==",
      "license": "MIT",
      "engines": {
        "node": ">=6.9.0"
      }
    },
    "node_modules/@babel/core": {
      "version": "7.25.2",
      "resolved": "https://registry.npmjs.org/@babel/core/-/core-7.25.2.tgz",
      "integrity": "sha512-BBt3opiCOxUr9euZ5/ro/Xv8/V7yJ5bjYMqG/C1YAo8MIKAnumZalCN+msbci3Pigy4lIQfPUpfMM27HMGaYEA==",
      "license": "MIT",
      "dependencies": {
        "@ampproject/remapping": "^2.2.0",
        "@babel/code-frame": "^7.24.7",
        "@babel/generator": "^7.25.0",
        "@babel/helper-compilation-targets": "^7.25.2",
        "@babel/helper-module-transforms": "^7.25.2",
        "@babel/helpers": "^7.25.0",
        "@babel/parser": "^7.25.0",
        "@babel/template": "^7.25.0",
        "@babel/traverse": "^7.25.2",
        "@babel/types": "^7.25.2",
        "convert-source-map": "^2.0.0",
        "debug": "^4.1.0",
        "gensync": "^1.0.0-beta.2",
        "json5": "^2.2.3",
        "semver": "^6.3.1"
      },
      "engines": {
        "node": ">=6.9.0"
      },
      "funding": {
        "type": "opencollective",
        "url": "https://opencollective.com/babel"
      }
    },
    "node_modules/@babel/core/node_modules/semver": {
      "version": "6.3.1",
      "resolved": "https://registry.npmjs.org/semver/-/semver-6.3.1.tgz",
      "integrity": "sha512-BR7VvDCVHO+q2xBEWskxS6DJE1qRnb7DxzUrogb71CWoSficBxYsiAGd+Kl0mmq/MprG9yArRkyrQxTO6XjMzA==",
      "license": "ISC",
      "bin": {
        "semver": "bin/semver.js"
      }
    },
    "node_modules/@babel/eslint-parser": {
      "version": "7.25.1",
      "resolved": "https://registry.npmjs.org/@babel/eslint-parser/-/eslint-parser-7.25.1.tgz",
      "integrity": "sha512-Y956ghgTT4j7rKesabkh5WeqgSFZVFwaPR0IWFm7KFHFmmJ4afbG49SmfW4S+GyRPx0Dy5jxEWA5t0rpxfElWg==",
      "license": "MIT",
      "dependencies": {
        "@nicolo-ribaudo/eslint-scope-5-internals": "5.1.1-v1",
        "eslint-visitor-keys": "^2.1.0",
        "semver": "^6.3.1"
      },
      "engines": {
        "node": "^10.13.0 || ^12.13.0 || >=14.0.0"
      },
      "peerDependencies": {
        "@babel/core": "^7.11.0",
        "eslint": "^7.5.0 || ^8.0.0 || ^9.0.0"
      }
    },
    "node_modules/@babel/eslint-parser/node_modules/eslint-visitor-keys": {
      "version": "2.1.0",
      "resolved": "https://registry.npmjs.org/eslint-visitor-keys/-/eslint-visitor-keys-2.1.0.tgz",
      "integrity": "sha512-0rSmRBzXgDzIsD6mGdJgevzgezI534Cer5L/vyMX0kHzT/jiB43jRhd9YUlMGYLQy2zprNmoT8qasCGtY+QaKw==",
      "license": "Apache-2.0",
      "engines": {
        "node": ">=10"
      }
    },
    "node_modules/@babel/eslint-parser/node_modules/semver": {
      "version": "6.3.1",
      "resolved": "https://registry.npmjs.org/semver/-/semver-6.3.1.tgz",
      "integrity": "sha512-BR7VvDCVHO+q2xBEWskxS6DJE1qRnb7DxzUrogb71CWoSficBxYsiAGd+Kl0mmq/MprG9yArRkyrQxTO6XjMzA==",
      "license": "ISC",
      "bin": {
        "semver": "bin/semver.js"
      }
    },
    "node_modules/@babel/generator": {
      "version": "7.25.0",
      "resolved": "https://registry.npmjs.org/@babel/generator/-/generator-7.25.0.tgz",
      "integrity": "sha512-3LEEcj3PVW8pW2R1SR1M89g/qrYk/m/mB/tLqn7dn4sbBUQyTqnlod+II2U4dqiGtUmkcnAmkMDralTFZttRiw==",
      "license": "MIT",
      "dependencies": {
        "@babel/types": "^7.25.0",
        "@jridgewell/gen-mapping": "^0.3.5",
        "@jridgewell/trace-mapping": "^0.3.25",
        "jsesc": "^2.5.1"
      },
      "engines": {
        "node": ">=6.9.0"
      }
    },
    "node_modules/@babel/helper-annotate-as-pure": {
      "version": "7.24.7",
      "resolved": "https://registry.npmjs.org/@babel/helper-annotate-as-pure/-/helper-annotate-as-pure-7.24.7.tgz",
      "integrity": "sha512-BaDeOonYvhdKw+JoMVkAixAAJzG2jVPIwWoKBPdYuY9b452e2rPuI9QPYh3KpofZ3pW2akOmwZLOiOsHMiqRAg==",
      "license": "MIT",
      "dependencies": {
        "@babel/types": "^7.24.7"
      },
      "engines": {
        "node": ">=6.9.0"
      }
    },
    "node_modules/@babel/helper-builder-binary-assignment-operator-visitor": {
      "version": "7.24.7",
      "resolved": "https://registry.npmjs.org/@babel/helper-builder-binary-assignment-operator-visitor/-/helper-builder-binary-assignment-operator-visitor-7.24.7.tgz",
      "integrity": "sha512-xZeCVVdwb4MsDBkkyZ64tReWYrLRHlMN72vP7Bdm3OUOuyFZExhsHUUnuWnm2/XOlAJzR0LfPpB56WXZn0X/lA==",
      "license": "MIT",
      "dependencies": {
        "@babel/traverse": "^7.24.7",
        "@babel/types": "^7.24.7"
      },
      "engines": {
        "node": ">=6.9.0"
      }
    },
    "node_modules/@babel/helper-compilation-targets": {
      "version": "7.25.2",
      "resolved": "https://registry.npmjs.org/@babel/helper-compilation-targets/-/helper-compilation-targets-7.25.2.tgz",
      "integrity": "sha512-U2U5LsSaZ7TAt3cfaymQ8WHh0pxvdHoEk6HVpaexxixjyEquMh0L0YNJNM6CTGKMXV1iksi0iZkGw4AcFkPaaw==",
      "license": "MIT",
      "dependencies": {
        "@babel/compat-data": "^7.25.2",
        "@babel/helper-validator-option": "^7.24.8",
        "browserslist": "^4.23.1",
        "lru-cache": "^5.1.1",
        "semver": "^6.3.1"
      },
      "engines": {
        "node": ">=6.9.0"
      }
    },
    "node_modules/@babel/helper-compilation-targets/node_modules/semver": {
      "version": "6.3.1",
      "resolved": "https://registry.npmjs.org/semver/-/semver-6.3.1.tgz",
      "integrity": "sha512-BR7VvDCVHO+q2xBEWskxS6DJE1qRnb7DxzUrogb71CWoSficBxYsiAGd+Kl0mmq/MprG9yArRkyrQxTO6XjMzA==",
      "license": "ISC",
      "bin": {
        "semver": "bin/semver.js"
      }
    },
    "node_modules/@babel/helper-create-class-features-plugin": {
      "version": "7.25.0",
      "resolved": "https://registry.npmjs.org/@babel/helper-create-class-features-plugin/-/helper-create-class-features-plugin-7.25.0.tgz",
      "integrity": "sha512-GYM6BxeQsETc9mnct+nIIpf63SAyzvyYN7UB/IlTyd+MBg06afFGp0mIeUqGyWgS2mxad6vqbMrHVlaL3m70sQ==",
      "license": "MIT",
      "dependencies": {
        "@babel/helper-annotate-as-pure": "^7.24.7",
        "@babel/helper-member-expression-to-functions": "^7.24.8",
        "@babel/helper-optimise-call-expression": "^7.24.7",
        "@babel/helper-replace-supers": "^7.25.0",
        "@babel/helper-skip-transparent-expression-wrappers": "^7.24.7",
        "@babel/traverse": "^7.25.0",
        "semver": "^6.3.1"
      },
      "engines": {
        "node": ">=6.9.0"
      },
      "peerDependencies": {
        "@babel/core": "^7.0.0"
      }
    },
    "node_modules/@babel/helper-create-class-features-plugin/node_modules/semver": {
      "version": "6.3.1",
      "resolved": "https://registry.npmjs.org/semver/-/semver-6.3.1.tgz",
      "integrity": "sha512-BR7VvDCVHO+q2xBEWskxS6DJE1qRnb7DxzUrogb71CWoSficBxYsiAGd+Kl0mmq/MprG9yArRkyrQxTO6XjMzA==",
      "license": "ISC",
      "bin": {
        "semver": "bin/semver.js"
      }
    },
    "node_modules/@babel/helper-create-regexp-features-plugin": {
      "version": "7.25.2",
      "resolved": "https://registry.npmjs.org/@babel/helper-create-regexp-features-plugin/-/helper-create-regexp-features-plugin-7.25.2.tgz",
      "integrity": "sha512-+wqVGP+DFmqwFD3EH6TMTfUNeqDehV3E/dl+Sd54eaXqm17tEUNbEIn4sVivVowbvUpOtIGxdo3GoXyDH9N/9g==",
      "license": "MIT",
      "dependencies": {
        "@babel/helper-annotate-as-pure": "^7.24.7",
        "regexpu-core": "^5.3.1",
        "semver": "^6.3.1"
      },
      "engines": {
        "node": ">=6.9.0"
      },
      "peerDependencies": {
        "@babel/core": "^7.0.0"
      }
    },
    "node_modules/@babel/helper-create-regexp-features-plugin/node_modules/semver": {
      "version": "6.3.1",
      "resolved": "https://registry.npmjs.org/semver/-/semver-6.3.1.tgz",
      "integrity": "sha512-BR7VvDCVHO+q2xBEWskxS6DJE1qRnb7DxzUrogb71CWoSficBxYsiAGd+Kl0mmq/MprG9yArRkyrQxTO6XjMzA==",
      "license": "ISC",
      "bin": {
        "semver": "bin/semver.js"
      }
    },
    "node_modules/@babel/helper-define-polyfill-provider": {
      "version": "0.6.2",
      "resolved": "https://registry.npmjs.org/@babel/helper-define-polyfill-provider/-/helper-define-polyfill-provider-0.6.2.tgz",
      "integrity": "sha512-LV76g+C502biUK6AyZ3LK10vDpDyCzZnhZFXkH1L75zHPj68+qc8Zfpx2th+gzwA2MzyK+1g/3EPl62yFnVttQ==",
      "license": "MIT",
      "dependencies": {
        "@babel/helper-compilation-targets": "^7.22.6",
        "@babel/helper-plugin-utils": "^7.22.5",
        "debug": "^4.1.1",
        "lodash.debounce": "^4.0.8",
        "resolve": "^1.14.2"
      },
      "peerDependencies": {
        "@babel/core": "^7.4.0 || ^8.0.0-0 <8.0.0"
      }
    },
    "node_modules/@babel/helper-member-expression-to-functions": {
      "version": "7.24.8",
      "resolved": "https://registry.npmjs.org/@babel/helper-member-expression-to-functions/-/helper-member-expression-to-functions-7.24.8.tgz",
      "integrity": "sha512-LABppdt+Lp/RlBxqrh4qgf1oEH/WxdzQNDJIu5gC/W1GyvPVrOBiItmmM8wan2fm4oYqFuFfkXmlGpLQhPY8CA==",
      "license": "MIT",
      "dependencies": {
        "@babel/traverse": "^7.24.8",
        "@babel/types": "^7.24.8"
      },
      "engines": {
        "node": ">=6.9.0"
      }
    },
    "node_modules/@babel/helper-module-imports": {
      "version": "7.24.7",
      "resolved": "https://registry.npmjs.org/@babel/helper-module-imports/-/helper-module-imports-7.24.7.tgz",
      "integrity": "sha512-8AyH3C+74cgCVVXow/myrynrAGv+nTVg5vKu2nZph9x7RcRwzmh0VFallJuFTZ9mx6u4eSdXZfcOzSqTUm0HCA==",
      "license": "MIT",
      "dependencies": {
        "@babel/traverse": "^7.24.7",
        "@babel/types": "^7.24.7"
      },
      "engines": {
        "node": ">=6.9.0"
      }
    },
    "node_modules/@babel/helper-module-transforms": {
      "version": "7.25.2",
      "resolved": "https://registry.npmjs.org/@babel/helper-module-transforms/-/helper-module-transforms-7.25.2.tgz",
      "integrity": "sha512-BjyRAbix6j/wv83ftcVJmBt72QtHI56C7JXZoG2xATiLpmoC7dpd8WnkikExHDVPpi/3qCmO6WY1EaXOluiecQ==",
      "license": "MIT",
      "dependencies": {
        "@babel/helper-module-imports": "^7.24.7",
        "@babel/helper-simple-access": "^7.24.7",
        "@babel/helper-validator-identifier": "^7.24.7",
        "@babel/traverse": "^7.25.2"
      },
      "engines": {
        "node": ">=6.9.0"
      },
      "peerDependencies": {
        "@babel/core": "^7.0.0"
      }
    },
    "node_modules/@babel/helper-optimise-call-expression": {
      "version": "7.24.7",
      "resolved": "https://registry.npmjs.org/@babel/helper-optimise-call-expression/-/helper-optimise-call-expression-7.24.7.tgz",
      "integrity": "sha512-jKiTsW2xmWwxT1ixIdfXUZp+P5yURx2suzLZr5Hi64rURpDYdMW0pv+Uf17EYk2Rd428Lx4tLsnjGJzYKDM/6A==",
      "license": "MIT",
      "dependencies": {
        "@babel/types": "^7.24.7"
      },
      "engines": {
        "node": ">=6.9.0"
      }
    },
    "node_modules/@babel/helper-plugin-utils": {
      "version": "7.24.8",
      "resolved": "https://registry.npmjs.org/@babel/helper-plugin-utils/-/helper-plugin-utils-7.24.8.tgz",
      "integrity": "sha512-FFWx5142D8h2Mgr/iPVGH5G7w6jDn4jUSpZTyDnQO0Yn7Ks2Kuz6Pci8H6MPCoUJegd/UZQ3tAvfLCxQSnWWwg==",
      "license": "MIT",
      "engines": {
        "node": ">=6.9.0"
      }
    },
    "node_modules/@babel/helper-remap-async-to-generator": {
      "version": "7.25.0",
      "resolved": "https://registry.npmjs.org/@babel/helper-remap-async-to-generator/-/helper-remap-async-to-generator-7.25.0.tgz",
      "integrity": "sha512-NhavI2eWEIz/H9dbrG0TuOicDhNexze43i5z7lEqwYm0WEZVTwnPpA0EafUTP7+6/W79HWIP2cTe3Z5NiSTVpw==",
      "license": "MIT",
      "dependencies": {
        "@babel/helper-annotate-as-pure": "^7.24.7",
        "@babel/helper-wrap-function": "^7.25.0",
        "@babel/traverse": "^7.25.0"
      },
      "engines": {
        "node": ">=6.9.0"
      },
      "peerDependencies": {
        "@babel/core": "^7.0.0"
      }
    },
    "node_modules/@babel/helper-replace-supers": {
      "version": "7.25.0",
      "resolved": "https://registry.npmjs.org/@babel/helper-replace-supers/-/helper-replace-supers-7.25.0.tgz",
      "integrity": "sha512-q688zIvQVYtZu+i2PsdIu/uWGRpfxzr5WESsfpShfZECkO+d2o+WROWezCi/Q6kJ0tfPa5+pUGUlfx2HhrA3Bg==",
      "license": "MIT",
      "dependencies": {
        "@babel/helper-member-expression-to-functions": "^7.24.8",
        "@babel/helper-optimise-call-expression": "^7.24.7",
        "@babel/traverse": "^7.25.0"
      },
      "engines": {
        "node": ">=6.9.0"
      },
      "peerDependencies": {
        "@babel/core": "^7.0.0"
      }
    },
    "node_modules/@babel/helper-simple-access": {
      "version": "7.24.7",
      "resolved": "https://registry.npmjs.org/@babel/helper-simple-access/-/helper-simple-access-7.24.7.tgz",
      "integrity": "sha512-zBAIvbCMh5Ts+b86r/CjU+4XGYIs+R1j951gxI3KmmxBMhCg4oQMsv6ZXQ64XOm/cvzfU1FmoCyt6+owc5QMYg==",
      "license": "MIT",
      "dependencies": {
        "@babel/traverse": "^7.24.7",
        "@babel/types": "^7.24.7"
      },
      "engines": {
        "node": ">=6.9.0"
      }
    },
    "node_modules/@babel/helper-skip-transparent-expression-wrappers": {
      "version": "7.24.7",
      "resolved": "https://registry.npmjs.org/@babel/helper-skip-transparent-expression-wrappers/-/helper-skip-transparent-expression-wrappers-7.24.7.tgz",
      "integrity": "sha512-IO+DLT3LQUElMbpzlatRASEyQtfhSE0+m465v++3jyyXeBTBUjtVZg28/gHeV5mrTJqvEKhKroBGAvhW+qPHiQ==",
      "license": "MIT",
      "dependencies": {
        "@babel/traverse": "^7.24.7",
        "@babel/types": "^7.24.7"
      },
      "engines": {
        "node": ">=6.9.0"
      }
    },
    "node_modules/@babel/helper-string-parser": {
      "version": "7.24.8",
      "resolved": "https://registry.npmjs.org/@babel/helper-string-parser/-/helper-string-parser-7.24.8.tgz",
      "integrity": "sha512-pO9KhhRcuUyGnJWwyEgnRJTSIZHiT+vMD0kPeD+so0l7mxkMT19g3pjY9GTnHySck/hDzq+dtW/4VgnMkippsQ==",
      "license": "MIT",
      "engines": {
        "node": ">=6.9.0"
      }
    },
    "node_modules/@babel/helper-validator-identifier": {
      "version": "7.24.7",
      "resolved": "https://registry.npmjs.org/@babel/helper-validator-identifier/-/helper-validator-identifier-7.24.7.tgz",
      "integrity": "sha512-rR+PBcQ1SMQDDyF6X0wxtG8QyLCgUB0eRAGguqRLfkCA87l7yAP7ehq8SNj96OOGTO8OBV70KhuFYcIkHXOg0w==",
      "license": "MIT",
      "engines": {
        "node": ">=6.9.0"
      }
    },
    "node_modules/@babel/helper-validator-option": {
      "version": "7.24.8",
      "resolved": "https://registry.npmjs.org/@babel/helper-validator-option/-/helper-validator-option-7.24.8.tgz",
      "integrity": "sha512-xb8t9tD1MHLungh/AIoWYN+gVHaB9kwlu8gffXGSt3FFEIT7RjS+xWbc2vUD1UTZdIpKj/ab3rdqJ7ufngyi2Q==",
      "license": "MIT",
      "engines": {
        "node": ">=6.9.0"
      }
    },
    "node_modules/@babel/helper-wrap-function": {
      "version": "7.25.0",
      "resolved": "https://registry.npmjs.org/@babel/helper-wrap-function/-/helper-wrap-function-7.25.0.tgz",
      "integrity": "sha512-s6Q1ebqutSiZnEjaofc/UKDyC4SbzV5n5SrA2Gq8UawLycr3i04f1dX4OzoQVnexm6aOCh37SQNYlJ/8Ku+PMQ==",
      "license": "MIT",
      "dependencies": {
        "@babel/template": "^7.25.0",
        "@babel/traverse": "^7.25.0",
        "@babel/types": "^7.25.0"
      },
      "engines": {
        "node": ">=6.9.0"
      }
    },
    "node_modules/@babel/helpers": {
      "version": "7.25.0",
      "resolved": "https://registry.npmjs.org/@babel/helpers/-/helpers-7.25.0.tgz",
      "integrity": "sha512-MjgLZ42aCm0oGjJj8CtSM3DB8NOOf8h2l7DCTePJs29u+v7yO/RBX9nShlKMgFnRks/Q4tBAe7Hxnov9VkGwLw==",
      "license": "MIT",
      "dependencies": {
        "@babel/template": "^7.25.0",
        "@babel/types": "^7.25.0"
      },
      "engines": {
        "node": ">=6.9.0"
      }
    },
    "node_modules/@babel/highlight": {
      "version": "7.24.7",
      "resolved": "https://registry.npmjs.org/@babel/highlight/-/highlight-7.24.7.tgz",
      "integrity": "sha512-EStJpq4OuY8xYfhGVXngigBJRWxftKX9ksiGDnmlY3o7B/V7KIAc9X4oiK87uPJSc/vs5L869bem5fhZa8caZw==",
      "license": "MIT",
      "dependencies": {
        "@babel/helper-validator-identifier": "^7.24.7",
        "chalk": "^2.4.2",
        "js-tokens": "^4.0.0",
        "picocolors": "^1.0.0"
      },
      "engines": {
        "node": ">=6.9.0"
      }
    },
    "node_modules/@babel/parser": {
      "version": "7.25.3",
      "resolved": "https://registry.npmjs.org/@babel/parser/-/parser-7.25.3.tgz",
      "integrity": "sha512-iLTJKDbJ4hMvFPgQwwsVoxtHyWpKKPBrxkANrSYewDPaPpT5py5yeVkgPIJ7XYXhndxJpaA3PyALSXQ7u8e/Dw==",
      "license": "MIT",
      "dependencies": {
        "@babel/types": "^7.25.2"
      },
      "bin": {
        "parser": "bin/babel-parser.js"
      },
      "engines": {
        "node": ">=6.0.0"
      }
    },
    "node_modules/@babel/plugin-bugfix-firefox-class-in-computed-class-key": {
      "version": "7.25.3",
      "resolved": "https://registry.npmjs.org/@babel/plugin-bugfix-firefox-class-in-computed-class-key/-/plugin-bugfix-firefox-class-in-computed-class-key-7.25.3.tgz",
      "integrity": "sha512-wUrcsxZg6rqBXG05HG1FPYgsP6EvwF4WpBbxIpWIIYnH8wG0gzx3yZY3dtEHas4sTAOGkbTsc9EGPxwff8lRoA==",
      "license": "MIT",
      "dependencies": {
        "@babel/helper-plugin-utils": "^7.24.8",
        "@babel/traverse": "^7.25.3"
      },
      "engines": {
        "node": ">=6.9.0"
      },
      "peerDependencies": {
        "@babel/core": "^7.0.0"
      }
    },
    "node_modules/@babel/plugin-bugfix-safari-class-field-initializer-scope": {
      "version": "7.25.0",
      "resolved": "https://registry.npmjs.org/@babel/plugin-bugfix-safari-class-field-initializer-scope/-/plugin-bugfix-safari-class-field-initializer-scope-7.25.0.tgz",
      "integrity": "sha512-Bm4bH2qsX880b/3ziJ8KD711LT7z4u8CFudmjqle65AZj/HNUFhEf90dqYv6O86buWvSBmeQDjv0Tn2aF/bIBA==",
      "license": "MIT",
      "dependencies": {
        "@babel/helper-plugin-utils": "^7.24.8"
      },
      "engines": {
        "node": ">=6.9.0"
      },
      "peerDependencies": {
        "@babel/core": "^7.0.0"
      }
    },
    "node_modules/@babel/plugin-bugfix-safari-id-destructuring-collision-in-function-expression": {
      "version": "7.25.0",
      "resolved": "https://registry.npmjs.org/@babel/plugin-bugfix-safari-id-destructuring-collision-in-function-expression/-/plugin-bugfix-safari-id-destructuring-collision-in-function-expression-7.25.0.tgz",
      "integrity": "sha512-lXwdNZtTmeVOOFtwM/WDe7yg1PL8sYhRk/XH0FzbR2HDQ0xC+EnQ/JHeoMYSavtU115tnUk0q9CDyq8si+LMAA==",
      "license": "MIT",
      "dependencies": {
        "@babel/helper-plugin-utils": "^7.24.8"
      },
      "engines": {
        "node": ">=6.9.0"
      },
      "peerDependencies": {
        "@babel/core": "^7.0.0"
      }
    },
    "node_modules/@babel/plugin-bugfix-v8-spread-parameters-in-optional-chaining": {
      "version": "7.24.7",
      "resolved": "https://registry.npmjs.org/@babel/plugin-bugfix-v8-spread-parameters-in-optional-chaining/-/plugin-bugfix-v8-spread-parameters-in-optional-chaining-7.24.7.tgz",
      "integrity": "sha512-+izXIbke1T33mY4MSNnrqhPXDz01WYhEf3yF5NbnUtkiNnm+XBZJl3kNfoK6NKmYlz/D07+l2GWVK/QfDkNCuQ==",
      "license": "MIT",
      "dependencies": {
        "@babel/helper-plugin-utils": "^7.24.7",
        "@babel/helper-skip-transparent-expression-wrappers": "^7.24.7",
        "@babel/plugin-transform-optional-chaining": "^7.24.7"
      },
      "engines": {
        "node": ">=6.9.0"
      },
      "peerDependencies": {
        "@babel/core": "^7.13.0"
      }
    },
    "node_modules/@babel/plugin-bugfix-v8-static-class-fields-redefine-readonly": {
      "version": "7.25.0",
      "resolved": "https://registry.npmjs.org/@babel/plugin-bugfix-v8-static-class-fields-redefine-readonly/-/plugin-bugfix-v8-static-class-fields-redefine-readonly-7.25.0.tgz",
      "integrity": "sha512-tggFrk1AIShG/RUQbEwt2Tr/E+ObkfwrPjR6BjbRvsx24+PSjK8zrq0GWPNCjo8qpRx4DuJzlcvWJqlm+0h3kw==",
      "license": "MIT",
      "dependencies": {
        "@babel/helper-plugin-utils": "^7.24.8",
        "@babel/traverse": "^7.25.0"
      },
      "engines": {
        "node": ">=6.9.0"
      },
      "peerDependencies": {
        "@babel/core": "^7.0.0"
      }
    },
    "node_modules/@babel/plugin-proposal-class-properties": {
      "version": "7.18.6",
      "resolved": "https://registry.npmjs.org/@babel/plugin-proposal-class-properties/-/plugin-proposal-class-properties-7.18.6.tgz",
      "integrity": "sha512-cumfXOF0+nzZrrN8Rf0t7M+tF6sZc7vhQwYQck9q1/5w2OExlD+b4v4RpMJFaV1Z7WcDRgO6FqvxqxGlwo+RHQ==",
      "deprecated": "This proposal has been merged to the ECMAScript standard and thus this plugin is no longer maintained. Please use @babel/plugin-transform-class-properties instead.",
      "license": "MIT",
      "dependencies": {
        "@babel/helper-create-class-features-plugin": "^7.18.6",
        "@babel/helper-plugin-utils": "^7.18.6"
      },
      "engines": {
        "node": ">=6.9.0"
      },
      "peerDependencies": {
        "@babel/core": "^7.0.0-0"
      }
    },
    "node_modules/@babel/plugin-proposal-decorators": {
      "version": "7.24.7",
      "resolved": "https://registry.npmjs.org/@babel/plugin-proposal-decorators/-/plugin-proposal-decorators-7.24.7.tgz",
      "integrity": "sha512-RL9GR0pUG5Kc8BUWLNDm2T5OpYwSX15r98I0IkgmRQTXuELq/OynH8xtMTMvTJFjXbMWFVTKtYkTaYQsuAwQlQ==",
      "license": "MIT",
      "dependencies": {
        "@babel/helper-create-class-features-plugin": "^7.24.7",
        "@babel/helper-plugin-utils": "^7.24.7",
        "@babel/plugin-syntax-decorators": "^7.24.7"
      },
      "engines": {
        "node": ">=6.9.0"
      },
      "peerDependencies": {
        "@babel/core": "^7.0.0-0"
      }
    },
    "node_modules/@babel/plugin-proposal-nullish-coalescing-operator": {
      "version": "7.18.6",
      "resolved": "https://registry.npmjs.org/@babel/plugin-proposal-nullish-coalescing-operator/-/plugin-proposal-nullish-coalescing-operator-7.18.6.tgz",
      "integrity": "sha512-wQxQzxYeJqHcfppzBDnm1yAY0jSRkUXR2z8RePZYrKwMKgMlE8+Z6LUno+bd6LvbGh8Gltvy74+9pIYkr+XkKA==",
      "deprecated": "This proposal has been merged to the ECMAScript standard and thus this plugin is no longer maintained. Please use @babel/plugin-transform-nullish-coalescing-operator instead.",
      "license": "MIT",
      "dependencies": {
        "@babel/helper-plugin-utils": "^7.18.6",
        "@babel/plugin-syntax-nullish-coalescing-operator": "^7.8.3"
      },
      "engines": {
        "node": ">=6.9.0"
      },
      "peerDependencies": {
        "@babel/core": "^7.0.0-0"
      }
    },
    "node_modules/@babel/plugin-proposal-numeric-separator": {
      "version": "7.18.6",
      "resolved": "https://registry.npmjs.org/@babel/plugin-proposal-numeric-separator/-/plugin-proposal-numeric-separator-7.18.6.tgz",
      "integrity": "sha512-ozlZFogPqoLm8WBr5Z8UckIoE4YQ5KESVcNudyXOR8uqIkliTEgJ3RoketfG6pmzLdeZF0H/wjE9/cCEitBl7Q==",
      "deprecated": "This proposal has been merged to the ECMAScript standard and thus this plugin is no longer maintained. Please use @babel/plugin-transform-numeric-separator instead.",
      "license": "MIT",
      "dependencies": {
        "@babel/helper-plugin-utils": "^7.18.6",
        "@babel/plugin-syntax-numeric-separator": "^7.10.4"
      },
      "engines": {
        "node": ">=6.9.0"
      },
      "peerDependencies": {
        "@babel/core": "^7.0.0-0"
      }
    },
    "node_modules/@babel/plugin-proposal-optional-chaining": {
      "version": "7.21.0",
      "resolved": "https://registry.npmjs.org/@babel/plugin-proposal-optional-chaining/-/plugin-proposal-optional-chaining-7.21.0.tgz",
      "integrity": "sha512-p4zeefM72gpmEe2fkUr/OnOXpWEf8nAgk7ZYVqqfFiyIG7oFfVZcCrU64hWn5xp4tQ9LkV4bTIa5rD0KANpKNA==",
      "deprecated": "This proposal has been merged to the ECMAScript standard and thus this plugin is no longer maintained. Please use @babel/plugin-transform-optional-chaining instead.",
      "license": "MIT",
      "dependencies": {
        "@babel/helper-plugin-utils": "^7.20.2",
        "@babel/helper-skip-transparent-expression-wrappers": "^7.20.0",
        "@babel/plugin-syntax-optional-chaining": "^7.8.3"
      },
      "engines": {
        "node": ">=6.9.0"
      },
      "peerDependencies": {
        "@babel/core": "^7.0.0-0"
      }
    },
    "node_modules/@babel/plugin-proposal-private-methods": {
      "version": "7.18.6",
      "resolved": "https://registry.npmjs.org/@babel/plugin-proposal-private-methods/-/plugin-proposal-private-methods-7.18.6.tgz",
      "integrity": "sha512-nutsvktDItsNn4rpGItSNV2sz1XwS+nfU0Rg8aCx3W3NOKVzdMjJRu0O5OkgDp3ZGICSTbgRpxZoWsxoKRvbeA==",
      "deprecated": "This proposal has been merged to the ECMAScript standard and thus this plugin is no longer maintained. Please use @babel/plugin-transform-private-methods instead.",
      "license": "MIT",
      "dependencies": {
        "@babel/helper-create-class-features-plugin": "^7.18.6",
        "@babel/helper-plugin-utils": "^7.18.6"
      },
      "engines": {
        "node": ">=6.9.0"
      },
      "peerDependencies": {
        "@babel/core": "^7.0.0-0"
      }
    },
    "node_modules/@babel/plugin-proposal-private-property-in-object": {
      "version": "7.21.0-placeholder-for-preset-env.2",
      "resolved": "https://registry.npmjs.org/@babel/plugin-proposal-private-property-in-object/-/plugin-proposal-private-property-in-object-7.21.0-placeholder-for-preset-env.2.tgz",
      "integrity": "sha512-SOSkfJDddaM7mak6cPEpswyTRnuRltl429hMraQEglW+OkovnCzsiszTmsrlY//qLFjCpQDFRvjdm2wA5pPm9w==",
      "license": "MIT",
      "engines": {
        "node": ">=6.9.0"
      },
      "peerDependencies": {
        "@babel/core": "^7.0.0-0"
      }
    },
    "node_modules/@babel/plugin-syntax-async-generators": {
      "version": "7.8.4",
      "resolved": "https://registry.npmjs.org/@babel/plugin-syntax-async-generators/-/plugin-syntax-async-generators-7.8.4.tgz",
      "integrity": "sha512-tycmZxkGfZaxhMRbXlPXuVFpdWlXpir2W4AMhSJgRKzk/eDlIXOhb2LHWoLpDF7TEHylV5zNhykX6KAgHJmTNw==",
      "license": "MIT",
      "dependencies": {
        "@babel/helper-plugin-utils": "^7.8.0"
      },
      "peerDependencies": {
        "@babel/core": "^7.0.0-0"
      }
    },
    "node_modules/@babel/plugin-syntax-bigint": {
      "version": "7.8.3",
      "resolved": "https://registry.npmjs.org/@babel/plugin-syntax-bigint/-/plugin-syntax-bigint-7.8.3.tgz",
      "integrity": "sha512-wnTnFlG+YxQm3vDxpGE57Pj0srRU4sHE/mDkt1qv2YJJSeUAec2ma4WLUnUPeKjyrfntVwe/N6dCXpU+zL3Npg==",
      "license": "MIT",
      "dependencies": {
        "@babel/helper-plugin-utils": "^7.8.0"
      },
      "peerDependencies": {
        "@babel/core": "^7.0.0-0"
      }
    },
    "node_modules/@babel/plugin-syntax-class-properties": {
      "version": "7.12.13",
      "resolved": "https://registry.npmjs.org/@babel/plugin-syntax-class-properties/-/plugin-syntax-class-properties-7.12.13.tgz",
      "integrity": "sha512-fm4idjKla0YahUNgFNLCB0qySdsoPiZP3iQE3rky0mBUtMZ23yDJ9SJdg6dXTSDnulOVqiF3Hgr9nbXvXTQZYA==",
      "license": "MIT",
      "dependencies": {
        "@babel/helper-plugin-utils": "^7.12.13"
      },
      "peerDependencies": {
        "@babel/core": "^7.0.0-0"
      }
    },
    "node_modules/@babel/plugin-syntax-class-static-block": {
      "version": "7.14.5",
      "resolved": "https://registry.npmjs.org/@babel/plugin-syntax-class-static-block/-/plugin-syntax-class-static-block-7.14.5.tgz",
      "integrity": "sha512-b+YyPmr6ldyNnM6sqYeMWE+bgJcJpO6yS4QD7ymxgH34GBPNDM/THBh8iunyvKIZztiwLH4CJZ0RxTk9emgpjw==",
      "license": "MIT",
      "dependencies": {
        "@babel/helper-plugin-utils": "^7.14.5"
      },
      "engines": {
        "node": ">=6.9.0"
      },
      "peerDependencies": {
        "@babel/core": "^7.0.0-0"
      }
    },
    "node_modules/@babel/plugin-syntax-decorators": {
      "version": "7.24.7",
      "resolved": "https://registry.npmjs.org/@babel/plugin-syntax-decorators/-/plugin-syntax-decorators-7.24.7.tgz",
      "integrity": "sha512-Ui4uLJJrRV1lb38zg1yYTmRKmiZLiftDEvZN2iq3kd9kUFU+PttmzTbAFC2ucRk/XJmtek6G23gPsuZbhrT8fQ==",
      "license": "MIT",
      "dependencies": {
        "@babel/helper-plugin-utils": "^7.24.7"
      },
      "engines": {
        "node": ">=6.9.0"
      },
      "peerDependencies": {
        "@babel/core": "^7.0.0-0"
      }
    },
    "node_modules/@babel/plugin-syntax-dynamic-import": {
      "version": "7.8.3",
      "resolved": "https://registry.npmjs.org/@babel/plugin-syntax-dynamic-import/-/plugin-syntax-dynamic-import-7.8.3.tgz",
      "integrity": "sha512-5gdGbFon+PszYzqs83S3E5mpi7/y/8M9eC90MRTZfduQOYW76ig6SOSPNe41IG5LoP3FGBn2N0RjVDSQiS94kQ==",
      "license": "MIT",
      "dependencies": {
        "@babel/helper-plugin-utils": "^7.8.0"
      },
      "peerDependencies": {
        "@babel/core": "^7.0.0-0"
      }
    },
    "node_modules/@babel/plugin-syntax-export-namespace-from": {
      "version": "7.8.3",
      "resolved": "https://registry.npmjs.org/@babel/plugin-syntax-export-namespace-from/-/plugin-syntax-export-namespace-from-7.8.3.tgz",
      "integrity": "sha512-MXf5laXo6c1IbEbegDmzGPwGNTsHZmEy6QGznu5Sh2UCWvueywb2ee+CCE4zQiZstxU9BMoQO9i6zUFSY0Kj0Q==",
      "license": "MIT",
      "dependencies": {
        "@babel/helper-plugin-utils": "^7.8.3"
      },
      "peerDependencies": {
        "@babel/core": "^7.0.0-0"
      }
    },
    "node_modules/@babel/plugin-syntax-flow": {
      "version": "7.24.7",
      "resolved": "https://registry.npmjs.org/@babel/plugin-syntax-flow/-/plugin-syntax-flow-7.24.7.tgz",
      "integrity": "sha512-9G8GYT/dxn/D1IIKOUBmGX0mnmj46mGH9NnZyJLwtCpgh5f7D2VbuKodb+2s9m1Yavh1s7ASQN8lf0eqrb1LTw==",
      "license": "MIT",
      "dependencies": {
        "@babel/helper-plugin-utils": "^7.24.7"
      },
      "engines": {
        "node": ">=6.9.0"
      },
      "peerDependencies": {
        "@babel/core": "^7.0.0-0"
      }
    },
    "node_modules/@babel/plugin-syntax-import-assertions": {
      "version": "7.24.7",
      "resolved": "https://registry.npmjs.org/@babel/plugin-syntax-import-assertions/-/plugin-syntax-import-assertions-7.24.7.tgz",
      "integrity": "sha512-Ec3NRUMoi8gskrkBe3fNmEQfxDvY8bgfQpz6jlk/41kX9eUjvpyqWU7PBP/pLAvMaSQjbMNKJmvX57jP+M6bPg==",
      "license": "MIT",
      "dependencies": {
        "@babel/helper-plugin-utils": "^7.24.7"
      },
      "engines": {
        "node": ">=6.9.0"
      },
      "peerDependencies": {
        "@babel/core": "^7.0.0-0"
      }
    },
    "node_modules/@babel/plugin-syntax-import-attributes": {
      "version": "7.24.7",
      "resolved": "https://registry.npmjs.org/@babel/plugin-syntax-import-attributes/-/plugin-syntax-import-attributes-7.24.7.tgz",
      "integrity": "sha512-hbX+lKKeUMGihnK8nvKqmXBInriT3GVjzXKFriV3YC6APGxMbP8RZNFwy91+hocLXq90Mta+HshoB31802bb8A==",
      "license": "MIT",
      "dependencies": {
        "@babel/helper-plugin-utils": "^7.24.7"
      },
      "engines": {
        "node": ">=6.9.0"
      },
      "peerDependencies": {
        "@babel/core": "^7.0.0-0"
      }
    },
    "node_modules/@babel/plugin-syntax-import-meta": {
      "version": "7.10.4",
      "resolved": "https://registry.npmjs.org/@babel/plugin-syntax-import-meta/-/plugin-syntax-import-meta-7.10.4.tgz",
      "integrity": "sha512-Yqfm+XDx0+Prh3VSeEQCPU81yC+JWZ2pDPFSS4ZdpfZhp4MkFMaDC1UqseovEKwSUpnIL7+vK+Clp7bfh0iD7g==",
      "license": "MIT",
      "dependencies": {
        "@babel/helper-plugin-utils": "^7.10.4"
      },
      "peerDependencies": {
        "@babel/core": "^7.0.0-0"
      }
    },
    "node_modules/@babel/plugin-syntax-json-strings": {
      "version": "7.8.3",
      "resolved": "https://registry.npmjs.org/@babel/plugin-syntax-json-strings/-/plugin-syntax-json-strings-7.8.3.tgz",
      "integrity": "sha512-lY6kdGpWHvjoe2vk4WrAapEuBR69EMxZl+RoGRhrFGNYVK8mOPAW8VfbT/ZgrFbXlDNiiaxQnAtgVCZ6jv30EA==",
      "license": "MIT",
      "dependencies": {
        "@babel/helper-plugin-utils": "^7.8.0"
      },
      "peerDependencies": {
        "@babel/core": "^7.0.0-0"
      }
    },
    "node_modules/@babel/plugin-syntax-jsx": {
      "version": "7.24.7",
      "resolved": "https://registry.npmjs.org/@babel/plugin-syntax-jsx/-/plugin-syntax-jsx-7.24.7.tgz",
      "integrity": "sha512-6ddciUPe/mpMnOKv/U+RSd2vvVy+Yw/JfBB0ZHYjEZt9NLHmCUylNYlsbqCCS1Bffjlb0fCwC9Vqz+sBz6PsiQ==",
      "license": "MIT",
      "dependencies": {
        "@babel/helper-plugin-utils": "^7.24.7"
      },
      "engines": {
        "node": ">=6.9.0"
      },
      "peerDependencies": {
        "@babel/core": "^7.0.0-0"
      }
    },
    "node_modules/@babel/plugin-syntax-logical-assignment-operators": {
      "version": "7.10.4",
      "resolved": "https://registry.npmjs.org/@babel/plugin-syntax-logical-assignment-operators/-/plugin-syntax-logical-assignment-operators-7.10.4.tgz",
      "integrity": "sha512-d8waShlpFDinQ5MtvGU9xDAOzKH47+FFoney2baFIoMr952hKOLp1HR7VszoZvOsV/4+RRszNY7D17ba0te0ig==",
      "license": "MIT",
      "dependencies": {
        "@babel/helper-plugin-utils": "^7.10.4"
      },
      "peerDependencies": {
        "@babel/core": "^7.0.0-0"
      }
    },
    "node_modules/@babel/plugin-syntax-nullish-coalescing-operator": {
      "version": "7.8.3",
      "resolved": "https://registry.npmjs.org/@babel/plugin-syntax-nullish-coalescing-operator/-/plugin-syntax-nullish-coalescing-operator-7.8.3.tgz",
      "integrity": "sha512-aSff4zPII1u2QD7y+F8oDsz19ew4IGEJg9SVW+bqwpwtfFleiQDMdzA/R+UlWDzfnHFCxxleFT0PMIrR36XLNQ==",
      "license": "MIT",
      "dependencies": {
        "@babel/helper-plugin-utils": "^7.8.0"
      },
      "peerDependencies": {
        "@babel/core": "^7.0.0-0"
      }
    },
    "node_modules/@babel/plugin-syntax-numeric-separator": {
      "version": "7.10.4",
      "resolved": "https://registry.npmjs.org/@babel/plugin-syntax-numeric-separator/-/plugin-syntax-numeric-separator-7.10.4.tgz",
      "integrity": "sha512-9H6YdfkcK/uOnY/K7/aA2xpzaAgkQn37yzWUMRK7OaPOqOpGS1+n0H5hxT9AUw9EsSjPW8SVyMJwYRtWs3X3ug==",
      "license": "MIT",
      "dependencies": {
        "@babel/helper-plugin-utils": "^7.10.4"
      },
      "peerDependencies": {
        "@babel/core": "^7.0.0-0"
      }
    },
    "node_modules/@babel/plugin-syntax-object-rest-spread": {
      "version": "7.8.3",
      "resolved": "https://registry.npmjs.org/@babel/plugin-syntax-object-rest-spread/-/plugin-syntax-object-rest-spread-7.8.3.tgz",
      "integrity": "sha512-XoqMijGZb9y3y2XskN+P1wUGiVwWZ5JmoDRwx5+3GmEplNyVM2s2Dg8ILFQm8rWM48orGy5YpI5Bl8U1y7ydlA==",
      "license": "MIT",
      "dependencies": {
        "@babel/helper-plugin-utils": "^7.8.0"
      },
      "peerDependencies": {
        "@babel/core": "^7.0.0-0"
      }
    },
    "node_modules/@babel/plugin-syntax-optional-catch-binding": {
      "version": "7.8.3",
      "resolved": "https://registry.npmjs.org/@babel/plugin-syntax-optional-catch-binding/-/plugin-syntax-optional-catch-binding-7.8.3.tgz",
      "integrity": "sha512-6VPD0Pc1lpTqw0aKoeRTMiB+kWhAoT24PA+ksWSBrFtl5SIRVpZlwN3NNPQjehA2E/91FV3RjLWoVTglWcSV3Q==",
      "license": "MIT",
      "dependencies": {
        "@babel/helper-plugin-utils": "^7.8.0"
      },
      "peerDependencies": {
        "@babel/core": "^7.0.0-0"
      }
    },
    "node_modules/@babel/plugin-syntax-optional-chaining": {
      "version": "7.8.3",
      "resolved": "https://registry.npmjs.org/@babel/plugin-syntax-optional-chaining/-/plugin-syntax-optional-chaining-7.8.3.tgz",
      "integrity": "sha512-KoK9ErH1MBlCPxV0VANkXW2/dw4vlbGDrFgz8bmUsBGYkFRcbRwMh6cIJubdPrkxRwuGdtCk0v/wPTKbQgBjkg==",
      "license": "MIT",
      "dependencies": {
        "@babel/helper-plugin-utils": "^7.8.0"
      },
      "peerDependencies": {
        "@babel/core": "^7.0.0-0"
      }
    },
    "node_modules/@babel/plugin-syntax-private-property-in-object": {
      "version": "7.14.5",
      "resolved": "https://registry.npmjs.org/@babel/plugin-syntax-private-property-in-object/-/plugin-syntax-private-property-in-object-7.14.5.tgz",
      "integrity": "sha512-0wVnp9dxJ72ZUJDV27ZfbSj6iHLoytYZmh3rFcxNnvsJF3ktkzLDZPy/mA17HGsaQT3/DQsWYX1f1QGWkCoVUg==",
      "license": "MIT",
      "dependencies": {
        "@babel/helper-plugin-utils": "^7.14.5"
      },
      "engines": {
        "node": ">=6.9.0"
      },
      "peerDependencies": {
        "@babel/core": "^7.0.0-0"
      }
    },
    "node_modules/@babel/plugin-syntax-top-level-await": {
      "version": "7.14.5",
      "resolved": "https://registry.npmjs.org/@babel/plugin-syntax-top-level-await/-/plugin-syntax-top-level-await-7.14.5.tgz",
      "integrity": "sha512-hx++upLv5U1rgYfwe1xBQUhRmU41NEvpUvrp8jkrSCdvGSnM5/qdRMtylJ6PG5OFkBaHkbTAKTnd3/YyESRHFw==",
      "license": "MIT",
      "dependencies": {
        "@babel/helper-plugin-utils": "^7.14.5"
      },
      "engines": {
        "node": ">=6.9.0"
      },
      "peerDependencies": {
        "@babel/core": "^7.0.0-0"
      }
    },
    "node_modules/@babel/plugin-syntax-typescript": {
      "version": "7.24.7",
      "resolved": "https://registry.npmjs.org/@babel/plugin-syntax-typescript/-/plugin-syntax-typescript-7.24.7.tgz",
      "integrity": "sha512-c/+fVeJBB0FeKsFvwytYiUD+LBvhHjGSI0g446PRGdSVGZLRNArBUno2PETbAly3tpiNAQR5XaZ+JslxkotsbA==",
      "license": "MIT",
      "dependencies": {
        "@babel/helper-plugin-utils": "^7.24.7"
      },
      "engines": {
        "node": ">=6.9.0"
      },
      "peerDependencies": {
        "@babel/core": "^7.0.0-0"
      }
    },
    "node_modules/@babel/plugin-syntax-unicode-sets-regex": {
      "version": "7.18.6",
      "resolved": "https://registry.npmjs.org/@babel/plugin-syntax-unicode-sets-regex/-/plugin-syntax-unicode-sets-regex-7.18.6.tgz",
      "integrity": "sha512-727YkEAPwSIQTv5im8QHz3upqp92JTWhidIC81Tdx4VJYIte/VndKf1qKrfnnhPLiPghStWfvC/iFaMCQu7Nqg==",
      "license": "MIT",
      "dependencies": {
        "@babel/helper-create-regexp-features-plugin": "^7.18.6",
        "@babel/helper-plugin-utils": "^7.18.6"
      },
      "engines": {
        "node": ">=6.9.0"
      },
      "peerDependencies": {
        "@babel/core": "^7.0.0"
      }
    },
    "node_modules/@babel/plugin-transform-arrow-functions": {
      "version": "7.24.7",
      "resolved": "https://registry.npmjs.org/@babel/plugin-transform-arrow-functions/-/plugin-transform-arrow-functions-7.24.7.tgz",
      "integrity": "sha512-Dt9LQs6iEY++gXUwY03DNFat5C2NbO48jj+j/bSAz6b3HgPs39qcPiYt77fDObIcFwj3/C2ICX9YMwGflUoSHQ==",
      "license": "MIT",
      "dependencies": {
        "@babel/helper-plugin-utils": "^7.24.7"
      },
      "engines": {
        "node": ">=6.9.0"
      },
      "peerDependencies": {
        "@babel/core": "^7.0.0-0"
      }
    },
    "node_modules/@babel/plugin-transform-async-generator-functions": {
      "version": "7.25.0",
      "resolved": "https://registry.npmjs.org/@babel/plugin-transform-async-generator-functions/-/plugin-transform-async-generator-functions-7.25.0.tgz",
      "integrity": "sha512-uaIi2FdqzjpAMvVqvB51S42oC2JEVgh0LDsGfZVDysWE8LrJtQC2jvKmOqEYThKyB7bDEb7BP1GYWDm7tABA0Q==",
      "license": "MIT",
      "dependencies": {
        "@babel/helper-plugin-utils": "^7.24.8",
        "@babel/helper-remap-async-to-generator": "^7.25.0",
        "@babel/plugin-syntax-async-generators": "^7.8.4",
        "@babel/traverse": "^7.25.0"
      },
      "engines": {
        "node": ">=6.9.0"
      },
      "peerDependencies": {
        "@babel/core": "^7.0.0-0"
      }
    },
    "node_modules/@babel/plugin-transform-async-to-generator": {
      "version": "7.24.7",
      "resolved": "https://registry.npmjs.org/@babel/plugin-transform-async-to-generator/-/plugin-transform-async-to-generator-7.24.7.tgz",
      "integrity": "sha512-SQY01PcJfmQ+4Ash7NE+rpbLFbmqA2GPIgqzxfFTL4t1FKRq4zTms/7htKpoCUI9OcFYgzqfmCdH53s6/jn5fA==",
      "license": "MIT",
      "dependencies": {
        "@babel/helper-module-imports": "^7.24.7",
        "@babel/helper-plugin-utils": "^7.24.7",
        "@babel/helper-remap-async-to-generator": "^7.24.7"
      },
      "engines": {
        "node": ">=6.9.0"
      },
      "peerDependencies": {
        "@babel/core": "^7.0.0-0"
      }
    },
    "node_modules/@babel/plugin-transform-block-scoped-functions": {
      "version": "7.24.7",
      "resolved": "https://registry.npmjs.org/@babel/plugin-transform-block-scoped-functions/-/plugin-transform-block-scoped-functions-7.24.7.tgz",
      "integrity": "sha512-yO7RAz6EsVQDaBH18IDJcMB1HnrUn2FJ/Jslc/WtPPWcjhpUJXU/rjbwmluzp7v/ZzWcEhTMXELnnsz8djWDwQ==",
      "license": "MIT",
      "dependencies": {
        "@babel/helper-plugin-utils": "^7.24.7"
      },
      "engines": {
        "node": ">=6.9.0"
      },
      "peerDependencies": {
        "@babel/core": "^7.0.0-0"
      }
    },
    "node_modules/@babel/plugin-transform-block-scoping": {
      "version": "7.25.0",
      "resolved": "https://registry.npmjs.org/@babel/plugin-transform-block-scoping/-/plugin-transform-block-scoping-7.25.0.tgz",
      "integrity": "sha512-yBQjYoOjXlFv9nlXb3f1casSHOZkWr29NX+zChVanLg5Nc157CrbEX9D7hxxtTpuFy7Q0YzmmWfJxzvps4kXrQ==",
      "license": "MIT",
      "dependencies": {
        "@babel/helper-plugin-utils": "^7.24.8"
      },
      "engines": {
        "node": ">=6.9.0"
      },
      "peerDependencies": {
        "@babel/core": "^7.0.0-0"
      }
    },
    "node_modules/@babel/plugin-transform-class-properties": {
      "version": "7.24.7",
      "resolved": "https://registry.npmjs.org/@babel/plugin-transform-class-properties/-/plugin-transform-class-properties-7.24.7.tgz",
      "integrity": "sha512-vKbfawVYayKcSeSR5YYzzyXvsDFWU2mD8U5TFeXtbCPLFUqe7GyCgvO6XDHzje862ODrOwy6WCPmKeWHbCFJ4w==",
      "license": "MIT",
      "dependencies": {
        "@babel/helper-create-class-features-plugin": "^7.24.7",
        "@babel/helper-plugin-utils": "^7.24.7"
      },
      "engines": {
        "node": ">=6.9.0"
      },
      "peerDependencies": {
        "@babel/core": "^7.0.0-0"
      }
    },
    "node_modules/@babel/plugin-transform-class-static-block": {
      "version": "7.24.7",
      "resolved": "https://registry.npmjs.org/@babel/plugin-transform-class-static-block/-/plugin-transform-class-static-block-7.24.7.tgz",
      "integrity": "sha512-HMXK3WbBPpZQufbMG4B46A90PkuuhN9vBCb5T8+VAHqvAqvcLi+2cKoukcpmUYkszLhScU3l1iudhrks3DggRQ==",
      "license": "MIT",
      "dependencies": {
        "@babel/helper-create-class-features-plugin": "^7.24.7",
        "@babel/helper-plugin-utils": "^7.24.7",
        "@babel/plugin-syntax-class-static-block": "^7.14.5"
      },
      "engines": {
        "node": ">=6.9.0"
      },
      "peerDependencies": {
        "@babel/core": "^7.12.0"
      }
    },
    "node_modules/@babel/plugin-transform-classes": {
      "version": "7.25.0",
      "resolved": "https://registry.npmjs.org/@babel/plugin-transform-classes/-/plugin-transform-classes-7.25.0.tgz",
      "integrity": "sha512-xyi6qjr/fYU304fiRwFbekzkqVJZ6A7hOjWZd+89FVcBqPV3S9Wuozz82xdpLspckeaafntbzglaW4pqpzvtSw==",
      "license": "MIT",
      "dependencies": {
        "@babel/helper-annotate-as-pure": "^7.24.7",
        "@babel/helper-compilation-targets": "^7.24.8",
        "@babel/helper-plugin-utils": "^7.24.8",
        "@babel/helper-replace-supers": "^7.25.0",
        "@babel/traverse": "^7.25.0",
        "globals": "^11.1.0"
      },
      "engines": {
        "node": ">=6.9.0"
      },
      "peerDependencies": {
        "@babel/core": "^7.0.0-0"
      }
    },
    "node_modules/@babel/plugin-transform-computed-properties": {
      "version": "7.24.7",
      "resolved": "https://registry.npmjs.org/@babel/plugin-transform-computed-properties/-/plugin-transform-computed-properties-7.24.7.tgz",
      "integrity": "sha512-25cS7v+707Gu6Ds2oY6tCkUwsJ9YIDbggd9+cu9jzzDgiNq7hR/8dkzxWfKWnTic26vsI3EsCXNd4iEB6e8esQ==",
      "license": "MIT",
      "dependencies": {
        "@babel/helper-plugin-utils": "^7.24.7",
        "@babel/template": "^7.24.7"
      },
      "engines": {
        "node": ">=6.9.0"
      },
      "peerDependencies": {
        "@babel/core": "^7.0.0-0"
      }
    },
    "node_modules/@babel/plugin-transform-destructuring": {
      "version": "7.24.8",
      "resolved": "https://registry.npmjs.org/@babel/plugin-transform-destructuring/-/plugin-transform-destructuring-7.24.8.tgz",
      "integrity": "sha512-36e87mfY8TnRxc7yc6M9g9gOB7rKgSahqkIKwLpz4Ppk2+zC2Cy1is0uwtuSG6AE4zlTOUa+7JGz9jCJGLqQFQ==",
      "license": "MIT",
      "dependencies": {
        "@babel/helper-plugin-utils": "^7.24.8"
      },
      "engines": {
        "node": ">=6.9.0"
      },
      "peerDependencies": {
        "@babel/core": "^7.0.0-0"
      }
    },
    "node_modules/@babel/plugin-transform-dotall-regex": {
      "version": "7.24.7",
      "resolved": "https://registry.npmjs.org/@babel/plugin-transform-dotall-regex/-/plugin-transform-dotall-regex-7.24.7.tgz",
      "integrity": "sha512-ZOA3W+1RRTSWvyqcMJDLqbchh7U4NRGqwRfFSVbOLS/ePIP4vHB5e8T8eXcuqyN1QkgKyj5wuW0lcS85v4CrSw==",
      "license": "MIT",
      "dependencies": {
        "@babel/helper-create-regexp-features-plugin": "^7.24.7",
        "@babel/helper-plugin-utils": "^7.24.7"
      },
      "engines": {
        "node": ">=6.9.0"
      },
      "peerDependencies": {
        "@babel/core": "^7.0.0-0"
      }
    },
    "node_modules/@babel/plugin-transform-duplicate-keys": {
      "version": "7.24.7",
      "resolved": "https://registry.npmjs.org/@babel/plugin-transform-duplicate-keys/-/plugin-transform-duplicate-keys-7.24.7.tgz",
      "integrity": "sha512-JdYfXyCRihAe46jUIliuL2/s0x0wObgwwiGxw/UbgJBr20gQBThrokO4nYKgWkD7uBaqM7+9x5TU7NkExZJyzw==",
      "license": "MIT",
      "dependencies": {
        "@babel/helper-plugin-utils": "^7.24.7"
      },
      "engines": {
        "node": ">=6.9.0"
      },
      "peerDependencies": {
        "@babel/core": "^7.0.0-0"
      }
    },
    "node_modules/@babel/plugin-transform-duplicate-named-capturing-groups-regex": {
      "version": "7.25.0",
      "resolved": "https://registry.npmjs.org/@babel/plugin-transform-duplicate-named-capturing-groups-regex/-/plugin-transform-duplicate-named-capturing-groups-regex-7.25.0.tgz",
      "integrity": "sha512-YLpb4LlYSc3sCUa35un84poXoraOiQucUTTu8X1j18JV+gNa8E0nyUf/CjZ171IRGr4jEguF+vzJU66QZhn29g==",
      "license": "MIT",
      "dependencies": {
        "@babel/helper-create-regexp-features-plugin": "^7.25.0",
        "@babel/helper-plugin-utils": "^7.24.8"
      },
      "engines": {
        "node": ">=6.9.0"
      },
      "peerDependencies": {
        "@babel/core": "^7.0.0"
      }
    },
    "node_modules/@babel/plugin-transform-dynamic-import": {
      "version": "7.24.7",
      "resolved": "https://registry.npmjs.org/@babel/plugin-transform-dynamic-import/-/plugin-transform-dynamic-import-7.24.7.tgz",
      "integrity": "sha512-sc3X26PhZQDb3JhORmakcbvkeInvxz+A8oda99lj7J60QRuPZvNAk9wQlTBS1ZynelDrDmTU4pw1tyc5d5ZMUg==",
      "license": "MIT",
      "dependencies": {
        "@babel/helper-plugin-utils": "^7.24.7",
        "@babel/plugin-syntax-dynamic-import": "^7.8.3"
      },
      "engines": {
        "node": ">=6.9.0"
      },
      "peerDependencies": {
        "@babel/core": "^7.0.0-0"
      }
    },
    "node_modules/@babel/plugin-transform-exponentiation-operator": {
      "version": "7.24.7",
      "resolved": "https://registry.npmjs.org/@babel/plugin-transform-exponentiation-operator/-/plugin-transform-exponentiation-operator-7.24.7.tgz",
      "integrity": "sha512-Rqe/vSc9OYgDajNIK35u7ot+KeCoetqQYFXM4Epf7M7ez3lWlOjrDjrwMei6caCVhfdw+mIKD4cgdGNy5JQotQ==",
      "license": "MIT",
      "dependencies": {
        "@babel/helper-builder-binary-assignment-operator-visitor": "^7.24.7",
        "@babel/helper-plugin-utils": "^7.24.7"
      },
      "engines": {
        "node": ">=6.9.0"
      },
      "peerDependencies": {
        "@babel/core": "^7.0.0-0"
      }
    },
    "node_modules/@babel/plugin-transform-export-namespace-from": {
      "version": "7.24.7",
      "resolved": "https://registry.npmjs.org/@babel/plugin-transform-export-namespace-from/-/plugin-transform-export-namespace-from-7.24.7.tgz",
      "integrity": "sha512-v0K9uNYsPL3oXZ/7F9NNIbAj2jv1whUEtyA6aujhekLs56R++JDQuzRcP2/z4WX5Vg/c5lE9uWZA0/iUoFhLTA==",
      "license": "MIT",
      "dependencies": {
        "@babel/helper-plugin-utils": "^7.24.7",
        "@babel/plugin-syntax-export-namespace-from": "^7.8.3"
      },
      "engines": {
        "node": ">=6.9.0"
      },
      "peerDependencies": {
        "@babel/core": "^7.0.0-0"
      }
    },
    "node_modules/@babel/plugin-transform-flow-strip-types": {
      "version": "7.25.2",
      "resolved": "https://registry.npmjs.org/@babel/plugin-transform-flow-strip-types/-/plugin-transform-flow-strip-types-7.25.2.tgz",
      "integrity": "sha512-InBZ0O8tew5V0K6cHcQ+wgxlrjOw1W4wDXLkOTjLRD8GYhTSkxTVBtdy3MMtvYBrbAWa1Qm3hNoTc1620Yj+Mg==",
      "license": "MIT",
      "dependencies": {
        "@babel/helper-plugin-utils": "^7.24.8",
        "@babel/plugin-syntax-flow": "^7.24.7"
      },
      "engines": {
        "node": ">=6.9.0"
      },
      "peerDependencies": {
        "@babel/core": "^7.0.0-0"
      }
    },
    "node_modules/@babel/plugin-transform-for-of": {
      "version": "7.24.7",
      "resolved": "https://registry.npmjs.org/@babel/plugin-transform-for-of/-/plugin-transform-for-of-7.24.7.tgz",
      "integrity": "sha512-wo9ogrDG1ITTTBsy46oGiN1dS9A7MROBTcYsfS8DtsImMkHk9JXJ3EWQM6X2SUw4x80uGPlwj0o00Uoc6nEE3g==",
      "license": "MIT",
      "dependencies": {
        "@babel/helper-plugin-utils": "^7.24.7",
        "@babel/helper-skip-transparent-expression-wrappers": "^7.24.7"
      },
      "engines": {
        "node": ">=6.9.0"
      },
      "peerDependencies": {
        "@babel/core": "^7.0.0-0"
      }
    },
    "node_modules/@babel/plugin-transform-function-name": {
      "version": "7.25.1",
      "resolved": "https://registry.npmjs.org/@babel/plugin-transform-function-name/-/plugin-transform-function-name-7.25.1.tgz",
      "integrity": "sha512-TVVJVdW9RKMNgJJlLtHsKDTydjZAbwIsn6ySBPQaEAUU5+gVvlJt/9nRmqVbsV/IBanRjzWoaAQKLoamWVOUuA==",
      "license": "MIT",
      "dependencies": {
        "@babel/helper-compilation-targets": "^7.24.8",
        "@babel/helper-plugin-utils": "^7.24.8",
        "@babel/traverse": "^7.25.1"
      },
      "engines": {
        "node": ">=6.9.0"
      },
      "peerDependencies": {
        "@babel/core": "^7.0.0-0"
      }
    },
    "node_modules/@babel/plugin-transform-json-strings": {
      "version": "7.24.7",
      "resolved": "https://registry.npmjs.org/@babel/plugin-transform-json-strings/-/plugin-transform-json-strings-7.24.7.tgz",
      "integrity": "sha512-2yFnBGDvRuxAaE/f0vfBKvtnvvqU8tGpMHqMNpTN2oWMKIR3NqFkjaAgGwawhqK/pIN2T3XdjGPdaG0vDhOBGw==",
      "license": "MIT",
      "dependencies": {
        "@babel/helper-plugin-utils": "^7.24.7",
        "@babel/plugin-syntax-json-strings": "^7.8.3"
      },
      "engines": {
        "node": ">=6.9.0"
      },
      "peerDependencies": {
        "@babel/core": "^7.0.0-0"
      }
    },
    "node_modules/@babel/plugin-transform-literals": {
      "version": "7.25.2",
      "resolved": "https://registry.npmjs.org/@babel/plugin-transform-literals/-/plugin-transform-literals-7.25.2.tgz",
      "integrity": "sha512-HQI+HcTbm9ur3Z2DkO+jgESMAMcYLuN/A7NRw9juzxAezN9AvqvUTnpKP/9kkYANz6u7dFlAyOu44ejuGySlfw==",
      "license": "MIT",
      "dependencies": {
        "@babel/helper-plugin-utils": "^7.24.8"
      },
      "engines": {
        "node": ">=6.9.0"
      },
      "peerDependencies": {
        "@babel/core": "^7.0.0-0"
      }
    },
    "node_modules/@babel/plugin-transform-logical-assignment-operators": {
      "version": "7.24.7",
      "resolved": "https://registry.npmjs.org/@babel/plugin-transform-logical-assignment-operators/-/plugin-transform-logical-assignment-operators-7.24.7.tgz",
      "integrity": "sha512-4D2tpwlQ1odXmTEIFWy9ELJcZHqrStlzK/dAOWYyxX3zT0iXQB6banjgeOJQXzEc4S0E0a5A+hahxPaEFYftsw==",
      "license": "MIT",
      "dependencies": {
        "@babel/helper-plugin-utils": "^7.24.7",
        "@babel/plugin-syntax-logical-assignment-operators": "^7.10.4"
      },
      "engines": {
        "node": ">=6.9.0"
      },
      "peerDependencies": {
        "@babel/core": "^7.0.0-0"
      }
    },
    "node_modules/@babel/plugin-transform-member-expression-literals": {
      "version": "7.24.7",
      "resolved": "https://registry.npmjs.org/@babel/plugin-transform-member-expression-literals/-/plugin-transform-member-expression-literals-7.24.7.tgz",
      "integrity": "sha512-T/hRC1uqrzXMKLQ6UCwMT85S3EvqaBXDGf0FaMf4446Qx9vKwlghvee0+uuZcDUCZU5RuNi4781UQ7R308zzBw==",
      "license": "MIT",
      "dependencies": {
        "@babel/helper-plugin-utils": "^7.24.7"
      },
      "engines": {
        "node": ">=6.9.0"
      },
      "peerDependencies": {
        "@babel/core": "^7.0.0-0"
      }
    },
    "node_modules/@babel/plugin-transform-modules-amd": {
      "version": "7.24.7",
      "resolved": "https://registry.npmjs.org/@babel/plugin-transform-modules-amd/-/plugin-transform-modules-amd-7.24.7.tgz",
      "integrity": "sha512-9+pB1qxV3vs/8Hdmz/CulFB8w2tuu6EB94JZFsjdqxQokwGa9Unap7Bo2gGBGIvPmDIVvQrom7r5m/TCDMURhg==",
      "license": "MIT",
      "dependencies": {
        "@babel/helper-module-transforms": "^7.24.7",
        "@babel/helper-plugin-utils": "^7.24.7"
      },
      "engines": {
        "node": ">=6.9.0"
      },
      "peerDependencies": {
        "@babel/core": "^7.0.0-0"
      }
    },
    "node_modules/@babel/plugin-transform-modules-commonjs": {
      "version": "7.24.8",
      "resolved": "https://registry.npmjs.org/@babel/plugin-transform-modules-commonjs/-/plugin-transform-modules-commonjs-7.24.8.tgz",
      "integrity": "sha512-WHsk9H8XxRs3JXKWFiqtQebdh9b/pTk4EgueygFzYlTKAg0Ud985mSevdNjdXdFBATSKVJGQXP1tv6aGbssLKA==",
      "license": "MIT",
      "dependencies": {
        "@babel/helper-module-transforms": "^7.24.8",
        "@babel/helper-plugin-utils": "^7.24.8",
        "@babel/helper-simple-access": "^7.24.7"
      },
      "engines": {
        "node": ">=6.9.0"
      },
      "peerDependencies": {
        "@babel/core": "^7.0.0-0"
      }
    },
    "node_modules/@babel/plugin-transform-modules-systemjs": {
      "version": "7.25.0",
      "resolved": "https://registry.npmjs.org/@babel/plugin-transform-modules-systemjs/-/plugin-transform-modules-systemjs-7.25.0.tgz",
      "integrity": "sha512-YPJfjQPDXxyQWg/0+jHKj1llnY5f/R6a0p/vP4lPymxLu7Lvl4k2WMitqi08yxwQcCVUUdG9LCUj4TNEgAp3Jw==",
      "license": "MIT",
      "dependencies": {
        "@babel/helper-module-transforms": "^7.25.0",
        "@babel/helper-plugin-utils": "^7.24.8",
        "@babel/helper-validator-identifier": "^7.24.7",
        "@babel/traverse": "^7.25.0"
      },
      "engines": {
        "node": ">=6.9.0"
      },
      "peerDependencies": {
        "@babel/core": "^7.0.0-0"
      }
    },
    "node_modules/@babel/plugin-transform-modules-umd": {
      "version": "7.24.7",
      "resolved": "https://registry.npmjs.org/@babel/plugin-transform-modules-umd/-/plugin-transform-modules-umd-7.24.7.tgz",
      "integrity": "sha512-3aytQvqJ/h9z4g8AsKPLvD4Zqi2qT+L3j7XoFFu1XBlZWEl2/1kWnhmAbxpLgPrHSY0M6UA02jyTiwUVtiKR6A==",
      "license": "MIT",
      "dependencies": {
        "@babel/helper-module-transforms": "^7.24.7",
        "@babel/helper-plugin-utils": "^7.24.7"
      },
      "engines": {
        "node": ">=6.9.0"
      },
      "peerDependencies": {
        "@babel/core": "^7.0.0-0"
      }
    },
    "node_modules/@babel/plugin-transform-named-capturing-groups-regex": {
      "version": "7.24.7",
      "resolved": "https://registry.npmjs.org/@babel/plugin-transform-named-capturing-groups-regex/-/plugin-transform-named-capturing-groups-regex-7.24.7.tgz",
      "integrity": "sha512-/jr7h/EWeJtk1U/uz2jlsCioHkZk1JJZVcc8oQsJ1dUlaJD83f4/6Zeh2aHt9BIFokHIsSeDfhUmju0+1GPd6g==",
      "license": "MIT",
      "dependencies": {
        "@babel/helper-create-regexp-features-plugin": "^7.24.7",
        "@babel/helper-plugin-utils": "^7.24.7"
      },
      "engines": {
        "node": ">=6.9.0"
      },
      "peerDependencies": {
        "@babel/core": "^7.0.0"
      }
    },
    "node_modules/@babel/plugin-transform-new-target": {
      "version": "7.24.7",
      "resolved": "https://registry.npmjs.org/@babel/plugin-transform-new-target/-/plugin-transform-new-target-7.24.7.tgz",
      "integrity": "sha512-RNKwfRIXg4Ls/8mMTza5oPF5RkOW8Wy/WgMAp1/F1yZ8mMbtwXW+HDoJiOsagWrAhI5f57Vncrmr9XeT4CVapA==",
      "license": "MIT",
      "dependencies": {
        "@babel/helper-plugin-utils": "^7.24.7"
      },
      "engines": {
        "node": ">=6.9.0"
      },
      "peerDependencies": {
        "@babel/core": "^7.0.0-0"
      }
    },
    "node_modules/@babel/plugin-transform-nullish-coalescing-operator": {
      "version": "7.24.7",
      "resolved": "https://registry.npmjs.org/@babel/plugin-transform-nullish-coalescing-operator/-/plugin-transform-nullish-coalescing-operator-7.24.7.tgz",
      "integrity": "sha512-Ts7xQVk1OEocqzm8rHMXHlxvsfZ0cEF2yomUqpKENHWMF4zKk175Y4q8H5knJes6PgYad50uuRmt3UJuhBw8pQ==",
      "license": "MIT",
      "dependencies": {
        "@babel/helper-plugin-utils": "^7.24.7",
        "@babel/plugin-syntax-nullish-coalescing-operator": "^7.8.3"
      },
      "engines": {
        "node": ">=6.9.0"
      },
      "peerDependencies": {
        "@babel/core": "^7.0.0-0"
      }
    },
    "node_modules/@babel/plugin-transform-numeric-separator": {
      "version": "7.24.7",
      "resolved": "https://registry.npmjs.org/@babel/plugin-transform-numeric-separator/-/plugin-transform-numeric-separator-7.24.7.tgz",
      "integrity": "sha512-e6q1TiVUzvH9KRvicuxdBTUj4AdKSRwzIyFFnfnezpCfP2/7Qmbb8qbU2j7GODbl4JMkblitCQjKYUaX/qkkwA==",
      "license": "MIT",
      "dependencies": {
        "@babel/helper-plugin-utils": "^7.24.7",
        "@babel/plugin-syntax-numeric-separator": "^7.10.4"
      },
      "engines": {
        "node": ">=6.9.0"
      },
      "peerDependencies": {
        "@babel/core": "^7.0.0-0"
      }
    },
    "node_modules/@babel/plugin-transform-object-rest-spread": {
      "version": "7.24.7",
      "resolved": "https://registry.npmjs.org/@babel/plugin-transform-object-rest-spread/-/plugin-transform-object-rest-spread-7.24.7.tgz",
      "integrity": "sha512-4QrHAr0aXQCEFni2q4DqKLD31n2DL+RxcwnNjDFkSG0eNQ/xCavnRkfCUjsyqGC2OviNJvZOF/mQqZBw7i2C5Q==",
      "license": "MIT",
      "dependencies": {
        "@babel/helper-compilation-targets": "^7.24.7",
        "@babel/helper-plugin-utils": "^7.24.7",
        "@babel/plugin-syntax-object-rest-spread": "^7.8.3",
        "@babel/plugin-transform-parameters": "^7.24.7"
      },
      "engines": {
        "node": ">=6.9.0"
      },
      "peerDependencies": {
        "@babel/core": "^7.0.0-0"
      }
    },
    "node_modules/@babel/plugin-transform-object-super": {
      "version": "7.24.7",
      "resolved": "https://registry.npmjs.org/@babel/plugin-transform-object-super/-/plugin-transform-object-super-7.24.7.tgz",
      "integrity": "sha512-A/vVLwN6lBrMFmMDmPPz0jnE6ZGx7Jq7d6sT/Ev4H65RER6pZ+kczlf1DthF5N0qaPHBsI7UXiE8Zy66nmAovg==",
      "license": "MIT",
      "dependencies": {
        "@babel/helper-plugin-utils": "^7.24.7",
        "@babel/helper-replace-supers": "^7.24.7"
      },
      "engines": {
        "node": ">=6.9.0"
      },
      "peerDependencies": {
        "@babel/core": "^7.0.0-0"
      }
    },
    "node_modules/@babel/plugin-transform-optional-catch-binding": {
      "version": "7.24.7",
      "resolved": "https://registry.npmjs.org/@babel/plugin-transform-optional-catch-binding/-/plugin-transform-optional-catch-binding-7.24.7.tgz",
      "integrity": "sha512-uLEndKqP5BfBbC/5jTwPxLh9kqPWWgzN/f8w6UwAIirAEqiIVJWWY312X72Eub09g5KF9+Zn7+hT7sDxmhRuKA==",
      "license": "MIT",
      "dependencies": {
        "@babel/helper-plugin-utils": "^7.24.7",
        "@babel/plugin-syntax-optional-catch-binding": "^7.8.3"
      },
      "engines": {
        "node": ">=6.9.0"
      },
      "peerDependencies": {
        "@babel/core": "^7.0.0-0"
      }
    },
    "node_modules/@babel/plugin-transform-optional-chaining": {
      "version": "7.24.8",
      "resolved": "https://registry.npmjs.org/@babel/plugin-transform-optional-chaining/-/plugin-transform-optional-chaining-7.24.8.tgz",
      "integrity": "sha512-5cTOLSMs9eypEy8JUVvIKOu6NgvbJMnpG62VpIHrTmROdQ+L5mDAaI40g25k5vXti55JWNX5jCkq3HZxXBQANw==",
      "license": "MIT",
      "dependencies": {
        "@babel/helper-plugin-utils": "^7.24.8",
        "@babel/helper-skip-transparent-expression-wrappers": "^7.24.7",
        "@babel/plugin-syntax-optional-chaining": "^7.8.3"
      },
      "engines": {
        "node": ">=6.9.0"
      },
      "peerDependencies": {
        "@babel/core": "^7.0.0-0"
      }
    },
    "node_modules/@babel/plugin-transform-parameters": {
      "version": "7.24.7",
      "resolved": "https://registry.npmjs.org/@babel/plugin-transform-parameters/-/plugin-transform-parameters-7.24.7.tgz",
      "integrity": "sha512-yGWW5Rr+sQOhK0Ot8hjDJuxU3XLRQGflvT4lhlSY0DFvdb3TwKaY26CJzHtYllU0vT9j58hc37ndFPsqT1SrzA==",
      "license": "MIT",
      "dependencies": {
        "@babel/helper-plugin-utils": "^7.24.7"
      },
      "engines": {
        "node": ">=6.9.0"
      },
      "peerDependencies": {
        "@babel/core": "^7.0.0-0"
      }
    },
    "node_modules/@babel/plugin-transform-private-methods": {
      "version": "7.24.7",
      "resolved": "https://registry.npmjs.org/@babel/plugin-transform-private-methods/-/plugin-transform-private-methods-7.24.7.tgz",
      "integrity": "sha512-COTCOkG2hn4JKGEKBADkA8WNb35TGkkRbI5iT845dB+NyqgO8Hn+ajPbSnIQznneJTa3d30scb6iz/DhH8GsJQ==",
      "license": "MIT",
      "dependencies": {
        "@babel/helper-create-class-features-plugin": "^7.24.7",
        "@babel/helper-plugin-utils": "^7.24.7"
      },
      "engines": {
        "node": ">=6.9.0"
      },
      "peerDependencies": {
        "@babel/core": "^7.0.0-0"
      }
    },
    "node_modules/@babel/plugin-transform-private-property-in-object": {
      "version": "7.24.7",
      "resolved": "https://registry.npmjs.org/@babel/plugin-transform-private-property-in-object/-/plugin-transform-private-property-in-object-7.24.7.tgz",
      "integrity": "sha512-9z76mxwnwFxMyxZWEgdgECQglF2Q7cFLm0kMf8pGwt+GSJsY0cONKj/UuO4bOH0w/uAel3ekS4ra5CEAyJRmDA==",
      "license": "MIT",
      "dependencies": {
        "@babel/helper-annotate-as-pure": "^7.24.7",
        "@babel/helper-create-class-features-plugin": "^7.24.7",
        "@babel/helper-plugin-utils": "^7.24.7",
        "@babel/plugin-syntax-private-property-in-object": "^7.14.5"
      },
      "engines": {
        "node": ">=6.9.0"
      },
      "peerDependencies": {
        "@babel/core": "^7.0.0-0"
      }
    },
    "node_modules/@babel/plugin-transform-property-literals": {
      "version": "7.24.7",
      "resolved": "https://registry.npmjs.org/@babel/plugin-transform-property-literals/-/plugin-transform-property-literals-7.24.7.tgz",
      "integrity": "sha512-EMi4MLQSHfd2nrCqQEWxFdha2gBCqU4ZcCng4WBGZ5CJL4bBRW0ptdqqDdeirGZcpALazVVNJqRmsO8/+oNCBA==",
      "license": "MIT",
      "dependencies": {
        "@babel/helper-plugin-utils": "^7.24.7"
      },
      "engines": {
        "node": ">=6.9.0"
      },
      "peerDependencies": {
        "@babel/core": "^7.0.0-0"
      }
    },
    "node_modules/@babel/plugin-transform-react-constant-elements": {
      "version": "7.25.1",
      "resolved": "https://registry.npmjs.org/@babel/plugin-transform-react-constant-elements/-/plugin-transform-react-constant-elements-7.25.1.tgz",
      "integrity": "sha512-SLV/giH/V4SmloZ6Dt40HjTGTAIkxn33TVIHxNGNvo8ezMhrxBkzisj4op1KZYPIOHFLqhv60OHvX+YRu4xbmQ==",
      "license": "MIT",
      "dependencies": {
        "@babel/helper-plugin-utils": "^7.24.8"
      },
      "engines": {
        "node": ">=6.9.0"
      },
      "peerDependencies": {
        "@babel/core": "^7.0.0-0"
      }
    },
    "node_modules/@babel/plugin-transform-react-display-name": {
      "version": "7.24.7",
      "resolved": "https://registry.npmjs.org/@babel/plugin-transform-react-display-name/-/plugin-transform-react-display-name-7.24.7.tgz",
      "integrity": "sha512-H/Snz9PFxKsS1JLI4dJLtnJgCJRoo0AUm3chP6NYr+9En1JMKloheEiLIhlp5MDVznWo+H3AAC1Mc8lmUEpsgg==",
      "license": "MIT",
      "dependencies": {
        "@babel/helper-plugin-utils": "^7.24.7"
      },
      "engines": {
        "node": ">=6.9.0"
      },
      "peerDependencies": {
        "@babel/core": "^7.0.0-0"
      }
    },
    "node_modules/@babel/plugin-transform-react-jsx": {
      "version": "7.25.2",
      "resolved": "https://registry.npmjs.org/@babel/plugin-transform-react-jsx/-/plugin-transform-react-jsx-7.25.2.tgz",
      "integrity": "sha512-KQsqEAVBpU82NM/B/N9j9WOdphom1SZH3R+2V7INrQUH+V9EBFwZsEJl8eBIVeQE62FxJCc70jzEZwqU7RcVqA==",
      "license": "MIT",
      "dependencies": {
        "@babel/helper-annotate-as-pure": "^7.24.7",
        "@babel/helper-module-imports": "^7.24.7",
        "@babel/helper-plugin-utils": "^7.24.8",
        "@babel/plugin-syntax-jsx": "^7.24.7",
        "@babel/types": "^7.25.2"
      },
      "engines": {
        "node": ">=6.9.0"
      },
      "peerDependencies": {
        "@babel/core": "^7.0.0-0"
      }
    },
    "node_modules/@babel/plugin-transform-react-jsx-development": {
      "version": "7.24.7",
      "resolved": "https://registry.npmjs.org/@babel/plugin-transform-react-jsx-development/-/plugin-transform-react-jsx-development-7.24.7.tgz",
      "integrity": "sha512-QG9EnzoGn+Qar7rxuW+ZOsbWOt56FvvI93xInqsZDC5fsekx1AlIO4KIJ5M+D0p0SqSH156EpmZyXq630B8OlQ==",
      "license": "MIT",
      "dependencies": {
        "@babel/plugin-transform-react-jsx": "^7.24.7"
      },
      "engines": {
        "node": ">=6.9.0"
      },
      "peerDependencies": {
        "@babel/core": "^7.0.0-0"
      }
    },
    "node_modules/@babel/plugin-transform-react-pure-annotations": {
      "version": "7.24.7",
      "resolved": "https://registry.npmjs.org/@babel/plugin-transform-react-pure-annotations/-/plugin-transform-react-pure-annotations-7.24.7.tgz",
      "integrity": "sha512-PLgBVk3fzbmEjBJ/u8kFzOqS9tUeDjiaWud/rRym/yjCo/M9cASPlnrd2ZmmZpQT40fOOrvR8jh+n8jikrOhNA==",
      "license": "MIT",
      "dependencies": {
        "@babel/helper-annotate-as-pure": "^7.24.7",
        "@babel/helper-plugin-utils": "^7.24.7"
      },
      "engines": {
        "node": ">=6.9.0"
      },
      "peerDependencies": {
        "@babel/core": "^7.0.0-0"
      }
    },
    "node_modules/@babel/plugin-transform-regenerator": {
      "version": "7.24.7",
      "resolved": "https://registry.npmjs.org/@babel/plugin-transform-regenerator/-/plugin-transform-regenerator-7.24.7.tgz",
      "integrity": "sha512-lq3fvXPdimDrlg6LWBoqj+r/DEWgONuwjuOuQCSYgRroXDH/IdM1C0IZf59fL5cHLpjEH/O6opIRBbqv7ELnuA==",
      "license": "MIT",
      "dependencies": {
        "@babel/helper-plugin-utils": "^7.24.7",
        "regenerator-transform": "^0.15.2"
      },
      "engines": {
        "node": ">=6.9.0"
      },
      "peerDependencies": {
        "@babel/core": "^7.0.0-0"
      }
    },
    "node_modules/@babel/plugin-transform-reserved-words": {
      "version": "7.24.7",
      "resolved": "https://registry.npmjs.org/@babel/plugin-transform-reserved-words/-/plugin-transform-reserved-words-7.24.7.tgz",
      "integrity": "sha512-0DUq0pHcPKbjFZCfTss/pGkYMfy3vFWydkUBd9r0GHpIyfs2eCDENvqadMycRS9wZCXR41wucAfJHJmwA0UmoQ==",
      "license": "MIT",
      "dependencies": {
        "@babel/helper-plugin-utils": "^7.24.7"
      },
      "engines": {
        "node": ">=6.9.0"
      },
      "peerDependencies": {
        "@babel/core": "^7.0.0-0"
      }
    },
    "node_modules/@babel/plugin-transform-runtime": {
      "version": "7.24.7",
      "resolved": "https://registry.npmjs.org/@babel/plugin-transform-runtime/-/plugin-transform-runtime-7.24.7.tgz",
      "integrity": "sha512-YqXjrk4C+a1kZjewqt+Mmu2UuV1s07y8kqcUf4qYLnoqemhR4gRQikhdAhSVJioMjVTu6Mo6pAbaypEA3jY6fw==",
      "license": "MIT",
      "dependencies": {
        "@babel/helper-module-imports": "^7.24.7",
        "@babel/helper-plugin-utils": "^7.24.7",
        "babel-plugin-polyfill-corejs2": "^0.4.10",
        "babel-plugin-polyfill-corejs3": "^0.10.1",
        "babel-plugin-polyfill-regenerator": "^0.6.1",
        "semver": "^6.3.1"
      },
      "engines": {
        "node": ">=6.9.0"
      },
      "peerDependencies": {
        "@babel/core": "^7.0.0-0"
      }
    },
    "node_modules/@babel/plugin-transform-runtime/node_modules/semver": {
      "version": "6.3.1",
      "resolved": "https://registry.npmjs.org/semver/-/semver-6.3.1.tgz",
      "integrity": "sha512-BR7VvDCVHO+q2xBEWskxS6DJE1qRnb7DxzUrogb71CWoSficBxYsiAGd+Kl0mmq/MprG9yArRkyrQxTO6XjMzA==",
      "license": "ISC",
      "bin": {
        "semver": "bin/semver.js"
      }
    },
    "node_modules/@babel/plugin-transform-shorthand-properties": {
      "version": "7.24.7",
      "resolved": "https://registry.npmjs.org/@babel/plugin-transform-shorthand-properties/-/plugin-transform-shorthand-properties-7.24.7.tgz",
      "integrity": "sha512-KsDsevZMDsigzbA09+vacnLpmPH4aWjcZjXdyFKGzpplxhbeB4wYtury3vglQkg6KM/xEPKt73eCjPPf1PgXBA==",
      "license": "MIT",
      "dependencies": {
        "@babel/helper-plugin-utils": "^7.24.7"
      },
      "engines": {
        "node": ">=6.9.0"
      },
      "peerDependencies": {
        "@babel/core": "^7.0.0-0"
      }
    },
    "node_modules/@babel/plugin-transform-spread": {
      "version": "7.24.7",
      "resolved": "https://registry.npmjs.org/@babel/plugin-transform-spread/-/plugin-transform-spread-7.24.7.tgz",
      "integrity": "sha512-x96oO0I09dgMDxJaANcRyD4ellXFLLiWhuwDxKZX5g2rWP1bTPkBSwCYv96VDXVT1bD9aPj8tppr5ITIh8hBng==",
      "license": "MIT",
      "dependencies": {
        "@babel/helper-plugin-utils": "^7.24.7",
        "@babel/helper-skip-transparent-expression-wrappers": "^7.24.7"
      },
      "engines": {
        "node": ">=6.9.0"
      },
      "peerDependencies": {
        "@babel/core": "^7.0.0-0"
      }
    },
    "node_modules/@babel/plugin-transform-sticky-regex": {
      "version": "7.24.7",
      "resolved": "https://registry.npmjs.org/@babel/plugin-transform-sticky-regex/-/plugin-transform-sticky-regex-7.24.7.tgz",
      "integrity": "sha512-kHPSIJc9v24zEml5geKg9Mjx5ULpfncj0wRpYtxbvKyTtHCYDkVE3aHQ03FrpEo4gEe2vrJJS1Y9CJTaThA52g==",
      "license": "MIT",
      "dependencies": {
        "@babel/helper-plugin-utils": "^7.24.7"
      },
      "engines": {
        "node": ">=6.9.0"
      },
      "peerDependencies": {
        "@babel/core": "^7.0.0-0"
      }
    },
    "node_modules/@babel/plugin-transform-template-literals": {
      "version": "7.24.7",
      "resolved": "https://registry.npmjs.org/@babel/plugin-transform-template-literals/-/plugin-transform-template-literals-7.24.7.tgz",
      "integrity": "sha512-AfDTQmClklHCOLxtGoP7HkeMw56k1/bTQjwsfhL6pppo/M4TOBSq+jjBUBLmV/4oeFg4GWMavIl44ZeCtmmZTw==",
      "license": "MIT",
      "dependencies": {
        "@babel/helper-plugin-utils": "^7.24.7"
      },
      "engines": {
        "node": ">=6.9.0"
      },
      "peerDependencies": {
        "@babel/core": "^7.0.0-0"
      }
    },
    "node_modules/@babel/plugin-transform-typeof-symbol": {
      "version": "7.24.8",
      "resolved": "https://registry.npmjs.org/@babel/plugin-transform-typeof-symbol/-/plugin-transform-typeof-symbol-7.24.8.tgz",
      "integrity": "sha512-adNTUpDCVnmAE58VEqKlAA6ZBlNkMnWD0ZcW76lyNFN3MJniyGFZfNwERVk8Ap56MCnXztmDr19T4mPTztcuaw==",
      "license": "MIT",
      "dependencies": {
        "@babel/helper-plugin-utils": "^7.24.8"
      },
      "engines": {
        "node": ">=6.9.0"
      },
      "peerDependencies": {
        "@babel/core": "^7.0.0-0"
      }
    },
    "node_modules/@babel/plugin-transform-typescript": {
      "version": "7.25.2",
      "resolved": "https://registry.npmjs.org/@babel/plugin-transform-typescript/-/plugin-transform-typescript-7.25.2.tgz",
      "integrity": "sha512-lBwRvjSmqiMYe/pS0+1gggjJleUJi7NzjvQ1Fkqtt69hBa/0t1YuW/MLQMAPixfwaQOHUXsd6jeU3Z+vdGv3+A==",
      "license": "MIT",
      "dependencies": {
        "@babel/helper-annotate-as-pure": "^7.24.7",
        "@babel/helper-create-class-features-plugin": "^7.25.0",
        "@babel/helper-plugin-utils": "^7.24.8",
        "@babel/helper-skip-transparent-expression-wrappers": "^7.24.7",
        "@babel/plugin-syntax-typescript": "^7.24.7"
      },
      "engines": {
        "node": ">=6.9.0"
      },
      "peerDependencies": {
        "@babel/core": "^7.0.0-0"
      }
    },
    "node_modules/@babel/plugin-transform-unicode-escapes": {
      "version": "7.24.7",
      "resolved": "https://registry.npmjs.org/@babel/plugin-transform-unicode-escapes/-/plugin-transform-unicode-escapes-7.24.7.tgz",
      "integrity": "sha512-U3ap1gm5+4edc2Q/P+9VrBNhGkfnf+8ZqppY71Bo/pzZmXhhLdqgaUl6cuB07O1+AQJtCLfaOmswiNbSQ9ivhw==",
      "license": "MIT",
      "dependencies": {
        "@babel/helper-plugin-utils": "^7.24.7"
      },
      "engines": {
        "node": ">=6.9.0"
      },
      "peerDependencies": {
        "@babel/core": "^7.0.0-0"
      }
    },
    "node_modules/@babel/plugin-transform-unicode-property-regex": {
      "version": "7.24.7",
      "resolved": "https://registry.npmjs.org/@babel/plugin-transform-unicode-property-regex/-/plugin-transform-unicode-property-regex-7.24.7.tgz",
      "integrity": "sha512-uH2O4OV5M9FZYQrwc7NdVmMxQJOCCzFeYudlZSzUAHRFeOujQefa92E74TQDVskNHCzOXoigEuoyzHDhaEaK5w==",
      "license": "MIT",
      "dependencies": {
        "@babel/helper-create-regexp-features-plugin": "^7.24.7",
        "@babel/helper-plugin-utils": "^7.24.7"
      },
      "engines": {
        "node": ">=6.9.0"
      },
      "peerDependencies": {
        "@babel/core": "^7.0.0-0"
      }
    },
    "node_modules/@babel/plugin-transform-unicode-regex": {
      "version": "7.24.7",
      "resolved": "https://registry.npmjs.org/@babel/plugin-transform-unicode-regex/-/plugin-transform-unicode-regex-7.24.7.tgz",
      "integrity": "sha512-hlQ96MBZSAXUq7ltkjtu3FJCCSMx/j629ns3hA3pXnBXjanNP0LHi+JpPeA81zaWgVK1VGH95Xuy7u0RyQ8kMg==",
      "license": "MIT",
      "dependencies": {
        "@babel/helper-create-regexp-features-plugin": "^7.24.7",
        "@babel/helper-plugin-utils": "^7.24.7"
      },
      "engines": {
        "node": ">=6.9.0"
      },
      "peerDependencies": {
        "@babel/core": "^7.0.0-0"
      }
    },
    "node_modules/@babel/plugin-transform-unicode-sets-regex": {
      "version": "7.24.7",
      "resolved": "https://registry.npmjs.org/@babel/plugin-transform-unicode-sets-regex/-/plugin-transform-unicode-sets-regex-7.24.7.tgz",
      "integrity": "sha512-2G8aAvF4wy1w/AGZkemprdGMRg5o6zPNhbHVImRz3lss55TYCBd6xStN19rt8XJHq20sqV0JbyWjOWwQRwV/wg==",
      "license": "MIT",
      "dependencies": {
        "@babel/helper-create-regexp-features-plugin": "^7.24.7",
        "@babel/helper-plugin-utils": "^7.24.7"
      },
      "engines": {
        "node": ">=6.9.0"
      },
      "peerDependencies": {
        "@babel/core": "^7.0.0"
      }
    },
    "node_modules/@babel/preset-env": {
      "version": "7.25.3",
      "resolved": "https://registry.npmjs.org/@babel/preset-env/-/preset-env-7.25.3.tgz",
      "integrity": "sha512-QsYW7UeAaXvLPX9tdVliMJE7MD7M6MLYVTovRTIwhoYQVFHR1rM4wO8wqAezYi3/BpSD+NzVCZ69R6smWiIi8g==",
      "license": "MIT",
      "dependencies": {
        "@babel/compat-data": "^7.25.2",
        "@babel/helper-compilation-targets": "^7.25.2",
        "@babel/helper-plugin-utils": "^7.24.8",
        "@babel/helper-validator-option": "^7.24.8",
        "@babel/plugin-bugfix-firefox-class-in-computed-class-key": "^7.25.3",
        "@babel/plugin-bugfix-safari-class-field-initializer-scope": "^7.25.0",
        "@babel/plugin-bugfix-safari-id-destructuring-collision-in-function-expression": "^7.25.0",
        "@babel/plugin-bugfix-v8-spread-parameters-in-optional-chaining": "^7.24.7",
        "@babel/plugin-bugfix-v8-static-class-fields-redefine-readonly": "^7.25.0",
        "@babel/plugin-proposal-private-property-in-object": "7.21.0-placeholder-for-preset-env.2",
        "@babel/plugin-syntax-async-generators": "^7.8.4",
        "@babel/plugin-syntax-class-properties": "^7.12.13",
        "@babel/plugin-syntax-class-static-block": "^7.14.5",
        "@babel/plugin-syntax-dynamic-import": "^7.8.3",
        "@babel/plugin-syntax-export-namespace-from": "^7.8.3",
        "@babel/plugin-syntax-import-assertions": "^7.24.7",
        "@babel/plugin-syntax-import-attributes": "^7.24.7",
        "@babel/plugin-syntax-import-meta": "^7.10.4",
        "@babel/plugin-syntax-json-strings": "^7.8.3",
        "@babel/plugin-syntax-logical-assignment-operators": "^7.10.4",
        "@babel/plugin-syntax-nullish-coalescing-operator": "^7.8.3",
        "@babel/plugin-syntax-numeric-separator": "^7.10.4",
        "@babel/plugin-syntax-object-rest-spread": "^7.8.3",
        "@babel/plugin-syntax-optional-catch-binding": "^7.8.3",
        "@babel/plugin-syntax-optional-chaining": "^7.8.3",
        "@babel/plugin-syntax-private-property-in-object": "^7.14.5",
        "@babel/plugin-syntax-top-level-await": "^7.14.5",
        "@babel/plugin-syntax-unicode-sets-regex": "^7.18.6",
        "@babel/plugin-transform-arrow-functions": "^7.24.7",
        "@babel/plugin-transform-async-generator-functions": "^7.25.0",
        "@babel/plugin-transform-async-to-generator": "^7.24.7",
        "@babel/plugin-transform-block-scoped-functions": "^7.24.7",
        "@babel/plugin-transform-block-scoping": "^7.25.0",
        "@babel/plugin-transform-class-properties": "^7.24.7",
        "@babel/plugin-transform-class-static-block": "^7.24.7",
        "@babel/plugin-transform-classes": "^7.25.0",
        "@babel/plugin-transform-computed-properties": "^7.24.7",
        "@babel/plugin-transform-destructuring": "^7.24.8",
        "@babel/plugin-transform-dotall-regex": "^7.24.7",
        "@babel/plugin-transform-duplicate-keys": "^7.24.7",
        "@babel/plugin-transform-duplicate-named-capturing-groups-regex": "^7.25.0",
        "@babel/plugin-transform-dynamic-import": "^7.24.7",
        "@babel/plugin-transform-exponentiation-operator": "^7.24.7",
        "@babel/plugin-transform-export-namespace-from": "^7.24.7",
        "@babel/plugin-transform-for-of": "^7.24.7",
        "@babel/plugin-transform-function-name": "^7.25.1",
        "@babel/plugin-transform-json-strings": "^7.24.7",
        "@babel/plugin-transform-literals": "^7.25.2",
        "@babel/plugin-transform-logical-assignment-operators": "^7.24.7",
        "@babel/plugin-transform-member-expression-literals": "^7.24.7",
        "@babel/plugin-transform-modules-amd": "^7.24.7",
        "@babel/plugin-transform-modules-commonjs": "^7.24.8",
        "@babel/plugin-transform-modules-systemjs": "^7.25.0",
        "@babel/plugin-transform-modules-umd": "^7.24.7",
        "@babel/plugin-transform-named-capturing-groups-regex": "^7.24.7",
        "@babel/plugin-transform-new-target": "^7.24.7",
        "@babel/plugin-transform-nullish-coalescing-operator": "^7.24.7",
        "@babel/plugin-transform-numeric-separator": "^7.24.7",
        "@babel/plugin-transform-object-rest-spread": "^7.24.7",
        "@babel/plugin-transform-object-super": "^7.24.7",
        "@babel/plugin-transform-optional-catch-binding": "^7.24.7",
        "@babel/plugin-transform-optional-chaining": "^7.24.8",
        "@babel/plugin-transform-parameters": "^7.24.7",
        "@babel/plugin-transform-private-methods": "^7.24.7",
        "@babel/plugin-transform-private-property-in-object": "^7.24.7",
        "@babel/plugin-transform-property-literals": "^7.24.7",
        "@babel/plugin-transform-regenerator": "^7.24.7",
        "@babel/plugin-transform-reserved-words": "^7.24.7",
        "@babel/plugin-transform-shorthand-properties": "^7.24.7",
        "@babel/plugin-transform-spread": "^7.24.7",
        "@babel/plugin-transform-sticky-regex": "^7.24.7",
        "@babel/plugin-transform-template-literals": "^7.24.7",
        "@babel/plugin-transform-typeof-symbol": "^7.24.8",
        "@babel/plugin-transform-unicode-escapes": "^7.24.7",
        "@babel/plugin-transform-unicode-property-regex": "^7.24.7",
        "@babel/plugin-transform-unicode-regex": "^7.24.7",
        "@babel/plugin-transform-unicode-sets-regex": "^7.24.7",
        "@babel/preset-modules": "0.1.6-no-external-plugins",
        "babel-plugin-polyfill-corejs2": "^0.4.10",
        "babel-plugin-polyfill-corejs3": "^0.10.4",
        "babel-plugin-polyfill-regenerator": "^0.6.1",
        "core-js-compat": "^3.37.1",
        "semver": "^6.3.1"
      },
      "engines": {
        "node": ">=6.9.0"
      },
      "peerDependencies": {
        "@babel/core": "^7.0.0-0"
      }
    },
    "node_modules/@babel/preset-env/node_modules/semver": {
      "version": "6.3.1",
      "resolved": "https://registry.npmjs.org/semver/-/semver-6.3.1.tgz",
      "integrity": "sha512-BR7VvDCVHO+q2xBEWskxS6DJE1qRnb7DxzUrogb71CWoSficBxYsiAGd+Kl0mmq/MprG9yArRkyrQxTO6XjMzA==",
      "license": "ISC",
      "bin": {
        "semver": "bin/semver.js"
      }
    },
    "node_modules/@babel/preset-modules": {
      "version": "0.1.6-no-external-plugins",
      "resolved": "https://registry.npmjs.org/@babel/preset-modules/-/preset-modules-0.1.6-no-external-plugins.tgz",
      "integrity": "sha512-HrcgcIESLm9aIR842yhJ5RWan/gebQUJ6E/E5+rf0y9o6oj7w0Br+sWuL6kEQ/o/AdfvR1Je9jG18/gnpwjEyA==",
      "license": "MIT",
      "dependencies": {
        "@babel/helper-plugin-utils": "^7.0.0",
        "@babel/types": "^7.4.4",
        "esutils": "^2.0.2"
      },
      "peerDependencies": {
        "@babel/core": "^7.0.0-0 || ^8.0.0-0 <8.0.0"
      }
    },
    "node_modules/@babel/preset-react": {
      "version": "7.24.7",
      "resolved": "https://registry.npmjs.org/@babel/preset-react/-/preset-react-7.24.7.tgz",
      "integrity": "sha512-AAH4lEkpmzFWrGVlHaxJB7RLH21uPQ9+He+eFLWHmF9IuFQVugz8eAsamaW0DXRrTfco5zj1wWtpdcXJUOfsag==",
      "license": "MIT",
      "dependencies": {
        "@babel/helper-plugin-utils": "^7.24.7",
        "@babel/helper-validator-option": "^7.24.7",
        "@babel/plugin-transform-react-display-name": "^7.24.7",
        "@babel/plugin-transform-react-jsx": "^7.24.7",
        "@babel/plugin-transform-react-jsx-development": "^7.24.7",
        "@babel/plugin-transform-react-pure-annotations": "^7.24.7"
      },
      "engines": {
        "node": ">=6.9.0"
      },
      "peerDependencies": {
        "@babel/core": "^7.0.0-0"
      }
    },
    "node_modules/@babel/preset-typescript": {
      "version": "7.24.7",
      "resolved": "https://registry.npmjs.org/@babel/preset-typescript/-/preset-typescript-7.24.7.tgz",
      "integrity": "sha512-SyXRe3OdWwIwalxDg5UtJnJQO+YPcTfwiIY2B0Xlddh9o7jpWLvv8X1RthIeDOxQ+O1ML5BLPCONToObyVQVuQ==",
      "license": "MIT",
      "dependencies": {
        "@babel/helper-plugin-utils": "^7.24.7",
        "@babel/helper-validator-option": "^7.24.7",
        "@babel/plugin-syntax-jsx": "^7.24.7",
        "@babel/plugin-transform-modules-commonjs": "^7.24.7",
        "@babel/plugin-transform-typescript": "^7.24.7"
      },
      "engines": {
        "node": ">=6.9.0"
      },
      "peerDependencies": {
        "@babel/core": "^7.0.0-0"
      }
    },
    "node_modules/@babel/regjsgen": {
      "version": "0.8.0",
      "resolved": "https://registry.npmjs.org/@babel/regjsgen/-/regjsgen-0.8.0.tgz",
      "integrity": "sha512-x/rqGMdzj+fWZvCOYForTghzbtqPDZ5gPwaoNGHdgDfF2QA/XZbCBp4Moo5scrkAMPhB7z26XM/AaHuIJdgauA==",
      "license": "MIT"
    },
    "node_modules/@babel/runtime": {
      "version": "7.25.0",
      "resolved": "https://registry.npmjs.org/@babel/runtime/-/runtime-7.25.0.tgz",
      "integrity": "sha512-7dRy4DwXwtzBrPbZflqxnvfxLF8kdZXPkhymtDeFoFqE6ldzjQFgYTtYIFARcLEYDrqfBfYcZt1WqFxRoyC9Rw==",
      "license": "MIT",
      "dependencies": {
        "regenerator-runtime": "^0.14.0"
      },
      "engines": {
        "node": ">=6.9.0"
      }
    },
    "node_modules/@babel/template": {
      "version": "7.25.0",
      "resolved": "https://registry.npmjs.org/@babel/template/-/template-7.25.0.tgz",
      "integrity": "sha512-aOOgh1/5XzKvg1jvVz7AVrx2piJ2XBi227DHmbY6y+bM9H2FlN+IfecYu4Xl0cNiiVejlsCri89LUsbj8vJD9Q==",
      "license": "MIT",
      "dependencies": {
        "@babel/code-frame": "^7.24.7",
        "@babel/parser": "^7.25.0",
        "@babel/types": "^7.25.0"
      },
      "engines": {
        "node": ">=6.9.0"
      }
    },
    "node_modules/@babel/traverse": {
      "version": "7.25.3",
      "resolved": "https://registry.npmjs.org/@babel/traverse/-/traverse-7.25.3.tgz",
      "integrity": "sha512-HefgyP1x754oGCsKmV5reSmtV7IXj/kpaE1XYY+D9G5PvKKoFfSbiS4M77MdjuwlZKDIKFCffq9rPU+H/s3ZdQ==",
      "license": "MIT",
      "dependencies": {
        "@babel/code-frame": "^7.24.7",
        "@babel/generator": "^7.25.0",
        "@babel/parser": "^7.25.3",
        "@babel/template": "^7.25.0",
        "@babel/types": "^7.25.2",
        "debug": "^4.3.1",
        "globals": "^11.1.0"
      },
      "engines": {
        "node": ">=6.9.0"
      }
    },
    "node_modules/@babel/types": {
      "version": "7.25.2",
      "resolved": "https://registry.npmjs.org/@babel/types/-/types-7.25.2.tgz",
      "integrity": "sha512-YTnYtra7W9e6/oAZEHj0bJehPRUlLH9/fbpT5LfB0NhQXyALCRkRs3zH9v07IYhkgpqX6Z78FnuccZr/l4Fs4Q==",
      "license": "MIT",
      "dependencies": {
        "@babel/helper-string-parser": "^7.24.8",
        "@babel/helper-validator-identifier": "^7.24.7",
        "to-fast-properties": "^2.0.0"
      },
      "engines": {
        "node": ">=6.9.0"
      }
    },
    "node_modules/@bcoe/v8-coverage": {
      "version": "0.2.3",
      "resolved": "https://registry.npmjs.org/@bcoe/v8-coverage/-/v8-coverage-0.2.3.tgz",
      "integrity": "sha512-0hYQ8SB4Db5zvZB4axdMHGwEaQjkZzFjQiN9LVYvIFB2nSUHW9tYpxWriPrWDASIxiaXax83REcLxuSdnGPZtw==",
      "license": "MIT"
    },
    "node_modules/@csstools/normalize.css": {
      "version": "12.1.1",
      "resolved": "https://registry.npmjs.org/@csstools/normalize.css/-/normalize.css-12.1.1.tgz",
      "integrity": "sha512-YAYeJ+Xqh7fUou1d1j9XHl44BmsuThiTr4iNrgCQ3J27IbhXsxXDGZ1cXv8Qvs99d4rBbLiSKy3+WZiet32PcQ==",
      "license": "CC0-1.0"
    },
    "node_modules/@csstools/postcss-cascade-layers": {
      "version": "1.1.1",
      "resolved": "https://registry.npmjs.org/@csstools/postcss-cascade-layers/-/postcss-cascade-layers-1.1.1.tgz",
      "integrity": "sha512-+KdYrpKC5TgomQr2DlZF4lDEpHcoxnj5IGddYYfBWJAKfj1JtuHUIqMa+E1pJJ+z3kvDViWMqyqPlG4Ja7amQA==",
      "license": "CC0-1.0",
      "dependencies": {
        "@csstools/selector-specificity": "^2.0.2",
        "postcss-selector-parser": "^6.0.10"
      },
      "engines": {
        "node": "^12 || ^14 || >=16"
      },
      "funding": {
        "type": "opencollective",
        "url": "https://opencollective.com/csstools"
      },
      "peerDependencies": {
        "postcss": "^8.2"
      }
    },
    "node_modules/@csstools/postcss-color-function": {
      "version": "1.1.1",
      "resolved": "https://registry.npmjs.org/@csstools/postcss-color-function/-/postcss-color-function-1.1.1.tgz",
      "integrity": "sha512-Bc0f62WmHdtRDjf5f3e2STwRAl89N2CLb+9iAwzrv4L2hncrbDwnQD9PCq0gtAt7pOI2leIV08HIBUd4jxD8cw==",
      "license": "CC0-1.0",
      "dependencies": {
        "@csstools/postcss-progressive-custom-properties": "^1.1.0",
        "postcss-value-parser": "^4.2.0"
      },
      "engines": {
        "node": "^12 || ^14 || >=16"
      },
      "funding": {
        "type": "opencollective",
        "url": "https://opencollective.com/csstools"
      },
      "peerDependencies": {
        "postcss": "^8.2"
      }
    },
    "node_modules/@csstools/postcss-font-format-keywords": {
      "version": "1.0.1",
      "resolved": "https://registry.npmjs.org/@csstools/postcss-font-format-keywords/-/postcss-font-format-keywords-1.0.1.tgz",
      "integrity": "sha512-ZgrlzuUAjXIOc2JueK0X5sZDjCtgimVp/O5CEqTcs5ShWBa6smhWYbS0x5cVc/+rycTDbjjzoP0KTDnUneZGOg==",
      "license": "CC0-1.0",
      "dependencies": {
        "postcss-value-parser": "^4.2.0"
      },
      "engines": {
        "node": "^12 || ^14 || >=16"
      },
      "funding": {
        "type": "opencollective",
        "url": "https://opencollective.com/csstools"
      },
      "peerDependencies": {
        "postcss": "^8.2"
      }
    },
    "node_modules/@csstools/postcss-hwb-function": {
      "version": "1.0.2",
      "resolved": "https://registry.npmjs.org/@csstools/postcss-hwb-function/-/postcss-hwb-function-1.0.2.tgz",
      "integrity": "sha512-YHdEru4o3Rsbjmu6vHy4UKOXZD+Rn2zmkAmLRfPet6+Jz4Ojw8cbWxe1n42VaXQhD3CQUXXTooIy8OkVbUcL+w==",
      "license": "CC0-1.0",
      "dependencies": {
        "postcss-value-parser": "^4.2.0"
      },
      "engines": {
        "node": "^12 || ^14 || >=16"
      },
      "funding": {
        "type": "opencollective",
        "url": "https://opencollective.com/csstools"
      },
      "peerDependencies": {
        "postcss": "^8.2"
      }
    },
    "node_modules/@csstools/postcss-ic-unit": {
      "version": "1.0.1",
      "resolved": "https://registry.npmjs.org/@csstools/postcss-ic-unit/-/postcss-ic-unit-1.0.1.tgz",
      "integrity": "sha512-Ot1rcwRAaRHNKC9tAqoqNZhjdYBzKk1POgWfhN4uCOE47ebGcLRqXjKkApVDpjifL6u2/55ekkpnFcp+s/OZUw==",
      "license": "CC0-1.0",
      "dependencies": {
        "@csstools/postcss-progressive-custom-properties": "^1.1.0",
        "postcss-value-parser": "^4.2.0"
      },
      "engines": {
        "node": "^12 || ^14 || >=16"
      },
      "funding": {
        "type": "opencollective",
        "url": "https://opencollective.com/csstools"
      },
      "peerDependencies": {
        "postcss": "^8.2"
      }
    },
    "node_modules/@csstools/postcss-is-pseudo-class": {
      "version": "2.0.7",
      "resolved": "https://registry.npmjs.org/@csstools/postcss-is-pseudo-class/-/postcss-is-pseudo-class-2.0.7.tgz",
      "integrity": "sha512-7JPeVVZHd+jxYdULl87lvjgvWldYu+Bc62s9vD/ED6/QTGjy0jy0US/f6BG53sVMTBJ1lzKZFpYmofBN9eaRiA==",
      "license": "CC0-1.0",
      "dependencies": {
        "@csstools/selector-specificity": "^2.0.0",
        "postcss-selector-parser": "^6.0.10"
      },
      "engines": {
        "node": "^12 || ^14 || >=16"
      },
      "funding": {
        "type": "opencollective",
        "url": "https://opencollective.com/csstools"
      },
      "peerDependencies": {
        "postcss": "^8.2"
      }
    },
    "node_modules/@csstools/postcss-nested-calc": {
      "version": "1.0.0",
      "resolved": "https://registry.npmjs.org/@csstools/postcss-nested-calc/-/postcss-nested-calc-1.0.0.tgz",
      "integrity": "sha512-JCsQsw1wjYwv1bJmgjKSoZNvf7R6+wuHDAbi5f/7MbFhl2d/+v+TvBTU4BJH3G1X1H87dHl0mh6TfYogbT/dJQ==",
      "license": "CC0-1.0",
      "dependencies": {
        "postcss-value-parser": "^4.2.0"
      },
      "engines": {
        "node": "^12 || ^14 || >=16"
      },
      "funding": {
        "type": "opencollective",
        "url": "https://opencollective.com/csstools"
      },
      "peerDependencies": {
        "postcss": "^8.2"
      }
    },
    "node_modules/@csstools/postcss-normalize-display-values": {
      "version": "1.0.1",
      "resolved": "https://registry.npmjs.org/@csstools/postcss-normalize-display-values/-/postcss-normalize-display-values-1.0.1.tgz",
      "integrity": "sha512-jcOanIbv55OFKQ3sYeFD/T0Ti7AMXc9nM1hZWu8m/2722gOTxFg7xYu4RDLJLeZmPUVQlGzo4jhzvTUq3x4ZUw==",
      "license": "CC0-1.0",
      "dependencies": {
        "postcss-value-parser": "^4.2.0"
      },
      "engines": {
        "node": "^12 || ^14 || >=16"
      },
      "funding": {
        "type": "opencollective",
        "url": "https://opencollective.com/csstools"
      },
      "peerDependencies": {
        "postcss": "^8.2"
      }
    },
    "node_modules/@csstools/postcss-oklab-function": {
      "version": "1.1.1",
      "resolved": "https://registry.npmjs.org/@csstools/postcss-oklab-function/-/postcss-oklab-function-1.1.1.tgz",
      "integrity": "sha512-nJpJgsdA3dA9y5pgyb/UfEzE7W5Ka7u0CX0/HIMVBNWzWemdcTH3XwANECU6anWv/ao4vVNLTMxhiPNZsTK6iA==",
      "license": "CC0-1.0",
      "dependencies": {
        "@csstools/postcss-progressive-custom-properties": "^1.1.0",
        "postcss-value-parser": "^4.2.0"
      },
      "engines": {
        "node": "^12 || ^14 || >=16"
      },
      "funding": {
        "type": "opencollective",
        "url": "https://opencollective.com/csstools"
      },
      "peerDependencies": {
        "postcss": "^8.2"
      }
    },
    "node_modules/@csstools/postcss-progressive-custom-properties": {
      "version": "1.3.0",
      "resolved": "https://registry.npmjs.org/@csstools/postcss-progressive-custom-properties/-/postcss-progressive-custom-properties-1.3.0.tgz",
      "integrity": "sha512-ASA9W1aIy5ygskZYuWams4BzafD12ULvSypmaLJT2jvQ8G0M3I8PRQhC0h7mG0Z3LI05+agZjqSR9+K9yaQQjA==",
      "license": "CC0-1.0",
      "dependencies": {
        "postcss-value-parser": "^4.2.0"
      },
      "engines": {
        "node": "^12 || ^14 || >=16"
      },
      "peerDependencies": {
        "postcss": "^8.3"
      }
    },
    "node_modules/@csstools/postcss-stepped-value-functions": {
      "version": "1.0.1",
      "resolved": "https://registry.npmjs.org/@csstools/postcss-stepped-value-functions/-/postcss-stepped-value-functions-1.0.1.tgz",
      "integrity": "sha512-dz0LNoo3ijpTOQqEJLY8nyaapl6umbmDcgj4AD0lgVQ572b2eqA1iGZYTTWhrcrHztWDDRAX2DGYyw2VBjvCvQ==",
      "license": "CC0-1.0",
      "dependencies": {
        "postcss-value-parser": "^4.2.0"
      },
      "engines": {
        "node": "^12 || ^14 || >=16"
      },
      "funding": {
        "type": "opencollective",
        "url": "https://opencollective.com/csstools"
      },
      "peerDependencies": {
        "postcss": "^8.2"
      }
    },
    "node_modules/@csstools/postcss-text-decoration-shorthand": {
      "version": "1.0.0",
      "resolved": "https://registry.npmjs.org/@csstools/postcss-text-decoration-shorthand/-/postcss-text-decoration-shorthand-1.0.0.tgz",
      "integrity": "sha512-c1XwKJ2eMIWrzQenN0XbcfzckOLLJiczqy+YvfGmzoVXd7pT9FfObiSEfzs84bpE/VqfpEuAZ9tCRbZkZxxbdw==",
      "license": "CC0-1.0",
      "dependencies": {
        "postcss-value-parser": "^4.2.0"
      },
      "engines": {
        "node": "^12 || ^14 || >=16"
      },
      "funding": {
        "type": "opencollective",
        "url": "https://opencollective.com/csstools"
      },
      "peerDependencies": {
        "postcss": "^8.2"
      }
    },
    "node_modules/@csstools/postcss-trigonometric-functions": {
      "version": "1.0.2",
      "resolved": "https://registry.npmjs.org/@csstools/postcss-trigonometric-functions/-/postcss-trigonometric-functions-1.0.2.tgz",
      "integrity": "sha512-woKaLO///4bb+zZC2s80l+7cm07M7268MsyG3M0ActXXEFi6SuhvriQYcb58iiKGbjwwIU7n45iRLEHypB47Og==",
      "license": "CC0-1.0",
      "dependencies": {
        "postcss-value-parser": "^4.2.0"
      },
      "engines": {
        "node": "^14 || >=16"
      },
      "funding": {
        "type": "opencollective",
        "url": "https://opencollective.com/csstools"
      },
      "peerDependencies": {
        "postcss": "^8.2"
      }
    },
    "node_modules/@csstools/postcss-unset-value": {
      "version": "1.0.2",
      "resolved": "https://registry.npmjs.org/@csstools/postcss-unset-value/-/postcss-unset-value-1.0.2.tgz",
      "integrity": "sha512-c8J4roPBILnelAsdLr4XOAR/GsTm0GJi4XpcfvoWk3U6KiTCqiFYc63KhRMQQX35jYMp4Ao8Ij9+IZRgMfJp1g==",
      "license": "CC0-1.0",
      "engines": {
        "node": "^12 || ^14 || >=16"
      },
      "funding": {
        "type": "opencollective",
        "url": "https://opencollective.com/csstools"
      },
      "peerDependencies": {
        "postcss": "^8.2"
      }
    },
    "node_modules/@csstools/selector-specificity": {
      "version": "2.2.0",
      "resolved": "https://registry.npmjs.org/@csstools/selector-specificity/-/selector-specificity-2.2.0.tgz",
      "integrity": "sha512-+OJ9konv95ClSTOJCmMZqpd5+YGsB2S+x6w3E1oaM8UuR5j8nTNHYSz8c9BEPGDOCMQYIEEGlVPj/VY64iTbGw==",
      "license": "CC0-1.0",
      "engines": {
        "node": "^14 || ^16 || >=18"
      },
      "funding": {
        "type": "opencollective",
        "url": "https://opencollective.com/csstools"
      },
      "peerDependencies": {
        "postcss-selector-parser": "^6.0.10"
      }
    },
    "node_modules/@eslint-community/eslint-utils": {
      "version": "4.4.0",
      "resolved": "https://registry.npmjs.org/@eslint-community/eslint-utils/-/eslint-utils-4.4.0.tgz",
      "integrity": "sha512-1/sA4dwrzBAyeUoQ6oxahHKmrZvsnLCg4RfxW3ZFGGmQkSNQPFNLV9CUEFQP1x9EYXHTo5p6xdhZM1Ne9p/AfA==",
      "license": "MIT",
      "dependencies": {
        "eslint-visitor-keys": "^3.3.0"
      },
      "engines": {
        "node": "^12.22.0 || ^14.17.0 || >=16.0.0"
      },
      "peerDependencies": {
        "eslint": "^6.0.0 || ^7.0.0 || >=8.0.0"
      }
    },
    "node_modules/@eslint-community/regexpp": {
      "version": "4.11.0",
      "resolved": "https://registry.npmjs.org/@eslint-community/regexpp/-/regexpp-4.11.0.tgz",
      "integrity": "sha512-G/M/tIiMrTAxEWRfLfQJMmGNX28IxBg4PBz8XqQhqUHLFI6TL2htpIB1iQCj144V5ee/JaKyT9/WZ0MGZWfA7A==",
      "license": "MIT",
      "engines": {
        "node": "^12.0.0 || ^14.0.0 || >=16.0.0"
      }
    },
    "node_modules/@eslint/eslintrc": {
      "version": "2.1.4",
      "resolved": "https://registry.npmjs.org/@eslint/eslintrc/-/eslintrc-2.1.4.tgz",
      "integrity": "sha512-269Z39MS6wVJtsoUl10L60WdkhJVdPG24Q4eZTH3nnF6lpvSShEK3wQjDX9JRWAUPvPh7COouPpU9IrqaZFvtQ==",
      "license": "MIT",
      "dependencies": {
        "ajv": "^6.12.4",
        "debug": "^4.3.2",
        "espree": "^9.6.0",
        "globals": "^13.19.0",
        "ignore": "^5.2.0",
        "import-fresh": "^3.2.1",
        "js-yaml": "^4.1.0",
        "minimatch": "^3.1.2",
        "strip-json-comments": "^3.1.1"
      },
      "engines": {
        "node": "^12.22.0 || ^14.17.0 || >=16.0.0"
      },
      "funding": {
        "url": "https://opencollective.com/eslint"
      }
    },
    "node_modules/@eslint/eslintrc/node_modules/argparse": {
      "version": "2.0.1",
      "resolved": "https://registry.npmjs.org/argparse/-/argparse-2.0.1.tgz",
      "integrity": "sha512-8+9WqebbFzpX9OR+Wa6O29asIogeRMzcGtAINdpMHHyAg10f05aSFVBbcEqGf/PXw1EjAZ+q2/bEBg3DvurK3Q==",
      "license": "Python-2.0"
    },
    "node_modules/@eslint/eslintrc/node_modules/globals": {
      "version": "13.24.0",
      "resolved": "https://registry.npmjs.org/globals/-/globals-13.24.0.tgz",
      "integrity": "sha512-AhO5QUcj8llrbG09iWhPU2B204J1xnPeL8kQmVorSsy+Sjj1sk8gIyh6cUocGmH4L0UuhAJy+hJMRA4mgA4mFQ==",
      "license": "MIT",
      "dependencies": {
        "type-fest": "^0.20.2"
      },
      "engines": {
        "node": ">=8"
      },
      "funding": {
        "url": "https://github.com/sponsors/sindresorhus"
      }
    },
    "node_modules/@eslint/eslintrc/node_modules/js-yaml": {
      "version": "4.1.0",
      "resolved": "https://registry.npmjs.org/js-yaml/-/js-yaml-4.1.0.tgz",
      "integrity": "sha512-wpxZs9NoxZaJESJGIZTyDEaYpl0FKSA+FB9aJiyemKhMwkxQg63h4T1KJgUGHpTqPDNRcmmYLugrRjJlBtWvRA==",
      "license": "MIT",
      "dependencies": {
        "argparse": "^2.0.1"
      },
      "bin": {
        "js-yaml": "bin/js-yaml.js"
      }
    },
    "node_modules/@eslint/eslintrc/node_modules/type-fest": {
      "version": "0.20.2",
      "resolved": "https://registry.npmjs.org/type-fest/-/type-fest-0.20.2.tgz",
      "integrity": "sha512-Ne+eE4r0/iWnpAxD852z3A+N0Bt5RN//NjJwRd2VFHEmrywxf5vsZlh4R6lixl6B+wz/8d+maTSAkN1FIkI3LQ==",
      "license": "(MIT OR CC0-1.0)",
      "engines": {
        "node": ">=10"
      },
      "funding": {
        "url": "https://github.com/sponsors/sindresorhus"
      }
    },
    "node_modules/@eslint/js": {
      "version": "8.57.0",
      "resolved": "https://registry.npmjs.org/@eslint/js/-/js-8.57.0.tgz",
      "integrity": "sha512-Ys+3g2TaW7gADOJzPt83SJtCDhMjndcDMFVQ/Tj9iA1BfJzFKD9mAUXT3OenpuPHbI6P/myECxRJrofUsDx/5g==",
      "license": "MIT",
      "engines": {
        "node": "^12.22.0 || ^14.17.0 || >=16.0.0"
      }
    },
    "node_modules/@ethersproject/abi": {
      "version": "5.7.0",
      "resolved": "https://registry.npmjs.org/@ethersproject/abi/-/abi-5.7.0.tgz",
      "integrity": "sha512-351ktp42TiRcYB3H1OP8yajPeAQstMW/yCFokj/AthP9bLHzQFPlOrxOcwYEDkUAICmOHljvN4K39OMTMUa9RA==",
      "funding": [
        {
          "type": "individual",
          "url": "https://gitcoin.co/grants/13/ethersjs-complete-simple-and-tiny-2"
        },
        {
          "type": "individual",
          "url": "https://www.buymeacoffee.com/ricmoo"
        }
      ],
      "license": "MIT",
      "dependencies": {
        "@ethersproject/address": "^5.7.0",
        "@ethersproject/bignumber": "^5.7.0",
        "@ethersproject/bytes": "^5.7.0",
        "@ethersproject/constants": "^5.7.0",
        "@ethersproject/hash": "^5.7.0",
        "@ethersproject/keccak256": "^5.7.0",
        "@ethersproject/logger": "^5.7.0",
        "@ethersproject/properties": "^5.7.0",
        "@ethersproject/strings": "^5.7.0"
      }
    },
    "node_modules/@ethersproject/abstract-provider": {
      "version": "5.7.0",
      "resolved": "https://registry.npmjs.org/@ethersproject/abstract-provider/-/abstract-provider-5.7.0.tgz",
      "integrity": "sha512-R41c9UkchKCpAqStMYUpdunjo3pkEvZC3FAwZn5S5MGbXoMQOHIdHItezTETxAO5bevtMApSyEhn9+CHcDsWBw==",
      "funding": [
        {
          "type": "individual",
          "url": "https://gitcoin.co/grants/13/ethersjs-complete-simple-and-tiny-2"
        },
        {
          "type": "individual",
          "url": "https://www.buymeacoffee.com/ricmoo"
        }
      ],
      "license": "MIT",
      "dependencies": {
        "@ethersproject/bignumber": "^5.7.0",
        "@ethersproject/bytes": "^5.7.0",
        "@ethersproject/logger": "^5.7.0",
        "@ethersproject/networks": "^5.7.0",
        "@ethersproject/properties": "^5.7.0",
        "@ethersproject/transactions": "^5.7.0",
        "@ethersproject/web": "^5.7.0"
      }
    },
    "node_modules/@ethersproject/abstract-signer": {
      "version": "5.7.0",
      "resolved": "https://registry.npmjs.org/@ethersproject/abstract-signer/-/abstract-signer-5.7.0.tgz",
      "integrity": "sha512-a16V8bq1/Cz+TGCkE2OPMTOUDLS3grCpdjoJCYNnVBbdYEMSgKrU0+B90s8b6H+ByYTBZN7a3g76jdIJi7UfKQ==",
      "funding": [
        {
          "type": "individual",
          "url": "https://gitcoin.co/grants/13/ethersjs-complete-simple-and-tiny-2"
        },
        {
          "type": "individual",
          "url": "https://www.buymeacoffee.com/ricmoo"
        }
      ],
      "license": "MIT",
      "dependencies": {
        "@ethersproject/abstract-provider": "^5.7.0",
        "@ethersproject/bignumber": "^5.7.0",
        "@ethersproject/bytes": "^5.7.0",
        "@ethersproject/logger": "^5.7.0",
        "@ethersproject/properties": "^5.7.0"
      }
    },
    "node_modules/@ethersproject/address": {
      "version": "5.7.0",
      "resolved": "https://registry.npmjs.org/@ethersproject/address/-/address-5.7.0.tgz",
      "integrity": "sha512-9wYhYt7aghVGo758POM5nqcOMaE168Q6aRLJZwUmiqSrAungkG74gSSeKEIR7ukixesdRZGPgVqme6vmxs1fkA==",
      "funding": [
        {
          "type": "individual",
          "url": "https://gitcoin.co/grants/13/ethersjs-complete-simple-and-tiny-2"
        },
        {
          "type": "individual",
          "url": "https://www.buymeacoffee.com/ricmoo"
        }
      ],
      "license": "MIT",
      "dependencies": {
        "@ethersproject/bignumber": "^5.7.0",
        "@ethersproject/bytes": "^5.7.0",
        "@ethersproject/keccak256": "^5.7.0",
        "@ethersproject/logger": "^5.7.0",
        "@ethersproject/rlp": "^5.7.0"
      }
    },
    "node_modules/@ethersproject/base64": {
      "version": "5.7.0",
      "resolved": "https://registry.npmjs.org/@ethersproject/base64/-/base64-5.7.0.tgz",
      "integrity": "sha512-Dr8tcHt2mEbsZr/mwTPIQAf3Ai0Bks/7gTw9dSqk1mQvhW3XvRlmDJr/4n+wg1JmCl16NZue17CDh8xb/vZ0sQ==",
      "funding": [
        {
          "type": "individual",
          "url": "https://gitcoin.co/grants/13/ethersjs-complete-simple-and-tiny-2"
        },
        {
          "type": "individual",
          "url": "https://www.buymeacoffee.com/ricmoo"
        }
      ],
      "license": "MIT",
      "dependencies": {
        "@ethersproject/bytes": "^5.7.0"
      }
    },
    "node_modules/@ethersproject/basex": {
      "version": "5.7.0",
      "resolved": "https://registry.npmjs.org/@ethersproject/basex/-/basex-5.7.0.tgz",
      "integrity": "sha512-ywlh43GwZLv2Voc2gQVTKBoVQ1mti3d8HK5aMxsfu/nRDnMmNqaSJ3r3n85HBByT8OpoY96SXM1FogC533T4zw==",
      "funding": [
        {
          "type": "individual",
          "url": "https://gitcoin.co/grants/13/ethersjs-complete-simple-and-tiny-2"
        },
        {
          "type": "individual",
          "url": "https://www.buymeacoffee.com/ricmoo"
        }
      ],
      "license": "MIT",
      "dependencies": {
        "@ethersproject/bytes": "^5.7.0",
        "@ethersproject/properties": "^5.7.0"
      }
    },
    "node_modules/@ethersproject/bignumber": {
      "version": "5.7.0",
      "resolved": "https://registry.npmjs.org/@ethersproject/bignumber/-/bignumber-5.7.0.tgz",
      "integrity": "sha512-n1CAdIHRWjSucQO3MC1zPSVgV/6dy/fjL9pMrPP9peL+QxEg9wOsVqwD4+818B6LUEtaXzVHQiuivzRoxPxUGw==",
      "funding": [
        {
          "type": "individual",
          "url": "https://gitcoin.co/grants/13/ethersjs-complete-simple-and-tiny-2"
        },
        {
          "type": "individual",
          "url": "https://www.buymeacoffee.com/ricmoo"
        }
      ],
      "license": "MIT",
      "dependencies": {
        "@ethersproject/bytes": "^5.7.0",
        "@ethersproject/logger": "^5.7.0",
        "bn.js": "^5.2.1"
      }
    },
    "node_modules/@ethersproject/bytes": {
      "version": "5.7.0",
      "resolved": "https://registry.npmjs.org/@ethersproject/bytes/-/bytes-5.7.0.tgz",
      "integrity": "sha512-nsbxwgFXWh9NyYWo+U8atvmMsSdKJprTcICAkvbBffT75qDocbuggBU0SJiVK2MuTrp0q+xvLkTnGMPK1+uA9A==",
      "funding": [
        {
          "type": "individual",
          "url": "https://gitcoin.co/grants/13/ethersjs-complete-simple-and-tiny-2"
        },
        {
          "type": "individual",
          "url": "https://www.buymeacoffee.com/ricmoo"
        }
      ],
      "license": "MIT",
      "dependencies": {
        "@ethersproject/logger": "^5.7.0"
      }
    },
    "node_modules/@ethersproject/constants": {
      "version": "5.7.0",
      "resolved": "https://registry.npmjs.org/@ethersproject/constants/-/constants-5.7.0.tgz",
      "integrity": "sha512-DHI+y5dBNvkpYUMiRQyxRBYBefZkJfo70VUkUAsRjcPs47muV9evftfZ0PJVCXYbAiCgght0DtcF9srFQmIgWA==",
      "funding": [
        {
          "type": "individual",
          "url": "https://gitcoin.co/grants/13/ethersjs-complete-simple-and-tiny-2"
        },
        {
          "type": "individual",
          "url": "https://www.buymeacoffee.com/ricmoo"
        }
      ],
      "license": "MIT",
      "dependencies": {
        "@ethersproject/bignumber": "^5.7.0"
      }
    },
    "node_modules/@ethersproject/contracts": {
      "version": "5.7.0",
      "resolved": "https://registry.npmjs.org/@ethersproject/contracts/-/contracts-5.7.0.tgz",
      "integrity": "sha512-5GJbzEU3X+d33CdfPhcyS+z8MzsTrBGk/sc+G+59+tPa9yFkl6HQ9D6L0QMgNTA9q8dT0XKxxkyp883XsQvbbg==",
      "funding": [
        {
          "type": "individual",
          "url": "https://gitcoin.co/grants/13/ethersjs-complete-simple-and-tiny-2"
        },
        {
          "type": "individual",
          "url": "https://www.buymeacoffee.com/ricmoo"
        }
      ],
      "license": "MIT",
      "dependencies": {
        "@ethersproject/abi": "^5.7.0",
        "@ethersproject/abstract-provider": "^5.7.0",
        "@ethersproject/abstract-signer": "^5.7.0",
        "@ethersproject/address": "^5.7.0",
        "@ethersproject/bignumber": "^5.7.0",
        "@ethersproject/bytes": "^5.7.0",
        "@ethersproject/constants": "^5.7.0",
        "@ethersproject/logger": "^5.7.0",
        "@ethersproject/properties": "^5.7.0",
        "@ethersproject/transactions": "^5.7.0"
      }
    },
    "node_modules/@ethersproject/hash": {
      "version": "5.7.0",
      "resolved": "https://registry.npmjs.org/@ethersproject/hash/-/hash-5.7.0.tgz",
      "integrity": "sha512-qX5WrQfnah1EFnO5zJv1v46a8HW0+E5xuBBDTwMFZLuVTx0tbU2kkx15NqdjxecrLGatQN9FGQKpb1FKdHCt+g==",
      "funding": [
        {
          "type": "individual",
          "url": "https://gitcoin.co/grants/13/ethersjs-complete-simple-and-tiny-2"
        },
        {
          "type": "individual",
          "url": "https://www.buymeacoffee.com/ricmoo"
        }
      ],
      "license": "MIT",
      "dependencies": {
        "@ethersproject/abstract-signer": "^5.7.0",
        "@ethersproject/address": "^5.7.0",
        "@ethersproject/base64": "^5.7.0",
        "@ethersproject/bignumber": "^5.7.0",
        "@ethersproject/bytes": "^5.7.0",
        "@ethersproject/keccak256": "^5.7.0",
        "@ethersproject/logger": "^5.7.0",
        "@ethersproject/properties": "^5.7.0",
        "@ethersproject/strings": "^5.7.0"
      }
    },
    "node_modules/@ethersproject/hdnode": {
      "version": "5.7.0",
      "resolved": "https://registry.npmjs.org/@ethersproject/hdnode/-/hdnode-5.7.0.tgz",
      "integrity": "sha512-OmyYo9EENBPPf4ERhR7oj6uAtUAhYGqOnIS+jE5pTXvdKBS99ikzq1E7Iv0ZQZ5V36Lqx1qZLeak0Ra16qpeOg==",
      "funding": [
        {
          "type": "individual",
          "url": "https://gitcoin.co/grants/13/ethersjs-complete-simple-and-tiny-2"
        },
        {
          "type": "individual",
          "url": "https://www.buymeacoffee.com/ricmoo"
        }
      ],
      "license": "MIT",
      "dependencies": {
        "@ethersproject/abstract-signer": "^5.7.0",
        "@ethersproject/basex": "^5.7.0",
        "@ethersproject/bignumber": "^5.7.0",
        "@ethersproject/bytes": "^5.7.0",
        "@ethersproject/logger": "^5.7.0",
        "@ethersproject/pbkdf2": "^5.7.0",
        "@ethersproject/properties": "^5.7.0",
        "@ethersproject/sha2": "^5.7.0",
        "@ethersproject/signing-key": "^5.7.0",
        "@ethersproject/strings": "^5.7.0",
        "@ethersproject/transactions": "^5.7.0",
        "@ethersproject/wordlists": "^5.7.0"
      }
    },
    "node_modules/@ethersproject/json-wallets": {
      "version": "5.7.0",
      "resolved": "https://registry.npmjs.org/@ethersproject/json-wallets/-/json-wallets-5.7.0.tgz",
      "integrity": "sha512-8oee5Xgu6+RKgJTkvEMl2wDgSPSAQ9MB/3JYjFV9jlKvcYHUXZC+cQp0njgmxdHkYWn8s6/IqIZYm0YWCjO/0g==",
      "funding": [
        {
          "type": "individual",
          "url": "https://gitcoin.co/grants/13/ethersjs-complete-simple-and-tiny-2"
        },
        {
          "type": "individual",
          "url": "https://www.buymeacoffee.com/ricmoo"
        }
      ],
      "license": "MIT",
      "dependencies": {
        "@ethersproject/abstract-signer": "^5.7.0",
        "@ethersproject/address": "^5.7.0",
        "@ethersproject/bytes": "^5.7.0",
        "@ethersproject/hdnode": "^5.7.0",
        "@ethersproject/keccak256": "^5.7.0",
        "@ethersproject/logger": "^5.7.0",
        "@ethersproject/pbkdf2": "^5.7.0",
        "@ethersproject/properties": "^5.7.0",
        "@ethersproject/random": "^5.7.0",
        "@ethersproject/strings": "^5.7.0",
        "@ethersproject/transactions": "^5.7.0",
        "aes-js": "3.0.0",
        "scrypt-js": "3.0.1"
      }
    },
    "node_modules/@ethersproject/keccak256": {
      "version": "5.7.0",
      "resolved": "https://registry.npmjs.org/@ethersproject/keccak256/-/keccak256-5.7.0.tgz",
      "integrity": "sha512-2UcPboeL/iW+pSg6vZ6ydF8tCnv3Iu/8tUmLLzWWGzxWKFFqOBQFLo6uLUv6BDrLgCDfN28RJ/wtByx+jZ4KBg==",
      "funding": [
        {
          "type": "individual",
          "url": "https://gitcoin.co/grants/13/ethersjs-complete-simple-and-tiny-2"
        },
        {
          "type": "individual",
          "url": "https://www.buymeacoffee.com/ricmoo"
        }
      ],
      "license": "MIT",
      "dependencies": {
        "@ethersproject/bytes": "^5.7.0",
        "js-sha3": "0.8.0"
      }
    },
    "node_modules/@ethersproject/logger": {
      "version": "5.7.0",
      "resolved": "https://registry.npmjs.org/@ethersproject/logger/-/logger-5.7.0.tgz",
      "integrity": "sha512-0odtFdXu/XHtjQXJYA3u9G0G8btm0ND5Cu8M7i5vhEcE8/HmF4Lbdqanwyv4uQTr2tx6b7fQRmgLrsnpQlmnig==",
      "funding": [
        {
          "type": "individual",
          "url": "https://gitcoin.co/grants/13/ethersjs-complete-simple-and-tiny-2"
        },
        {
          "type": "individual",
          "url": "https://www.buymeacoffee.com/ricmoo"
        }
      ],
      "license": "MIT"
    },
    "node_modules/@ethersproject/networks": {
      "version": "5.7.1",
      "resolved": "https://registry.npmjs.org/@ethersproject/networks/-/networks-5.7.1.tgz",
      "integrity": "sha512-n/MufjFYv3yFcUyfhnXotyDlNdFb7onmkSy8aQERi2PjNcnWQ66xXxa3XlS8nCcA8aJKJjIIMNJTC7tu80GwpQ==",
      "funding": [
        {
          "type": "individual",
          "url": "https://gitcoin.co/grants/13/ethersjs-complete-simple-and-tiny-2"
        },
        {
          "type": "individual",
          "url": "https://www.buymeacoffee.com/ricmoo"
        }
      ],
      "license": "MIT",
      "dependencies": {
        "@ethersproject/logger": "^5.7.0"
      }
    },
    "node_modules/@ethersproject/pbkdf2": {
      "version": "5.7.0",
      "resolved": "https://registry.npmjs.org/@ethersproject/pbkdf2/-/pbkdf2-5.7.0.tgz",
      "integrity": "sha512-oR/dBRZR6GTyaofd86DehG72hY6NpAjhabkhxgr3X2FpJtJuodEl2auADWBZfhDHgVCbu3/H/Ocq2uC6dpNjjw==",
      "funding": [
        {
          "type": "individual",
          "url": "https://gitcoin.co/grants/13/ethersjs-complete-simple-and-tiny-2"
        },
        {
          "type": "individual",
          "url": "https://www.buymeacoffee.com/ricmoo"
        }
      ],
      "license": "MIT",
      "dependencies": {
        "@ethersproject/bytes": "^5.7.0",
        "@ethersproject/sha2": "^5.7.0"
      }
    },
    "node_modules/@ethersproject/properties": {
      "version": "5.7.0",
      "resolved": "https://registry.npmjs.org/@ethersproject/properties/-/properties-5.7.0.tgz",
      "integrity": "sha512-J87jy8suntrAkIZtecpxEPxY//szqr1mlBaYlQ0r4RCaiD2hjheqF9s1LVE8vVuJCXisjIP+JgtK/Do54ej4Sw==",
      "funding": [
        {
          "type": "individual",
          "url": "https://gitcoin.co/grants/13/ethersjs-complete-simple-and-tiny-2"
        },
        {
          "type": "individual",
          "url": "https://www.buymeacoffee.com/ricmoo"
        }
      ],
      "license": "MIT",
      "dependencies": {
        "@ethersproject/logger": "^5.7.0"
      }
    },
    "node_modules/@ethersproject/providers": {
      "version": "5.7.1",
      "resolved": "https://registry.npmjs.org/@ethersproject/providers/-/providers-5.7.1.tgz",
      "integrity": "sha512-vZveG/DLyo+wk4Ga1yx6jSEHrLPgmTt+dFv0dv8URpVCRf0jVhalps1jq/emN/oXnMRsC7cQgAF32DcXLL7BPQ==",
      "funding": [
        {
          "type": "individual",
          "url": "https://gitcoin.co/grants/13/ethersjs-complete-simple-and-tiny-2"
        },
        {
          "type": "individual",
          "url": "https://www.buymeacoffee.com/ricmoo"
        }
      ],
      "license": "MIT",
      "dependencies": {
        "@ethersproject/abstract-provider": "^5.7.0",
        "@ethersproject/abstract-signer": "^5.7.0",
        "@ethersproject/address": "^5.7.0",
        "@ethersproject/base64": "^5.7.0",
        "@ethersproject/basex": "^5.7.0",
        "@ethersproject/bignumber": "^5.7.0",
        "@ethersproject/bytes": "^5.7.0",
        "@ethersproject/constants": "^5.7.0",
        "@ethersproject/hash": "^5.7.0",
        "@ethersproject/logger": "^5.7.0",
        "@ethersproject/networks": "^5.7.0",
        "@ethersproject/properties": "^5.7.0",
        "@ethersproject/random": "^5.7.0",
        "@ethersproject/rlp": "^5.7.0",
        "@ethersproject/sha2": "^5.7.0",
        "@ethersproject/strings": "^5.7.0",
        "@ethersproject/transactions": "^5.7.0",
        "@ethersproject/web": "^5.7.0",
        "bech32": "1.1.4",
        "ws": "7.4.6"
      }
    },
    "node_modules/@ethersproject/providers/node_modules/ws": {
      "version": "7.4.6",
      "resolved": "https://registry.npmjs.org/ws/-/ws-7.4.6.tgz",
      "integrity": "sha512-YmhHDO4MzaDLB+M9ym/mDA5z0naX8j7SIlT8f8z+I0VtzsRbekxEutHSme7NPS2qE8StCYQNUnfWdXta/Yu85A==",
      "license": "MIT",
      "engines": {
        "node": ">=8.3.0"
      },
      "peerDependencies": {
        "bufferutil": "^4.0.1",
        "utf-8-validate": "^5.0.2"
      },
      "peerDependenciesMeta": {
        "bufferutil": {
          "optional": true
        },
        "utf-8-validate": {
          "optional": true
        }
      }
    },
    "node_modules/@ethersproject/random": {
      "version": "5.7.0",
      "resolved": "https://registry.npmjs.org/@ethersproject/random/-/random-5.7.0.tgz",
      "integrity": "sha512-19WjScqRA8IIeWclFme75VMXSBvi4e6InrUNuaR4s5pTF2qNhcGdCUwdxUVGtDDqC00sDLCO93jPQoDUH4HVmQ==",
      "funding": [
        {
          "type": "individual",
          "url": "https://gitcoin.co/grants/13/ethersjs-complete-simple-and-tiny-2"
        },
        {
          "type": "individual",
          "url": "https://www.buymeacoffee.com/ricmoo"
        }
      ],
      "license": "MIT",
      "dependencies": {
        "@ethersproject/bytes": "^5.7.0",
        "@ethersproject/logger": "^5.7.0"
      }
    },
    "node_modules/@ethersproject/rlp": {
      "version": "5.7.0",
      "resolved": "https://registry.npmjs.org/@ethersproject/rlp/-/rlp-5.7.0.tgz",
      "integrity": "sha512-rBxzX2vK8mVF7b0Tol44t5Tb8gomOHkj5guL+HhzQ1yBh/ydjGnpw6at+X6Iw0Kp3OzzzkcKp8N9r0W4kYSs9w==",
      "funding": [
        {
          "type": "individual",
          "url": "https://gitcoin.co/grants/13/ethersjs-complete-simple-and-tiny-2"
        },
        {
          "type": "individual",
          "url": "https://www.buymeacoffee.com/ricmoo"
        }
      ],
      "license": "MIT",
      "dependencies": {
        "@ethersproject/bytes": "^5.7.0",
        "@ethersproject/logger": "^5.7.0"
      }
    },
    "node_modules/@ethersproject/sha2": {
      "version": "5.7.0",
      "resolved": "https://registry.npmjs.org/@ethersproject/sha2/-/sha2-5.7.0.tgz",
      "integrity": "sha512-gKlH42riwb3KYp0reLsFTokByAKoJdgFCwI+CCiX/k+Jm2mbNs6oOaCjYQSlI1+XBVejwH2KrmCbMAT/GnRDQw==",
      "funding": [
        {
          "type": "individual",
          "url": "https://gitcoin.co/grants/13/ethersjs-complete-simple-and-tiny-2"
        },
        {
          "type": "individual",
          "url": "https://www.buymeacoffee.com/ricmoo"
        }
      ],
      "license": "MIT",
      "dependencies": {
        "@ethersproject/bytes": "^5.7.0",
        "@ethersproject/logger": "^5.7.0",
        "hash.js": "1.1.7"
      }
    },
    "node_modules/@ethersproject/signing-key": {
      "version": "5.7.0",
      "resolved": "https://registry.npmjs.org/@ethersproject/signing-key/-/signing-key-5.7.0.tgz",
      "integrity": "sha512-MZdy2nL3wO0u7gkB4nA/pEf8lu1TlFswPNmy8AiYkfKTdO6eXBJyUdmHO/ehm/htHw9K/qF8ujnTyUAD+Ry54Q==",
      "funding": [
        {
          "type": "individual",
          "url": "https://gitcoin.co/grants/13/ethersjs-complete-simple-and-tiny-2"
        },
        {
          "type": "individual",
          "url": "https://www.buymeacoffee.com/ricmoo"
        }
      ],
      "license": "MIT",
      "dependencies": {
        "@ethersproject/bytes": "^5.7.0",
        "@ethersproject/logger": "^5.7.0",
        "@ethersproject/properties": "^5.7.0",
        "bn.js": "^5.2.1",
        "elliptic": "6.5.4",
        "hash.js": "1.1.7"
      }
    },
    "node_modules/@ethersproject/solidity": {
      "version": "5.7.0",
      "resolved": "https://registry.npmjs.org/@ethersproject/solidity/-/solidity-5.7.0.tgz",
      "integrity": "sha512-HmabMd2Dt/raavyaGukF4XxizWKhKQ24DoLtdNbBmNKUOPqwjsKQSdV9GQtj9CBEea9DlzETlVER1gYeXXBGaA==",
      "funding": [
        {
          "type": "individual",
          "url": "https://gitcoin.co/grants/13/ethersjs-complete-simple-and-tiny-2"
        },
        {
          "type": "individual",
          "url": "https://www.buymeacoffee.com/ricmoo"
        }
      ],
      "license": "MIT",
      "dependencies": {
        "@ethersproject/bignumber": "^5.7.0",
        "@ethersproject/bytes": "^5.7.0",
        "@ethersproject/keccak256": "^5.7.0",
        "@ethersproject/logger": "^5.7.0",
        "@ethersproject/sha2": "^5.7.0",
        "@ethersproject/strings": "^5.7.0"
      }
    },
    "node_modules/@ethersproject/strings": {
      "version": "5.7.0",
      "resolved": "https://registry.npmjs.org/@ethersproject/strings/-/strings-5.7.0.tgz",
      "integrity": "sha512-/9nu+lj0YswRNSH0NXYqrh8775XNyEdUQAuf3f+SmOrnVewcJ5SBNAjF7lpgehKi4abvNNXyf+HX86czCdJ8Mg==",
      "funding": [
        {
          "type": "individual",
          "url": "https://gitcoin.co/grants/13/ethersjs-complete-simple-and-tiny-2"
        },
        {
          "type": "individual",
          "url": "https://www.buymeacoffee.com/ricmoo"
        }
      ],
      "license": "MIT",
      "dependencies": {
        "@ethersproject/bytes": "^5.7.0",
        "@ethersproject/constants": "^5.7.0",
        "@ethersproject/logger": "^5.7.0"
      }
    },
    "node_modules/@ethersproject/transactions": {
      "version": "5.7.0",
      "resolved": "https://registry.npmjs.org/@ethersproject/transactions/-/transactions-5.7.0.tgz",
      "integrity": "sha512-kmcNicCp1lp8qanMTC3RIikGgoJ80ztTyvtsFvCYpSCfkjhD0jZ2LOrnbcuxuToLIUYYf+4XwD1rP+B/erDIhQ==",
      "funding": [
        {
          "type": "individual",
          "url": "https://gitcoin.co/grants/13/ethersjs-complete-simple-and-tiny-2"
        },
        {
          "type": "individual",
          "url": "https://www.buymeacoffee.com/ricmoo"
        }
      ],
      "license": "MIT",
      "dependencies": {
        "@ethersproject/address": "^5.7.0",
        "@ethersproject/bignumber": "^5.7.0",
        "@ethersproject/bytes": "^5.7.0",
        "@ethersproject/constants": "^5.7.0",
        "@ethersproject/keccak256": "^5.7.0",
        "@ethersproject/logger": "^5.7.0",
        "@ethersproject/properties": "^5.7.0",
        "@ethersproject/rlp": "^5.7.0",
        "@ethersproject/signing-key": "^5.7.0"
      }
    },
    "node_modules/@ethersproject/units": {
      "version": "5.7.0",
      "resolved": "https://registry.npmjs.org/@ethersproject/units/-/units-5.7.0.tgz",
      "integrity": "sha512-pD3xLMy3SJu9kG5xDGI7+xhTEmGXlEqXU4OfNapmfnxLVY4EMSSRp7j1k7eezutBPH7RBN/7QPnwR7hzNlEFeg==",
      "funding": [
        {
          "type": "individual",
          "url": "https://gitcoin.co/grants/13/ethersjs-complete-simple-and-tiny-2"
        },
        {
          "type": "individual",
          "url": "https://www.buymeacoffee.com/ricmoo"
        }
      ],
      "license": "MIT",
      "dependencies": {
        "@ethersproject/bignumber": "^5.7.0",
        "@ethersproject/constants": "^5.7.0",
        "@ethersproject/logger": "^5.7.0"
      }
    },
    "node_modules/@ethersproject/wallet": {
      "version": "5.7.0",
      "resolved": "https://registry.npmjs.org/@ethersproject/wallet/-/wallet-5.7.0.tgz",
      "integrity": "sha512-MhmXlJXEJFBFVKrDLB4ZdDzxcBxQ3rLyCkhNqVu3CDYvR97E+8r01UgrI+TI99Le+aYm/in/0vp86guJuM7FCA==",
      "funding": [
        {
          "type": "individual",
          "url": "https://gitcoin.co/grants/13/ethersjs-complete-simple-and-tiny-2"
        },
        {
          "type": "individual",
          "url": "https://www.buymeacoffee.com/ricmoo"
        }
      ],
      "license": "MIT",
      "dependencies": {
        "@ethersproject/abstract-provider": "^5.7.0",
        "@ethersproject/abstract-signer": "^5.7.0",
        "@ethersproject/address": "^5.7.0",
        "@ethersproject/bignumber": "^5.7.0",
        "@ethersproject/bytes": "^5.7.0",
        "@ethersproject/hash": "^5.7.0",
        "@ethersproject/hdnode": "^5.7.0",
        "@ethersproject/json-wallets": "^5.7.0",
        "@ethersproject/keccak256": "^5.7.0",
        "@ethersproject/logger": "^5.7.0",
        "@ethersproject/properties": "^5.7.0",
        "@ethersproject/random": "^5.7.0",
        "@ethersproject/signing-key": "^5.7.0",
        "@ethersproject/transactions": "^5.7.0",
        "@ethersproject/wordlists": "^5.7.0"
      }
    },
    "node_modules/@ethersproject/web": {
      "version": "5.7.1",
      "resolved": "https://registry.npmjs.org/@ethersproject/web/-/web-5.7.1.tgz",
      "integrity": "sha512-Gueu8lSvyjBWL4cYsWsjh6MtMwM0+H4HvqFPZfB6dV8ctbP9zFAO73VG1cMWae0FLPCtz0peKPpZY8/ugJJX2w==",
      "funding": [
        {
          "type": "individual",
          "url": "https://gitcoin.co/grants/13/ethersjs-complete-simple-and-tiny-2"
        },
        {
          "type": "individual",
          "url": "https://www.buymeacoffee.com/ricmoo"
        }
      ],
      "license": "MIT",
      "dependencies": {
        "@ethersproject/base64": "^5.7.0",
        "@ethersproject/bytes": "^5.7.0",
        "@ethersproject/logger": "^5.7.0",
        "@ethersproject/properties": "^5.7.0",
        "@ethersproject/strings": "^5.7.0"
      }
    },
    "node_modules/@ethersproject/wordlists": {
      "version": "5.7.0",
      "resolved": "https://registry.npmjs.org/@ethersproject/wordlists/-/wordlists-5.7.0.tgz",
      "integrity": "sha512-S2TFNJNfHWVHNE6cNDjbVlZ6MgE17MIxMbMg2zv3wn+3XSJGosL1m9ZVv3GXCf/2ymSsQ+hRI5IzoMJTG6aoVA==",
      "funding": [
        {
          "type": "individual",
          "url": "https://gitcoin.co/grants/13/ethersjs-complete-simple-and-tiny-2"
        },
        {
          "type": "individual",
          "url": "https://www.buymeacoffee.com/ricmoo"
        }
      ],
      "license": "MIT",
      "dependencies": {
        "@ethersproject/bytes": "^5.7.0",
        "@ethersproject/hash": "^5.7.0",
        "@ethersproject/logger": "^5.7.0",
        "@ethersproject/properties": "^5.7.0",
        "@ethersproject/strings": "^5.7.0"
      }
    },
    "node_modules/@humanwhocodes/config-array": {
      "version": "0.11.14",
      "resolved": "https://registry.npmjs.org/@humanwhocodes/config-array/-/config-array-0.11.14.tgz",
      "integrity": "sha512-3T8LkOmg45BV5FICb15QQMsyUSWrQ8AygVfC7ZG32zOalnqrilm018ZVCw0eapXux8FtA33q8PSRSstjee3jSg==",
      "deprecated": "Use @eslint/config-array instead",
      "license": "Apache-2.0",
      "dependencies": {
        "@humanwhocodes/object-schema": "^2.0.2",
        "debug": "^4.3.1",
        "minimatch": "^3.0.5"
      },
      "engines": {
        "node": ">=10.10.0"
      }
    },
    "node_modules/@humanwhocodes/module-importer": {
      "version": "1.0.1",
      "resolved": "https://registry.npmjs.org/@humanwhocodes/module-importer/-/module-importer-1.0.1.tgz",
      "integrity": "sha512-bxveV4V8v5Yb4ncFTT3rPSgZBOpCkjfK0y4oVVVJwIuDVBRMDXrPyXRL988i5ap9m9bnyEEjWfm5WkBmtffLfA==",
      "license": "Apache-2.0",
      "engines": {
        "node": ">=12.22"
      },
      "funding": {
        "type": "github",
        "url": "https://github.com/sponsors/nzakas"
      }
    },
    "node_modules/@humanwhocodes/object-schema": {
      "version": "2.0.3",
      "resolved": "https://registry.npmjs.org/@humanwhocodes/object-schema/-/object-schema-2.0.3.tgz",
      "integrity": "sha512-93zYdMES/c1D69yZiKDBj0V24vqNzB/koF26KPaagAfd3P/4gUlh3Dys5ogAK+Exi9QyzlD8x/08Zt7wIKcDcA==",
      "deprecated": "Use @eslint/object-schema instead",
      "license": "BSD-3-Clause"
    },
    "node_modules/@isaacs/cliui": {
      "version": "8.0.2",
      "resolved": "https://registry.npmjs.org/@isaacs/cliui/-/cliui-8.0.2.tgz",
      "integrity": "sha512-O8jcjabXaleOG9DQ0+ARXWZBTfnP4WNAqzuiJK7ll44AmxGKv/J2M4TPjxjY3znBCfvBXFzucm1twdyFybFqEA==",
      "license": "ISC",
      "dependencies": {
        "string-width": "^5.1.2",
        "string-width-cjs": "npm:string-width@^4.2.0",
        "strip-ansi": "^7.0.1",
        "strip-ansi-cjs": "npm:strip-ansi@^6.0.1",
        "wrap-ansi": "^8.1.0",
        "wrap-ansi-cjs": "npm:wrap-ansi@^7.0.0"
      },
      "engines": {
        "node": ">=12"
      }
    },
    "node_modules/@isaacs/cliui/node_modules/ansi-regex": {
      "version": "6.0.1",
      "resolved": "https://registry.npmjs.org/ansi-regex/-/ansi-regex-6.0.1.tgz",
      "integrity": "sha512-n5M855fKb2SsfMIiFFoVrABHJC8QtHwVx+mHWP3QcEqBHYienj5dHSgjbxtC0WEZXYt4wcD6zrQElDPhFuZgfA==",
      "license": "MIT",
      "engines": {
        "node": ">=12"
      },
      "funding": {
        "url": "https://github.com/chalk/ansi-regex?sponsor=1"
      }
    },
    "node_modules/@isaacs/cliui/node_modules/ansi-styles": {
      "version": "6.2.1",
      "resolved": "https://registry.npmjs.org/ansi-styles/-/ansi-styles-6.2.1.tgz",
      "integrity": "sha512-bN798gFfQX+viw3R7yrGWRqnrN2oRkEkUjjl4JNn4E8GxxbjtG3FbrEIIY3l8/hrwUwIeCZvi4QuOTP4MErVug==",
      "license": "MIT",
      "engines": {
        "node": ">=12"
      },
      "funding": {
        "url": "https://github.com/chalk/ansi-styles?sponsor=1"
      }
    },
    "node_modules/@isaacs/cliui/node_modules/string-width": {
      "version": "5.1.2",
      "resolved": "https://registry.npmjs.org/string-width/-/string-width-5.1.2.tgz",
      "integrity": "sha512-HnLOCR3vjcY8beoNLtcjZ5/nxn2afmME6lhrDrebokqMap+XbeW8n9TXpPDOqdGK5qcI3oT0GKTW6wC7EMiVqA==",
      "license": "MIT",
      "dependencies": {
        "eastasianwidth": "^0.2.0",
        "emoji-regex": "^9.2.2",
        "strip-ansi": "^7.0.1"
      },
      "engines": {
        "node": ">=12"
      },
      "funding": {
        "url": "https://github.com/sponsors/sindresorhus"
      }
    },
    "node_modules/@isaacs/cliui/node_modules/strip-ansi": {
      "version": "7.1.0",
      "resolved": "https://registry.npmjs.org/strip-ansi/-/strip-ansi-7.1.0.tgz",
      "integrity": "sha512-iq6eVVI64nQQTRYq2KtEg2d2uU7LElhTJwsH4YzIHZshxlgZms/wIc4VoDQTlG/IvVIrBKG06CrZnp0qv7hkcQ==",
      "license": "MIT",
      "dependencies": {
        "ansi-regex": "^6.0.1"
      },
      "engines": {
        "node": ">=12"
      },
      "funding": {
        "url": "https://github.com/chalk/strip-ansi?sponsor=1"
      }
    },
    "node_modules/@isaacs/cliui/node_modules/wrap-ansi": {
      "version": "8.1.0",
      "resolved": "https://registry.npmjs.org/wrap-ansi/-/wrap-ansi-8.1.0.tgz",
      "integrity": "sha512-si7QWI6zUMq56bESFvagtmzMdGOtoxfR+Sez11Mobfc7tm+VkUckk9bW2UeffTGVUbOksxmSw0AA2gs8g71NCQ==",
      "license": "MIT",
      "dependencies": {
        "ansi-styles": "^6.1.0",
        "string-width": "^5.0.1",
        "strip-ansi": "^7.0.1"
      },
      "engines": {
        "node": ">=12"
      },
      "funding": {
        "url": "https://github.com/chalk/wrap-ansi?sponsor=1"
      }
    },
    "node_modules/@istanbuljs/load-nyc-config": {
      "version": "1.1.0",
      "resolved": "https://registry.npmjs.org/@istanbuljs/load-nyc-config/-/load-nyc-config-1.1.0.tgz",
      "integrity": "sha512-VjeHSlIzpv/NyD3N0YuHfXOPDIixcA1q2ZV98wsMqcYlPmv2n3Yb2lYP9XMElnaFVXg5A7YLTeLu6V84uQDjmQ==",
      "license": "ISC",
      "dependencies": {
        "camelcase": "^5.3.1",
        "find-up": "^4.1.0",
        "get-package-type": "^0.1.0",
        "js-yaml": "^3.13.1",
        "resolve-from": "^5.0.0"
      },
      "engines": {
        "node": ">=8"
      }
    },
    "node_modules/@istanbuljs/load-nyc-config/node_modules/camelcase": {
      "version": "5.3.1",
      "resolved": "https://registry.npmjs.org/camelcase/-/camelcase-5.3.1.tgz",
      "integrity": "sha512-L28STB170nwWS63UjtlEOE3dldQApaJXZkOI1uMFfzf3rRuPegHaHesyee+YxQ+W6SvRDQV6UrdOdRiR153wJg==",
      "license": "MIT",
      "engines": {
        "node": ">=6"
      }
    },
    "node_modules/@istanbuljs/schema": {
      "version": "0.1.3",
      "resolved": "https://registry.npmjs.org/@istanbuljs/schema/-/schema-0.1.3.tgz",
      "integrity": "sha512-ZXRY4jNvVgSVQ8DL3LTcakaAtXwTVUxE81hslsyD2AtoXW/wVob10HkOJ1X/pAlcI7D+2YoZKg5do8G/w6RYgA==",
      "license": "MIT",
      "engines": {
        "node": ">=8"
      }
    },
    "node_modules/@jest/console": {
      "version": "27.5.1",
      "resolved": "https://registry.npmjs.org/@jest/console/-/console-27.5.1.tgz",
      "integrity": "sha512-kZ/tNpS3NXn0mlXXXPNuDZnb4c0oZ20r4K5eemM2k30ZC3G0T02nXUvyhf5YdbXWHPEJLc9qGLxEZ216MdL+Zg==",
      "license": "MIT",
      "dependencies": {
        "@jest/types": "^27.5.1",
        "@types/node": "*",
        "chalk": "^4.0.0",
        "jest-message-util": "^27.5.1",
        "jest-util": "^27.5.1",
        "slash": "^3.0.0"
      },
      "engines": {
        "node": "^10.13.0 || ^12.13.0 || ^14.15.0 || >=15.0.0"
      }
    },
    "node_modules/@jest/console/node_modules/ansi-styles": {
      "version": "4.3.0",
      "resolved": "https://registry.npmjs.org/ansi-styles/-/ansi-styles-4.3.0.tgz",
      "integrity": "sha512-zbB9rCJAT1rbjiVDb2hqKFHNYLxgtk8NURxZ3IZwD3F6NtxbXZQCnnSi1Lkx+IDohdPlFp222wVALIheZJQSEg==",
      "license": "MIT",
      "dependencies": {
        "color-convert": "^2.0.1"
      },
      "engines": {
        "node": ">=8"
      },
      "funding": {
        "url": "https://github.com/chalk/ansi-styles?sponsor=1"
      }
    },
    "node_modules/@jest/console/node_modules/chalk": {
      "version": "4.1.2",
      "resolved": "https://registry.npmjs.org/chalk/-/chalk-4.1.2.tgz",
      "integrity": "sha512-oKnbhFyRIXpUuez8iBMmyEa4nbj4IOQyuhc/wy9kY7/WVPcwIO9VA668Pu8RkO7+0G76SLROeyw9CpQ061i4mA==",
      "license": "MIT",
      "dependencies": {
        "ansi-styles": "^4.1.0",
        "supports-color": "^7.1.0"
      },
      "engines": {
        "node": ">=10"
      },
      "funding": {
        "url": "https://github.com/chalk/chalk?sponsor=1"
      }
    },
    "node_modules/@jest/console/node_modules/color-convert": {
      "version": "2.0.1",
      "resolved": "https://registry.npmjs.org/color-convert/-/color-convert-2.0.1.tgz",
      "integrity": "sha512-RRECPsj7iu/xb5oKYcsFHSppFNnsj/52OVTRKb4zP5onXwVF3zVmmToNcOfGC+CRDpfK/U584fMg38ZHCaElKQ==",
      "license": "MIT",
      "dependencies": {
        "color-name": "~1.1.4"
      },
      "engines": {
        "node": ">=7.0.0"
      }
    },
    "node_modules/@jest/console/node_modules/color-name": {
      "version": "1.1.4",
      "resolved": "https://registry.npmjs.org/color-name/-/color-name-1.1.4.tgz",
      "integrity": "sha512-dOy+3AuW3a2wNbZHIuMZpTcgjGuLU/uBL/ubcZF9OXbDo8ff4O8yVp5Bf0efS8uEoYo5q4Fx7dY9OgQGXgAsQA==",
      "license": "MIT"
    },
    "node_modules/@jest/console/node_modules/has-flag": {
      "version": "4.0.0",
      "resolved": "https://registry.npmjs.org/has-flag/-/has-flag-4.0.0.tgz",
      "integrity": "sha512-EykJT/Q1KjTWctppgIAgfSO0tKVuZUjhgMr17kqTumMl6Afv3EISleU7qZUzoXDFTAHTDC4NOoG/ZxU3EvlMPQ==",
      "license": "MIT",
      "engines": {
        "node": ">=8"
      }
    },
    "node_modules/@jest/console/node_modules/supports-color": {
      "version": "7.2.0",
      "resolved": "https://registry.npmjs.org/supports-color/-/supports-color-7.2.0.tgz",
      "integrity": "sha512-qpCAvRl9stuOHveKsn7HncJRvv501qIacKzQlO/+Lwxc9+0q2wLyv4Dfvt80/DPn2pqOBsJdDiogXGR9+OvwRw==",
      "license": "MIT",
      "dependencies": {
        "has-flag": "^4.0.0"
      },
      "engines": {
        "node": ">=8"
      }
    },
    "node_modules/@jest/core": {
      "version": "27.5.1",
      "resolved": "https://registry.npmjs.org/@jest/core/-/core-27.5.1.tgz",
      "integrity": "sha512-AK6/UTrvQD0Cd24NSqmIA6rKsu0tKIxfiCducZvqxYdmMisOYAsdItspT+fQDQYARPf8XgjAFZi0ogW2agH5nQ==",
      "license": "MIT",
      "dependencies": {
        "@jest/console": "^27.5.1",
        "@jest/reporters": "^27.5.1",
        "@jest/test-result": "^27.5.1",
        "@jest/transform": "^27.5.1",
        "@jest/types": "^27.5.1",
        "@types/node": "*",
        "ansi-escapes": "^4.2.1",
        "chalk": "^4.0.0",
        "emittery": "^0.8.1",
        "exit": "^0.1.2",
        "graceful-fs": "^4.2.9",
        "jest-changed-files": "^27.5.1",
        "jest-config": "^27.5.1",
        "jest-haste-map": "^27.5.1",
        "jest-message-util": "^27.5.1",
        "jest-regex-util": "^27.5.1",
        "jest-resolve": "^27.5.1",
        "jest-resolve-dependencies": "^27.5.1",
        "jest-runner": "^27.5.1",
        "jest-runtime": "^27.5.1",
        "jest-snapshot": "^27.5.1",
        "jest-util": "^27.5.1",
        "jest-validate": "^27.5.1",
        "jest-watcher": "^27.5.1",
        "micromatch": "^4.0.4",
        "rimraf": "^3.0.0",
        "slash": "^3.0.0",
        "strip-ansi": "^6.0.0"
      },
      "engines": {
        "node": "^10.13.0 || ^12.13.0 || ^14.15.0 || >=15.0.0"
      },
      "peerDependencies": {
        "node-notifier": "^8.0.1 || ^9.0.0 || ^10.0.0"
      },
      "peerDependenciesMeta": {
        "node-notifier": {
          "optional": true
        }
      }
    },
    "node_modules/@jest/core/node_modules/ansi-styles": {
      "version": "4.3.0",
      "resolved": "https://registry.npmjs.org/ansi-styles/-/ansi-styles-4.3.0.tgz",
      "integrity": "sha512-zbB9rCJAT1rbjiVDb2hqKFHNYLxgtk8NURxZ3IZwD3F6NtxbXZQCnnSi1Lkx+IDohdPlFp222wVALIheZJQSEg==",
      "license": "MIT",
      "dependencies": {
        "color-convert": "^2.0.1"
      },
      "engines": {
        "node": ">=8"
      },
      "funding": {
        "url": "https://github.com/chalk/ansi-styles?sponsor=1"
      }
    },
    "node_modules/@jest/core/node_modules/chalk": {
      "version": "4.1.2",
      "resolved": "https://registry.npmjs.org/chalk/-/chalk-4.1.2.tgz",
      "integrity": "sha512-oKnbhFyRIXpUuez8iBMmyEa4nbj4IOQyuhc/wy9kY7/WVPcwIO9VA668Pu8RkO7+0G76SLROeyw9CpQ061i4mA==",
      "license": "MIT",
      "dependencies": {
        "ansi-styles": "^4.1.0",
        "supports-color": "^7.1.0"
      },
      "engines": {
        "node": ">=10"
      },
      "funding": {
        "url": "https://github.com/chalk/chalk?sponsor=1"
      }
    },
    "node_modules/@jest/core/node_modules/color-convert": {
      "version": "2.0.1",
      "resolved": "https://registry.npmjs.org/color-convert/-/color-convert-2.0.1.tgz",
      "integrity": "sha512-RRECPsj7iu/xb5oKYcsFHSppFNnsj/52OVTRKb4zP5onXwVF3zVmmToNcOfGC+CRDpfK/U584fMg38ZHCaElKQ==",
      "license": "MIT",
      "dependencies": {
        "color-name": "~1.1.4"
      },
      "engines": {
        "node": ">=7.0.0"
      }
    },
    "node_modules/@jest/core/node_modules/color-name": {
      "version": "1.1.4",
      "resolved": "https://registry.npmjs.org/color-name/-/color-name-1.1.4.tgz",
      "integrity": "sha512-dOy+3AuW3a2wNbZHIuMZpTcgjGuLU/uBL/ubcZF9OXbDo8ff4O8yVp5Bf0efS8uEoYo5q4Fx7dY9OgQGXgAsQA==",
      "license": "MIT"
    },
    "node_modules/@jest/core/node_modules/has-flag": {
      "version": "4.0.0",
      "resolved": "https://registry.npmjs.org/has-flag/-/has-flag-4.0.0.tgz",
      "integrity": "sha512-EykJT/Q1KjTWctppgIAgfSO0tKVuZUjhgMr17kqTumMl6Afv3EISleU7qZUzoXDFTAHTDC4NOoG/ZxU3EvlMPQ==",
      "license": "MIT",
      "engines": {
        "node": ">=8"
      }
    },
    "node_modules/@jest/core/node_modules/supports-color": {
      "version": "7.2.0",
      "resolved": "https://registry.npmjs.org/supports-color/-/supports-color-7.2.0.tgz",
      "integrity": "sha512-qpCAvRl9stuOHveKsn7HncJRvv501qIacKzQlO/+Lwxc9+0q2wLyv4Dfvt80/DPn2pqOBsJdDiogXGR9+OvwRw==",
      "license": "MIT",
      "dependencies": {
        "has-flag": "^4.0.0"
      },
      "engines": {
        "node": ">=8"
      }
    },
    "node_modules/@jest/environment": {
      "version": "27.5.1",
      "resolved": "https://registry.npmjs.org/@jest/environment/-/environment-27.5.1.tgz",
      "integrity": "sha512-/WQjhPJe3/ghaol/4Bq480JKXV/Rfw8nQdN7f41fM8VDHLcxKXou6QyXAh3EFr9/bVG3x74z1NWDkP87EiY8gA==",
      "license": "MIT",
      "dependencies": {
        "@jest/fake-timers": "^27.5.1",
        "@jest/types": "^27.5.1",
        "@types/node": "*",
        "jest-mock": "^27.5.1"
      },
      "engines": {
        "node": "^10.13.0 || ^12.13.0 || ^14.15.0 || >=15.0.0"
      }
    },
    "node_modules/@jest/expect-utils": {
      "version": "29.7.0",
      "resolved": "https://registry.npmjs.org/@jest/expect-utils/-/expect-utils-29.7.0.tgz",
      "integrity": "sha512-GlsNBWiFQFCVi9QVSx7f5AgMeLxe9YCCs5PuP2O2LdjDAA8Jh9eX7lA1Jq/xdXw3Wb3hyvlFNfZIfcRetSzYcA==",
      "license": "MIT",
      "dependencies": {
        "jest-get-type": "^29.6.3"
      },
      "engines": {
        "node": "^14.15.0 || ^16.10.0 || >=18.0.0"
      }
    },
    "node_modules/@jest/expect-utils/node_modules/jest-get-type": {
      "version": "29.6.3",
      "resolved": "https://registry.npmjs.org/jest-get-type/-/jest-get-type-29.6.3.tgz",
      "integrity": "sha512-zrteXnqYxfQh7l5FHyL38jL39di8H8rHoecLH3JNxH3BwOrBsNeabdap5e0I23lD4HHI8W5VFBZqG4Eaq5LNcw==",
      "license": "MIT",
      "engines": {
        "node": "^14.15.0 || ^16.10.0 || >=18.0.0"
      }
    },
    "node_modules/@jest/fake-timers": {
      "version": "27.5.1",
      "resolved": "https://registry.npmjs.org/@jest/fake-timers/-/fake-timers-27.5.1.tgz",
      "integrity": "sha512-/aPowoolwa07k7/oM3aASneNeBGCmGQsc3ugN4u6s4C/+s5M64MFo/+djTdiwcbQlRfFElGuDXWzaWj6QgKObQ==",
      "license": "MIT",
      "dependencies": {
        "@jest/types": "^27.5.1",
        "@sinonjs/fake-timers": "^8.0.1",
        "@types/node": "*",
        "jest-message-util": "^27.5.1",
        "jest-mock": "^27.5.1",
        "jest-util": "^27.5.1"
      },
      "engines": {
        "node": "^10.13.0 || ^12.13.0 || ^14.15.0 || >=15.0.0"
      }
    },
    "node_modules/@jest/globals": {
      "version": "27.5.1",
      "resolved": "https://registry.npmjs.org/@jest/globals/-/globals-27.5.1.tgz",
      "integrity": "sha512-ZEJNB41OBQQgGzgyInAv0UUfDDj3upmHydjieSxFvTRuZElrx7tXg/uVQ5hYVEwiXs3+aMsAeEc9X7xiSKCm4Q==",
      "license": "MIT",
      "dependencies": {
        "@jest/environment": "^27.5.1",
        "@jest/types": "^27.5.1",
        "expect": "^27.5.1"
      },
      "engines": {
        "node": "^10.13.0 || ^12.13.0 || ^14.15.0 || >=15.0.0"
      }
    },
    "node_modules/@jest/reporters": {
      "version": "27.5.1",
      "resolved": "https://registry.npmjs.org/@jest/reporters/-/reporters-27.5.1.tgz",
      "integrity": "sha512-cPXh9hWIlVJMQkVk84aIvXuBB4uQQmFqZiacloFuGiP3ah1sbCxCosidXFDfqG8+6fO1oR2dTJTlsOy4VFmUfw==",
      "license": "MIT",
      "dependencies": {
        "@bcoe/v8-coverage": "^0.2.3",
        "@jest/console": "^27.5.1",
        "@jest/test-result": "^27.5.1",
        "@jest/transform": "^27.5.1",
        "@jest/types": "^27.5.1",
        "@types/node": "*",
        "chalk": "^4.0.0",
        "collect-v8-coverage": "^1.0.0",
        "exit": "^0.1.2",
        "glob": "^7.1.2",
        "graceful-fs": "^4.2.9",
        "istanbul-lib-coverage": "^3.0.0",
        "istanbul-lib-instrument": "^5.1.0",
        "istanbul-lib-report": "^3.0.0",
        "istanbul-lib-source-maps": "^4.0.0",
        "istanbul-reports": "^3.1.3",
        "jest-haste-map": "^27.5.1",
        "jest-resolve": "^27.5.1",
        "jest-util": "^27.5.1",
        "jest-worker": "^27.5.1",
        "slash": "^3.0.0",
        "source-map": "^0.6.0",
        "string-length": "^4.0.1",
        "terminal-link": "^2.0.0",
        "v8-to-istanbul": "^8.1.0"
      },
      "engines": {
        "node": "^10.13.0 || ^12.13.0 || ^14.15.0 || >=15.0.0"
      },
      "peerDependencies": {
        "node-notifier": "^8.0.1 || ^9.0.0 || ^10.0.0"
      },
      "peerDependenciesMeta": {
        "node-notifier": {
          "optional": true
        }
      }
    },
    "node_modules/@jest/reporters/node_modules/ansi-styles": {
      "version": "4.3.0",
      "resolved": "https://registry.npmjs.org/ansi-styles/-/ansi-styles-4.3.0.tgz",
      "integrity": "sha512-zbB9rCJAT1rbjiVDb2hqKFHNYLxgtk8NURxZ3IZwD3F6NtxbXZQCnnSi1Lkx+IDohdPlFp222wVALIheZJQSEg==",
      "license": "MIT",
      "dependencies": {
        "color-convert": "^2.0.1"
      },
      "engines": {
        "node": ">=8"
      },
      "funding": {
        "url": "https://github.com/chalk/ansi-styles?sponsor=1"
      }
    },
    "node_modules/@jest/reporters/node_modules/chalk": {
      "version": "4.1.2",
      "resolved": "https://registry.npmjs.org/chalk/-/chalk-4.1.2.tgz",
      "integrity": "sha512-oKnbhFyRIXpUuez8iBMmyEa4nbj4IOQyuhc/wy9kY7/WVPcwIO9VA668Pu8RkO7+0G76SLROeyw9CpQ061i4mA==",
      "license": "MIT",
      "dependencies": {
        "ansi-styles": "^4.1.0",
        "supports-color": "^7.1.0"
      },
      "engines": {
        "node": ">=10"
      },
      "funding": {
        "url": "https://github.com/chalk/chalk?sponsor=1"
      }
    },
    "node_modules/@jest/reporters/node_modules/color-convert": {
      "version": "2.0.1",
      "resolved": "https://registry.npmjs.org/color-convert/-/color-convert-2.0.1.tgz",
      "integrity": "sha512-RRECPsj7iu/xb5oKYcsFHSppFNnsj/52OVTRKb4zP5onXwVF3zVmmToNcOfGC+CRDpfK/U584fMg38ZHCaElKQ==",
      "license": "MIT",
      "dependencies": {
        "color-name": "~1.1.4"
      },
      "engines": {
        "node": ">=7.0.0"
      }
    },
    "node_modules/@jest/reporters/node_modules/color-name": {
      "version": "1.1.4",
      "resolved": "https://registry.npmjs.org/color-name/-/color-name-1.1.4.tgz",
      "integrity": "sha512-dOy+3AuW3a2wNbZHIuMZpTcgjGuLU/uBL/ubcZF9OXbDo8ff4O8yVp5Bf0efS8uEoYo5q4Fx7dY9OgQGXgAsQA==",
      "license": "MIT"
    },
    "node_modules/@jest/reporters/node_modules/has-flag": {
      "version": "4.0.0",
      "resolved": "https://registry.npmjs.org/has-flag/-/has-flag-4.0.0.tgz",
      "integrity": "sha512-EykJT/Q1KjTWctppgIAgfSO0tKVuZUjhgMr17kqTumMl6Afv3EISleU7qZUzoXDFTAHTDC4NOoG/ZxU3EvlMPQ==",
      "license": "MIT",
      "engines": {
        "node": ">=8"
      }
    },
    "node_modules/@jest/reporters/node_modules/source-map": {
      "version": "0.6.1",
      "resolved": "https://registry.npmjs.org/source-map/-/source-map-0.6.1.tgz",
      "integrity": "sha512-UjgapumWlbMhkBgzT7Ykc5YXUT46F0iKu8SGXq0bcwP5dz/h0Plj6enJqjz1Zbq2l5WaqYnrVbwWOWMyF3F47g==",
      "license": "BSD-3-Clause",
      "engines": {
        "node": ">=0.10.0"
      }
    },
    "node_modules/@jest/reporters/node_modules/supports-color": {
      "version": "7.2.0",
      "resolved": "https://registry.npmjs.org/supports-color/-/supports-color-7.2.0.tgz",
      "integrity": "sha512-qpCAvRl9stuOHveKsn7HncJRvv501qIacKzQlO/+Lwxc9+0q2wLyv4Dfvt80/DPn2pqOBsJdDiogXGR9+OvwRw==",
      "license": "MIT",
      "dependencies": {
        "has-flag": "^4.0.0"
      },
      "engines": {
        "node": ">=8"
      }
    },
    "node_modules/@jest/schemas": {
      "version": "28.1.3",
      "resolved": "https://registry.npmjs.org/@jest/schemas/-/schemas-28.1.3.tgz",
      "integrity": "sha512-/l/VWsdt/aBXgjshLWOFyFt3IVdYypu5y2Wn2rOO1un6nkqIn8SLXzgIMYXFyYsRWDyF5EthmKJMIdJvk08grg==",
      "license": "MIT",
      "dependencies": {
        "@sinclair/typebox": "^0.24.1"
      },
      "engines": {
        "node": "^12.13.0 || ^14.15.0 || ^16.10.0 || >=17.0.0"
      }
    },
    "node_modules/@jest/source-map": {
      "version": "27.5.1",
      "resolved": "https://registry.npmjs.org/@jest/source-map/-/source-map-27.5.1.tgz",
      "integrity": "sha512-y9NIHUYF3PJRlHk98NdC/N1gl88BL08aQQgu4k4ZopQkCw9t9cV8mtl3TV8b/YCB8XaVTFrmUTAJvjsntDireg==",
      "license": "MIT",
      "dependencies": {
        "callsites": "^3.0.0",
        "graceful-fs": "^4.2.9",
        "source-map": "^0.6.0"
      },
      "engines": {
        "node": "^10.13.0 || ^12.13.0 || ^14.15.0 || >=15.0.0"
      }
    },
    "node_modules/@jest/source-map/node_modules/source-map": {
      "version": "0.6.1",
      "resolved": "https://registry.npmjs.org/source-map/-/source-map-0.6.1.tgz",
      "integrity": "sha512-UjgapumWlbMhkBgzT7Ykc5YXUT46F0iKu8SGXq0bcwP5dz/h0Plj6enJqjz1Zbq2l5WaqYnrVbwWOWMyF3F47g==",
      "license": "BSD-3-Clause",
      "engines": {
        "node": ">=0.10.0"
      }
    },
    "node_modules/@jest/test-result": {
      "version": "27.5.1",
      "resolved": "https://registry.npmjs.org/@jest/test-result/-/test-result-27.5.1.tgz",
      "integrity": "sha512-EW35l2RYFUcUQxFJz5Cv5MTOxlJIQs4I7gxzi2zVU7PJhOwfYq1MdC5nhSmYjX1gmMmLPvB3sIaC+BkcHRBfag==",
      "license": "MIT",
      "dependencies": {
        "@jest/console": "^27.5.1",
        "@jest/types": "^27.5.1",
        "@types/istanbul-lib-coverage": "^2.0.0",
        "collect-v8-coverage": "^1.0.0"
      },
      "engines": {
        "node": "^10.13.0 || ^12.13.0 || ^14.15.0 || >=15.0.0"
      }
    },
    "node_modules/@jest/test-sequencer": {
      "version": "27.5.1",
      "resolved": "https://registry.npmjs.org/@jest/test-sequencer/-/test-sequencer-27.5.1.tgz",
      "integrity": "sha512-LCheJF7WB2+9JuCS7VB/EmGIdQuhtqjRNI9A43idHv3E4KltCTsPsLxvdaubFHSYwY/fNjMWjl6vNRhDiN7vpQ==",
      "license": "MIT",
      "dependencies": {
        "@jest/test-result": "^27.5.1",
        "graceful-fs": "^4.2.9",
        "jest-haste-map": "^27.5.1",
        "jest-runtime": "^27.5.1"
      },
      "engines": {
        "node": "^10.13.0 || ^12.13.0 || ^14.15.0 || >=15.0.0"
      }
    },
    "node_modules/@jest/transform": {
      "version": "27.5.1",
      "resolved": "https://registry.npmjs.org/@jest/transform/-/transform-27.5.1.tgz",
      "integrity": "sha512-ipON6WtYgl/1329g5AIJVbUuEh0wZVbdpGwC99Jw4LwuoBNS95MVphU6zOeD9pDkon+LLbFL7lOQRapbB8SCHw==",
      "license": "MIT",
      "dependencies": {
        "@babel/core": "^7.1.0",
        "@jest/types": "^27.5.1",
        "babel-plugin-istanbul": "^6.1.1",
        "chalk": "^4.0.0",
        "convert-source-map": "^1.4.0",
        "fast-json-stable-stringify": "^2.0.0",
        "graceful-fs": "^4.2.9",
        "jest-haste-map": "^27.5.1",
        "jest-regex-util": "^27.5.1",
        "jest-util": "^27.5.1",
        "micromatch": "^4.0.4",
        "pirates": "^4.0.4",
        "slash": "^3.0.0",
        "source-map": "^0.6.1",
        "write-file-atomic": "^3.0.0"
      },
      "engines": {
        "node": "^10.13.0 || ^12.13.0 || ^14.15.0 || >=15.0.0"
      }
    },
    "node_modules/@jest/transform/node_modules/ansi-styles": {
      "version": "4.3.0",
      "resolved": "https://registry.npmjs.org/ansi-styles/-/ansi-styles-4.3.0.tgz",
      "integrity": "sha512-zbB9rCJAT1rbjiVDb2hqKFHNYLxgtk8NURxZ3IZwD3F6NtxbXZQCnnSi1Lkx+IDohdPlFp222wVALIheZJQSEg==",
      "license": "MIT",
      "dependencies": {
        "color-convert": "^2.0.1"
      },
      "engines": {
        "node": ">=8"
      },
      "funding": {
        "url": "https://github.com/chalk/ansi-styles?sponsor=1"
      }
    },
    "node_modules/@jest/transform/node_modules/chalk": {
      "version": "4.1.2",
      "resolved": "https://registry.npmjs.org/chalk/-/chalk-4.1.2.tgz",
      "integrity": "sha512-oKnbhFyRIXpUuez8iBMmyEa4nbj4IOQyuhc/wy9kY7/WVPcwIO9VA668Pu8RkO7+0G76SLROeyw9CpQ061i4mA==",
      "license": "MIT",
      "dependencies": {
        "ansi-styles": "^4.1.0",
        "supports-color": "^7.1.0"
      },
      "engines": {
        "node": ">=10"
      },
      "funding": {
        "url": "https://github.com/chalk/chalk?sponsor=1"
      }
    },
    "node_modules/@jest/transform/node_modules/color-convert": {
      "version": "2.0.1",
      "resolved": "https://registry.npmjs.org/color-convert/-/color-convert-2.0.1.tgz",
      "integrity": "sha512-RRECPsj7iu/xb5oKYcsFHSppFNnsj/52OVTRKb4zP5onXwVF3zVmmToNcOfGC+CRDpfK/U584fMg38ZHCaElKQ==",
      "license": "MIT",
      "dependencies": {
        "color-name": "~1.1.4"
      },
      "engines": {
        "node": ">=7.0.0"
      }
    },
    "node_modules/@jest/transform/node_modules/color-name": {
      "version": "1.1.4",
      "resolved": "https://registry.npmjs.org/color-name/-/color-name-1.1.4.tgz",
      "integrity": "sha512-dOy+3AuW3a2wNbZHIuMZpTcgjGuLU/uBL/ubcZF9OXbDo8ff4O8yVp5Bf0efS8uEoYo5q4Fx7dY9OgQGXgAsQA==",
      "license": "MIT"
    },
    "node_modules/@jest/transform/node_modules/convert-source-map": {
      "version": "1.9.0",
      "resolved": "https://registry.npmjs.org/convert-source-map/-/convert-source-map-1.9.0.tgz",
      "integrity": "sha512-ASFBup0Mz1uyiIjANan1jzLQami9z1PoYSZCiiYW2FczPbenXc45FZdBZLzOT+r6+iciuEModtmCti+hjaAk0A==",
      "license": "MIT"
    },
    "node_modules/@jest/transform/node_modules/has-flag": {
      "version": "4.0.0",
      "resolved": "https://registry.npmjs.org/has-flag/-/has-flag-4.0.0.tgz",
      "integrity": "sha512-EykJT/Q1KjTWctppgIAgfSO0tKVuZUjhgMr17kqTumMl6Afv3EISleU7qZUzoXDFTAHTDC4NOoG/ZxU3EvlMPQ==",
      "license": "MIT",
      "engines": {
        "node": ">=8"
      }
    },
    "node_modules/@jest/transform/node_modules/source-map": {
      "version": "0.6.1",
      "resolved": "https://registry.npmjs.org/source-map/-/source-map-0.6.1.tgz",
      "integrity": "sha512-UjgapumWlbMhkBgzT7Ykc5YXUT46F0iKu8SGXq0bcwP5dz/h0Plj6enJqjz1Zbq2l5WaqYnrVbwWOWMyF3F47g==",
      "license": "BSD-3-Clause",
      "engines": {
        "node": ">=0.10.0"
      }
    },
    "node_modules/@jest/transform/node_modules/supports-color": {
      "version": "7.2.0",
      "resolved": "https://registry.npmjs.org/supports-color/-/supports-color-7.2.0.tgz",
      "integrity": "sha512-qpCAvRl9stuOHveKsn7HncJRvv501qIacKzQlO/+Lwxc9+0q2wLyv4Dfvt80/DPn2pqOBsJdDiogXGR9+OvwRw==",
      "license": "MIT",
      "dependencies": {
        "has-flag": "^4.0.0"
      },
      "engines": {
        "node": ">=8"
      }
    },
    "node_modules/@jest/types": {
      "version": "27.5.1",
      "resolved": "https://registry.npmjs.org/@jest/types/-/types-27.5.1.tgz",
      "integrity": "sha512-Cx46iJ9QpwQTjIdq5VJu2QTMMs3QlEjI0x1QbBP5W1+nMzyc2XmimiRR/CbX9TO0cPTeUlxWMOu8mslYsJ8DEw==",
      "license": "MIT",
      "dependencies": {
        "@types/istanbul-lib-coverage": "^2.0.0",
        "@types/istanbul-reports": "^3.0.0",
        "@types/node": "*",
        "@types/yargs": "^16.0.0",
        "chalk": "^4.0.0"
      },
      "engines": {
        "node": "^10.13.0 || ^12.13.0 || ^14.15.0 || >=15.0.0"
      }
    },
    "node_modules/@jest/types/node_modules/ansi-styles": {
      "version": "4.3.0",
      "resolved": "https://registry.npmjs.org/ansi-styles/-/ansi-styles-4.3.0.tgz",
      "integrity": "sha512-zbB9rCJAT1rbjiVDb2hqKFHNYLxgtk8NURxZ3IZwD3F6NtxbXZQCnnSi1Lkx+IDohdPlFp222wVALIheZJQSEg==",
      "license": "MIT",
      "dependencies": {
        "color-convert": "^2.0.1"
      },
      "engines": {
        "node": ">=8"
      },
      "funding": {
        "url": "https://github.com/chalk/ansi-styles?sponsor=1"
      }
    },
    "node_modules/@jest/types/node_modules/chalk": {
      "version": "4.1.2",
      "resolved": "https://registry.npmjs.org/chalk/-/chalk-4.1.2.tgz",
      "integrity": "sha512-oKnbhFyRIXpUuez8iBMmyEa4nbj4IOQyuhc/wy9kY7/WVPcwIO9VA668Pu8RkO7+0G76SLROeyw9CpQ061i4mA==",
      "license": "MIT",
      "dependencies": {
        "ansi-styles": "^4.1.0",
        "supports-color": "^7.1.0"
      },
      "engines": {
        "node": ">=10"
      },
      "funding": {
        "url": "https://github.com/chalk/chalk?sponsor=1"
      }
    },
    "node_modules/@jest/types/node_modules/color-convert": {
      "version": "2.0.1",
      "resolved": "https://registry.npmjs.org/color-convert/-/color-convert-2.0.1.tgz",
      "integrity": "sha512-RRECPsj7iu/xb5oKYcsFHSppFNnsj/52OVTRKb4zP5onXwVF3zVmmToNcOfGC+CRDpfK/U584fMg38ZHCaElKQ==",
      "license": "MIT",
      "dependencies": {
        "color-name": "~1.1.4"
      },
      "engines": {
        "node": ">=7.0.0"
      }
    },
    "node_modules/@jest/types/node_modules/color-name": {
      "version": "1.1.4",
      "resolved": "https://registry.npmjs.org/color-name/-/color-name-1.1.4.tgz",
      "integrity": "sha512-dOy+3AuW3a2wNbZHIuMZpTcgjGuLU/uBL/ubcZF9OXbDo8ff4O8yVp5Bf0efS8uEoYo5q4Fx7dY9OgQGXgAsQA==",
      "license": "MIT"
    },
    "node_modules/@jest/types/node_modules/has-flag": {
      "version": "4.0.0",
      "resolved": "https://registry.npmjs.org/has-flag/-/has-flag-4.0.0.tgz",
      "integrity": "sha512-EykJT/Q1KjTWctppgIAgfSO0tKVuZUjhgMr17kqTumMl6Afv3EISleU7qZUzoXDFTAHTDC4NOoG/ZxU3EvlMPQ==",
      "license": "MIT",
      "engines": {
        "node": ">=8"
      }
    },
    "node_modules/@jest/types/node_modules/supports-color": {
      "version": "7.2.0",
      "resolved": "https://registry.npmjs.org/supports-color/-/supports-color-7.2.0.tgz",
      "integrity": "sha512-qpCAvRl9stuOHveKsn7HncJRvv501qIacKzQlO/+Lwxc9+0q2wLyv4Dfvt80/DPn2pqOBsJdDiogXGR9+OvwRw==",
      "license": "MIT",
      "dependencies": {
        "has-flag": "^4.0.0"
      },
      "engines": {
        "node": ">=8"
      }
    },
    "node_modules/@jridgewell/gen-mapping": {
      "version": "0.3.5",
      "resolved": "https://registry.npmjs.org/@jridgewell/gen-mapping/-/gen-mapping-0.3.5.tgz",
      "integrity": "sha512-IzL8ZoEDIBRWEzlCcRhOaCupYyN5gdIK+Q6fbFdPDg6HqX6jpkItn7DFIpW9LQzXG6Df9sA7+OKnq0qlz/GaQg==",
      "license": "MIT",
      "dependencies": {
        "@jridgewell/set-array": "^1.2.1",
        "@jridgewell/sourcemap-codec": "^1.4.10",
        "@jridgewell/trace-mapping": "^0.3.24"
      },
      "engines": {
        "node": ">=6.0.0"
      }
    },
    "node_modules/@jridgewell/resolve-uri": {
      "version": "3.1.2",
      "resolved": "https://registry.npmjs.org/@jridgewell/resolve-uri/-/resolve-uri-3.1.2.tgz",
      "integrity": "sha512-bRISgCIjP20/tbWSPWMEi54QVPRZExkuD9lJL+UIxUKtwVJA8wW1Trb1jMs1RFXo1CBTNZ/5hpC9QvmKWdopKw==",
      "license": "MIT",
      "engines": {
        "node": ">=6.0.0"
      }
    },
    "node_modules/@jridgewell/set-array": {
      "version": "1.2.1",
      "resolved": "https://registry.npmjs.org/@jridgewell/set-array/-/set-array-1.2.1.tgz",
      "integrity": "sha512-R8gLRTZeyp03ymzP/6Lil/28tGeGEzhx1q2k703KGWRAI1VdvPIXdG70VJc2pAMw3NA6JKL5hhFu1sJX0Mnn/A==",
      "license": "MIT",
      "engines": {
        "node": ">=6.0.0"
      }
    },
    "node_modules/@jridgewell/source-map": {
      "version": "0.3.6",
      "resolved": "https://registry.npmjs.org/@jridgewell/source-map/-/source-map-0.3.6.tgz",
      "integrity": "sha512-1ZJTZebgqllO79ue2bm3rIGud/bOe0pP5BjSRCRxxYkEZS8STV7zN84UBbiYu7jy+eCKSnVIUgoWWE/tt+shMQ==",
      "license": "MIT",
      "dependencies": {
        "@jridgewell/gen-mapping": "^0.3.5",
        "@jridgewell/trace-mapping": "^0.3.25"
      }
    },
    "node_modules/@jridgewell/sourcemap-codec": {
      "version": "1.5.0",
      "resolved": "https://registry.npmjs.org/@jridgewell/sourcemap-codec/-/sourcemap-codec-1.5.0.tgz",
      "integrity": "sha512-gv3ZRaISU3fjPAgNsriBRqGWQL6quFx04YMPW/zD8XMLsU32mhCCbfbO6KZFLjvYpCZ8zyDEgqsgf+PwPaM7GQ==",
      "license": "MIT"
    },
    "node_modules/@jridgewell/trace-mapping": {
      "version": "0.3.25",
      "resolved": "https://registry.npmjs.org/@jridgewell/trace-mapping/-/trace-mapping-0.3.25.tgz",
      "integrity": "sha512-vNk6aEwybGtawWmy/PzwnGDOjCkLWSD2wqvjGGAgOAwCGWySYXfYoxt00IJkTF+8Lb57DwOb3Aa0o9CApepiYQ==",
      "license": "MIT",
      "dependencies": {
        "@jridgewell/resolve-uri": "^3.1.0",
        "@jridgewell/sourcemap-codec": "^1.4.14"
      }
    },
    "node_modules/@leichtgewicht/ip-codec": {
      "version": "2.0.5",
      "resolved": "https://registry.npmjs.org/@leichtgewicht/ip-codec/-/ip-codec-2.0.5.tgz",
      "integrity": "sha512-Vo+PSpZG2/fmgmiNzYK9qWRh8h/CHrwD0mo1h1DzL4yzHNSfWYujGTYsWGreD000gcgmZ7K4Ys6Tx9TxtsKdDw==",
      "license": "MIT"
    },
    "node_modules/@nicolo-ribaudo/eslint-scope-5-internals": {
      "version": "5.1.1-v1",
      "resolved": "https://registry.npmjs.org/@nicolo-ribaudo/eslint-scope-5-internals/-/eslint-scope-5-internals-5.1.1-v1.tgz",
      "integrity": "sha512-54/JRvkLIzzDWshCWfuhadfrfZVPiElY8Fcgmg1HroEly/EDSszzhBAsarCux+D/kOslTRquNzuyGSmUSTTHGg==",
      "license": "MIT",
      "dependencies": {
        "eslint-scope": "5.1.1"
      }
    },
    "node_modules/@nicolo-ribaudo/eslint-scope-5-internals/node_modules/eslint-scope": {
      "version": "5.1.1",
      "resolved": "https://registry.npmjs.org/eslint-scope/-/eslint-scope-5.1.1.tgz",
      "integrity": "sha512-2NxwbF/hZ0KpepYN0cNbo+FN6XoK7GaHlQhgx/hIZl6Va0bF45RQOOwhLIy8lQDbuCiadSLCBnH2CFYquit5bw==",
      "license": "BSD-2-Clause",
      "dependencies": {
        "esrecurse": "^4.3.0",
        "estraverse": "^4.1.1"
      },
      "engines": {
        "node": ">=8.0.0"
      }
    },
    "node_modules/@nicolo-ribaudo/eslint-scope-5-internals/node_modules/estraverse": {
      "version": "4.3.0",
      "resolved": "https://registry.npmjs.org/estraverse/-/estraverse-4.3.0.tgz",
      "integrity": "sha512-39nnKffWz8xN1BU/2c79n9nB9HDzo0niYUqx6xyqUnyoAnQyyWpOTdZEeiCch8BBu515t4wp9ZmgVfVhn9EBpw==",
      "license": "BSD-2-Clause",
      "engines": {
        "node": ">=4.0"
      }
    },
    "node_modules/@nodelib/fs.scandir": {
      "version": "2.1.5",
      "resolved": "https://registry.npmjs.org/@nodelib/fs.scandir/-/fs.scandir-2.1.5.tgz",
      "integrity": "sha512-vq24Bq3ym5HEQm2NKCr3yXDwjc7vTsEThRDnkp2DK9p1uqLR+DHurm/NOTo0KG7HYHU7eppKZj3MyqYuMBf62g==",
      "license": "MIT",
      "dependencies": {
        "@nodelib/fs.stat": "2.0.5",
        "run-parallel": "^1.1.9"
      },
      "engines": {
        "node": ">= 8"
      }
    },
    "node_modules/@nodelib/fs.stat": {
      "version": "2.0.5",
      "resolved": "https://registry.npmjs.org/@nodelib/fs.stat/-/fs.stat-2.0.5.tgz",
      "integrity": "sha512-RkhPPp2zrqDAQA/2jNhnztcPAlv64XdhIp7a7454A5ovI7Bukxgt7MX7udwAu3zg1DcpPU0rz3VV1SeaqvY4+A==",
      "license": "MIT",
      "engines": {
        "node": ">= 8"
      }
    },
    "node_modules/@nodelib/fs.walk": {
      "version": "1.2.8",
      "resolved": "https://registry.npmjs.org/@nodelib/fs.walk/-/fs.walk-1.2.8.tgz",
      "integrity": "sha512-oGB+UxlgWcgQkgwo8GcEGwemoTFt3FIO9ababBmaGwXIoBKZ+GTy0pP185beGg7Llih/NSHSV2XAs1lnznocSg==",
      "license": "MIT",
      "dependencies": {
        "@nodelib/fs.scandir": "2.1.5",
        "fastq": "^1.6.0"
      },
      "engines": {
        "node": ">= 8"
      }
    },
    "node_modules/@pkgjs/parseargs": {
      "version": "0.11.0",
      "resolved": "https://registry.npmjs.org/@pkgjs/parseargs/-/parseargs-0.11.0.tgz",
      "integrity": "sha512-+1VkjdD0QBLPodGrJUeqarH8VAIvQODIbwh9XpP5Syisf7YoQgsJKPNFoqqLQlu+VQ/tVSshMR6loPMn8U+dPg==",
      "license": "MIT",
      "optional": true,
      "engines": {
        "node": ">=14"
      }
    },
    "node_modules/@pmmmwh/react-refresh-webpack-plugin": {
      "version": "0.5.15",
      "resolved": "https://registry.npmjs.org/@pmmmwh/react-refresh-webpack-plugin/-/react-refresh-webpack-plugin-0.5.15.tgz",
      "integrity": "sha512-LFWllMA55pzB9D34w/wXUCf8+c+IYKuJDgxiZ3qMhl64KRMBHYM1I3VdGaD2BV5FNPV2/S2596bppxHbv2ZydQ==",
      "license": "MIT",
      "dependencies": {
        "ansi-html": "^0.0.9",
        "core-js-pure": "^3.23.3",
        "error-stack-parser": "^2.0.6",
        "html-entities": "^2.1.0",
        "loader-utils": "^2.0.4",
        "schema-utils": "^4.2.0",
        "source-map": "^0.7.3"
      },
      "engines": {
        "node": ">= 10.13"
      },
      "peerDependencies": {
        "@types/webpack": "4.x || 5.x",
        "react-refresh": ">=0.10.0 <1.0.0",
        "sockjs-client": "^1.4.0",
        "type-fest": ">=0.17.0 <5.0.0",
        "webpack": ">=4.43.0 <6.0.0",
        "webpack-dev-server": "3.x || 4.x || 5.x",
        "webpack-hot-middleware": "2.x",
        "webpack-plugin-serve": "0.x || 1.x"
      },
      "peerDependenciesMeta": {
        "@types/webpack": {
          "optional": true
        },
        "sockjs-client": {
          "optional": true
        },
        "type-fest": {
          "optional": true
        },
        "webpack-dev-server": {
          "optional": true
        },
        "webpack-hot-middleware": {
          "optional": true
        },
        "webpack-plugin-serve": {
          "optional": true
        }
      }
    },
    "node_modules/@rollup/plugin-babel": {
      "version": "5.3.1",
      "resolved": "https://registry.npmjs.org/@rollup/plugin-babel/-/plugin-babel-5.3.1.tgz",
      "integrity": "sha512-WFfdLWU/xVWKeRQnKmIAQULUI7Il0gZnBIH/ZFO069wYIfPu+8zrfp/KMW0atmELoRDq8FbiP3VCss9MhCut7Q==",
      "license": "MIT",
      "dependencies": {
        "@babel/helper-module-imports": "^7.10.4",
        "@rollup/pluginutils": "^3.1.0"
      },
      "engines": {
        "node": ">= 10.0.0"
      },
      "peerDependencies": {
        "@babel/core": "^7.0.0",
        "@types/babel__core": "^7.1.9",
        "rollup": "^1.20.0||^2.0.0"
      },
      "peerDependenciesMeta": {
        "@types/babel__core": {
          "optional": true
        }
      }
    },
    "node_modules/@rollup/plugin-node-resolve": {
      "version": "11.2.1",
      "resolved": "https://registry.npmjs.org/@rollup/plugin-node-resolve/-/plugin-node-resolve-11.2.1.tgz",
      "integrity": "sha512-yc2n43jcqVyGE2sqV5/YCmocy9ArjVAP/BeXyTtADTBBX6V0e5UMqwO8CdQ0kzjb6zu5P1qMzsScCMRvE9OlVg==",
      "license": "MIT",
      "dependencies": {
        "@rollup/pluginutils": "^3.1.0",
        "@types/resolve": "1.17.1",
        "builtin-modules": "^3.1.0",
        "deepmerge": "^4.2.2",
        "is-module": "^1.0.0",
        "resolve": "^1.19.0"
      },
      "engines": {
        "node": ">= 10.0.0"
      },
      "peerDependencies": {
        "rollup": "^1.20.0||^2.0.0"
      }
    },
    "node_modules/@rollup/plugin-replace": {
      "version": "2.4.2",
      "resolved": "https://registry.npmjs.org/@rollup/plugin-replace/-/plugin-replace-2.4.2.tgz",
      "integrity": "sha512-IGcu+cydlUMZ5En85jxHH4qj2hta/11BHq95iHEyb2sbgiN0eCdzvUcHw5gt9pBL5lTi4JDYJ1acCoMGpTvEZg==",
      "license": "MIT",
      "dependencies": {
        "@rollup/pluginutils": "^3.1.0",
        "magic-string": "^0.25.7"
      },
      "peerDependencies": {
        "rollup": "^1.20.0 || ^2.0.0"
      }
    },
    "node_modules/@rollup/pluginutils": {
      "version": "3.1.0",
      "resolved": "https://registry.npmjs.org/@rollup/pluginutils/-/pluginutils-3.1.0.tgz",
      "integrity": "sha512-GksZ6pr6TpIjHm8h9lSQ8pi8BE9VeubNT0OMJ3B5uZJ8pz73NPiqOtCog/x2/QzM1ENChPKxMDhiQuRHsqc+lg==",
      "license": "MIT",
      "dependencies": {
        "@types/estree": "0.0.39",
        "estree-walker": "^1.0.1",
        "picomatch": "^2.2.2"
      },
      "engines": {
        "node": ">= 8.0.0"
      },
      "peerDependencies": {
        "rollup": "^1.20.0||^2.0.0"
      }
    },
    "node_modules/@rollup/pluginutils/node_modules/@types/estree": {
      "version": "0.0.39",
      "resolved": "https://registry.npmjs.org/@types/estree/-/estree-0.0.39.tgz",
      "integrity": "sha512-EYNwp3bU+98cpU4lAWYYL7Zz+2gryWH1qbdDTidVd6hkiR6weksdbMadyXKXNPEkQFhXM+hVO9ZygomHXp+AIw==",
      "license": "MIT"
    },
    "node_modules/@rushstack/eslint-patch": {
      "version": "1.10.4",
      "resolved": "https://registry.npmjs.org/@rushstack/eslint-patch/-/eslint-patch-1.10.4.tgz",
      "integrity": "sha512-WJgX9nzTqknM393q1QJDJmoW28kUfEnybeTfVNcNAPnIx210RXm2DiXiHzfNPJNIUUb1tJnz/l4QGtJ30PgWmA==",
      "license": "MIT"
    },
    "node_modules/@sinclair/typebox": {
      "version": "0.24.51",
      "resolved": "https://registry.npmjs.org/@sinclair/typebox/-/typebox-0.24.51.tgz",
      "integrity": "sha512-1P1OROm/rdubP5aFDSZQILU0vrLCJ4fvHt6EoqHEM+2D/G5MK3bIaymUKLit8Js9gbns5UyJnkP/TZROLw4tUA==",
      "license": "MIT"
    },
    "node_modules/@sinonjs/commons": {
      "version": "1.8.6",
      "resolved": "https://registry.npmjs.org/@sinonjs/commons/-/commons-1.8.6.tgz",
      "integrity": "sha512-Ky+XkAkqPZSm3NLBeUng77EBQl3cmeJhITaGHdYH8kjVB+aun3S4XBRti2zt17mtt0mIUDiNxYeoJm6drVvBJQ==",
      "license": "BSD-3-Clause",
      "dependencies": {
        "type-detect": "4.0.8"
      }
    },
    "node_modules/@sinonjs/fake-timers": {
      "version": "8.1.0",
      "resolved": "https://registry.npmjs.org/@sinonjs/fake-timers/-/fake-timers-8.1.0.tgz",
      "integrity": "sha512-OAPJUAtgeINhh/TAlUID4QTs53Njm7xzddaVlEs/SXwgtiD1tW22zAB/W1wdqfrpmikgaWQ9Fw6Ws+hsiRm5Vg==",
      "license": "BSD-3-Clause",
      "dependencies": {
        "@sinonjs/commons": "^1.7.0"
      }
    },
    "node_modules/@surma/rollup-plugin-off-main-thread": {
      "version": "2.2.3",
      "resolved": "https://registry.npmjs.org/@surma/rollup-plugin-off-main-thread/-/rollup-plugin-off-main-thread-2.2.3.tgz",
      "integrity": "sha512-lR8q/9W7hZpMWweNiAKU7NQerBnzQQLvi8qnTDU/fxItPhtZVMbPV3lbCwjhIlNBe9Bbr5V+KHshvWmVSG9cxQ==",
      "license": "Apache-2.0",
      "dependencies": {
        "ejs": "^3.1.6",
        "json5": "^2.2.0",
        "magic-string": "^0.25.0",
        "string.prototype.matchall": "^4.0.6"
      }
    },
    "node_modules/@svgr/babel-plugin-add-jsx-attribute": {
      "version": "5.4.0",
      "resolved": "https://registry.npmjs.org/@svgr/babel-plugin-add-jsx-attribute/-/babel-plugin-add-jsx-attribute-5.4.0.tgz",
      "integrity": "sha512-ZFf2gs/8/6B8PnSofI0inYXr2SDNTDScPXhN7k5EqD4aZ3gi6u+rbmZHVB8IM3wDyx8ntKACZbtXSm7oZGRqVg==",
      "license": "MIT",
      "engines": {
        "node": ">=10"
      },
      "funding": {
        "type": "github",
        "url": "https://github.com/sponsors/gregberge"
      }
    },
    "node_modules/@svgr/babel-plugin-remove-jsx-attribute": {
      "version": "5.4.0",
      "resolved": "https://registry.npmjs.org/@svgr/babel-plugin-remove-jsx-attribute/-/babel-plugin-remove-jsx-attribute-5.4.0.tgz",
      "integrity": "sha512-yaS4o2PgUtwLFGTKbsiAy6D0o3ugcUhWK0Z45umJ66EPWunAz9fuFw2gJuje6wqQvQWOTJvIahUwndOXb7QCPg==",
      "license": "MIT",
      "engines": {
        "node": ">=10"
      },
      "funding": {
        "type": "github",
        "url": "https://github.com/sponsors/gregberge"
      }
    },
    "node_modules/@svgr/babel-plugin-remove-jsx-empty-expression": {
      "version": "5.0.1",
      "resolved": "https://registry.npmjs.org/@svgr/babel-plugin-remove-jsx-empty-expression/-/babel-plugin-remove-jsx-empty-expression-5.0.1.tgz",
      "integrity": "sha512-LA72+88A11ND/yFIMzyuLRSMJ+tRKeYKeQ+mR3DcAZ5I4h5CPWN9AHyUzJbWSYp/u2u0xhmgOe0+E41+GjEueA==",
      "license": "MIT",
      "engines": {
        "node": ">=10"
      },
      "funding": {
        "type": "github",
        "url": "https://github.com/sponsors/gregberge"
      }
    },
    "node_modules/@svgr/babel-plugin-replace-jsx-attribute-value": {
      "version": "5.0.1",
      "resolved": "https://registry.npmjs.org/@svgr/babel-plugin-replace-jsx-attribute-value/-/babel-plugin-replace-jsx-attribute-value-5.0.1.tgz",
      "integrity": "sha512-PoiE6ZD2Eiy5mK+fjHqwGOS+IXX0wq/YDtNyIgOrc6ejFnxN4b13pRpiIPbtPwHEc+NT2KCjteAcq33/F1Y9KQ==",
      "license": "MIT",
      "engines": {
        "node": ">=10"
      },
      "funding": {
        "type": "github",
        "url": "https://github.com/sponsors/gregberge"
      }
    },
    "node_modules/@svgr/babel-plugin-svg-dynamic-title": {
      "version": "5.4.0",
      "resolved": "https://registry.npmjs.org/@svgr/babel-plugin-svg-dynamic-title/-/babel-plugin-svg-dynamic-title-5.4.0.tgz",
      "integrity": "sha512-zSOZH8PdZOpuG1ZVx/cLVePB2ibo3WPpqo7gFIjLV9a0QsuQAzJiwwqmuEdTaW2pegyBE17Uu15mOgOcgabQZg==",
      "license": "MIT",
      "engines": {
        "node": ">=10"
      },
      "funding": {
        "type": "github",
        "url": "https://github.com/sponsors/gregberge"
      }
    },
    "node_modules/@svgr/babel-plugin-svg-em-dimensions": {
      "version": "5.4.0",
      "resolved": "https://registry.npmjs.org/@svgr/babel-plugin-svg-em-dimensions/-/babel-plugin-svg-em-dimensions-5.4.0.tgz",
      "integrity": "sha512-cPzDbDA5oT/sPXDCUYoVXEmm3VIoAWAPT6mSPTJNbQaBNUuEKVKyGH93oDY4e42PYHRW67N5alJx/eEol20abw==",
      "license": "MIT",
      "engines": {
        "node": ">=10"
      },
      "funding": {
        "type": "github",
        "url": "https://github.com/sponsors/gregberge"
      }
    },
    "node_modules/@svgr/babel-plugin-transform-react-native-svg": {
      "version": "5.4.0",
      "resolved": "https://registry.npmjs.org/@svgr/babel-plugin-transform-react-native-svg/-/babel-plugin-transform-react-native-svg-5.4.0.tgz",
      "integrity": "sha512-3eYP/SaopZ41GHwXma7Rmxcv9uRslRDTY1estspeB1w1ueZWd/tPlMfEOoccYpEMZU3jD4OU7YitnXcF5hLW2Q==",
      "license": "MIT",
      "engines": {
        "node": ">=10"
      },
      "funding": {
        "type": "github",
        "url": "https://github.com/sponsors/gregberge"
      }
    },
    "node_modules/@svgr/babel-plugin-transform-svg-component": {
      "version": "5.5.0",
      "resolved": "https://registry.npmjs.org/@svgr/babel-plugin-transform-svg-component/-/babel-plugin-transform-svg-component-5.5.0.tgz",
      "integrity": "sha512-q4jSH1UUvbrsOtlo/tKcgSeiCHRSBdXoIoqX1pgcKK/aU3JD27wmMKwGtpB8qRYUYoyXvfGxUVKchLuR5pB3rQ==",
      "license": "MIT",
      "engines": {
        "node": ">=10"
      },
      "funding": {
        "type": "github",
        "url": "https://github.com/sponsors/gregberge"
      }
    },
    "node_modules/@svgr/babel-preset": {
      "version": "5.5.0",
      "resolved": "https://registry.npmjs.org/@svgr/babel-preset/-/babel-preset-5.5.0.tgz",
      "integrity": "sha512-4FiXBjvQ+z2j7yASeGPEi8VD/5rrGQk4Xrq3EdJmoZgz/tpqChpo5hgXDvmEauwtvOc52q8ghhZK4Oy7qph4ig==",
      "license": "MIT",
      "dependencies": {
        "@svgr/babel-plugin-add-jsx-attribute": "^5.4.0",
        "@svgr/babel-plugin-remove-jsx-attribute": "^5.4.0",
        "@svgr/babel-plugin-remove-jsx-empty-expression": "^5.0.1",
        "@svgr/babel-plugin-replace-jsx-attribute-value": "^5.0.1",
        "@svgr/babel-plugin-svg-dynamic-title": "^5.4.0",
        "@svgr/babel-plugin-svg-em-dimensions": "^5.4.0",
        "@svgr/babel-plugin-transform-react-native-svg": "^5.4.0",
        "@svgr/babel-plugin-transform-svg-component": "^5.5.0"
      },
      "engines": {
        "node": ">=10"
      },
      "funding": {
        "type": "github",
        "url": "https://github.com/sponsors/gregberge"
      }
    },
    "node_modules/@svgr/core": {
      "version": "5.5.0",
      "resolved": "https://registry.npmjs.org/@svgr/core/-/core-5.5.0.tgz",
      "integrity": "sha512-q52VOcsJPvV3jO1wkPtzTuKlvX7Y3xIcWRpCMtBF3MrteZJtBfQw/+u0B1BHy5ColpQc1/YVTrPEtSYIMNZlrQ==",
      "license": "MIT",
      "dependencies": {
        "@svgr/plugin-jsx": "^5.5.0",
        "camelcase": "^6.2.0",
        "cosmiconfig": "^7.0.0"
      },
      "engines": {
        "node": ">=10"
      },
      "funding": {
        "type": "github",
        "url": "https://github.com/sponsors/gregberge"
      }
    },
    "node_modules/@svgr/hast-util-to-babel-ast": {
      "version": "5.5.0",
      "resolved": "https://registry.npmjs.org/@svgr/hast-util-to-babel-ast/-/hast-util-to-babel-ast-5.5.0.tgz",
      "integrity": "sha512-cAaR/CAiZRB8GP32N+1jocovUtvlj0+e65TB50/6Lcime+EA49m/8l+P2ko+XPJ4dw3xaPS3jOL4F2X4KWxoeQ==",
      "license": "MIT",
      "dependencies": {
        "@babel/types": "^7.12.6"
      },
      "engines": {
        "node": ">=10"
      },
      "funding": {
        "type": "github",
        "url": "https://github.com/sponsors/gregberge"
      }
    },
    "node_modules/@svgr/plugin-jsx": {
      "version": "5.5.0",
      "resolved": "https://registry.npmjs.org/@svgr/plugin-jsx/-/plugin-jsx-5.5.0.tgz",
      "integrity": "sha512-V/wVh33j12hGh05IDg8GpIUXbjAPnTdPTKuP4VNLggnwaHMPNQNae2pRnyTAILWCQdz5GyMqtO488g7CKM8CBA==",
      "license": "MIT",
      "dependencies": {
        "@babel/core": "^7.12.3",
        "@svgr/babel-preset": "^5.5.0",
        "@svgr/hast-util-to-babel-ast": "^5.5.0",
        "svg-parser": "^2.0.2"
      },
      "engines": {
        "node": ">=10"
      },
      "funding": {
        "type": "github",
        "url": "https://github.com/sponsors/gregberge"
      }
    },
    "node_modules/@svgr/plugin-svgo": {
      "version": "5.5.0",
      "resolved": "https://registry.npmjs.org/@svgr/plugin-svgo/-/plugin-svgo-5.5.0.tgz",
      "integrity": "sha512-r5swKk46GuQl4RrVejVwpeeJaydoxkdwkM1mBKOgJLBUJPGaLci6ylg/IjhrRsREKDkr4kbMWdgOtbXEh0fyLQ==",
      "license": "MIT",
      "dependencies": {
        "cosmiconfig": "^7.0.0",
        "deepmerge": "^4.2.2",
        "svgo": "^1.2.2"
      },
      "engines": {
        "node": ">=10"
      },
      "funding": {
        "type": "github",
        "url": "https://github.com/sponsors/gregberge"
      }
    },
    "node_modules/@svgr/webpack": {
      "version": "5.5.0",
      "resolved": "https://registry.npmjs.org/@svgr/webpack/-/webpack-5.5.0.tgz",
      "integrity": "sha512-DOBOK255wfQxguUta2INKkzPj6AIS6iafZYiYmHn6W3pHlycSRRlvWKCfLDG10fXfLWqE3DJHgRUOyJYmARa7g==",
      "license": "MIT",
      "dependencies": {
        "@babel/core": "^7.12.3",
        "@babel/plugin-transform-react-constant-elements": "^7.12.1",
        "@babel/preset-env": "^7.12.1",
        "@babel/preset-react": "^7.12.5",
        "@svgr/core": "^5.5.0",
        "@svgr/plugin-jsx": "^5.5.0",
        "@svgr/plugin-svgo": "^5.5.0",
        "loader-utils": "^2.0.0"
      },
      "engines": {
        "node": ">=10"
      },
      "funding": {
        "type": "github",
        "url": "https://github.com/sponsors/gregberge"
      }
    },
    "node_modules/@testing-library/dom": {
      "version": "10.4.0",
      "resolved": "https://registry.npmjs.org/@testing-library/dom/-/dom-10.4.0.tgz",
      "integrity": "sha512-pemlzrSESWbdAloYml3bAJMEfNh1Z7EduzqPKprCH5S341frlpYnUEW0H72dLxa6IsYr+mPno20GiSm+h9dEdQ==",
      "license": "MIT",
      "peer": true,
      "dependencies": {
        "@babel/code-frame": "^7.10.4",
        "@babel/runtime": "^7.12.5",
        "@types/aria-query": "^5.0.1",
        "aria-query": "5.3.0",
        "chalk": "^4.1.0",
        "dom-accessibility-api": "^0.5.9",
        "lz-string": "^1.5.0",
        "pretty-format": "^27.0.2"
      },
      "engines": {
        "node": ">=18"
      }
    },
    "node_modules/@testing-library/dom/node_modules/ansi-styles": {
      "version": "4.3.0",
      "resolved": "https://registry.npmjs.org/ansi-styles/-/ansi-styles-4.3.0.tgz",
      "integrity": "sha512-zbB9rCJAT1rbjiVDb2hqKFHNYLxgtk8NURxZ3IZwD3F6NtxbXZQCnnSi1Lkx+IDohdPlFp222wVALIheZJQSEg==",
      "license": "MIT",
      "peer": true,
      "dependencies": {
        "color-convert": "^2.0.1"
      },
      "engines": {
        "node": ">=8"
      },
      "funding": {
        "url": "https://github.com/chalk/ansi-styles?sponsor=1"
      }
    },
    "node_modules/@testing-library/dom/node_modules/aria-query": {
      "version": "5.3.0",
      "resolved": "https://registry.npmjs.org/aria-query/-/aria-query-5.3.0.tgz",
      "integrity": "sha512-b0P0sZPKtyu8HkeRAfCq0IfURZK+SuwMjY1UXGBU27wpAiTwQAIlq56IbIO+ytk/JjS1fMR14ee5WBBfKi5J6A==",
      "license": "Apache-2.0",
      "peer": true,
      "dependencies": {
        "dequal": "^2.0.3"
      }
    },
    "node_modules/@testing-library/dom/node_modules/chalk": {
      "version": "4.1.2",
      "resolved": "https://registry.npmjs.org/chalk/-/chalk-4.1.2.tgz",
      "integrity": "sha512-oKnbhFyRIXpUuez8iBMmyEa4nbj4IOQyuhc/wy9kY7/WVPcwIO9VA668Pu8RkO7+0G76SLROeyw9CpQ061i4mA==",
      "license": "MIT",
      "peer": true,
      "dependencies": {
        "ansi-styles": "^4.1.0",
        "supports-color": "^7.1.0"
      },
      "engines": {
        "node": ">=10"
      },
      "funding": {
        "url": "https://github.com/chalk/chalk?sponsor=1"
      }
    },
    "node_modules/@testing-library/dom/node_modules/color-convert": {
      "version": "2.0.1",
      "resolved": "https://registry.npmjs.org/color-convert/-/color-convert-2.0.1.tgz",
      "integrity": "sha512-RRECPsj7iu/xb5oKYcsFHSppFNnsj/52OVTRKb4zP5onXwVF3zVmmToNcOfGC+CRDpfK/U584fMg38ZHCaElKQ==",
      "license": "MIT",
      "peer": true,
      "dependencies": {
        "color-name": "~1.1.4"
      },
      "engines": {
        "node": ">=7.0.0"
      }
    },
    "node_modules/@testing-library/dom/node_modules/color-name": {
      "version": "1.1.4",
      "resolved": "https://registry.npmjs.org/color-name/-/color-name-1.1.4.tgz",
      "integrity": "sha512-dOy+3AuW3a2wNbZHIuMZpTcgjGuLU/uBL/ubcZF9OXbDo8ff4O8yVp5Bf0efS8uEoYo5q4Fx7dY9OgQGXgAsQA==",
      "license": "MIT",
      "peer": true
    },
    "node_modules/@testing-library/dom/node_modules/has-flag": {
      "version": "4.0.0",
      "resolved": "https://registry.npmjs.org/has-flag/-/has-flag-4.0.0.tgz",
      "integrity": "sha512-EykJT/Q1KjTWctppgIAgfSO0tKVuZUjhgMr17kqTumMl6Afv3EISleU7qZUzoXDFTAHTDC4NOoG/ZxU3EvlMPQ==",
      "license": "MIT",
      "peer": true,
      "engines": {
        "node": ">=8"
      }
    },
    "node_modules/@testing-library/dom/node_modules/supports-color": {
      "version": "7.2.0",
      "resolved": "https://registry.npmjs.org/supports-color/-/supports-color-7.2.0.tgz",
      "integrity": "sha512-qpCAvRl9stuOHveKsn7HncJRvv501qIacKzQlO/+Lwxc9+0q2wLyv4Dfvt80/DPn2pqOBsJdDiogXGR9+OvwRw==",
      "license": "MIT",
      "peer": true,
      "dependencies": {
        "has-flag": "^4.0.0"
      },
      "engines": {
        "node": ">=8"
      }
    },
    "node_modules/@testing-library/jest-dom": {
      "version": "5.17.0",
      "resolved": "https://registry.npmjs.org/@testing-library/jest-dom/-/jest-dom-5.17.0.tgz",
      "integrity": "sha512-ynmNeT7asXyH3aSVv4vvX4Rb+0qjOhdNHnO/3vuZNqPmhDpV/+rCSGwQ7bLcmU2cJ4dvoheIO85LQj0IbJHEtg==",
      "license": "MIT",
      "dependencies": {
        "@adobe/css-tools": "^4.0.1",
        "@babel/runtime": "^7.9.2",
        "@types/testing-library__jest-dom": "^5.9.1",
        "aria-query": "^5.0.0",
        "chalk": "^3.0.0",
        "css.escape": "^1.5.1",
        "dom-accessibility-api": "^0.5.6",
        "lodash": "^4.17.15",
        "redent": "^3.0.0"
      },
      "engines": {
        "node": ">=8",
        "npm": ">=6",
        "yarn": ">=1"
      }
    },
    "node_modules/@testing-library/jest-dom/node_modules/ansi-styles": {
      "version": "4.3.0",
      "resolved": "https://registry.npmjs.org/ansi-styles/-/ansi-styles-4.3.0.tgz",
      "integrity": "sha512-zbB9rCJAT1rbjiVDb2hqKFHNYLxgtk8NURxZ3IZwD3F6NtxbXZQCnnSi1Lkx+IDohdPlFp222wVALIheZJQSEg==",
      "license": "MIT",
      "dependencies": {
        "color-convert": "^2.0.1"
      },
      "engines": {
        "node": ">=8"
      },
      "funding": {
        "url": "https://github.com/chalk/ansi-styles?sponsor=1"
      }
    },
    "node_modules/@testing-library/jest-dom/node_modules/chalk": {
      "version": "3.0.0",
      "resolved": "https://registry.npmjs.org/chalk/-/chalk-3.0.0.tgz",
      "integrity": "sha512-4D3B6Wf41KOYRFdszmDqMCGq5VV/uMAB273JILmO+3jAlh8X4qDtdtgCR3fxtbLEMzSx22QdhnDcJvu2u1fVwg==",
      "license": "MIT",
      "dependencies": {
        "ansi-styles": "^4.1.0",
        "supports-color": "^7.1.0"
      },
      "engines": {
        "node": ">=8"
      }
    },
    "node_modules/@testing-library/jest-dom/node_modules/color-convert": {
      "version": "2.0.1",
      "resolved": "https://registry.npmjs.org/color-convert/-/color-convert-2.0.1.tgz",
      "integrity": "sha512-RRECPsj7iu/xb5oKYcsFHSppFNnsj/52OVTRKb4zP5onXwVF3zVmmToNcOfGC+CRDpfK/U584fMg38ZHCaElKQ==",
      "license": "MIT",
      "dependencies": {
        "color-name": "~1.1.4"
      },
      "engines": {
        "node": ">=7.0.0"
      }
    },
    "node_modules/@testing-library/jest-dom/node_modules/color-name": {
      "version": "1.1.4",
      "resolved": "https://registry.npmjs.org/color-name/-/color-name-1.1.4.tgz",
      "integrity": "sha512-dOy+3AuW3a2wNbZHIuMZpTcgjGuLU/uBL/ubcZF9OXbDo8ff4O8yVp5Bf0efS8uEoYo5q4Fx7dY9OgQGXgAsQA==",
      "license": "MIT"
    },
    "node_modules/@testing-library/jest-dom/node_modules/has-flag": {
      "version": "4.0.0",
      "resolved": "https://registry.npmjs.org/has-flag/-/has-flag-4.0.0.tgz",
      "integrity": "sha512-EykJT/Q1KjTWctppgIAgfSO0tKVuZUjhgMr17kqTumMl6Afv3EISleU7qZUzoXDFTAHTDC4NOoG/ZxU3EvlMPQ==",
      "license": "MIT",
      "engines": {
        "node": ">=8"
      }
    },
    "node_modules/@testing-library/jest-dom/node_modules/supports-color": {
      "version": "7.2.0",
      "resolved": "https://registry.npmjs.org/supports-color/-/supports-color-7.2.0.tgz",
      "integrity": "sha512-qpCAvRl9stuOHveKsn7HncJRvv501qIacKzQlO/+Lwxc9+0q2wLyv4Dfvt80/DPn2pqOBsJdDiogXGR9+OvwRw==",
      "license": "MIT",
      "dependencies": {
        "has-flag": "^4.0.0"
      },
      "engines": {
        "node": ">=8"
      }
    },
    "node_modules/@testing-library/react": {
      "version": "13.4.0",
      "resolved": "https://registry.npmjs.org/@testing-library/react/-/react-13.4.0.tgz",
      "integrity": "sha512-sXOGON+WNTh3MLE9rve97ftaZukN3oNf2KjDy7YTx6hcTO2uuLHuCGynMDhFwGw/jYf4OJ2Qk0i4i79qMNNkyw==",
      "license": "MIT",
      "dependencies": {
        "@babel/runtime": "^7.12.5",
        "@testing-library/dom": "^8.5.0",
        "@types/react-dom": "^18.0.0"
      },
      "engines": {
        "node": ">=12"
      },
      "peerDependencies": {
        "react": "^18.0.0",
        "react-dom": "^18.0.0"
      }
    },
    "node_modules/@testing-library/react/node_modules/@testing-library/dom": {
      "version": "8.20.1",
      "resolved": "https://registry.npmjs.org/@testing-library/dom/-/dom-8.20.1.tgz",
      "integrity": "sha512-/DiOQ5xBxgdYRC8LNk7U+RWat0S3qRLeIw3ZIkMQ9kkVlRmwD/Eg8k8CqIpD6GW7u20JIUOfMKbxtiLutpjQ4g==",
      "license": "MIT",
      "dependencies": {
        "@babel/code-frame": "^7.10.4",
        "@babel/runtime": "^7.12.5",
        "@types/aria-query": "^5.0.1",
        "aria-query": "5.1.3",
        "chalk": "^4.1.0",
        "dom-accessibility-api": "^0.5.9",
        "lz-string": "^1.5.0",
        "pretty-format": "^27.0.2"
      },
      "engines": {
        "node": ">=12"
      }
    },
    "node_modules/@testing-library/react/node_modules/ansi-styles": {
      "version": "4.3.0",
      "resolved": "https://registry.npmjs.org/ansi-styles/-/ansi-styles-4.3.0.tgz",
      "integrity": "sha512-zbB9rCJAT1rbjiVDb2hqKFHNYLxgtk8NURxZ3IZwD3F6NtxbXZQCnnSi1Lkx+IDohdPlFp222wVALIheZJQSEg==",
      "license": "MIT",
      "dependencies": {
        "color-convert": "^2.0.1"
      },
      "engines": {
        "node": ">=8"
      },
      "funding": {
        "url": "https://github.com/chalk/ansi-styles?sponsor=1"
      }
    },
    "node_modules/@testing-library/react/node_modules/chalk": {
      "version": "4.1.2",
      "resolved": "https://registry.npmjs.org/chalk/-/chalk-4.1.2.tgz",
      "integrity": "sha512-oKnbhFyRIXpUuez8iBMmyEa4nbj4IOQyuhc/wy9kY7/WVPcwIO9VA668Pu8RkO7+0G76SLROeyw9CpQ061i4mA==",
      "license": "MIT",
      "dependencies": {
        "ansi-styles": "^4.1.0",
        "supports-color": "^7.1.0"
      },
      "engines": {
        "node": ">=10"
      },
      "funding": {
        "url": "https://github.com/chalk/chalk?sponsor=1"
      }
    },
    "node_modules/@testing-library/react/node_modules/color-convert": {
      "version": "2.0.1",
      "resolved": "https://registry.npmjs.org/color-convert/-/color-convert-2.0.1.tgz",
      "integrity": "sha512-RRECPsj7iu/xb5oKYcsFHSppFNnsj/52OVTRKb4zP5onXwVF3zVmmToNcOfGC+CRDpfK/U584fMg38ZHCaElKQ==",
      "license": "MIT",
      "dependencies": {
        "color-name": "~1.1.4"
      },
      "engines": {
        "node": ">=7.0.0"
      }
    },
    "node_modules/@testing-library/react/node_modules/color-name": {
      "version": "1.1.4",
      "resolved": "https://registry.npmjs.org/color-name/-/color-name-1.1.4.tgz",
      "integrity": "sha512-dOy+3AuW3a2wNbZHIuMZpTcgjGuLU/uBL/ubcZF9OXbDo8ff4O8yVp5Bf0efS8uEoYo5q4Fx7dY9OgQGXgAsQA==",
      "license": "MIT"
    },
    "node_modules/@testing-library/react/node_modules/has-flag": {
      "version": "4.0.0",
      "resolved": "https://registry.npmjs.org/has-flag/-/has-flag-4.0.0.tgz",
      "integrity": "sha512-EykJT/Q1KjTWctppgIAgfSO0tKVuZUjhgMr17kqTumMl6Afv3EISleU7qZUzoXDFTAHTDC4NOoG/ZxU3EvlMPQ==",
      "license": "MIT",
      "engines": {
        "node": ">=8"
      }
    },
    "node_modules/@testing-library/react/node_modules/supports-color": {
      "version": "7.2.0",
      "resolved": "https://registry.npmjs.org/supports-color/-/supports-color-7.2.0.tgz",
      "integrity": "sha512-qpCAvRl9stuOHveKsn7HncJRvv501qIacKzQlO/+Lwxc9+0q2wLyv4Dfvt80/DPn2pqOBsJdDiogXGR9+OvwRw==",
      "license": "MIT",
      "dependencies": {
        "has-flag": "^4.0.0"
      },
      "engines": {
        "node": ">=8"
      }
    },
    "node_modules/@testing-library/user-event": {
      "version": "13.5.0",
      "resolved": "https://registry.npmjs.org/@testing-library/user-event/-/user-event-13.5.0.tgz",
      "integrity": "sha512-5Kwtbo3Y/NowpkbRuSepbyMFkZmHgD+vPzYB/RJ4oxt5Gj/avFFBYjhw27cqSVPVw/3a67NK1PbiIr9k4Gwmdg==",
      "license": "MIT",
      "dependencies": {
        "@babel/runtime": "^7.12.5"
      },
      "engines": {
        "node": ">=10",
        "npm": ">=6"
      },
      "peerDependencies": {
        "@testing-library/dom": ">=7.21.4"
      }
    },
    "node_modules/@tootallnate/once": {
      "version": "1.1.2",
      "resolved": "https://registry.npmjs.org/@tootallnate/once/-/once-1.1.2.tgz",
      "integrity": "sha512-RbzJvlNzmRq5c3O09UipeuXno4tA1FE6ikOjxZK0tuxVv3412l64l5t1W5pj4+rJq9vpkm/kwiR07aZXnsKPxw==",
      "license": "MIT",
      "engines": {
        "node": ">= 6"
      }
    },
    "node_modules/@trysound/sax": {
      "version": "0.2.0",
      "resolved": "https://registry.npmjs.org/@trysound/sax/-/sax-0.2.0.tgz",
      "integrity": "sha512-L7z9BgrNEcYyUYtF+HaEfiS5ebkh9jXqbszz7pC0hRBPaatV0XjSD3+eHrpqFemQfgwiFF0QPIarnIihIDn7OA==",
      "license": "ISC",
      "engines": {
        "node": ">=10.13.0"
      }
    },
    "node_modules/@types/aria-query": {
      "version": "5.0.4",
      "resolved": "https://registry.npmjs.org/@types/aria-query/-/aria-query-5.0.4.tgz",
      "integrity": "sha512-rfT93uj5s0PRL7EzccGMs3brplhcrghnDoV26NqKhCAS1hVo+WdNsPvE/yb6ilfr5hi2MEk6d5EWJTKdxg8jVw==",
      "license": "MIT"
    },
    "node_modules/@types/babel__core": {
      "version": "7.20.5",
      "resolved": "https://registry.npmjs.org/@types/babel__core/-/babel__core-7.20.5.tgz",
      "integrity": "sha512-qoQprZvz5wQFJwMDqeseRXWv3rqMvhgpbXFfVyWhbx9X47POIA6i/+dXefEmZKoAgOaTdaIgNSMqMIU61yRyzA==",
      "license": "MIT",
      "dependencies": {
        "@babel/parser": "^7.20.7",
        "@babel/types": "^7.20.7",
        "@types/babel__generator": "*",
        "@types/babel__template": "*",
        "@types/babel__traverse": "*"
      }
    },
    "node_modules/@types/babel__generator": {
      "version": "7.6.8",
      "resolved": "https://registry.npmjs.org/@types/babel__generator/-/babel__generator-7.6.8.tgz",
      "integrity": "sha512-ASsj+tpEDsEiFr1arWrlN6V3mdfjRMZt6LtK/Vp/kreFLnr5QH5+DhvD5nINYZXzwJvXeGq+05iUXcAzVrqWtw==",
      "license": "MIT",
      "dependencies": {
        "@babel/types": "^7.0.0"
      }
    },
    "node_modules/@types/babel__template": {
      "version": "7.4.4",
      "resolved": "https://registry.npmjs.org/@types/babel__template/-/babel__template-7.4.4.tgz",
      "integrity": "sha512-h/NUaSyG5EyxBIp8YRxo4RMe2/qQgvyowRwVMzhYhBCONbW8PUsg4lkFMrhgZhUe5z3L3MiLDuvyJ/CaPa2A8A==",
      "license": "MIT",
      "dependencies": {
        "@babel/parser": "^7.1.0",
        "@babel/types": "^7.0.0"
      }
    },
    "node_modules/@types/babel__traverse": {
      "version": "7.20.6",
      "resolved": "https://registry.npmjs.org/@types/babel__traverse/-/babel__traverse-7.20.6.tgz",
      "integrity": "sha512-r1bzfrm0tomOI8g1SzvCaQHo6Lcv6zu0EA+W2kHrt8dyrHQxGzBBL4kdkzIS+jBMV+EYcMAEAqXqYaLJq5rOZg==",
      "license": "MIT",
      "dependencies": {
        "@babel/types": "^7.20.7"
      }
    },
    "node_modules/@types/body-parser": {
      "version": "1.19.5",
      "resolved": "https://registry.npmjs.org/@types/body-parser/-/body-parser-1.19.5.tgz",
      "integrity": "sha512-fB3Zu92ucau0iQ0JMCFQE7b/dv8Ot07NI3KaZIkIUNXq82k4eBAqUaneXfleGY9JWskeS9y+u0nXMyspcuQrCg==",
      "license": "MIT",
      "dependencies": {
        "@types/connect": "*",
        "@types/node": "*"
      }
    },
    "node_modules/@types/bonjour": {
      "version": "3.5.13",
      "resolved": "https://registry.npmjs.org/@types/bonjour/-/bonjour-3.5.13.tgz",
      "integrity": "sha512-z9fJ5Im06zvUL548KvYNecEVlA7cVDkGUi6kZusb04mpyEFKCIZJvloCcmpmLaIahDpOQGHaHmG6imtPMmPXGQ==",
      "license": "MIT",
      "dependencies": {
        "@types/node": "*"
      }
    },
    "node_modules/@types/connect": {
      "version": "3.4.38",
      "resolved": "https://registry.npmjs.org/@types/connect/-/connect-3.4.38.tgz",
      "integrity": "sha512-K6uROf1LD88uDQqJCktA4yzL1YYAK6NgfsI0v/mTgyPKWsX1CnJ0XPSDhViejru1GcRkLWb8RlzFYJRqGUbaug==",
      "license": "MIT",
      "dependencies": {
        "@types/node": "*"
      }
    },
    "node_modules/@types/connect-history-api-fallback": {
      "version": "1.5.4",
      "resolved": "https://registry.npmjs.org/@types/connect-history-api-fallback/-/connect-history-api-fallback-1.5.4.tgz",
      "integrity": "sha512-n6Cr2xS1h4uAulPRdlw6Jl6s1oG8KrVilPN2yUITEs+K48EzMJJ3W1xy8K5eWuFvjp3R74AOIGSmp2UfBJ8HFw==",
      "license": "MIT",
      "dependencies": {
        "@types/express-serve-static-core": "*",
        "@types/node": "*"
      }
    },
    "node_modules/@types/eslint": {
      "version": "8.56.11",
      "resolved": "https://registry.npmjs.org/@types/eslint/-/eslint-8.56.11.tgz",
      "integrity": "sha512-sVBpJMf7UPo/wGecYOpk2aQya2VUGeHhe38WG7/mN5FufNSubf5VT9Uh9Uyp8/eLJpu1/tuhJ/qTo4mhSB4V4Q==",
      "license": "MIT",
      "dependencies": {
        "@types/estree": "*",
        "@types/json-schema": "*"
      }
    },
    "node_modules/@types/eslint-scope": {
      "version": "3.7.7",
      "resolved": "https://registry.npmjs.org/@types/eslint-scope/-/eslint-scope-3.7.7.tgz",
      "integrity": "sha512-MzMFlSLBqNF2gcHWO0G1vP/YQyfvrxZ0bF+u7mzUdZ1/xK4A4sru+nraZz5i3iEIk1l1uyicaDVTB4QbbEkAYg==",
      "license": "MIT",
      "dependencies": {
        "@types/eslint": "*",
        "@types/estree": "*"
      }
    },
    "node_modules/@types/estree": {
      "version": "1.0.5",
      "resolved": "https://registry.npmjs.org/@types/estree/-/estree-1.0.5.tgz",
      "integrity": "sha512-/kYRxGDLWzHOB7q+wtSUQlFrtcdUccpfy+X+9iMBpHK8QLLhx2wIPYuS5DYtR9Wa/YlZAbIovy7qVdB1Aq6Lyw==",
      "license": "MIT"
    },
    "node_modules/@types/express": {
      "version": "4.17.21",
      "resolved": "https://registry.npmjs.org/@types/express/-/express-4.17.21.tgz",
      "integrity": "sha512-ejlPM315qwLpaQlQDTjPdsUFSc6ZsP4AN6AlWnogPjQ7CVi7PYF3YVz+CY3jE2pwYf7E/7HlDAN0rV2GxTG0HQ==",
      "license": "MIT",
      "dependencies": {
        "@types/body-parser": "*",
        "@types/express-serve-static-core": "^4.17.33",
        "@types/qs": "*",
        "@types/serve-static": "*"
      }
    },
    "node_modules/@types/express-serve-static-core": {
      "version": "4.19.5",
      "resolved": "https://registry.npmjs.org/@types/express-serve-static-core/-/express-serve-static-core-4.19.5.tgz",
      "integrity": "sha512-y6W03tvrACO72aijJ5uF02FRq5cgDR9lUxddQ8vyF+GvmjJQqbzDcJngEjURc+ZsG31VI3hODNZJ2URj86pzmg==",
      "license": "MIT",
      "dependencies": {
        "@types/node": "*",
        "@types/qs": "*",
        "@types/range-parser": "*",
        "@types/send": "*"
      }
    },
    "node_modules/@types/graceful-fs": {
      "version": "4.1.9",
      "resolved": "https://registry.npmjs.org/@types/graceful-fs/-/graceful-fs-4.1.9.tgz",
      "integrity": "sha512-olP3sd1qOEe5dXTSaFvQG+02VdRXcdytWLAZsAq1PecU8uqQAhkrnbli7DagjtXKW/Bl7YJbUsa8MPcuc8LHEQ==",
      "license": "MIT",
      "dependencies": {
        "@types/node": "*"
      }
    },
    "node_modules/@types/html-minifier-terser": {
      "version": "6.1.0",
      "resolved": "https://registry.npmjs.org/@types/html-minifier-terser/-/html-minifier-terser-6.1.0.tgz",
      "integrity": "sha512-oh/6byDPnL1zeNXFrDXFLyZjkr1MsBG667IM792caf1L2UPOOMf65NFzjUH/ltyfwjAGfs1rsX1eftK0jC/KIg==",
      "license": "MIT"
    },
    "node_modules/@types/http-errors": {
      "version": "2.0.4",
      "resolved": "https://registry.npmjs.org/@types/http-errors/-/http-errors-2.0.4.tgz",
      "integrity": "sha512-D0CFMMtydbJAegzOyHjtiKPLlvnm3iTZyZRSZoLq2mRhDdmLfIWOCYPfQJ4cu2erKghU++QvjcUjp/5h7hESpA==",
      "license": "MIT"
    },
    "node_modules/@types/http-proxy": {
      "version": "1.17.15",
      "resolved": "https://registry.npmjs.org/@types/http-proxy/-/http-proxy-1.17.15.tgz",
      "integrity": "sha512-25g5atgiVNTIv0LBDTg1H74Hvayx0ajtJPLLcYE3whFv75J0pWNtOBzaXJQgDTmrX1bx5U9YC2w/n65BN1HwRQ==",
      "license": "MIT",
      "dependencies": {
        "@types/node": "*"
      }
    },
    "node_modules/@types/istanbul-lib-coverage": {
      "version": "2.0.6",
      "resolved": "https://registry.npmjs.org/@types/istanbul-lib-coverage/-/istanbul-lib-coverage-2.0.6.tgz",
      "integrity": "sha512-2QF/t/auWm0lsy8XtKVPG19v3sSOQlJe/YHZgfjb/KBBHOGSV+J2q/S671rcq9uTBrLAXmZpqJiaQbMT+zNU1w==",
      "license": "MIT"
    },
    "node_modules/@types/istanbul-lib-report": {
      "version": "3.0.3",
      "resolved": "https://registry.npmjs.org/@types/istanbul-lib-report/-/istanbul-lib-report-3.0.3.tgz",
      "integrity": "sha512-NQn7AHQnk/RSLOxrBbGyJM/aVQ+pjj5HCgasFxc0K/KhoATfQ/47AyUl15I2yBUpihjmas+a+VJBOqecrFH+uA==",
      "license": "MIT",
      "dependencies": {
        "@types/istanbul-lib-coverage": "*"
      }
    },
    "node_modules/@types/istanbul-reports": {
      "version": "3.0.4",
      "resolved": "https://registry.npmjs.org/@types/istanbul-reports/-/istanbul-reports-3.0.4.tgz",
      "integrity": "sha512-pk2B1NWalF9toCRu6gjBzR69syFjP4Od8WRAX+0mmf9lAjCRicLOWc+ZrxZHx/0XRjotgkF9t6iaMJ+aXcOdZQ==",
      "license": "MIT",
      "dependencies": {
        "@types/istanbul-lib-report": "*"
      }
    },
    "node_modules/@types/jest": {
      "version": "29.5.12",
      "resolved": "https://registry.npmjs.org/@types/jest/-/jest-29.5.12.tgz",
      "integrity": "sha512-eDC8bTvT/QhYdxJAulQikueigY5AsdBRH2yDKW3yveW7svY3+DzN84/2NUgkw10RTiJbWqZrTtoGVdYlvFJdLw==",
      "license": "MIT",
      "dependencies": {
        "expect": "^29.0.0",
        "pretty-format": "^29.0.0"
      }
    },
    "node_modules/@types/jest/node_modules/@jest/schemas": {
      "version": "29.6.3",
      "resolved": "https://registry.npmjs.org/@jest/schemas/-/schemas-29.6.3.tgz",
      "integrity": "sha512-mo5j5X+jIZmJQveBKeS/clAueipV7KgiX1vMgCxam1RNYiqE1w62n0/tJJnHtjW8ZHcQco5gY85jA3mi0L+nSA==",
      "license": "MIT",
      "dependencies": {
        "@sinclair/typebox": "^0.27.8"
      },
      "engines": {
        "node": "^14.15.0 || ^16.10.0 || >=18.0.0"
      }
    },
    "node_modules/@types/jest/node_modules/@jest/types": {
      "version": "29.6.3",
      "resolved": "https://registry.npmjs.org/@jest/types/-/types-29.6.3.tgz",
      "integrity": "sha512-u3UPsIilWKOM3F9CXtrG8LEJmNxwoCQC/XVj4IKYXvvpx7QIi/Kg1LI5uDmDpKlac62NUtX7eLjRh+jVZcLOzw==",
      "license": "MIT",
      "dependencies": {
        "@jest/schemas": "^29.6.3",
        "@types/istanbul-lib-coverage": "^2.0.0",
        "@types/istanbul-reports": "^3.0.0",
        "@types/node": "*",
        "@types/yargs": "^17.0.8",
        "chalk": "^4.0.0"
      },
      "engines": {
        "node": "^14.15.0 || ^16.10.0 || >=18.0.0"
      }
    },
    "node_modules/@types/jest/node_modules/@sinclair/typebox": {
      "version": "0.27.8",
      "resolved": "https://registry.npmjs.org/@sinclair/typebox/-/typebox-0.27.8.tgz",
      "integrity": "sha512-+Fj43pSMwJs4KRrH/938Uf+uAELIgVBmQzg/q1YG10djyfA3TnrU8N8XzqCh/okZdszqBQTZf96idMfE5lnwTA==",
      "license": "MIT"
    },
    "node_modules/@types/jest/node_modules/@types/yargs": {
      "version": "17.0.33",
      "resolved": "https://registry.npmjs.org/@types/yargs/-/yargs-17.0.33.tgz",
      "integrity": "sha512-WpxBCKWPLr4xSsHgz511rFJAM+wS28w2zEO1QDNY5zM/S8ok70NNfztH0xwhqKyaK0OHCbN98LDAZuy1ctxDkA==",
      "license": "MIT",
      "dependencies": {
        "@types/yargs-parser": "*"
      }
    },
    "node_modules/@types/jest/node_modules/ansi-styles": {
      "version": "4.3.0",
      "resolved": "https://registry.npmjs.org/ansi-styles/-/ansi-styles-4.3.0.tgz",
      "integrity": "sha512-zbB9rCJAT1rbjiVDb2hqKFHNYLxgtk8NURxZ3IZwD3F6NtxbXZQCnnSi1Lkx+IDohdPlFp222wVALIheZJQSEg==",
      "license": "MIT",
      "dependencies": {
        "color-convert": "^2.0.1"
      },
      "engines": {
        "node": ">=8"
      },
      "funding": {
        "url": "https://github.com/chalk/ansi-styles?sponsor=1"
      }
    },
    "node_modules/@types/jest/node_modules/chalk": {
      "version": "4.1.2",
      "resolved": "https://registry.npmjs.org/chalk/-/chalk-4.1.2.tgz",
      "integrity": "sha512-oKnbhFyRIXpUuez8iBMmyEa4nbj4IOQyuhc/wy9kY7/WVPcwIO9VA668Pu8RkO7+0G76SLROeyw9CpQ061i4mA==",
      "license": "MIT",
      "dependencies": {
        "ansi-styles": "^4.1.0",
        "supports-color": "^7.1.0"
      },
      "engines": {
        "node": ">=10"
      },
      "funding": {
        "url": "https://github.com/chalk/chalk?sponsor=1"
      }
    },
    "node_modules/@types/jest/node_modules/color-convert": {
      "version": "2.0.1",
      "resolved": "https://registry.npmjs.org/color-convert/-/color-convert-2.0.1.tgz",
      "integrity": "sha512-RRECPsj7iu/xb5oKYcsFHSppFNnsj/52OVTRKb4zP5onXwVF3zVmmToNcOfGC+CRDpfK/U584fMg38ZHCaElKQ==",
      "license": "MIT",
      "dependencies": {
        "color-name": "~1.1.4"
      },
      "engines": {
        "node": ">=7.0.0"
      }
    },
    "node_modules/@types/jest/node_modules/color-name": {
      "version": "1.1.4",
      "resolved": "https://registry.npmjs.org/color-name/-/color-name-1.1.4.tgz",
      "integrity": "sha512-dOy+3AuW3a2wNbZHIuMZpTcgjGuLU/uBL/ubcZF9OXbDo8ff4O8yVp5Bf0efS8uEoYo5q4Fx7dY9OgQGXgAsQA==",
      "license": "MIT"
    },
    "node_modules/@types/jest/node_modules/diff-sequences": {
      "version": "29.6.3",
      "resolved": "https://registry.npmjs.org/diff-sequences/-/diff-sequences-29.6.3.tgz",
      "integrity": "sha512-EjePK1srD3P08o2j4f0ExnylqRs5B9tJjcp9t1krH2qRi8CCdsYfwe9JgSLurFBWwq4uOlipzfk5fHNvwFKr8Q==",
      "license": "MIT",
      "engines": {
        "node": "^14.15.0 || ^16.10.0 || >=18.0.0"
      }
    },
    "node_modules/@types/jest/node_modules/expect": {
      "version": "29.7.0",
      "resolved": "https://registry.npmjs.org/expect/-/expect-29.7.0.tgz",
      "integrity": "sha512-2Zks0hf1VLFYI1kbh0I5jP3KHHyCHpkfyHBzsSXRFgl/Bg9mWYfMW8oD+PdMPlEwy5HNsR9JutYy6pMeOh61nw==",
      "license": "MIT",
      "dependencies": {
        "@jest/expect-utils": "^29.7.0",
        "jest-get-type": "^29.6.3",
        "jest-matcher-utils": "^29.7.0",
        "jest-message-util": "^29.7.0",
        "jest-util": "^29.7.0"
      },
      "engines": {
        "node": "^14.15.0 || ^16.10.0 || >=18.0.0"
      }
    },
    "node_modules/@types/jest/node_modules/has-flag": {
      "version": "4.0.0",
      "resolved": "https://registry.npmjs.org/has-flag/-/has-flag-4.0.0.tgz",
      "integrity": "sha512-EykJT/Q1KjTWctppgIAgfSO0tKVuZUjhgMr17kqTumMl6Afv3EISleU7qZUzoXDFTAHTDC4NOoG/ZxU3EvlMPQ==",
      "license": "MIT",
      "engines": {
        "node": ">=8"
      }
    },
    "node_modules/@types/jest/node_modules/jest-diff": {
      "version": "29.7.0",
      "resolved": "https://registry.npmjs.org/jest-diff/-/jest-diff-29.7.0.tgz",
      "integrity": "sha512-LMIgiIrhigmPrs03JHpxUh2yISK3vLFPkAodPeo0+BuF7wA2FoQbkEg1u8gBYBThncu7e1oEDUfIXVuTqLRUjw==",
      "license": "MIT",
      "dependencies": {
        "chalk": "^4.0.0",
        "diff-sequences": "^29.6.3",
        "jest-get-type": "^29.6.3",
        "pretty-format": "^29.7.0"
      },
      "engines": {
        "node": "^14.15.0 || ^16.10.0 || >=18.0.0"
      }
    },
    "node_modules/@types/jest/node_modules/jest-get-type": {
      "version": "29.6.3",
      "resolved": "https://registry.npmjs.org/jest-get-type/-/jest-get-type-29.6.3.tgz",
      "integrity": "sha512-zrteXnqYxfQh7l5FHyL38jL39di8H8rHoecLH3JNxH3BwOrBsNeabdap5e0I23lD4HHI8W5VFBZqG4Eaq5LNcw==",
      "license": "MIT",
      "engines": {
        "node": "^14.15.0 || ^16.10.0 || >=18.0.0"
      }
    },
    "node_modules/@types/jest/node_modules/jest-matcher-utils": {
      "version": "29.7.0",
      "resolved": "https://registry.npmjs.org/jest-matcher-utils/-/jest-matcher-utils-29.7.0.tgz",
      "integrity": "sha512-sBkD+Xi9DtcChsI3L3u0+N0opgPYnCRPtGcQYrgXmR+hmt/fYfWAL0xRXYU8eWOdfuLgBe0YCW3AFtnRLagq/g==",
      "license": "MIT",
      "dependencies": {
        "chalk": "^4.0.0",
        "jest-diff": "^29.7.0",
        "jest-get-type": "^29.6.3",
        "pretty-format": "^29.7.0"
      },
      "engines": {
        "node": "^14.15.0 || ^16.10.0 || >=18.0.0"
      }
    },
    "node_modules/@types/jest/node_modules/jest-message-util": {
      "version": "29.7.0",
      "resolved": "https://registry.npmjs.org/jest-message-util/-/jest-message-util-29.7.0.tgz",
      "integrity": "sha512-GBEV4GRADeP+qtB2+6u61stea8mGcOT4mCtrYISZwfu9/ISHFJ/5zOMXYbpBE9RsS5+Gb63DW4FgmnKJ79Kf6w==",
      "license": "MIT",
      "dependencies": {
        "@babel/code-frame": "^7.12.13",
        "@jest/types": "^29.6.3",
        "@types/stack-utils": "^2.0.0",
        "chalk": "^4.0.0",
        "graceful-fs": "^4.2.9",
        "micromatch": "^4.0.4",
        "pretty-format": "^29.7.0",
        "slash": "^3.0.0",
        "stack-utils": "^2.0.3"
      },
      "engines": {
        "node": "^14.15.0 || ^16.10.0 || >=18.0.0"
      }
    },
    "node_modules/@types/jest/node_modules/jest-util": {
      "version": "29.7.0",
      "resolved": "https://registry.npmjs.org/jest-util/-/jest-util-29.7.0.tgz",
      "integrity": "sha512-z6EbKajIpqGKU56y5KBUgy1dt1ihhQJgWzUlZHArA/+X2ad7Cb5iF+AK1EWVL/Bo7Rz9uurpqw6SiBCefUbCGA==",
      "license": "MIT",
      "dependencies": {
        "@jest/types": "^29.6.3",
        "@types/node": "*",
        "chalk": "^4.0.0",
        "ci-info": "^3.2.0",
        "graceful-fs": "^4.2.9",
        "picomatch": "^2.2.3"
      },
      "engines": {
        "node": "^14.15.0 || ^16.10.0 || >=18.0.0"
      }
    },
    "node_modules/@types/jest/node_modules/pretty-format": {
      "version": "29.7.0",
      "resolved": "https://registry.npmjs.org/pretty-format/-/pretty-format-29.7.0.tgz",
      "integrity": "sha512-Pdlw/oPxN+aXdmM9R00JVC9WVFoCLTKJvDVLgmJ+qAffBMxsV85l/Lu7sNx4zSzPyoL2euImuEwHhOXdEgNFZQ==",
      "license": "MIT",
      "dependencies": {
        "@jest/schemas": "^29.6.3",
        "ansi-styles": "^5.0.0",
        "react-is": "^18.0.0"
      },
      "engines": {
        "node": "^14.15.0 || ^16.10.0 || >=18.0.0"
      }
    },
    "node_modules/@types/jest/node_modules/pretty-format/node_modules/ansi-styles": {
      "version": "5.2.0",
      "resolved": "https://registry.npmjs.org/ansi-styles/-/ansi-styles-5.2.0.tgz",
      "integrity": "sha512-Cxwpt2SfTzTtXcfOlzGEee8O+c+MmUgGrNiBcXnuWxuFJHe6a5Hz7qwhwe5OgaSYI0IJvkLqWX1ASG+cJOkEiA==",
      "license": "MIT",
      "engines": {
        "node": ">=10"
      },
      "funding": {
        "url": "https://github.com/chalk/ansi-styles?sponsor=1"
      }
    },
    "node_modules/@types/jest/node_modules/react-is": {
      "version": "18.3.1",
      "resolved": "https://registry.npmjs.org/react-is/-/react-is-18.3.1.tgz",
      "integrity": "sha512-/LLMVyas0ljjAtoYiPqYiL8VWXzUUdThrmU5+n20DZv+a+ClRoevUzw5JxU+Ieh5/c87ytoTBV9G1FiKfNJdmg==",
      "license": "MIT"
    },
    "node_modules/@types/jest/node_modules/supports-color": {
      "version": "7.2.0",
      "resolved": "https://registry.npmjs.org/supports-color/-/supports-color-7.2.0.tgz",
      "integrity": "sha512-qpCAvRl9stuOHveKsn7HncJRvv501qIacKzQlO/+Lwxc9+0q2wLyv4Dfvt80/DPn2pqOBsJdDiogXGR9+OvwRw==",
      "license": "MIT",
      "dependencies": {
        "has-flag": "^4.0.0"
      },
      "engines": {
        "node": ">=8"
      }
    },
    "node_modules/@types/json-schema": {
      "version": "7.0.15",
      "resolved": "https://registry.npmjs.org/@types/json-schema/-/json-schema-7.0.15.tgz",
      "integrity": "sha512-5+fP8P8MFNC+AyZCDxrB2pkZFPGzqQWUzpSeuuVLvm8VMcorNYavBqoFcxK8bQz4Qsbn4oUEEem4wDLfcysGHA==",
      "license": "MIT"
    },
    "node_modules/@types/json5": {
      "version": "0.0.29",
      "resolved": "https://registry.npmjs.org/@types/json5/-/json5-0.0.29.tgz",
      "integrity": "sha512-dRLjCWHYg4oaA77cxO64oO+7JwCwnIzkZPdrrC71jQmQtlhM556pwKo5bUzqvZndkVbeFLIIi+9TC40JNF5hNQ==",
      "license": "MIT"
    },
    "node_modules/@types/mime": {
      "version": "1.3.5",
      "resolved": "https://registry.npmjs.org/@types/mime/-/mime-1.3.5.tgz",
      "integrity": "sha512-/pyBZWSLD2n0dcHE3hq8s8ZvcETHtEuF+3E7XVt0Ig2nvsVQXdghHVcEkIWjy9A0wKfTn97a/PSDYohKIlnP/w==",
      "license": "MIT"
    },
    "node_modules/@types/node": {
      "version": "22.2.0",
      "resolved": "https://registry.npmjs.org/@types/node/-/node-22.2.0.tgz",
      "integrity": "sha512-bm6EG6/pCpkxDf/0gDNDdtDILMOHgaQBVOJGdwsqClnxA3xL6jtMv76rLBc006RVMWbmaf0xbmom4Z/5o2nRkQ==",
      "license": "MIT",
      "dependencies": {
        "undici-types": "~6.13.0"
      }
    },
    "node_modules/@types/node-forge": {
      "version": "1.3.11",
      "resolved": "https://registry.npmjs.org/@types/node-forge/-/node-forge-1.3.11.tgz",
      "integrity": "sha512-FQx220y22OKNTqaByeBGqHWYz4cl94tpcxeFdvBo3wjG6XPBuZ0BNgNZRV5J5TFmmcsJ4IzsLkmGRiQbnYsBEQ==",
      "license": "MIT",
      "dependencies": {
        "@types/node": "*"
      }
    },
    "node_modules/@types/parse-json": {
      "version": "4.0.2",
      "resolved": "https://registry.npmjs.org/@types/parse-json/-/parse-json-4.0.2.tgz",
      "integrity": "sha512-dISoDXWWQwUquiKsyZ4Ng+HX2KsPL7LyHKHQwgGFEA3IaKac4Obd+h2a/a6waisAoepJlBcx9paWqjA8/HVjCw==",
      "license": "MIT"
    },
    "node_modules/@types/prettier": {
      "version": "2.7.3",
      "resolved": "https://registry.npmjs.org/@types/prettier/-/prettier-2.7.3.tgz",
      "integrity": "sha512-+68kP9yzs4LMp7VNh8gdzMSPZFL44MLGqiHWvttYJe+6qnuVr4Ek9wSBQoveqY/r+LwjCcU29kNVkidwim+kYA==",
      "license": "MIT"
    },
    "node_modules/@types/prop-types": {
      "version": "15.7.12",
      "resolved": "https://registry.npmjs.org/@types/prop-types/-/prop-types-15.7.12.tgz",
      "integrity": "sha512-5zvhXYtRNRluoE/jAp4GVsSduVUzNWKkOZrCDBWYtE7biZywwdC2AcEzg+cSMLFRfVgeAFqpfNabiPjxFddV1Q==",
      "license": "MIT"
    },
    "node_modules/@types/q": {
      "version": "1.5.8",
      "resolved": "https://registry.npmjs.org/@types/q/-/q-1.5.8.tgz",
      "integrity": "sha512-hroOstUScF6zhIi+5+x0dzqrHA1EJi+Irri6b1fxolMTqqHIV/Cg77EtnQcZqZCu8hR3mX2BzIxN4/GzI68Kfw==",
      "license": "MIT"
    },
    "node_modules/@types/qs": {
      "version": "6.9.15",
      "resolved": "https://registry.npmjs.org/@types/qs/-/qs-6.9.15.tgz",
      "integrity": "sha512-uXHQKES6DQKKCLh441Xv/dwxOq1TVS3JPUMlEqoEglvlhR6Mxnlew/Xq/LRVHpLyk7iK3zODe1qYHIMltO7XGg==",
      "license": "MIT"
    },
    "node_modules/@types/range-parser": {
      "version": "1.2.7",
      "resolved": "https://registry.npmjs.org/@types/range-parser/-/range-parser-1.2.7.tgz",
      "integrity": "sha512-hKormJbkJqzQGhziax5PItDUTMAM9uE2XXQmM37dyd4hVM+5aVl7oVxMVUiVQn2oCQFN/LKCZdvSM0pFRqbSmQ==",
      "license": "MIT"
    },
    "node_modules/@types/react": {
      "version": "18.3.3",
      "resolved": "https://registry.npmjs.org/@types/react/-/react-18.3.3.tgz",
      "integrity": "sha512-hti/R0pS0q1/xx+TsI73XIqk26eBsISZ2R0wUijXIngRK9R/e7Xw/cXVxQK7R5JjW+SV4zGcn5hXjudkN/pLIw==",
      "license": "MIT",
      "dependencies": {
        "@types/prop-types": "*",
        "csstype": "^3.0.2"
      }
    },
    "node_modules/@types/react-dom": {
      "version": "18.3.0",
      "resolved": "https://registry.npmjs.org/@types/react-dom/-/react-dom-18.3.0.tgz",
      "integrity": "sha512-EhwApuTmMBmXuFOikhQLIBUn6uFg81SwLMOAUgodJF14SOBOCMdU04gDoYi0WOJJHD144TL32z4yDqCW3dnkQg==",
      "license": "MIT",
      "dependencies": {
        "@types/react": "*"
      }
    },
    "node_modules/@types/resolve": {
      "version": "1.17.1",
      "resolved": "https://registry.npmjs.org/@types/resolve/-/resolve-1.17.1.tgz",
      "integrity": "sha512-yy7HuzQhj0dhGpD8RLXSZWEkLsV9ibvxvi6EiJ3bkqLAO1RGo0WbkWQiwpRlSFymTJRz0d3k5LM3kkx8ArDbLw==",
      "license": "MIT",
      "dependencies": {
        "@types/node": "*"
      }
    },
    "node_modules/@types/retry": {
      "version": "0.12.0",
      "resolved": "https://registry.npmjs.org/@types/retry/-/retry-0.12.0.tgz",
      "integrity": "sha512-wWKOClTTiizcZhXnPY4wikVAwmdYHp8q6DmC+EJUzAMsycb7HB32Kh9RN4+0gExjmPmZSAQjgURXIGATPegAvA==",
      "license": "MIT"
    },
    "node_modules/@types/semver": {
      "version": "7.5.8",
      "resolved": "https://registry.npmjs.org/@types/semver/-/semver-7.5.8.tgz",
      "integrity": "sha512-I8EUhyrgfLrcTkzV3TSsGyl1tSuPrEDzr0yd5m90UgNxQkyDXULk3b6MlQqTCpZpNtWe1K0hzclnZkTcLBe2UQ==",
      "license": "MIT"
    },
    "node_modules/@types/send": {
      "version": "0.17.4",
      "resolved": "https://registry.npmjs.org/@types/send/-/send-0.17.4.tgz",
      "integrity": "sha512-x2EM6TJOybec7c52BX0ZspPodMsQUd5L6PRwOunVyVUhXiBSKf3AezDL8Dgvgt5o0UfKNfuA0eMLr2wLT4AiBA==",
      "license": "MIT",
      "dependencies": {
        "@types/mime": "^1",
        "@types/node": "*"
      }
    },
    "node_modules/@types/serve-index": {
      "version": "1.9.4",
      "resolved": "https://registry.npmjs.org/@types/serve-index/-/serve-index-1.9.4.tgz",
      "integrity": "sha512-qLpGZ/c2fhSs5gnYsQxtDEq3Oy8SXPClIXkW5ghvAvsNuVSA8k+gCONcUCS/UjLEYvYps+e8uBtfgXgvhwfNug==",
      "license": "MIT",
      "dependencies": {
        "@types/express": "*"
      }
    },
    "node_modules/@types/serve-static": {
      "version": "1.15.7",
      "resolved": "https://registry.npmjs.org/@types/serve-static/-/serve-static-1.15.7.tgz",
      "integrity": "sha512-W8Ym+h8nhuRwaKPaDw34QUkwsGi6Rc4yYqvKFo5rm2FUEhCFbzVWrxXUxuKK8TASjWsysJY0nsmNCGhCOIsrOw==",
      "license": "MIT",
      "dependencies": {
        "@types/http-errors": "*",
        "@types/node": "*",
        "@types/send": "*"
      }
    },
    "node_modules/@types/sockjs": {
      "version": "0.3.36",
      "resolved": "https://registry.npmjs.org/@types/sockjs/-/sockjs-0.3.36.tgz",
      "integrity": "sha512-MK9V6NzAS1+Ud7JV9lJLFqW85VbC9dq3LmwZCuBe4wBDgKC0Kj/jd8Xl+nSviU+Qc3+m7umHHyHg//2KSa0a0Q==",
      "license": "MIT",
      "dependencies": {
        "@types/node": "*"
      }
    },
    "node_modules/@types/stack-utils": {
      "version": "2.0.3",
      "resolved": "https://registry.npmjs.org/@types/stack-utils/-/stack-utils-2.0.3.tgz",
      "integrity": "sha512-9aEbYZ3TbYMznPdcdr3SmIrLXwC/AKZXQeCf9Pgao5CKb8CyHuEX5jzWPTkvregvhRJHcpRO6BFoGW9ycaOkYw==",
      "license": "MIT"
    },
    "node_modules/@types/testing-library__jest-dom": {
      "version": "5.14.9",
      "resolved": "https://registry.npmjs.org/@types/testing-library__jest-dom/-/testing-library__jest-dom-5.14.9.tgz",
      "integrity": "sha512-FSYhIjFlfOpGSRyVoMBMuS3ws5ehFQODymf3vlI7U1K8c7PHwWwFY7VREfmsuzHSOnoKs/9/Y983ayOs7eRzqw==",
      "license": "MIT",
      "dependencies": {
        "@types/jest": "*"
      }
    },
    "node_modules/@types/trusted-types": {
      "version": "2.0.7",
      "resolved": "https://registry.npmjs.org/@types/trusted-types/-/trusted-types-2.0.7.tgz",
      "integrity": "sha512-ScaPdn1dQczgbl0QFTeTOmVHFULt394XJgOQNoyVhZ6r2vLnMLJfBPd53SB52T/3G36VI1/g2MZaX0cwDuXsfw==",
      "license": "MIT"
    },
    "node_modules/@types/ws": {
      "version": "8.5.12",
      "resolved": "https://registry.npmjs.org/@types/ws/-/ws-8.5.12.tgz",
      "integrity": "sha512-3tPRkv1EtkDpzlgyKyI8pGsGZAGPEaXeu0DOj5DI25Ja91bdAYddYHbADRYVrZMRbfW+1l5YwXVDKohDJNQxkQ==",
      "license": "MIT",
      "dependencies": {
        "@types/node": "*"
      }
    },
    "node_modules/@types/yargs": {
      "version": "16.0.9",
      "resolved": "https://registry.npmjs.org/@types/yargs/-/yargs-16.0.9.tgz",
      "integrity": "sha512-tHhzvkFXZQeTECenFoRljLBYPZJ7jAVxqqtEI0qTLOmuultnFp4I9yKE17vTuhf7BkhCu7I4XuemPgikDVuYqA==",
      "license": "MIT",
      "dependencies": {
        "@types/yargs-parser": "*"
      }
    },
    "node_modules/@types/yargs-parser": {
      "version": "21.0.3",
      "resolved": "https://registry.npmjs.org/@types/yargs-parser/-/yargs-parser-21.0.3.tgz",
      "integrity": "sha512-I4q9QU9MQv4oEOz4tAHJtNz1cwuLxn2F3xcc2iV5WdqLPpUnj30aUuxt1mAxYTG+oe8CZMV/+6rU4S4gRDzqtQ==",
      "license": "MIT"
    },
    "node_modules/@typescript-eslint/eslint-plugin": {
      "version": "5.62.0",
      "resolved": "https://registry.npmjs.org/@typescript-eslint/eslint-plugin/-/eslint-plugin-5.62.0.tgz",
      "integrity": "sha512-TiZzBSJja/LbhNPvk6yc0JrX9XqhQ0hdh6M2svYfsHGejaKFIAGd9MQ+ERIMzLGlN/kZoYIgdxFV0PuljTKXag==",
      "license": "MIT",
      "dependencies": {
        "@eslint-community/regexpp": "^4.4.0",
        "@typescript-eslint/scope-manager": "5.62.0",
        "@typescript-eslint/type-utils": "5.62.0",
        "@typescript-eslint/utils": "5.62.0",
        "debug": "^4.3.4",
        "graphemer": "^1.4.0",
        "ignore": "^5.2.0",
        "natural-compare-lite": "^1.4.0",
        "semver": "^7.3.7",
        "tsutils": "^3.21.0"
      },
      "engines": {
        "node": "^12.22.0 || ^14.17.0 || >=16.0.0"
      },
      "funding": {
        "type": "opencollective",
        "url": "https://opencollective.com/typescript-eslint"
      },
      "peerDependencies": {
        "@typescript-eslint/parser": "^5.0.0",
        "eslint": "^6.0.0 || ^7.0.0 || ^8.0.0"
      },
      "peerDependenciesMeta": {
        "typescript": {
          "optional": true
        }
      }
    },
    "node_modules/@typescript-eslint/experimental-utils": {
      "version": "5.62.0",
      "resolved": "https://registry.npmjs.org/@typescript-eslint/experimental-utils/-/experimental-utils-5.62.0.tgz",
      "integrity": "sha512-RTXpeB3eMkpoclG3ZHft6vG/Z30azNHuqY6wKPBHlVMZFuEvrtlEDe8gMqDb+SO+9hjC/pLekeSCryf9vMZlCw==",
      "license": "MIT",
      "dependencies": {
        "@typescript-eslint/utils": "5.62.0"
      },
      "engines": {
        "node": "^12.22.0 || ^14.17.0 || >=16.0.0"
      },
      "funding": {
        "type": "opencollective",
        "url": "https://opencollective.com/typescript-eslint"
      },
      "peerDependencies": {
        "eslint": "^6.0.0 || ^7.0.0 || ^8.0.0"
      }
    },
    "node_modules/@typescript-eslint/parser": {
      "version": "5.62.0",
      "resolved": "https://registry.npmjs.org/@typescript-eslint/parser/-/parser-5.62.0.tgz",
      "integrity": "sha512-VlJEV0fOQ7BExOsHYAGrgbEiZoi8D+Bl2+f6V2RrXerRSylnp+ZBHmPvaIa8cz0Ajx7WO7Z5RqfgYg7ED1nRhA==",
      "license": "BSD-2-Clause",
      "dependencies": {
        "@typescript-eslint/scope-manager": "5.62.0",
        "@typescript-eslint/types": "5.62.0",
        "@typescript-eslint/typescript-estree": "5.62.0",
        "debug": "^4.3.4"
      },
      "engines": {
        "node": "^12.22.0 || ^14.17.0 || >=16.0.0"
      },
      "funding": {
        "type": "opencollective",
        "url": "https://opencollective.com/typescript-eslint"
      },
      "peerDependencies": {
        "eslint": "^6.0.0 || ^7.0.0 || ^8.0.0"
      },
      "peerDependenciesMeta": {
        "typescript": {
          "optional": true
        }
      }
    },
    "node_modules/@typescript-eslint/scope-manager": {
      "version": "5.62.0",
      "resolved": "https://registry.npmjs.org/@typescript-eslint/scope-manager/-/scope-manager-5.62.0.tgz",
      "integrity": "sha512-VXuvVvZeQCQb5Zgf4HAxc04q5j+WrNAtNh9OwCsCgpKqESMTu3tF/jhZ3xG6T4NZwWl65Bg8KuS2uEvhSfLl0w==",
      "license": "MIT",
      "dependencies": {
        "@typescript-eslint/types": "5.62.0",
        "@typescript-eslint/visitor-keys": "5.62.0"
      },
      "engines": {
        "node": "^12.22.0 || ^14.17.0 || >=16.0.0"
      },
      "funding": {
        "type": "opencollective",
        "url": "https://opencollective.com/typescript-eslint"
      }
    },
    "node_modules/@typescript-eslint/type-utils": {
      "version": "5.62.0",
      "resolved": "https://registry.npmjs.org/@typescript-eslint/type-utils/-/type-utils-5.62.0.tgz",
      "integrity": "sha512-xsSQreu+VnfbqQpW5vnCJdq1Z3Q0U31qiWmRhr98ONQmcp/yhiPJFPq8MXiJVLiksmOKSjIldZzkebzHuCGzew==",
      "license": "MIT",
      "dependencies": {
        "@typescript-eslint/typescript-estree": "5.62.0",
        "@typescript-eslint/utils": "5.62.0",
        "debug": "^4.3.4",
        "tsutils": "^3.21.0"
      },
      "engines": {
        "node": "^12.22.0 || ^14.17.0 || >=16.0.0"
      },
      "funding": {
        "type": "opencollective",
        "url": "https://opencollective.com/typescript-eslint"
      },
      "peerDependencies": {
        "eslint": "*"
      },
      "peerDependenciesMeta": {
        "typescript": {
          "optional": true
        }
      }
    },
    "node_modules/@typescript-eslint/types": {
      "version": "5.62.0",
      "resolved": "https://registry.npmjs.org/@typescript-eslint/types/-/types-5.62.0.tgz",
      "integrity": "sha512-87NVngcbVXUahrRTqIK27gD2t5Cu1yuCXxbLcFtCzZGlfyVWWh8mLHkoxzjsB6DDNnvdL+fW8MiwPEJyGJQDgQ==",
      "license": "MIT",
      "engines": {
        "node": "^12.22.0 || ^14.17.0 || >=16.0.0"
      },
      "funding": {
        "type": "opencollective",
        "url": "https://opencollective.com/typescript-eslint"
      }
    },
    "node_modules/@typescript-eslint/typescript-estree": {
      "version": "5.62.0",
      "resolved": "https://registry.npmjs.org/@typescript-eslint/typescript-estree/-/typescript-estree-5.62.0.tgz",
      "integrity": "sha512-CmcQ6uY7b9y694lKdRB8FEel7JbU/40iSAPomu++SjLMntB+2Leay2LO6i8VnJk58MtE9/nQSFIH6jpyRWyYzA==",
      "license": "BSD-2-Clause",
      "dependencies": {
        "@typescript-eslint/types": "5.62.0",
        "@typescript-eslint/visitor-keys": "5.62.0",
        "debug": "^4.3.4",
        "globby": "^11.1.0",
        "is-glob": "^4.0.3",
        "semver": "^7.3.7",
        "tsutils": "^3.21.0"
      },
      "engines": {
        "node": "^12.22.0 || ^14.17.0 || >=16.0.0"
      },
      "funding": {
        "type": "opencollective",
        "url": "https://opencollective.com/typescript-eslint"
      },
      "peerDependenciesMeta": {
        "typescript": {
          "optional": true
        }
      }
    },
    "node_modules/@typescript-eslint/utils": {
      "version": "5.62.0",
      "resolved": "https://registry.npmjs.org/@typescript-eslint/utils/-/utils-5.62.0.tgz",
      "integrity": "sha512-n8oxjeb5aIbPFEtmQxQYOLI0i9n5ySBEY/ZEHHZqKQSFnxio1rv6dthascc9dLuwrL0RC5mPCxB7vnAVGAYWAQ==",
      "license": "MIT",
      "dependencies": {
        "@eslint-community/eslint-utils": "^4.2.0",
        "@types/json-schema": "^7.0.9",
        "@types/semver": "^7.3.12",
        "@typescript-eslint/scope-manager": "5.62.0",
        "@typescript-eslint/types": "5.62.0",
        "@typescript-eslint/typescript-estree": "5.62.0",
        "eslint-scope": "^5.1.1",
        "semver": "^7.3.7"
      },
      "engines": {
        "node": "^12.22.0 || ^14.17.0 || >=16.0.0"
      },
      "funding": {
        "type": "opencollective",
        "url": "https://opencollective.com/typescript-eslint"
      },
      "peerDependencies": {
        "eslint": "^6.0.0 || ^7.0.0 || ^8.0.0"
      }
    },
    "node_modules/@typescript-eslint/utils/node_modules/eslint-scope": {
      "version": "5.1.1",
      "resolved": "https://registry.npmjs.org/eslint-scope/-/eslint-scope-5.1.1.tgz",
      "integrity": "sha512-2NxwbF/hZ0KpepYN0cNbo+FN6XoK7GaHlQhgx/hIZl6Va0bF45RQOOwhLIy8lQDbuCiadSLCBnH2CFYquit5bw==",
      "license": "BSD-2-Clause",
      "dependencies": {
        "esrecurse": "^4.3.0",
        "estraverse": "^4.1.1"
      },
      "engines": {
        "node": ">=8.0.0"
      }
    },
    "node_modules/@typescript-eslint/utils/node_modules/estraverse": {
      "version": "4.3.0",
      "resolved": "https://registry.npmjs.org/estraverse/-/estraverse-4.3.0.tgz",
      "integrity": "sha512-39nnKffWz8xN1BU/2c79n9nB9HDzo0niYUqx6xyqUnyoAnQyyWpOTdZEeiCch8BBu515t4wp9ZmgVfVhn9EBpw==",
      "license": "BSD-2-Clause",
      "engines": {
        "node": ">=4.0"
      }
    },
    "node_modules/@typescript-eslint/visitor-keys": {
      "version": "5.62.0",
      "resolved": "https://registry.npmjs.org/@typescript-eslint/visitor-keys/-/visitor-keys-5.62.0.tgz",
      "integrity": "sha512-07ny+LHRzQXepkGg6w0mFY41fVUNBrL2Roj/++7V1txKugfjm/Ci/qSND03r2RhlJhJYMcTn9AhhSSqQp0Ysyw==",
      "license": "MIT",
      "dependencies": {
        "@typescript-eslint/types": "5.62.0",
        "eslint-visitor-keys": "^3.3.0"
      },
      "engines": {
        "node": "^12.22.0 || ^14.17.0 || >=16.0.0"
      },
      "funding": {
        "type": "opencollective",
        "url": "https://opencollective.com/typescript-eslint"
      }
    },
    "node_modules/@ungap/structured-clone": {
      "version": "1.2.0",
      "resolved": "https://registry.npmjs.org/@ungap/structured-clone/-/structured-clone-1.2.0.tgz",
      "integrity": "sha512-zuVdFrMJiuCDQUMCzQaD6KL28MjnqqN8XnAqiEq9PNm/hCPTSGfrXCOfwj1ow4LFb/tNymJPwsNbVePc1xFqrQ==",
      "license": "ISC"
    },
    "node_modules/@webassemblyjs/ast": {
      "version": "1.12.1",
      "resolved": "https://registry.npmjs.org/@webassemblyjs/ast/-/ast-1.12.1.tgz",
      "integrity": "sha512-EKfMUOPRRUTy5UII4qJDGPpqfwjOmZ5jeGFwid9mnoqIFK+e0vqoi1qH56JpmZSzEL53jKnNzScdmftJyG5xWg==",
      "license": "MIT",
      "dependencies": {
        "@webassemblyjs/helper-numbers": "1.11.6",
        "@webassemblyjs/helper-wasm-bytecode": "1.11.6"
      }
    },
    "node_modules/@webassemblyjs/floating-point-hex-parser": {
      "version": "1.11.6",
      "resolved": "https://registry.npmjs.org/@webassemblyjs/floating-point-hex-parser/-/floating-point-hex-parser-1.11.6.tgz",
      "integrity": "sha512-ejAj9hfRJ2XMsNHk/v6Fu2dGS+i4UaXBXGemOfQ/JfQ6mdQg/WXtwleQRLLS4OvfDhv8rYnVwH27YJLMyYsxhw==",
      "license": "MIT"
    },
    "node_modules/@webassemblyjs/helper-api-error": {
      "version": "1.11.6",
      "resolved": "https://registry.npmjs.org/@webassemblyjs/helper-api-error/-/helper-api-error-1.11.6.tgz",
      "integrity": "sha512-o0YkoP4pVu4rN8aTJgAyj9hC2Sv5UlkzCHhxqWj8butaLvnpdc2jOwh4ewE6CX0txSfLn/UYaV/pheS2Txg//Q==",
      "license": "MIT"
    },
    "node_modules/@webassemblyjs/helper-buffer": {
      "version": "1.12.1",
      "resolved": "https://registry.npmjs.org/@webassemblyjs/helper-buffer/-/helper-buffer-1.12.1.tgz",
      "integrity": "sha512-nzJwQw99DNDKr9BVCOZcLuJJUlqkJh+kVzVl6Fmq/tI5ZtEyWT1KZMyOXltXLZJmDtvLCDgwsyrkohEtopTXCw==",
      "license": "MIT"
    },
    "node_modules/@webassemblyjs/helper-numbers": {
      "version": "1.11.6",
      "resolved": "https://registry.npmjs.org/@webassemblyjs/helper-numbers/-/helper-numbers-1.11.6.tgz",
      "integrity": "sha512-vUIhZ8LZoIWHBohiEObxVm6hwP034jwmc9kuq5GdHZH0wiLVLIPcMCdpJzG4C11cHoQ25TFIQj9kaVADVX7N3g==",
      "license": "MIT",
      "dependencies": {
        "@webassemblyjs/floating-point-hex-parser": "1.11.6",
        "@webassemblyjs/helper-api-error": "1.11.6",
        "@xtuc/long": "4.2.2"
      }
    },
    "node_modules/@webassemblyjs/helper-wasm-bytecode": {
      "version": "1.11.6",
      "resolved": "https://registry.npmjs.org/@webassemblyjs/helper-wasm-bytecode/-/helper-wasm-bytecode-1.11.6.tgz",
      "integrity": "sha512-sFFHKwcmBprO9e7Icf0+gddyWYDViL8bpPjJJl0WHxCdETktXdmtWLGVzoHbqUcY4Be1LkNfwTmXOJUFZYSJdA==",
      "license": "MIT"
    },
    "node_modules/@webassemblyjs/helper-wasm-section": {
      "version": "1.12.1",
      "resolved": "https://registry.npmjs.org/@webassemblyjs/helper-wasm-section/-/helper-wasm-section-1.12.1.tgz",
      "integrity": "sha512-Jif4vfB6FJlUlSbgEMHUyk1j234GTNG9dBJ4XJdOySoj518Xj0oGsNi59cUQF4RRMS9ouBUxDDdyBVfPTypa5g==",
      "license": "MIT",
      "dependencies": {
        "@webassemblyjs/ast": "1.12.1",
        "@webassemblyjs/helper-buffer": "1.12.1",
        "@webassemblyjs/helper-wasm-bytecode": "1.11.6",
        "@webassemblyjs/wasm-gen": "1.12.1"
      }
    },
    "node_modules/@webassemblyjs/ieee754": {
      "version": "1.11.6",
      "resolved": "https://registry.npmjs.org/@webassemblyjs/ieee754/-/ieee754-1.11.6.tgz",
      "integrity": "sha512-LM4p2csPNvbij6U1f19v6WR56QZ8JcHg3QIJTlSwzFcmx6WSORicYj6I63f9yU1kEUtrpG+kjkiIAkevHpDXrg==",
      "license": "MIT",
      "dependencies": {
        "@xtuc/ieee754": "^1.2.0"
      }
    },
    "node_modules/@webassemblyjs/leb128": {
      "version": "1.11.6",
      "resolved": "https://registry.npmjs.org/@webassemblyjs/leb128/-/leb128-1.11.6.tgz",
      "integrity": "sha512-m7a0FhE67DQXgouf1tbN5XQcdWoNgaAuoULHIfGFIEVKA6tu/edls6XnIlkmS6FrXAquJRPni3ZZKjw6FSPjPQ==",
      "license": "Apache-2.0",
      "dependencies": {
        "@xtuc/long": "4.2.2"
      }
    },
    "node_modules/@webassemblyjs/utf8": {
      "version": "1.11.6",
      "resolved": "https://registry.npmjs.org/@webassemblyjs/utf8/-/utf8-1.11.6.tgz",
      "integrity": "sha512-vtXf2wTQ3+up9Zsg8sa2yWiQpzSsMyXj0qViVP6xKGCUT8p8YJ6HqI7l5eCnWx1T/FYdsv07HQs2wTFbbof/RA==",
      "license": "MIT"
    },
    "node_modules/@webassemblyjs/wasm-edit": {
      "version": "1.12.1",
      "resolved": "https://registry.npmjs.org/@webassemblyjs/wasm-edit/-/wasm-edit-1.12.1.tgz",
      "integrity": "sha512-1DuwbVvADvS5mGnXbE+c9NfA8QRcZ6iKquqjjmR10k6o+zzsRVesil54DKexiowcFCPdr/Q0qaMgB01+SQ1u6g==",
      "license": "MIT",
      "dependencies": {
        "@webassemblyjs/ast": "1.12.1",
        "@webassemblyjs/helper-buffer": "1.12.1",
        "@webassemblyjs/helper-wasm-bytecode": "1.11.6",
        "@webassemblyjs/helper-wasm-section": "1.12.1",
        "@webassemblyjs/wasm-gen": "1.12.1",
        "@webassemblyjs/wasm-opt": "1.12.1",
        "@webassemblyjs/wasm-parser": "1.12.1",
        "@webassemblyjs/wast-printer": "1.12.1"
      }
    },
    "node_modules/@webassemblyjs/wasm-gen": {
      "version": "1.12.1",
      "resolved": "https://registry.npmjs.org/@webassemblyjs/wasm-gen/-/wasm-gen-1.12.1.tgz",
      "integrity": "sha512-TDq4Ojh9fcohAw6OIMXqiIcTq5KUXTGRkVxbSo1hQnSy6lAM5GSdfwWeSxpAo0YzgsgF182E/U0mDNhuA0tW7w==",
      "license": "MIT",
      "dependencies": {
        "@webassemblyjs/ast": "1.12.1",
        "@webassemblyjs/helper-wasm-bytecode": "1.11.6",
        "@webassemblyjs/ieee754": "1.11.6",
        "@webassemblyjs/leb128": "1.11.6",
        "@webassemblyjs/utf8": "1.11.6"
      }
    },
    "node_modules/@webassemblyjs/wasm-opt": {
      "version": "1.12.1",
      "resolved": "https://registry.npmjs.org/@webassemblyjs/wasm-opt/-/wasm-opt-1.12.1.tgz",
      "integrity": "sha512-Jg99j/2gG2iaz3hijw857AVYekZe2SAskcqlWIZXjji5WStnOpVoat3gQfT/Q5tb2djnCjBtMocY/Su1GfxPBg==",
      "license": "MIT",
      "dependencies": {
        "@webassemblyjs/ast": "1.12.1",
        "@webassemblyjs/helper-buffer": "1.12.1",
        "@webassemblyjs/wasm-gen": "1.12.1",
        "@webassemblyjs/wasm-parser": "1.12.1"
      }
    },
    "node_modules/@webassemblyjs/wasm-parser": {
      "version": "1.12.1",
      "resolved": "https://registry.npmjs.org/@webassemblyjs/wasm-parser/-/wasm-parser-1.12.1.tgz",
      "integrity": "sha512-xikIi7c2FHXysxXe3COrVUPSheuBtpcfhbpFj4gmu7KRLYOzANztwUU0IbsqvMqzuNK2+glRGWCEqZo1WCLyAQ==",
      "license": "MIT",
      "dependencies": {
        "@webassemblyjs/ast": "1.12.1",
        "@webassemblyjs/helper-api-error": "1.11.6",
        "@webassemblyjs/helper-wasm-bytecode": "1.11.6",
        "@webassemblyjs/ieee754": "1.11.6",
        "@webassemblyjs/leb128": "1.11.6",
        "@webassemblyjs/utf8": "1.11.6"
      }
    },
    "node_modules/@webassemblyjs/wast-printer": {
      "version": "1.12.1",
      "resolved": "https://registry.npmjs.org/@webassemblyjs/wast-printer/-/wast-printer-1.12.1.tgz",
      "integrity": "sha512-+X4WAlOisVWQMikjbcvY2e0rwPsKQ9F688lksZhBcPycBBuii3O7m8FACbDMWDojpAqvjIncrG8J0XHKyQfVeA==",
      "license": "MIT",
      "dependencies": {
        "@webassemblyjs/ast": "1.12.1",
        "@xtuc/long": "4.2.2"
      }
    },
    "node_modules/@xtuc/ieee754": {
      "version": "1.2.0",
      "resolved": "https://registry.npmjs.org/@xtuc/ieee754/-/ieee754-1.2.0.tgz",
      "integrity": "sha512-DX8nKgqcGwsc0eJSqYt5lwP4DH5FlHnmuWWBRy7X0NcaGR0ZtuyeESgMwTYVEtxmsNGY+qit4QYT/MIYTOTPeA==",
      "license": "BSD-3-Clause"
    },
    "node_modules/@xtuc/long": {
      "version": "4.2.2",
      "resolved": "https://registry.npmjs.org/@xtuc/long/-/long-4.2.2.tgz",
      "integrity": "sha512-NuHqBY1PB/D8xU6s/thBgOAiAP7HOYDQ32+BFZILJ8ivkUkAHQnWfn6WhL79Owj1qmUnoN/YPhktdIoucipkAQ==",
      "license": "Apache-2.0"
    },
    "node_modules/abab": {
      "version": "2.0.6",
      "resolved": "https://registry.npmjs.org/abab/-/abab-2.0.6.tgz",
      "integrity": "sha512-j2afSsaIENvHZN2B8GOpF566vZ5WVk5opAiMTvWgaQT8DkbOqsTfvNAvHoRGU2zzP8cPoqys+xHTRDWW8L+/BA==",
      "deprecated": "Use your platform's native atob() and btoa() methods instead",
      "license": "BSD-3-Clause"
    },
    "node_modules/accepts": {
      "version": "1.3.8",
      "resolved": "https://registry.npmjs.org/accepts/-/accepts-1.3.8.tgz",
      "integrity": "sha512-PYAthTa2m2VKxuvSD3DPC/Gy+U+sOA1LAuT8mkmRuvw+NACSaeXEQ+NHcVF7rONl6qcaxV3Uuemwawk+7+SJLw==",
      "license": "MIT",
      "dependencies": {
        "mime-types": "~2.1.34",
        "negotiator": "0.6.3"
      },
      "engines": {
        "node": ">= 0.6"
      }
    },
    "node_modules/acorn": {
      "version": "8.12.1",
      "resolved": "https://registry.npmjs.org/acorn/-/acorn-8.12.1.tgz",
      "integrity": "sha512-tcpGyI9zbizT9JbV6oYE477V6mTlXvvi0T0G3SNIYE2apm/G5huBa1+K89VGeovbg+jycCrfhl3ADxErOuO6Jg==",
      "license": "MIT",
      "bin": {
        "acorn": "bin/acorn"
      },
      "engines": {
        "node": ">=0.4.0"
      }
    },
    "node_modules/acorn-globals": {
      "version": "6.0.0",
      "resolved": "https://registry.npmjs.org/acorn-globals/-/acorn-globals-6.0.0.tgz",
      "integrity": "sha512-ZQl7LOWaF5ePqqcX4hLuv/bLXYQNfNWw2c0/yX/TsPRKamzHcTGQnlCjHT3TsmkOUVEPS3crCxiPfdzE/Trlhg==",
      "license": "MIT",
      "dependencies": {
        "acorn": "^7.1.1",
        "acorn-walk": "^7.1.1"
      }
    },
    "node_modules/acorn-globals/node_modules/acorn": {
      "version": "7.4.1",
      "resolved": "https://registry.npmjs.org/acorn/-/acorn-7.4.1.tgz",
      "integrity": "sha512-nQyp0o1/mNdbTO1PO6kHkwSrmgZ0MT/jCCpNiwbUjGoRN4dlBhqJtoQuCnEOKzgTVwg0ZWiCoQy6SxMebQVh8A==",
      "license": "MIT",
      "bin": {
        "acorn": "bin/acorn"
      },
      "engines": {
        "node": ">=0.4.0"
      }
    },
    "node_modules/acorn-import-attributes": {
      "version": "1.9.5",
      "resolved": "https://registry.npmjs.org/acorn-import-attributes/-/acorn-import-attributes-1.9.5.tgz",
      "integrity": "sha512-n02Vykv5uA3eHGM/Z2dQrcD56kL8TyDb2p1+0P83PClMnC/nc+anbQRhIOWnSq4Ke/KvDPrY3C9hDtC/A3eHnQ==",
      "license": "MIT",
      "peerDependencies": {
        "acorn": "^8"
      }
    },
    "node_modules/acorn-jsx": {
      "version": "5.3.2",
      "resolved": "https://registry.npmjs.org/acorn-jsx/-/acorn-jsx-5.3.2.tgz",
      "integrity": "sha512-rq9s+JNhf0IChjtDXxllJ7g41oZk5SlXtp0LHwyA5cejwn7vKmKp4pPri6YEePv2PU65sAsegbXtIinmDFDXgQ==",
      "license": "MIT",
      "peerDependencies": {
        "acorn": "^6.0.0 || ^7.0.0 || ^8.0.0"
      }
    },
    "node_modules/acorn-walk": {
      "version": "7.2.0",
      "resolved": "https://registry.npmjs.org/acorn-walk/-/acorn-walk-7.2.0.tgz",
      "integrity": "sha512-OPdCF6GsMIP+Az+aWfAAOEt2/+iVDKE7oy6lJ098aoe59oAmK76qV6Gw60SbZ8jHuG2wH058GF4pLFbYamYrVA==",
      "license": "MIT",
      "engines": {
        "node": ">=0.4.0"
      }
    },
    "node_modules/address": {
      "version": "1.2.2",
      "resolved": "https://registry.npmjs.org/address/-/address-1.2.2.tgz",
      "integrity": "sha512-4B/qKCfeE/ODUaAUpSwfzazo5x29WD4r3vXiWsB7I2mSDAihwEqKO+g8GELZUQSSAo5e1XTYh3ZVfLyxBc12nA==",
      "license": "MIT",
      "engines": {
        "node": ">= 10.0.0"
      }
    },
    "node_modules/adjust-sourcemap-loader": {
      "version": "4.0.0",
      "resolved": "https://registry.npmjs.org/adjust-sourcemap-loader/-/adjust-sourcemap-loader-4.0.0.tgz",
      "integrity": "sha512-OXwN5b9pCUXNQHJpwwD2qP40byEmSgzj8B4ydSN0uMNYWiFmJ6x6KwUllMmfk8Rwu/HJDFR7U8ubsWBoN0Xp0A==",
      "license": "MIT",
      "dependencies": {
        "loader-utils": "^2.0.0",
        "regex-parser": "^2.2.11"
      },
      "engines": {
        "node": ">=8.9"
      }
    },
    "node_modules/aes-js": {
      "version": "3.0.0",
      "resolved": "https://registry.npmjs.org/aes-js/-/aes-js-3.0.0.tgz",
      "integrity": "sha512-H7wUZRn8WpTq9jocdxQ2c8x2sKo9ZVmzfRE13GiNJXfp7NcKYEdvl3vspKjXox6RIG2VtaRe4JFvxG4rqp2Zuw==",
      "license": "MIT"
    },
    "node_modules/agent-base": {
      "version": "6.0.2",
      "resolved": "https://registry.npmjs.org/agent-base/-/agent-base-6.0.2.tgz",
      "integrity": "sha512-RZNwNclF7+MS/8bDg70amg32dyeZGZxiDuQmZxKLAlQjr3jGyLx+4Kkk58UO7D2QdgFIQCovuSuZESne6RG6XQ==",
      "license": "MIT",
      "dependencies": {
        "debug": "4"
      },
      "engines": {
        "node": ">= 6.0.0"
      }
    },
    "node_modules/ajv": {
      "version": "6.12.6",
      "resolved": "https://registry.npmjs.org/ajv/-/ajv-6.12.6.tgz",
      "integrity": "sha512-j3fVLgvTo527anyYyJOGTYJbG+vnnQYvE0m5mmkc1TK+nxAppkCLMIL0aZ4dblVCNoGShhm+kzE4ZUykBoMg4g==",
      "license": "MIT",
      "dependencies": {
        "fast-deep-equal": "^3.1.1",
        "fast-json-stable-stringify": "^2.0.0",
        "json-schema-traverse": "^0.4.1",
        "uri-js": "^4.2.2"
      },
      "funding": {
        "type": "github",
        "url": "https://github.com/sponsors/epoberezkin"
      }
    },
    "node_modules/ajv-formats": {
      "version": "2.1.1",
      "resolved": "https://registry.npmjs.org/ajv-formats/-/ajv-formats-2.1.1.tgz",
      "integrity": "sha512-Wx0Kx52hxE7C18hkMEggYlEifqWZtYaRgouJor+WMdPnQyEK13vgEWyVNup7SoeeoLMsr4kf5h6dOW11I15MUA==",
      "license": "MIT",
      "dependencies": {
        "ajv": "^8.0.0"
      },
      "peerDependencies": {
        "ajv": "^8.0.0"
      },
      "peerDependenciesMeta": {
        "ajv": {
          "optional": true
        }
      }
    },
    "node_modules/ajv-formats/node_modules/ajv": {
      "version": "8.17.1",
      "resolved": "https://registry.npmjs.org/ajv/-/ajv-8.17.1.tgz",
      "integrity": "sha512-B/gBuNg5SiMTrPkC+A2+cW0RszwxYmn6VYxB/inlBStS5nx6xHIt/ehKRhIMhqusl7a8LjQoZnjCs5vhwxOQ1g==",
      "license": "MIT",
      "dependencies": {
        "fast-deep-equal": "^3.1.3",
        "fast-uri": "^3.0.1",
        "json-schema-traverse": "^1.0.0",
        "require-from-string": "^2.0.2"
      },
      "funding": {
        "type": "github",
        "url": "https://github.com/sponsors/epoberezkin"
      }
    },
    "node_modules/ajv-formats/node_modules/json-schema-traverse": {
      "version": "1.0.0",
      "resolved": "https://registry.npmjs.org/json-schema-traverse/-/json-schema-traverse-1.0.0.tgz",
      "integrity": "sha512-NM8/P9n3XjXhIZn1lLhkFaACTOURQXjWhV4BA/RnOv8xvgqtqpAX9IO4mRQxSx1Rlo4tqzeqb0sOlruaOy3dug==",
      "license": "MIT"
    },
    "node_modules/ajv-keywords": {
      "version": "3.5.2",
      "resolved": "https://registry.npmjs.org/ajv-keywords/-/ajv-keywords-3.5.2.tgz",
      "integrity": "sha512-5p6WTN0DdTGVQk6VjcEju19IgaHudalcfabD7yhDGeA6bcQnmL+CpveLJq/3hvfwd1aof6L386Ougkx6RfyMIQ==",
      "license": "MIT",
      "peerDependencies": {
        "ajv": "^6.9.1"
      }
    },
    "node_modules/ansi-escapes": {
      "version": "4.3.2",
      "resolved": "https://registry.npmjs.org/ansi-escapes/-/ansi-escapes-4.3.2.tgz",
      "integrity": "sha512-gKXj5ALrKWQLsYG9jlTRmR/xKluxHV+Z9QEwNIgCfM1/uwPMCuzVVnh5mwTd+OuBZcwSIMbqssNWRm1lE51QaQ==",
      "license": "MIT",
      "dependencies": {
        "type-fest": "^0.21.3"
      },
      "engines": {
        "node": ">=8"
      },
      "funding": {
        "url": "https://github.com/sponsors/sindresorhus"
      }
    },
    "node_modules/ansi-html": {
      "version": "0.0.9",
      "resolved": "https://registry.npmjs.org/ansi-html/-/ansi-html-0.0.9.tgz",
      "integrity": "sha512-ozbS3LuenHVxNRh/wdnN16QapUHzauqSomAl1jwwJRRsGwFwtj644lIhxfWu0Fy0acCij2+AEgHvjscq3dlVXg==",
      "engines": [
        "node >= 0.8.0"
      ],
      "license": "Apache-2.0",
      "bin": {
        "ansi-html": "bin/ansi-html"
      }
    },
    "node_modules/ansi-html-community": {
      "version": "0.0.8",
      "resolved": "https://registry.npmjs.org/ansi-html-community/-/ansi-html-community-0.0.8.tgz",
      "integrity": "sha512-1APHAyr3+PCamwNw3bXCPp4HFLONZt/yIH0sZp0/469KWNTEy+qN5jQ3GVX6DMZ1UXAi34yVwtTeaG/HpBuuzw==",
      "engines": [
        "node >= 0.8.0"
      ],
      "license": "Apache-2.0",
      "bin": {
        "ansi-html": "bin/ansi-html"
      }
    },
    "node_modules/ansi-regex": {
      "version": "5.0.1",
      "resolved": "https://registry.npmjs.org/ansi-regex/-/ansi-regex-5.0.1.tgz",
      "integrity": "sha512-quJQXlTSUGL2LH9SUXo8VwsY4soanhgo6LNSm84E1LBcE8s3O0wpdiRzyR9z/ZZJMlMWv37qOOb9pdJlMUEKFQ==",
      "license": "MIT",
      "engines": {
        "node": ">=8"
      }
    },
    "node_modules/ansi-styles": {
      "version": "3.2.1",
      "resolved": "https://registry.npmjs.org/ansi-styles/-/ansi-styles-3.2.1.tgz",
      "integrity": "sha512-VT0ZI6kZRdTh8YyJw3SMbYm/u+NqfsAxEpWO0Pf9sq8/e94WxxOpPKx9FR1FlyCtOVDNOQ+8ntlqFxiRc+r5qA==",
      "license": "MIT",
      "dependencies": {
        "color-convert": "^1.9.0"
      },
      "engines": {
        "node": ">=4"
      }
    },
    "node_modules/any-promise": {
      "version": "1.3.0",
      "resolved": "https://registry.npmjs.org/any-promise/-/any-promise-1.3.0.tgz",
      "integrity": "sha512-7UvmKalWRt1wgjL1RrGxoSJW/0QZFIegpeGvZG9kjp8vrRu55XTHbwnqq2GpXm9uLbcuhxm3IqX9OB4MZR1b2A==",
      "license": "MIT"
    },
    "node_modules/anymatch": {
      "version": "3.1.3",
      "resolved": "https://registry.npmjs.org/anymatch/-/anymatch-3.1.3.tgz",
      "integrity": "sha512-KMReFUr0B4t+D+OBkjR3KYqvocp2XaSzO55UcB6mgQMd3KbcE+mWTyvVV7D/zsdEbNnV6acZUutkiHQXvTr1Rw==",
      "license": "ISC",
      "dependencies": {
        "normalize-path": "^3.0.0",
        "picomatch": "^2.0.4"
      },
      "engines": {
        "node": ">= 8"
      }
    },
    "node_modules/arg": {
      "version": "5.0.2",
      "resolved": "https://registry.npmjs.org/arg/-/arg-5.0.2.tgz",
      "integrity": "sha512-PYjyFOLKQ9y57JvQ6QLo8dAgNqswh8M1RMJYdQduT6xbWSgK36P/Z/v+p888pM69jMMfS8Xd8F6I1kQ/I9HUGg==",
      "license": "MIT"
    },
    "node_modules/argparse": {
      "version": "1.0.10",
      "resolved": "https://registry.npmjs.org/argparse/-/argparse-1.0.10.tgz",
      "integrity": "sha512-o5Roy6tNG4SL/FOkCAN6RzjiakZS25RLYFrcMttJqbdd8BWrnA+fGz57iN5Pb06pvBGvl5gQ0B48dJlslXvoTg==",
      "license": "MIT",
      "dependencies": {
        "sprintf-js": "~1.0.2"
      }
    },
    "node_modules/aria-query": {
      "version": "5.1.3",
      "resolved": "https://registry.npmjs.org/aria-query/-/aria-query-5.1.3.tgz",
      "integrity": "sha512-R5iJ5lkuHybztUfuOAznmboyjWq8O6sqNqtK7CLOqdydi54VNbORp49mb14KbWgG1QD3JFO9hJdZ+y4KutfdOQ==",
      "license": "Apache-2.0",
      "dependencies": {
        "deep-equal": "^2.0.5"
      }
    },
    "node_modules/array-buffer-byte-length": {
      "version": "1.0.1",
      "resolved": "https://registry.npmjs.org/array-buffer-byte-length/-/array-buffer-byte-length-1.0.1.tgz",
      "integrity": "sha512-ahC5W1xgou+KTXix4sAO8Ki12Q+jf4i0+tmk3sC+zgcynshkHxzpXdImBehiUYKKKDwvfFiJl1tZt6ewscS1Mg==",
      "license": "MIT",
      "dependencies": {
        "call-bind": "^1.0.5",
        "is-array-buffer": "^3.0.4"
      },
      "engines": {
        "node": ">= 0.4"
      },
      "funding": {
        "url": "https://github.com/sponsors/ljharb"
      }
    },
    "node_modules/array-flatten": {
      "version": "1.1.1",
      "resolved": "https://registry.npmjs.org/array-flatten/-/array-flatten-1.1.1.tgz",
      "integrity": "sha512-PCVAQswWemu6UdxsDFFX/+gVeYqKAod3D3UVm91jHwynguOwAvYPhx8nNlM++NqRcK6CxxpUafjmhIdKiHibqg==",
      "license": "MIT"
    },
    "node_modules/array-includes": {
      "version": "3.1.8",
      "resolved": "https://registry.npmjs.org/array-includes/-/array-includes-3.1.8.tgz",
      "integrity": "sha512-itaWrbYbqpGXkGhZPGUulwnhVf5Hpy1xiCFsGqyIGglbBxmG5vSjxQen3/WGOjPpNEv1RtBLKxbmVXm8HpJStQ==",
      "license": "MIT",
      "dependencies": {
        "call-bind": "^1.0.7",
        "define-properties": "^1.2.1",
        "es-abstract": "^1.23.2",
        "es-object-atoms": "^1.0.0",
        "get-intrinsic": "^1.2.4",
        "is-string": "^1.0.7"
      },
      "engines": {
        "node": ">= 0.4"
      },
      "funding": {
        "url": "https://github.com/sponsors/ljharb"
      }
    },
    "node_modules/array-union": {
      "version": "2.1.0",
      "resolved": "https://registry.npmjs.org/array-union/-/array-union-2.1.0.tgz",
      "integrity": "sha512-HGyxoOTYUyCM6stUe6EJgnd4EoewAI7zMdfqO+kGjnlZmBDz/cR5pf8r/cR4Wq60sL/p0IkcjUEEPwS3GFrIyw==",
      "license": "MIT",
      "engines": {
        "node": ">=8"
      }
    },
    "node_modules/array.prototype.findlast": {
      "version": "1.2.5",
      "resolved": "https://registry.npmjs.org/array.prototype.findlast/-/array.prototype.findlast-1.2.5.tgz",
      "integrity": "sha512-CVvd6FHg1Z3POpBLxO6E6zr+rSKEQ9L6rZHAaY7lLfhKsWYUBBOuMs0e9o24oopj6H+geRCX0YJ+TJLBK2eHyQ==",
      "license": "MIT",
      "dependencies": {
        "call-bind": "^1.0.7",
        "define-properties": "^1.2.1",
        "es-abstract": "^1.23.2",
        "es-errors": "^1.3.0",
        "es-object-atoms": "^1.0.0",
        "es-shim-unscopables": "^1.0.2"
      },
      "engines": {
        "node": ">= 0.4"
      },
      "funding": {
        "url": "https://github.com/sponsors/ljharb"
      }
    },
    "node_modules/array.prototype.findlastindex": {
      "version": "1.2.5",
      "resolved": "https://registry.npmjs.org/array.prototype.findlastindex/-/array.prototype.findlastindex-1.2.5.tgz",
      "integrity": "sha512-zfETvRFA8o7EiNn++N5f/kaCw221hrpGsDmcpndVupkPzEc1Wuf3VgC0qby1BbHs7f5DVYjgtEU2LLh5bqeGfQ==",
      "license": "MIT",
      "dependencies": {
        "call-bind": "^1.0.7",
        "define-properties": "^1.2.1",
        "es-abstract": "^1.23.2",
        "es-errors": "^1.3.0",
        "es-object-atoms": "^1.0.0",
        "es-shim-unscopables": "^1.0.2"
      },
      "engines": {
        "node": ">= 0.4"
      },
      "funding": {
        "url": "https://github.com/sponsors/ljharb"
      }
    },
    "node_modules/array.prototype.flat": {
      "version": "1.3.2",
      "resolved": "https://registry.npmjs.org/array.prototype.flat/-/array.prototype.flat-1.3.2.tgz",
      "integrity": "sha512-djYB+Zx2vLewY8RWlNCUdHjDXs2XOgm602S9E7P/UpHgfeHL00cRiIF+IN/G/aUJ7kGPb6yO/ErDI5V2s8iycA==",
      "license": "MIT",
      "dependencies": {
        "call-bind": "^1.0.2",
        "define-properties": "^1.2.0",
        "es-abstract": "^1.22.1",
        "es-shim-unscopables": "^1.0.0"
      },
      "engines": {
        "node": ">= 0.4"
      },
      "funding": {
        "url": "https://github.com/sponsors/ljharb"
      }
    },
    "node_modules/array.prototype.flatmap": {
      "version": "1.3.2",
      "resolved": "https://registry.npmjs.org/array.prototype.flatmap/-/array.prototype.flatmap-1.3.2.tgz",
      "integrity": "sha512-Ewyx0c9PmpcsByhSW4r+9zDU7sGjFc86qf/kKtuSCRdhfbk0SNLLkaT5qvcHnRGgc5NP/ly/y+qkXkqONX54CQ==",
      "license": "MIT",
      "dependencies": {
        "call-bind": "^1.0.2",
        "define-properties": "^1.2.0",
        "es-abstract": "^1.22.1",
        "es-shim-unscopables": "^1.0.0"
      },
      "engines": {
        "node": ">= 0.4"
      },
      "funding": {
        "url": "https://github.com/sponsors/ljharb"
      }
    },
    "node_modules/array.prototype.reduce": {
      "version": "1.0.7",
      "resolved": "https://registry.npmjs.org/array.prototype.reduce/-/array.prototype.reduce-1.0.7.tgz",
      "integrity": "sha512-mzmiUCVwtiD4lgxYP8g7IYy8El8p2CSMePvIbTS7gchKir/L1fgJrk0yDKmAX6mnRQFKNADYIk8nNlTris5H1Q==",
      "license": "MIT",
      "dependencies": {
        "call-bind": "^1.0.7",
        "define-properties": "^1.2.1",
        "es-abstract": "^1.23.2",
        "es-array-method-boxes-properly": "^1.0.0",
        "es-errors": "^1.3.0",
        "es-object-atoms": "^1.0.0",
        "is-string": "^1.0.7"
      },
      "engines": {
        "node": ">= 0.4"
      },
      "funding": {
        "url": "https://github.com/sponsors/ljharb"
      }
    },
    "node_modules/array.prototype.tosorted": {
      "version": "1.1.4",
      "resolved": "https://registry.npmjs.org/array.prototype.tosorted/-/array.prototype.tosorted-1.1.4.tgz",
      "integrity": "sha512-p6Fx8B7b7ZhL/gmUsAy0D15WhvDccw3mnGNbZpi3pmeJdxtWsj2jEaI4Y6oo3XiHfzuSgPwKc04MYt6KgvC/wA==",
      "license": "MIT",
      "dependencies": {
        "call-bind": "^1.0.7",
        "define-properties": "^1.2.1",
        "es-abstract": "^1.23.3",
        "es-errors": "^1.3.0",
        "es-shim-unscopables": "^1.0.2"
      },
      "engines": {
        "node": ">= 0.4"
      }
    },
    "node_modules/arraybuffer.prototype.slice": {
      "version": "1.0.3",
      "resolved": "https://registry.npmjs.org/arraybuffer.prototype.slice/-/arraybuffer.prototype.slice-1.0.3.tgz",
      "integrity": "sha512-bMxMKAjg13EBSVscxTaYA4mRc5t1UAXa2kXiGTNfZ079HIWXEkKmkgFrh/nJqamaLSrXO5H4WFFkPEaLJWbs3A==",
      "license": "MIT",
      "dependencies": {
        "array-buffer-byte-length": "^1.0.1",
        "call-bind": "^1.0.5",
        "define-properties": "^1.2.1",
        "es-abstract": "^1.22.3",
        "es-errors": "^1.2.1",
        "get-intrinsic": "^1.2.3",
        "is-array-buffer": "^3.0.4",
        "is-shared-array-buffer": "^1.0.2"
      },
      "engines": {
        "node": ">= 0.4"
      },
      "funding": {
        "url": "https://github.com/sponsors/ljharb"
      }
    },
    "node_modules/asap": {
      "version": "2.0.6",
      "resolved": "https://registry.npmjs.org/asap/-/asap-2.0.6.tgz",
      "integrity": "sha512-BSHWgDSAiKs50o2Re8ppvp3seVHXSRM44cdSsT9FfNEUUZLOGWVCsiWaRPWM1Znn+mqZ1OfVZ3z3DWEzSp7hRA==",
      "license": "MIT"
    },
    "node_modules/ast-types-flow": {
      "version": "0.0.8",
      "resolved": "https://registry.npmjs.org/ast-types-flow/-/ast-types-flow-0.0.8.tgz",
      "integrity": "sha512-OH/2E5Fg20h2aPrbe+QL8JZQFko0YZaF+j4mnQ7BGhfavO7OpSLa8a0y9sBwomHdSbkhTS8TQNayBfnW5DwbvQ==",
      "license": "MIT"
    },
    "node_modules/async": {
      "version": "3.2.5",
      "resolved": "https://registry.npmjs.org/async/-/async-3.2.5.tgz",
      "integrity": "sha512-baNZyqaaLhyLVKm/DlvdW051MSgO6b8eVfIezl9E5PqWxFgzLm/wQntEW4zOytVburDEr0JlALEpdOFwvErLsg==",
      "license": "MIT"
    },
    "node_modules/asynckit": {
      "version": "0.4.0",
      "resolved": "https://registry.npmjs.org/asynckit/-/asynckit-0.4.0.tgz",
      "integrity": "sha512-Oei9OH4tRh0YqU3GxhX79dM/mwVgvbZJaSNaRk+bshkj0S5cfHcgYakreBjrHwatXKbz+IoIdYLxrKim2MjW0Q==",
      "license": "MIT"
    },
    "node_modules/at-least-node": {
      "version": "1.0.0",
      "resolved": "https://registry.npmjs.org/at-least-node/-/at-least-node-1.0.0.tgz",
      "integrity": "sha512-+q/t7Ekv1EDY2l6Gda6LLiX14rU9TV20Wa3ofeQmwPFZbOMo9DXrLbOjFaaclkXKWidIaopwAObQDqwWtGUjqg==",
      "license": "ISC",
      "engines": {
        "node": ">= 4.0.0"
      }
    },
    "node_modules/autoprefixer": {
      "version": "10.4.20",
      "resolved": "https://registry.npmjs.org/autoprefixer/-/autoprefixer-10.4.20.tgz",
      "integrity": "sha512-XY25y5xSv/wEoqzDyXXME4AFfkZI0P23z6Fs3YgymDnKJkCGOnkL0iTxCa85UTqaSgfcqyf3UA6+c7wUvx/16g==",
      "funding": [
        {
          "type": "opencollective",
          "url": "https://opencollective.com/postcss/"
        },
        {
          "type": "tidelift",
          "url": "https://tidelift.com/funding/github/npm/autoprefixer"
        },
        {
          "type": "github",
          "url": "https://github.com/sponsors/ai"
        }
      ],
      "license": "MIT",
      "dependencies": {
        "browserslist": "^4.23.3",
        "caniuse-lite": "^1.0.30001646",
        "fraction.js": "^4.3.7",
        "normalize-range": "^0.1.2",
        "picocolors": "^1.0.1",
        "postcss-value-parser": "^4.2.0"
      },
      "bin": {
        "autoprefixer": "bin/autoprefixer"
      },
      "engines": {
        "node": "^10 || ^12 || >=14"
      },
      "peerDependencies": {
        "postcss": "^8.1.0"
      }
    },
    "node_modules/available-typed-arrays": {
      "version": "1.0.7",
      "resolved": "https://registry.npmjs.org/available-typed-arrays/-/available-typed-arrays-1.0.7.tgz",
      "integrity": "sha512-wvUjBtSGN7+7SjNpq/9M2Tg350UZD3q62IFZLbRAR1bSMlCo1ZaeW+BJ+D090e4hIIZLBcTDWe4Mh4jvUDajzQ==",
      "license": "MIT",
      "dependencies": {
        "possible-typed-array-names": "^1.0.0"
      },
      "engines": {
        "node": ">= 0.4"
      },
      "funding": {
        "url": "https://github.com/sponsors/ljharb"
      }
    },
    "node_modules/axe-core": {
      "version": "4.10.0",
      "resolved": "https://registry.npmjs.org/axe-core/-/axe-core-4.10.0.tgz",
      "integrity": "sha512-Mr2ZakwQ7XUAjp7pAwQWRhhK8mQQ6JAaNWSjmjxil0R8BPioMtQsTLOolGYkji1rcL++3dCqZA3zWqpT+9Ew6g==",
      "license": "MPL-2.0",
      "engines": {
        "node": ">=4"
      }
    },
    "node_modules/axobject-query": {
      "version": "3.1.1",
      "resolved": "https://registry.npmjs.org/axobject-query/-/axobject-query-3.1.1.tgz",
      "integrity": "sha512-goKlv8DZrK9hUh975fnHzhNIO4jUnFCfv/dszV5VwUGDFjI6vQ2VwoyjYjYNEbBE8AH87TduWP5uyDR1D+Iteg==",
      "license": "Apache-2.0",
      "dependencies": {
        "deep-equal": "^2.0.5"
      }
    },
    "node_modules/babel-jest": {
      "version": "27.5.1",
      "resolved": "https://registry.npmjs.org/babel-jest/-/babel-jest-27.5.1.tgz",
      "integrity": "sha512-cdQ5dXjGRd0IBRATiQ4mZGlGlRE8kJpjPOixdNRdT+m3UcNqmYWN6rK6nvtXYfY3D76cb8s/O1Ss8ea24PIwcg==",
      "license": "MIT",
      "dependencies": {
        "@jest/transform": "^27.5.1",
        "@jest/types": "^27.5.1",
        "@types/babel__core": "^7.1.14",
        "babel-plugin-istanbul": "^6.1.1",
        "babel-preset-jest": "^27.5.1",
        "chalk": "^4.0.0",
        "graceful-fs": "^4.2.9",
        "slash": "^3.0.0"
      },
      "engines": {
        "node": "^10.13.0 || ^12.13.0 || ^14.15.0 || >=15.0.0"
      },
      "peerDependencies": {
        "@babel/core": "^7.8.0"
      }
    },
    "node_modules/babel-jest/node_modules/ansi-styles": {
      "version": "4.3.0",
      "resolved": "https://registry.npmjs.org/ansi-styles/-/ansi-styles-4.3.0.tgz",
      "integrity": "sha512-zbB9rCJAT1rbjiVDb2hqKFHNYLxgtk8NURxZ3IZwD3F6NtxbXZQCnnSi1Lkx+IDohdPlFp222wVALIheZJQSEg==",
      "license": "MIT",
      "dependencies": {
        "color-convert": "^2.0.1"
      },
      "engines": {
        "node": ">=8"
      },
      "funding": {
        "url": "https://github.com/chalk/ansi-styles?sponsor=1"
      }
    },
    "node_modules/babel-jest/node_modules/chalk": {
      "version": "4.1.2",
      "resolved": "https://registry.npmjs.org/chalk/-/chalk-4.1.2.tgz",
      "integrity": "sha512-oKnbhFyRIXpUuez8iBMmyEa4nbj4IOQyuhc/wy9kY7/WVPcwIO9VA668Pu8RkO7+0G76SLROeyw9CpQ061i4mA==",
      "license": "MIT",
      "dependencies": {
        "ansi-styles": "^4.1.0",
        "supports-color": "^7.1.0"
      },
      "engines": {
        "node": ">=10"
      },
      "funding": {
        "url": "https://github.com/chalk/chalk?sponsor=1"
      }
    },
    "node_modules/babel-jest/node_modules/color-convert": {
      "version": "2.0.1",
      "resolved": "https://registry.npmjs.org/color-convert/-/color-convert-2.0.1.tgz",
      "integrity": "sha512-RRECPsj7iu/xb5oKYcsFHSppFNnsj/52OVTRKb4zP5onXwVF3zVmmToNcOfGC+CRDpfK/U584fMg38ZHCaElKQ==",
      "license": "MIT",
      "dependencies": {
        "color-name": "~1.1.4"
      },
      "engines": {
        "node": ">=7.0.0"
      }
    },
    "node_modules/babel-jest/node_modules/color-name": {
      "version": "1.1.4",
      "resolved": "https://registry.npmjs.org/color-name/-/color-name-1.1.4.tgz",
      "integrity": "sha512-dOy+3AuW3a2wNbZHIuMZpTcgjGuLU/uBL/ubcZF9OXbDo8ff4O8yVp5Bf0efS8uEoYo5q4Fx7dY9OgQGXgAsQA==",
      "license": "MIT"
    },
    "node_modules/babel-jest/node_modules/has-flag": {
      "version": "4.0.0",
      "resolved": "https://registry.npmjs.org/has-flag/-/has-flag-4.0.0.tgz",
      "integrity": "sha512-EykJT/Q1KjTWctppgIAgfSO0tKVuZUjhgMr17kqTumMl6Afv3EISleU7qZUzoXDFTAHTDC4NOoG/ZxU3EvlMPQ==",
      "license": "MIT",
      "engines": {
        "node": ">=8"
      }
    },
    "node_modules/babel-jest/node_modules/supports-color": {
      "version": "7.2.0",
      "resolved": "https://registry.npmjs.org/supports-color/-/supports-color-7.2.0.tgz",
      "integrity": "sha512-qpCAvRl9stuOHveKsn7HncJRvv501qIacKzQlO/+Lwxc9+0q2wLyv4Dfvt80/DPn2pqOBsJdDiogXGR9+OvwRw==",
      "license": "MIT",
      "dependencies": {
        "has-flag": "^4.0.0"
      },
      "engines": {
        "node": ">=8"
      }
    },
    "node_modules/babel-loader": {
      "version": "8.3.0",
      "resolved": "https://registry.npmjs.org/babel-loader/-/babel-loader-8.3.0.tgz",
      "integrity": "sha512-H8SvsMF+m9t15HNLMipppzkC+Y2Yq+v3SonZyU70RBL/h1gxPkH08Ot8pEE9Z4Kd+czyWJClmFS8qzIP9OZ04Q==",
      "license": "MIT",
      "dependencies": {
        "find-cache-dir": "^3.3.1",
        "loader-utils": "^2.0.0",
        "make-dir": "^3.1.0",
        "schema-utils": "^2.6.5"
      },
      "engines": {
        "node": ">= 8.9"
      },
      "peerDependencies": {
        "@babel/core": "^7.0.0",
        "webpack": ">=2"
      }
    },
    "node_modules/babel-loader/node_modules/schema-utils": {
      "version": "2.7.1",
      "resolved": "https://registry.npmjs.org/schema-utils/-/schema-utils-2.7.1.tgz",
      "integrity": "sha512-SHiNtMOUGWBQJwzISiVYKu82GiV4QYGePp3odlY1tuKO7gPtphAT5R/py0fA6xtbgLL/RvtJZnU9b8s0F1q0Xg==",
      "license": "MIT",
      "dependencies": {
        "@types/json-schema": "^7.0.5",
        "ajv": "^6.12.4",
        "ajv-keywords": "^3.5.2"
      },
      "engines": {
        "node": ">= 8.9.0"
      },
      "funding": {
        "type": "opencollective",
        "url": "https://opencollective.com/webpack"
      }
    },
    "node_modules/babel-plugin-istanbul": {
      "version": "6.1.1",
      "resolved": "https://registry.npmjs.org/babel-plugin-istanbul/-/babel-plugin-istanbul-6.1.1.tgz",
      "integrity": "sha512-Y1IQok9821cC9onCx5otgFfRm7Lm+I+wwxOx738M/WLPZ9Q42m4IG5W0FNX8WLL2gYMZo3JkuXIH2DOpWM+qwA==",
      "license": "BSD-3-Clause",
      "dependencies": {
        "@babel/helper-plugin-utils": "^7.0.0",
        "@istanbuljs/load-nyc-config": "^1.0.0",
        "@istanbuljs/schema": "^0.1.2",
        "istanbul-lib-instrument": "^5.0.4",
        "test-exclude": "^6.0.0"
      },
      "engines": {
        "node": ">=8"
      }
    },
    "node_modules/babel-plugin-jest-hoist": {
      "version": "27.5.1",
      "resolved": "https://registry.npmjs.org/babel-plugin-jest-hoist/-/babel-plugin-jest-hoist-27.5.1.tgz",
      "integrity": "sha512-50wCwD5EMNW4aRpOwtqzyZHIewTYNxLA4nhB+09d8BIssfNfzBRhkBIHiaPv1Si226TQSvp8gxAJm2iY2qs2hQ==",
      "license": "MIT",
      "dependencies": {
        "@babel/template": "^7.3.3",
        "@babel/types": "^7.3.3",
        "@types/babel__core": "^7.0.0",
        "@types/babel__traverse": "^7.0.6"
      },
      "engines": {
        "node": "^10.13.0 || ^12.13.0 || ^14.15.0 || >=15.0.0"
      }
    },
    "node_modules/babel-plugin-macros": {
      "version": "3.1.0",
      "resolved": "https://registry.npmjs.org/babel-plugin-macros/-/babel-plugin-macros-3.1.0.tgz",
      "integrity": "sha512-Cg7TFGpIr01vOQNODXOOaGz2NpCU5gl8x1qJFbb6hbZxR7XrcE2vtbAsTAbJ7/xwJtUuJEw8K8Zr/AE0LHlesg==",
      "license": "MIT",
      "dependencies": {
        "@babel/runtime": "^7.12.5",
        "cosmiconfig": "^7.0.0",
        "resolve": "^1.19.0"
      },
      "engines": {
        "node": ">=10",
        "npm": ">=6"
      }
    },
    "node_modules/babel-plugin-named-asset-import": {
      "version": "0.3.8",
      "resolved": "https://registry.npmjs.org/babel-plugin-named-asset-import/-/babel-plugin-named-asset-import-0.3.8.tgz",
      "integrity": "sha512-WXiAc++qo7XcJ1ZnTYGtLxmBCVbddAml3CEXgWaBzNzLNoxtQ8AiGEFDMOhot9XjTCQbvP5E77Fj9Gk924f00Q==",
      "license": "MIT",
      "peerDependencies": {
        "@babel/core": "^7.1.0"
      }
    },
    "node_modules/babel-plugin-polyfill-corejs2": {
      "version": "0.4.11",
      "resolved": "https://registry.npmjs.org/babel-plugin-polyfill-corejs2/-/babel-plugin-polyfill-corejs2-0.4.11.tgz",
      "integrity": "sha512-sMEJ27L0gRHShOh5G54uAAPaiCOygY/5ratXuiyb2G46FmlSpc9eFCzYVyDiPxfNbwzA7mYahmjQc5q+CZQ09Q==",
      "license": "MIT",
      "dependencies": {
        "@babel/compat-data": "^7.22.6",
        "@babel/helper-define-polyfill-provider": "^0.6.2",
        "semver": "^6.3.1"
      },
      "peerDependencies": {
        "@babel/core": "^7.4.0 || ^8.0.0-0 <8.0.0"
      }
    },
    "node_modules/babel-plugin-polyfill-corejs2/node_modules/semver": {
      "version": "6.3.1",
      "resolved": "https://registry.npmjs.org/semver/-/semver-6.3.1.tgz",
      "integrity": "sha512-BR7VvDCVHO+q2xBEWskxS6DJE1qRnb7DxzUrogb71CWoSficBxYsiAGd+Kl0mmq/MprG9yArRkyrQxTO6XjMzA==",
      "license": "ISC",
      "bin": {
        "semver": "bin/semver.js"
      }
    },
    "node_modules/babel-plugin-polyfill-corejs3": {
      "version": "0.10.6",
      "resolved": "https://registry.npmjs.org/babel-plugin-polyfill-corejs3/-/babel-plugin-polyfill-corejs3-0.10.6.tgz",
      "integrity": "sha512-b37+KR2i/khY5sKmWNVQAnitvquQbNdWy6lJdsr0kmquCKEEUgMKK4SboVM3HtfnZilfjr4MMQ7vY58FVWDtIA==",
      "license": "MIT",
      "dependencies": {
        "@babel/helper-define-polyfill-provider": "^0.6.2",
        "core-js-compat": "^3.38.0"
      },
      "peerDependencies": {
        "@babel/core": "^7.4.0 || ^8.0.0-0 <8.0.0"
      }
    },
    "node_modules/babel-plugin-polyfill-regenerator": {
      "version": "0.6.2",
      "resolved": "https://registry.npmjs.org/babel-plugin-polyfill-regenerator/-/babel-plugin-polyfill-regenerator-0.6.2.tgz",
      "integrity": "sha512-2R25rQZWP63nGwaAswvDazbPXfrM3HwVoBXK6HcqeKrSrL/JqcC/rDcf95l4r7LXLyxDXc8uQDa064GubtCABg==",
      "license": "MIT",
      "dependencies": {
        "@babel/helper-define-polyfill-provider": "^0.6.2"
      },
      "peerDependencies": {
        "@babel/core": "^7.4.0 || ^8.0.0-0 <8.0.0"
      }
    },
    "node_modules/babel-plugin-transform-react-remove-prop-types": {
      "version": "0.4.24",
      "resolved": "https://registry.npmjs.org/babel-plugin-transform-react-remove-prop-types/-/babel-plugin-transform-react-remove-prop-types-0.4.24.tgz",
      "integrity": "sha512-eqj0hVcJUR57/Ug2zE1Yswsw4LhuqqHhD+8v120T1cl3kjg76QwtyBrdIk4WVwK+lAhBJVYCd/v+4nc4y+8JsA==",
      "license": "MIT"
    },
    "node_modules/babel-preset-current-node-syntax": {
      "version": "1.0.1",
      "resolved": "https://registry.npmjs.org/babel-preset-current-node-syntax/-/babel-preset-current-node-syntax-1.0.1.tgz",
      "integrity": "sha512-M7LQ0bxarkxQoN+vz5aJPsLBn77n8QgTFmo8WK0/44auK2xlCXrYcUxHFxgU7qW5Yzw/CjmLRK2uJzaCd7LvqQ==",
      "license": "MIT",
      "dependencies": {
        "@babel/plugin-syntax-async-generators": "^7.8.4",
        "@babel/plugin-syntax-bigint": "^7.8.3",
        "@babel/plugin-syntax-class-properties": "^7.8.3",
        "@babel/plugin-syntax-import-meta": "^7.8.3",
        "@babel/plugin-syntax-json-strings": "^7.8.3",
        "@babel/plugin-syntax-logical-assignment-operators": "^7.8.3",
        "@babel/plugin-syntax-nullish-coalescing-operator": "^7.8.3",
        "@babel/plugin-syntax-numeric-separator": "^7.8.3",
        "@babel/plugin-syntax-object-rest-spread": "^7.8.3",
        "@babel/plugin-syntax-optional-catch-binding": "^7.8.3",
        "@babel/plugin-syntax-optional-chaining": "^7.8.3",
        "@babel/plugin-syntax-top-level-await": "^7.8.3"
      },
      "peerDependencies": {
        "@babel/core": "^7.0.0"
      }
    },
    "node_modules/babel-preset-jest": {
      "version": "27.5.1",
      "resolved": "https://registry.npmjs.org/babel-preset-jest/-/babel-preset-jest-27.5.1.tgz",
      "integrity": "sha512-Nptf2FzlPCWYuJg41HBqXVT8ym6bXOevuCTbhxlUpjwtysGaIWFvDEjp4y+G7fl13FgOdjs7P/DmErqH7da0Ag==",
      "license": "MIT",
      "dependencies": {
        "babel-plugin-jest-hoist": "^27.5.1",
        "babel-preset-current-node-syntax": "^1.0.0"
      },
      "engines": {
        "node": "^10.13.0 || ^12.13.0 || ^14.15.0 || >=15.0.0"
      },
      "peerDependencies": {
        "@babel/core": "^7.0.0"
      }
    },
    "node_modules/babel-preset-react-app": {
      "version": "10.0.1",
      "resolved": "https://registry.npmjs.org/babel-preset-react-app/-/babel-preset-react-app-10.0.1.tgz",
      "integrity": "sha512-b0D9IZ1WhhCWkrTXyFuIIgqGzSkRIH5D5AmB0bXbzYAB1OBAwHcUeyWW2LorutLWF5btNo/N7r/cIdmvvKJlYg==",
      "license": "MIT",
      "dependencies": {
        "@babel/core": "^7.16.0",
        "@babel/plugin-proposal-class-properties": "^7.16.0",
        "@babel/plugin-proposal-decorators": "^7.16.4",
        "@babel/plugin-proposal-nullish-coalescing-operator": "^7.16.0",
        "@babel/plugin-proposal-numeric-separator": "^7.16.0",
        "@babel/plugin-proposal-optional-chaining": "^7.16.0",
        "@babel/plugin-proposal-private-methods": "^7.16.0",
        "@babel/plugin-transform-flow-strip-types": "^7.16.0",
        "@babel/plugin-transform-react-display-name": "^7.16.0",
        "@babel/plugin-transform-runtime": "^7.16.4",
        "@babel/preset-env": "^7.16.4",
        "@babel/preset-react": "^7.16.0",
        "@babel/preset-typescript": "^7.16.0",
        "@babel/runtime": "^7.16.3",
        "babel-plugin-macros": "^3.1.0",
        "babel-plugin-transform-react-remove-prop-types": "^0.4.24"
      }
    },
    "node_modules/balanced-match": {
      "version": "1.0.2",
      "resolved": "https://registry.npmjs.org/balanced-match/-/balanced-match-1.0.2.tgz",
      "integrity": "sha512-3oSeUO0TMV67hN1AmbXsK4yaqU7tjiHlbxRDZOpH0KW9+CeX4bRAaX0Anxt0tx2MrpRpWwQaPwIlISEJhYU5Pw==",
      "license": "MIT"
    },
    "node_modules/batch": {
      "version": "0.6.1",
      "resolved": "https://registry.npmjs.org/batch/-/batch-0.6.1.tgz",
      "integrity": "sha512-x+VAiMRL6UPkx+kudNvxTl6hB2XNNCG2r+7wixVfIYwu/2HKRXimwQyaumLjMveWvT2Hkd/cAJw+QBMfJ/EKVw==",
      "license": "MIT"
    },
    "node_modules/bech32": {
      "version": "1.1.4",
      "resolved": "https://registry.npmjs.org/bech32/-/bech32-1.1.4.tgz",
      "integrity": "sha512-s0IrSOzLlbvX7yp4WBfPITzpAU8sqQcpsmwXDiKwrG4r491vwCO/XpejasRNl0piBMe/DvP4Tz0mIS/X1DPJBQ==",
      "license": "MIT"
    },
    "node_modules/bfj": {
      "version": "7.1.0",
      "resolved": "https://registry.npmjs.org/bfj/-/bfj-7.1.0.tgz",
      "integrity": "sha512-I6MMLkn+anzNdCUp9hMRyui1HaNEUCco50lxbvNS4+EyXg8lN3nJ48PjPWtbH8UVS9CuMoaKE9U2V3l29DaRQw==",
      "license": "MIT",
      "dependencies": {
        "bluebird": "^3.7.2",
        "check-types": "^11.2.3",
        "hoopy": "^0.1.4",
        "jsonpath": "^1.1.1",
        "tryer": "^1.0.1"
      },
      "engines": {
        "node": ">= 8.0.0"
      }
    },
    "node_modules/big.js": {
      "version": "5.2.2",
      "resolved": "https://registry.npmjs.org/big.js/-/big.js-5.2.2.tgz",
      "integrity": "sha512-vyL2OymJxmarO8gxMr0mhChsO9QGwhynfuu4+MHTAW6czfq9humCB7rKpUjDd9YUiDPU4mzpyupFSvOClAwbmQ==",
      "license": "MIT",
      "engines": {
        "node": "*"
      }
    },
    "node_modules/binary-extensions": {
      "version": "2.3.0",
      "resolved": "https://registry.npmjs.org/binary-extensions/-/binary-extensions-2.3.0.tgz",
      "integrity": "sha512-Ceh+7ox5qe7LJuLHoY0feh3pHuUDHAcRUeyL2VYghZwfpkNIy/+8Ocg0a3UuSoYzavmylwuLWQOf3hl0jjMMIw==",
      "license": "MIT",
      "engines": {
        "node": ">=8"
      },
      "funding": {
        "url": "https://github.com/sponsors/sindresorhus"
      }
    },
    "node_modules/bluebird": {
      "version": "3.7.2",
      "resolved": "https://registry.npmjs.org/bluebird/-/bluebird-3.7.2.tgz",
      "integrity": "sha512-XpNj6GDQzdfW+r2Wnn7xiSAd7TM3jzkxGXBGTtWKuSXv1xUV+azxAm8jdWZN06QTQk+2N2XB9jRDkvbmQmcRtg==",
      "license": "MIT"
    },
    "node_modules/bn.js": {
      "version": "5.2.1",
      "resolved": "https://registry.npmjs.org/bn.js/-/bn.js-5.2.1.tgz",
      "integrity": "sha512-eXRvHzWyYPBuB4NBy0cmYQjGitUrtqwbvlzP3G6VFnNRbsZQIxQ10PbKKHt8gZ/HW/D/747aDl+QkDqg3KQLMQ==",
      "license": "MIT"
    },
    "node_modules/body-parser": {
      "version": "1.20.2",
      "resolved": "https://registry.npmjs.org/body-parser/-/body-parser-1.20.2.tgz",
      "integrity": "sha512-ml9pReCu3M61kGlqoTm2umSXTlRTuGTx0bfYj+uIUKKYycG5NtSbeetV3faSU6R7ajOPw0g/J1PvK4qNy7s5bA==",
      "license": "MIT",
      "dependencies": {
        "bytes": "3.1.2",
        "content-type": "~1.0.5",
        "debug": "2.6.9",
        "depd": "2.0.0",
        "destroy": "1.2.0",
        "http-errors": "2.0.0",
        "iconv-lite": "0.4.24",
        "on-finished": "2.4.1",
        "qs": "6.11.0",
        "raw-body": "2.5.2",
        "type-is": "~1.6.18",
        "unpipe": "1.0.0"
      },
      "engines": {
        "node": ">= 0.8",
        "npm": "1.2.8000 || >= 1.4.16"
      }
    },
    "node_modules/body-parser/node_modules/bytes": {
      "version": "3.1.2",
      "resolved": "https://registry.npmjs.org/bytes/-/bytes-3.1.2.tgz",
      "integrity": "sha512-/Nf7TyzTx6S3yRJObOAV7956r8cr2+Oj8AC5dt8wSP3BQAoeX58NoHyCU8P8zGkNXStjTSi6fzO6F0pBdcYbEg==",
      "license": "MIT",
      "engines": {
        "node": ">= 0.8"
      }
    },
    "node_modules/body-parser/node_modules/debug": {
      "version": "2.6.9",
      "resolved": "https://registry.npmjs.org/debug/-/debug-2.6.9.tgz",
      "integrity": "sha512-bC7ElrdJaJnPbAP+1EotYvqZsb3ecl5wi6Bfi6BJTUcNowp6cvspg0jXznRTKDjm/E7AdgFBVeAPVMNcKGsHMA==",
      "license": "MIT",
      "dependencies": {
        "ms": "2.0.0"
      }
    },
    "node_modules/body-parser/node_modules/iconv-lite": {
      "version": "0.4.24",
      "resolved": "https://registry.npmjs.org/iconv-lite/-/iconv-lite-0.4.24.tgz",
      "integrity": "sha512-v3MXnZAcvnywkTUEZomIActle7RXXeedOR31wwl7VlyoXO4Qi9arvSenNQWne1TcRwhCL1HwLI21bEqdpj8/rA==",
      "license": "MIT",
      "dependencies": {
        "safer-buffer": ">= 2.1.2 < 3"
      },
      "engines": {
        "node": ">=0.10.0"
      }
    },
    "node_modules/body-parser/node_modules/ms": {
      "version": "2.0.0",
      "resolved": "https://registry.npmjs.org/ms/-/ms-2.0.0.tgz",
      "integrity": "sha512-Tpp60P6IUJDTuOq/5Z8cdskzJujfwqfOTkrwIwj7IRISpnkJnT6SyJ4PCPnGMoFjC9ddhal5KVIYtAt97ix05A==",
      "license": "MIT"
    },
    "node_modules/bonjour-service": {
      "version": "1.2.1",
      "resolved": "https://registry.npmjs.org/bonjour-service/-/bonjour-service-1.2.1.tgz",
      "integrity": "sha512-oSzCS2zV14bh2kji6vNe7vrpJYCHGvcZnlffFQ1MEoX/WOeQ/teD8SYWKR942OI3INjq8OMNJlbPK5LLLUxFDw==",
      "license": "MIT",
      "dependencies": {
        "fast-deep-equal": "^3.1.3",
        "multicast-dns": "^7.2.5"
      }
    },
    "node_modules/boolbase": {
      "version": "1.0.0",
      "resolved": "https://registry.npmjs.org/boolbase/-/boolbase-1.0.0.tgz",
      "integrity": "sha512-JZOSA7Mo9sNGB8+UjSgzdLtokWAky1zbztM3WRLCbZ70/3cTANmQmOdR7y2g+J0e2WXywy1yS468tY+IruqEww==",
      "license": "ISC"
    },
    "node_modules/brace-expansion": {
      "version": "1.1.11",
      "resolved": "https://registry.npmjs.org/brace-expansion/-/brace-expansion-1.1.11.tgz",
      "integrity": "sha512-iCuPHDFgrHX7H2vEI/5xpz07zSHB00TpugqhmYtVmMO6518mCuRMoOYFldEBl0g187ufozdaHgWKcYFb61qGiA==",
      "license": "MIT",
      "dependencies": {
        "balanced-match": "^1.0.0",
        "concat-map": "0.0.1"
      }
    },
    "node_modules/braces": {
      "version": "3.0.3",
      "resolved": "https://registry.npmjs.org/braces/-/braces-3.0.3.tgz",
      "integrity": "sha512-yQbXgO/OSZVD2IsiLlro+7Hf6Q18EJrKSEsdoMzKePKXct3gvD8oLcOQdIzGupr5Fj+EDe8gO/lxc1BzfMpxvA==",
      "license": "MIT",
      "dependencies": {
        "fill-range": "^7.1.1"
      },
      "engines": {
        "node": ">=8"
      }
    },
    "node_modules/brorand": {
      "version": "1.1.0",
      "resolved": "https://registry.npmjs.org/brorand/-/brorand-1.1.0.tgz",
      "integrity": "sha512-cKV8tMCEpQs4hK/ik71d6LrPOnpkpGBR0wzxqr68g2m/LB2GxVYQroAjMJZRVM1Y4BCjCKc3vAamxSzOY2RP+w==",
      "license": "MIT"
    },
    "node_modules/browser-process-hrtime": {
      "version": "1.0.0",
      "resolved": "https://registry.npmjs.org/browser-process-hrtime/-/browser-process-hrtime-1.0.0.tgz",
      "integrity": "sha512-9o5UecI3GhkpM6DrXr69PblIuWxPKk9Y0jHBRhdocZ2y7YECBFCsHm79Pr3OyR2AvjhDkabFJaDJMYRazHgsow==",
      "license": "BSD-2-Clause"
    },
    "node_modules/browserslist": {
      "version": "4.23.3",
      "resolved": "https://registry.npmjs.org/browserslist/-/browserslist-4.23.3.tgz",
      "integrity": "sha512-btwCFJVjI4YWDNfau8RhZ+B1Q/VLoUITrm3RlP6y1tYGWIOa+InuYiRGXUBXo8nA1qKmHMyLB/iVQg5TT4eFoA==",
      "funding": [
        {
          "type": "opencollective",
          "url": "https://opencollective.com/browserslist"
        },
        {
          "type": "tidelift",
          "url": "https://tidelift.com/funding/github/npm/browserslist"
        },
        {
          "type": "github",
          "url": "https://github.com/sponsors/ai"
        }
      ],
      "license": "MIT",
      "dependencies": {
        "caniuse-lite": "^1.0.30001646",
        "electron-to-chromium": "^1.5.4",
        "node-releases": "^2.0.18",
        "update-browserslist-db": "^1.1.0"
      },
      "bin": {
        "browserslist": "cli.js"
      },
      "engines": {
        "node": "^6 || ^7 || ^8 || ^9 || ^10 || ^11 || ^12 || >=13.7"
      }
    },
    "node_modules/bser": {
      "version": "2.1.1",
      "resolved": "https://registry.npmjs.org/bser/-/bser-2.1.1.tgz",
      "integrity": "sha512-gQxTNE/GAfIIrmHLUE3oJyp5FO6HRBfhjnw4/wMmA63ZGDJnWBmgY/lyQBpnDUkGmAhbSe39tx2d/iTOAfglwQ==",
      "license": "Apache-2.0",
      "dependencies": {
        "node-int64": "^0.4.0"
      }
    },
    "node_modules/buffer-from": {
      "version": "1.1.2",
      "resolved": "https://registry.npmjs.org/buffer-from/-/buffer-from-1.1.2.tgz",
      "integrity": "sha512-E+XQCRwSbaaiChtv6k6Dwgc+bx+Bs6vuKJHHl5kox/BaKbhiXzqQOwK4cO22yElGp2OCmjwVhT3HmxgyPGnJfQ==",
      "license": "MIT"
    },
    "node_modules/builtin-modules": {
      "version": "3.3.0",
      "resolved": "https://registry.npmjs.org/builtin-modules/-/builtin-modules-3.3.0.tgz",
      "integrity": "sha512-zhaCDicdLuWN5UbN5IMnFqNMhNfo919sH85y2/ea+5Yg9TsTkeZxpL+JLbp6cgYFS4sRLp3YV4S6yDuqVWHYOw==",
      "license": "MIT",
      "engines": {
        "node": ">=6"
      },
      "funding": {
        "url": "https://github.com/sponsors/sindresorhus"
      }
    },
    "node_modules/bytes": {
      "version": "3.0.0",
      "resolved": "https://registry.npmjs.org/bytes/-/bytes-3.0.0.tgz",
      "integrity": "sha512-pMhOfFDPiv9t5jjIXkHosWmkSyQbvsgEVNkz0ERHbuLh2T/7j4Mqqpz523Fe8MVY89KC6Sh/QfS2sM+SjgFDcw==",
      "license": "MIT",
      "engines": {
        "node": ">= 0.8"
      }
    },
    "node_modules/call-bind": {
      "version": "1.0.7",
      "resolved": "https://registry.npmjs.org/call-bind/-/call-bind-1.0.7.tgz",
      "integrity": "sha512-GHTSNSYICQ7scH7sZ+M2rFopRoLh8t2bLSW6BbgrtLsahOIB5iyAVJf9GjWK3cYTDaMj4XdBpM1cA6pIS0Kv2w==",
      "license": "MIT",
      "dependencies": {
        "es-define-property": "^1.0.0",
        "es-errors": "^1.3.0",
        "function-bind": "^1.1.2",
        "get-intrinsic": "^1.2.4",
        "set-function-length": "^1.2.1"
      },
      "engines": {
        "node": ">= 0.4"
      },
      "funding": {
        "url": "https://github.com/sponsors/ljharb"
      }
    },
    "node_modules/callsites": {
      "version": "3.1.0",
      "resolved": "https://registry.npmjs.org/callsites/-/callsites-3.1.0.tgz",
      "integrity": "sha512-P8BjAsXvZS+VIDUI11hHCQEv74YT67YUi5JJFNWIqL235sBmjX4+qx9Muvls5ivyNENctx46xQLQ3aTuE7ssaQ==",
      "license": "MIT",
      "engines": {
        "node": ">=6"
      }
    },
    "node_modules/camel-case": {
      "version": "4.1.2",
      "resolved": "https://registry.npmjs.org/camel-case/-/camel-case-4.1.2.tgz",
      "integrity": "sha512-gxGWBrTT1JuMx6R+o5PTXMmUnhnVzLQ9SNutD4YqKtI6ap897t3tKECYla6gCWEkplXnlNybEkZg9GEGxKFCgw==",
      "license": "MIT",
      "dependencies": {
        "pascal-case": "^3.1.2",
        "tslib": "^2.0.3"
      }
    },
    "node_modules/camelcase": {
      "version": "6.3.0",
      "resolved": "https://registry.npmjs.org/camelcase/-/camelcase-6.3.0.tgz",
      "integrity": "sha512-Gmy6FhYlCY7uOElZUSbxo2UCDH8owEk996gkbrpsgGtrJLM3J7jGxl9Ic7Qwwj4ivOE5AWZWRMecDdF7hqGjFA==",
      "license": "MIT",
      "engines": {
        "node": ">=10"
      },
      "funding": {
        "url": "https://github.com/sponsors/sindresorhus"
      }
    },
    "node_modules/camelcase-css": {
      "version": "2.0.1",
      "resolved": "https://registry.npmjs.org/camelcase-css/-/camelcase-css-2.0.1.tgz",
      "integrity": "sha512-QOSvevhslijgYwRx6Rv7zKdMF8lbRmx+uQGx2+vDc+KI/eBnsy9kit5aj23AgGu3pa4t9AgwbnXWqS+iOY+2aA==",
      "license": "MIT",
      "engines": {
        "node": ">= 6"
      }
    },
    "node_modules/caniuse-api": {
      "version": "3.0.0",
      "resolved": "https://registry.npmjs.org/caniuse-api/-/caniuse-api-3.0.0.tgz",
      "integrity": "sha512-bsTwuIg/BZZK/vreVTYYbSWoe2F+71P7K5QGEX+pT250DZbfU1MQ5prOKpPR+LL6uWKK3KMwMCAS74QB3Um1uw==",
      "license": "MIT",
      "dependencies": {
        "browserslist": "^4.0.0",
        "caniuse-lite": "^1.0.0",
        "lodash.memoize": "^4.1.2",
        "lodash.uniq": "^4.5.0"
      }
    },
    "node_modules/caniuse-lite": {
      "version": "1.0.30001651",
      "resolved": "https://registry.npmjs.org/caniuse-lite/-/caniuse-lite-1.0.30001651.tgz",
      "integrity": "sha512-9Cf+Xv1jJNe1xPZLGuUXLNkE1BoDkqRqYyFJ9TDYSqhduqA4hu4oR9HluGoWYQC/aj8WHjsGVV+bwkh0+tegRg==",
      "funding": [
        {
          "type": "opencollective",
          "url": "https://opencollective.com/browserslist"
        },
        {
          "type": "tidelift",
          "url": "https://tidelift.com/funding/github/npm/caniuse-lite"
        },
        {
          "type": "github",
          "url": "https://github.com/sponsors/ai"
        }
      ],
      "license": "CC-BY-4.0"
    },
    "node_modules/case-sensitive-paths-webpack-plugin": {
      "version": "2.4.0",
      "resolved": "https://registry.npmjs.org/case-sensitive-paths-webpack-plugin/-/case-sensitive-paths-webpack-plugin-2.4.0.tgz",
      "integrity": "sha512-roIFONhcxog0JSSWbvVAh3OocukmSgpqOH6YpMkCvav/ySIV3JKg4Dc8vYtQjYi/UxpNE36r/9v+VqTQqgkYmw==",
      "license": "MIT",
      "engines": {
        "node": ">=4"
      }
    },
    "node_modules/chalk": {
      "version": "2.4.2",
      "resolved": "https://registry.npmjs.org/chalk/-/chalk-2.4.2.tgz",
      "integrity": "sha512-Mti+f9lpJNcwF4tWV8/OrTTtF1gZi+f8FqlyAdouralcFWFQWF2+NgCHShjkCb+IFBLq9buZwE1xckQU4peSuQ==",
      "license": "MIT",
      "dependencies": {
        "ansi-styles": "^3.2.1",
        "escape-string-regexp": "^1.0.5",
        "supports-color": "^5.3.0"
      },
      "engines": {
        "node": ">=4"
      }
    },
    "node_modules/char-regex": {
      "version": "1.0.2",
      "resolved": "https://registry.npmjs.org/char-regex/-/char-regex-1.0.2.tgz",
      "integrity": "sha512-kWWXztvZ5SBQV+eRgKFeh8q5sLuZY2+8WUIzlxWVTg+oGwY14qylx1KbKzHd8P6ZYkAg0xyIDU9JMHhyJMZ1jw==",
      "license": "MIT",
      "engines": {
        "node": ">=10"
      }
    },
    "node_modules/check-types": {
      "version": "11.2.3",
      "resolved": "https://registry.npmjs.org/check-types/-/check-types-11.2.3.tgz",
      "integrity": "sha512-+67P1GkJRaxQD6PKK0Et9DhwQB+vGg3PM5+aavopCpZT1lj9jeqfvpgTLAWErNj8qApkkmXlu/Ug74kmhagkXg==",
      "license": "MIT"
    },
    "node_modules/chokidar": {
      "version": "3.6.0",
      "resolved": "https://registry.npmjs.org/chokidar/-/chokidar-3.6.0.tgz",
      "integrity": "sha512-7VT13fmjotKpGipCW9JEQAusEPE+Ei8nl6/g4FBAmIm0GOOLMua9NDDo/DWp0ZAxCr3cPq5ZpBqmPAQgDda2Pw==",
      "license": "MIT",
      "dependencies": {
        "anymatch": "~3.1.2",
        "braces": "~3.0.2",
        "glob-parent": "~5.1.2",
        "is-binary-path": "~2.1.0",
        "is-glob": "~4.0.1",
        "normalize-path": "~3.0.0",
        "readdirp": "~3.6.0"
      },
      "engines": {
        "node": ">= 8.10.0"
      },
      "funding": {
        "url": "https://paulmillr.com/funding/"
      },
      "optionalDependencies": {
        "fsevents": "~2.3.2"
      }
    },
    "node_modules/chokidar/node_modules/glob-parent": {
      "version": "5.1.2",
      "resolved": "https://registry.npmjs.org/glob-parent/-/glob-parent-5.1.2.tgz",
      "integrity": "sha512-AOIgSQCepiJYwP3ARnGx+5VnTu2HBYdzbGP45eLw1vr3zB3vZLeyed1sC9hnbcOc9/SrMyM5RPQrkGz4aS9Zow==",
      "license": "ISC",
      "dependencies": {
        "is-glob": "^4.0.1"
      },
      "engines": {
        "node": ">= 6"
      }
    },
    "node_modules/chrome-trace-event": {
      "version": "1.0.4",
      "resolved": "https://registry.npmjs.org/chrome-trace-event/-/chrome-trace-event-1.0.4.tgz",
      "integrity": "sha512-rNjApaLzuwaOTjCiT8lSDdGN1APCiqkChLMJxJPWLunPAt5fy8xgU9/jNOchV84wfIxrA0lRQB7oCT8jrn/wrQ==",
      "license": "MIT",
      "engines": {
        "node": ">=6.0"
      }
    },
    "node_modules/ci-info": {
      "version": "3.9.0",
      "resolved": "https://registry.npmjs.org/ci-info/-/ci-info-3.9.0.tgz",
      "integrity": "sha512-NIxF55hv4nSqQswkAeiOi1r83xy8JldOFDTWiug55KBu9Jnblncd2U6ViHmYgHf01TPZS77NJBhBMKdWj9HQMQ==",
      "funding": [
        {
          "type": "github",
          "url": "https://github.com/sponsors/sibiraj-s"
        }
      ],
      "license": "MIT",
      "engines": {
        "node": ">=8"
      }
    },
    "node_modules/cjs-module-lexer": {
      "version": "1.3.1",
      "resolved": "https://registry.npmjs.org/cjs-module-lexer/-/cjs-module-lexer-1.3.1.tgz",
      "integrity": "sha512-a3KdPAANPbNE4ZUv9h6LckSl9zLsYOP4MBmhIPkRaeyybt+r4UghLvq+xw/YwUcC1gqylCkL4rdVs3Lwupjm4Q==",
      "license": "MIT"
    },
    "node_modules/clean-css": {
      "version": "5.3.3",
      "resolved": "https://registry.npmjs.org/clean-css/-/clean-css-5.3.3.tgz",
      "integrity": "sha512-D5J+kHaVb/wKSFcyyV75uCn8fiY4sV38XJoe4CUyGQ+mOU/fMVYUdH1hJC+CJQ5uY3EnW27SbJYS4X8BiLrAFg==",
      "license": "MIT",
      "dependencies": {
        "source-map": "~0.6.0"
      },
      "engines": {
        "node": ">= 10.0"
      }
    },
    "node_modules/clean-css/node_modules/source-map": {
      "version": "0.6.1",
      "resolved": "https://registry.npmjs.org/source-map/-/source-map-0.6.1.tgz",
      "integrity": "sha512-UjgapumWlbMhkBgzT7Ykc5YXUT46F0iKu8SGXq0bcwP5dz/h0Plj6enJqjz1Zbq2l5WaqYnrVbwWOWMyF3F47g==",
      "license": "BSD-3-Clause",
      "engines": {
        "node": ">=0.10.0"
      }
    },
    "node_modules/cliui": {
      "version": "7.0.4",
      "resolved": "https://registry.npmjs.org/cliui/-/cliui-7.0.4.tgz",
      "integrity": "sha512-OcRE68cOsVMXp1Yvonl/fzkQOyjLSu/8bhPDfQt0e0/Eb283TKP20Fs2MqoPsr9SwA595rRCA+QMzYc9nBP+JQ==",
      "license": "ISC",
      "dependencies": {
        "string-width": "^4.2.0",
        "strip-ansi": "^6.0.0",
        "wrap-ansi": "^7.0.0"
      }
    },
    "node_modules/co": {
      "version": "4.6.0",
      "resolved": "https://registry.npmjs.org/co/-/co-4.6.0.tgz",
      "integrity": "sha512-QVb0dM5HvG+uaxitm8wONl7jltx8dqhfU33DcqtOZcLSVIKSDDLDi7+0LbAKiyI8hD9u42m2YxXSkMGWThaecQ==",
      "license": "MIT",
      "engines": {
        "iojs": ">= 1.0.0",
        "node": ">= 0.12.0"
      }
    },
    "node_modules/coa": {
      "version": "2.0.2",
      "resolved": "https://registry.npmjs.org/coa/-/coa-2.0.2.tgz",
      "integrity": "sha512-q5/jG+YQnSy4nRTV4F7lPepBJZ8qBNJJDBuJdoejDyLXgmL7IEo+Le2JDZudFTFt7mrCqIRaSjws4ygRCTCAXA==",
      "license": "MIT",
      "dependencies": {
        "@types/q": "^1.5.1",
        "chalk": "^2.4.1",
        "q": "^1.1.2"
      },
      "engines": {
        "node": ">= 4.0"
      }
    },
    "node_modules/collect-v8-coverage": {
      "version": "1.0.2",
      "resolved": "https://registry.npmjs.org/collect-v8-coverage/-/collect-v8-coverage-1.0.2.tgz",
      "integrity": "sha512-lHl4d5/ONEbLlJvaJNtsF/Lz+WvB07u2ycqTYbdrq7UypDXailES4valYb2eWiJFxZlVmpGekfqoxQhzyFdT4Q==",
      "license": "MIT"
    },
    "node_modules/color-convert": {
      "version": "1.9.3",
      "resolved": "https://registry.npmjs.org/color-convert/-/color-convert-1.9.3.tgz",
      "integrity": "sha512-QfAUtd+vFdAtFQcC8CCyYt1fYWxSqAiK2cSD6zDB8N3cpsEBAvRxp9zOGg6G/SHHJYAT88/az/IuDGALsNVbGg==",
      "license": "MIT",
      "dependencies": {
        "color-name": "1.1.3"
      }
    },
    "node_modules/color-name": {
      "version": "1.1.3",
      "resolved": "https://registry.npmjs.org/color-name/-/color-name-1.1.3.tgz",
      "integrity": "sha512-72fSenhMw2HZMTVHeCA9KCmpEIbzWiQsjN+BHcBbS9vr1mtt+vJjPdksIBNUmKAW8TFUDPJK5SUU3QhE9NEXDw==",
      "license": "MIT"
    },
    "node_modules/colord": {
      "version": "2.9.3",
      "resolved": "https://registry.npmjs.org/colord/-/colord-2.9.3.tgz",
      "integrity": "sha512-jeC1axXpnb0/2nn/Y1LPuLdgXBLH7aDcHu4KEKfqw3CUhX7ZpfBSlPKyqXE6btIgEzfWtrX3/tyBCaCvXvMkOw==",
      "license": "MIT"
    },
    "node_modules/colorette": {
      "version": "2.0.20",
      "resolved": "https://registry.npmjs.org/colorette/-/colorette-2.0.20.tgz",
      "integrity": "sha512-IfEDxwoWIjkeXL1eXcDiow4UbKjhLdq6/EuSVR9GMN7KVH3r9gQ83e73hsz1Nd1T3ijd5xv1wcWRYO+D6kCI2w==",
      "license": "MIT"
    },
    "node_modules/combined-stream": {
      "version": "1.0.8",
      "resolved": "https://registry.npmjs.org/combined-stream/-/combined-stream-1.0.8.tgz",
      "integrity": "sha512-FQN4MRfuJeHf7cBbBMJFXhKSDq+2kAArBlmRBvcvFE5BB1HZKXtSFASDhdlz9zOYwxh8lDdnvmMOe/+5cdoEdg==",
      "license": "MIT",
      "dependencies": {
        "delayed-stream": "~1.0.0"
      },
      "engines": {
        "node": ">= 0.8"
      }
    },
    "node_modules/commander": {
      "version": "8.3.0",
      "resolved": "https://registry.npmjs.org/commander/-/commander-8.3.0.tgz",
      "integrity": "sha512-OkTL9umf+He2DZkUq8f8J9of7yL6RJKI24dVITBmNfZBmri9zYZQrKkuXiKhyfPSu8tUhnVBB1iKXevvnlR4Ww==",
      "license": "MIT",
      "engines": {
        "node": ">= 12"
      }
    },
    "node_modules/common-tags": {
      "version": "1.8.2",
      "resolved": "https://registry.npmjs.org/common-tags/-/common-tags-1.8.2.tgz",
      "integrity": "sha512-gk/Z852D2Wtb//0I+kRFNKKE9dIIVirjoqPoA1wJU+XePVXZfGeBpk45+A1rKO4Q43prqWBNY/MiIeRLbPWUaA==",
      "license": "MIT",
      "engines": {
        "node": ">=4.0.0"
      }
    },
    "node_modules/commondir": {
      "version": "1.0.1",
      "resolved": "https://registry.npmjs.org/commondir/-/commondir-1.0.1.tgz",
      "integrity": "sha512-W9pAhw0ja1Edb5GVdIF1mjZw/ASI0AlShXM83UUGe2DVr5TdAPEA1OA8m/g8zWp9x6On7gqufY+FatDbC3MDQg==",
      "license": "MIT"
    },
    "node_modules/compressible": {
      "version": "2.0.18",
      "resolved": "https://registry.npmjs.org/compressible/-/compressible-2.0.18.tgz",
      "integrity": "sha512-AF3r7P5dWxL8MxyITRMlORQNaOA2IkAFaTr4k7BUumjPtRpGDTZpl0Pb1XCO6JeDCBdp126Cgs9sMxqSjgYyRg==",
      "license": "MIT",
      "dependencies": {
        "mime-db": ">= 1.43.0 < 2"
      },
      "engines": {
        "node": ">= 0.6"
      }
    },
    "node_modules/compression": {
      "version": "1.7.4",
      "resolved": "https://registry.npmjs.org/compression/-/compression-1.7.4.tgz",
      "integrity": "sha512-jaSIDzP9pZVS4ZfQ+TzvtiWhdpFhE2RDHz8QJkpX9SIpLq88VueF5jJw6t+6CUQcAoA6t+x89MLrWAqpfDE8iQ==",
      "license": "MIT",
      "dependencies": {
        "accepts": "~1.3.5",
        "bytes": "3.0.0",
        "compressible": "~2.0.16",
        "debug": "2.6.9",
        "on-headers": "~1.0.2",
        "safe-buffer": "5.1.2",
        "vary": "~1.1.2"
      },
      "engines": {
        "node": ">= 0.8.0"
      }
    },
    "node_modules/compression/node_modules/debug": {
      "version": "2.6.9",
      "resolved": "https://registry.npmjs.org/debug/-/debug-2.6.9.tgz",
      "integrity": "sha512-bC7ElrdJaJnPbAP+1EotYvqZsb3ecl5wi6Bfi6BJTUcNowp6cvspg0jXznRTKDjm/E7AdgFBVeAPVMNcKGsHMA==",
      "license": "MIT",
      "dependencies": {
        "ms": "2.0.0"
      }
    },
    "node_modules/compression/node_modules/ms": {
      "version": "2.0.0",
      "resolved": "https://registry.npmjs.org/ms/-/ms-2.0.0.tgz",
      "integrity": "sha512-Tpp60P6IUJDTuOq/5Z8cdskzJujfwqfOTkrwIwj7IRISpnkJnT6SyJ4PCPnGMoFjC9ddhal5KVIYtAt97ix05A==",
      "license": "MIT"
    },
    "node_modules/compression/node_modules/safe-buffer": {
      "version": "5.1.2",
      "resolved": "https://registry.npmjs.org/safe-buffer/-/safe-buffer-5.1.2.tgz",
      "integrity": "sha512-Gd2UZBJDkXlY7GbJxfsE8/nvKkUEU1G38c1siN6QP6a9PT9MmHB8GnpscSmMJSoF8LOIrt8ud/wPtojys4G6+g==",
      "license": "MIT"
    },
    "node_modules/concat-map": {
      "version": "0.0.1",
      "resolved": "https://registry.npmjs.org/concat-map/-/concat-map-0.0.1.tgz",
      "integrity": "sha512-/Srv4dswyQNBfohGpz9o6Yb3Gz3SrUDqBH5rTuhGR7ahtlbYKnVxw2bCFMRljaA7EXHaXZ8wsHdodFvbkhKmqg==",
      "license": "MIT"
    },
    "node_modules/confusing-browser-globals": {
      "version": "1.0.11",
      "resolved": "https://registry.npmjs.org/confusing-browser-globals/-/confusing-browser-globals-1.0.11.tgz",
      "integrity": "sha512-JsPKdmh8ZkmnHxDk55FZ1TqVLvEQTvoByJZRN9jzI0UjxK/QgAmsphz7PGtqgPieQZ/CQcHWXCR7ATDNhGe+YA==",
      "license": "MIT"
    },
    "node_modules/connect-history-api-fallback": {
      "version": "2.0.0",
      "resolved": "https://registry.npmjs.org/connect-history-api-fallback/-/connect-history-api-fallback-2.0.0.tgz",
      "integrity": "sha512-U73+6lQFmfiNPrYbXqr6kZ1i1wiRqXnp2nhMsINseWXO8lDau0LGEffJ8kQi4EjLZympVgRdvqjAgiZ1tgzDDA==",
      "license": "MIT",
      "engines": {
        "node": ">=0.8"
      }
    },
    "node_modules/content-disposition": {
      "version": "0.5.4",
      "resolved": "https://registry.npmjs.org/content-disposition/-/content-disposition-0.5.4.tgz",
      "integrity": "sha512-FveZTNuGw04cxlAiWbzi6zTAL/lhehaWbTtgluJh4/E95DqMwTmha3KZN1aAWA8cFIhHzMZUvLevkw5Rqk+tSQ==",
      "license": "MIT",
      "dependencies": {
        "safe-buffer": "5.2.1"
      },
      "engines": {
        "node": ">= 0.6"
      }
    },
    "node_modules/content-type": {
      "version": "1.0.5",
      "resolved": "https://registry.npmjs.org/content-type/-/content-type-1.0.5.tgz",
      "integrity": "sha512-nTjqfcBFEipKdXCv4YDQWCfmcLZKm81ldF0pAopTvyrFGVbcR6P/VAAd5G7N+0tTr8QqiU0tFadD6FK4NtJwOA==",
      "license": "MIT",
      "engines": {
        "node": ">= 0.6"
      }
    },
    "node_modules/convert-source-map": {
      "version": "2.0.0",
      "resolved": "https://registry.npmjs.org/convert-source-map/-/convert-source-map-2.0.0.tgz",
      "integrity": "sha512-Kvp459HrV2FEJ1CAsi1Ku+MY3kasH19TFykTz2xWmMeq6bk2NU3XXvfJ+Q61m0xktWwt+1HSYf3JZsTms3aRJg==",
      "license": "MIT"
    },
    "node_modules/cookie": {
      "version": "0.6.0",
      "resolved": "https://registry.npmjs.org/cookie/-/cookie-0.6.0.tgz",
      "integrity": "sha512-U71cyTamuh1CRNCfpGY6to28lxvNwPG4Guz/EVjgf3Jmzv0vlDp1atT9eS5dDjMYHucpHbWns6Lwf3BKz6svdw==",
      "license": "MIT",
      "engines": {
        "node": ">= 0.6"
      }
    },
    "node_modules/cookie-signature": {
      "version": "1.0.6",
      "resolved": "https://registry.npmjs.org/cookie-signature/-/cookie-signature-1.0.6.tgz",
      "integrity": "sha512-QADzlaHc8icV8I7vbaJXJwod9HWYp8uCqf1xa4OfNu1T7JVxQIrUgOWtHdNDtPiywmFbiS12VjotIXLrKM3orQ==",
      "license": "MIT"
    },
    "node_modules/core-js": {
      "version": "3.38.0",
      "resolved": "https://registry.npmjs.org/core-js/-/core-js-3.38.0.tgz",
      "integrity": "sha512-XPpwqEodRljce9KswjZShh95qJ1URisBeKCjUdq27YdenkslVe7OO0ZJhlYXAChW7OhXaRLl8AAba7IBfoIHug==",
      "hasInstallScript": true,
      "license": "MIT",
      "funding": {
        "type": "opencollective",
        "url": "https://opencollective.com/core-js"
      }
    },
    "node_modules/core-js-compat": {
      "version": "3.38.0",
      "resolved": "https://registry.npmjs.org/core-js-compat/-/core-js-compat-3.38.0.tgz",
      "integrity": "sha512-75LAicdLa4OJVwFxFbQR3NdnZjNgX6ILpVcVzcC4T2smerB5lELMrJQQQoWV6TiuC/vlaFqgU2tKQx9w5s0e0A==",
      "license": "MIT",
      "dependencies": {
        "browserslist": "^4.23.3"
      },
      "funding": {
        "type": "opencollective",
        "url": "https://opencollective.com/core-js"
      }
    },
    "node_modules/core-js-pure": {
      "version": "3.38.0",
      "resolved": "https://registry.npmjs.org/core-js-pure/-/core-js-pure-3.38.0.tgz",
      "integrity": "sha512-8balb/HAXo06aHP58mZMtXgD8vcnXz9tUDePgqBgJgKdmTlMt+jw3ujqniuBDQXMvTzxnMpxHFeuSM3g1jWQuQ==",
      "hasInstallScript": true,
      "license": "MIT",
      "funding": {
        "type": "opencollective",
        "url": "https://opencollective.com/core-js"
      }
    },
    "node_modules/core-util-is": {
      "version": "1.0.3",
      "resolved": "https://registry.npmjs.org/core-util-is/-/core-util-is-1.0.3.tgz",
      "integrity": "sha512-ZQBvi1DcpJ4GDqanjucZ2Hj3wEO5pZDS89BWbkcrvdxksJorwUDDZamX9ldFkp9aw2lmBDLgkObEA4DWNJ9FYQ==",
      "license": "MIT"
    },
    "node_modules/cosmiconfig": {
      "version": "7.1.0",
      "resolved": "https://registry.npmjs.org/cosmiconfig/-/cosmiconfig-7.1.0.tgz",
      "integrity": "sha512-AdmX6xUzdNASswsFtmwSt7Vj8po9IuqXm0UXz7QKPuEUmPB4XyjGfaAr2PSuELMwkRMVH1EpIkX5bTZGRB3eCA==",
      "license": "MIT",
      "dependencies": {
        "@types/parse-json": "^4.0.0",
        "import-fresh": "^3.2.1",
        "parse-json": "^5.0.0",
        "path-type": "^4.0.0",
        "yaml": "^1.10.0"
      },
      "engines": {
        "node": ">=10"
      }
    },
    "node_modules/cross-spawn": {
      "version": "7.0.3",
      "resolved": "https://registry.npmjs.org/cross-spawn/-/cross-spawn-7.0.3.tgz",
      "integrity": "sha512-iRDPJKUPVEND7dHPO8rkbOnPpyDygcDFtWjpeWNCgy8WP2rXcxXL8TskReQl6OrB2G7+UJrags1q15Fudc7G6w==",
      "license": "MIT",
      "dependencies": {
        "path-key": "^3.1.0",
        "shebang-command": "^2.0.0",
        "which": "^2.0.1"
      },
      "engines": {
        "node": ">= 8"
      }
    },
    "node_modules/crypto-random-string": {
      "version": "2.0.0",
      "resolved": "https://registry.npmjs.org/crypto-random-string/-/crypto-random-string-2.0.0.tgz",
      "integrity": "sha512-v1plID3y9r/lPhviJ1wrXpLeyUIGAZ2SHNYTEapm7/8A9nLPoyvVp3RK/EPFqn5kEznyWgYZNsRtYYIWbuG8KA==",
      "license": "MIT",
      "engines": {
        "node": ">=8"
      }
    },
    "node_modules/css-blank-pseudo": {
      "version": "3.0.3",
      "resolved": "https://registry.npmjs.org/css-blank-pseudo/-/css-blank-pseudo-3.0.3.tgz",
      "integrity": "sha512-VS90XWtsHGqoM0t4KpH053c4ehxZ2E6HtGI7x68YFV0pTo/QmkV/YFA+NnlvK8guxZVNWGQhVNJGC39Q8XF4OQ==",
      "license": "CC0-1.0",
      "dependencies": {
        "postcss-selector-parser": "^6.0.9"
      },
      "bin": {
        "css-blank-pseudo": "dist/cli.cjs"
      },
      "engines": {
        "node": "^12 || ^14 || >=16"
      },
      "peerDependencies": {
        "postcss": "^8.4"
      }
    },
    "node_modules/css-declaration-sorter": {
      "version": "6.4.1",
      "resolved": "https://registry.npmjs.org/css-declaration-sorter/-/css-declaration-sorter-6.4.1.tgz",
      "integrity": "sha512-rtdthzxKuyq6IzqX6jEcIzQF/YqccluefyCYheovBOLhFT/drQA9zj/UbRAa9J7C0o6EG6u3E6g+vKkay7/k3g==",
      "license": "ISC",
      "engines": {
        "node": "^10 || ^12 || >=14"
      },
      "peerDependencies": {
        "postcss": "^8.0.9"
      }
    },
    "node_modules/css-has-pseudo": {
      "version": "3.0.4",
      "resolved": "https://registry.npmjs.org/css-has-pseudo/-/css-has-pseudo-3.0.4.tgz",
      "integrity": "sha512-Vse0xpR1K9MNlp2j5w1pgWIJtm1a8qS0JwS9goFYcImjlHEmywP9VUF05aGBXzGpDJF86QXk4L0ypBmwPhGArw==",
      "license": "CC0-1.0",
      "dependencies": {
        "postcss-selector-parser": "^6.0.9"
      },
      "bin": {
        "css-has-pseudo": "dist/cli.cjs"
      },
      "engines": {
        "node": "^12 || ^14 || >=16"
      },
      "peerDependencies": {
        "postcss": "^8.4"
      }
    },
    "node_modules/css-loader": {
      "version": "6.11.0",
      "resolved": "https://registry.npmjs.org/css-loader/-/css-loader-6.11.0.tgz",
      "integrity": "sha512-CTJ+AEQJjq5NzLga5pE39qdiSV56F8ywCIsqNIRF0r7BDgWsN25aazToqAFg7ZrtA/U016xudB3ffgweORxX7g==",
      "license": "MIT",
      "dependencies": {
        "icss-utils": "^5.1.0",
        "postcss": "^8.4.33",
        "postcss-modules-extract-imports": "^3.1.0",
        "postcss-modules-local-by-default": "^4.0.5",
        "postcss-modules-scope": "^3.2.0",
        "postcss-modules-values": "^4.0.0",
        "postcss-value-parser": "^4.2.0",
        "semver": "^7.5.4"
      },
      "engines": {
        "node": ">= 12.13.0"
      },
      "funding": {
        "type": "opencollective",
        "url": "https://opencollective.com/webpack"
      },
      "peerDependencies": {
        "@rspack/core": "0.x || 1.x",
        "webpack": "^5.0.0"
      },
      "peerDependenciesMeta": {
        "@rspack/core": {
          "optional": true
        },
        "webpack": {
          "optional": true
        }
      }
    },
    "node_modules/css-minimizer-webpack-plugin": {
      "version": "3.4.1",
      "resolved": "https://registry.npmjs.org/css-minimizer-webpack-plugin/-/css-minimizer-webpack-plugin-3.4.1.tgz",
      "integrity": "sha512-1u6D71zeIfgngN2XNRJefc/hY7Ybsxd74Jm4qngIXyUEk7fss3VUzuHxLAq/R8NAba4QU9OUSaMZlbpRc7bM4Q==",
      "license": "MIT",
      "dependencies": {
        "cssnano": "^5.0.6",
        "jest-worker": "^27.0.2",
        "postcss": "^8.3.5",
        "schema-utils": "^4.0.0",
        "serialize-javascript": "^6.0.0",
        "source-map": "^0.6.1"
      },
      "engines": {
        "node": ">= 12.13.0"
      },
      "funding": {
        "type": "opencollective",
        "url": "https://opencollective.com/webpack"
      },
      "peerDependencies": {
        "webpack": "^5.0.0"
      },
      "peerDependenciesMeta": {
        "@parcel/css": {
          "optional": true
        },
        "clean-css": {
          "optional": true
        },
        "csso": {
          "optional": true
        },
        "esbuild": {
          "optional": true
        }
      }
    },
    "node_modules/css-minimizer-webpack-plugin/node_modules/source-map": {
      "version": "0.6.1",
      "resolved": "https://registry.npmjs.org/source-map/-/source-map-0.6.1.tgz",
      "integrity": "sha512-UjgapumWlbMhkBgzT7Ykc5YXUT46F0iKu8SGXq0bcwP5dz/h0Plj6enJqjz1Zbq2l5WaqYnrVbwWOWMyF3F47g==",
      "license": "BSD-3-Clause",
      "engines": {
        "node": ">=0.10.0"
      }
    },
    "node_modules/css-prefers-color-scheme": {
      "version": "6.0.3",
      "resolved": "https://registry.npmjs.org/css-prefers-color-scheme/-/css-prefers-color-scheme-6.0.3.tgz",
      "integrity": "sha512-4BqMbZksRkJQx2zAjrokiGMd07RqOa2IxIrrN10lyBe9xhn9DEvjUK79J6jkeiv9D9hQFXKb6g1jwU62jziJZA==",
      "license": "CC0-1.0",
      "bin": {
        "css-prefers-color-scheme": "dist/cli.cjs"
      },
      "engines": {
        "node": "^12 || ^14 || >=16"
      },
      "peerDependencies": {
        "postcss": "^8.4"
      }
    },
    "node_modules/css-select": {
      "version": "4.3.0",
      "resolved": "https://registry.npmjs.org/css-select/-/css-select-4.3.0.tgz",
      "integrity": "sha512-wPpOYtnsVontu2mODhA19JrqWxNsfdatRKd64kmpRbQgh1KtItko5sTnEpPdpSaJszTOhEMlF/RPz28qj4HqhQ==",
      "license": "BSD-2-Clause",
      "dependencies": {
        "boolbase": "^1.0.0",
        "css-what": "^6.0.1",
        "domhandler": "^4.3.1",
        "domutils": "^2.8.0",
        "nth-check": "^2.0.1"
      },
      "funding": {
        "url": "https://github.com/sponsors/fb55"
      }
    },
    "node_modules/css-select-base-adapter": {
      "version": "0.1.1",
      "resolved": "https://registry.npmjs.org/css-select-base-adapter/-/css-select-base-adapter-0.1.1.tgz",
      "integrity": "sha512-jQVeeRG70QI08vSTwf1jHxp74JoZsr2XSgETae8/xC8ovSnL2WF87GTLO86Sbwdt2lK4Umg4HnnwMO4YF3Ce7w==",
      "license": "MIT"
    },
    "node_modules/css-tree": {
      "version": "1.0.0-alpha.37",
      "resolved": "https://registry.npmjs.org/css-tree/-/css-tree-1.0.0-alpha.37.tgz",
      "integrity": "sha512-DMxWJg0rnz7UgxKT0Q1HU/L9BeJI0M6ksor0OgqOnF+aRCDWg/N2641HmVyU9KVIu0OVVWOb2IpC9A+BJRnejg==",
      "license": "MIT",
      "dependencies": {
        "mdn-data": "2.0.4",
        "source-map": "^0.6.1"
      },
      "engines": {
        "node": ">=8.0.0"
      }
    },
    "node_modules/css-tree/node_modules/source-map": {
      "version": "0.6.1",
      "resolved": "https://registry.npmjs.org/source-map/-/source-map-0.6.1.tgz",
      "integrity": "sha512-UjgapumWlbMhkBgzT7Ykc5YXUT46F0iKu8SGXq0bcwP5dz/h0Plj6enJqjz1Zbq2l5WaqYnrVbwWOWMyF3F47g==",
      "license": "BSD-3-Clause",
      "engines": {
        "node": ">=0.10.0"
      }
    },
    "node_modules/css-what": {
      "version": "6.1.0",
      "resolved": "https://registry.npmjs.org/css-what/-/css-what-6.1.0.tgz",
      "integrity": "sha512-HTUrgRJ7r4dsZKU6GjmpfRK1O76h97Z8MfS1G0FozR+oF2kG6Vfe8JE6zwrkbxigziPHinCJ+gCPjA9EaBDtRw==",
      "license": "BSD-2-Clause",
      "engines": {
        "node": ">= 6"
      },
      "funding": {
        "url": "https://github.com/sponsors/fb55"
      }
    },
    "node_modules/css.escape": {
      "version": "1.5.1",
      "resolved": "https://registry.npmjs.org/css.escape/-/css.escape-1.5.1.tgz",
      "integrity": "sha512-YUifsXXuknHlUsmlgyY0PKzgPOr7/FjCePfHNt0jxm83wHZi44VDMQ7/fGNkjY3/jV1MC+1CmZbaHzugyeRtpg==",
      "license": "MIT"
    },
    "node_modules/cssdb": {
      "version": "7.11.2",
      "resolved": "https://registry.npmjs.org/cssdb/-/cssdb-7.11.2.tgz",
      "integrity": "sha512-lhQ32TFkc1X4eTefGfYPvgovRSzIMofHkigfH8nWtyRL4XJLsRhJFreRvEgKzept7x1rjBuy3J/MurXLaFxW/A==",
      "funding": [
        {
          "type": "opencollective",
          "url": "https://opencollective.com/csstools"
        },
        {
          "type": "github",
          "url": "https://github.com/sponsors/csstools"
        }
      ],
      "license": "CC0-1.0"
    },
    "node_modules/cssesc": {
      "version": "3.0.0",
      "resolved": "https://registry.npmjs.org/cssesc/-/cssesc-3.0.0.tgz",
      "integrity": "sha512-/Tb/JcjK111nNScGob5MNtsntNM1aCNUDipB/TkwZFhyDrrE47SOx/18wF2bbjgc3ZzCSKW1T5nt5EbFoAz/Vg==",
      "license": "MIT",
      "bin": {
        "cssesc": "bin/cssesc"
      },
      "engines": {
        "node": ">=4"
      }
    },
    "node_modules/cssnano": {
      "version": "5.1.15",
      "resolved": "https://registry.npmjs.org/cssnano/-/cssnano-5.1.15.tgz",
      "integrity": "sha512-j+BKgDcLDQA+eDifLx0EO4XSA56b7uut3BQFH+wbSaSTuGLuiyTa/wbRYthUXX8LC9mLg+WWKe8h+qJuwTAbHw==",
      "license": "MIT",
      "dependencies": {
        "cssnano-preset-default": "^5.2.14",
        "lilconfig": "^2.0.3",
        "yaml": "^1.10.2"
      },
      "engines": {
        "node": "^10 || ^12 || >=14.0"
      },
      "funding": {
        "type": "opencollective",
        "url": "https://opencollective.com/cssnano"
      },
      "peerDependencies": {
        "postcss": "^8.2.15"
      }
    },
    "node_modules/cssnano-preset-default": {
      "version": "5.2.14",
      "resolved": "https://registry.npmjs.org/cssnano-preset-default/-/cssnano-preset-default-5.2.14.tgz",
      "integrity": "sha512-t0SFesj/ZV2OTylqQVOrFgEh5uanxbO6ZAdeCrNsUQ6fVuXwYTxJPNAGvGTxHbD68ldIJNec7PyYZDBrfDQ+6A==",
      "license": "MIT",
      "dependencies": {
        "css-declaration-sorter": "^6.3.1",
        "cssnano-utils": "^3.1.0",
        "postcss-calc": "^8.2.3",
        "postcss-colormin": "^5.3.1",
        "postcss-convert-values": "^5.1.3",
        "postcss-discard-comments": "^5.1.2",
        "postcss-discard-duplicates": "^5.1.0",
        "postcss-discard-empty": "^5.1.1",
        "postcss-discard-overridden": "^5.1.0",
        "postcss-merge-longhand": "^5.1.7",
        "postcss-merge-rules": "^5.1.4",
        "postcss-minify-font-values": "^5.1.0",
        "postcss-minify-gradients": "^5.1.1",
        "postcss-minify-params": "^5.1.4",
        "postcss-minify-selectors": "^5.2.1",
        "postcss-normalize-charset": "^5.1.0",
        "postcss-normalize-display-values": "^5.1.0",
        "postcss-normalize-positions": "^5.1.1",
        "postcss-normalize-repeat-style": "^5.1.1",
        "postcss-normalize-string": "^5.1.0",
        "postcss-normalize-timing-functions": "^5.1.0",
        "postcss-normalize-unicode": "^5.1.1",
        "postcss-normalize-url": "^5.1.0",
        "postcss-normalize-whitespace": "^5.1.1",
        "postcss-ordered-values": "^5.1.3",
        "postcss-reduce-initial": "^5.1.2",
        "postcss-reduce-transforms": "^5.1.0",
        "postcss-svgo": "^5.1.0",
        "postcss-unique-selectors": "^5.1.1"
      },
      "engines": {
        "node": "^10 || ^12 || >=14.0"
      },
      "peerDependencies": {
        "postcss": "^8.2.15"
      }
    },
    "node_modules/cssnano-utils": {
      "version": "3.1.0",
      "resolved": "https://registry.npmjs.org/cssnano-utils/-/cssnano-utils-3.1.0.tgz",
      "integrity": "sha512-JQNR19/YZhz4psLX/rQ9M83e3z2Wf/HdJbryzte4a3NSuafyp9w/I4U+hx5C2S9g41qlstH7DEWnZaaj83OuEA==",
      "license": "MIT",
      "engines": {
        "node": "^10 || ^12 || >=14.0"
      },
      "peerDependencies": {
        "postcss": "^8.2.15"
      }
    },
    "node_modules/csso": {
      "version": "4.2.0",
      "resolved": "https://registry.npmjs.org/csso/-/csso-4.2.0.tgz",
      "integrity": "sha512-wvlcdIbf6pwKEk7vHj8/Bkc0B4ylXZruLvOgs9doS5eOsOpuodOV2zJChSpkp+pRpYQLQMeF04nr3Z68Sta9jA==",
      "license": "MIT",
      "dependencies": {
        "css-tree": "^1.1.2"
      },
      "engines": {
        "node": ">=8.0.0"
      }
    },
    "node_modules/csso/node_modules/css-tree": {
      "version": "1.1.3",
      "resolved": "https://registry.npmjs.org/css-tree/-/css-tree-1.1.3.tgz",
      "integrity": "sha512-tRpdppF7TRazZrjJ6v3stzv93qxRcSsFmW6cX0Zm2NVKpxE1WV1HblnghVv9TreireHkqI/VDEsfolRF1p6y7Q==",
      "license": "MIT",
      "dependencies": {
        "mdn-data": "2.0.14",
        "source-map": "^0.6.1"
      },
      "engines": {
        "node": ">=8.0.0"
      }
    },
    "node_modules/csso/node_modules/mdn-data": {
      "version": "2.0.14",
      "resolved": "https://registry.npmjs.org/mdn-data/-/mdn-data-2.0.14.tgz",
      "integrity": "sha512-dn6wd0uw5GsdswPFfsgMp5NSB0/aDe6fK94YJV/AJDYXL6HVLWBsxeq7js7Ad+mU2K9LAlwpk6kN2D5mwCPVow==",
      "license": "CC0-1.0"
    },
    "node_modules/csso/node_modules/source-map": {
      "version": "0.6.1",
      "resolved": "https://registry.npmjs.org/source-map/-/source-map-0.6.1.tgz",
      "integrity": "sha512-UjgapumWlbMhkBgzT7Ykc5YXUT46F0iKu8SGXq0bcwP5dz/h0Plj6enJqjz1Zbq2l5WaqYnrVbwWOWMyF3F47g==",
      "license": "BSD-3-Clause",
      "engines": {
        "node": ">=0.10.0"
      }
    },
    "node_modules/cssom": {
      "version": "0.4.4",
      "resolved": "https://registry.npmjs.org/cssom/-/cssom-0.4.4.tgz",
      "integrity": "sha512-p3pvU7r1MyyqbTk+WbNJIgJjG2VmTIaB10rI93LzVPrmDJKkzKYMtxxyAvQXR/NS6otuzveI7+7BBq3SjBS2mw==",
      "license": "MIT"
    },
    "node_modules/cssstyle": {
      "version": "2.3.0",
      "resolved": "https://registry.npmjs.org/cssstyle/-/cssstyle-2.3.0.tgz",
      "integrity": "sha512-AZL67abkUzIuvcHqk7c09cezpGNcxUxU4Ioi/05xHk4DQeTkWmGYftIE6ctU6AEt+Gn4n1lDStOtj7FKycP71A==",
      "license": "MIT",
      "dependencies": {
        "cssom": "~0.3.6"
      },
      "engines": {
        "node": ">=8"
      }
    },
    "node_modules/cssstyle/node_modules/cssom": {
      "version": "0.3.8",
      "resolved": "https://registry.npmjs.org/cssom/-/cssom-0.3.8.tgz",
      "integrity": "sha512-b0tGHbfegbhPJpxpiBPU2sCkigAqtM9O121le6bbOlgyV+NyGyCmVfJ6QW9eRjz8CpNfWEOYBIMIGRYkLwsIYg==",
      "license": "MIT"
    },
    "node_modules/csstype": {
      "version": "3.1.3",
      "resolved": "https://registry.npmjs.org/csstype/-/csstype-3.1.3.tgz",
      "integrity": "sha512-M1uQkMl8rQK/szD0LNhtqxIPLpimGm8sOBwU7lLnCpSbTyY3yeU1Vc7l4KT5zT4s/yOxHH5O7tIuuLOCnLADRw==",
      "license": "MIT"
    },
    "node_modules/damerau-levenshtein": {
      "version": "1.0.8",
      "resolved": "https://registry.npmjs.org/damerau-levenshtein/-/damerau-levenshtein-1.0.8.tgz",
      "integrity": "sha512-sdQSFB7+llfUcQHUQO3+B8ERRj0Oa4w9POWMI/puGtuf7gFywGmkaLCElnudfTiKZV+NvHqL0ifzdrI8Ro7ESA==",
      "license": "BSD-2-Clause"
    },
    "node_modules/data-urls": {
      "version": "2.0.0",
      "resolved": "https://registry.npmjs.org/data-urls/-/data-urls-2.0.0.tgz",
      "integrity": "sha512-X5eWTSXO/BJmpdIKCRuKUgSCgAN0OwliVK3yPKbwIWU1Tdw5BRajxlzMidvh+gwko9AfQ9zIj52pzF91Q3YAvQ==",
      "license": "MIT",
      "dependencies": {
        "abab": "^2.0.3",
        "whatwg-mimetype": "^2.3.0",
        "whatwg-url": "^8.0.0"
      },
      "engines": {
        "node": ">=10"
      }
    },
    "node_modules/data-view-buffer": {
      "version": "1.0.1",
      "resolved": "https://registry.npmjs.org/data-view-buffer/-/data-view-buffer-1.0.1.tgz",
      "integrity": "sha512-0lht7OugA5x3iJLOWFhWK/5ehONdprk0ISXqVFn/NFrDu+cuc8iADFrGQz5BnRK7LLU3JmkbXSxaqX+/mXYtUA==",
      "license": "MIT",
      "dependencies": {
        "call-bind": "^1.0.6",
        "es-errors": "^1.3.0",
        "is-data-view": "^1.0.1"
      },
      "engines": {
        "node": ">= 0.4"
      },
      "funding": {
        "url": "https://github.com/sponsors/ljharb"
      }
    },
    "node_modules/data-view-byte-length": {
      "version": "1.0.1",
      "resolved": "https://registry.npmjs.org/data-view-byte-length/-/data-view-byte-length-1.0.1.tgz",
      "integrity": "sha512-4J7wRJD3ABAzr8wP+OcIcqq2dlUKp4DVflx++hs5h5ZKydWMI6/D/fAot+yh6g2tHh8fLFTvNOaVN357NvSrOQ==",
      "license": "MIT",
      "dependencies": {
        "call-bind": "^1.0.7",
        "es-errors": "^1.3.0",
        "is-data-view": "^1.0.1"
      },
      "engines": {
        "node": ">= 0.4"
      },
      "funding": {
        "url": "https://github.com/sponsors/ljharb"
      }
    },
    "node_modules/data-view-byte-offset": {
      "version": "1.0.0",
      "resolved": "https://registry.npmjs.org/data-view-byte-offset/-/data-view-byte-offset-1.0.0.tgz",
      "integrity": "sha512-t/Ygsytq+R995EJ5PZlD4Cu56sWa8InXySaViRzw9apusqsOO2bQP+SbYzAhR0pFKoB+43lYy8rWban9JSuXnA==",
      "license": "MIT",
      "dependencies": {
        "call-bind": "^1.0.6",
        "es-errors": "^1.3.0",
        "is-data-view": "^1.0.1"
      },
      "engines": {
        "node": ">= 0.4"
      },
      "funding": {
        "url": "https://github.com/sponsors/ljharb"
      }
    },
    "node_modules/debug": {
      "version": "4.3.6",
      "resolved": "https://registry.npmjs.org/debug/-/debug-4.3.6.tgz",
      "integrity": "sha512-O/09Bd4Z1fBrU4VzkhFqVgpPzaGbw6Sm9FEkBT1A/YBXQFGuuSxa1dN2nxgxS34JmKXqYx8CZAwEVoJFImUXIg==",
      "license": "MIT",
      "dependencies": {
        "ms": "2.1.2"
      },
      "engines": {
        "node": ">=6.0"
      },
      "peerDependenciesMeta": {
        "supports-color": {
          "optional": true
        }
      }
    },
    "node_modules/decimal.js": {
      "version": "10.4.3",
      "resolved": "https://registry.npmjs.org/decimal.js/-/decimal.js-10.4.3.tgz",
      "integrity": "sha512-VBBaLc1MgL5XpzgIP7ny5Z6Nx3UrRkIViUkPUdtl9aya5amy3De1gsUUSB1g3+3sExYNjCAsAznmukyxCb1GRA==",
      "license": "MIT"
    },
    "node_modules/dedent": {
      "version": "0.7.0",
      "resolved": "https://registry.npmjs.org/dedent/-/dedent-0.7.0.tgz",
      "integrity": "sha512-Q6fKUPqnAHAyhiUgFU7BUzLiv0kd8saH9al7tnu5Q/okj6dnupxyTgFIBjVzJATdfIAm9NAsvXNzjaKa+bxVyA==",
      "license": "MIT"
    },
    "node_modules/deep-equal": {
      "version": "2.2.3",
      "resolved": "https://registry.npmjs.org/deep-equal/-/deep-equal-2.2.3.tgz",
      "integrity": "sha512-ZIwpnevOurS8bpT4192sqAowWM76JDKSHYzMLty3BZGSswgq6pBaH3DhCSW5xVAZICZyKdOBPjwww5wfgT/6PA==",
      "license": "MIT",
      "dependencies": {
        "array-buffer-byte-length": "^1.0.0",
        "call-bind": "^1.0.5",
        "es-get-iterator": "^1.1.3",
        "get-intrinsic": "^1.2.2",
        "is-arguments": "^1.1.1",
        "is-array-buffer": "^3.0.2",
        "is-date-object": "^1.0.5",
        "is-regex": "^1.1.4",
        "is-shared-array-buffer": "^1.0.2",
        "isarray": "^2.0.5",
        "object-is": "^1.1.5",
        "object-keys": "^1.1.1",
        "object.assign": "^4.1.4",
        "regexp.prototype.flags": "^1.5.1",
        "side-channel": "^1.0.4",
        "which-boxed-primitive": "^1.0.2",
        "which-collection": "^1.0.1",
        "which-typed-array": "^1.1.13"
      },
      "engines": {
        "node": ">= 0.4"
      },
      "funding": {
        "url": "https://github.com/sponsors/ljharb"
      }
    },
    "node_modules/deep-is": {
      "version": "0.1.4",
      "resolved": "https://registry.npmjs.org/deep-is/-/deep-is-0.1.4.tgz",
      "integrity": "sha512-oIPzksmTg4/MriiaYGO+okXDT7ztn/w3Eptv/+gSIdMdKsJo0u4CfYNFJPy+4SKMuCqGw2wxnA+URMg3t8a/bQ==",
      "license": "MIT"
    },
    "node_modules/deepmerge": {
      "version": "4.3.1",
      "resolved": "https://registry.npmjs.org/deepmerge/-/deepmerge-4.3.1.tgz",
      "integrity": "sha512-3sUqbMEc77XqpdNO7FRyRog+eW3ph+GYCbj+rK+uYyRMuwsVy0rMiVtPn+QJlKFvWP/1PYpapqYn0Me2knFn+A==",
      "license": "MIT",
      "engines": {
        "node": ">=0.10.0"
      }
    },
    "node_modules/default-gateway": {
      "version": "6.0.3",
      "resolved": "https://registry.npmjs.org/default-gateway/-/default-gateway-6.0.3.tgz",
      "integrity": "sha512-fwSOJsbbNzZ/CUFpqFBqYfYNLj1NbMPm8MMCIzHjC83iSJRBEGmDUxU+WP661BaBQImeC2yHwXtz+P/O9o+XEg==",
      "license": "BSD-2-Clause",
      "dependencies": {
        "execa": "^5.0.0"
      },
      "engines": {
        "node": ">= 10"
      }
    },
    "node_modules/define-data-property": {
      "version": "1.1.4",
      "resolved": "https://registry.npmjs.org/define-data-property/-/define-data-property-1.1.4.tgz",
      "integrity": "sha512-rBMvIzlpA8v6E+SJZoo++HAYqsLrkg7MSfIinMPFhmkorw7X+dOXVJQs+QT69zGkzMyfDnIMN2Wid1+NbL3T+A==",
      "license": "MIT",
      "dependencies": {
        "es-define-property": "^1.0.0",
        "es-errors": "^1.3.0",
        "gopd": "^1.0.1"
      },
      "engines": {
        "node": ">= 0.4"
      },
      "funding": {
        "url": "https://github.com/sponsors/ljharb"
      }
    },
    "node_modules/define-lazy-prop": {
      "version": "2.0.0",
      "resolved": "https://registry.npmjs.org/define-lazy-prop/-/define-lazy-prop-2.0.0.tgz",
      "integrity": "sha512-Ds09qNh8yw3khSjiJjiUInaGX9xlqZDY7JVryGxdxV7NPeuqQfplOpQ66yJFZut3jLa5zOwkXw1g9EI2uKh4Og==",
      "license": "MIT",
      "engines": {
        "node": ">=8"
      }
    },
    "node_modules/define-properties": {
      "version": "1.2.1",
      "resolved": "https://registry.npmjs.org/define-properties/-/define-properties-1.2.1.tgz",
      "integrity": "sha512-8QmQKqEASLd5nx0U1B1okLElbUuuttJ/AnYmRXbbbGDWh6uS208EjD4Xqq/I9wK7u0v6O08XhTWnt5XtEbR6Dg==",
      "license": "MIT",
      "dependencies": {
        "define-data-property": "^1.0.1",
        "has-property-descriptors": "^1.0.0",
        "object-keys": "^1.1.1"
      },
      "engines": {
        "node": ">= 0.4"
      },
      "funding": {
        "url": "https://github.com/sponsors/ljharb"
      }
    },
    "node_modules/delayed-stream": {
      "version": "1.0.0",
      "resolved": "https://registry.npmjs.org/delayed-stream/-/delayed-stream-1.0.0.tgz",
      "integrity": "sha512-ZySD7Nf91aLB0RxL4KGrKHBXl7Eds1DAmEdcoVawXnLD7SDhpNgtuII2aAkg7a7QS41jxPSZ17p4VdGnMHk3MQ==",
      "license": "MIT",
      "engines": {
        "node": ">=0.4.0"
      }
    },
    "node_modules/depd": {
      "version": "2.0.0",
      "resolved": "https://registry.npmjs.org/depd/-/depd-2.0.0.tgz",
      "integrity": "sha512-g7nH6P6dyDioJogAAGprGpCtVImJhpPk/roCzdb3fIh61/s/nPsfR6onyMwkCAR/OlC3yBC0lESvUoQEAssIrw==",
      "license": "MIT",
      "engines": {
        "node": ">= 0.8"
      }
    },
    "node_modules/dequal": {
      "version": "2.0.3",
      "resolved": "https://registry.npmjs.org/dequal/-/dequal-2.0.3.tgz",
      "integrity": "sha512-0je+qPKHEMohvfRTCEo3CrPG6cAzAYgmzKyxRiYSSDkS6eGJdyVJm7WaYA5ECaAD9wLB2T4EEeymA5aFVcYXCA==",
      "license": "MIT",
      "peer": true,
      "engines": {
        "node": ">=6"
      }
    },
    "node_modules/destroy": {
      "version": "1.2.0",
      "resolved": "https://registry.npmjs.org/destroy/-/destroy-1.2.0.tgz",
      "integrity": "sha512-2sJGJTaXIIaR1w4iJSNoN0hnMY7Gpc/n8D4qSCJw8QqFWXf7cuAgnEHxBpweaVcPevC2l3KpjYCx3NypQQgaJg==",
      "license": "MIT",
      "engines": {
        "node": ">= 0.8",
        "npm": "1.2.8000 || >= 1.4.16"
      }
    },
    "node_modules/detect-newline": {
      "version": "3.1.0",
      "resolved": "https://registry.npmjs.org/detect-newline/-/detect-newline-3.1.0.tgz",
      "integrity": "sha512-TLz+x/vEXm/Y7P7wn1EJFNLxYpUD4TgMosxY6fAVJUnJMbupHBOncxyWUG9OpTaH9EBD7uFI5LfEgmMOc54DsA==",
      "license": "MIT",
      "engines": {
        "node": ">=8"
      }
    },
    "node_modules/detect-node": {
      "version": "2.1.0",
      "resolved": "https://registry.npmjs.org/detect-node/-/detect-node-2.1.0.tgz",
      "integrity": "sha512-T0NIuQpnTvFDATNuHN5roPwSBG83rFsuO+MXXH9/3N1eFbn4wcPjttvjMLEPWJ0RGUYgQE7cGgS3tNxbqCGM7g==",
      "license": "MIT"
    },
    "node_modules/detect-port-alt": {
      "version": "1.1.6",
      "resolved": "https://registry.npmjs.org/detect-port-alt/-/detect-port-alt-1.1.6.tgz",
      "integrity": "sha512-5tQykt+LqfJFBEYaDITx7S7cR7mJ/zQmLXZ2qt5w04ainYZw6tBf9dBunMjVeVOdYVRUzUOE4HkY5J7+uttb5Q==",
      "license": "MIT",
      "dependencies": {
        "address": "^1.0.1",
        "debug": "^2.6.0"
      },
      "bin": {
        "detect": "bin/detect-port",
        "detect-port": "bin/detect-port"
      },
      "engines": {
        "node": ">= 4.2.1"
      }
    },
    "node_modules/detect-port-alt/node_modules/debug": {
      "version": "2.6.9",
      "resolved": "https://registry.npmjs.org/debug/-/debug-2.6.9.tgz",
      "integrity": "sha512-bC7ElrdJaJnPbAP+1EotYvqZsb3ecl5wi6Bfi6BJTUcNowp6cvspg0jXznRTKDjm/E7AdgFBVeAPVMNcKGsHMA==",
      "license": "MIT",
      "dependencies": {
        "ms": "2.0.0"
      }
    },
    "node_modules/detect-port-alt/node_modules/ms": {
      "version": "2.0.0",
      "resolved": "https://registry.npmjs.org/ms/-/ms-2.0.0.tgz",
      "integrity": "sha512-Tpp60P6IUJDTuOq/5Z8cdskzJujfwqfOTkrwIwj7IRISpnkJnT6SyJ4PCPnGMoFjC9ddhal5KVIYtAt97ix05A==",
      "license": "MIT"
    },
    "node_modules/didyoumean": {
      "version": "1.2.2",
      "resolved": "https://registry.npmjs.org/didyoumean/-/didyoumean-1.2.2.tgz",
      "integrity": "sha512-gxtyfqMg7GKyhQmb056K7M3xszy/myH8w+B4RT+QXBQsvAOdc3XymqDDPHx1BgPgsdAA5SIifona89YtRATDzw==",
      "license": "Apache-2.0"
    },
    "node_modules/diff-sequences": {
      "version": "27.5.1",
      "resolved": "https://registry.npmjs.org/diff-sequences/-/diff-sequences-27.5.1.tgz",
      "integrity": "sha512-k1gCAXAsNgLwEL+Y8Wvl+M6oEFj5bgazfZULpS5CneoPPXRaCCW7dm+q21Ky2VEE5X+VeRDBVg1Pcvvsr4TtNQ==",
      "license": "MIT",
      "engines": {
        "node": "^10.13.0 || ^12.13.0 || ^14.15.0 || >=15.0.0"
      }
    },
    "node_modules/dir-glob": {
      "version": "3.0.1",
      "resolved": "https://registry.npmjs.org/dir-glob/-/dir-glob-3.0.1.tgz",
      "integrity": "sha512-WkrWp9GR4KXfKGYzOLmTuGVi1UWFfws377n9cc55/tb6DuqyF6pcQ5AbiHEshaDpY9v6oaSr2XCDidGmMwdzIA==",
      "license": "MIT",
      "dependencies": {
        "path-type": "^4.0.0"
      },
      "engines": {
        "node": ">=8"
      }
    },
    "node_modules/dlv": {
      "version": "1.1.3",
      "resolved": "https://registry.npmjs.org/dlv/-/dlv-1.1.3.tgz",
      "integrity": "sha512-+HlytyjlPKnIG8XuRG8WvmBP8xs8P71y+SKKS6ZXWoEgLuePxtDoUEiH7WkdePWrQ5JBpE6aoVqfZfJUQkjXwA==",
      "license": "MIT"
    },
    "node_modules/dns-packet": {
      "version": "5.6.1",
      "resolved": "https://registry.npmjs.org/dns-packet/-/dns-packet-5.6.1.tgz",
      "integrity": "sha512-l4gcSouhcgIKRvyy99RNVOgxXiicE+2jZoNmaNmZ6JXiGajBOJAesk1OBlJuM5k2c+eudGdLxDqXuPCKIj6kpw==",
      "license": "MIT",
      "dependencies": {
        "@leichtgewicht/ip-codec": "^2.0.1"
      },
      "engines": {
        "node": ">=6"
      }
    },
    "node_modules/doctrine": {
      "version": "3.0.0",
      "resolved": "https://registry.npmjs.org/doctrine/-/doctrine-3.0.0.tgz",
      "integrity": "sha512-yS+Q5i3hBf7GBkd4KG8a7eBNNWNGLTaEwwYWUijIYM7zrlYDM0BFXHjjPWlWZ1Rg7UaddZeIDmi9jF3HmqiQ2w==",
      "license": "Apache-2.0",
      "dependencies": {
        "esutils": "^2.0.2"
      },
      "engines": {
        "node": ">=6.0.0"
      }
    },
    "node_modules/dom-accessibility-api": {
      "version": "0.5.16",
      "resolved": "https://registry.npmjs.org/dom-accessibility-api/-/dom-accessibility-api-0.5.16.tgz",
      "integrity": "sha512-X7BJ2yElsnOJ30pZF4uIIDfBEVgF4XEBxL9Bxhy6dnrm5hkzqmsWHGTiHqRiITNhMyFLyAiWndIJP7Z1NTteDg==",
      "license": "MIT"
    },
    "node_modules/dom-converter": {
      "version": "0.2.0",
      "resolved": "https://registry.npmjs.org/dom-converter/-/dom-converter-0.2.0.tgz",
      "integrity": "sha512-gd3ypIPfOMr9h5jIKq8E3sHOTCjeirnl0WK5ZdS1AW0Odt0b1PaWaHdJ4Qk4klv+YB9aJBS7mESXjFoDQPu6DA==",
      "license": "MIT",
      "dependencies": {
        "utila": "~0.4"
      }
    },
    "node_modules/dom-serializer": {
      "version": "1.4.1",
      "resolved": "https://registry.npmjs.org/dom-serializer/-/dom-serializer-1.4.1.tgz",
      "integrity": "sha512-VHwB3KfrcOOkelEG2ZOfxqLZdfkil8PtJi4P8N2MMXucZq2yLp75ClViUlOVwyoHEDjYU433Aq+5zWP61+RGag==",
      "license": "MIT",
      "dependencies": {
        "domelementtype": "^2.0.1",
        "domhandler": "^4.2.0",
        "entities": "^2.0.0"
      },
      "funding": {
        "url": "https://github.com/cheeriojs/dom-serializer?sponsor=1"
      }
    },
    "node_modules/domelementtype": {
      "version": "2.3.0",
      "resolved": "https://registry.npmjs.org/domelementtype/-/domelementtype-2.3.0.tgz",
      "integrity": "sha512-OLETBj6w0OsagBwdXnPdN0cnMfF9opN69co+7ZrbfPGrdpPVNBUj02spi6B1N7wChLQiPn4CSH/zJvXw56gmHw==",
      "funding": [
        {
          "type": "github",
          "url": "https://github.com/sponsors/fb55"
        }
      ],
      "license": "BSD-2-Clause"
    },
    "node_modules/domexception": {
      "version": "2.0.1",
      "resolved": "https://registry.npmjs.org/domexception/-/domexception-2.0.1.tgz",
      "integrity": "sha512-yxJ2mFy/sibVQlu5qHjOkf9J3K6zgmCxgJ94u2EdvDOV09H+32LtRswEcUsmUWN72pVLOEnTSRaIVVzVQgS0dg==",
      "deprecated": "Use your platform's native DOMException instead",
      "license": "MIT",
      "dependencies": {
        "webidl-conversions": "^5.0.0"
      },
      "engines": {
        "node": ">=8"
      }
    },
    "node_modules/domexception/node_modules/webidl-conversions": {
      "version": "5.0.0",
      "resolved": "https://registry.npmjs.org/webidl-conversions/-/webidl-conversions-5.0.0.tgz",
      "integrity": "sha512-VlZwKPCkYKxQgeSbH5EyngOmRp7Ww7I9rQLERETtf5ofd9pGeswWiOtogpEO850jziPRarreGxn5QIiTqpb2wA==",
      "license": "BSD-2-Clause",
      "engines": {
        "node": ">=8"
      }
    },
    "node_modules/domhandler": {
      "version": "4.3.1",
      "resolved": "https://registry.npmjs.org/domhandler/-/domhandler-4.3.1.tgz",
      "integrity": "sha512-GrwoxYN+uWlzO8uhUXRl0P+kHE4GtVPfYzVLcUxPL7KNdHKj66vvlhiweIHqYYXWlw+T8iLMp42Lm67ghw4WMQ==",
      "license": "BSD-2-Clause",
      "dependencies": {
        "domelementtype": "^2.2.0"
      },
      "engines": {
        "node": ">= 4"
      },
      "funding": {
        "url": "https://github.com/fb55/domhandler?sponsor=1"
      }
    },
    "node_modules/domutils": {
      "version": "2.8.0",
      "resolved": "https://registry.npmjs.org/domutils/-/domutils-2.8.0.tgz",
      "integrity": "sha512-w96Cjofp72M5IIhpjgobBimYEfoPjx1Vx0BSX9P30WBdZW2WIKU0T1Bd0kz2eNZ9ikjKgHbEyKx8BB6H1L3h3A==",
      "license": "BSD-2-Clause",
      "dependencies": {
        "dom-serializer": "^1.0.1",
        "domelementtype": "^2.2.0",
        "domhandler": "^4.2.0"
      },
      "funding": {
        "url": "https://github.com/fb55/domutils?sponsor=1"
      }
    },
    "node_modules/dot-case": {
      "version": "3.0.4",
      "resolved": "https://registry.npmjs.org/dot-case/-/dot-case-3.0.4.tgz",
      "integrity": "sha512-Kv5nKlh6yRrdrGvxeJ2e5y2eRUpkUosIW4A2AS38zwSz27zu7ufDwQPi5Jhs3XAlGNetl3bmnGhQsMtkKJnj3w==",
      "license": "MIT",
      "dependencies": {
        "no-case": "^3.0.4",
        "tslib": "^2.0.3"
      }
    },
    "node_modules/dotenv": {
      "version": "10.0.0",
      "resolved": "https://registry.npmjs.org/dotenv/-/dotenv-10.0.0.tgz",
      "integrity": "sha512-rlBi9d8jpv9Sf1klPjNfFAuWDjKLwTIJJ/VxtoTwIR6hnZxcEOQCZg2oIL3MWBYw5GpUDKOEnND7LXTbIpQ03Q==",
      "license": "BSD-2-Clause",
      "engines": {
        "node": ">=10"
      }
    },
    "node_modules/dotenv-expand": {
      "version": "5.1.0",
      "resolved": "https://registry.npmjs.org/dotenv-expand/-/dotenv-expand-5.1.0.tgz",
      "integrity": "sha512-YXQl1DSa4/PQyRfgrv6aoNjhasp/p4qs9FjJ4q4cQk+8m4r6k4ZSiEyytKG8f8W9gi8WsQtIObNmKd+tMzNTmA==",
      "license": "BSD-2-Clause"
    },
    "node_modules/duplexer": {
      "version": "0.1.2",
      "resolved": "https://registry.npmjs.org/duplexer/-/duplexer-0.1.2.tgz",
      "integrity": "sha512-jtD6YG370ZCIi/9GTaJKQxWTZD045+4R4hTk/x1UyoqadyJ9x9CgSi1RlVDQF8U2sxLLSnFkCaMihqljHIWgMg==",
      "license": "MIT"
    },
    "node_modules/eastasianwidth": {
      "version": "0.2.0",
      "resolved": "https://registry.npmjs.org/eastasianwidth/-/eastasianwidth-0.2.0.tgz",
      "integrity": "sha512-I88TYZWc9XiYHRQ4/3c5rjjfgkjhLyW2luGIheGERbNQ6OY7yTybanSpDXZa8y7VUP9YmDcYa+eyq4ca7iLqWA==",
      "license": "MIT"
    },
    "node_modules/ee-first": {
      "version": "1.1.1",
      "resolved": "https://registry.npmjs.org/ee-first/-/ee-first-1.1.1.tgz",
      "integrity": "sha512-WMwm9LhRUo+WUaRN+vRuETqG89IgZphVSNkdFgeb6sS/E4OrDIN7t48CAewSHXc6C8lefD8KKfr5vY61brQlow==",
      "license": "MIT"
    },
    "node_modules/ejs": {
      "version": "3.1.10",
      "resolved": "https://registry.npmjs.org/ejs/-/ejs-3.1.10.tgz",
      "integrity": "sha512-UeJmFfOrAQS8OJWPZ4qtgHyWExa088/MtK5UEyoJGFH67cDEXkZSviOiKRCZ4Xij0zxI3JECgYs3oKx+AizQBA==",
      "license": "Apache-2.0",
      "dependencies": {
        "jake": "^10.8.5"
      },
      "bin": {
        "ejs": "bin/cli.js"
      },
      "engines": {
        "node": ">=0.10.0"
      }
    },
    "node_modules/electron-to-chromium": {
      "version": "1.5.6",
      "resolved": "https://registry.npmjs.org/electron-to-chromium/-/electron-to-chromium-1.5.6.tgz",
      "integrity": "sha512-jwXWsM5RPf6j9dPYzaorcBSUg6AiqocPEyMpkchkvntaH9HGfOOMZwxMJjDY/XEs3T5dM7uyH1VhRMkqUU9qVw==",
      "license": "ISC"
    },
    "node_modules/elliptic": {
      "version": "6.5.4",
      "resolved": "https://registry.npmjs.org/elliptic/-/elliptic-6.5.4.tgz",
      "integrity": "sha512-iLhC6ULemrljPZb+QutR5TQGB+pdW6KGD5RSegS+8sorOZT+rdQFbsQFJgvN3eRqNALqJer4oQ16YvJHlU8hzQ==",
      "license": "MIT",
      "dependencies": {
        "bn.js": "^4.11.9",
        "brorand": "^1.1.0",
        "hash.js": "^1.0.0",
        "hmac-drbg": "^1.0.1",
        "inherits": "^2.0.4",
        "minimalistic-assert": "^1.0.1",
        "minimalistic-crypto-utils": "^1.0.1"
      }
    },
    "node_modules/elliptic/node_modules/bn.js": {
      "version": "4.12.0",
      "resolved": "https://registry.npmjs.org/bn.js/-/bn.js-4.12.0.tgz",
      "integrity": "sha512-c98Bf3tPniI+scsdk237ku1Dc3ujXQTSgyiPUDEOe7tRkhrqridvh8klBv0HCEso1OLOYcHuCv/cS6DNxKH+ZA==",
      "license": "MIT"
    },
    "node_modules/emittery": {
      "version": "0.8.1",
      "resolved": "https://registry.npmjs.org/emittery/-/emittery-0.8.1.tgz",
      "integrity": "sha512-uDfvUjVrfGJJhymx/kz6prltenw1u7WrCg1oa94zYY8xxVpLLUu045LAT0dhDZdXG58/EpPL/5kA180fQ/qudg==",
      "license": "MIT",
      "engines": {
        "node": ">=10"
      },
      "funding": {
        "url": "https://github.com/sindresorhus/emittery?sponsor=1"
      }
    },
    "node_modules/emoji-regex": {
      "version": "9.2.2",
      "resolved": "https://registry.npmjs.org/emoji-regex/-/emoji-regex-9.2.2.tgz",
      "integrity": "sha512-L18DaJsXSUk2+42pv8mLs5jJT2hqFkFE4j21wOmgbUqsZ2hL72NsUU785g9RXgo3s0ZNgVl42TiHp3ZtOv/Vyg==",
      "license": "MIT"
    },
    "node_modules/emojis-list": {
      "version": "3.0.0",
      "resolved": "https://registry.npmjs.org/emojis-list/-/emojis-list-3.0.0.tgz",
      "integrity": "sha512-/kyM18EfinwXZbno9FyUGeFh87KC8HRQBQGildHZbEuRyWFOmv1U10o9BBp8XVZDVNNuQKyIGIu5ZYAAXJ0V2Q==",
      "license": "MIT",
      "engines": {
        "node": ">= 4"
      }
    },
    "node_modules/encodeurl": {
      "version": "1.0.2",
      "resolved": "https://registry.npmjs.org/encodeurl/-/encodeurl-1.0.2.tgz",
      "integrity": "sha512-TPJXq8JqFaVYm2CWmPvnP2Iyo4ZSM7/QKcSmuMLDObfpH5fi7RUGmd/rTDf+rut/saiDiQEeVTNgAmJEdAOx0w==",
      "license": "MIT",
      "engines": {
        "node": ">= 0.8"
      }
    },
    "node_modules/enhanced-resolve": {
      "version": "5.17.1",
      "resolved": "https://registry.npmjs.org/enhanced-resolve/-/enhanced-resolve-5.17.1.tgz",
      "integrity": "sha512-LMHl3dXhTcfv8gM4kEzIUeTQ+7fpdA0l2tUf34BddXPkz2A5xJ5L/Pchd5BL6rdccM9QGvu0sWZzK1Z1t4wwyg==",
      "license": "MIT",
      "dependencies": {
        "graceful-fs": "^4.2.4",
        "tapable": "^2.2.0"
      },
      "engines": {
        "node": ">=10.13.0"
      }
    },
    "node_modules/entities": {
      "version": "2.2.0",
      "resolved": "https://registry.npmjs.org/entities/-/entities-2.2.0.tgz",
      "integrity": "sha512-p92if5Nz619I0w+akJrLZH0MX0Pb5DX39XOwQTtXSdQQOaYH03S1uIQp4mhOZtAXrxq4ViO67YTiLBo2638o9A==",
      "license": "BSD-2-Clause",
      "funding": {
        "url": "https://github.com/fb55/entities?sponsor=1"
      }
    },
    "node_modules/error-ex": {
      "version": "1.3.2",
      "resolved": "https://registry.npmjs.org/error-ex/-/error-ex-1.3.2.tgz",
      "integrity": "sha512-7dFHNmqeFSEt2ZBsCriorKnn3Z2pj+fd9kmI6QoWw4//DL+icEBfc0U7qJCisqrTsKTjw4fNFy2pW9OqStD84g==",
      "license": "MIT",
      "dependencies": {
        "is-arrayish": "^0.2.1"
      }
    },
    "node_modules/error-stack-parser": {
      "version": "2.1.4",
      "resolved": "https://registry.npmjs.org/error-stack-parser/-/error-stack-parser-2.1.4.tgz",
      "integrity": "sha512-Sk5V6wVazPhq5MhpO+AUxJn5x7XSXGl1R93Vn7i+zS15KDVxQijejNCrz8340/2bgLBjR9GtEG8ZVKONDjcqGQ==",
      "license": "MIT",
      "dependencies": {
        "stackframe": "^1.3.4"
      }
    },
    "node_modules/es-abstract": {
      "version": "1.23.3",
      "resolved": "https://registry.npmjs.org/es-abstract/-/es-abstract-1.23.3.tgz",
      "integrity": "sha512-e+HfNH61Bj1X9/jLc5v1owaLYuHdeHHSQlkhCBiTK8rBvKaULl/beGMxwrMXjpYrv4pz22BlY570vVePA2ho4A==",
      "license": "MIT",
      "dependencies": {
        "array-buffer-byte-length": "^1.0.1",
        "arraybuffer.prototype.slice": "^1.0.3",
        "available-typed-arrays": "^1.0.7",
        "call-bind": "^1.0.7",
        "data-view-buffer": "^1.0.1",
        "data-view-byte-length": "^1.0.1",
        "data-view-byte-offset": "^1.0.0",
        "es-define-property": "^1.0.0",
        "es-errors": "^1.3.0",
        "es-object-atoms": "^1.0.0",
        "es-set-tostringtag": "^2.0.3",
        "es-to-primitive": "^1.2.1",
        "function.prototype.name": "^1.1.6",
        "get-intrinsic": "^1.2.4",
        "get-symbol-description": "^1.0.2",
        "globalthis": "^1.0.3",
        "gopd": "^1.0.1",
        "has-property-descriptors": "^1.0.2",
        "has-proto": "^1.0.3",
        "has-symbols": "^1.0.3",
        "hasown": "^2.0.2",
        "internal-slot": "^1.0.7",
        "is-array-buffer": "^3.0.4",
        "is-callable": "^1.2.7",
        "is-data-view": "^1.0.1",
        "is-negative-zero": "^2.0.3",
        "is-regex": "^1.1.4",
        "is-shared-array-buffer": "^1.0.3",
        "is-string": "^1.0.7",
        "is-typed-array": "^1.1.13",
        "is-weakref": "^1.0.2",
        "object-inspect": "^1.13.1",
        "object-keys": "^1.1.1",
        "object.assign": "^4.1.5",
        "regexp.prototype.flags": "^1.5.2",
        "safe-array-concat": "^1.1.2",
        "safe-regex-test": "^1.0.3",
        "string.prototype.trim": "^1.2.9",
        "string.prototype.trimend": "^1.0.8",
        "string.prototype.trimstart": "^1.0.8",
        "typed-array-buffer": "^1.0.2",
        "typed-array-byte-length": "^1.0.1",
        "typed-array-byte-offset": "^1.0.2",
        "typed-array-length": "^1.0.6",
        "unbox-primitive": "^1.0.2",
        "which-typed-array": "^1.1.15"
      },
      "engines": {
        "node": ">= 0.4"
      },
      "funding": {
        "url": "https://github.com/sponsors/ljharb"
      }
    },
    "node_modules/es-array-method-boxes-properly": {
      "version": "1.0.0",
      "resolved": "https://registry.npmjs.org/es-array-method-boxes-properly/-/es-array-method-boxes-properly-1.0.0.tgz",
      "integrity": "sha512-wd6JXUmyHmt8T5a2xreUwKcGPq6f1f+WwIJkijUqiGcJz1qqnZgP6XIK+QyIWU5lT7imeNxUll48bziG+TSYcA==",
      "license": "MIT"
    },
    "node_modules/es-define-property": {
      "version": "1.0.0",
      "resolved": "https://registry.npmjs.org/es-define-property/-/es-define-property-1.0.0.tgz",
      "integrity": "sha512-jxayLKShrEqqzJ0eumQbVhTYQM27CfT1T35+gCgDFoL82JLsXqTJ76zv6A0YLOgEnLUMvLzsDsGIrl8NFpT2gQ==",
      "license": "MIT",
      "dependencies": {
        "get-intrinsic": "^1.2.4"
      },
      "engines": {
        "node": ">= 0.4"
      }
    },
    "node_modules/es-errors": {
      "version": "1.3.0",
      "resolved": "https://registry.npmjs.org/es-errors/-/es-errors-1.3.0.tgz",
      "integrity": "sha512-Zf5H2Kxt2xjTvbJvP2ZWLEICxA6j+hAmMzIlypy4xcBg1vKVnx89Wy0GbS+kf5cwCVFFzdCFh2XSCFNULS6csw==",
      "license": "MIT",
      "engines": {
        "node": ">= 0.4"
      }
    },
    "node_modules/es-get-iterator": {
      "version": "1.1.3",
      "resolved": "https://registry.npmjs.org/es-get-iterator/-/es-get-iterator-1.1.3.tgz",
      "integrity": "sha512-sPZmqHBe6JIiTfN5q2pEi//TwxmAFHwj/XEuYjTuse78i8KxaqMTTzxPoFKuzRpDpTJ+0NAbpfenkmH2rePtuw==",
      "license": "MIT",
      "dependencies": {
        "call-bind": "^1.0.2",
        "get-intrinsic": "^1.1.3",
        "has-symbols": "^1.0.3",
        "is-arguments": "^1.1.1",
        "is-map": "^2.0.2",
        "is-set": "^2.0.2",
        "is-string": "^1.0.7",
        "isarray": "^2.0.5",
        "stop-iteration-iterator": "^1.0.0"
      },
      "funding": {
        "url": "https://github.com/sponsors/ljharb"
      }
    },
    "node_modules/es-iterator-helpers": {
      "version": "1.0.19",
      "resolved": "https://registry.npmjs.org/es-iterator-helpers/-/es-iterator-helpers-1.0.19.tgz",
      "integrity": "sha512-zoMwbCcH5hwUkKJkT8kDIBZSz9I6mVG//+lDCinLCGov4+r7NIy0ld8o03M0cJxl2spVf6ESYVS6/gpIfq1FFw==",
      "license": "MIT",
      "dependencies": {
        "call-bind": "^1.0.7",
        "define-properties": "^1.2.1",
        "es-abstract": "^1.23.3",
        "es-errors": "^1.3.0",
        "es-set-tostringtag": "^2.0.3",
        "function-bind": "^1.1.2",
        "get-intrinsic": "^1.2.4",
        "globalthis": "^1.0.3",
        "has-property-descriptors": "^1.0.2",
        "has-proto": "^1.0.3",
        "has-symbols": "^1.0.3",
        "internal-slot": "^1.0.7",
        "iterator.prototype": "^1.1.2",
        "safe-array-concat": "^1.1.2"
      },
      "engines": {
        "node": ">= 0.4"
      }
    },
    "node_modules/es-module-lexer": {
      "version": "1.5.4",
      "resolved": "https://registry.npmjs.org/es-module-lexer/-/es-module-lexer-1.5.4.tgz",
      "integrity": "sha512-MVNK56NiMrOwitFB7cqDwq0CQutbw+0BvLshJSse0MUNU+y1FC3bUS/AQg7oUng+/wKrrki7JfmwtVHkVfPLlw==",
      "license": "MIT"
    },
    "node_modules/es-object-atoms": {
      "version": "1.0.0",
      "resolved": "https://registry.npmjs.org/es-object-atoms/-/es-object-atoms-1.0.0.tgz",
      "integrity": "sha512-MZ4iQ6JwHOBQjahnjwaC1ZtIBH+2ohjamzAO3oaHcXYup7qxjF2fixyH+Q71voWHeOkI2q/TnJao/KfXYIZWbw==",
      "license": "MIT",
      "dependencies": {
        "es-errors": "^1.3.0"
      },
      "engines": {
        "node": ">= 0.4"
      }
    },
    "node_modules/es-set-tostringtag": {
      "version": "2.0.3",
      "resolved": "https://registry.npmjs.org/es-set-tostringtag/-/es-set-tostringtag-2.0.3.tgz",
      "integrity": "sha512-3T8uNMC3OQTHkFUsFq8r/BwAXLHvU/9O9mE0fBc/MY5iq/8H7ncvO947LmYA6ldWw9Uh8Yhf25zu6n7nML5QWQ==",
      "license": "MIT",
      "dependencies": {
        "get-intrinsic": "^1.2.4",
        "has-tostringtag": "^1.0.2",
        "hasown": "^2.0.1"
      },
      "engines": {
        "node": ">= 0.4"
      }
    },
    "node_modules/es-shim-unscopables": {
      "version": "1.0.2",
      "resolved": "https://registry.npmjs.org/es-shim-unscopables/-/es-shim-unscopables-1.0.2.tgz",
      "integrity": "sha512-J3yBRXCzDu4ULnQwxyToo/OjdMx6akgVC7K6few0a7F/0wLtmKKN7I73AH5T2836UuXRqN7Qg+IIUw/+YJksRw==",
      "license": "MIT",
      "dependencies": {
        "hasown": "^2.0.0"
      }
    },
    "node_modules/es-to-primitive": {
      "version": "1.2.1",
      "resolved": "https://registry.npmjs.org/es-to-primitive/-/es-to-primitive-1.2.1.tgz",
      "integrity": "sha512-QCOllgZJtaUo9miYBcLChTUaHNjJF3PYs1VidD7AwiEj1kYxKeQTctLAezAOH5ZKRH0g2IgPn6KwB4IT8iRpvA==",
      "license": "MIT",
      "dependencies": {
        "is-callable": "^1.1.4",
        "is-date-object": "^1.0.1",
        "is-symbol": "^1.0.2"
      },
      "engines": {
        "node": ">= 0.4"
      },
      "funding": {
        "url": "https://github.com/sponsors/ljharb"
      }
    },
    "node_modules/escalade": {
      "version": "3.1.2",
      "resolved": "https://registry.npmjs.org/escalade/-/escalade-3.1.2.tgz",
      "integrity": "sha512-ErCHMCae19vR8vQGe50xIsVomy19rg6gFu3+r3jkEO46suLMWBksvVyoGgQV+jOfl84ZSOSlmv6Gxa89PmTGmA==",
      "license": "MIT",
      "engines": {
        "node": ">=6"
      }
    },
    "node_modules/escape-html": {
      "version": "1.0.3",
      "resolved": "https://registry.npmjs.org/escape-html/-/escape-html-1.0.3.tgz",
      "integrity": "sha512-NiSupZ4OeuGwr68lGIeym/ksIZMJodUGOSCZ/FSnTxcrekbvqrgdUxlJOMpijaKZVjAJrWrGs/6Jy8OMuyj9ow==",
      "license": "MIT"
    },
    "node_modules/escape-string-regexp": {
      "version": "1.0.5",
      "resolved": "https://registry.npmjs.org/escape-string-regexp/-/escape-string-regexp-1.0.5.tgz",
      "integrity": "sha512-vbRorB5FUQWvla16U8R/qgaFIya2qGzwDrNmCZuYKrbdSUMG6I1ZCGQRefkRVhuOkIGVne7BQ35DSfo1qvJqFg==",
      "license": "MIT",
      "engines": {
        "node": ">=0.8.0"
      }
    },
    "node_modules/escodegen": {
      "version": "2.1.0",
      "resolved": "https://registry.npmjs.org/escodegen/-/escodegen-2.1.0.tgz",
      "integrity": "sha512-2NlIDTwUWJN0mRPQOdtQBzbUHvdGY2P1VXSyU83Q3xKxM7WHX2Ql8dKq782Q9TgQUNOLEzEYu9bzLNj1q88I5w==",
      "license": "BSD-2-Clause",
      "dependencies": {
        "esprima": "^4.0.1",
        "estraverse": "^5.2.0",
        "esutils": "^2.0.2"
      },
      "bin": {
        "escodegen": "bin/escodegen.js",
        "esgenerate": "bin/esgenerate.js"
      },
      "engines": {
        "node": ">=6.0"
      },
      "optionalDependencies": {
        "source-map": "~0.6.1"
      }
    },
    "node_modules/escodegen/node_modules/source-map": {
      "version": "0.6.1",
      "resolved": "https://registry.npmjs.org/source-map/-/source-map-0.6.1.tgz",
      "integrity": "sha512-UjgapumWlbMhkBgzT7Ykc5YXUT46F0iKu8SGXq0bcwP5dz/h0Plj6enJqjz1Zbq2l5WaqYnrVbwWOWMyF3F47g==",
      "license": "BSD-3-Clause",
      "optional": true,
      "engines": {
        "node": ">=0.10.0"
      }
    },
    "node_modules/eslint": {
      "version": "8.57.0",
      "resolved": "https://registry.npmjs.org/eslint/-/eslint-8.57.0.tgz",
      "integrity": "sha512-dZ6+mexnaTIbSBZWgou51U6OmzIhYM2VcNdtiTtI7qPNZm35Akpr0f6vtw3w1Kmn5PYo+tZVfh13WrhpS6oLqQ==",
      "license": "MIT",
      "dependencies": {
        "@eslint-community/eslint-utils": "^4.2.0",
        "@eslint-community/regexpp": "^4.6.1",
        "@eslint/eslintrc": "^2.1.4",
        "@eslint/js": "8.57.0",
        "@humanwhocodes/config-array": "^0.11.14",
        "@humanwhocodes/module-importer": "^1.0.1",
        "@nodelib/fs.walk": "^1.2.8",
        "@ungap/structured-clone": "^1.2.0",
        "ajv": "^6.12.4",
        "chalk": "^4.0.0",
        "cross-spawn": "^7.0.2",
        "debug": "^4.3.2",
        "doctrine": "^3.0.0",
        "escape-string-regexp": "^4.0.0",
        "eslint-scope": "^7.2.2",
        "eslint-visitor-keys": "^3.4.3",
        "espree": "^9.6.1",
        "esquery": "^1.4.2",
        "esutils": "^2.0.2",
        "fast-deep-equal": "^3.1.3",
        "file-entry-cache": "^6.0.1",
        "find-up": "^5.0.0",
        "glob-parent": "^6.0.2",
        "globals": "^13.19.0",
        "graphemer": "^1.4.0",
        "ignore": "^5.2.0",
        "imurmurhash": "^0.1.4",
        "is-glob": "^4.0.0",
        "is-path-inside": "^3.0.3",
        "js-yaml": "^4.1.0",
        "json-stable-stringify-without-jsonify": "^1.0.1",
        "levn": "^0.4.1",
        "lodash.merge": "^4.6.2",
        "minimatch": "^3.1.2",
        "natural-compare": "^1.4.0",
        "optionator": "^0.9.3",
        "strip-ansi": "^6.0.1",
        "text-table": "^0.2.0"
      },
      "bin": {
        "eslint": "bin/eslint.js"
      },
      "engines": {
        "node": "^12.22.0 || ^14.17.0 || >=16.0.0"
      },
      "funding": {
        "url": "https://opencollective.com/eslint"
      }
    },
    "node_modules/eslint-config-react-app": {
      "version": "7.0.1",
      "resolved": "https://registry.npmjs.org/eslint-config-react-app/-/eslint-config-react-app-7.0.1.tgz",
      "integrity": "sha512-K6rNzvkIeHaTd8m/QEh1Zko0KI7BACWkkneSs6s9cKZC/J27X3eZR6Upt1jkmZ/4FK+XUOPPxMEN7+lbUXfSlA==",
      "license": "MIT",
      "dependencies": {
        "@babel/core": "^7.16.0",
        "@babel/eslint-parser": "^7.16.3",
        "@rushstack/eslint-patch": "^1.1.0",
        "@typescript-eslint/eslint-plugin": "^5.5.0",
        "@typescript-eslint/parser": "^5.5.0",
        "babel-preset-react-app": "^10.0.1",
        "confusing-browser-globals": "^1.0.11",
        "eslint-plugin-flowtype": "^8.0.3",
        "eslint-plugin-import": "^2.25.3",
        "eslint-plugin-jest": "^25.3.0",
        "eslint-plugin-jsx-a11y": "^6.5.1",
        "eslint-plugin-react": "^7.27.1",
        "eslint-plugin-react-hooks": "^4.3.0",
        "eslint-plugin-testing-library": "^5.0.1"
      },
      "engines": {
        "node": ">=14.0.0"
      },
      "peerDependencies": {
        "eslint": "^8.0.0"
      }
    },
    "node_modules/eslint-import-resolver-node": {
      "version": "0.3.9",
      "resolved": "https://registry.npmjs.org/eslint-import-resolver-node/-/eslint-import-resolver-node-0.3.9.tgz",
      "integrity": "sha512-WFj2isz22JahUv+B788TlO3N6zL3nNJGU8CcZbPZvVEkBPaJdCV4vy5wyghty5ROFbCRnm132v8BScu5/1BQ8g==",
      "license": "MIT",
      "dependencies": {
        "debug": "^3.2.7",
        "is-core-module": "^2.13.0",
        "resolve": "^1.22.4"
      }
    },
    "node_modules/eslint-import-resolver-node/node_modules/debug": {
      "version": "3.2.7",
      "resolved": "https://registry.npmjs.org/debug/-/debug-3.2.7.tgz",
      "integrity": "sha512-CFjzYYAi4ThfiQvizrFQevTTXHtnCqWfe7x1AhgEscTz6ZbLbfoLRLPugTQyBth6f8ZERVUSyWHFD/7Wu4t1XQ==",
      "license": "MIT",
      "dependencies": {
        "ms": "^2.1.1"
      }
    },
    "node_modules/eslint-module-utils": {
      "version": "2.8.1",
      "resolved": "https://registry.npmjs.org/eslint-module-utils/-/eslint-module-utils-2.8.1.tgz",
      "integrity": "sha512-rXDXR3h7cs7dy9RNpUlQf80nX31XWJEyGq1tRMo+6GsO5VmTe4UTwtmonAD4ZkAsrfMVDA2wlGJ3790Ys+D49Q==",
      "license": "MIT",
      "dependencies": {
        "debug": "^3.2.7"
      },
      "engines": {
        "node": ">=4"
      },
      "peerDependenciesMeta": {
        "eslint": {
          "optional": true
        }
      }
    },
    "node_modules/eslint-module-utils/node_modules/debug": {
      "version": "3.2.7",
      "resolved": "https://registry.npmjs.org/debug/-/debug-3.2.7.tgz",
      "integrity": "sha512-CFjzYYAi4ThfiQvizrFQevTTXHtnCqWfe7x1AhgEscTz6ZbLbfoLRLPugTQyBth6f8ZERVUSyWHFD/7Wu4t1XQ==",
      "license": "MIT",
      "dependencies": {
        "ms": "^2.1.1"
      }
    },
    "node_modules/eslint-plugin-flowtype": {
      "version": "8.0.3",
      "resolved": "https://registry.npmjs.org/eslint-plugin-flowtype/-/eslint-plugin-flowtype-8.0.3.tgz",
      "integrity": "sha512-dX8l6qUL6O+fYPtpNRideCFSpmWOUVx5QcaGLVqe/vlDiBSe4vYljDWDETwnyFzpl7By/WVIu6rcrniCgH9BqQ==",
      "license": "BSD-3-Clause",
      "dependencies": {
        "lodash": "^4.17.21",
        "string-natural-compare": "^3.0.1"
      },
      "engines": {
        "node": ">=12.0.0"
      },
      "peerDependencies": {
        "@babel/plugin-syntax-flow": "^7.14.5",
        "@babel/plugin-transform-react-jsx": "^7.14.9",
        "eslint": "^8.1.0"
      }
    },
    "node_modules/eslint-plugin-import": {
      "version": "2.29.1",
      "resolved": "https://registry.npmjs.org/eslint-plugin-import/-/eslint-plugin-import-2.29.1.tgz",
      "integrity": "sha512-BbPC0cuExzhiMo4Ff1BTVwHpjjv28C5R+btTOGaCRC7UEz801up0JadwkeSk5Ued6TG34uaczuVuH6qyy5YUxw==",
      "license": "MIT",
      "dependencies": {
        "array-includes": "^3.1.7",
        "array.prototype.findlastindex": "^1.2.3",
        "array.prototype.flat": "^1.3.2",
        "array.prototype.flatmap": "^1.3.2",
        "debug": "^3.2.7",
        "doctrine": "^2.1.0",
        "eslint-import-resolver-node": "^0.3.9",
        "eslint-module-utils": "^2.8.0",
        "hasown": "^2.0.0",
        "is-core-module": "^2.13.1",
        "is-glob": "^4.0.3",
        "minimatch": "^3.1.2",
        "object.fromentries": "^2.0.7",
        "object.groupby": "^1.0.1",
        "object.values": "^1.1.7",
        "semver": "^6.3.1",
        "tsconfig-paths": "^3.15.0"
      },
      "engines": {
        "node": ">=4"
      },
      "peerDependencies": {
        "eslint": "^2 || ^3 || ^4 || ^5 || ^6 || ^7.2.0 || ^8"
      }
    },
    "node_modules/eslint-plugin-import/node_modules/debug": {
      "version": "3.2.7",
      "resolved": "https://registry.npmjs.org/debug/-/debug-3.2.7.tgz",
      "integrity": "sha512-CFjzYYAi4ThfiQvizrFQevTTXHtnCqWfe7x1AhgEscTz6ZbLbfoLRLPugTQyBth6f8ZERVUSyWHFD/7Wu4t1XQ==",
      "license": "MIT",
      "dependencies": {
        "ms": "^2.1.1"
      }
    },
    "node_modules/eslint-plugin-import/node_modules/doctrine": {
      "version": "2.1.0",
      "resolved": "https://registry.npmjs.org/doctrine/-/doctrine-2.1.0.tgz",
      "integrity": "sha512-35mSku4ZXK0vfCuHEDAwt55dg2jNajHZ1odvF+8SSr82EsZY4QmXfuWso8oEd8zRhVObSN18aM0CjSdoBX7zIw==",
      "license": "Apache-2.0",
      "dependencies": {
        "esutils": "^2.0.2"
      },
      "engines": {
        "node": ">=0.10.0"
      }
    },
    "node_modules/eslint-plugin-import/node_modules/semver": {
      "version": "6.3.1",
      "resolved": "https://registry.npmjs.org/semver/-/semver-6.3.1.tgz",
      "integrity": "sha512-BR7VvDCVHO+q2xBEWskxS6DJE1qRnb7DxzUrogb71CWoSficBxYsiAGd+Kl0mmq/MprG9yArRkyrQxTO6XjMzA==",
      "license": "ISC",
      "bin": {
        "semver": "bin/semver.js"
      }
    },
    "node_modules/eslint-plugin-jest": {
      "version": "25.7.0",
      "resolved": "https://registry.npmjs.org/eslint-plugin-jest/-/eslint-plugin-jest-25.7.0.tgz",
      "integrity": "sha512-PWLUEXeeF7C9QGKqvdSbzLOiLTx+bno7/HC9eefePfEb257QFHg7ye3dh80AZVkaa/RQsBB1Q/ORQvg2X7F0NQ==",
      "license": "MIT",
      "dependencies": {
        "@typescript-eslint/experimental-utils": "^5.0.0"
      },
      "engines": {
        "node": "^12.13.0 || ^14.15.0 || >=16.0.0"
      },
      "peerDependencies": {
        "@typescript-eslint/eslint-plugin": "^4.0.0 || ^5.0.0",
        "eslint": "^6.0.0 || ^7.0.0 || ^8.0.0"
      },
      "peerDependenciesMeta": {
        "@typescript-eslint/eslint-plugin": {
          "optional": true
        },
        "jest": {
          "optional": true
        }
      }
    },
    "node_modules/eslint-plugin-jsx-a11y": {
      "version": "6.9.0",
      "resolved": "https://registry.npmjs.org/eslint-plugin-jsx-a11y/-/eslint-plugin-jsx-a11y-6.9.0.tgz",
      "integrity": "sha512-nOFOCaJG2pYqORjK19lqPqxMO/JpvdCZdPtNdxY3kvom3jTvkAbOvQvD8wuD0G8BYR0IGAGYDlzqWJOh/ybn2g==",
      "license": "MIT",
      "dependencies": {
        "aria-query": "~5.1.3",
        "array-includes": "^3.1.8",
        "array.prototype.flatmap": "^1.3.2",
        "ast-types-flow": "^0.0.8",
        "axe-core": "^4.9.1",
        "axobject-query": "~3.1.1",
        "damerau-levenshtein": "^1.0.8",
        "emoji-regex": "^9.2.2",
        "es-iterator-helpers": "^1.0.19",
        "hasown": "^2.0.2",
        "jsx-ast-utils": "^3.3.5",
        "language-tags": "^1.0.9",
        "minimatch": "^3.1.2",
        "object.fromentries": "^2.0.8",
        "safe-regex-test": "^1.0.3",
        "string.prototype.includes": "^2.0.0"
      },
      "engines": {
        "node": ">=4.0"
      },
      "peerDependencies": {
        "eslint": "^3 || ^4 || ^5 || ^6 || ^7 || ^8"
      }
    },
    "node_modules/eslint-plugin-react": {
      "version": "7.35.0",
      "resolved": "https://registry.npmjs.org/eslint-plugin-react/-/eslint-plugin-react-7.35.0.tgz",
      "integrity": "sha512-v501SSMOWv8gerHkk+IIQBkcGRGrO2nfybfj5pLxuJNFTPxxA3PSryhXTK+9pNbtkggheDdsC0E9Q8CuPk6JKA==",
      "license": "MIT",
      "dependencies": {
        "array-includes": "^3.1.8",
        "array.prototype.findlast": "^1.2.5",
        "array.prototype.flatmap": "^1.3.2",
        "array.prototype.tosorted": "^1.1.4",
        "doctrine": "^2.1.0",
        "es-iterator-helpers": "^1.0.19",
        "estraverse": "^5.3.0",
        "hasown": "^2.0.2",
        "jsx-ast-utils": "^2.4.1 || ^3.0.0",
        "minimatch": "^3.1.2",
        "object.entries": "^1.1.8",
        "object.fromentries": "^2.0.8",
        "object.values": "^1.2.0",
        "prop-types": "^15.8.1",
        "resolve": "^2.0.0-next.5",
        "semver": "^6.3.1",
        "string.prototype.matchall": "^4.0.11",
        "string.prototype.repeat": "^1.0.0"
      },
      "engines": {
        "node": ">=4"
      },
      "peerDependencies": {
        "eslint": "^3 || ^4 || ^5 || ^6 || ^7 || ^8 || ^9.7"
      }
    },
    "node_modules/eslint-plugin-react-hooks": {
      "version": "4.6.2",
      "resolved": "https://registry.npmjs.org/eslint-plugin-react-hooks/-/eslint-plugin-react-hooks-4.6.2.tgz",
      "integrity": "sha512-QzliNJq4GinDBcD8gPB5v0wh6g8q3SUi6EFF0x8N/BL9PoVs0atuGc47ozMRyOWAKdwaZ5OnbOEa3WR+dSGKuQ==",
      "license": "MIT",
      "engines": {
        "node": ">=10"
      },
      "peerDependencies": {
        "eslint": "^3.0.0 || ^4.0.0 || ^5.0.0 || ^6.0.0 || ^7.0.0 || ^8.0.0-0"
      }
    },
    "node_modules/eslint-plugin-react/node_modules/doctrine": {
      "version": "2.1.0",
      "resolved": "https://registry.npmjs.org/doctrine/-/doctrine-2.1.0.tgz",
      "integrity": "sha512-35mSku4ZXK0vfCuHEDAwt55dg2jNajHZ1odvF+8SSr82EsZY4QmXfuWso8oEd8zRhVObSN18aM0CjSdoBX7zIw==",
      "license": "Apache-2.0",
      "dependencies": {
        "esutils": "^2.0.2"
      },
      "engines": {
        "node": ">=0.10.0"
      }
    },
    "node_modules/eslint-plugin-react/node_modules/resolve": {
      "version": "2.0.0-next.5",
      "resolved": "https://registry.npmjs.org/resolve/-/resolve-2.0.0-next.5.tgz",
      "integrity": "sha512-U7WjGVG9sH8tvjW5SmGbQuui75FiyjAX72HX15DwBBwF9dNiQZRQAg9nnPhYy+TUnE0+VcrttuvNI8oSxZcocA==",
      "license": "MIT",
      "dependencies": {
        "is-core-module": "^2.13.0",
        "path-parse": "^1.0.7",
        "supports-preserve-symlinks-flag": "^1.0.0"
      },
      "bin": {
        "resolve": "bin/resolve"
      },
      "funding": {
        "url": "https://github.com/sponsors/ljharb"
      }
    },
    "node_modules/eslint-plugin-react/node_modules/semver": {
      "version": "6.3.1",
      "resolved": "https://registry.npmjs.org/semver/-/semver-6.3.1.tgz",
      "integrity": "sha512-BR7VvDCVHO+q2xBEWskxS6DJE1qRnb7DxzUrogb71CWoSficBxYsiAGd+Kl0mmq/MprG9yArRkyrQxTO6XjMzA==",
      "license": "ISC",
      "bin": {
        "semver": "bin/semver.js"
      }
    },
    "node_modules/eslint-plugin-testing-library": {
      "version": "5.11.1",
      "resolved": "https://registry.npmjs.org/eslint-plugin-testing-library/-/eslint-plugin-testing-library-5.11.1.tgz",
      "integrity": "sha512-5eX9e1Kc2PqVRed3taaLnAAqPZGEX75C+M/rXzUAI3wIg/ZxzUm1OVAwfe/O+vE+6YXOLetSe9g5GKD2ecXipw==",
      "license": "MIT",
      "dependencies": {
        "@typescript-eslint/utils": "^5.58.0"
      },
      "engines": {
        "node": "^12.22.0 || ^14.17.0 || >=16.0.0",
        "npm": ">=6"
      },
      "peerDependencies": {
        "eslint": "^7.5.0 || ^8.0.0"
      }
    },
    "node_modules/eslint-scope": {
      "version": "7.2.2",
      "resolved": "https://registry.npmjs.org/eslint-scope/-/eslint-scope-7.2.2.tgz",
      "integrity": "sha512-dOt21O7lTMhDM+X9mB4GX+DZrZtCUJPL/wlcTqxyrx5IvO0IYtILdtrQGQp+8n5S0gwSVmOf9NQrjMOgfQZlIg==",
      "license": "BSD-2-Clause",
      "dependencies": {
        "esrecurse": "^4.3.0",
        "estraverse": "^5.2.0"
      },
      "engines": {
        "node": "^12.22.0 || ^14.17.0 || >=16.0.0"
      },
      "funding": {
        "url": "https://opencollective.com/eslint"
      }
    },
    "node_modules/eslint-visitor-keys": {
      "version": "3.4.3",
      "resolved": "https://registry.npmjs.org/eslint-visitor-keys/-/eslint-visitor-keys-3.4.3.tgz",
      "integrity": "sha512-wpc+LXeiyiisxPlEkUzU6svyS1frIO3Mgxj1fdy7Pm8Ygzguax2N3Fa/D/ag1WqbOprdI+uY6wMUl8/a2G+iag==",
      "license": "Apache-2.0",
      "engines": {
        "node": "^12.22.0 || ^14.17.0 || >=16.0.0"
      },
      "funding": {
        "url": "https://opencollective.com/eslint"
      }
    },
    "node_modules/eslint-webpack-plugin": {
      "version": "3.2.0",
      "resolved": "https://registry.npmjs.org/eslint-webpack-plugin/-/eslint-webpack-plugin-3.2.0.tgz",
      "integrity": "sha512-avrKcGncpPbPSUHX6B3stNGzkKFto3eL+DKM4+VyMrVnhPc3vRczVlCq3uhuFOdRvDHTVXuzwk1ZKUrqDQHQ9w==",
      "license": "MIT",
      "dependencies": {
        "@types/eslint": "^7.29.0 || ^8.4.1",
        "jest-worker": "^28.0.2",
        "micromatch": "^4.0.5",
        "normalize-path": "^3.0.0",
        "schema-utils": "^4.0.0"
      },
      "engines": {
        "node": ">= 12.13.0"
      },
      "funding": {
        "type": "opencollective",
        "url": "https://opencollective.com/webpack"
      },
      "peerDependencies": {
        "eslint": "^7.0.0 || ^8.0.0",
        "webpack": "^5.0.0"
      }
    },
    "node_modules/eslint-webpack-plugin/node_modules/has-flag": {
      "version": "4.0.0",
      "resolved": "https://registry.npmjs.org/has-flag/-/has-flag-4.0.0.tgz",
      "integrity": "sha512-EykJT/Q1KjTWctppgIAgfSO0tKVuZUjhgMr17kqTumMl6Afv3EISleU7qZUzoXDFTAHTDC4NOoG/ZxU3EvlMPQ==",
      "license": "MIT",
      "engines": {
        "node": ">=8"
      }
    },
    "node_modules/eslint-webpack-plugin/node_modules/jest-worker": {
      "version": "28.1.3",
      "resolved": "https://registry.npmjs.org/jest-worker/-/jest-worker-28.1.3.tgz",
      "integrity": "sha512-CqRA220YV/6jCo8VWvAt1KKx6eek1VIHMPeLEbpcfSfkEeWyBNppynM/o6q+Wmw+sOhos2ml34wZbSX3G13//g==",
      "license": "MIT",
      "dependencies": {
        "@types/node": "*",
        "merge-stream": "^2.0.0",
        "supports-color": "^8.0.0"
      },
      "engines": {
        "node": "^12.13.0 || ^14.15.0 || ^16.10.0 || >=17.0.0"
      }
    },
    "node_modules/eslint-webpack-plugin/node_modules/supports-color": {
      "version": "8.1.1",
      "resolved": "https://registry.npmjs.org/supports-color/-/supports-color-8.1.1.tgz",
      "integrity": "sha512-MpUEN2OodtUzxvKQl72cUF7RQ5EiHsGvSsVG0ia9c5RbWGL2CI4C7EpPS8UTBIplnlzZiNuV56w+FuNxy3ty2Q==",
      "license": "MIT",
      "dependencies": {
        "has-flag": "^4.0.0"
      },
      "engines": {
        "node": ">=10"
      },
      "funding": {
        "url": "https://github.com/chalk/supports-color?sponsor=1"
      }
    },
    "node_modules/eslint/node_modules/ansi-styles": {
      "version": "4.3.0",
      "resolved": "https://registry.npmjs.org/ansi-styles/-/ansi-styles-4.3.0.tgz",
      "integrity": "sha512-zbB9rCJAT1rbjiVDb2hqKFHNYLxgtk8NURxZ3IZwD3F6NtxbXZQCnnSi1Lkx+IDohdPlFp222wVALIheZJQSEg==",
      "license": "MIT",
      "dependencies": {
        "color-convert": "^2.0.1"
      },
      "engines": {
        "node": ">=8"
      },
      "funding": {
        "url": "https://github.com/chalk/ansi-styles?sponsor=1"
      }
    },
    "node_modules/eslint/node_modules/argparse": {
      "version": "2.0.1",
      "resolved": "https://registry.npmjs.org/argparse/-/argparse-2.0.1.tgz",
      "integrity": "sha512-8+9WqebbFzpX9OR+Wa6O29asIogeRMzcGtAINdpMHHyAg10f05aSFVBbcEqGf/PXw1EjAZ+q2/bEBg3DvurK3Q==",
      "license": "Python-2.0"
    },
    "node_modules/eslint/node_modules/chalk": {
      "version": "4.1.2",
      "resolved": "https://registry.npmjs.org/chalk/-/chalk-4.1.2.tgz",
      "integrity": "sha512-oKnbhFyRIXpUuez8iBMmyEa4nbj4IOQyuhc/wy9kY7/WVPcwIO9VA668Pu8RkO7+0G76SLROeyw9CpQ061i4mA==",
      "license": "MIT",
      "dependencies": {
        "ansi-styles": "^4.1.0",
        "supports-color": "^7.1.0"
      },
      "engines": {
        "node": ">=10"
      },
      "funding": {
        "url": "https://github.com/chalk/chalk?sponsor=1"
      }
    },
    "node_modules/eslint/node_modules/color-convert": {
      "version": "2.0.1",
      "resolved": "https://registry.npmjs.org/color-convert/-/color-convert-2.0.1.tgz",
      "integrity": "sha512-RRECPsj7iu/xb5oKYcsFHSppFNnsj/52OVTRKb4zP5onXwVF3zVmmToNcOfGC+CRDpfK/U584fMg38ZHCaElKQ==",
      "license": "MIT",
      "dependencies": {
        "color-name": "~1.1.4"
      },
      "engines": {
        "node": ">=7.0.0"
      }
    },
    "node_modules/eslint/node_modules/color-name": {
      "version": "1.1.4",
      "resolved": "https://registry.npmjs.org/color-name/-/color-name-1.1.4.tgz",
      "integrity": "sha512-dOy+3AuW3a2wNbZHIuMZpTcgjGuLU/uBL/ubcZF9OXbDo8ff4O8yVp5Bf0efS8uEoYo5q4Fx7dY9OgQGXgAsQA==",
      "license": "MIT"
    },
    "node_modules/eslint/node_modules/escape-string-regexp": {
      "version": "4.0.0",
      "resolved": "https://registry.npmjs.org/escape-string-regexp/-/escape-string-regexp-4.0.0.tgz",
      "integrity": "sha512-TtpcNJ3XAzx3Gq8sWRzJaVajRs0uVxA2YAkdb1jm2YkPz4G6egUFAyA3n5vtEIZefPk5Wa4UXbKuS5fKkJWdgA==",
      "license": "MIT",
      "engines": {
        "node": ">=10"
      },
      "funding": {
        "url": "https://github.com/sponsors/sindresorhus"
      }
    },
    "node_modules/eslint/node_modules/find-up": {
      "version": "5.0.0",
      "resolved": "https://registry.npmjs.org/find-up/-/find-up-5.0.0.tgz",
      "integrity": "sha512-78/PXT1wlLLDgTzDs7sjq9hzz0vXD+zn+7wypEe4fXQxCmdmqfGsEPQxmiCSQI3ajFV91bVSsvNtrJRiW6nGng==",
      "license": "MIT",
      "dependencies": {
        "locate-path": "^6.0.0",
        "path-exists": "^4.0.0"
      },
      "engines": {
        "node": ">=10"
      },
      "funding": {
        "url": "https://github.com/sponsors/sindresorhus"
      }
    },
    "node_modules/eslint/node_modules/globals": {
      "version": "13.24.0",
      "resolved": "https://registry.npmjs.org/globals/-/globals-13.24.0.tgz",
      "integrity": "sha512-AhO5QUcj8llrbG09iWhPU2B204J1xnPeL8kQmVorSsy+Sjj1sk8gIyh6cUocGmH4L0UuhAJy+hJMRA4mgA4mFQ==",
      "license": "MIT",
      "dependencies": {
        "type-fest": "^0.20.2"
      },
      "engines": {
        "node": ">=8"
      },
      "funding": {
        "url": "https://github.com/sponsors/sindresorhus"
      }
    },
    "node_modules/eslint/node_modules/has-flag": {
      "version": "4.0.0",
      "resolved": "https://registry.npmjs.org/has-flag/-/has-flag-4.0.0.tgz",
      "integrity": "sha512-EykJT/Q1KjTWctppgIAgfSO0tKVuZUjhgMr17kqTumMl6Afv3EISleU7qZUzoXDFTAHTDC4NOoG/ZxU3EvlMPQ==",
      "license": "MIT",
      "engines": {
        "node": ">=8"
      }
    },
    "node_modules/eslint/node_modules/js-yaml": {
      "version": "4.1.0",
      "resolved": "https://registry.npmjs.org/js-yaml/-/js-yaml-4.1.0.tgz",
      "integrity": "sha512-wpxZs9NoxZaJESJGIZTyDEaYpl0FKSA+FB9aJiyemKhMwkxQg63h4T1KJgUGHpTqPDNRcmmYLugrRjJlBtWvRA==",
      "license": "MIT",
      "dependencies": {
        "argparse": "^2.0.1"
      },
      "bin": {
        "js-yaml": "bin/js-yaml.js"
      }
    },
    "node_modules/eslint/node_modules/locate-path": {
      "version": "6.0.0",
      "resolved": "https://registry.npmjs.org/locate-path/-/locate-path-6.0.0.tgz",
      "integrity": "sha512-iPZK6eYjbxRu3uB4/WZ3EsEIMJFMqAoopl3R+zuq0UjcAm/MO6KCweDgPfP3elTztoKP3KtnVHxTn2NHBSDVUw==",
      "license": "MIT",
      "dependencies": {
        "p-locate": "^5.0.0"
      },
      "engines": {
        "node": ">=10"
      },
      "funding": {
        "url": "https://github.com/sponsors/sindresorhus"
      }
    },
    "node_modules/eslint/node_modules/p-limit": {
      "version": "3.1.0",
      "resolved": "https://registry.npmjs.org/p-limit/-/p-limit-3.1.0.tgz",
      "integrity": "sha512-TYOanM3wGwNGsZN2cVTYPArw454xnXj5qmWF1bEoAc4+cU/ol7GVh7odevjp1FNHduHc3KZMcFduxU5Xc6uJRQ==",
      "license": "MIT",
      "dependencies": {
        "yocto-queue": "^0.1.0"
      },
      "engines": {
        "node": ">=10"
      },
      "funding": {
        "url": "https://github.com/sponsors/sindresorhus"
      }
    },
    "node_modules/eslint/node_modules/p-locate": {
      "version": "5.0.0",
      "resolved": "https://registry.npmjs.org/p-locate/-/p-locate-5.0.0.tgz",
      "integrity": "sha512-LaNjtRWUBY++zB5nE/NwcaoMylSPk+S+ZHNB1TzdbMJMny6dynpAGt7X/tl/QYq3TIeE6nxHppbo2LGymrG5Pw==",
      "license": "MIT",
      "dependencies": {
        "p-limit": "^3.0.2"
      },
      "engines": {
        "node": ">=10"
      },
      "funding": {
        "url": "https://github.com/sponsors/sindresorhus"
      }
    },
    "node_modules/eslint/node_modules/supports-color": {
      "version": "7.2.0",
      "resolved": "https://registry.npmjs.org/supports-color/-/supports-color-7.2.0.tgz",
      "integrity": "sha512-qpCAvRl9stuOHveKsn7HncJRvv501qIacKzQlO/+Lwxc9+0q2wLyv4Dfvt80/DPn2pqOBsJdDiogXGR9+OvwRw==",
      "license": "MIT",
      "dependencies": {
        "has-flag": "^4.0.0"
      },
      "engines": {
        "node": ">=8"
      }
    },
    "node_modules/eslint/node_modules/type-fest": {
      "version": "0.20.2",
      "resolved": "https://registry.npmjs.org/type-fest/-/type-fest-0.20.2.tgz",
      "integrity": "sha512-Ne+eE4r0/iWnpAxD852z3A+N0Bt5RN//NjJwRd2VFHEmrywxf5vsZlh4R6lixl6B+wz/8d+maTSAkN1FIkI3LQ==",
      "license": "(MIT OR CC0-1.0)",
      "engines": {
        "node": ">=10"
      },
      "funding": {
        "url": "https://github.com/sponsors/sindresorhus"
      }
    },
    "node_modules/espree": {
      "version": "9.6.1",
      "resolved": "https://registry.npmjs.org/espree/-/espree-9.6.1.tgz",
      "integrity": "sha512-oruZaFkjorTpF32kDSI5/75ViwGeZginGGy2NoOSg3Q9bnwlnmDm4HLnkl0RE3n+njDXR037aY1+x58Z/zFdwQ==",
      "license": "BSD-2-Clause",
      "dependencies": {
        "acorn": "^8.9.0",
        "acorn-jsx": "^5.3.2",
        "eslint-visitor-keys": "^3.4.1"
      },
      "engines": {
        "node": "^12.22.0 || ^14.17.0 || >=16.0.0"
      },
      "funding": {
        "url": "https://opencollective.com/eslint"
      }
    },
    "node_modules/esprima": {
      "version": "4.0.1",
      "resolved": "https://registry.npmjs.org/esprima/-/esprima-4.0.1.tgz",
      "integrity": "sha512-eGuFFw7Upda+g4p+QHvnW0RyTX/SVeJBDM/gCtMARO0cLuT2HcEKnTPvhjV6aGeqrCB/sbNop0Kszm0jsaWU4A==",
      "license": "BSD-2-Clause",
      "bin": {
        "esparse": "bin/esparse.js",
        "esvalidate": "bin/esvalidate.js"
      },
      "engines": {
        "node": ">=4"
      }
    },
    "node_modules/esquery": {
      "version": "1.6.0",
      "resolved": "https://registry.npmjs.org/esquery/-/esquery-1.6.0.tgz",
      "integrity": "sha512-ca9pw9fomFcKPvFLXhBKUK90ZvGibiGOvRJNbjljY7s7uq/5YO4BOzcYtJqExdx99rF6aAcnRxHmcUHcz6sQsg==",
      "license": "BSD-3-Clause",
      "dependencies": {
        "estraverse": "^5.1.0"
      },
      "engines": {
        "node": ">=0.10"
      }
    },
    "node_modules/esrecurse": {
      "version": "4.3.0",
      "resolved": "https://registry.npmjs.org/esrecurse/-/esrecurse-4.3.0.tgz",
      "integrity": "sha512-KmfKL3b6G+RXvP8N1vr3Tq1kL/oCFgn2NYXEtqP8/L3pKapUA4G8cFVaoF3SU323CD4XypR/ffioHmkti6/Tag==",
      "license": "BSD-2-Clause",
      "dependencies": {
        "estraverse": "^5.2.0"
      },
      "engines": {
        "node": ">=4.0"
      }
    },
    "node_modules/estraverse": {
      "version": "5.3.0",
      "resolved": "https://registry.npmjs.org/estraverse/-/estraverse-5.3.0.tgz",
      "integrity": "sha512-MMdARuVEQziNTeJD8DgMqmhwR11BRQ/cBP+pLtYdSTnf3MIO8fFeiINEbX36ZdNlfU/7A9f3gUw49B3oQsvwBA==",
      "license": "BSD-2-Clause",
      "engines": {
        "node": ">=4.0"
      }
    },
    "node_modules/estree-walker": {
      "version": "1.0.1",
      "resolved": "https://registry.npmjs.org/estree-walker/-/estree-walker-1.0.1.tgz",
      "integrity": "sha512-1fMXF3YP4pZZVozF8j/ZLfvnR8NSIljt56UhbZ5PeeDmmGHpgpdwQt7ITlGvYaQukCvuBRMLEiKiYC+oeIg4cg==",
      "license": "MIT"
    },
    "node_modules/esutils": {
      "version": "2.0.3",
      "resolved": "https://registry.npmjs.org/esutils/-/esutils-2.0.3.tgz",
      "integrity": "sha512-kVscqXk4OCp68SZ0dkgEKVi6/8ij300KBWTJq32P/dYeWTSwK41WyTxalN1eRmA5Z9UU/LX9D7FWSmV9SAYx6g==",
      "license": "BSD-2-Clause",
      "engines": {
        "node": ">=0.10.0"
      }
    },
    "node_modules/etag": {
      "version": "1.8.1",
      "resolved": "https://registry.npmjs.org/etag/-/etag-1.8.1.tgz",
      "integrity": "sha512-aIL5Fx7mawVa300al2BnEE4iNvo1qETxLrPI/o05L7z6go7fCw1J6EQmbK4FmJ2AS7kgVF/KEZWufBfdClMcPg==",
      "license": "MIT",
      "engines": {
        "node": ">= 0.6"
      }
    },
    "node_modules/ethers": {
      "version": "5.7.1",
      "resolved": "https://registry.npmjs.org/ethers/-/ethers-5.7.1.tgz",
      "integrity": "sha512-5krze4dRLITX7FpU8J4WscXqADiKmyeNlylmmDLbS95DaZpBhDe2YSwRQwKXWNyXcox7a3gBgm/MkGXV1O1S/Q==",
      "funding": [
        {
          "type": "individual",
          "url": "https://gitcoin.co/grants/13/ethersjs-complete-simple-and-tiny-2"
        },
        {
          "type": "individual",
          "url": "https://www.buymeacoffee.com/ricmoo"
        }
      ],
      "license": "MIT",
      "dependencies": {
        "@ethersproject/abi": "5.7.0",
        "@ethersproject/abstract-provider": "5.7.0",
        "@ethersproject/abstract-signer": "5.7.0",
        "@ethersproject/address": "5.7.0",
        "@ethersproject/base64": "5.7.0",
        "@ethersproject/basex": "5.7.0",
        "@ethersproject/bignumber": "5.7.0",
        "@ethersproject/bytes": "5.7.0",
        "@ethersproject/constants": "5.7.0",
        "@ethersproject/contracts": "5.7.0",
        "@ethersproject/hash": "5.7.0",
        "@ethersproject/hdnode": "5.7.0",
        "@ethersproject/json-wallets": "5.7.0",
        "@ethersproject/keccak256": "5.7.0",
        "@ethersproject/logger": "5.7.0",
        "@ethersproject/networks": "5.7.1",
        "@ethersproject/pbkdf2": "5.7.0",
        "@ethersproject/properties": "5.7.0",
        "@ethersproject/providers": "5.7.1",
        "@ethersproject/random": "5.7.0",
        "@ethersproject/rlp": "5.7.0",
        "@ethersproject/sha2": "5.7.0",
        "@ethersproject/signing-key": "5.7.0",
        "@ethersproject/solidity": "5.7.0",
        "@ethersproject/strings": "5.7.0",
        "@ethersproject/transactions": "5.7.0",
        "@ethersproject/units": "5.7.0",
        "@ethersproject/wallet": "5.7.0",
        "@ethersproject/web": "5.7.1",
        "@ethersproject/wordlists": "5.7.0"
      }
    },
    "node_modules/eventemitter3": {
      "version": "4.0.7",
      "resolved": "https://registry.npmjs.org/eventemitter3/-/eventemitter3-4.0.7.tgz",
      "integrity": "sha512-8guHBZCwKnFhYdHr2ysuRWErTwhoN2X8XELRlrRwpmfeY2jjuUN4taQMsULKUVo1K4DvZl+0pgfyoysHxvmvEw==",
      "license": "MIT"
    },
    "node_modules/events": {
      "version": "3.3.0",
      "resolved": "https://registry.npmjs.org/events/-/events-3.3.0.tgz",
      "integrity": "sha512-mQw+2fkQbALzQ7V0MY0IqdnXNOeTtP4r0lN9z7AAawCXgqea7bDii20AYrIBrFd/Hx0M2Ocz6S111CaFkUcb0Q==",
      "license": "MIT",
      "engines": {
        "node": ">=0.8.x"
      }
    },
    "node_modules/execa": {
      "version": "5.1.1",
      "resolved": "https://registry.npmjs.org/execa/-/execa-5.1.1.tgz",
      "integrity": "sha512-8uSpZZocAZRBAPIEINJj3Lo9HyGitllczc27Eh5YYojjMFMn8yHMDMaUHE2Jqfq05D/wucwI4JGURyXt1vchyg==",
      "license": "MIT",
      "dependencies": {
        "cross-spawn": "^7.0.3",
        "get-stream": "^6.0.0",
        "human-signals": "^2.1.0",
        "is-stream": "^2.0.0",
        "merge-stream": "^2.0.0",
        "npm-run-path": "^4.0.1",
        "onetime": "^5.1.2",
        "signal-exit": "^3.0.3",
        "strip-final-newline": "^2.0.0"
      },
      "engines": {
        "node": ">=10"
      },
      "funding": {
        "url": "https://github.com/sindresorhus/execa?sponsor=1"
      }
    },
    "node_modules/exit": {
      "version": "0.1.2",
      "resolved": "https://registry.npmjs.org/exit/-/exit-0.1.2.tgz",
      "integrity": "sha512-Zk/eNKV2zbjpKzrsQ+n1G6poVbErQxJ0LBOJXaKZ1EViLzH+hrLu9cdXI4zw9dBQJslwBEpbQ2P1oS7nDxs6jQ==",
      "engines": {
        "node": ">= 0.8.0"
      }
    },
    "node_modules/expect": {
      "version": "27.5.1",
      "resolved": "https://registry.npmjs.org/expect/-/expect-27.5.1.tgz",
      "integrity": "sha512-E1q5hSUG2AmYQwQJ041nvgpkODHQvB+RKlB4IYdru6uJsyFTRyZAP463M+1lINorwbqAmUggi6+WwkD8lCS/Dw==",
      "license": "MIT",
      "dependencies": {
        "@jest/types": "^27.5.1",
        "jest-get-type": "^27.5.1",
        "jest-matcher-utils": "^27.5.1",
        "jest-message-util": "^27.5.1"
      },
      "engines": {
        "node": "^10.13.0 || ^12.13.0 || ^14.15.0 || >=15.0.0"
      }
    },
    "node_modules/express": {
      "version": "4.19.2",
      "resolved": "https://registry.npmjs.org/express/-/express-4.19.2.tgz",
      "integrity": "sha512-5T6nhjsT+EOMzuck8JjBHARTHfMht0POzlA60WV2pMD3gyXw2LZnZ+ueGdNxG+0calOJcWKbpFcuzLZ91YWq9Q==",
      "license": "MIT",
      "dependencies": {
        "accepts": "~1.3.8",
        "array-flatten": "1.1.1",
        "body-parser": "1.20.2",
        "content-disposition": "0.5.4",
        "content-type": "~1.0.4",
        "cookie": "0.6.0",
        "cookie-signature": "1.0.6",
        "debug": "2.6.9",
        "depd": "2.0.0",
        "encodeurl": "~1.0.2",
        "escape-html": "~1.0.3",
        "etag": "~1.8.1",
        "finalhandler": "1.2.0",
        "fresh": "0.5.2",
        "http-errors": "2.0.0",
        "merge-descriptors": "1.0.1",
        "methods": "~1.1.2",
        "on-finished": "2.4.1",
        "parseurl": "~1.3.3",
        "path-to-regexp": "0.1.7",
        "proxy-addr": "~2.0.7",
        "qs": "6.11.0",
        "range-parser": "~1.2.1",
        "safe-buffer": "5.2.1",
        "send": "0.18.0",
        "serve-static": "1.15.0",
        "setprototypeof": "1.2.0",
        "statuses": "2.0.1",
        "type-is": "~1.6.18",
        "utils-merge": "1.0.1",
        "vary": "~1.1.2"
      },
      "engines": {
        "node": ">= 0.10.0"
      }
    },
    "node_modules/express/node_modules/debug": {
      "version": "2.6.9",
      "resolved": "https://registry.npmjs.org/debug/-/debug-2.6.9.tgz",
      "integrity": "sha512-bC7ElrdJaJnPbAP+1EotYvqZsb3ecl5wi6Bfi6BJTUcNowp6cvspg0jXznRTKDjm/E7AdgFBVeAPVMNcKGsHMA==",
      "license": "MIT",
      "dependencies": {
        "ms": "2.0.0"
      }
    },
    "node_modules/express/node_modules/ms": {
      "version": "2.0.0",
      "resolved": "https://registry.npmjs.org/ms/-/ms-2.0.0.tgz",
      "integrity": "sha512-Tpp60P6IUJDTuOq/5Z8cdskzJujfwqfOTkrwIwj7IRISpnkJnT6SyJ4PCPnGMoFjC9ddhal5KVIYtAt97ix05A==",
      "license": "MIT"
    },
    "node_modules/fast-deep-equal": {
      "version": "3.1.3",
      "resolved": "https://registry.npmjs.org/fast-deep-equal/-/fast-deep-equal-3.1.3.tgz",
      "integrity": "sha512-f3qQ9oQy9j2AhBe/H9VC91wLmKBCCU/gDOnKNAYG5hswO7BLKj09Hc5HYNz9cGI++xlpDCIgDaitVs03ATR84Q==",
      "license": "MIT"
    },
    "node_modules/fast-glob": {
      "version": "3.3.2",
      "resolved": "https://registry.npmjs.org/fast-glob/-/fast-glob-3.3.2.tgz",
      "integrity": "sha512-oX2ruAFQwf/Orj8m737Y5adxDQO0LAB7/S5MnxCdTNDd4p6BsyIVsv9JQsATbTSq8KHRpLwIHbVlUNatxd+1Ow==",
      "license": "MIT",
      "dependencies": {
        "@nodelib/fs.stat": "^2.0.2",
        "@nodelib/fs.walk": "^1.2.3",
        "glob-parent": "^5.1.2",
        "merge2": "^1.3.0",
        "micromatch": "^4.0.4"
      },
      "engines": {
        "node": ">=8.6.0"
      }
    },
    "node_modules/fast-glob/node_modules/glob-parent": {
      "version": "5.1.2",
      "resolved": "https://registry.npmjs.org/glob-parent/-/glob-parent-5.1.2.tgz",
      "integrity": "sha512-AOIgSQCepiJYwP3ARnGx+5VnTu2HBYdzbGP45eLw1vr3zB3vZLeyed1sC9hnbcOc9/SrMyM5RPQrkGz4aS9Zow==",
      "license": "ISC",
      "dependencies": {
        "is-glob": "^4.0.1"
      },
      "engines": {
        "node": ">= 6"
      }
    },
    "node_modules/fast-json-stable-stringify": {
      "version": "2.1.0",
      "resolved": "https://registry.npmjs.org/fast-json-stable-stringify/-/fast-json-stable-stringify-2.1.0.tgz",
      "integrity": "sha512-lhd/wF+Lk98HZoTCtlVraHtfh5XYijIjalXck7saUtuanSDyLMxnHhSXEDJqHxD7msR8D0uCmqlkwjCV8xvwHw==",
      "license": "MIT"
    },
    "node_modules/fast-levenshtein": {
      "version": "2.0.6",
      "resolved": "https://registry.npmjs.org/fast-levenshtein/-/fast-levenshtein-2.0.6.tgz",
      "integrity": "sha512-DCXu6Ifhqcks7TZKY3Hxp3y6qphY5SJZmrWMDrKcERSOXWQdMhU9Ig/PYrzyw/ul9jOIyh0N4M0tbC5hodg8dw==",
      "license": "MIT"
    },
    "node_modules/fast-uri": {
      "version": "3.0.1",
      "resolved": "https://registry.npmjs.org/fast-uri/-/fast-uri-3.0.1.tgz",
      "integrity": "sha512-MWipKbbYiYI0UC7cl8m/i/IWTqfC8YXsqjzybjddLsFjStroQzsHXkc73JutMvBiXmOvapk+axIl79ig5t55Bw==",
      "license": "MIT"
    },
    "node_modules/fastq": {
      "version": "1.17.1",
      "resolved": "https://registry.npmjs.org/fastq/-/fastq-1.17.1.tgz",
      "integrity": "sha512-sRVD3lWVIXWg6By68ZN7vho9a1pQcN/WBFaAAsDDFzlJjvoGx0P8z7V1t72grFJfJhu3YPZBuu25f7Kaw2jN1w==",
      "license": "ISC",
      "dependencies": {
        "reusify": "^1.0.4"
      }
    },
    "node_modules/faye-websocket": {
      "version": "0.11.4",
      "resolved": "https://registry.npmjs.org/faye-websocket/-/faye-websocket-0.11.4.tgz",
      "integrity": "sha512-CzbClwlXAuiRQAlUyfqPgvPoNKTckTPGfwZV4ZdAhVcP2lh9KUxJg2b5GkE7XbjKQ3YJnQ9z6D9ntLAlB+tP8g==",
      "license": "Apache-2.0",
      "dependencies": {
        "websocket-driver": ">=0.5.1"
      },
      "engines": {
        "node": ">=0.8.0"
      }
    },
    "node_modules/fb-watchman": {
      "version": "2.0.2",
      "resolved": "https://registry.npmjs.org/fb-watchman/-/fb-watchman-2.0.2.tgz",
      "integrity": "sha512-p5161BqbuCaSnB8jIbzQHOlpgsPmK5rJVDfDKO91Axs5NC1uu3HRQm6wt9cd9/+GtQQIO53JdGXXoyDpTAsgYA==",
      "license": "Apache-2.0",
      "dependencies": {
        "bser": "2.1.1"
      }
    },
    "node_modules/file-entry-cache": {
      "version": "6.0.1",
      "resolved": "https://registry.npmjs.org/file-entry-cache/-/file-entry-cache-6.0.1.tgz",
      "integrity": "sha512-7Gps/XWymbLk2QLYK4NzpMOrYjMhdIxXuIvy2QBsLE6ljuodKvdkWs/cpyJJ3CVIVpH0Oi1Hvg1ovbMzLdFBBg==",
      "license": "MIT",
      "dependencies": {
        "flat-cache": "^3.0.4"
      },
      "engines": {
        "node": "^10.12.0 || >=12.0.0"
      }
    },
    "node_modules/file-loader": {
      "version": "6.2.0",
      "resolved": "https://registry.npmjs.org/file-loader/-/file-loader-6.2.0.tgz",
      "integrity": "sha512-qo3glqyTa61Ytg4u73GultjHGjdRyig3tG6lPtyX/jOEJvHif9uB0/OCI2Kif6ctF3caQTW2G5gym21oAsI4pw==",
      "license": "MIT",
      "dependencies": {
        "loader-utils": "^2.0.0",
        "schema-utils": "^3.0.0"
      },
      "engines": {
        "node": ">= 10.13.0"
      },
      "funding": {
        "type": "opencollective",
        "url": "https://opencollective.com/webpack"
      },
      "peerDependencies": {
        "webpack": "^4.0.0 || ^5.0.0"
      }
    },
    "node_modules/file-loader/node_modules/schema-utils": {
      "version": "3.3.0",
      "resolved": "https://registry.npmjs.org/schema-utils/-/schema-utils-3.3.0.tgz",
      "integrity": "sha512-pN/yOAvcC+5rQ5nERGuwrjLlYvLTbCibnZ1I7B1LaiAz9BRBlE9GMgE/eqV30P7aJQUf7Ddimy/RsbYO/GrVGg==",
      "license": "MIT",
      "dependencies": {
        "@types/json-schema": "^7.0.8",
        "ajv": "^6.12.5",
        "ajv-keywords": "^3.5.2"
      },
      "engines": {
        "node": ">= 10.13.0"
      },
      "funding": {
        "type": "opencollective",
        "url": "https://opencollective.com/webpack"
      }
    },
    "node_modules/filelist": {
      "version": "1.0.4",
      "resolved": "https://registry.npmjs.org/filelist/-/filelist-1.0.4.tgz",
      "integrity": "sha512-w1cEuf3S+DrLCQL7ET6kz+gmlJdbq9J7yXCSjK/OZCPA+qEN1WyF4ZAf0YYJa4/shHJra2t/d/r8SV4Ji+x+8Q==",
      "license": "Apache-2.0",
      "dependencies": {
        "minimatch": "^5.0.1"
      }
    },
    "node_modules/filelist/node_modules/brace-expansion": {
      "version": "2.0.1",
      "resolved": "https://registry.npmjs.org/brace-expansion/-/brace-expansion-2.0.1.tgz",
      "integrity": "sha512-XnAIvQ8eM+kC6aULx6wuQiwVsnzsi9d3WxzV3FpWTGA19F621kwdbsAcFKXgKUHZWsy+mY6iL1sHTxWEFCytDA==",
      "license": "MIT",
      "dependencies": {
        "balanced-match": "^1.0.0"
      }
    },
    "node_modules/filelist/node_modules/minimatch": {
      "version": "5.1.6",
      "resolved": "https://registry.npmjs.org/minimatch/-/minimatch-5.1.6.tgz",
      "integrity": "sha512-lKwV/1brpG6mBUFHtb7NUmtABCb2WZZmm2wNiOA5hAb8VdCS4B3dtMWyvcoViccwAW/COERjXLt0zP1zXUN26g==",
      "license": "ISC",
      "dependencies": {
        "brace-expansion": "^2.0.1"
      },
      "engines": {
        "node": ">=10"
      }
    },
    "node_modules/filesize": {
      "version": "8.0.7",
      "resolved": "https://registry.npmjs.org/filesize/-/filesize-8.0.7.tgz",
      "integrity": "sha512-pjmC+bkIF8XI7fWaH8KxHcZL3DPybs1roSKP4rKDvy20tAWwIObE4+JIseG2byfGKhud5ZnM4YSGKBz7Sh0ndQ==",
      "license": "BSD-3-Clause",
      "engines": {
        "node": ">= 0.4.0"
      }
    },
    "node_modules/fill-range": {
      "version": "7.1.1",
      "resolved": "https://registry.npmjs.org/fill-range/-/fill-range-7.1.1.tgz",
      "integrity": "sha512-YsGpe3WHLK8ZYi4tWDg2Jy3ebRz2rXowDxnld4bkQB00cc/1Zw9AWnC0i9ztDJitivtQvaI9KaLyKrc+hBW0yg==",
      "license": "MIT",
      "dependencies": {
        "to-regex-range": "^5.0.1"
      },
      "engines": {
        "node": ">=8"
      }
    },
    "node_modules/finalhandler": {
      "version": "1.2.0",
      "resolved": "https://registry.npmjs.org/finalhandler/-/finalhandler-1.2.0.tgz",
      "integrity": "sha512-5uXcUVftlQMFnWC9qu/svkWv3GTd2PfUhK/3PLkYNAe7FbqJMt3515HaxE6eRL74GdsriiwujiawdaB1BpEISg==",
      "license": "MIT",
      "dependencies": {
        "debug": "2.6.9",
        "encodeurl": "~1.0.2",
        "escape-html": "~1.0.3",
        "on-finished": "2.4.1",
        "parseurl": "~1.3.3",
        "statuses": "2.0.1",
        "unpipe": "~1.0.0"
      },
      "engines": {
        "node": ">= 0.8"
      }
    },
    "node_modules/finalhandler/node_modules/debug": {
      "version": "2.6.9",
      "resolved": "https://registry.npmjs.org/debug/-/debug-2.6.9.tgz",
      "integrity": "sha512-bC7ElrdJaJnPbAP+1EotYvqZsb3ecl5wi6Bfi6BJTUcNowp6cvspg0jXznRTKDjm/E7AdgFBVeAPVMNcKGsHMA==",
      "license": "MIT",
      "dependencies": {
        "ms": "2.0.0"
      }
    },
    "node_modules/finalhandler/node_modules/ms": {
      "version": "2.0.0",
      "resolved": "https://registry.npmjs.org/ms/-/ms-2.0.0.tgz",
      "integrity": "sha512-Tpp60P6IUJDTuOq/5Z8cdskzJujfwqfOTkrwIwj7IRISpnkJnT6SyJ4PCPnGMoFjC9ddhal5KVIYtAt97ix05A==",
      "license": "MIT"
    },
    "node_modules/find-cache-dir": {
      "version": "3.3.2",
      "resolved": "https://registry.npmjs.org/find-cache-dir/-/find-cache-dir-3.3.2.tgz",
      "integrity": "sha512-wXZV5emFEjrridIgED11OoUKLxiYjAcqot/NJdAkOhlJ+vGzwhOAfcG5OX1jP+S0PcjEn8bdMJv+g2jwQ3Onig==",
      "license": "MIT",
      "dependencies": {
        "commondir": "^1.0.1",
        "make-dir": "^3.0.2",
        "pkg-dir": "^4.1.0"
      },
      "engines": {
        "node": ">=8"
      },
      "funding": {
        "url": "https://github.com/avajs/find-cache-dir?sponsor=1"
      }
    },
    "node_modules/find-up": {
      "version": "4.1.0",
      "resolved": "https://registry.npmjs.org/find-up/-/find-up-4.1.0.tgz",
      "integrity": "sha512-PpOwAdQ/YlXQ2vj8a3h8IipDuYRi3wceVQQGYWxNINccq40Anw7BlsEXCMbt1Zt+OLA6Fq9suIpIWD0OsnISlw==",
      "license": "MIT",
      "dependencies": {
        "locate-path": "^5.0.0",
        "path-exists": "^4.0.0"
      },
      "engines": {
        "node": ">=8"
      }
    },
    "node_modules/flat-cache": {
      "version": "3.2.0",
      "resolved": "https://registry.npmjs.org/flat-cache/-/flat-cache-3.2.0.tgz",
      "integrity": "sha512-CYcENa+FtcUKLmhhqyctpclsq7QF38pKjZHsGNiSQF5r4FtoKDWabFDl3hzaEQMvT1LHEysw5twgLvpYYb4vbw==",
      "license": "MIT",
      "dependencies": {
        "flatted": "^3.2.9",
        "keyv": "^4.5.3",
        "rimraf": "^3.0.2"
      },
      "engines": {
        "node": "^10.12.0 || >=12.0.0"
      }
    },
    "node_modules/flatted": {
      "version": "3.3.1",
      "resolved": "https://registry.npmjs.org/flatted/-/flatted-3.3.1.tgz",
      "integrity": "sha512-X8cqMLLie7KsNUDSdzeN8FYK9rEt4Dt67OsG/DNGnYTSDBG4uFAJFBnUeiV+zCVAvwFy56IjM9sH51jVaEhNxw==",
      "license": "ISC"
    },
    "node_modules/follow-redirects": {
      "version": "1.15.6",
      "resolved": "https://registry.npmjs.org/follow-redirects/-/follow-redirects-1.15.6.tgz",
      "integrity": "sha512-wWN62YITEaOpSK584EZXJafH1AGpO8RVgElfkuXbTOrPX4fIfOyEpW/CsiNd8JdYrAoOvafRTOEnvsO++qCqFA==",
      "funding": [
        {
          "type": "individual",
          "url": "https://github.com/sponsors/RubenVerborgh"
        }
      ],
      "license": "MIT",
      "engines": {
        "node": ">=4.0"
      },
      "peerDependenciesMeta": {
        "debug": {
          "optional": true
        }
      }
    },
    "node_modules/for-each": {
      "version": "0.3.3",
      "resolved": "https://registry.npmjs.org/for-each/-/for-each-0.3.3.tgz",
      "integrity": "sha512-jqYfLp7mo9vIyQf8ykW2v7A+2N4QjeCeI5+Dz9XraiO1ign81wjiH7Fb9vSOWvQfNtmSa4H2RoQTrrXivdUZmw==",
      "license": "MIT",
      "dependencies": {
        "is-callable": "^1.1.3"
      }
    },
    "node_modules/foreground-child": {
      "version": "3.3.0",
      "resolved": "https://registry.npmjs.org/foreground-child/-/foreground-child-3.3.0.tgz",
      "integrity": "sha512-Ld2g8rrAyMYFXBhEqMz8ZAHBi4J4uS1i/CxGMDnjyFWddMXLVcDp051DZfu+t7+ab7Wv6SMqpWmyFIj5UbfFvg==",
      "license": "ISC",
      "dependencies": {
        "cross-spawn": "^7.0.0",
        "signal-exit": "^4.0.1"
      },
      "engines": {
        "node": ">=14"
      },
      "funding": {
        "url": "https://github.com/sponsors/isaacs"
      }
    },
    "node_modules/foreground-child/node_modules/signal-exit": {
      "version": "4.1.0",
      "resolved": "https://registry.npmjs.org/signal-exit/-/signal-exit-4.1.0.tgz",
      "integrity": "sha512-bzyZ1e88w9O1iNJbKnOlvYTrWPDl46O1bG0D3XInv+9tkPrxrN8jUUTiFlDkkmKWgn1M6CfIA13SuGqOa9Korw==",
      "license": "ISC",
      "engines": {
        "node": ">=14"
      },
      "funding": {
        "url": "https://github.com/sponsors/isaacs"
      }
    },
    "node_modules/fork-ts-checker-webpack-plugin": {
      "version": "6.5.3",
      "resolved": "https://registry.npmjs.org/fork-ts-checker-webpack-plugin/-/fork-ts-checker-webpack-plugin-6.5.3.tgz",
      "integrity": "sha512-SbH/l9ikmMWycd5puHJKTkZJKddF4iRLyW3DeZ08HTI7NGyLS38MXd/KGgeWumQO7YNQbW2u/NtPT2YowbPaGQ==",
      "license": "MIT",
      "dependencies": {
        "@babel/code-frame": "^7.8.3",
        "@types/json-schema": "^7.0.5",
        "chalk": "^4.1.0",
        "chokidar": "^3.4.2",
        "cosmiconfig": "^6.0.0",
        "deepmerge": "^4.2.2",
        "fs-extra": "^9.0.0",
        "glob": "^7.1.6",
        "memfs": "^3.1.2",
        "minimatch": "^3.0.4",
        "schema-utils": "2.7.0",
        "semver": "^7.3.2",
        "tapable": "^1.0.0"
      },
      "engines": {
        "node": ">=10",
        "yarn": ">=1.0.0"
      },
      "peerDependencies": {
        "eslint": ">= 6",
        "typescript": ">= 2.7",
        "vue-template-compiler": "*",
        "webpack": ">= 4"
      },
      "peerDependenciesMeta": {
        "eslint": {
          "optional": true
        },
        "vue-template-compiler": {
          "optional": true
        }
      }
    },
    "node_modules/fork-ts-checker-webpack-plugin/node_modules/ansi-styles": {
      "version": "4.3.0",
      "resolved": "https://registry.npmjs.org/ansi-styles/-/ansi-styles-4.3.0.tgz",
      "integrity": "sha512-zbB9rCJAT1rbjiVDb2hqKFHNYLxgtk8NURxZ3IZwD3F6NtxbXZQCnnSi1Lkx+IDohdPlFp222wVALIheZJQSEg==",
      "license": "MIT",
      "dependencies": {
        "color-convert": "^2.0.1"
      },
      "engines": {
        "node": ">=8"
      },
      "funding": {
        "url": "https://github.com/chalk/ansi-styles?sponsor=1"
      }
    },
    "node_modules/fork-ts-checker-webpack-plugin/node_modules/chalk": {
      "version": "4.1.2",
      "resolved": "https://registry.npmjs.org/chalk/-/chalk-4.1.2.tgz",
      "integrity": "sha512-oKnbhFyRIXpUuez8iBMmyEa4nbj4IOQyuhc/wy9kY7/WVPcwIO9VA668Pu8RkO7+0G76SLROeyw9CpQ061i4mA==",
      "license": "MIT",
      "dependencies": {
        "ansi-styles": "^4.1.0",
        "supports-color": "^7.1.0"
      },
      "engines": {
        "node": ">=10"
      },
      "funding": {
        "url": "https://github.com/chalk/chalk?sponsor=1"
      }
    },
    "node_modules/fork-ts-checker-webpack-plugin/node_modules/color-convert": {
      "version": "2.0.1",
      "resolved": "https://registry.npmjs.org/color-convert/-/color-convert-2.0.1.tgz",
      "integrity": "sha512-RRECPsj7iu/xb5oKYcsFHSppFNnsj/52OVTRKb4zP5onXwVF3zVmmToNcOfGC+CRDpfK/U584fMg38ZHCaElKQ==",
      "license": "MIT",
      "dependencies": {
        "color-name": "~1.1.4"
      },
      "engines": {
        "node": ">=7.0.0"
      }
    },
    "node_modules/fork-ts-checker-webpack-plugin/node_modules/color-name": {
      "version": "1.1.4",
      "resolved": "https://registry.npmjs.org/color-name/-/color-name-1.1.4.tgz",
      "integrity": "sha512-dOy+3AuW3a2wNbZHIuMZpTcgjGuLU/uBL/ubcZF9OXbDo8ff4O8yVp5Bf0efS8uEoYo5q4Fx7dY9OgQGXgAsQA==",
      "license": "MIT"
    },
    "node_modules/fork-ts-checker-webpack-plugin/node_modules/cosmiconfig": {
      "version": "6.0.0",
      "resolved": "https://registry.npmjs.org/cosmiconfig/-/cosmiconfig-6.0.0.tgz",
      "integrity": "sha512-xb3ZL6+L8b9JLLCx3ZdoZy4+2ECphCMo2PwqgP1tlfVq6M6YReyzBJtvWWtbDSpNr9hn96pkCiZqUcFEc+54Qg==",
      "license": "MIT",
      "dependencies": {
        "@types/parse-json": "^4.0.0",
        "import-fresh": "^3.1.0",
        "parse-json": "^5.0.0",
        "path-type": "^4.0.0",
        "yaml": "^1.7.2"
      },
      "engines": {
        "node": ">=8"
      }
    },
    "node_modules/fork-ts-checker-webpack-plugin/node_modules/fs-extra": {
      "version": "9.1.0",
      "resolved": "https://registry.npmjs.org/fs-extra/-/fs-extra-9.1.0.tgz",
      "integrity": "sha512-hcg3ZmepS30/7BSFqRvoo3DOMQu7IjqxO5nCDt+zM9XWjb33Wg7ziNT+Qvqbuc3+gWpzO02JubVyk2G4Zvo1OQ==",
      "license": "MIT",
      "dependencies": {
        "at-least-node": "^1.0.0",
        "graceful-fs": "^4.2.0",
        "jsonfile": "^6.0.1",
        "universalify": "^2.0.0"
      },
      "engines": {
        "node": ">=10"
      }
    },
    "node_modules/fork-ts-checker-webpack-plugin/node_modules/has-flag": {
      "version": "4.0.0",
      "resolved": "https://registry.npmjs.org/has-flag/-/has-flag-4.0.0.tgz",
      "integrity": "sha512-EykJT/Q1KjTWctppgIAgfSO0tKVuZUjhgMr17kqTumMl6Afv3EISleU7qZUzoXDFTAHTDC4NOoG/ZxU3EvlMPQ==",
      "license": "MIT",
      "engines": {
        "node": ">=8"
      }
    },
    "node_modules/fork-ts-checker-webpack-plugin/node_modules/schema-utils": {
      "version": "2.7.0",
      "resolved": "https://registry.npmjs.org/schema-utils/-/schema-utils-2.7.0.tgz",
      "integrity": "sha512-0ilKFI6QQF5nxDZLFn2dMjvc4hjg/Wkg7rHd3jK6/A4a1Hl9VFdQWvgB1UMGoU94pad1P/8N7fMcEnLnSiju8A==",
      "license": "MIT",
      "dependencies": {
        "@types/json-schema": "^7.0.4",
        "ajv": "^6.12.2",
        "ajv-keywords": "^3.4.1"
      },
      "engines": {
        "node": ">= 8.9.0"
      },
      "funding": {
        "type": "opencollective",
        "url": "https://opencollective.com/webpack"
      }
    },
    "node_modules/fork-ts-checker-webpack-plugin/node_modules/supports-color": {
      "version": "7.2.0",
      "resolved": "https://registry.npmjs.org/supports-color/-/supports-color-7.2.0.tgz",
      "integrity": "sha512-qpCAvRl9stuOHveKsn7HncJRvv501qIacKzQlO/+Lwxc9+0q2wLyv4Dfvt80/DPn2pqOBsJdDiogXGR9+OvwRw==",
      "license": "MIT",
      "dependencies": {
        "has-flag": "^4.0.0"
      },
      "engines": {
        "node": ">=8"
      }
    },
    "node_modules/fork-ts-checker-webpack-plugin/node_modules/tapable": {
      "version": "1.1.3",
      "resolved": "https://registry.npmjs.org/tapable/-/tapable-1.1.3.tgz",
      "integrity": "sha512-4WK/bYZmj8xLr+HUCODHGF1ZFzsYffasLUgEiMBY4fgtltdO6B4WJtlSbPaDTLpYTcGVwM2qLnFTICEcNxs3kA==",
      "license": "MIT",
      "engines": {
        "node": ">=6"
      }
    },
    "node_modules/form-data": {
      "version": "3.0.1",
      "resolved": "https://registry.npmjs.org/form-data/-/form-data-3.0.1.tgz",
      "integrity": "sha512-RHkBKtLWUVwd7SqRIvCZMEvAMoGUp0XU+seQiZejj0COz3RI3hWP4sCv3gZWWLjJTd7rGwcsF5eKZGii0r/hbg==",
      "license": "MIT",
      "dependencies": {
        "asynckit": "^0.4.0",
        "combined-stream": "^1.0.8",
        "mime-types": "^2.1.12"
      },
      "engines": {
        "node": ">= 6"
      }
    },
    "node_modules/forwarded": {
      "version": "0.2.0",
      "resolved": "https://registry.npmjs.org/forwarded/-/forwarded-0.2.0.tgz",
      "integrity": "sha512-buRG0fpBtRHSTCOASe6hD258tEubFoRLb4ZNA6NxMVHNw2gOcwHo9wyablzMzOA5z9xA9L1KNjk/Nt6MT9aYow==",
      "license": "MIT",
      "engines": {
        "node": ">= 0.6"
      }
    },
    "node_modules/fraction.js": {
      "version": "4.3.7",
      "resolved": "https://registry.npmjs.org/fraction.js/-/fraction.js-4.3.7.tgz",
      "integrity": "sha512-ZsDfxO51wGAXREY55a7la9LScWpwv9RxIrYABrlvOFBlH/ShPnrtsXeuUIfXKKOVicNxQ+o8JTbJvjS4M89yew==",
      "license": "MIT",
      "engines": {
        "node": "*"
      },
      "funding": {
        "type": "patreon",
        "url": "https://github.com/sponsors/rawify"
      }
    },
    "node_modules/fresh": {
      "version": "0.5.2",
      "resolved": "https://registry.npmjs.org/fresh/-/fresh-0.5.2.tgz",
      "integrity": "sha512-zJ2mQYM18rEFOudeV4GShTGIQ7RbzA7ozbU9I/XBpm7kqgMywgmylMwXHxZJmkVoYkna9d2pVXVXPdYTP9ej8Q==",
      "license": "MIT",
      "engines": {
        "node": ">= 0.6"
      }
    },
    "node_modules/fs-extra": {
      "version": "10.1.0",
      "resolved": "https://registry.npmjs.org/fs-extra/-/fs-extra-10.1.0.tgz",
      "integrity": "sha512-oRXApq54ETRj4eMiFzGnHWGy+zo5raudjuxN0b8H7s/RU2oW0Wvsx9O0ACRN/kRq9E8Vu/ReskGB5o3ji+FzHQ==",
      "license": "MIT",
      "dependencies": {
        "graceful-fs": "^4.2.0",
        "jsonfile": "^6.0.1",
        "universalify": "^2.0.0"
      },
      "engines": {
        "node": ">=12"
      }
    },
    "node_modules/fs-monkey": {
      "version": "1.0.6",
      "resolved": "https://registry.npmjs.org/fs-monkey/-/fs-monkey-1.0.6.tgz",
      "integrity": "sha512-b1FMfwetIKymC0eioW7mTywihSQE4oLzQn1dB6rZB5fx/3NpNEdAWeCSMB+60/AeT0TCXsxzAlcYVEFCTAksWg==",
      "license": "Unlicense"
    },
    "node_modules/fs.realpath": {
      "version": "1.0.0",
      "resolved": "https://registry.npmjs.org/fs.realpath/-/fs.realpath-1.0.0.tgz",
      "integrity": "sha512-OO0pH2lK6a0hZnAdau5ItzHPI6pUlvI7jMVnxUQRtw4owF2wk8lOSabtGDCTP4Ggrg2MbGnWO9X8K1t4+fGMDw==",
      "license": "ISC"
    },
    "node_modules/fsevents": {
      "version": "2.3.3",
      "resolved": "https://registry.npmjs.org/fsevents/-/fsevents-2.3.3.tgz",
      "integrity": "sha512-5xoDfX+fL7faATnagmWPpbFtwh/R77WmMMqqHGS65C3vvB0YHrgF+B1YmZ3441tMj5n63k0212XNoJwzlhffQw==",
      "hasInstallScript": true,
      "license": "MIT",
      "optional": true,
      "os": [
        "darwin"
      ],
      "engines": {
        "node": "^8.16.0 || ^10.6.0 || >=11.0.0"
      }
    },
    "node_modules/function-bind": {
      "version": "1.1.2",
      "resolved": "https://registry.npmjs.org/function-bind/-/function-bind-1.1.2.tgz",
      "integrity": "sha512-7XHNxH7qX9xG5mIwxkhumTox/MIRNcOgDrxWsMt2pAr23WHp6MrRlN7FBSFpCpr+oVO0F744iUgR82nJMfG2SA==",
      "license": "MIT",
      "funding": {
        "url": "https://github.com/sponsors/ljharb"
      }
    },
    "node_modules/function.prototype.name": {
      "version": "1.1.6",
      "resolved": "https://registry.npmjs.org/function.prototype.name/-/function.prototype.name-1.1.6.tgz",
      "integrity": "sha512-Z5kx79swU5P27WEayXM1tBi5Ze/lbIyiNgU3qyXUOf9b2rgXYyF9Dy9Cx+IQv/Lc8WCG6L82zwUPpSS9hGehIg==",
      "license": "MIT",
      "dependencies": {
        "call-bind": "^1.0.2",
        "define-properties": "^1.2.0",
        "es-abstract": "^1.22.1",
        "functions-have-names": "^1.2.3"
      },
      "engines": {
        "node": ">= 0.4"
      },
      "funding": {
        "url": "https://github.com/sponsors/ljharb"
      }
    },
    "node_modules/functions-have-names": {
      "version": "1.2.3",
      "resolved": "https://registry.npmjs.org/functions-have-names/-/functions-have-names-1.2.3.tgz",
      "integrity": "sha512-xckBUXyTIqT97tq2x2AMb+g163b5JFysYk0x4qxNFwbfQkmNZoiRHb6sPzI9/QV33WeuvVYBUIiD4NzNIyqaRQ==",
      "license": "MIT",
      "funding": {
        "url": "https://github.com/sponsors/ljharb"
      }
    },
    "node_modules/gensync": {
      "version": "1.0.0-beta.2",
      "resolved": "https://registry.npmjs.org/gensync/-/gensync-1.0.0-beta.2.tgz",
      "integrity": "sha512-3hN7NaskYvMDLQY55gnW3NQ+mesEAepTqlg+VEbj7zzqEMBVNhzcGYYeqFo/TlYz6eQiFcp1HcsCZO+nGgS8zg==",
      "license": "MIT",
      "engines": {
        "node": ">=6.9.0"
      }
    },
    "node_modules/get-caller-file": {
      "version": "2.0.5",
      "resolved": "https://registry.npmjs.org/get-caller-file/-/get-caller-file-2.0.5.tgz",
      "integrity": "sha512-DyFP3BM/3YHTQOCUL/w0OZHR0lpKeGrxotcHWcqNEdnltqFwXVfhEBQ94eIo34AfQpo0rGki4cyIiftY06h2Fg==",
      "license": "ISC",
      "engines": {
        "node": "6.* || 8.* || >= 10.*"
      }
    },
[truncated: 381,511 more chars]
