# Supplementary material for: Blockchain enabled policy-based access control mechanism to restrict unauthorized access to electronic health records
Source: PeerJ Comput Sci. 2025 Jan 23;11:e2647. doi: 10.7717/peerj-cs.2647 (PMC11784709; doi:10.7717/peerj-cs.2647)
Supplement: Supplemental Information 1 [file peerj-cs-11-2647-s001.zip › artifacts/build-info/d33316ca744b50f5501a541bf9e74277.json]

{
	"id": "d33316ca744b50f5501a541bf9e74277",
	"_format": "hh-sol-build-info-1",
	"solcVersion": "0.8.26",
	"solcLongVersion": "0.8.26+commit.8a97fa7a",
	"input": {
		"language": "Solidity",
		"sources": {
			"nadeem.sol": {
				"content": "// SPDX-License-Identifier: MIT\r\npragma solidity >=0.7.0 <0.9.0;\r\n\r\n// Subject contract that manages individual patient data\r\ncontract Subject {\r\n    address public patient;\r\n\r\n    struct PersonalData {\r\n        string name;\r\n        string dateOfBirth;\r\n        string nationalID;\r\n        string homeAddress;\r\n        bool consentForResearch;\r\n    }\r\n\r\n    PersonalData public personalData;\r\n    bool public consentForSharing;\r\n\r\n    event PersonalDataUpdated(address patient, bool consentForResearch);\r\n    event ConsentUpdated(address patient, bool consentForSharing);\r\n\r\n    constructor(\r\n        string memory _name,\r\n        string memory _dateOfBirth,\r\n        string memory _nationalID,\r\n        string memory _homeAddress\r\n    ) {\r\n        patient = msg.sender;\r\n\r\n        personalData = PersonalData({\r\n            name: _name,\r\n            dateOfBirth: _dateOfBirth,\r\n            nationalID: _nationalID,\r\n            homeAddress: _homeAddress,\r\n            consentForResearch: false\r\n        });\r\n\r\n        consentForSharing = false; // Default: No consent for sharing\r\n    }\r\n\r\n    function CheckConsent() public view returns (bool) {\r\n        return consentForSharing;\r\n    }\r\n\r\n    function UpdateConsent(bool consent) public {\r\n        require(msg.sender == patient, \"Only the patient can update their consent.\");\r\n        consentForSharing = consent;\r\n        emit ConsentUpdated(patient, consent);\r\n    }\r\n\r\n    function UpdateConsentForResearch(bool consent) public {\r\n        require(msg.sender == patient, \"Only the patient can update research consent.\");\r\n        personalData.consentForResearch = consent;\r\n        emit PersonalDataUpdated(patient, consent);\r\n    }\r\n\r\n    function CheckResearchConsent() public view returns (bool) {\r\n        return personalData.consentForResearch;\r\n    }\r\n\r\n    function ViewPersonalData() public view returns (PersonalData memory) {\r\n        require(msg.sender == patient, \"Only the patient can view their personal data.\");\r\n        return personalData;\r\n    }\r\n\r\n    // Function to fetch patient info (for Controller contract)\r\n    function GetPatientInfo() external view returns (\r\n        string memory name,\r\n        string memory dateOfBirth,\r\n        string memory nationalID,\r\n        string memory homeAddress,\r\n        bool consentForSharing\r\n    ) {\r\n        return (\r\n            personalData.name,\r\n            personalData.dateOfBirth,\r\n            personalData.nationalID,\r\n            personalData.homeAddress,\r\n            consentForSharing\r\n        );\r\n    }\r\n\r\n    // Function to securely return the patient’s address\r\n    function GetPatientAddress() external view returns (address) {\r\n        return patient;\r\n    }\r\n}\r\n\r\n// Controller contract that interacts with the Subject contract\r\n// Controller contract that interacts with the Subject contract\r\ncontract Controller {\r\n    address public hospital;\r\n    mapping(address => bool) private isPatientListed;\r\n    mapping(address => address) public patientToSubject;  // Maps patient address to Subject contract address\r\n    address[] public patientList;\r\n    Requester public requester;\r\n\r\n    struct Patient {\r\n        address patientID;\r\n        string medicalRecords;\r\n        bool consentGranted;\r\n    }\r\n\r\n    mapping(address => Patient) public patients;\r\n\r\n    event PatientCheckup(address indexed patientID, string medicalRecords);\r\n    event ConsentUpdated(address patient, bool consentStatus);\r\n    event PatientListed(address patientID, bool isListed);\r\n    event ConsentRequestedFromPatient(address patient, address requester);\r\n\r\n    constructor() {\r\n        hospital = msg.sender;\r\n    }\r\n\r\n    modifier onlyHospital() {\r\n        require(msg.sender == hospital, \"Only the hospital can perform this action\");\r\n        _;\r\n    }\r\n\r\n    // Function to load patient info by providing only the Subject contract address\r\n    function LoadPatientInfoFromSubject(address subjectAddress) public onlyHospital {\r\n        Subject subject = Subject(subjectAddress);\r\n        address patientID = subject.GetPatientAddress();\r\n\r\n        require(!isPatientListed[patientID], \"Patient is already registered.\");\r\n        patientToSubject[patientID] = subjectAddress;\r\n        isPatientListed[patientID] = true;\r\n        patientList.push(patientID);\r\n\r\n        emit PatientListed(patientID, true);\r\n    }\r\n\r\n    // Function to register patient checkup and update consent\r\n    function RegisterPatientCheckup(\r\n        address patientID,\r\n        string memory records,\r\n        bool consentStatus\r\n    ) public onlyHospital {\r\n        require(isPatientListed[patientID], \"Patient is not registered.\");\r\n        Patient storage patient = patients[patientID];\r\n        patient.medicalRecords = records;\r\n        patient.consentGranted = consentStatus;\r\n\r\n        emit PatientCheckup(patientID, records);\r\n        emit ConsentUpdated(patientID, consentStatus);\r\n    }\r\n\r\n    // Function to request consent from the patient\r\n    function RequestConsentFromPatient(address patientID) external {\r\n        require(isPatientListed[patientID], \"Patient is not registered.\");\r\n        emit ConsentRequestedFromPatient(patientID, msg.sender);\r\n    }\r\n\r\n    // Function to get patient information\r\n    function GetPatientInfo(address patientID) public view returns (\r\n        string memory name,\r\n        string memory dateOfBirth,\r\n        string memory nationalID,\r\n        string memory homeAddress,\r\n        string memory medicalRecords,\r\n        bool consentGranted\r\n    ) {\r\n        require(isPatientListed[patientID], \"Patient is not registered.\");\r\n        address subjectAddress = patientToSubject[patientID];\r\n        require(subjectAddress != address(0), \"Subject contract not linked.\");\r\n        Subject subject = Subject(subjectAddress);\r\n        (name, dateOfBirth, nationalID, homeAddress, consentGranted) = subject.GetPatientInfo();\r\n        Patient storage patient = patients[patientID];\r\n        return (name, dateOfBirth, nationalID, homeAddress, patient.medicalRecords, patient.consentGranted);\r\n    }\r\n\r\n    // Handle patient's consent decision from Subject contract\r\n    function ProvideDataIfConsentGranted(address patientID) public view returns (\r\n        string memory name,\r\n        string memory dateOfBirth,\r\n        string memory nationalID,\r\n        string memory homeAddress,\r\n        string memory medicalRecords\r\n    ) {\r\n        require(isPatientListed[patientID], \"Patient is not registered.\");\r\n\r\n        // Check if consent is granted\r\n        if (patients[patientID].consentGranted) {\r\n            // Fetch the patient information from the Subject contract\r\n            (name, dateOfBirth, nationalID, homeAddress, ,) = GetPatientInfo(patientID);\r\n\r\n            // Also fetch the medical records stored in the Controller contract\r\n            Patient storage patient = patients[patientID];\r\n            medicalRecords = patient.medicalRecords;\r\n            return (name, dateOfBirth, nationalID, homeAddress, medicalRecords);\r\n        } else {\r\n            revert(\"Consent not granted\");\r\n        }\r\n    }\r\n}\r\n\r\n// Requester contract that interacts with the Controller contract\r\n// Requester contract that interacts with the Controller contract\r\ncontract Requester {\r\n    address public researcher;\r\n    Controller public controller;\r\n\r\n    event AccessRequestResult(string result);\r\n    event ConsentRequested(address patient, address requester);\r\n    event PatientDataDisplayed(\r\n        string name,\r\n        string dateOfBirth,\r\n        string nationalID,\r\n        string homeAddress,\r\n        string medicalRecords\r\n    );\r\n\r\n    constructor(address _controller) {\r\n        researcher = msg.sender;\r\n        controller = Controller(_controller); // Link to the Controller contract\r\n    }\r\n\r\n    // Function to request data for a specific patient\r\n    function RequestData(address patientID) public returns (string memory) {\r\n        // Try to get the patient data directly if consent is granted\r\n        try controller.ProvideDataIfConsentGranted(patientID) returns (\r\n            string memory name,\r\n            string memory dateOfBirth,\r\n            string memory nationalID,\r\n            string memory homeAddress,\r\n            string memory medicalRecords\r\n        ) {\r\n            // Emit an event to show the retrieved data\r\n            emit PatientDataDisplayed(name, dateOfBirth, nationalID, homeAddress, medicalRecords);\r\n\r\n            // If consent is granted, return the data as a string\r\n            return string(abi.encodePacked(\r\n                \"Access Granted: Name: \", name, \r\n                \", DOB: \", dateOfBirth, \r\n                \", National ID: \", nationalID, \r\n                \", Address: \", homeAddress, \r\n                \", Medical Records: \", medicalRecords\r\n            ));\r\n        } catch {\r\n            // If consent is not granted, request it\r\n            emit ConsentRequested(patientID, msg.sender);\r\n            controller.RequestConsentFromPatient(patientID);\r\n            return \"Access Denied: Requesting consent...\";\r\n        }\r\n    }\r\n\r\n    // Receive response after consent decision from the patient\r\n    function ReceiveConsentResponse(bool consentGranted) external {\r\n        if (consentGranted) {\r\n            emit AccessRequestResult(\"Access Granted\");\r\n        } else {\r\n            emit AccessRequestResult(\"Access Denied\");\r\n        }\r\n    }\r\n}\r\n\r\n\r\n//\"John Doe\", \"01/01/1990\", \"123456789\", \"123 Main St\""
			}
		},
		"settings": {
			"optimizer": {
				"enabled": false,
				"runs": 200
			},
			"outputSelection": {
				"*": {
					"": [
						"ast"
					],
					"*": [
						"abi",
						"metadata",
						"devdoc",
						"userdoc",
						"storageLayout",
						"evm.legacyAssembly",
						"evm.bytecode",
						"evm.deployedBytecode",
						"evm.methodIdentifiers",
						"evm.gasEstimates",
						"evm.assembly"
					]
				}
			},
			"remappings": []
		}
	},
	"output": {
		"contracts": {
			"nadeem.sol": {
				"Controller": {
					"abi": [
						{
							"inputs": [],
							"stateMutability": "nonpayable",
							"type": "constructor"
						},
						{
							"anonymous": false,
							"inputs": [
								{
									"indexed": false,
									"internalType": "address",
									"name": "patient",
									"type": "address"
								},
								{
									"indexed": false,
									"internalType": "address",
									"name": "requester",
									"type": "address"
								}
							],
							"name": "ConsentRequestedFromPatient",
							"type": "event"
						},
						{
							"anonymous": false,
							"inputs": [
								{
									"indexed": false,
									"internalType": "address",
									"name": "patient",
									"type": "address"
								},
								{
									"indexed": false,
									"internalType": "bool",
									"name": "consentStatus",
									"type": "bool"
								}
							],
							"name": "ConsentUpdated",
							"type": "event"
						},
						{
							"anonymous": false,
							"inputs": [
								{
									"indexed": true,
									"internalType": "address",
									"name": "patientID",
									"type": "address"
								},
								{
									"indexed": false,
									"internalType": "string",
									"name": "medicalRecords",
									"type": "string"
								}
							],
							"name": "PatientCheckup",
							"type": "event"
						},
						{
							"anonymous": false,
							"inputs": [
								{
									"indexed": false,
									"internalType": "address",
									"name": "patientID",
									"type": "address"
								},
								{
									"indexed": false,
									"internalType": "bool",
									"name": "isListed",
									"type": "bool"
								}
							],
							"name": "PatientListed",
							"type": "event"
						},
						{
							"inputs": [
								{
									"internalType": "address",
									"name": "patientID",
									"type": "address"
								}
							],
							"name": "GetPatientInfo",
							"outputs": [
								{
									"internalType": "string",
									"name": "name",
									"type": "string"
								},
								{
									"internalType": "string",
									"name": "dateOfBirth",
									"type": "string"
								},
								{
									"internalType": "string",
									"name": "nationalID",
									"type": "string"
								},
								{
									"internalType": "string",
									"name": "homeAddress",
									"type": "string"
								},
								{
									"internalType": "string",
									"name": "medicalRecords",
									"type": "string"
								},
								{
									"internalType": "bool",
									"name": "consentGranted",
									"type": "bool"
								}
							],
							"stateMutability": "view",
							"type": "function"
						},
						{
							"inputs": [
								{
									"internalType": "address",
									"name": "subjectAddress",
									"type": "address"
								}
							],
							"name": "LoadPatientInfoFromSubject",
							"outputs": [],
							"stateMutability": "nonpayable",
							"type": "function"
						},
						{
							"inputs": [
								{
									"internalType": "address",
									"name": "patientID",
									"type": "address"
								}
							],
							"name": "ProvideDataIfConsentGranted",
							"outputs": [
								{
									"internalType": "string",
									"name": "name",
									"type": "string"
								},
								{
									"internalType": "string",
									"name": "dateOfBirth",
									"type": "string"
								},
								{
									"internalType": "string",
									"name": "nationalID",
									"type": "string"
								},
								{
									"internalType": "string",
									"name": "homeAddress",
									"type": "string"
								},
								{
									"internalType": "string",
									"name": "medicalRecords",
									"type": "string"
								}
							],
							"stateMutability": "view",
							"type": "function"
						},
						{
							"inputs": [
								{
									"internalType": "address",
									"name": "patientID",
									"type": "address"
								},
								{
									"internalType": "string",
									"name": "records",
									"type": "string"
								},
								{
									"internalType": "bool",
									"name": "consentStatus",
									"type": "bool"
								}
							],
							"name": "RegisterPatientCheckup",
							"outputs": [],
							"stateMutability": "nonpayable",
							"type": "function"
						},
						{
							"inputs": [
								{
									"internalType": "address",
									"name": "patientID",
									"type": "address"
								}
							],
							"name": "RequestConsentFromPatient",
							"outputs": [],
							"stateMutability": "nonpayable",
							"type": "function"
						},
						{
							"inputs": [],
							"name": "hospital",
							"outputs": [
								{
									"internalType": "address",
									"name": "",
									"type": "address"
								}
							],
							"stateMutability": "view",
							"type": "function"
						},
						{
							"inputs": [
								{
									"internalType": "uint256",
									"name": "",
									"type": "uint256"
								}
							],
							"name": "patientList",
							"outputs": [
								{
									"internalType": "address",
									"name": "",
									"type": "address"
								}
							],
							"stateMutability": "view",
							"type": "function"
						},
						{
							"inputs": [
								{
									"internalType": "address",
									"name": "",
									"type": "address"
								}
							],
							"name": "patientToSubject",
							"outputs": [
								{
									"internalType": "address",
									"name": "",
									"type": "address"
								}
							],
							"stateMutability": "view",
							"type": "function"
						},
						{
							"inputs": [
								{
									"internalType": "address",
									"name": "",
									"type": "address"
								}
							],
							"name": "patients",
							"outputs": [
								{
									"internalType": "address",
									"name": "patientID",
									"type": "address"
								},
								{
									"internalType": "string",
									"name": "medicalRecords",
									"type": "string"
								},
								{
									"internalType": "bool",
									"name": "consentGranted",
									"type": "bool"
								}
							],
							"stateMutability": "view",
							"type": "function"
						},
						{
							"inputs": [],
							"name": "requester",
							"outputs": [
								{
									"internalType": "contract Requester",
									"name": "",
									"type": "address"
								}
							],
							"stateMutability": "view",
							"type": "function"
						}
					],
					"devdoc": {
						"kind": "dev",
						"methods": {},
						"version": 1
					},
					"evm": {
						"assembly": "    /* \"nadeem.sol\":2834:7061  contract Controller {... */\n  mstore(0x40, 0x80)\n    /* \"nadeem.sol\":3579:3633  constructor() {... */\n  callvalue\n  dup1\n  iszero\n  tag_1\n  jumpi\n  0x00\n  dup1\n  revert\ntag_1:\n  pop\n    /* \"nadeem.sol\":3615:3625  msg.sender */\n  caller\n    /* \"nadeem.sol\":3604:3612  hospital */\n  0x00\n  dup1\n    /* \"nadeem.sol\":3604:3625  hospital = msg.sender */\n  0x0100\n  exp\n  dup2\n  sload\n  dup2\n  0xffffffffffffffffffffffffffffffffffffffff\n  mul\n  not\n  and\n  swap1\n  dup4\n  0xffffffffffffffffffffffffffffffffffffffff\n  and\n  mul\n  or\n  swap1\n  sstore\n  pop\n    /* \"nadeem.sol\":2834:7061  contract Controller {... */\n  dataSize(sub_0)\n  dup1\n  dataOffset(sub_0)\n  0x00\n  codecopy\n  0x00\n  return\nstop\n\nsub_0: assembly {\n        /* \"nadeem.sol\":2834:7061  contract Controller {... */\n      mstore(0x40, 0x80)\n      callvalue\n      dup1\n      iszero\n      tag_1\n      jumpi\n      0x00\n      dup1\n      revert\n    tag_1:\n      pop\n      jumpi(tag_2, lt(calldatasize, 0x04))\n      shr(0xe0, calldataload(0x00))\n      dup1\n      0x73116210\n      gt\n      tag_13\n      jumpi\n      dup1\n      0x73116210\n      eq\n      tag_8\n      jumpi\n      dup1\n      0x9cb567ec\n      eq\n      tag_9\n      jumpi\n      dup1\n      0xaa2fedde\n      eq\n      tag_10\n      jumpi\n      dup1\n      0xb61e96a5\n      eq\n      tag_11\n      jumpi\n      dup1\n      0xbabb1d41\n      eq\n      tag_12\n      jumpi\n      jump(tag_2)\n    tag_13:\n      dup1\n      0x083864cc\n      eq\n      tag_3\n      jumpi\n      dup1\n      0x0869cfbc\n      eq\n      tag_4\n      jumpi\n      dup1\n      0x1c253a40\n      eq\n      tag_5\n      jumpi\n      dup1\n      0x4d909b7c\n      eq\n      tag_6\n      jumpi\n      dup1\n      0x505cd939\n      eq\n      tag_7\n      jumpi\n    tag_2:\n      0x00\n      dup1\n      revert\n        /* \"nadeem.sol\":3865:4331  function LoadPatientInfoFromSubject(address subjectAddress) public onlyHospital {... */\n    tag_3:\n      tag_14\n      0x04\n      dup1\n      calldatasize\n      sub\n      dup2\n      add\n      swap1\n      tag_15\n      swap2\n      swap1\n      tag_16\n      jump\t// in\n    tag_15:\n      tag_17\n      jump\t// in\n    tag_14:\n      stop\n        /* \"nadeem.sol\":3248:3291  mapping(address => Patient) public patients */\n    tag_4:\n      tag_18\n      0x04\n      dup1\n      calldatasize\n      sub\n      dup2\n      add\n      swap1\n      tag_19\n      swap2\n      swap1\n      tag_16\n      jump\t// in\n    tag_19:\n      tag_20\n      jump\t// in\n    tag_18:\n      mload(0x40)\n      tag_21\n      swap4\n      swap3\n      swap2\n      swap1\n      tag_22\n      jump\t// in\n    tag_21:\n      mload(0x40)\n      dup1\n      swap2\n      sub\n      swap1\n      return\n        /* \"nadeem.sol\":5217:6036  function GetPatientInfo(address patientID) public view returns (... */\n    tag_5:\n      tag_23\n      0x04\n      dup1\n      calldatasize\n      sub\n      dup2\n      add\n      swap1\n      tag_24\n      swap2\n      swap1\n      tag_16\n      jump\t// in\n    tag_24:\n      tag_25\n      jump\t// in\n    tag_23:\n      mload(0x40)\n      tag_26\n      swap7\n      swap6\n      swap5\n      swap4\n      swap3\n      swap2\n      swap1\n      tag_27\n      jump\t// in\n    tag_26:\n      mload(0x40)\n      dup1\n      swap2\n      sub\n      swap1\n      return\n        /* \"nadeem.sol\":4952:5165  function RequestConsentFromPatient(address patientID) external {... */\n    tag_6:\n      tag_28\n      0x04\n      dup1\n      calldatasize\n      sub\n      dup2\n      add\n      swap1\n      tag_29\n      swap2\n      swap1\n      tag_16\n      jump\t// in\n    tag_29:\n      tag_30\n      jump\t// in\n    tag_28:\n      stop\n        /* \"nadeem.sol\":2946:2997  mapping(address => address) public patientToSubject */\n    tag_7:\n      tag_31\n      0x04\n      dup1\n      calldatasize\n      sub\n      dup2\n      add\n      swap1\n      tag_32\n      swap2\n      swap1\n      tag_16\n      jump\t// in\n    tag_32:\n      tag_33\n      jump\t// in\n    tag_31:\n      mload(0x40)\n      tag_34\n      swap2\n      swap1\n      tag_35\n      jump\t// in\n    tag_34:\n      mload(0x40)\n      dup1\n      swap2\n      sub\n      swap1\n      return\n        /* \"nadeem.sol\":4403:4891  function RegisterPatientCheckup(... */\n    tag_8:\n      tag_36\n      0x04\n      dup1\n      calldatasize\n      sub\n      dup2\n      add\n      swap1\n      tag_37\n      swap2\n      swap1\n      tag_38\n      jump\t// in\n    tag_37:\n      tag_39\n      jump\t// in\n    tag_36:\n      stop\n        /* \"nadeem.sol\":6108:7058  function ProvideDataIfConsentGranted(address patientID) public view returns (... */\n    tag_9:\n      tag_40\n      0x04\n      dup1\n      calldatasize\n      sub\n      dup2\n      add\n      swap1\n      tag_41\n      swap2\n      swap1\n      tag_16\n      jump\t// in\n    tag_41:\n      tag_42\n      jump\t// in\n    tag_40:\n      mload(0x40)\n      tag_43\n      swap6\n      swap5\n      swap4\n      swap3\n      swap2\n      swap1\n      tag_44\n      jump\t// in\n    tag_43:\n      mload(0x40)\n      dup1\n      swap2\n      sub\n      swap1\n      return\n        /* \"nadeem.sol\":2861:2884  address public hospital */\n    tag_10:\n      tag_45\n      tag_46\n      jump\t// in\n    tag_45:\n      mload(0x40)\n      tag_47\n      swap2\n      swap1\n      tag_35\n      jump\t// in\n    tag_47:\n      mload(0x40)\n      dup1\n      swap2\n      sub\n      swap1\n      return\n        /* \"nadeem.sol\":3092:3118  Requester public requester */\n    tag_11:\n      tag_48\n      tag_49\n      jump\t// in\n    tag_48:\n      mload(0x40)\n      tag_50\n      swap2\n      swap1\n      tag_51\n      jump\t// in\n    tag_50:\n      mload(0x40)\n      dup1\n      swap2\n      sub\n      swap1\n      return\n        /* \"nadeem.sol\":3057:3085  address[] public patientList */\n    tag_12:\n      tag_52\n      0x04\n      dup1\n      calldatasize\n      sub\n      dup2\n      add\n      swap1\n      tag_53\n      swap2\n      swap1\n      tag_54\n      jump\t// in\n    tag_53:\n      tag_55\n      jump\t// in\n    tag_52:\n      mload(0x40)\n      tag_56\n      swap2\n      swap1\n      tag_35\n      jump\t// in\n    tag_56:\n      mload(0x40)\n      dup1\n      swap2\n      sub\n      swap1\n      return\n        /* \"nadeem.sol\":3865:4331  function LoadPatientInfoFromSubject(address subjectAddress) public onlyHospital {... */\n    tag_17:\n        /* \"nadeem.sol\":3698:3706  hospital */\n      0x00\n      dup1\n      sload\n      swap1\n      0x0100\n      exp\n      swap1\n      div\n      0xffffffffffffffffffffffffffffffffffffffff\n      and\n        /* \"nadeem.sol\":3684:3706  msg.sender == hospital */\n      0xffffffffffffffffffffffffffffffffffffffff\n      and\n        /* \"nadeem.sol\":3684:3694  msg.sender */\n      caller\n        /* \"nadeem.sol\":3684:3706  msg.sender == hospital */\n      0xffffffffffffffffffffffffffffffffffffffff\n      and\n      eq\n        /* \"nadeem.sol\":3676:3752  require(msg.sender == hospital, \"Only the hospital can perform this action\") */\n      tag_58\n      jumpi\n      mload(0x40)\n      0x08c379a000000000000000000000000000000000000000000000000000000000\n      dup2\n      mstore\n      0x04\n      add\n      tag_59\n      swap1\n      tag_60\n      jump\t// in\n    tag_59:\n      mload(0x40)\n      dup1\n      swap2\n      sub\n      swap1\n      revert\n    tag_58:\n        /* \"nadeem.sol\":3956:3971  Subject subject */\n      0x00\n        /* \"nadeem.sol\":3982:3996  subjectAddress */\n      dup2\n        /* \"nadeem.sol\":3956:3997  Subject subject = Subject(subjectAddress) */\n      swap1\n      pop\n        /* \"nadeem.sol\":4008:4025  address patientID */\n      0x00\n        /* \"nadeem.sol\":4028:4035  subject */\n      dup2\n        /* \"nadeem.sol\":4028:4053  subject.GetPatientAddress */\n      0xffffffffffffffffffffffffffffffffffffffff\n      and\n      0xf9714ae6\n        /* \"nadeem.sol\":4028:4055  subject.GetPatientAddress() */\n      mload(0x40)\n      dup2\n      0xffffffff\n      and\n      0xe0\n      shl\n      dup2\n      mstore\n      0x04\n      add\n      0x20\n      mload(0x40)\n      dup1\n      dup4\n      sub\n      dup2\n      dup7\n      gas\n      staticcall\n      iszero\n      dup1\n      iszero\n      tag_63\n      jumpi\n      returndatasize\n      0x00\n      dup1\n      returndatacopy\n      revert(0x00, returndatasize)\n    tag_63:\n      pop\n      pop\n      pop\n      pop\n      mload(0x40)\n      returndatasize\n      not(0x1f)\n      0x1f\n      dup3\n      add\n      and\n      dup3\n      add\n      dup1\n      0x40\n      mstore\n      pop\n      dup2\n      add\n      swap1\n      tag_64\n      swap2\n      swap1\n      tag_65\n      jump\t// in\n    tag_64:\n        /* \"nadeem.sol\":4008:4055  address patientID = subject.GetPatientAddress() */\n      swap1\n      pop\n        /* \"nadeem.sol\":4077:4092  isPatientListed */\n      0x01\n        /* \"nadeem.sol\":4077:4103  isPatientListed[patientID] */\n      0x00\n        /* \"nadeem.sol\":4093:4102  patientID */\n      dup3\n        /* \"nadeem.sol\":4077:4103  isPatientListed[patientID] */\n      0xffffffffffffffffffffffffffffffffffffffff\n      and\n      0xffffffffffffffffffffffffffffffffffffffff\n      and\n      dup2\n      mstore\n      0x20\n      add\n      swap1\n      dup2\n      mstore\n      0x20\n      add\n      0x00\n      keccak256\n      0x00\n      swap1\n      sload\n      swap1\n      0x0100\n      exp\n      swap1\n      div\n      0xff\n      and\n        /* \"nadeem.sol\":4076:4103  !isPatientListed[patientID] */\n      iszero\n        /* \"nadeem.sol\":4068:4138  require(!isPatientListed[patientID], \"Patient is already registered.\") */\n      tag_66\n      jumpi\n      mload(0x40)\n      0x08c379a000000000000000000000000000000000000000000000000000000000\n      dup2\n      mstore\n      0x04\n      add\n      tag_67\n      swap1\n      tag_68\n      jump\t// in\n    tag_67:\n      mload(0x40)\n      dup1\n      swap2\n      sub\n      swap1\n      revert\n    tag_66:\n        /* \"nadeem.sol\":4179:4193  subjectAddress */\n      dup3\n        /* \"nadeem.sol\":4149:4165  patientToSubject */\n      0x02\n        /* \"nadeem.sol\":4149:4176  patientToSubject[patientID] */\n      0x00\n        /* \"nadeem.sol\":4166:4175  patientID */\n      dup4\n        /* \"nadeem.sol\":4149:4176  patientToSubject[patientID] */\n      0xffffffffffffffffffffffffffffffffffffffff\n      and\n      0xffffffffffffffffffffffffffffffffffffffff\n      and\n      dup2\n      mstore\n      0x20\n      add\n      swap1\n      dup2\n      mstore\n      0x20\n      add\n      0x00\n      keccak256\n      0x00\n        /* \"nadeem.sol\":4149:4193  patientToSubject[patientID] = subjectAddress */\n      0x0100\n      exp\n      dup2\n      sload\n      dup2\n      0xffffffffffffffffffffffffffffffffffffffff\n      mul\n      not\n      and\n      swap1\n      dup4\n      0xffffffffffffffffffffffffffffffffffffffff\n      and\n      mul\n      or\n      swap1\n      sstore\n      pop\n        /* \"nadeem.sol\":4233:4237  true */\n      0x01\n        /* \"nadeem.sol\":4204:4219  isPatientListed */\n      dup1\n        /* \"nadeem.sol\":4204:4230  isPatientListed[patientID] */\n      0x00\n        /* \"nadeem.sol\":4220:4229  patientID */\n      dup4\n        /* \"nadeem.sol\":4204:4230  isPatientListed[patientID] */\n      0xffffffffffffffffffffffffffffffffffffffff\n      and\n      0xffffffffffffffffffffffffffffffffffffffff\n      and\n      dup2\n      mstore\n      0x20\n      add\n      swap1\n      dup2\n      mstore\n      0x20\n      add\n      0x00\n      keccak256\n      0x00\n        /* \"nadeem.sol\":4204:4237  isPatientListed[patientID] = true */\n      0x0100\n      exp\n      dup2\n      sload\n      dup2\n      0xff\n      mul\n      not\n      and\n      swap1\n      dup4\n      iszero\n      iszero\n      mul\n      or\n      swap1\n      sstore\n      pop\n        /* \"nadeem.sol\":4248:4259  patientList */\n      0x03\n        /* \"nadeem.sol\":4265:4274  patientID */\n      dup2\n        /* \"nadeem.sol\":4248:4275  patientList.push(patientID) */\n      swap1\n      dup1\n      0x01\n      dup2\n      sload\n      add\n      dup1\n      dup3\n      sstore\n      dup1\n      swap2\n      pop\n      pop\n      0x01\n      swap1\n      sub\n      swap1\n      0x00\n      mstore\n      keccak256(0x00, 0x20)\n      add\n      0x00\n      swap1\n      swap2\n      swap1\n      swap2\n      swap1\n      swap2\n      0x0100\n      exp\n      dup2\n      sload\n      dup2\n      0xffffffffffffffffffffffffffffffffffffffff\n      mul\n      not\n      and\n      swap1\n      dup4\n      0xffffffffffffffffffffffffffffffffffffffff\n      and\n      mul\n      or\n      swap1\n      sstore\n      pop\n        /* \"nadeem.sol\":4293:4323  PatientListed(patientID, true) */\n      0x1c756d9d47348cd0613128843b65fb96cefa70c6c725f6564b9fc0753f431fc1\n        /* \"nadeem.sol\":4307:4316  patientID */\n      dup2\n        /* \"nadeem.sol\":4318:4322  true */\n      0x01\n        /* \"nadeem.sol\":4293:4323  PatientListed(patientID, true) */\n      mload(0x40)\n      tag_70\n      swap3\n      swap2\n      swap1\n      tag_71\n      jump\t// in\n    tag_70:\n      mload(0x40)\n      dup1\n      swap2\n      sub\n      swap1\n      log1\n        /* \"nadeem.sol\":3945:4331  {... */\n      pop\n      pop\n        /* \"nadeem.sol\":3865:4331  function LoadPatientInfoFromSubject(address subjectAddress) public onlyHospital {... */\n      pop\n      jump\t// out\n        /* \"nadeem.sol\":3248:3291  mapping(address => Patient) public patients */\n    tag_20:\n      mstore(0x20, 0x05)\n      dup1\n      0x00\n      mstore\n      keccak256(0x00, 0x40)\n      0x00\n      swap2\n      pop\n      swap1\n      pop\n      dup1\n      0x00\n      add\n      0x00\n      swap1\n      sload\n      swap1\n      0x0100\n      exp\n      swap1\n      div\n      0xffffffffffffffffffffffffffffffffffffffff\n      and\n      swap1\n      dup1\n      0x01\n      add\n      dup1\n      sload\n      tag_72\n      swap1\n      tag_73\n      jump\t// in\n    tag_72:\n      dup1\n      0x1f\n      add\n      0x20\n      dup1\n      swap2\n      div\n      mul\n      0x20\n      add\n      mload(0x40)\n      swap1\n      dup2\n      add\n      0x40\n      mstore\n      dup1\n      swap3\n      swap2\n      swap1\n      dup2\n      dup2\n      mstore\n      0x20\n      add\n      dup3\n      dup1\n      sload\n      tag_74\n      swap1\n      tag_73\n      jump\t// in\n    tag_74:\n      dup1\n      iszero\n      tag_75\n      jumpi\n      dup1\n      0x1f\n      lt\n      tag_76\n      jumpi\n      0x0100\n      dup1\n      dup4\n      sload\n      div\n      mul\n      dup4\n      mstore\n      swap2\n      0x20\n      add\n      swap2\n      jump(tag_75)\n    tag_76:\n      dup3\n      add\n      swap2\n      swap1\n      0x00\n      mstore\n      keccak256(0x00, 0x20)\n      swap1\n    tag_77:\n      dup2\n      sload\n      dup2\n      mstore\n      swap1\n      0x01\n      add\n      swap1\n      0x20\n      add\n      dup1\n      dup4\n      gt\n      tag_77\n      jumpi\n      dup3\n      swap1\n      sub\n      0x1f\n      and\n      dup3\n      add\n      swap2\n    tag_75:\n      pop\n      pop\n      pop\n      pop\n      pop\n      swap1\n      dup1\n      0x02\n      add\n      0x00\n      swap1\n      sload\n      swap1\n      0x0100\n      exp\n      swap1\n      div\n      0xff\n      and\n      swap1\n      pop\n      dup4\n      jump\t// out\n        /* \"nadeem.sol\":5217:6036  function GetPatientInfo(address patientID) public view returns (... */\n    tag_25:\n        /* \"nadeem.sol\":5291:5309  string memory name */\n      0x60\n        /* \"nadeem.sol\":5320:5345  string memory dateOfBirth */\n      dup1\n        /* \"nadeem.sol\":5356:5380  string memory nationalID */\n      0x60\n        /* \"nadeem.sol\":5391:5416  string memory homeAddress */\n      dup1\n        /* \"nadeem.sol\":5427:5455  string memory medicalRecords */\n      0x60\n        /* \"nadeem.sol\":5466:5485  bool consentGranted */\n      0x00\n        /* \"nadeem.sol\":5512:5527  isPatientListed */\n      0x01\n        /* \"nadeem.sol\":5512:5538  isPatientListed[patientID] */\n      0x00\n        /* \"nadeem.sol\":5528:5537  patientID */\n      dup9\n        /* \"nadeem.sol\":5512:5538  isPatientListed[patientID] */\n      0xffffffffffffffffffffffffffffffffffffffff\n      and\n      0xffffffffffffffffffffffffffffffffffffffff\n      and\n      dup2\n      mstore\n      0x20\n      add\n      swap1\n      dup2\n      mstore\n      0x20\n      add\n      0x00\n      keccak256\n      0x00\n      swap1\n      sload\n      swap1\n      0x0100\n      exp\n      swap1\n      div\n      0xff\n      and\n        /* \"nadeem.sol\":5504:5569  require(isPatientListed[patientID], \"Patient is not registered.\") */\n      tag_79\n      jumpi\n      mload(0x40)\n      0x08c379a000000000000000000000000000000000000000000000000000000000\n      dup2\n      mstore\n      0x04\n      add\n      tag_80\n      swap1\n      tag_81\n      jump\t// in\n    tag_80:\n      mload(0x40)\n      dup1\n      swap2\n      sub\n      swap1\n      revert\n    tag_79:\n        /* \"nadeem.sol\":5580:5602  address subjectAddress */\n      0x00\n        /* \"nadeem.sol\":5605:5621  patientToSubject */\n      0x02\n        /* \"nadeem.sol\":5605:5632  patientToSubject[patientID] */\n      0x00\n        /* \"nadeem.sol\":5622:5631  patientID */\n      dup10\n        /* \"nadeem.sol\":5605:5632  patientToSubject[patientID] */\n      0xffffffffffffffffffffffffffffffffffffffff\n      and\n      0xffffffffffffffffffffffffffffffffffffffff\n      and\n      dup2\n      mstore\n      0x20\n      add\n      swap1\n      dup2\n      mstore\n      0x20\n      add\n      0x00\n      keccak256\n      0x00\n      swap1\n      sload\n      swap1\n      0x0100\n      exp\n      swap1\n      div\n      0xffffffffffffffffffffffffffffffffffffffff\n      and\n        /* \"nadeem.sol\":5580:5632  address subjectAddress = patientToSubject[patientID] */\n      swap1\n      pop\n        /* \"nadeem.sol\":5677:5678  0 */\n      0x00\n        /* \"nadeem.sol\":5651:5679  subjectAddress != address(0) */\n      0xffffffffffffffffffffffffffffffffffffffff\n      and\n        /* \"nadeem.sol\":5651:5665  subjectAddress */\n      dup2\n        /* \"nadeem.sol\":5651:5679  subjectAddress != address(0) */\n      0xffffffffffffffffffffffffffffffffffffffff\n      and\n      sub\n        /* \"nadeem.sol\":5643:5712  require(subjectAddress != address(0), \"Subject contract not linked.\") */\n      tag_82\n      jumpi\n      mload(0x40)\n      0x08c379a000000000000000000000000000000000000000000000000000000000\n      dup2\n      mstore\n      0x04\n      add\n      tag_83\n      swap1\n      tag_84\n      jump\t// in\n    tag_83:\n      mload(0x40)\n      dup1\n      swap2\n      sub\n      swap1\n      revert\n    tag_82:\n        /* \"nadeem.sol\":5723:5738  Subject subject */\n      0x00\n        /* \"nadeem.sol\":5749:5763  subjectAddress */\n      dup2\n        /* \"nadeem.sol\":5723:5764  Subject subject = Subject(subjectAddress) */\n      swap1\n      pop\n        /* \"nadeem.sol\":5838:5845  subject */\n      dup1\n        /* \"nadeem.sol\":5838:5860  subject.GetPatientInfo */\n      0xffffffffffffffffffffffffffffffffffffffff\n      and\n      0x3ef8ff31\n        /* \"nadeem.sol\":5838:5862  subject.GetPatientInfo() */\n      mload(0x40)\n      dup2\n      0xffffffff\n      and\n      0xe0\n      shl\n      dup2\n      mstore\n      0x04\n      add\n      0x00\n      mload(0x40)\n      dup1\n      dup4\n      sub\n      dup2\n      dup7\n      gas\n      staticcall\n      iszero\n      dup1\n      iszero\n      tag_86\n      jumpi\n      returndatasize\n      0x00\n      dup1\n      returndatacopy\n      revert(0x00, returndatasize)\n    tag_86:\n      pop\n      pop\n      pop\n      pop\n      mload(0x40)\n      returndatasize\n      0x00\n      dup3\n      returndatacopy\n      returndatasize\n      not(0x1f)\n      0x1f\n      dup3\n      add\n      and\n      dup3\n      add\n      dup1\n      0x40\n      mstore\n      pop\n      dup2\n      add\n      swap1\n      tag_87\n      swap2\n      swap1\n      tag_88\n      jump\t// in\n    tag_87:\n        /* \"nadeem.sol\":5775:5862  (name, dateOfBirth, nationalID, homeAddress, consentGranted) = subject.GetPatientInfo() */\n      dup1\n      swap8\n      pop\n      dup2\n      swap10\n      pop\n      dup3\n      swap11\n      pop\n      dup4\n      swap12\n      pop\n      dup5\n      swap13\n      pop\n      pop\n      pop\n      pop\n      pop\n      pop\n        /* \"nadeem.sol\":5873:5896  Patient storage patient */\n      0x00\n        /* \"nadeem.sol\":5899:5907  patients */\n      0x05\n        /* \"nadeem.sol\":5899:5918  patients[patientID] */\n      0x00\n        /* \"nadeem.sol\":5908:5917  patientID */\n      dup12\n        /* \"nadeem.sol\":5899:5918  patients[patientID] */\n      0xffffffffffffffffffffffffffffffffffffffff\n      and\n      0xffffffffffffffffffffffffffffffffffffffff\n      and\n      dup2\n      mstore\n      0x20\n      add\n      swap1\n      dup2\n      mstore\n      0x20\n      add\n      0x00\n      keccak256\n        /* \"nadeem.sol\":5873:5918  Patient storage patient = patients[patientID] */\n      swap1\n      pop\n        /* \"nadeem.sol\":5937:5941  name */\n      dup9\n        /* \"nadeem.sol\":5943:5954  dateOfBirth */\n      dup9\n        /* \"nadeem.sol\":5956:5966  nationalID */\n      dup9\n        /* \"nadeem.sol\":5968:5979  homeAddress */\n      dup9\n        /* \"nadeem.sol\":5981:5988  patient */\n      dup5\n        /* \"nadeem.sol\":5981:6003  patient.medicalRecords */\n      0x01\n      add\n        /* \"nadeem.sol\":6005:6012  patient */\n      dup6\n        /* \"nadeem.sol\":6005:6027  patient.consentGranted */\n      0x02\n      add\n      0x00\n      swap1\n      sload\n      swap1\n      0x0100\n      exp\n      swap1\n      div\n      0xff\n      and\n        /* \"nadeem.sol\":5929:6028  return (name, dateOfBirth, nationalID, homeAddress, patient.medicalRecords, patient.consentGranted) */\n      dup2\n      dup1\n      sload\n      tag_89\n      swap1\n      tag_73\n      jump\t// in\n    tag_89:\n      dup1\n      0x1f\n      add\n      0x20\n      dup1\n      swap2\n      div\n      mul\n      0x20\n      add\n      mload(0x40)\n      swap1\n      dup2\n      add\n      0x40\n      mstore\n      dup1\n      swap3\n      swap2\n      swap1\n      dup2\n      dup2\n      mstore\n      0x20\n      add\n      dup3\n      dup1\n      sload\n      tag_90\n      swap1\n      tag_73\n      jump\t// in\n    tag_90:\n      dup1\n      iszero\n      tag_91\n      jumpi\n      dup1\n      0x1f\n      lt\n      tag_92\n      jumpi\n      0x0100\n      dup1\n      dup4\n      sload\n      div\n      mul\n      dup4\n      mstore\n      swap2\n      0x20\n      add\n      swap2\n      jump(tag_91)\n    tag_92:\n      dup3\n      add\n      swap2\n      swap1\n      0x00\n      mstore\n      keccak256(0x00, 0x20)\n      swap1\n    tag_93:\n      dup2\n      sload\n      dup2\n      mstore\n      swap1\n      0x01\n      add\n      swap1\n      0x20\n      add\n      dup1\n      dup4\n      gt\n      tag_93\n      jumpi\n      dup3\n      swap1\n      sub\n      0x1f\n      and\n      dup3\n      add\n      swap2\n    tag_91:\n      pop\n      pop\n      pop\n      pop\n      pop\n      swap2\n      pop\n      swap9\n      pop\n      swap9\n      pop\n      swap9\n      pop\n      swap9\n      pop\n      swap9\n      pop\n      swap9\n      pop\n      pop\n      pop\n      pop\n        /* \"nadeem.sol\":5217:6036  function GetPatientInfo(address patientID) public view returns (... */\n      swap2\n      swap4\n      swap6\n      pop\n      swap2\n      swap4\n      swap6\n      jump\t// out\n        /* \"nadeem.sol\":4952:5165  function RequestConsentFromPatient(address patientID) external {... */\n    tag_30:\n        /* \"nadeem.sol\":5034:5049  isPatientListed */\n      0x01\n        /* \"nadeem.sol\":5034:5060  isPatientListed[patientID] */\n      0x00\n        /* \"nadeem.sol\":5050:5059  patientID */\n      dup3\n        /* \"nadeem.sol\":5034:5060  isPatientListed[patientID] */\n      0xffffffffffffffffffffffffffffffffffffffff\n      and\n      0xffffffffffffffffffffffffffffffffffffffff\n      and\n      dup2\n      mstore\n      0x20\n      add\n      swap1\n      dup2\n      mstore\n      0x20\n      add\n      0x00\n      keccak256\n      0x00\n      swap1\n      sload\n      swap1\n      0x0100\n      exp\n      swap1\n      div\n      0xff\n      and\n        /* \"nadeem.sol\":5026:5091  require(isPatientListed[patientID], \"Patient is not registered.\") */\n      tag_95\n      jumpi\n      mload(0x40)\n      0x08c379a000000000000000000000000000000000000000000000000000000000\n      dup2\n      mstore\n      0x04\n      add\n      tag_96\n      swap1\n      tag_81\n      jump\t// in\n    tag_96:\n      mload(0x40)\n      dup1\n      swap2\n      sub\n      swap1\n      revert\n    tag_95:\n        /* \"nadeem.sol\":5107:5157  ConsentRequestedFromPatient(patientID, msg.sender) */\n      0x2be488e3f932423075550a59085678570483599fb565afec196b0dc5f6cfbce3\n        /* \"nadeem.sol\":5135:5144  patientID */\n      dup2\n        /* \"nadeem.sol\":5146:5156  msg.sender */\n      caller\n        /* \"nadeem.sol\":5107:5157  ConsentRequestedFromPatient(patientID, msg.sender) */\n      mload(0x40)\n      tag_97\n      swap3\n      swap2\n      swap1\n      tag_98\n      jump\t// in\n    tag_97:\n      mload(0x40)\n      dup1\n      swap2\n      sub\n      swap1\n      log1\n        /* \"nadeem.sol\":4952:5165  function RequestConsentFromPatient(address patientID) external {... */\n      pop\n      jump\t// out\n        /* \"nadeem.sol\":2946:2997  mapping(address => address) public patientToSubject */\n    tag_33:\n      mstore(0x20, 0x02)\n      dup1\n      0x00\n      mstore\n      keccak256(0x00, 0x40)\n      0x00\n      swap2\n      pop\n      sload\n      swap1\n      0x0100\n      exp\n      swap1\n      div\n      0xffffffffffffffffffffffffffffffffffffffff\n      and\n      dup2\n      jump\t// out\n        /* \"nadeem.sol\":4403:4891  function RegisterPatientCheckup(... */\n    tag_39:\n        /* \"nadeem.sol\":3698:3706  hospital */\n      0x00\n      dup1\n      sload\n      swap1\n      0x0100\n      exp\n      swap1\n      div\n      0xffffffffffffffffffffffffffffffffffffffff\n      and\n        /* \"nadeem.sol\":3684:3706  msg.sender == hospital */\n      0xffffffffffffffffffffffffffffffffffffffff\n      and\n        /* \"nadeem.sol\":3684:3694  msg.sender */\n      caller\n        /* \"nadeem.sol\":3684:3706  msg.sender == hospital */\n      0xffffffffffffffffffffffffffffffffffffffff\n      and\n      eq\n        /* \"nadeem.sol\":3676:3752  require(msg.sender == hospital, \"Only the hospital can perform this action\") */\n      tag_100\n      jumpi\n      mload(0x40)\n      0x08c379a000000000000000000000000000000000000000000000000000000000\n      dup2\n      mstore\n      0x04\n      add\n      tag_101\n      swap1\n      tag_60\n      jump\t// in\n    tag_101:\n      mload(0x40)\n      dup1\n      swap2\n      sub\n      swap1\n      revert\n    tag_100:\n        /* \"nadeem.sol\":4570:4585  isPatientListed */\n      0x01\n        /* \"nadeem.sol\":4570:4596  isPatientListed[patientID] */\n      0x00\n        /* \"nadeem.sol\":4586:4595  patientID */\n      dup5\n        /* \"nadeem.sol\":4570:4596  isPatientListed[patientID] */\n      0xffffffffffffffffffffffffffffffffffffffff\n      and\n      0xffffffffffffffffffffffffffffffffffffffff\n      and\n      dup2\n      mstore\n      0x20\n      add\n      swap1\n      dup2\n      mstore\n      0x20\n      add\n      0x00\n      keccak256\n      0x00\n      swap1\n      sload\n      swap1\n      0x0100\n      exp\n      swap1\n      div\n      0xff\n      and\n        /* \"nadeem.sol\":4562:4627  require(isPatientListed[patientID], \"Patient is not registered.\") */\n      tag_103\n      jumpi\n      mload(0x40)\n      0x08c379a000000000000000000000000000000000000000000000000000000000\n      dup2\n      mstore\n      0x04\n      add\n      tag_104\n      swap1\n      tag_81\n      jump\t// in\n    tag_104:\n      mload(0x40)\n      dup1\n      swap2\n      sub\n      swap1\n      revert\n    tag_103:\n        /* \"nadeem.sol\":4638:4661  Patient storage patient */\n      0x00\n        /* \"nadeem.sol\":4664:4672  patients */\n      0x05\n        /* \"nadeem.sol\":4664:4683  patients[patientID] */\n      0x00\n        /* \"nadeem.sol\":4673:4682  patientID */\n      dup6\n        /* \"nadeem.sol\":4664:4683  patients[patientID] */\n      0xffffffffffffffffffffffffffffffffffffffff\n      and\n      0xffffffffffffffffffffffffffffffffffffffff\n      and\n      dup2\n      mstore\n      0x20\n      add\n      swap1\n      dup2\n      mstore\n      0x20\n      add\n      0x00\n      keccak256\n        /* \"nadeem.sol\":4638:4683  Patient storage patient = patients[patientID] */\n      swap1\n      pop\n        /* \"nadeem.sol\":4719:4726  records */\n      dup3\n        /* \"nadeem.sol\":4694:4701  patient */\n      dup2\n        /* \"nadeem.sol\":4694:4716  patient.medicalRecords */\n      0x01\n      add\n        /* \"nadeem.sol\":4694:4726  patient.medicalRecords = records */\n      swap1\n      dup2\n      tag_105\n      swap2\n      swap1\n      tag_106\n      jump\t// in\n    tag_105:\n      pop\n        /* \"nadeem.sol\":4762:4775  consentStatus */\n      dup2\n        /* \"nadeem.sol\":4737:4744  patient */\n      dup2\n        /* \"nadeem.sol\":4737:4759  patient.consentGranted */\n      0x02\n      add\n      0x00\n        /* \"nadeem.sol\":4737:4775  patient.consentGranted = consentStatus */\n      0x0100\n      exp\n      dup2\n      sload\n      dup2\n      0xff\n      mul\n      not\n      and\n      swap1\n      dup4\n      iszero\n      iszero\n      mul\n      or\n      swap1\n      sstore\n      pop\n        /* \"nadeem.sol\":4808:4817  patientID */\n      dup4\n        /* \"nadeem.sol\":4793:4827  PatientCheckup(patientID, records) */\n      0xffffffffffffffffffffffffffffffffffffffff\n      and\n      0x70e1e7613e95be2da79895ba5a4656bf7314119de1ee083d344472198ba4c659\n        /* \"nadeem.sol\":4819:4826  records */\n      dup5\n        /* \"nadeem.sol\":4793:4827  PatientCheckup(patientID, records) */\n      mload(0x40)\n      tag_107\n      swap2\n      swap1\n      tag_108\n      jump\t// in\n    tag_107:\n      mload(0x40)\n      dup1\n      swap2\n      sub\n      swap1\n      log2\n        /* \"nadeem.sol\":4843:4883  ConsentUpdated(patientID, consentStatus) */\n      0x7bdbd5ff3d003672492455cc5133da0a6ac7f911054f30d5f423443f90418c71\n        /* \"nadeem.sol\":4858:4867  patientID */\n      dup5\n        /* \"nadeem.sol\":4869:4882  consentStatus */\n      dup4\n        /* \"nadeem.sol\":4843:4883  ConsentUpdated(patientID, consentStatus) */\n      mload(0x40)\n      tag_109\n      swap3\n      swap2\n      swap1\n      tag_71\n      jump\t// in\n    tag_109:\n      mload(0x40)\n      dup1\n      swap2\n      sub\n      swap1\n      log1\n        /* \"nadeem.sol\":4551:4891  {... */\n      pop\n        /* \"nadeem.sol\":4403:4891  function RegisterPatientCheckup(... */\n      pop\n      pop\n      pop\n      jump\t// out\n        /* \"nadeem.sol\":6108:7058  function ProvideDataIfConsentGranted(address patientID) public view returns (... */\n    tag_42:\n        /* \"nadeem.sol\":6195:6213  string memory name */\n      0x60\n        /* \"nadeem.sol\":6224:6249  string memory dateOfBirth */\n      dup1\n        /* \"nadeem.sol\":6260:6284  string memory nationalID */\n      0x60\n        /* \"nadeem.sol\":6295:6320  string memory homeAddress */\n      dup1\n        /* \"nadeem.sol\":6331:6359  string memory medicalRecords */\n      0x60\n        /* \"nadeem.sol\":6386:6401  isPatientListed */\n      0x01\n        /* \"nadeem.sol\":6386:6412  isPatientListed[patientID] */\n      0x00\n        /* \"nadeem.sol\":6402:6411  patientID */\n      dup8\n        /* \"nadeem.sol\":6386:6412  isPatientListed[patientID] */\n      0xffffffffffffffffffffffffffffffffffffffff\n      and\n      0xffffffffffffffffffffffffffffffffffffffff\n      and\n      dup2\n      mstore\n      0x20\n      add\n      swap1\n      dup2\n      mstore\n      0x20\n      add\n      0x00\n      keccak256\n      0x00\n      swap1\n      sload\n      swap1\n      0x0100\n      exp\n      swap1\n      div\n      0xff\n      and\n        /* \"nadeem.sol\":6378:6443  require(isPatientListed[patientID], \"Patient is not registered.\") */\n      tag_111\n      jumpi\n      mload(0x40)\n      0x08c379a000000000000000000000000000000000000000000000000000000000\n      dup2\n      mstore\n      0x04\n      add\n      tag_112\n      swap1\n      tag_81\n      jump\t// in\n    tag_112:\n      mload(0x40)\n      dup1\n      swap2\n      sub\n      swap1\n      revert\n    tag_111:\n        /* \"nadeem.sol\":6500:6508  patients */\n      0x05\n        /* \"nadeem.sol\":6500:6519  patients[patientID] */\n      0x00\n        /* \"nadeem.sol\":6509:6518  patientID */\n      dup8\n        /* \"nadeem.sol\":6500:6519  patients[patientID] */\n      0xffffffffffffffffffffffffffffffffffffffff\n      and\n      0xffffffffffffffffffffffffffffffffffffffff\n      and\n      dup2\n      mstore\n      0x20\n      add\n      swap1\n      dup2\n      mstore\n      0x20\n      add\n      0x00\n      keccak256\n        /* \"nadeem.sol\":6500:6534  patients[patientID].consentGranted */\n      0x02\n      add\n      0x00\n      swap1\n      sload\n      swap1\n      0x0100\n      exp\n      swap1\n      div\n      0xff\n      and\n        /* \"nadeem.sol\":6496:7051  if (patients[patientID].consentGranted) {... */\n      iszero\n      tag_113\n      jumpi\n        /* \"nadeem.sol\":6673:6698  GetPatientInfo(patientID) */\n      tag_114\n        /* \"nadeem.sol\":6688:6697  patientID */\n      dup7\n        /* \"nadeem.sol\":6673:6687  GetPatientInfo */\n      tag_25\n        /* \"nadeem.sol\":6673:6698  GetPatientInfo(patientID) */\n      jump\t// in\n    tag_114:\n        /* \"nadeem.sol\":6623:6698  (name, dateOfBirth, nationalID, homeAddress, ,) = GetPatientInfo(patientID) */\n      swap1\n      pop\n      pop\n      dup1\n      swap6\n      pop\n      dup2\n      swap7\n      pop\n      dup3\n      swap8\n      pop\n      dup4\n      swap9\n      pop\n      pop\n      pop\n      pop\n      pop\n        /* \"nadeem.sol\":6796:6819  Patient storage patient */\n      0x00\n        /* \"nadeem.sol\":6822:6830  patients */\n      0x05\n        /* \"nadeem.sol\":6822:6841  patients[patientID] */\n      0x00\n        /* \"nadeem.sol\":6831:6840  patientID */\n      dup9\n        /* \"nadeem.sol\":6822:6841  patients[patientID] */\n      0xffffffffffffffffffffffffffffffffffffffff\n      and\n      0xffffffffffffffffffffffffffffffffffffffff\n      and\n      dup2\n      mstore\n      0x20\n      add\n      swap1\n      dup2\n      mstore\n      0x20\n      add\n      0x00\n      keccak256\n        /* \"nadeem.sol\":6796:6841  Patient storage patient = patients[patientID] */\n      swap1\n      pop\n        /* \"nadeem.sol\":6873:6880  patient */\n      dup1\n        /* \"nadeem.sol\":6873:6895  patient.medicalRecords */\n      0x01\n      add\n        /* \"nadeem.sol\":6856:6895  medicalRecords = patient.medicalRecords */\n      dup1\n      sload\n      tag_115\n      swap1\n      tag_73\n      jump\t// in\n    tag_115:\n      dup1\n      0x1f\n      add\n      0x20\n      dup1\n      swap2\n      div\n      mul\n      0x20\n      add\n      mload(0x40)\n      swap1\n      dup2\n      add\n      0x40\n      mstore\n      dup1\n      swap3\n      swap2\n      swap1\n      dup2\n      dup2\n      mstore\n      0x20\n      add\n      dup3\n      dup1\n      sload\n      tag_116\n      swap1\n      tag_73\n      jump\t// in\n    tag_116:\n      dup1\n      iszero\n      tag_117\n      jumpi\n      dup1\n      0x1f\n      lt\n      tag_118\n      jumpi\n      0x0100\n      dup1\n      dup4\n      sload\n      div\n      mul\n      dup4\n      mstore\n      swap2\n      0x20\n      add\n      swap2\n      jump(tag_117)\n    tag_118:\n      dup3\n      add\n      swap2\n      swap1\n      0x00\n      mstore\n      keccak256(0x00, 0x20)\n      swap1\n    tag_119:\n      dup2\n      sload\n      dup2\n      mstore\n      swap1\n      0x01\n      add\n      swap1\n      0x20\n      add\n      dup1\n      dup4\n      gt\n      tag_119\n      jumpi\n      dup3\n      swap1\n      sub\n      0x1f\n      and\n      dup3\n      add\n      swap2\n    tag_117:\n      pop\n      pop\n      pop\n      pop\n      pop\n      swap2\n      pop\n        /* \"nadeem.sol\":6910:6977  return (name, dateOfBirth, nationalID, homeAddress, medicalRecords) */\n      pop\n      jump(tag_110)\n        /* \"nadeem.sol\":6496:7051  if (patients[patientID].consentGranted) {... */\n    tag_113:\n        /* \"nadeem.sol\":7010:7039  revert(\"Consent not granted\") */\n      mload(0x40)\n      0x08c379a000000000000000000000000000000000000000000000000000000000\n      dup2\n      mstore\n      0x04\n      add\n      tag_121\n      swap1\n      tag_122\n      jump\t// in\n    tag_121:\n      mload(0x40)\n      dup1\n      swap2\n      sub\n      swap1\n      revert\n        /* \"nadeem.sol\":6108:7058  function ProvideDataIfConsentGranted(address patientID) public view returns (... */\n    tag_110:\n      swap2\n      swap4\n      swap6\n      swap1\n      swap3\n      swap5\n      pop\n      jump\t// out\n        /* \"nadeem.sol\":2861:2884  address public hospital */\n    tag_46:\n      0x00\n      dup1\n      sload\n      swap1\n      0x0100\n      exp\n      swap1\n      div\n      0xffffffffffffffffffffffffffffffffffffffff\n      and\n      dup2\n      jump\t// out\n        /* \"nadeem.sol\":3092:3118  Requester public requester */\n    tag_49:\n      0x04\n      0x00\n      swap1\n      sload\n      swap1\n      0x0100\n      exp\n      swap1\n      div\n      0xffffffffffffffffffffffffffffffffffffffff\n      and\n      dup2\n      jump\t// out\n        /* \"nadeem.sol\":3057:3085  address[] public patientList */\n    tag_55:\n      0x03\n      dup2\n      dup2\n      sload\n      dup2\n      lt\n      tag_123\n      jumpi\n      0x00\n      dup1\n      revert\n    tag_123:\n      swap1\n      0x00\n      mstore\n      keccak256(0x00, 0x20)\n      add\n      0x00\n      swap2\n      pop\n      sload\n      swap1\n      0x0100\n      exp\n      swap1\n      div\n      0xffffffffffffffffffffffffffffffffffffffff\n      and\n      dup2\n      jump\t// out\n        /* \"#utility.yul\":7:82   */\n    tag_125:\n        /* \"#utility.yul\":40:46   */\n      0x00\n        /* \"#utility.yul\":73:75   */\n      0x40\n        /* \"#utility.yul\":67:76   */\n      mload\n        /* \"#utility.yul\":57:76   */\n      swap1\n      pop\n        /* \"#utility.yul\":7:82   */\n      swap1\n      jump\t// out\n        /* \"#utility.yul\":88:205   */\n    tag_126:\n        /* \"#utility.yul\":197:198   */\n      0x00\n        /* \"#utility.yul\":194:195   */\n      dup1\n        /* \"#utility.yul\":187:199   */\n      revert\n        /* \"#utility.yul\":211:328   */\n    tag_127:\n        /* \"#utility.yul\":320:321   */\n      0x00\n        /* \"#utility.yul\":317:318   */\n      dup1\n        /* \"#utility.yul\":310:322   */\n      revert\n        /* \"#utility.yul\":334:460   */\n    tag_128:\n        /* \"#utility.yul\":371:378   */\n      0x00\n        /* \"#utility.yul\":411:453   */\n      0xffffffffffffffffffffffffffffffffffffffff\n        /* \"#utility.yul\":404:409   */\n      dup3\n        /* \"#utility.yul\":400:454   */\n      and\n        /* \"#utility.yul\":389:454   */\n      swap1\n      pop\n        /* \"#utility.yul\":334:460   */\n      swap2\n      swap1\n      pop\n      jump\t// out\n        /* \"#utility.yul\":466:562   */\n    tag_129:\n        /* \"#utility.yul\":503:510   */\n      0x00\n        /* \"#utility.yul\":532:556   */\n      tag_194\n        /* \"#utility.yul\":550:555   */\n      dup3\n        /* \"#utility.yul\":532:556   */\n      tag_128\n      jump\t// in\n    tag_194:\n        /* \"#utility.yul\":521:556   */\n      swap1\n      pop\n        /* \"#utility.yul\":466:562   */\n      swap2\n      swap1\n      pop\n      jump\t// out\n        /* \"#utility.yul\":568:690   */\n    tag_130:\n        /* \"#utility.yul\":641:665   */\n      tag_196\n        /* \"#utility.yul\":659:664   */\n      dup2\n        /* \"#utility.yul\":641:665   */\n      tag_129\n      jump\t// in\n    tag_196:\n        /* \"#utility.yul\":634:639   */\n      dup2\n        /* \"#utility.yul\":631:666   */\n      eq\n        /* \"#utility.yul\":621:684   */\n      tag_197\n      jumpi\n        /* \"#utility.yul\":680:681   */\n      0x00\n        /* \"#utility.yul\":677:678   */\n      dup1\n        /* \"#utility.yul\":670:682   */\n      revert\n        /* \"#utility.yul\":621:684   */\n    tag_197:\n        /* \"#utility.yul\":568:690   */\n      pop\n      jump\t// out\n        /* \"#utility.yul\":696:835   */\n    tag_131:\n        /* \"#utility.yul\":742:747   */\n      0x00\n        /* \"#utility.yul\":780:786   */\n      dup2\n        /* \"#utility.yul\":767:787   */\n      calldataload\n        /* \"#utility.yul\":758:787   */\n      swap1\n      pop\n        /* \"#utility.yul\":796:829   */\n      tag_199\n        /* \"#utility.yul\":823:828   */\n      dup2\n        /* \"#utility.yul\":796:829   */\n      tag_130\n      jump\t// in\n    tag_199:\n        /* \"#utility.yul\":696:835   */\n      swap3\n      swap2\n      pop\n      pop\n      jump\t// out\n        /* \"#utility.yul\":841:1170   */\n    tag_16:\n        /* \"#utility.yul\":900:906   */\n      0x00\n        /* \"#utility.yul\":949:951   */\n      0x20\n        /* \"#utility.yul\":937:946   */\n      dup3\n        /* \"#utility.yul\":928:935   */\n      dup5\n        /* \"#utility.yul\":924:947   */\n      sub\n        /* \"#utility.yul\":920:952   */\n      slt\n        /* \"#utility.yul\":917:1036   */\n      iszero\n      tag_201\n      jumpi\n        /* \"#utility.yul\":955:1034   */\n      tag_202\n      tag_126\n      jump\t// in\n    tag_202:\n        /* \"#utility.yul\":917:1036   */\n    tag_201:\n        /* \"#utility.yul\":1075:1076   */\n      0x00\n        /* \"#utility.yul\":1100:1153   */\n      tag_203\n        /* \"#utility.yul\":1145:1152   */\n      dup5\n        /* \"#utility.yul\":1136:1142   */\n      dup3\n        /* \"#utility.yul\":1125:1134   */\n      dup6\n        /* \"#utility.yul\":1121:1143   */\n      add\n        /* \"#utility.yul\":1100:1153   */\n      tag_131\n      jump\t// in\n    tag_203:\n        /* \"#utility.yul\":1090:1153   */\n      swap2\n      pop\n        /* \"#utility.yul\":1046:1163   */\n      pop\n        /* \"#utility.yul\":841:1170   */\n      swap3\n      swap2\n      pop\n      pop\n      jump\t// out\n        /* \"#utility.yul\":1176:1294   */\n    tag_132:\n        /* \"#utility.yul\":1263:1287   */\n      tag_205\n        /* \"#utility.yul\":1281:1286   */\n      dup2\n        /* \"#utility.yul\":1263:1287   */\n      tag_129\n      jump\t// in\n    tag_205:\n        /* \"#utility.yul\":1258:1261   */\n      dup3\n        /* \"#utility.yul\":1251:1288   */\n      mstore\n        /* \"#utility.yul\":1176:1294   */\n      pop\n      pop\n      jump\t// out\n        /* \"#utility.yul\":1300:1399   */\n    tag_133:\n        /* \"#utility.yul\":1352:1358   */\n      0x00\n        /* \"#utility.yul\":1386:1391   */\n      dup2\n        /* \"#utility.yul\":1380:1392   */\n      mload\n        /* \"#utility.yul\":1370:1392   */\n      swap1\n      pop\n        /* \"#utility.yul\":1300:1399   */\n      swap2\n      swap1\n      pop\n      jump\t// out\n        /* \"#utility.yul\":1405:1574   */\n    tag_134:\n        /* \"#utility.yul\":1489:1500   */\n      0x00\n        /* \"#utility.yul\":1523:1529   */\n      dup3\n        /* \"#utility.yul\":1518:1521   */\n      dup3\n        /* \"#utility.yul\":1511:1530   */\n      mstore\n        /* \"#utility.yul\":1563:1567   */\n      0x20\n        /* \"#utility.yul\":1558:1561   */\n      dup3\n        /* \"#utility.yul\":1554:1568   */\n      add\n        /* \"#utility.yul\":1539:1568   */\n      swap1\n      pop\n        /* \"#utility.yul\":1405:1574   */\n      swap3\n      swap2\n      pop\n      pop\n      jump\t// out\n        /* \"#utility.yul\":1580:1719   */\n    tag_135:\n        /* \"#utility.yul\":1669:1675   */\n      dup3\n        /* \"#utility.yul\":1664:1667   */\n      dup2\n        /* \"#utility.yul\":1659:1662   */\n      dup4\n        /* \"#utility.yul\":1653:1676   */\n      mcopy\n        /* \"#utility.yul\":1710:1711   */\n      0x00\n        /* \"#utility.yul\":1701:1707   */\n      dup4\n        /* \"#utility.yul\":1696:1699   */\n      dup4\n        /* \"#utility.yul\":1692:1708   */\n      add\n        /* \"#utility.yul\":1685:1712   */\n      mstore\n        /* \"#utility.yul\":1580:1719   */\n      pop\n      pop\n      pop\n      jump\t// out\n        /* \"#utility.yul\":1725:1827   */\n    tag_136:\n        /* \"#utility.yul\":1766:1772   */\n      0x00\n        /* \"#utility.yul\":1817:1819   */\n      0x1f\n        /* \"#utility.yul\":1813:1820   */\n      not\n        /* \"#utility.yul\":1808:1810   */\n      0x1f\n        /* \"#utility.yul\":1801:1806   */\n      dup4\n        /* \"#utility.yul\":1797:1811   */\n      add\n        /* \"#utility.yul\":1793:1821   */\n      and\n        /* \"#utility.yul\":1783:1821   */\n      swap1\n      pop\n        /* \"#utility.yul\":1725:1827   */\n      swap2\n      swap1\n      pop\n      jump\t// out\n        /* \"#utility.yul\":1833:2210   */\n    tag_137:\n        /* \"#utility.yul\":1921:1924   */\n      0x00\n        /* \"#utility.yul\":1949:1988   */\n      tag_211\n        /* \"#utility.yul\":1982:1987   */\n      dup3\n        /* \"#utility.yul\":1949:1988   */\n      tag_133\n      jump\t// in\n    tag_211:\n        /* \"#utility.yul\":2004:2075   */\n      tag_212\n        /* \"#utility.yul\":2068:2074   */\n      dup2\n        /* \"#utility.yul\":2063:2066   */\n      dup6\n        /* \"#utility.yul\":2004:2075   */\n      tag_134\n      jump\t// in\n    tag_212:\n        /* \"#utility.yul\":1997:2075   */\n      swap4\n      pop\n        /* \"#utility.yul\":2084:2149   */\n      tag_213\n        /* \"#utility.yul\":2142:2148   */\n      dup2\n        /* \"#utility.yul\":2137:2140   */\n      dup6\n        /* \"#utility.yul\":2130:2134   */\n      0x20\n        /* \"#utility.yul\":2123:2128   */\n      dup7\n        /* \"#utility.yul\":2119:2135   */\n      add\n        /* \"#utility.yul\":2084:2149   */\n      tag_135\n      jump\t// in\n    tag_213:\n        /* \"#utility.yul\":2174:2203   */\n      tag_214\n        /* \"#utility.yul\":2196:2202   */\n      dup2\n        /* \"#utility.yul\":2174:2203   */\n      tag_136\n      jump\t// in\n    tag_214:\n        /* \"#utility.yul\":2169:2172   */\n      dup5\n        /* \"#utility.yul\":2165:2204   */\n      add\n        /* \"#utility.yul\":2158:2204   */\n      swap2\n      pop\n        /* \"#utility.yul\":1925:2210   */\n      pop\n        /* \"#utility.yul\":1833:2210   */\n      swap3\n      swap2\n      pop\n      pop\n      jump\t// out\n        /* \"#utility.yul\":2216:2306   */\n    tag_138:\n        /* \"#utility.yul\":2250:2257   */\n      0x00\n        /* \"#utility.yul\":2293:2298   */\n      dup2\n        /* \"#utility.yul\":2286:2299   */\n      iszero\n        /* \"#utility.yul\":2279:2300   */\n      iszero\n        /* \"#utility.yul\":2268:2300   */\n      swap1\n      pop\n        /* \"#utility.yul\":2216:2306   */\n      swap2\n      swap1\n      pop\n      jump\t// out\n        /* \"#utility.yul\":2312:2421   */\n    tag_139:\n        /* \"#utility.yul\":2393:2414   */\n      tag_217\n        /* \"#utility.yul\":2408:2413   */\n      dup2\n        /* \"#utility.yul\":2393:2414   */\n      tag_138\n      jump\t// in\n    tag_217:\n        /* \"#utility.yul\":2388:2391   */\n      dup3\n        /* \"#utility.yul\":2381:2415   */\n      mstore\n        /* \"#utility.yul\":2312:2421   */\n      pop\n      pop\n      jump\t// out\n        /* \"#utility.yul\":2427:2948   */\n    tag_22:\n        /* \"#utility.yul\":2590:2594   */\n      0x00\n        /* \"#utility.yul\":2628:2630   */\n      0x60\n        /* \"#utility.yul\":2617:2626   */\n      dup3\n        /* \"#utility.yul\":2613:2631   */\n      add\n        /* \"#utility.yul\":2605:2631   */\n      swap1\n      pop\n        /* \"#utility.yul\":2641:2712   */\n      tag_219\n        /* \"#utility.yul\":2709:2710   */\n      0x00\n        /* \"#utility.yul\":2698:2707   */\n      dup4\n        /* \"#utility.yul\":2694:2711   */\n      add\n        /* \"#utility.yul\":2685:2691   */\n      dup7\n        /* \"#utility.yul\":2641:2712   */\n      tag_132\n      jump\t// in\n    tag_219:\n        /* \"#utility.yul\":2759:2768   */\n      dup2\n        /* \"#utility.yul\":2753:2757   */\n      dup2\n        /* \"#utility.yul\":2749:2769   */\n      sub\n        /* \"#utility.yul\":2744:2746   */\n      0x20\n        /* \"#utility.yul\":2733:2742   */\n      dup4\n        /* \"#utility.yul\":2729:2747   */\n      add\n        /* \"#utility.yul\":2722:2770   */\n      mstore\n        /* \"#utility.yul\":2787:2865   */\n      tag_220\n        /* \"#utility.yul\":2860:2864   */\n      dup2\n        /* \"#utility.yul\":2851:2857   */\n      dup6\n        /* \"#utility.yul\":2787:2865   */\n      tag_137\n      jump\t// in\n    tag_220:\n        /* \"#utility.yul\":2779:2865   */\n      swap1\n      pop\n        /* \"#utility.yul\":2875:2941   */\n      tag_221\n        /* \"#utility.yul\":2937:2939   */\n      0x40\n        /* \"#utility.yul\":2926:2935   */\n      dup4\n        /* \"#utility.yul\":2922:2940   */\n      add\n        /* \"#utility.yul\":2913:2919   */\n      dup5\n        /* \"#utility.yul\":2875:2941   */\n      tag_139\n      jump\t// in\n    tag_221:\n        /* \"#utility.yul\":2427:2948   */\n      swap5\n      swap4\n      pop\n      pop\n      pop\n      pop\n      jump\t// out\n        /* \"#utility.yul\":2954:4172   */\n    tag_27:\n        /* \"#utility.yul\":3281:3285   */\n      0x00\n        /* \"#utility.yul\":3319:3322   */\n      0xc0\n        /* \"#utility.yul\":3308:3317   */\n      dup3\n        /* \"#utility.yul\":3304:3323   */\n      add\n        /* \"#utility.yul\":3296:3323   */\n      swap1\n      pop\n        /* \"#utility.yul\":3369:3378   */\n      dup2\n        /* \"#utility.yul\":3363:3367   */\n      dup2\n        /* \"#utility.yul\":3359:3379   */\n      sub\n        /* \"#utility.yul\":3355:3356   */\n      0x00\n        /* \"#utility.yul\":3344:3353   */\n      dup4\n        /* \"#utility.yul\":3340:3357   */\n      add\n        /* \"#utility.yul\":3333:3380   */\n      mstore\n        /* \"#utility.yul\":3397:3475   */\n      tag_223\n        /* \"#utility.yul\":3470:3474   */\n      dup2\n        /* \"#utility.yul\":3461:3467   */\n      dup10\n        /* \"#utility.yul\":3397:3475   */\n      tag_137\n      jump\t// in\n    tag_223:\n        /* \"#utility.yul\":3389:3475   */\n      swap1\n      pop\n        /* \"#utility.yul\":3522:3531   */\n      dup2\n        /* \"#utility.yul\":3516:3520   */\n      dup2\n        /* \"#utility.yul\":3512:3532   */\n      sub\n        /* \"#utility.yul\":3507:3509   */\n      0x20\n        /* \"#utility.yul\":3496:3505   */\n      dup4\n        /* \"#utility.yul\":3492:3510   */\n      add\n        /* \"#utility.yul\":3485:3533   */\n      mstore\n        /* \"#utility.yul\":3550:3628   */\n      tag_224\n        /* \"#utility.yul\":3623:3627   */\n      dup2\n        /* \"#utility.yul\":3614:3620   */\n      dup9\n        /* \"#utility.yul\":3550:3628   */\n      tag_137\n      jump\t// in\n    tag_224:\n        /* \"#utility.yul\":3542:3628   */\n      swap1\n      pop\n        /* \"#utility.yul\":3675:3684   */\n      dup2\n        /* \"#utility.yul\":3669:3673   */\n      dup2\n        /* \"#utility.yul\":3665:3685   */\n      sub\n        /* \"#utility.yul\":3660:3662   */\n      0x40\n        /* \"#utility.yul\":3649:3658   */\n      dup4\n        /* \"#utility.yul\":3645:3663   */\n      add\n        /* \"#utility.yul\":3638:3686   */\n      mstore\n        /* \"#utility.yul\":3703:3781   */\n      tag_225\n        /* \"#utility.yul\":3776:3780   */\n      dup2\n        /* \"#utility.yul\":3767:3773   */\n      dup8\n        /* \"#utility.yul\":3703:3781   */\n      tag_137\n      jump\t// in\n    tag_225:\n        /* \"#utility.yul\":3695:3781   */\n      swap1\n      pop\n        /* \"#utility.yul\":3828:3837   */\n      dup2\n        /* \"#utility.yul\":3822:3826   */\n      dup2\n        /* \"#utility.yul\":3818:3838   */\n      sub\n        /* \"#utility.yul\":3813:3815   */\n      0x60\n        /* \"#utility.yul\":3802:3811   */\n      dup4\n        /* \"#utility.yul\":3798:3816   */\n      add\n        /* \"#utility.yul\":3791:3839   */\n      mstore\n        /* \"#utility.yul\":3856:3934   */\n      tag_226\n        /* \"#utility.yul\":3929:3933   */\n      dup2\n        /* \"#utility.yul\":3920:3926   */\n      dup7\n        /* \"#utility.yul\":3856:3934   */\n      tag_137\n      jump\t// in\n    tag_226:\n        /* \"#utility.yul\":3848:3934   */\n      swap1\n      pop\n        /* \"#utility.yul\":3982:3991   */\n      dup2\n        /* \"#utility.yul\":3976:3980   */\n      dup2\n        /* \"#utility.yul\":3972:3992   */\n      sub\n        /* \"#utility.yul\":3966:3969   */\n      0x80\n        /* \"#utility.yul\":3955:3964   */\n      dup4\n        /* \"#utility.yul\":3951:3970   */\n      add\n        /* \"#utility.yul\":3944:3993   */\n      mstore\n        /* \"#utility.yul\":4010:4088   */\n      tag_227\n        /* \"#utility.yul\":4083:4087   */\n      dup2\n        /* \"#utility.yul\":4074:4080   */\n      dup6\n        /* \"#utility.yul\":4010:4088   */\n      tag_137\n      jump\t// in\n    tag_227:\n        /* \"#utility.yul\":4002:4088   */\n      swap1\n      pop\n        /* \"#utility.yul\":4098:4165   */\n      tag_228\n        /* \"#utility.yul\":4160:4163   */\n      0xa0\n        /* \"#utility.yul\":4149:4158   */\n      dup4\n        /* \"#utility.yul\":4145:4164   */\n      add\n        /* \"#utility.yul\":4136:4142   */\n      dup5\n        /* \"#utility.yul\":4098:4165   */\n      tag_139\n      jump\t// in\n    tag_228:\n        /* \"#utility.yul\":2954:4172   */\n      swap8\n      swap7\n      pop\n      pop\n      pop\n      pop\n      pop\n      pop\n      pop\n      jump\t// out\n        /* \"#utility.yul\":4178:4400   */\n    tag_35:\n        /* \"#utility.yul\":4271:4275   */\n      0x00\n        /* \"#utility.yul\":4309:4311   */\n      0x20\n        /* \"#utility.yul\":4298:4307   */\n      dup3\n        /* \"#utility.yul\":4294:4312   */\n      add\n        /* \"#utility.yul\":4286:4312   */\n      swap1\n      pop\n        /* \"#utility.yul\":4322:4393   */\n      tag_230\n        /* \"#utility.yul\":4390:4391   */\n      0x00\n        /* \"#utility.yul\":4379:4388   */\n      dup4\n        /* \"#utility.yul\":4375:4392   */\n      add\n        /* \"#utility.yul\":4366:4372   */\n      dup5\n        /* \"#utility.yul\":4322:4393   */\n      tag_132\n      jump\t// in\n    tag_230:\n        /* \"#utility.yul\":4178:4400   */\n      swap3\n      swap2\n      pop\n      pop\n      jump\t// out\n        /* \"#utility.yul\":4406:4523   */\n    tag_140:\n        /* \"#utility.yul\":4515:4516   */\n      0x00\n        /* \"#utility.yul\":4512:4513   */\n      dup1\n        /* \"#utility.yul\":4505:4517   */\n      revert\n        /* \"#utility.yul\":4529:4646   */\n    tag_141:\n        /* \"#utility.yul\":4638:4639   */\n      0x00\n        /* \"#utility.yul\":4635:4636   */\n      dup1\n        /* \"#utility.yul\":4628:4640   */\n      revert\n        /* \"#utility.yul\":4652:4832   */\n    tag_142:\n        /* \"#utility.yul\":4700:4777   */\n      0x4e487b7100000000000000000000000000000000000000000000000000000000\n        /* \"#utility.yul\":4697:4698   */\n      0x00\n        /* \"#utility.yul\":4690:4778   */\n      mstore\n        /* \"#utility.yul\":4797:4801   */\n      0x41\n        /* \"#utility.yul\":4794:4795   */\n      0x04\n        /* \"#utility.yul\":4787:4802   */\n      mstore\n        /* \"#utility.yul\":4821:4825   */\n      0x24\n        /* \"#utility.yul\":4818:4819   */\n      0x00\n        /* \"#utility.yul\":4811:4826   */\n      revert\n        /* \"#utility.yul\":4838:5119   */\n    tag_143:\n        /* \"#utility.yul\":4921:4948   */\n      tag_235\n        /* \"#utility.yul\":4943:4947   */\n      dup3\n        /* \"#utility.yul\":4921:4948   */\n      tag_136\n      jump\t// in\n    tag_235:\n        /* \"#utility.yul\":4913:4919   */\n      dup2\n        /* \"#utility.yul\":4909:4949   */\n      add\n        /* \"#utility.yul\":5051:5057   */\n      dup2\n        /* \"#utility.yul\":5039:5049   */\n      dup2\n        /* \"#utility.yul\":5036:5058   */\n      lt\n        /* \"#utility.yul\":5015:5033   */\n      0xffffffffffffffff\n        /* \"#utility.yul\":5003:5013   */\n      dup3\n        /* \"#utility.yul\":5000:5034   */\n      gt\n        /* \"#utility.yul\":4997:5059   */\n      or\n        /* \"#utility.yul\":4994:5082   */\n      iszero\n      tag_236\n      jumpi\n        /* \"#utility.yul\":5062:5080   */\n      tag_237\n      tag_142\n      jump\t// in\n    tag_237:\n        /* \"#utility.yul\":4994:5082   */\n    tag_236:\n        /* \"#utility.yul\":5102:5112   */\n      dup1\n        /* \"#utility.yul\":5098:5100   */\n      0x40\n        /* \"#utility.yul\":5091:5113   */\n      mstore\n        /* \"#utility.yul\":4881:5119   */\n      pop\n        /* \"#utility.yul\":4838:5119   */\n      pop\n      pop\n      jump\t// out\n        /* \"#utility.yul\":5125:5254   */\n    tag_144:\n        /* \"#utility.yul\":5159:5165   */\n      0x00\n        /* \"#utility.yul\":5186:5206   */\n      tag_239\n      tag_125\n      jump\t// in\n    tag_239:\n        /* \"#utility.yul\":5176:5206   */\n      swap1\n      pop\n        /* \"#utility.yul\":5215:5248   */\n      tag_240\n        /* \"#utility.yul\":5243:5247   */\n      dup3\n        /* \"#utility.yul\":5235:5241   */\n      dup3\n        /* \"#utility.yul\":5215:5248   */\n      tag_143\n      jump\t// in\n    tag_240:\n        /* \"#utility.yul\":5125:5254   */\n      swap2\n      swap1\n      pop\n      jump\t// out\n        /* \"#utility.yul\":5260:5568   */\n    tag_145:\n        /* \"#utility.yul\":5322:5326   */\n      0x00\n        /* \"#utility.yul\":5412:5430   */\n      0xffffffffffffffff\n        /* \"#utility.yul\":5404:5410   */\n      dup3\n        /* \"#utility.yul\":5401:5431   */\n      gt\n        /* \"#utility.yul\":5398:5454   */\n      iszero\n      tag_242\n      jumpi\n        /* \"#utility.yul\":5434:5452   */\n      tag_243\n      tag_142\n      jump\t// in\n    tag_243:\n        /* \"#utility.yul\":5398:5454   */\n    tag_242:\n        /* \"#utility.yul\":5472:5501   */\n      tag_244\n        /* \"#utility.yul\":5494:5500   */\n      dup3\n        /* \"#utility.yul\":5472:5501   */\n      tag_136\n      jump\t// in\n    tag_244:\n        /* \"#utility.yul\":5464:5501   */\n      swap1\n      pop\n        /* \"#utility.yul\":5556:5560   */\n      0x20\n        /* \"#utility.yul\":5550:5554   */\n      dup2\n        /* \"#utility.yul\":5546:5561   */\n      add\n        /* \"#utility.yul\":5538:5561   */\n      swap1\n      pop\n        /* \"#utility.yul\":5260:5568   */\n      swap2\n      swap1\n      pop\n      jump\t// out\n        /* \"#utility.yul\":5574:5722   */\n    tag_146:\n        /* \"#utility.yul\":5672:5678   */\n      dup3\n        /* \"#utility.yul\":5667:5670   */\n      dup2\n        /* \"#utility.yul\":5662:5665   */\n      dup4\n        /* \"#utility.yul\":5649:5679   */\n      calldatacopy\n        /* \"#utility.yul\":5713:5714   */\n      0x00\n        /* \"#utility.yul\":5704:5710   */\n      dup4\n        /* \"#utility.yul\":5699:5702   */\n      dup4\n        /* \"#utility.yul\":5695:5711   */\n      add\n        /* \"#utility.yul\":5688:5715   */\n      mstore\n        /* \"#utility.yul\":5574:5722   */\n      pop\n      pop\n      pop\n      jump\t// out\n        /* \"#utility.yul\":5728:6153   */\n    tag_147:\n        /* \"#utility.yul\":5806:5811   */\n      0x00\n        /* \"#utility.yul\":5831:5897   */\n      tag_247\n        /* \"#utility.yul\":5847:5896   */\n      tag_248\n        /* \"#utility.yul\":5889:5895   */\n      dup5\n        /* \"#utility.yul\":5847:5896   */\n      tag_145\n      jump\t// in\n    tag_248:\n        /* \"#utility.yul\":5831:5897   */\n      tag_144\n      jump\t// in\n    tag_247:\n        /* \"#utility.yul\":5822:5897   */\n      swap1\n      pop\n        /* \"#utility.yul\":5920:5926   */\n      dup3\n        /* \"#utility.yul\":5913:5918   */\n      dup2\n        /* \"#utility.yul\":5906:5927   */\n      mstore\n        /* \"#utility.yul\":5958:5962   */\n      0x20\n        /* \"#utility.yul\":5951:5956   */\n      dup2\n        /* \"#utility.yul\":5947:5963   */\n      add\n        /* \"#utility.yul\":5996:5999   */\n      dup5\n        /* \"#utility.yul\":5987:5993   */\n      dup5\n        /* \"#utility.yul\":5982:5985   */\n      dup5\n        /* \"#utility.yul\":5978:5994   */\n      add\n        /* \"#utility.yul\":5975:6000   */\n      gt\n        /* \"#utility.yul\":5972:6084   */\n      iszero\n      tag_249\n      jumpi\n        /* \"#utility.yul\":6003:6082   */\n      tag_250\n      tag_141\n      jump\t// in\n    tag_250:\n        /* \"#utility.yul\":5972:6084   */\n    tag_249:\n        /* \"#utility.yul\":6093:6147   */\n      tag_251\n        /* \"#utility.yul\":6140:6146   */\n      dup5\n        /* \"#utility.yul\":6135:6138   */\n      dup3\n        /* \"#utility.yul\":6130:6133   */\n      dup6\n        /* \"#utility.yul\":6093:6147   */\n      tag_146\n      jump\t// in\n    tag_251:\n        /* \"#utility.yul\":5812:6153   */\n      pop\n        /* \"#utility.yul\":5728:6153   */\n      swap4\n      swap3\n      pop\n      pop\n      pop\n      jump\t// out\n        /* \"#utility.yul\":6173:6513   */\n    tag_148:\n        /* \"#utility.yul\":6229:6234   */\n      0x00\n        /* \"#utility.yul\":6278:6281   */\n      dup3\n        /* \"#utility.yul\":6271:6275   */\n      0x1f\n        /* \"#utility.yul\":6263:6269   */\n      dup4\n        /* \"#utility.yul\":6259:6276   */\n      add\n        /* \"#utility.yul\":6255:6282   */\n      slt\n        /* \"#utility.yul\":6245:6367   */\n      tag_253\n      jumpi\n        /* \"#utility.yul\":6286:6365   */\n      tag_254\n      tag_140\n      jump\t// in\n    tag_254:\n        /* \"#utility.yul\":6245:6367   */\n    tag_253:\n        /* \"#utility.yul\":6403:6409   */\n      dup2\n        /* \"#utility.yul\":6390:6410   */\n      calldataload\n        /* \"#utility.yul\":6428:6507   */\n      tag_255\n        /* \"#utility.yul\":6503:6506   */\n      dup5\n        /* \"#utility.yul\":6495:6501   */\n      dup3\n        /* \"#utility.yul\":6488:6492   */\n      0x20\n        /* \"#utility.yul\":6480:6486   */\n      dup7\n        /* \"#utility.yul\":6476:6493   */\n      add\n        /* \"#utility.yul\":6428:6507   */\n      tag_147\n      jump\t// in\n    tag_255:\n        /* \"#utility.yul\":6419:6507   */\n      swap2\n      pop\n        /* \"#utility.yul\":6235:6513   */\n      pop\n        /* \"#utility.yul\":6173:6513   */\n      swap3\n      swap2\n      pop\n      pop\n      jump\t// out\n        /* \"#utility.yul\":6519:6635   */\n    tag_149:\n        /* \"#utility.yul\":6589:6610   */\n      tag_257\n        /* \"#utility.yul\":6604:6609   */\n      dup2\n        /* \"#utility.yul\":6589:6610   */\n      tag_138\n      jump\t// in\n    tag_257:\n        /* \"#utility.yul\":6582:6587   */\n      dup2\n        /* \"#utility.yul\":6579:6611   */\n      eq\n        /* \"#utility.yul\":6569:6629   */\n      tag_258\n      jumpi\n        /* \"#utility.yul\":6625:6626   */\n      0x00\n        /* \"#utility.yul\":6622:6623   */\n      dup1\n        /* \"#utility.yul\":6615:6627   */\n      revert\n        /* \"#utility.yul\":6569:6629   */\n    tag_258:\n        /* \"#utility.yul\":6519:6635   */\n      pop\n      jump\t// out\n        /* \"#utility.yul\":6641:6774   */\n    tag_150:\n        /* \"#utility.yul\":6684:6689   */\n      0x00\n        /* \"#utility.yul\":6722:6728   */\n      dup2\n        /* \"#utility.yul\":6709:6729   */\n      calldataload\n        /* \"#utility.yul\":6700:6729   */\n      swap1\n      pop\n        /* \"#utility.yul\":6738:6768   */\n      tag_260\n        /* \"#utility.yul\":6762:6767   */\n      dup2\n        /* \"#utility.yul\":6738:6768   */\n      tag_149\n      jump\t// in\n    tag_260:\n        /* \"#utility.yul\":6641:6774   */\n      swap3\n      swap2\n      pop\n      pop\n      jump\t// out\n        /* \"#utility.yul\":6780:7573   */\n    tag_38:\n        /* \"#utility.yul\":6864:6870   */\n      0x00\n        /* \"#utility.yul\":6872:6878   */\n      dup1\n        /* \"#utility.yul\":6880:6886   */\n      0x00\n        /* \"#utility.yul\":6929:6931   */\n      0x60\n        /* \"#utility.yul\":6917:6926   */\n      dup5\n        /* \"#utility.yul\":6908:6915   */\n      dup7\n        /* \"#utility.yul\":6904:6927   */\n      sub\n        /* \"#utility.yul\":6900:6932   */\n      slt\n        /* \"#utility.yul\":6897:7016   */\n      iszero\n      tag_262\n      jumpi\n        /* \"#utility.yul\":6935:7014   */\n      tag_263\n      tag_126\n      jump\t// in\n    tag_263:\n        /* \"#utility.yul\":6897:7016   */\n    tag_262:\n        /* \"#utility.yul\":7055:7056   */\n      0x00\n        /* \"#utility.yul\":7080:7133   */\n      tag_264\n        /* \"#utility.yul\":7125:7132   */\n      dup7\n        /* \"#utility.yul\":7116:7122   */\n      dup3\n        /* \"#utility.yul\":7105:7114   */\n      dup8\n        /* \"#utility.yul\":7101:7123   */\n      add\n        /* \"#utility.yul\":7080:7133   */\n      tag_131\n      jump\t// in\n    tag_264:\n        /* \"#utility.yul\":7070:7133   */\n      swap4\n      pop\n        /* \"#utility.yul\":7026:7143   */\n      pop\n        /* \"#utility.yul\":7210:7212   */\n      0x20\n        /* \"#utility.yul\":7199:7208   */\n      dup5\n        /* \"#utility.yul\":7195:7213   */\n      add\n        /* \"#utility.yul\":7182:7214   */\n      calldataload\n        /* \"#utility.yul\":7241:7259   */\n      0xffffffffffffffff\n        /* \"#utility.yul\":7233:7239   */\n      dup2\n        /* \"#utility.yul\":7230:7260   */\n      gt\n        /* \"#utility.yul\":7227:7344   */\n      iszero\n      tag_265\n      jumpi\n        /* \"#utility.yul\":7263:7342   */\n      tag_266\n      tag_127\n      jump\t// in\n    tag_266:\n        /* \"#utility.yul\":7227:7344   */\n    tag_265:\n        /* \"#utility.yul\":7368:7431   */\n      tag_267\n        /* \"#utility.yul\":7423:7430   */\n      dup7\n        /* \"#utility.yul\":7414:7420   */\n      dup3\n        /* \"#utility.yul\":7403:7412   */\n      dup8\n        /* \"#utility.yul\":7399:7421   */\n      add\n        /* \"#utility.yul\":7368:7431   */\n      tag_148\n      jump\t// in\n    tag_267:\n        /* \"#utility.yul\":7358:7431   */\n      swap3\n      pop\n        /* \"#utility.yul\":7153:7441   */\n      pop\n        /* \"#utility.yul\":7480:7482   */\n      0x40\n        /* \"#utility.yul\":7506:7556   */\n      tag_268\n        /* \"#utility.yul\":7548:7555   */\n      dup7\n        /* \"#utility.yul\":7539:7545   */\n      dup3\n        /* \"#utility.yul\":7528:7537   */\n      dup8\n        /* \"#utility.yul\":7524:7546   */\n      add\n        /* \"#utility.yul\":7506:7556   */\n      tag_150\n      jump\t// in\n    tag_268:\n        /* \"#utility.yul\":7496:7556   */\n      swap2\n      pop\n        /* \"#utility.yul\":7451:7566   */\n      pop\n        /* \"#utility.yul\":6780:7573   */\n      swap3\n      pop\n      swap3\n      pop\n      swap3\n      jump\t// out\n        /* \"#utility.yul\":7579:8698   */\n    tag_44:\n        /* \"#utility.yul\":7884:7888   */\n      0x00\n        /* \"#utility.yul\":7922:7925   */\n      0xa0\n        /* \"#utility.yul\":7911:7920   */\n      dup3\n        /* \"#utility.yul\":7907:7926   */\n      add\n        /* \"#utility.yul\":7899:7926   */\n      swap1\n      pop\n        /* \"#utility.yul\":7972:7981   */\n      dup2\n        /* \"#utility.yul\":7966:7970   */\n      dup2\n        /* \"#utility.yul\":7962:7982   */\n      sub\n        /* \"#utility.yul\":7958:7959   */\n      0x00\n        /* \"#utility.yul\":7947:7956   */\n      dup4\n        /* \"#utility.yul\":7943:7960   */\n      add\n        /* \"#utility.yul\":7936:7983   */\n      mstore\n        /* \"#utility.yul\":8000:8078   */\n      tag_270\n        /* \"#utility.yul\":8073:8077   */\n      dup2\n        /* \"#utility.yul\":8064:8070   */\n      dup9\n        /* \"#utility.yul\":8000:8078   */\n      tag_137\n      jump\t// in\n    tag_270:\n        /* \"#utility.yul\":7992:8078   */\n      swap1\n      pop\n        /* \"#utility.yul\":8125:8134   */\n      dup2\n        /* \"#utility.yul\":8119:8123   */\n      dup2\n        /* \"#utility.yul\":8115:8135   */\n      sub\n        /* \"#utility.yul\":8110:8112   */\n      0x20\n        /* \"#utility.yul\":8099:8108   */\n      dup4\n        /* \"#utility.yul\":8095:8113   */\n      add\n        /* \"#utility.yul\":8088:8136   */\n      mstore\n        /* \"#utility.yul\":8153:8231   */\n      tag_271\n        /* \"#utility.yul\":8226:8230   */\n      dup2\n        /* \"#utility.yul\":8217:8223   */\n      dup8\n        /* \"#utility.yul\":8153:8231   */\n      tag_137\n      jump\t// in\n    tag_271:\n        /* \"#utility.yul\":8145:8231   */\n      swap1\n      pop\n        /* \"#utility.yul\":8278:8287   */\n      dup2\n        /* \"#utility.yul\":8272:8276   */\n      dup2\n        /* \"#utility.yul\":8268:8288   */\n      sub\n        /* \"#utility.yul\":8263:8265   */\n      0x40\n        /* \"#utility.yul\":8252:8261   */\n      dup4\n        /* \"#utility.yul\":8248:8266   */\n      add\n        /* \"#utility.yul\":8241:8289   */\n      mstore\n        /* \"#utility.yul\":8306:8384   */\n      tag_272\n        /* \"#utility.yul\":8379:8383   */\n      dup2\n        /* \"#utility.yul\":8370:8376   */\n      dup7\n        /* \"#utility.yul\":8306:8384   */\n      tag_137\n      jump\t// in\n    tag_272:\n        /* \"#utility.yul\":8298:8384   */\n      swap1\n      pop\n        /* \"#utility.yul\":8431:8440   */\n      dup2\n        /* \"#utility.yul\":8425:8429   */\n      dup2\n        /* \"#utility.yul\":8421:8441   */\n      sub\n        /* \"#utility.yul\":8416:8418   */\n      0x60\n        /* \"#utility.yul\":8405:8414   */\n      dup4\n        /* \"#utility.yul\":8401:8419   */\n      add\n        /* \"#utility.yul\":8394:8442   */\n      mstore\n        /* \"#utility.yul\":8459:8537   */\n      tag_273\n        /* \"#utility.yul\":8532:8536   */\n      dup2\n        /* \"#utility.yul\":8523:8529   */\n      dup6\n        /* \"#utility.yul\":8459:8537   */\n      tag_137\n      jump\t// in\n    tag_273:\n        /* \"#utility.yul\":8451:8537   */\n      swap1\n      pop\n        /* \"#utility.yul\":8585:8594   */\n      dup2\n        /* \"#utility.yul\":8579:8583   */\n      dup2\n        /* \"#utility.yul\":8575:8595   */\n      sub\n        /* \"#utility.yul\":8569:8572   */\n      0x80\n        /* \"#utility.yul\":8558:8567   */\n      dup4\n        /* \"#utility.yul\":8554:8573   */\n      add\n        /* \"#utility.yul\":8547:8596   */\n      mstore\n        /* \"#utility.yul\":8613:8691   */\n      tag_274\n        /* \"#utility.yul\":8686:8690   */\n      dup2\n        /* \"#utility.yul\":8677:8683   */\n      dup5\n        /* \"#utility.yul\":8613:8691   */\n      tag_137\n      jump\t// in\n    tag_274:\n        /* \"#utility.yul\":8605:8691   */\n      swap1\n      pop\n        /* \"#utility.yul\":7579:8698   */\n      swap7\n      swap6\n      pop\n      pop\n      pop\n      pop\n      pop\n      pop\n      jump\t// out\n        /* \"#utility.yul\":8704:8764   */\n    tag_151:\n        /* \"#utility.yul\":8732:8735   */\n      0x00\n        /* \"#utility.yul\":8753:8758   */\n      dup2\n        /* \"#utility.yul\":8746:8758   */\n      swap1\n      pop\n        /* \"#utility.yul\":8704:8764   */\n      swap2\n      swap1\n      pop\n      jump\t// out\n        /* \"#utility.yul\":8770:8912   */\n    tag_152:\n        /* \"#utility.yul\":8820:8829   */\n      0x00\n        /* \"#utility.yul\":8853:8906   */\n      tag_277\n        /* \"#utility.yul\":8871:8905   */\n      tag_278\n        /* \"#utility.yul\":8880:8904   */\n      tag_279\n        /* \"#utility.yul\":8898:8903   */\n      dup5\n        /* \"#utility.yul\":8880:8904   */\n      tag_128\n      jump\t// in\n    tag_279:\n        /* \"#utility.yul\":8871:8905   */\n      tag_151\n      jump\t// in\n    tag_278:\n        /* \"#utility.yul\":8853:8906   */\n      tag_128\n      jump\t// in\n    tag_277:\n        /* \"#utility.yul\":8840:8906   */\n      swap1\n      pop\n        /* \"#utility.yul\":8770:8912   */\n      swap2\n      swap1\n      pop\n      jump\t// out\n        /* \"#utility.yul\":8918:9044   */\n    tag_153:\n        /* \"#utility.yul\":8968:8977   */\n      0x00\n        /* \"#utility.yul\":9001:9038   */\n      tag_281\n        /* \"#utility.yul\":9032:9037   */\n      dup3\n        /* \"#utility.yul\":9001:9038   */\n      tag_152\n      jump\t// in\n    tag_281:\n        /* \"#utility.yul\":8988:9038   */\n      swap1\n      pop\n        /* \"#utility.yul\":8918:9044   */\n      swap2\n      swap1\n      pop\n      jump\t// out\n        /* \"#utility.yul\":9050:9193   */\n    tag_154:\n        /* \"#utility.yul\":9117:9126   */\n      0x00\n        /* \"#utility.yul\":9150:9187   */\n      tag_283\n        /* \"#utility.yul\":9181:9186   */\n      dup3\n        /* \"#utility.yul\":9150:9187   */\n      tag_153\n      jump\t// in\n    tag_283:\n        /* \"#utility.yul\":9137:9187   */\n      swap1\n      pop\n        /* \"#utility.yul\":9050:9193   */\n      swap2\n      swap1\n      pop\n      jump\t// out\n        /* \"#utility.yul\":9199:9364   */\n    tag_155:\n        /* \"#utility.yul\":9303:9357   */\n      tag_285\n        /* \"#utility.yul\":9351:9356   */\n      dup2\n        /* \"#utility.yul\":9303:9357   */\n      tag_154\n      jump\t// in\n    tag_285:\n        /* \"#utility.yul\":9298:9301   */\n      dup3\n        /* \"#utility.yul\":9291:9358   */\n      mstore\n        /* \"#utility.yul\":9199:9364   */\n      pop\n      pop\n      jump\t// out\n        /* \"#utility.yul\":9370:9626   */\n    tag_51:\n        /* \"#utility.yul\":9480:9484   */\n      0x00\n        /* \"#utility.yul\":9518:9520   */\n      0x20\n        /* \"#utility.yul\":9507:9516   */\n      dup3\n        /* \"#utility.yul\":9503:9521   */\n      add\n        /* \"#utility.yul\":9495:9521   */\n      swap1\n      pop\n        /* \"#utility.yul\":9531:9619   */\n      tag_287\n        /* \"#utility.yul\":9616:9617   */\n      0x00\n        /* \"#utility.yul\":9605:9614   */\n      dup4\n        /* \"#utility.yul\":9601:9618   */\n      add\n        /* \"#utility.yul\":9592:9598   */\n      dup5\n        /* \"#utility.yul\":9531:9619   */\n      tag_155\n      jump\t// in\n    tag_287:\n        /* \"#utility.yul\":9370:9626   */\n      swap3\n      swap2\n      pop\n      pop\n      jump\t// out\n        /* \"#utility.yul\":9632:9709   */\n    tag_156:\n        /* \"#utility.yul\":9669:9676   */\n      0x00\n        /* \"#utility.yul\":9698:9703   */\n      dup2\n        /* \"#utility.yul\":9687:9703   */\n      swap1\n      pop\n        /* \"#utility.yul\":9632:9709   */\n      swap2\n      swap1\n      pop\n      jump\t// out\n        /* \"#utility.yul\":9715:9837   */\n    tag_157:\n        /* \"#utility.yul\":9788:9812   */\n      tag_290\n        /* \"#utility.yul\":9806:9811   */\n      dup2\n        /* \"#utility.yul\":9788:9812   */\n      tag_156\n      jump\t// in\n    tag_290:\n        /* \"#utility.yul\":9781:9786   */\n      dup2\n        /* \"#utility.yul\":9778:9813   */\n      eq\n        /* \"#utility.yul\":9768:9831   */\n      tag_291\n      jumpi\n        /* \"#utility.yul\":9827:9828   */\n      0x00\n        /* \"#utility.yul\":9824:9825   */\n      dup1\n        /* \"#utility.yul\":9817:9829   */\n      revert\n        /* \"#utility.yul\":9768:9831   */\n    tag_291:\n        /* \"#utility.yul\":9715:9837   */\n      pop\n      jump\t// out\n        /* \"#utility.yul\":9843:9982   */\n    tag_158:\n        /* \"#utility.yul\":9889:9894   */\n      0x00\n        /* \"#utility.yul\":9927:9933   */\n      dup2\n        /* \"#utility.yul\":9914:9934   */\n      calldataload\n        /* \"#utility.yul\":9905:9934   */\n      swap1\n      pop\n        /* \"#utility.yul\":9943:9976   */\n      tag_293\n        /* \"#utility.yul\":9970:9975   */\n      dup2\n        /* \"#utility.yul\":9943:9976   */\n      tag_157\n      jump\t// in\n    tag_293:\n        /* \"#utility.yul\":9843:9982   */\n      swap3\n      swap2\n      pop\n      pop\n      jump\t// out\n        /* \"#utility.yul\":9988:10317   */\n    tag_54:\n        /* \"#utility.yul\":10047:10053   */\n      0x00\n        /* \"#utility.yul\":10096:10098   */\n      0x20\n        /* \"#utility.yul\":10084:10093   */\n      dup3\n        /* \"#utility.yul\":10075:10082   */\n      dup5\n        /* \"#utility.yul\":10071:10094   */\n      sub\n        /* \"#utility.yul\":10067:10099   */\n      slt\n        /* \"#utility.yul\":10064:10183   */\n      iszero\n      tag_295\n      jumpi\n        /* \"#utility.yul\":10102:10181   */\n      tag_296\n      tag_126\n      jump\t// in\n    tag_296:\n        /* \"#utility.yul\":10064:10183   */\n    tag_295:\n        /* \"#utility.yul\":10222:10223   */\n      0x00\n        /* \"#utility.yul\":10247:10300   */\n      tag_297\n        /* \"#utility.yul\":10292:10299   */\n      dup5\n        /* \"#utility.yul\":10283:10289   */\n      dup3\n        /* \"#utility.yul\":10272:10281   */\n      dup6\n        /* \"#utility.yul\":10268:10290   */\n      add\n        /* \"#utility.yul\":10247:10300   */\n      tag_158\n      jump\t// in\n    tag_297:\n        /* \"#utility.yul\":10237:10300   */\n      swap2\n      pop\n        /* \"#utility.yul\":10193:10310   */\n      pop\n        /* \"#utility.yul\":9988:10317   */\n      swap3\n      swap2\n      pop\n      pop\n      jump\t// out\n        /* \"#utility.yul\":10323:10551   */\n    tag_159:\n        /* \"#utility.yul\":10463:10497   */\n      0x4f6e6c792074686520686f73706974616c2063616e20706572666f726d207468\n        /* \"#utility.yul\":10459:10460   */\n      0x00\n        /* \"#utility.yul\":10451:10457   */\n      dup3\n        /* \"#utility.yul\":10447:10461   */\n      add\n        /* \"#utility.yul\":10440:10498   */\n      mstore\n        /* \"#utility.yul\":10532:10543   */\n      0x697320616374696f6e0000000000000000000000000000000000000000000000\n        /* \"#utility.yul\":10527:10529   */\n      0x20\n        /* \"#utility.yul\":10519:10525   */\n      dup3\n        /* \"#utility.yul\":10515:10530   */\n      add\n        /* \"#utility.yul\":10508:10544   */\n      mstore\n        /* \"#utility.yul\":10323:10551   */\n      pop\n      jump\t// out\n        /* \"#utility.yul\":10557:10923   */\n    tag_160:\n        /* \"#utility.yul\":10699:10702   */\n      0x00\n        /* \"#utility.yul\":10720:10787   */\n      tag_300\n        /* \"#utility.yul\":10784:10786   */\n      0x29\n        /* \"#utility.yul\":10779:10782   */\n      dup4\n        /* \"#utility.yul\":10720:10787   */\n      tag_134\n      jump\t// in\n    tag_300:\n        /* \"#utility.yul\":10713:10787   */\n      swap2\n      pop\n        /* \"#utility.yul\":10796:10889   */\n      tag_301\n        /* \"#utility.yul\":10885:10888   */\n      dup3\n        /* \"#utility.yul\":10796:10889   */\n      tag_159\n      jump\t// in\n    tag_301:\n        /* \"#utility.yul\":10914:10916   */\n      0x40\n        /* \"#utility.yul\":10909:10912   */\n      dup3\n        /* \"#utility.yul\":10905:10917   */\n      add\n        /* \"#utility.yul\":10898:10917   */\n      swap1\n      pop\n        /* \"#utility.yul\":10557:10923   */\n      swap2\n      swap1\n      pop\n      jump\t// out\n        /* \"#utility.yul\":10929:11348   */\n    tag_60:\n        /* \"#utility.yul\":11095:11099   */\n      0x00\n        /* \"#utility.yul\":11133:11135   */\n      0x20\n        /* \"#utility.yul\":11122:11131   */\n      dup3\n        /* \"#utility.yul\":11118:11136   */\n      add\n        /* \"#utility.yul\":11110:11136   */\n      swap1\n      pop\n        /* \"#utility.yul\":11182:11191   */\n      dup2\n        /* \"#utility.yul\":11176:11180   */\n      dup2\n        /* \"#utility.yul\":11172:11192   */\n      sub\n        /* \"#utility.yul\":11168:11169   */\n      0x00\n        /* \"#utility.yul\":11157:11166   */\n      dup4\n        /* \"#utility.yul\":11153:11170   */\n      add\n        /* \"#utility.yul\":11146:11193   */\n      mstore\n        /* \"#utility.yul\":11210:11341   */\n      tag_303\n        /* \"#utility.yul\":11336:11340   */\n      dup2\n        /* \"#utility.yul\":11210:11341   */\n      tag_160\n      jump\t// in\n    tag_303:\n        /* \"#utility.yul\":11202:11341   */\n      swap1\n      pop\n        /* \"#utility.yul\":10929:11348   */\n      swap2\n      swap1\n      pop\n      jump\t// out\n        /* \"#utility.yul\":11354:11497   */\n    tag_161:\n        /* \"#utility.yul\":11411:11416   */\n      0x00\n        /* \"#utility.yul\":11442:11448   */\n      dup2\n        /* \"#utility.yul\":11436:11449   */\n      mload\n        /* \"#utility.yul\":11427:11449   */\n      swap1\n      pop\n        /* \"#utility.yul\":11458:11491   */\n      tag_305\n        /* \"#utility.yul\":11485:11490   */\n      dup2\n        /* \"#utility.yul\":11458:11491   */\n      tag_130\n      jump\t// in\n    tag_305:\n        /* \"#utility.yul\":11354:11497   */\n      swap3\n      swap2\n      pop\n      pop\n      jump\t// out\n        /* \"#utility.yul\":11503:11854   */\n    tag_65:\n        /* \"#utility.yul\":11573:11579   */\n      0x00\n        /* \"#utility.yul\":11622:11624   */\n      0x20\n        /* \"#utility.yul\":11610:11619   */\n      dup3\n        /* \"#utility.yul\":11601:11608   */\n      dup5\n        /* \"#utility.yul\":11597:11620   */\n      sub\n        /* \"#utility.yul\":11593:11625   */\n      slt\n        /* \"#utility.yul\":11590:11709   */\n      iszero\n      tag_307\n      jumpi\n        /* \"#utility.yul\":11628:11707   */\n      tag_308\n      tag_126\n      jump\t// in\n    tag_308:\n        /* \"#utility.yul\":11590:11709   */\n    tag_307:\n        /* \"#utility.yul\":11748:11749   */\n      0x00\n        /* \"#utility.yul\":11773:11837   */\n      tag_309\n        /* \"#utility.yul\":11829:11836   */\n      dup5\n        /* \"#utility.yul\":11820:11826   */\n      dup3\n        /* \"#utility.yul\":11809:11818   */\n      dup6\n        /* \"#utility.yul\":11805:11827   */\n      add\n        /* \"#utility.yul\":11773:11837   */\n      tag_161\n      jump\t// in\n    tag_309:\n        /* \"#utility.yul\":11763:11837   */\n      swap2\n      pop\n        /* \"#utility.yul\":11719:11847   */\n      pop\n        /* \"#utility.yul\":11503:11854   */\n      swap3\n      swap2\n      pop\n      pop\n      jump\t// out\n        /* \"#utility.yul\":11860:12040   */\n    tag_162:\n        /* \"#utility.yul\":12000:12032   */\n      0x50617469656e7420697320616c726561647920726567697374657265642e0000\n        /* \"#utility.yul\":11996:11997   */\n      0x00\n        /* \"#utility.yul\":11988:11994   */\n      dup3\n        /* \"#utility.yul\":11984:11998   */\n      add\n        /* \"#utility.yul\":11977:12033   */\n      mstore\n        /* \"#utility.yul\":11860:12040   */\n      pop\n      jump\t// out\n        /* \"#utility.yul\":12046:12412   */\n    tag_163:\n        /* \"#utility.yul\":12188:12191   */\n      0x00\n        /* \"#utility.yul\":12209:12276   */\n      tag_312\n        /* \"#utility.yul\":12273:12275   */\n      0x1e\n        /* \"#utility.yul\":12268:12271   */\n      dup4\n        /* \"#utility.yul\":12209:12276   */\n      tag_134\n      jump\t// in\n    tag_312:\n        /* \"#utility.yul\":12202:12276   */\n      swap2\n      pop\n        /* \"#utility.yul\":12285:12378   */\n      tag_313\n        /* \"#utility.yul\":12374:12377   */\n      dup3\n        /* \"#utility.yul\":12285:12378   */\n      tag_162\n      jump\t// in\n    tag_313:\n        /* \"#utility.yul\":12403:12405   */\n      0x20\n        /* \"#utility.yul\":12398:12401   */\n      dup3\n        /* \"#utility.yul\":12394:12406   */\n      add\n        /* \"#utility.yul\":12387:12406   */\n      swap1\n      pop\n        /* \"#utility.yul\":12046:12412   */\n      swap2\n      swap1\n      pop\n      jump\t// out\n        /* \"#utility.yul\":12418:12837   */\n    tag_68:\n        /* \"#utility.yul\":12584:12588   */\n      0x00\n        /* \"#utility.yul\":12622:12624   */\n      0x20\n        /* \"#utility.yul\":12611:12620   */\n      dup3\n        /* \"#utility.yul\":12607:12625   */\n      add\n        /* \"#utility.yul\":12599:12625   */\n      swap1\n      pop\n        /* \"#utility.yul\":12671:12680   */\n      dup2\n        /* \"#utility.yul\":12665:12669   */\n      dup2\n        /* \"#utility.yul\":12661:12681   */\n      sub\n        /* \"#utility.yul\":12657:12658   */\n      0x00\n        /* \"#utility.yul\":12646:12655   */\n      dup4\n        /* \"#utility.yul\":12642:12659   */\n      add\n        /* \"#utility.yul\":12635:12682   */\n      mstore\n        /* \"#utility.yul\":12699:12830   */\n      tag_315\n        /* \"#utility.yul\":12825:12829   */\n      dup2\n        /* \"#utility.yul\":12699:12830   */\n      tag_163\n      jump\t// in\n    tag_315:\n        /* \"#utility.yul\":12691:12830   */\n      swap1\n      pop\n        /* \"#utility.yul\":12418:12837   */\n      swap2\n      swap1\n      pop\n      jump\t// out\n        /* \"#utility.yul\":12843:13163   */\n    tag_71:\n        /* \"#utility.yul\":12958:12962   */\n      0x00\n        /* \"#utility.yul\":12996:12998   */\n      0x40\n        /* \"#utility.yul\":12985:12994   */\n      dup3\n        /* \"#utility.yul\":12981:12999   */\n      add\n        /* \"#utility.yul\":12973:12999   */\n      swap1\n      pop\n        /* \"#utility.yul\":13009:13080   */\n      tag_317\n        /* \"#utility.yul\":13077:13078   */\n      0x00\n        /* \"#utility.yul\":13066:13075   */\n      dup4\n        /* \"#utility.yul\":13062:13079   */\n      add\n        /* \"#utility.yul\":13053:13059   */\n      dup6\n        /* \"#utility.yul\":13009:13080   */\n      tag_132\n      jump\t// in\n    tag_317:\n        /* \"#utility.yul\":13090:13156   */\n      tag_318\n        /* \"#utility.yul\":13152:13154   */\n      0x20\n        /* \"#utility.yul\":13141:13150   */\n      dup4\n        /* \"#utility.yul\":13137:13155   */\n      add\n        /* \"#utility.yul\":13128:13134   */\n      dup5\n        /* \"#utility.yul\":13090:13156   */\n      tag_139\n      jump\t// in\n    tag_318:\n        /* \"#utility.yul\":12843:13163   */\n      swap4\n      swap3\n      pop\n      pop\n      pop\n      jump\t// out\n        /* \"#utility.yul\":13169:13349   */\n    tag_164:\n        /* \"#utility.yul\":13217:13294   */\n      0x4e487b7100000000000000000000000000000000000000000000000000000000\n        /* \"#utility.yul\":13214:13215   */\n      0x00\n        /* \"#utility.yul\":13207:13295   */\n      mstore\n        /* \"#utility.yul\":13314:13318   */\n      0x22\n        /* \"#utility.yul\":13311:13312   */\n      0x04\n        /* \"#utility.yul\":13304:13319   */\n      mstore\n        /* \"#utility.yul\":13338:13342   */\n      0x24\n        /* \"#utility.yul\":13335:13336   */\n      0x00\n        /* \"#utility.yul\":13328:13343   */\n      revert\n        /* \"#utility.yul\":13355:13675   */\n    tag_73:\n        /* \"#utility.yul\":13399:13405   */\n      0x00\n        /* \"#utility.yul\":13436:13437   */\n      0x02\n        /* \"#utility.yul\":13430:13434   */\n      dup3\n        /* \"#utility.yul\":13426:13438   */\n      div\n        /* \"#utility.yul\":13416:13438   */\n      swap1\n      pop\n        /* \"#utility.yul\":13483:13484   */\n      0x01\n        /* \"#utility.yul\":13477:13481   */\n      dup3\n        /* \"#utility.yul\":13473:13485   */\n      and\n        /* \"#utility.yul\":13504:13522   */\n      dup1\n        /* \"#utility.yul\":13494:13575   */\n      tag_321\n      jumpi\n        /* \"#utility.yul\":13560:13564   */\n      0x7f\n        /* \"#utility.yul\":13552:13558   */\n      dup3\n        /* \"#utility.yul\":13548:13565   */\n      and\n        /* \"#utility.yul\":13538:13565   */\n      swap2\n      pop\n        /* \"#utility.yul\":13494:13575   */\n    tag_321:\n        /* \"#utility.yul\":13622:13624   */\n      0x20\n        /* \"#utility.yul\":13614:13620   */\n      dup3\n        /* \"#utility.yul\":13611:13625   */\n      lt\n        /* \"#utility.yul\":13591:13609   */\n      dup2\n        /* \"#utility.yul\":13588:13626   */\n      sub\n        /* \"#utility.yul\":13585:13669   */\n      tag_322\n      jumpi\n        /* \"#utility.yul\":13641:13659   */\n      tag_323\n      tag_164\n      jump\t// in\n    tag_323:\n        /* \"#utility.yul\":13585:13669   */\n    tag_322:\n        /* \"#utility.yul\":13406:13675   */\n      pop\n        /* \"#utility.yul\":13355:13675   */\n      swap2\n      swap1\n      pop\n      jump\t// out\n        /* \"#utility.yul\":13681:13857   */\n    tag_165:\n        /* \"#utility.yul\":13821:13849   */\n      0x50617469656e74206973206e6f7420726567697374657265642e000000000000\n        /* \"#utility.yul\":13817:13818   */\n      0x00\n        /* \"#utility.yul\":13809:13815   */\n      dup3\n        /* \"#utility.yul\":13805:13819   */\n      add\n        /* \"#utility.yul\":13798:13850   */\n      mstore\n        /* \"#utility.yul\":13681:13857   */\n      pop\n      jump\t// out\n        /* \"#utility.yul\":13863:14229   */\n    tag_166:\n        /* \"#utility.yul\":14005:14008   */\n      0x00\n        /* \"#utility.yul\":14026:14093   */\n      tag_326\n        /* \"#utility.yul\":14090:14092   */\n      0x1a\n        /* \"#utility.yul\":14085:14088   */\n      dup4\n        /* \"#utility.yul\":14026:14093   */\n      tag_134\n      jump\t// in\n    tag_326:\n        /* \"#utility.yul\":14019:14093   */\n      swap2\n      pop\n        /* \"#utility.yul\":14102:14195   */\n      tag_327\n        /* \"#utility.yul\":14191:14194   */\n      dup3\n        /* \"#utility.yul\":14102:14195   */\n      tag_165\n      jump\t// in\n    tag_327:\n        /* \"#utility.yul\":14220:14222   */\n      0x20\n        /* \"#utility.yul\":14215:14218   */\n      dup3\n        /* \"#utility.yul\":14211:14223   */\n      add\n        /* \"#utility.yul\":14204:14223   */\n      swap1\n      pop\n        /* \"#utility.yul\":13863:14229   */\n      swap2\n      swap1\n      pop\n      jump\t// out\n        /* \"#utility.yul\":14235:14654   */\n    tag_81:\n        /* \"#utility.yul\":14401:14405   */\n      0x00\n        /* \"#utility.yul\":14439:14441   */\n      0x20\n        /* \"#utility.yul\":14428:14437   */\n      dup3\n        /* \"#utility.yul\":14424:14442   */\n      add\n        /* \"#utility.yul\":14416:14442   */\n      swap1\n      pop\n        /* \"#utility.yul\":14488:14497   */\n      dup2\n        /* \"#utility.yul\":14482:14486   */\n      dup2\n        /* \"#utility.yul\":14478:14498   */\n      sub\n        /* \"#utility.yul\":14474:14475   */\n      0x00\n        /* \"#utility.yul\":14463:14472   */\n      dup4\n        /* \"#utility.yul\":14459:14476   */\n      add\n        /* \"#utility.yul\":14452:14499   */\n      mstore\n        /* \"#utility.yul\":14516:14647   */\n      tag_329\n        /* \"#utility.yul\":14642:14646   */\n      dup2\n        /* \"#utility.yul\":14516:14647   */\n      tag_166\n      jump\t// in\n    tag_329:\n        /* \"#utility.yul\":14508:14647   */\n      swap1\n      pop\n        /* \"#utility.yul\":14235:14654   */\n      swap2\n      swap1\n      pop\n      jump\t// out\n        /* \"#utility.yul\":14660:14838   */\n    tag_167:\n        /* \"#utility.yul\":14800:14830   */\n      0x5375626a65637420636f6e7472616374206e6f74206c696e6b65642e00000000\n        /* \"#utility.yul\":14796:14797   */\n      0x00\n        /* \"#utility.yul\":14788:14794   */\n      dup3\n        /* \"#utility.yul\":14784:14798   */\n      add\n        /* \"#utility.yul\":14777:14831   */\n      mstore\n        /* \"#utility.yul\":14660:14838   */\n      pop\n      jump\t// out\n        /* \"#utility.yul\":14844:15210   */\n    tag_168:\n        /* \"#utility.yul\":14986:14989   */\n      0x00\n        /* \"#utility.yul\":15007:15074   */\n      tag_332\n        /* \"#utility.yul\":15071:15073   */\n      0x1c\n        /* \"#utility.yul\":15066:15069   */\n      dup4\n        /* \"#utility.yul\":15007:15074   */\n      tag_134\n      jump\t// in\n    tag_332:\n        /* \"#utility.yul\":15000:15074   */\n      swap2\n      pop\n        /* \"#utility.yul\":15083:15176   */\n      tag_333\n        /* \"#utility.yul\":15172:15175   */\n      dup3\n        /* \"#utility.yul\":15083:15176   */\n      tag_167\n      jump\t// in\n    tag_333:\n        /* \"#utility.yul\":15201:15203   */\n      0x20\n        /* \"#utility.yul\":15196:15199   */\n      dup3\n        /* \"#utility.yul\":15192:15204   */\n      add\n        /* \"#utility.yul\":15185:15204   */\n      swap1\n      pop\n        /* \"#utility.yul\":14844:15210   */\n      swap2\n      swap1\n      pop\n      jump\t// out\n        /* \"#utility.yul\":15216:15635   */\n    tag_84:\n        /* \"#utility.yul\":15382:15386   */\n      0x00\n        /* \"#utility.yul\":15420:15422   */\n      0x20\n        /* \"#utility.yul\":15409:15418   */\n      dup3\n        /* \"#utility.yul\":15405:15423   */\n      add\n        /* \"#utility.yul\":15397:15423   */\n      swap1\n      pop\n        /* \"#utility.yul\":15469:15478   */\n      dup2\n        /* \"#utility.yul\":15463:15467   */\n      dup2\n        /* \"#utility.yul\":15459:15479   */\n      sub\n        /* \"#utility.yul\":15455:15456   */\n      0x00\n        /* \"#utility.yul\":15444:15453   */\n      dup4\n        /* \"#utility.yul\":15440:15457   */\n      add\n        /* \"#utility.yul\":15433:15480   */\n      mstore\n        /* \"#utility.yul\":15497:15628   */\n      tag_335\n        /* \"#utility.yul\":15623:15627   */\n      dup2\n        /* \"#utility.yul\":15497:15628   */\n      tag_168\n      jump\t// in\n    tag_335:\n        /* \"#utility.yul\":15489:15628   */\n      swap1\n      pop\n        /* \"#utility.yul\":15216:15635   */\n      swap2\n      swap1\n      pop\n      jump\t// out\n        /* \"#utility.yul\":15641:16075   */\n    tag_169:\n        /* \"#utility.yul\":15730:15735   */\n      0x00\n        /* \"#utility.yul\":15755:15821   */\n      tag_337\n        /* \"#utility.yul\":15771:15820   */\n      tag_338\n        /* \"#utility.yul\":15813:15819   */\n      dup5\n        /* \"#utility.yul\":15771:15820   */\n      tag_145\n      jump\t// in\n    tag_338:\n        /* \"#utility.yul\":15755:15821   */\n      tag_144\n      jump\t// in\n    tag_337:\n        /* \"#utility.yul\":15746:15821   */\n      swap1\n      pop\n        /* \"#utility.yul\":15844:15850   */\n      dup3\n        /* \"#utility.yul\":15837:15842   */\n      dup2\n        /* \"#utility.yul\":15830:15851   */\n      mstore\n        /* \"#utility.yul\":15882:15886   */\n      0x20\n        /* \"#utility.yul\":15875:15880   */\n      dup2\n        /* \"#utility.yul\":15871:15887   */\n      add\n        /* \"#utility.yul\":15920:15923   */\n      dup5\n        /* \"#utility.yul\":15911:15917   */\n      dup5\n        /* \"#utility.yul\":15906:15909   */\n      dup5\n        /* \"#utility.yul\":15902:15918   */\n      add\n        /* \"#utility.yul\":15899:15924   */\n      gt\n        /* \"#utility.yul\":15896:16008   */\n      iszero\n      tag_339\n      jumpi\n        /* \"#utility.yul\":15927:16006   */\n      tag_340\n      tag_141\n      jump\t// in\n    tag_340:\n        /* \"#utility.yul\":15896:16008   */\n    tag_339:\n        /* \"#utility.yul\":16017:16069   */\n      tag_341\n        /* \"#utility.yul\":16062:16068   */\n      dup5\n        /* \"#utility.yul\":16057:16060   */\n      dup3\n        /* \"#utility.yul\":16052:16055   */\n      dup6\n        /* \"#utility.yul\":16017:16069   */\n      tag_135\n      jump\t// in\n    tag_341:\n        /* \"#utility.yul\":15736:16075   */\n      pop\n        /* \"#utility.yul\":15641:16075   */\n      swap4\n      swap3\n      pop\n      pop\n      pop\n      jump\t// out\n        /* \"#utility.yul\":16095:16450   */\n    tag_170:\n        /* \"#utility.yul\":16162:16167   */\n      0x00\n        /* \"#utility.yul\":16211:16214   */\n      dup3\n        /* \"#utility.yul\":16204:16208   */\n      0x1f\n        /* \"#utility.yul\":16196:16202   */\n      dup4\n        /* \"#utility.yul\":16192:16209   */\n      add\n        /* \"#utility.yul\":16188:16215   */\n      slt\n        /* \"#utility.yul\":16178:16300   */\n      tag_343\n      jumpi\n        /* \"#utility.yul\":16219:16298   */\n      tag_344\n      tag_140\n      jump\t// in\n    tag_344:\n        /* \"#utility.yul\":16178:16300   */\n    tag_343:\n        /* \"#utility.yul\":16329:16335   */\n      dup2\n        /* \"#utility.yul\":16323:16336   */\n      mload\n        /* \"#utility.yul\":16354:16444   */\n      tag_345\n        /* \"#utility.yul\":16440:16443   */\n      dup5\n        /* \"#utility.yul\":16432:16438   */\n      dup3\n        /* \"#utility.yul\":16425:16429   */\n      0x20\n        /* \"#utility.yul\":16417:16423   */\n      dup7\n        /* \"#utility.yul\":16413:16430   */\n      add\n        /* \"#utility.yul\":16354:16444   */\n      tag_169\n      jump\t// in\n    tag_345:\n        /* \"#utility.yul\":16345:16444   */\n      swap2\n      pop\n        /* \"#utility.yul\":16168:16450   */\n      pop\n        /* \"#utility.yul\":16095:16450   */\n      swap3\n      swap2\n      pop\n      pop\n      jump\t// out\n        /* \"#utility.yul\":16456:16593   */\n    tag_171:\n        /* \"#utility.yul\":16510:16515   */\n      0x00\n        /* \"#utility.yul\":16541:16547   */\n      dup2\n        /* \"#utility.yul\":16535:16548   */\n      mload\n        /* \"#utility.yul\":16526:16548   */\n      swap1\n      pop\n        /* \"#utility.yul\":16557:16587   */\n      tag_347\n        /* \"#utility.yul\":16581:16586   */\n      dup2\n        /* \"#utility.yul\":16557:16587   */\n      tag_149\n      jump\t// in\n    tag_347:\n        /* \"#utility.yul\":16456:16593   */\n      swap3\n      swap2\n      pop\n      pop\n      jump\t// out\n        /* \"#utility.yul\":16599:18262   */\n    tag_88:\n        /* \"#utility.yul\":16742:16748   */\n      0x00\n        /* \"#utility.yul\":16750:16756   */\n      dup1\n        /* \"#utility.yul\":16758:16764   */\n      0x00\n        /* \"#utility.yul\":16766:16772   */\n      dup1\n        /* \"#utility.yul\":16774:16780   */\n      0x00\n        /* \"#utility.yul\":16823:16826   */\n      0xa0\n        /* \"#utility.yul\":16811:16820   */\n      dup7\n        /* \"#utility.yul\":16802:16809   */\n      dup9\n        /* \"#utility.yul\":16798:16821   */\n      sub\n        /* \"#utility.yul\":16794:16827   */\n      slt\n        /* \"#utility.yul\":16791:16911   */\n      iszero\n      tag_349\n      jumpi\n        /* \"#utility.yul\":16830:16909   */\n      tag_350\n      tag_126\n      jump\t// in\n    tag_350:\n        /* \"#utility.yul\":16791:16911   */\n    tag_349:\n        /* \"#utility.yul\":16971:16972   */\n      0x00\n        /* \"#utility.yul\":16960:16969   */\n      dup7\n        /* \"#utility.yul\":16956:16973   */\n      add\n        /* \"#utility.yul\":16950:16974   */\n      mload\n        /* \"#utility.yul\":17001:17019   */\n      0xffffffffffffffff\n        /* \"#utility.yul\":16993:16999   */\n      dup2\n        /* \"#utility.yul\":16990:17020   */\n      gt\n        /* \"#utility.yul\":16987:17104   */\n      iszero\n      tag_351\n      jumpi\n        /* \"#utility.yul\":17023:17102   */\n      tag_352\n      tag_127\n      jump\t// in\n    tag_352:\n        /* \"#utility.yul\":16987:17104   */\n    tag_351:\n        /* \"#utility.yul\":17128:17202   */\n      tag_353\n        /* \"#utility.yul\":17194:17201   */\n      dup9\n        /* \"#utility.yul\":17185:17191   */\n      dup3\n        /* \"#utility.yul\":17174:17183   */\n      dup10\n        /* \"#utility.yul\":17170:17192   */\n      add\n        /* \"#utility.yul\":17128:17202   */\n      tag_170\n      jump\t// in\n    tag_353:\n        /* \"#utility.yul\":17118:17202   */\n      swap6\n      pop\n        /* \"#utility.yul\":16921:17212   */\n      pop\n        /* \"#utility.yul\":17272:17274   */\n      0x20\n        /* \"#utility.yul\":17261:17270   */\n      dup7\n        /* \"#utility.yul\":17257:17275   */\n      add\n        /* \"#utility.yul\":17251:17276   */\n      mload\n        /* \"#utility.yul\":17303:17321   */\n      0xffffffffffffffff\n        /* \"#utility.yul\":17295:17301   */\n      dup2\n        /* \"#utility.yul\":17292:17322   */\n      gt\n        /* \"#utility.yul\":17289:17406   */\n      iszero\n      tag_354\n      jumpi\n        /* \"#utility.yul\":17325:17404   */\n      tag_355\n      tag_127\n      jump\t// in\n    tag_355:\n        /* \"#utility.yul\":17289:17406   */\n    tag_354:\n        /* \"#utility.yul\":17430:17504   */\n      tag_356\n        /* \"#utility.yul\":17496:17503   */\n      dup9\n        /* \"#utility.yul\":17487:17493   */\n      dup3\n        /* \"#utility.yul\":17476:17485   */\n      dup10\n        /* \"#utility.yul\":17472:17494   */\n      add\n        /* \"#utility.yul\":17430:17504   */\n      tag_170\n      jump\t// in\n    tag_356:\n        /* \"#utility.yul\":17420:17504   */\n      swap5\n      pop\n        /* \"#utility.yul\":17222:17514   */\n      pop\n        /* \"#utility.yul\":17574:17576   */\n      0x40\n        /* \"#utility.yul\":17563:17572   */\n      dup7\n        /* \"#utility.yul\":17559:17577   */\n      add\n        /* \"#utility.yul\":17553:17578   */\n      mload\n        /* \"#utility.yul\":17605:17623   */\n      0xffffffffffffffff\n        /* \"#utility.yul\":17597:17603   */\n      dup2\n        /* \"#utility.yul\":17594:17624   */\n      gt\n        /* \"#utility.yul\":17591:17708   */\n      iszero\n      tag_357\n      jumpi\n        /* \"#utility.yul\":17627:17706   */\n      tag_358\n      tag_127\n      jump\t// in\n    tag_358:\n        /* \"#utility.yul\":17591:17708   */\n    tag_357:\n        /* \"#utility.yul\":17732:17806   */\n      tag_359\n        /* \"#utility.yul\":17798:17805   */\n      dup9\n        /* \"#utility.yul\":17789:17795   */\n      dup3\n        /* \"#utility.yul\":17778:17787   */\n      dup10\n        /* \"#utility.yul\":17774:17796   */\n      add\n        /* \"#utility.yul\":17732:17806   */\n      tag_170\n      jump\t// in\n    tag_359:\n        /* \"#utility.yul\":17722:17806   */\n      swap4\n      pop\n        /* \"#utility.yul\":17524:17816   */\n      pop\n        /* \"#utility.yul\":17876:17878   */\n      0x60\n        /* \"#utility.yul\":17865:17874   */\n      dup7\n        /* \"#utility.yul\":17861:17879   */\n      add\n        /* \"#utility.yul\":17855:17880   */\n      mload\n        /* \"#utility.yul\":17907:17925   */\n      0xffffffffffffffff\n        /* \"#utility.yul\":17899:17905   */\n      dup2\n        /* \"#utility.yul\":17896:17926   */\n      gt\n        /* \"#utility.yul\":17893:18010   */\n      iszero\n      tag_360\n      jumpi\n        /* \"#utility.yul\":17929:18008   */\n      tag_361\n      tag_127\n      jump\t// in\n    tag_361:\n        /* \"#utility.yul\":17893:18010   */\n    tag_360:\n        /* \"#utility.yul\":18034:18108   */\n      tag_362\n        /* \"#utility.yul\":18100:18107   */\n      dup9\n        /* \"#utility.yul\":18091:18097   */\n      dup3\n        /* \"#utility.yul\":18080:18089   */\n      dup10\n        /* \"#utility.yul\":18076:18098   */\n      add\n        /* \"#utility.yul\":18034:18108   */\n      tag_170\n      jump\t// in\n    tag_362:\n        /* \"#utility.yul\":18024:18108   */\n      swap3\n      pop\n        /* \"#utility.yul\":17826:18118   */\n      pop\n        /* \"#utility.yul\":18157:18160   */\n      0x80\n        /* \"#utility.yul\":18184:18245   */\n      tag_363\n        /* \"#utility.yul\":18237:18244   */\n      dup9\n        /* \"#utility.yul\":18228:18234   */\n      dup3\n        /* \"#utility.yul\":18217:18226   */\n      dup10\n        /* \"#utility.yul\":18213:18235   */\n      add\n        /* \"#utility.yul\":18184:18245   */\n      tag_171\n      jump\t// in\n    tag_363:\n        /* \"#utility.yul\":18174:18245   */\n      swap2\n      pop\n        /* \"#utility.yul\":18128:18255   */\n      pop\n        /* \"#utility.yul\":16599:18262   */\n      swap3\n      swap6\n      pop\n      swap3\n      swap6\n      swap1\n      swap4\n      pop\n      jump\t// out\n        /* \"#utility.yul\":18268:18600   */\n    tag_98:\n        /* \"#utility.yul\":18389:18393   */\n      0x00\n        /* \"#utility.yul\":18427:18429   */\n      0x40\n        /* \"#utility.yul\":18416:18425   */\n      dup3\n        /* \"#utility.yul\":18412:18430   */\n      add\n        /* \"#utility.yul\":18404:18430   */\n      swap1\n      pop\n        /* \"#utility.yul\":18440:18511   */\n      tag_365\n        /* \"#utility.yul\":18508:18509   */\n      0x00\n        /* \"#utility.yul\":18497:18506   */\n      dup4\n        /* \"#utility.yul\":18493:18510   */\n      add\n        /* \"#utility.yul\":18484:18490   */\n      dup6\n        /* \"#utility.yul\":18440:18511   */\n      tag_132\n      jump\t// in\n    tag_365:\n        /* \"#utility.yul\":18521:18593   */\n      tag_366\n        /* \"#utility.yul\":18589:18591   */\n      0x20\n        /* \"#utility.yul\":18578:18587   */\n      dup4\n        /* \"#utility.yul\":18574:18592   */\n      add\n        /* \"#utility.yul\":18565:18571   */\n      dup5\n        /* \"#utility.yul\":18521:18593   */\n      tag_132\n      jump\t// in\n    tag_366:\n        /* \"#utility.yul\":18268:18600   */\n      swap4\n      swap3\n      pop\n      pop\n      pop\n      jump\t// out\n        /* \"#utility.yul\":18606:18747   */\n    tag_172:\n        /* \"#utility.yul\":18655:18659   */\n      0x00\n        /* \"#utility.yul\":18678:18681   */\n      dup2\n        /* \"#utility.yul\":18670:18681   */\n      swap1\n      pop\n        /* \"#utility.yul\":18701:18704   */\n      dup2\n        /* \"#utility.yul\":18698:18699   */\n      0x00\n        /* \"#utility.yul\":18691:18705   */\n      mstore\n        /* \"#utility.yul\":18735:18739   */\n      0x20\n        /* \"#utility.yul\":18732:18733   */\n      0x00\n        /* \"#utility.yul\":18722:18740   */\n      keccak256\n        /* \"#utility.yul\":18714:18740   */\n      swap1\n      pop\n        /* \"#utility.yul\":18606:18747   */\n      swap2\n      swap1\n      pop\n      jump\t// out\n        /* \"#utility.yul\":18753:18846   */\n    tag_173:\n        /* \"#utility.yul\":18790:18796   */\n      0x00\n        /* \"#utility.yul\":18837:18839   */\n      0x20\n        /* \"#utility.yul\":18832:18834   */\n      0x1f\n        /* \"#utility.yul\":18825:18830   */\n      dup4\n        /* \"#utility.yul\":18821:18835   */\n      add\n        /* \"#utility.yul\":18817:18840   */\n      div\n        /* \"#utility.yul\":18807:18840   */\n      swap1\n      pop\n        /* \"#utility.yul\":18753:18846   */\n      swap2\n      swap1\n      pop\n      jump\t// out\n        /* \"#utility.yul\":18852:18959   */\n    tag_174:\n        /* \"#utility.yul\":18896:18904   */\n      0x00\n        /* \"#utility.yul\":18946:18951   */\n      dup3\n        /* \"#utility.yul\":18940:18944   */\n      dup3\n        /* \"#utility.yul\":18936:18952   */\n      shl\n        /* \"#utility.yul\":18915:18952   */\n      swap1\n      pop\n        /* \"#utility.yul\":18852:18959   */\n      swap3\n      swap2\n      pop\n      pop\n      jump\t// out\n        /* \"#utility.yul\":18965:19358   */\n    tag_175:\n        /* \"#utility.yul\":19034:19040   */\n      0x00\n        /* \"#utility.yul\":19084:19085   */\n      0x08\n        /* \"#utility.yul\":19072:19082   */\n      dup4\n        /* \"#utility.yul\":19068:19086   */\n      mul\n        /* \"#utility.yul\":19107:19204   */\n      tag_371\n        /* \"#utility.yul\":19137:19203   */\n      0xffffffffffffffffffffffffffffffffffffffffffffffffffffffffffffffff\n        /* \"#utility.yul\":19126:19135   */\n      dup3\n        /* \"#utility.yul\":19107:19204   */\n      tag_174\n      jump\t// in\n    tag_371:\n        /* \"#utility.yul\":19225:19264   */\n      tag_372\n        /* \"#utility.yul\":19255:19263   */\n      dup7\n        /* \"#utility.yul\":19244:19253   */\n      dup4\n        /* \"#utility.yul\":19225:19264   */\n      tag_174\n      jump\t// in\n    tag_372:\n        /* \"#utility.yul\":19213:19264   */\n      swap6\n      pop\n        /* \"#utility.yul\":19297:19301   */\n      dup1\n        /* \"#utility.yul\":19293:19302   */\n      not\n        /* \"#utility.yul\":19286:19291   */\n      dup5\n        /* \"#utility.yul\":19282:19303   */\n      and\n        /* \"#utility.yul\":19273:19303   */\n      swap4\n      pop\n        /* \"#utility.yul\":19346:19350   */\n      dup1\n        /* \"#utility.yul\":19336:19344   */\n      dup7\n        /* \"#utility.yul\":19332:19351   */\n      and\n        /* \"#utility.yul\":19325:19330   */\n      dup5\n        /* \"#utility.yul\":19322:19352   */\n      or\n        /* \"#utility.yul\":19312:19352   */\n      swap3\n      pop\n        /* \"#utility.yul\":19041:19358   */\n      pop\n      pop\n        /* \"#utility.yul\":18965:19358   */\n      swap4\n      swap3\n      pop\n      pop\n      pop\n      jump\t// out\n        /* \"#utility.yul\":19364:19506   */\n    tag_176:\n        /* \"#utility.yul\":19414:19423   */\n      0x00\n        /* \"#utility.yul\":19447:19500   */\n      tag_374\n        /* \"#utility.yul\":19465:19499   */\n      tag_375\n        /* \"#utility.yul\":19474:19498   */\n      tag_376\n        /* \"#utility.yul\":19492:19497   */\n      dup5\n        /* \"#utility.yul\":19474:19498   */\n      tag_156\n      jump\t// in\n    tag_376:\n        /* \"#utility.yul\":19465:19499   */\n      tag_151\n      jump\t// in\n    tag_375:\n        /* \"#utility.yul\":19447:19500   */\n      tag_156\n      jump\t// in\n    tag_374:\n        /* \"#utility.yul\":19434:19500   */\n      swap1\n      pop\n        /* \"#utility.yul\":19364:19506   */\n      swap2\n      swap1\n      pop\n      jump\t// out\n        /* \"#utility.yul\":19512:19587   */\n    tag_177:\n        /* \"#utility.yul\":19555:19558   */\n      0x00\n        /* \"#utility.yul\":19576:19581   */\n      dup2\n        /* \"#utility.yul\":19569:19581   */\n      swap1\n      pop\n        /* \"#utility.yul\":19512:19587   */\n      swap2\n      swap1\n      pop\n      jump\t// out\n        /* \"#utility.yul\":19593:19862   */\n    tag_178:\n        /* \"#utility.yul\":19703:19742   */\n      tag_379\n        /* \"#utility.yul\":19734:19741   */\n      dup4\n        /* \"#utility.yul\":19703:19742   */\n      tag_176\n      jump\t// in\n    tag_379:\n        /* \"#utility.yul\":19764:19855   */\n      tag_380\n        /* \"#utility.yul\":19813:19854   */\n      tag_381\n        /* \"#utility.yul\":19837:19853   */\n      dup3\n        /* \"#utility.yul\":19813:19854   */\n      tag_177\n      jump\t// in\n    tag_381:\n        /* \"#utility.yul\":19805:19811   */\n      dup5\n        /* \"#utility.yul\":19798:19802   */\n      dup5\n        /* \"#utility.yul\":19792:19803   */\n      sload\n        /* \"#utility.yul\":19764:19855   */\n      tag_175\n      jump\t// in\n    tag_380:\n        /* \"#utility.yul\":19758:19762   */\n      dup3\n        /* \"#utility.yul\":19751:19856   */\n      sstore\n        /* \"#utility.yul\":19669:19862   */\n      pop\n        /* \"#utility.yul\":19593:19862   */\n      pop\n      pop\n      pop\n      jump\t// out\n        /* \"#utility.yul\":19868:19941   */\n    tag_179:\n        /* \"#utility.yul\":19913:19916   */\n      0x00\n        /* \"#utility.yul\":19868:19941   */\n      swap1\n      jump\t// out\n        /* \"#utility.yul\":19947:20136   */\n    tag_180:\n        /* \"#utility.yul\":20024:20056   */\n      tag_384\n      tag_179\n      jump\t// in\n    tag_384:\n        /* \"#utility.yul\":20065:20130   */\n      tag_385\n        /* \"#utility.yul\":20123:20129   */\n      dup2\n        /* \"#utility.yul\":20115:20121   */\n      dup5\n        /* \"#utility.yul\":20109:20113   */\n      dup5\n        /* \"#utility.yul\":20065:20130   */\n      tag_178\n      jump\t// in\n    tag_385:\n        /* \"#utility.yul\":20000:20136   */\n      pop\n        /* \"#utility.yul\":19947:20136   */\n      pop\n      pop\n      jump\t// out\n        /* \"#utility.yul\":20142:20328   */\n    tag_181:\n        /* \"#utility.yul\":20202:20322   */\n    tag_387:\n        /* \"#utility.yul\":20219:20222   */\n      dup2\n        /* \"#utility.yul\":20212:20217   */\n      dup2\n        /* \"#utility.yul\":20209:20223   */\n      lt\n        /* \"#utility.yul\":20202:20322   */\n      iszero\n      tag_389\n      jumpi\n        /* \"#utility.yul\":20273:20312   */\n      tag_390\n        /* \"#utility.yul\":20310:20311   */\n      0x00\n        /* \"#utility.yul\":20303:20308   */\n      dup3\n        /* \"#utility.yul\":20273:20312   */\n      tag_180\n      jump\t// in\n    tag_390:\n        /* \"#utility.yul\":20246:20247   */\n      0x01\n        /* \"#utility.yul\":20239:20244   */\n      dup2\n        /* \"#utility.yul\":20235:20248   */\n      add\n        /* \"#utility.yul\":20226:20248   */\n      swap1\n      pop\n        /* \"#utility.yul\":20202:20322   */\n      jump(tag_387)\n    tag_389:\n        /* \"#utility.yul\":20142:20328   */\n      pop\n      pop\n      jump\t// out\n        /* \"#utility.yul\":20334:20877   */\n    tag_182:\n        /* \"#utility.yul\":20435:20437   */\n      0x1f\n        /* \"#utility.yul\":20430:20433   */\n      dup3\n        /* \"#utility.yul\":20427:20438   */\n      gt\n        /* \"#utility.yul\":20424:20870   */\n      iszero\n      tag_392\n      jumpi\n        /* \"#utility.yul\":20469:20507   */\n      tag_393\n        /* \"#utility.yul\":20501:20506   */\n      dup2\n        /* \"#utility.yul\":20469:20507   */\n      tag_172\n      jump\t// in\n    tag_393:\n        /* \"#utility.yul\":20553:20582   */\n      tag_394\n        /* \"#utility.yul\":20571:20581   */\n      dup5\n        /* \"#utility.yul\":20553:20582   */\n      tag_173\n      jump\t// in\n    tag_394:\n        /* \"#utility.yul\":20543:20551   */\n      dup2\n        /* \"#utility.yul\":20539:20583   */\n      add\n        /* \"#utility.yul\":20736:20738   */\n      0x20\n        /* \"#utility.yul\":20724:20734   */\n      dup6\n        /* \"#utility.yul\":20721:20739   */\n      lt\n        /* \"#utility.yul\":20718:20767   */\n      iszero\n      tag_395\n      jumpi\n        /* \"#utility.yul\":20757:20765   */\n      dup2\n        /* \"#utility.yul\":20742:20765   */\n      swap1\n      pop\n        /* \"#utility.yul\":20718:20767   */\n    tag_395:\n        /* \"#utility.yul\":20780:20860   */\n      tag_396\n        /* \"#utility.yul\":20836:20858   */\n      tag_397\n        /* \"#utility.yul\":20854:20857   */\n      dup6\n        /* \"#utility.yul\":20836:20858   */\n      tag_173\n      jump\t// in\n    tag_397:\n        /* \"#utility.yul\":20826:20834   */\n      dup4\n        /* \"#utility.yul\":20822:20859   */\n      add\n        /* \"#utility.yul\":20809:20820   */\n      dup3\n        /* \"#utility.yul\":20780:20860   */\n      tag_181\n      jump\t// in\n    tag_396:\n        /* \"#utility.yul\":20439:20870   */\n      pop\n      pop\n        /* \"#utility.yul\":20424:20870   */\n    tag_392:\n        /* \"#utility.yul\":20334:20877   */\n      pop\n      pop\n      pop\n      jump\t// out\n        /* \"#utility.yul\":20883:21000   */\n    tag_183:\n        /* \"#utility.yul\":20937:20945   */\n      0x00\n        /* \"#utility.yul\":20987:20992   */\n      dup3\n        /* \"#utility.yul\":20981:20985   */\n      dup3\n        /* \"#utility.yul\":20977:20993   */\n      shr\n        /* \"#utility.yul\":20956:20993   */\n      swap1\n      pop\n        /* \"#utility.yul\":20883:21000   */\n      swap3\n      swap2\n      pop\n      pop\n      jump\t// out\n        /* \"#utility.yul\":21006:21175   */\n    tag_184:\n        /* \"#utility.yul\":21050:21056   */\n      0x00\n        /* \"#utility.yul\":21083:21134   */\n      tag_400\n        /* \"#utility.yul\":21131:21132   */\n      0x00\n        /* \"#utility.yul\":21127:21133   */\n      not\n        /* \"#utility.yul\":21119:21124   */\n      dup5\n        /* \"#utility.yul\":21116:21117   */\n      0x08\n        /* \"#utility.yul\":21112:21125   */\n      mul\n        /* \"#utility.yul\":21083:21134   */\n      tag_183\n      jump\t// in\n    tag_400:\n        /* \"#utility.yul\":21079:21135   */\n      not\n        /* \"#utility.yul\":21164:21168   */\n      dup1\n        /* \"#utility.yul\":21158:21162   */\n      dup4\n        /* \"#utility.yul\":21154:21169   */\n      and\n        /* \"#utility.yul\":21144:21169   */\n      swap2\n      pop\n        /* \"#utility.yul\":21057:21175   */\n      pop\n        /* \"#utility.yul\":21006:21175   */\n      swap3\n      swap2\n      pop\n      pop\n      jump\t// out\n        /* \"#utility.yul\":21180:21475   */\n    tag_185:\n        /* \"#utility.yul\":21256:21260   */\n      0x00\n        /* \"#utility.yul\":21402:21431   */\n      tag_402\n        /* \"#utility.yul\":21427:21430   */\n      dup4\n        /* \"#utility.yul\":21421:21425   */\n      dup4\n        /* \"#utility.yul\":21402:21431   */\n      tag_184\n      jump\t// in\n    tag_402:\n        /* \"#utility.yul\":21394:21431   */\n      swap2\n      pop\n        /* \"#utility.yul\":21464:21467   */\n      dup3\n        /* \"#utility.yul\":21461:21462   */\n      0x02\n        /* \"#utility.yul\":21457:21468   */\n      mul\n        /* \"#utility.yul\":21451:21455   */\n      dup3\n        /* \"#utility.yul\":21448:21469   */\n      or\n        /* \"#utility.yul\":21440:21469   */\n      swap1\n      pop\n        /* \"#utility.yul\":21180:21475   */\n      swap3\n      swap2\n      pop\n      pop\n      jump\t// out\n        /* \"#utility.yul\":21480:22875   */\n    tag_106:\n        /* \"#utility.yul\":21597:21634   */\n      tag_404\n        /* \"#utility.yul\":21630:21633   */\n      dup3\n        /* \"#utility.yul\":21597:21634   */\n      tag_133\n      jump\t// in\n    tag_404:\n        /* \"#utility.yul\":21699:21717   */\n      0xffffffffffffffff\n        /* \"#utility.yul\":21691:21697   */\n      dup2\n        /* \"#utility.yul\":21688:21718   */\n      gt\n        /* \"#utility.yul\":21685:21741   */\n      iszero\n      tag_405\n      jumpi\n        /* \"#utility.yul\":21721:21739   */\n      tag_406\n      tag_142\n      jump\t// in\n    tag_406:\n        /* \"#utility.yul\":21685:21741   */\n    tag_405:\n        /* \"#utility.yul\":21765:21803   */\n      tag_407\n        /* \"#utility.yul\":21797:21801   */\n      dup3\n        /* \"#utility.yul\":21791:21802   */\n      sload\n        /* \"#utility.yul\":21765:21803   */\n      tag_73\n      jump\t// in\n    tag_407:\n        /* \"#utility.yul\":21850:21917   */\n      tag_408\n        /* \"#utility.yul\":21910:21916   */\n      dup3\n        /* \"#utility.yul\":21902:21908   */\n      dup3\n        /* \"#utility.yul\":21896:21900   */\n      dup6\n        /* \"#utility.yul\":21850:21917   */\n      tag_182\n      jump\t// in\n    tag_408:\n        /* \"#utility.yul\":21944:21945   */\n      0x00\n        /* \"#utility.yul\":21968:21972   */\n      0x20\n        /* \"#utility.yul\":21955:21972   */\n      swap1\n      pop\n        /* \"#utility.yul\":22000:22002   */\n      0x1f\n        /* \"#utility.yul\":21992:21998   */\n      dup4\n        /* \"#utility.yul\":21989:22003   */\n      gt\n        /* \"#utility.yul\":22017:22018   */\n      0x01\n        /* \"#utility.yul\":22012:22630   */\n      dup2\n      eq\n      tag_410\n      jumpi\n        /* \"#utility.yul\":22674:22675   */\n      0x00\n        /* \"#utility.yul\":22691:22697   */\n      dup5\n        /* \"#utility.yul\":22688:22765   */\n      iszero\n      tag_411\n      jumpi\n        /* \"#utility.yul\":22740:22749   */\n      dup3\n        /* \"#utility.yul\":22735:22738   */\n      dup8\n        /* \"#utility.yul\":22731:22750   */\n      add\n        /* \"#utility.yul\":22725:22751   */\n      mload\n        /* \"#utility.yul\":22716:22751   */\n      swap1\n      pop\n        /* \"#utility.yul\":22688:22765   */\n    tag_411:\n        /* \"#utility.yul\":22791:22858   */\n      tag_412\n        /* \"#utility.yul\":22851:22857   */\n      dup6\n        /* \"#utility.yul\":22844:22849   */\n      dup3\n        /* \"#utility.yul\":22791:22858   */\n      tag_185\n      jump\t// in\n    tag_412:\n        /* \"#utility.yul\":22785:22789   */\n      dup7\n        /* \"#utility.yul\":22778:22859   */\n      sstore\n        /* \"#utility.yul\":22647:22869   */\n      pop\n        /* \"#utility.yul\":21982:22869   */\n      jump(tag_409)\n        /* \"#utility.yul\":22012:22630   */\n    tag_410:\n        /* \"#utility.yul\":22064:22068   */\n      0x1f\n        /* \"#utility.yul\":22060:22069   */\n      not\n        /* \"#utility.yul\":22052:22058   */\n      dup5\n        /* \"#utility.yul\":22048:22070   */\n      and\n        /* \"#utility.yul\":22098:22135   */\n      tag_413\n        /* \"#utility.yul\":22130:22134   */\n      dup7\n        /* \"#utility.yul\":22098:22135   */\n      tag_172\n      jump\t// in\n    tag_413:\n        /* \"#utility.yul\":22157:22158   */\n      0x00\n        /* \"#utility.yul\":22171:22379   */\n    tag_414:\n        /* \"#utility.yul\":22185:22192   */\n      dup3\n        /* \"#utility.yul\":22182:22183   */\n      dup2\n        /* \"#utility.yul\":22179:22193   */\n      lt\n        /* \"#utility.yul\":22171:22379   */\n      iszero\n      tag_416\n      jumpi\n        /* \"#utility.yul\":22264:22273   */\n      dup5\n        /* \"#utility.yul\":22259:22262   */\n      dup10\n        /* \"#utility.yul\":22255:22274   */\n      add\n        /* \"#utility.yul\":22249:22275   */\n      mload\n        /* \"#utility.yul\":22241:22247   */\n      dup3\n        /* \"#utility.yul\":22234:22276   */\n      sstore\n        /* \"#utility.yul\":22315:22316   */\n      0x01\n        /* \"#utility.yul\":22307:22313   */\n      dup3\n        /* \"#utility.yul\":22303:22317   */\n      add\n        /* \"#utility.yul\":22293:22317   */\n      swap2\n      pop\n        /* \"#utility.yul\":22362:22364   */\n      0x20\n        /* \"#utility.yul\":22351:22360   */\n      dup6\n        /* \"#utility.yul\":22347:22365   */\n      add\n        /* \"#utility.yul\":22334:22365   */\n      swap5\n      pop\n        /* \"#utility.yul\":22208:22212   */\n      0x20\n        /* \"#utility.yul\":22205:22206   */\n      dup2\n        /* \"#utility.yul\":22201:22213   */\n      add\n        /* \"#utility.yul\":22196:22213   */\n      swap1\n      pop\n        /* \"#utility.yul\":22171:22379   */\n      jump(tag_414)\n    tag_416:\n        /* \"#utility.yul\":22407:22413   */\n      dup7\n        /* \"#utility.yul\":22398:22405   */\n      dup4\n        /* \"#utility.yul\":22395:22414   */\n      lt\n        /* \"#utility.yul\":22392:22571   */\n      iszero\n      tag_417\n      jumpi\n        /* \"#utility.yul\":22465:22474   */\n      dup5\n        /* \"#utility.yul\":22460:22463   */\n      dup10\n        /* \"#utility.yul\":22456:22475   */\n      add\n        /* \"#utility.yul\":22450:22476   */\n      mload\n        /* \"#utility.yul\":22508:22556   */\n      tag_418\n        /* \"#utility.yul\":22550:22554   */\n      0x1f\n        /* \"#utility.yul\":22542:22548   */\n      dup10\n        /* \"#utility.yul\":22538:22555   */\n      and\n        /* \"#utility.yul\":22527:22536   */\n      dup3\n        /* \"#utility.yul\":22508:22556   */\n      tag_184\n      jump\t// in\n    tag_418:\n        /* \"#utility.yul\":22500:22506   */\n      dup4\n        /* \"#utility.yul\":22493:22557   */\n      sstore\n        /* \"#utility.yul\":22415:22571   */\n      pop\n        /* \"#utility.yul\":22392:22571   */\n    tag_417:\n        /* \"#utility.yul\":22617:22618   */\n      0x01\n        /* \"#utility.yul\":22613:22614   */\n      0x02\n        /* \"#utility.yul\":22605:22611   */\n      dup9\n        /* \"#utility.yul\":22601:22615   */\n      mul\n        /* \"#utility.yul\":22597:22619   */\n      add\n        /* \"#utility.yul\":22591:22595   */\n      dup9\n        /* \"#utility.yul\":22584:22620   */\n      sstore\n        /* \"#utility.yul\":22019:22630   */\n      pop\n      pop\n      pop\n        /* \"#utility.yul\":21982:22869   */\n    tag_409:\n      pop\n        /* \"#utility.yul\":21572:22875   */\n      pop\n      pop\n      pop\n        /* \"#utility.yul\":21480:22875   */\n      pop\n      pop\n      jump\t// out\n        /* \"#utility.yul\":22881:23194   */\n    tag_108:\n        /* \"#utility.yul\":22994:22998   */\n      0x00\n        /* \"#utility.yul\":23032:23034   */\n      0x20\n        /* \"#utility.yul\":23021:23030   */\n      dup3\n        /* \"#utility.yul\":23017:23035   */\n      add\n        /* \"#utility.yul\":23009:23035   */\n      swap1\n      pop\n        /* \"#utility.yul\":23081:23090   */\n      dup2\n        /* \"#utility.yul\":23075:23079   */\n      dup2\n        /* \"#utility.yul\":23071:23091   */\n      sub\n        /* \"#utility.yul\":23067:23068   */\n      0x00\n        /* \"#utility.yul\":23056:23065   */\n      dup4\n        /* \"#utility.yul\":23052:23069   */\n      add\n        /* \"#utility.yul\":23045:23092   */\n      mstore\n        /* \"#utility.yul\":23109:23187   */\n      tag_420\n        /* \"#utility.yul\":23182:23186   */\n      dup2\n        /* \"#utility.yul\":23173:23179   */\n      dup5\n        /* \"#utility.yul\":23109:23187   */\n      tag_137\n      jump\t// in\n    tag_420:\n        /* \"#utility.yul\":23101:23187   */\n      swap1\n      pop\n        /* \"#utility.yul\":22881:23194   */\n      swap3\n      swap2\n      pop\n      pop\n      jump\t// out\n        /* \"#utility.yul\":23200:23369   */\n    tag_186:\n        /* \"#utility.yul\":23340:23361   */\n      0x436f6e73656e74206e6f74206772616e74656400000000000000000000000000\n        /* \"#utility.yul\":23336:23337   */\n      0x00\n        /* \"#utility.yul\":23328:23334   */\n      dup3\n        /* \"#utility.yul\":23324:23338   */\n      add\n        /* \"#utility.yul\":23317:23362   */\n      mstore\n        /* \"#utility.yul\":23200:23369   */\n      pop\n      jump\t// out\n        /* \"#utility.yul\":23375:23741   */\n    tag_187:\n        /* \"#utility.yul\":23517:23520   */\n      0x00\n        /* \"#utility.yul\":23538:23605   */\n      tag_423\n        /* \"#utility.yul\":23602:23604   */\n      0x13\n        /* \"#utility.yul\":23597:23600   */\n      dup4\n        /* \"#utility.yul\":23538:23605   */\n      tag_134\n      jump\t// in\n    tag_423:\n        /* \"#utility.yul\":23531:23605   */\n      swap2\n      pop\n        /* \"#utility.yul\":23614:23707   */\n      tag_424\n        /* \"#utility.yul\":23703:23706   */\n      dup3\n        /* \"#utility.yul\":23614:23707   */\n      tag_186\n      jump\t// in\n    tag_424:\n        /* \"#utility.yul\":23732:23734   */\n      0x20\n        /* \"#utility.yul\":23727:23730   */\n      dup3\n        /* \"#utility.yul\":23723:23735   */\n      add\n        /* \"#utility.yul\":23716:23735   */\n      swap1\n      pop\n        /* \"#utility.yul\":23375:23741   */\n      swap2\n      swap1\n      pop\n      jump\t// out\n        /* \"#utility.yul\":23747:24166   */\n    tag_122:\n        /* \"#utility.yul\":23913:23917   */\n      0x00\n        /* \"#utility.yul\":23951:23953   */\n      0x20\n        /* \"#utility.yul\":23940:23949   */\n      dup3\n        /* \"#utility.yul\":23936:23954   */\n      add\n        /* \"#utility.yul\":23928:23954   */\n      swap1\n      pop\n        /* \"#utility.yul\":24000:24009   */\n      dup2\n        /* \"#utility.yul\":23994:23998   */\n      dup2\n        /* \"#utility.yul\":23990:24010   */\n      sub\n        /* \"#utility.yul\":23986:23987   */\n      0x00\n        /* \"#utility.yul\":23975:23984   */\n      dup4\n        /* \"#utility.yul\":23971:23988   */\n      add\n        /* \"#utility.yul\":23964:24011   */\n      mstore\n        /* \"#utility.yul\":24028:24159   */\n      tag_426\n        /* \"#utility.yul\":24154:24158   */\n      dup2\n        /* \"#utility.yul\":24028:24159   */\n      tag_187\n      jump\t// in\n    tag_426:\n        /* \"#utility.yul\":24020:24159   */\n      swap1\n      pop\n        /* \"#utility.yul\":23747:24166   */\n      swap2\n      swap1\n      pop\n      jump\t// out\n\n    auxdata: 0xa264697066735822122033657e8c2fc9abac2d9223d45d992a66c5ef6b8e299d1f3daa36a5d51f99e96464736f6c634300081a0033\n}\n",
						"bytecode": {
							"functionDebugData": {
								"@_239": {
									"entryPoint": null,
									"id": 239,
									"parameterSlots": 0,
									"returnSlots": 0
								}
							},
							"generatedSources": [],
							"linkReferences": {},
							"object": "6080604052348015600e575f80fd5b50335f806101000a81548173ffffffffffffffffffffffffffffffffffffffff021916908373ffffffffffffffffffffffffffffffffffffffff160217905550611ac48061005b5f395ff3fe608060405234801561000f575f80fd5b506004361061009c575f3560e01c80637311621011610064578063731162101461016f5780639cb567ec1461018b578063aa2fedde146101bf578063b61e96a5146101dd578063babb1d41146101fb5761009c565b8063083864cc146100a05780630869cfbc146100bc5780631c253a40146100ee5780634d909b7c14610123578063505cd9391461013f575b5f80fd5b6100ba60048036038101906100b59190610ee7565b61022b565b005b6100d660048036038101906100d19190610ee7565b610524565b6040516100e593929190610fab565b60405180910390f35b61010860048036038101906101039190610ee7565b6105fb565b60405161011a96959493929190610fe7565b60405180910390f35b61013d60048036038101906101389190610ee7565b6108de565b005b61015960048036038101906101549190610ee7565b6109a3565b6040516101669190611069565b60405180910390f35b610189600480360381019061018491906111d8565b6109d3565b005b6101a560048036038101906101a09190610ee7565b610be3565b6040516101b6959493929190611244565b60405180910390f35b6101c7610df9565b6040516101d49190611069565b60405180910390f35b6101e5610e1c565b6040516101f29190611313565b60405180910390f35b6102156004803603810190610210919061135f565b610e41565b6040516102229190611069565b60405180910390f35b5f8054906101000a900473ffffffffffffffffffffffffffffffffffffffff1673ffffffffffffffffffffffffffffffffffffffff163373ffffffffffffffffffffffffffffffffffffffff16146102b8576040517f08c379a00000000000000000000000000000000000000000000000000000000081526004016102af906113fa565b60405180910390fd5b5f8190505f8173ffffffffffffffffffffffffffffffffffffffff1663f9714ae66040518163ffffffff1660e01b8152600401602060405180830381865afa158015610306573d5f803e3d5ffd5b505050506040513d601f19601f8201168201806040525081019061032a919061142c565b905060015f8273ffffffffffffffffffffffffffffffffffffffff1673ffffffffffffffffffffffffffffffffffffffff1681526020019081526020015f205f9054906101000a900460ff16156103b6576040517f08c379a00000000000000000000000000000000000000000000000000000000081526004016103ad906114a1565b60405180910390fd5b8260025f8373ffffffffffffffffffffffffffffffffffffffff1673ffffffffffffffffffffffffffffffffffffffff1681526020019081526020015f205f6101000a81548173ffffffffffffffffffffffffffffffffffffffff021916908373ffffffffffffffffffffffffffffffffffffffff1602179055506001805f8373ffffffffffffffffffffffffffffffffffffffff1673ffffffffffffffffffffffffffffffffffffffff1681526020019081526020015f205f6101000a81548160ff021916908315150217905550600381908060018154018082558091505060019003905f5260205f20015f9091909190916101000a81548173ffffffffffffffffffffffffffffffffffffffff021916908373ffffffffffffffffffffffffffffffffffffffff1602179055507f1c756d9d47348cd0613128843b65fb96cefa70c6c725f6564b9fc0753f431fc18160016040516105179291906114bf565b60405180910390a1505050565b6005602052805f5260405f205f91509050805f015f9054906101000a900473ffffffffffffffffffffffffffffffffffffffff169080600101805461056890611513565b80601f016020809104026020016040519081016040528092919081815260200182805461059490611513565b80156105df5780601f106105b6576101008083540402835291602001916105df565b820191905f5260205f20905b8154815290600101906020018083116105c257829003601f168201915b505050505090806002015f9054906101000a900460ff16905083565b60608060608060605f60015f8873ffffffffffffffffffffffffffffffffffffffff1673ffffffffffffffffffffffffffffffffffffffff1681526020019081526020015f205f9054906101000a900460ff1661068d576040517f08c379a00000000000000000000000000000000000000000000000000000000081526004016106849061158d565b60405180910390fd5b5f60025f8973ffffffffffffffffffffffffffffffffffffffff1673ffffffffffffffffffffffffffffffffffffffff1681526020019081526020015f205f9054906101000a900473ffffffffffffffffffffffffffffffffffffffff1690505f73ffffffffffffffffffffffffffffffffffffffff168173ffffffffffffffffffffffffffffffffffffffff160361075b576040517f08c379a0000000000000000000000000000000000000000000000000000000008152600401610752906115f5565b60405180910390fd5b5f8190508073ffffffffffffffffffffffffffffffffffffffff16633ef8ff316040518163ffffffff1660e01b81526004015f60405180830381865afa1580156107a7573d5f803e3d5ffd5b505050506040513d5f823e3d601f19601f820116820180604052508101906107cf9190611695565b809750819950829a50839b50849c5050505050505f60055f8b73ffffffffffffffffffffffffffffffffffffffff1673ffffffffffffffffffffffffffffffffffffffff1681526020019081526020015f2090508888888884600101856002015f9054906101000a900460ff1681805461084890611513565b80601f016020809104026020016040519081016040528092919081815260200182805461087490611513565b80156108bf5780601f10610896576101008083540402835291602001916108bf565b820191905f5260205f20905b8154815290600101906020018083116108a257829003601f168201915b5050505050915098509850985098509850985050505091939550919395565b60015f8273ffffffffffffffffffffffffffffffffffffffff1673ffffffffffffffffffffffffffffffffffffffff1681526020019081526020015f205f9054906101000a900460ff16610967576040517f08c379a000000000000000000000000000000000000000000000000000000000815260040161095e9061158d565b60405180910390fd5b7f2be488e3f932423075550a59085678570483599fb565afec196b0dc5f6cfbce3813360405161099892919061177c565b60405180910390a150565b6002602052805f5260405f205f915054906101000a900473ffffffffffffffffffffffffffffffffffffffff1681565b5f8054906101000a900473ffffffffffffffffffffffffffffffffffffffff1673ffffffffffffffffffffffffffffffffffffffff163373ffffffffffffffffffffffffffffffffffffffff1614610a60576040517f08c379a0000000000000000000000000000000000000000000000000000000008152600401610a57906113fa565b60405180910390fd5b60015f8473ffffffffffffffffffffffffffffffffffffffff1673ffffffffffffffffffffffffffffffffffffffff1681526020019081526020015f205f9054906101000a900460ff16610ae9576040517f08c379a0000000000000000000000000000000000000000000000000000000008152600401610ae09061158d565b60405180910390fd5b5f60055f8573ffffffffffffffffffffffffffffffffffffffff1673ffffffffffffffffffffffffffffffffffffffff1681526020019081526020015f20905082816001019081610b3a9190611937565b5081816002015f6101000a81548160ff0219169083151502179055508373ffffffffffffffffffffffffffffffffffffffff167f70e1e7613e95be2da79895ba5a4656bf7314119de1ee083d344472198ba4c65984604051610b9c9190611a06565b60405180910390a27f7bdbd5ff3d003672492455cc5133da0a6ac7f911054f30d5f423443f90418c718483604051610bd59291906114bf565b60405180910390a150505050565b606080606080606060015f8773ffffffffffffffffffffffffffffffffffffffff1673ffffffffffffffffffffffffffffffffffffffff1681526020019081526020015f205f9054906101000a900460ff16610c74576040517f08c379a0000000000000000000000000000000000000000000000000000000008152600401610c6b9061158d565b60405180910390fd5b60055f8773ffffffffffffffffffffffffffffffffffffffff1673ffffffffffffffffffffffffffffffffffffffff1681526020019081526020015f206002015f9054906101000a900460ff1615610db557610ccf866105fb565b905050809550819650829750839850505050505f60055f8873ffffffffffffffffffffffffffffffffffffffff1673ffffffffffffffffffffffffffffffffffffffff1681526020019081526020015f209050806001018054610d3190611513565b80601f0160208091040260200160405190810160405280929190818152602001828054610d5d90611513565b8015610da85780601f10610d7f57610100808354040283529160200191610da8565b820191905f5260205f20905b815481529060010190602001808311610d8b57829003601f168201915b5050505050915050610df0565b6040517f08c379a0000000000000000000000000000000000000000000000000000000008152600401610de790611a70565b60405180910390fd5b91939590929450565b5f8054906101000a900473ffffffffffffffffffffffffffffffffffffffff1681565b60045f9054906101000a900473ffffffffffffffffffffffffffffffffffffffff1681565b60038181548110610e50575f80fd5b905f5260205f20015f915054906101000a900473ffffffffffffffffffffffffffffffffffffffff1681565b5f604051905090565b5f80fd5b5f80fd5b5f73ffffffffffffffffffffffffffffffffffffffff82169050919050565b5f610eb682610e8d565b9050919050565b610ec681610eac565b8114610ed0575f80fd5b50565b5f81359050610ee181610ebd565b92915050565b5f60208284031215610efc57610efb610e85565b5b5f610f0984828501610ed3565b91505092915050565b610f1b81610eac565b82525050565b5f81519050919050565b5f82825260208201905092915050565b8281835e5f83830152505050565b5f601f19601f8301169050919050565b5f610f6382610f21565b610f6d8185610f2b565b9350610f7d818560208601610f3b565b610f8681610f49565b840191505092915050565b5f8115159050919050565b610fa581610f91565b82525050565b5f606082019050610fbe5f830186610f12565b8181036020830152610fd08185610f59565b9050610fdf6040830184610f9c565b949350505050565b5f60c0820190508181035f830152610fff8189610f59565b905081810360208301526110138188610f59565b905081810360408301526110278187610f59565b9050818103606083015261103b8186610f59565b9050818103608083015261104f8185610f59565b905061105e60a0830184610f9c565b979650505050505050565b5f60208201905061107c5f830184610f12565b92915050565b5f80fd5b5f80fd5b7f4e487b71000000000000000000000000000000000000000000000000000000005f52604160045260245ffd5b6110c082610f49565b810181811067ffffffffffffffff821117156110df576110de61108a565b5b80604052505050565b5f6110f1610e7c565b90506110fd82826110b7565b919050565b5f67ffffffffffffffff82111561111c5761111b61108a565b5b61112582610f49565b9050602081019050919050565b828183375f83830152505050565b5f61115261114d84611102565b6110e8565b90508281526020810184848401111561116e5761116d611086565b5b611179848285611132565b509392505050565b5f82601f83011261119557611194611082565b5b81356111a5848260208601611140565b91505092915050565b6111b781610f91565b81146111c1575f80fd5b50565b5f813590506111d2816111ae565b92915050565b5f805f606084860312156111ef576111ee610e85565b5b5f6111fc86828701610ed3565b935050602084013567ffffffffffffffff81111561121d5761121c610e89565b5b61122986828701611181565b925050604061123a868287016111c4565b9150509250925092565b5f60a0820190508181035f83015261125c8188610f59565b905081810360208301526112708187610f59565b905081810360408301526112848186610f59565b905081810360608301526112988185610f59565b905081810360808301526112ac8184610f59565b90509695505050505050565b5f819050919050565b5f6112db6112d66112d184610e8d565b6112b8565b610e8d565b9050919050565b5f6112ec826112c1565b9050919050565b5f6112fd826112e2565b9050919050565b61130d816112f3565b82525050565b5f6020820190506113265f830184611304565b92915050565b5f819050919050565b61133e8161132c565b8114611348575f80fd5b50565b5f8135905061135981611335565b92915050565b5f6020828403121561137457611373610e85565b5b5f6113818482850161134b565b91505092915050565b7f4f6e6c792074686520686f73706974616c2063616e20706572666f726d2074685f8201527f697320616374696f6e0000000000000000000000000000000000000000000000602082015250565b5f6113e4602983610f2b565b91506113ef8261138a565b604082019050919050565b5f6020820190508181035f830152611411816113d8565b9050919050565b5f8151905061142681610ebd565b92915050565b5f6020828403121561144157611440610e85565b5b5f61144e84828501611418565b91505092915050565b7f50617469656e7420697320616c726561647920726567697374657265642e00005f82015250565b5f61148b601e83610f2b565b915061149682611457565b602082019050919050565b5f6020820190508181035f8301526114b88161147f565b9050919050565b5f6040820190506114d25f830185610f12565b6114df6020830184610f9c565b9392505050565b7f4e487b71000000000000000000000000000000000000000000000000000000005f52602260045260245ffd5b5f600282049050600182168061152a57607f821691505b60208210810361153d5761153c6114e6565b5b50919050565b7f50617469656e74206973206e6f7420726567697374657265642e0000000000005f82015250565b5f611577601a83610f2b565b915061158282611543565b602082019050919050565b5f6020820190508181035f8301526115a48161156b565b9050919050565b7f5375626a65637420636f6e7472616374206e6f74206c696e6b65642e000000005f82015250565b5f6115df601c83610f2b565b91506115ea826115ab565b602082019050919050565b5f6020820190508181035f83015261160c816115d3565b9050919050565b5f61162561162084611102565b6110e8565b90508281526020810184848401111561164157611640611086565b5b61164c848285610f3b565b509392505050565b5f82601f83011261166857611667611082565b5b8151611678848260208601611613565b91505092915050565b5f8151905061168f816111ae565b92915050565b5f805f805f60a086880312156116ae576116ad610e85565b5b5f86015167ffffffffffffffff8111156116cb576116ca610e89565b5b6116d788828901611654565b955050602086015167ffffffffffffffff8111156116f8576116f7610e89565b5b61170488828901611654565b945050604086015167ffffffffffffffff81111561172557611724610e89565b5b61173188828901611654565b935050606086015167ffffffffffffffff81111561175257611751610e89565b5b61175e88828901611654565b925050608061176f88828901611681565b9150509295509295909350565b5f60408201905061178f5f830185610f12565b61179c6020830184610f12565b9392505050565b5f819050815f5260205f209050919050565b5f6020601f8301049050919050565b5f82821b905092915050565b5f600883026117ff7fffffffffffffffffffffffffffffffffffffffffffffffffffffffffffffffff826117c4565b61180986836117c4565b95508019841693508086168417925050509392505050565b5f61183b6118366118318461132c565b6112b8565b61132c565b9050919050565b5f819050919050565b61185483611821565b61186861186082611842565b8484546117d0565b825550505050565b5f90565b61187c611870565b61188781848461184b565b505050565b5b818110156118aa5761189f5f82611874565b60018101905061188d565b5050565b601f8211156118ef576118c0816117a3565b6118c9846117b5565b810160208510156118d8578190505b6118ec6118e4856117b5565b83018261188c565b50505b505050565b5f82821c905092915050565b5f61190f5f19846008026118f4565b1980831691505092915050565b5f6119278383611900565b9150826002028217905092915050565b61194082610f21565b67ffffffffffffffff8111156119595761195861108a565b5b6119638254611513565b61196e8282856118ae565b5f60209050601f83116001811461199f575f841561198d578287015190505b611997858261191c565b8655506119fe565b601f1984166119ad866117a3565b5f5b828110156119d4578489015182556001820191506020850194506020810190506119af565b868310156119f157848901516119ed601f891682611900565b8355505b6001600288020188555050505b505050505050565b5f6020820190508181035f830152611a1e8184610f59565b905092915050565b7f436f6e73656e74206e6f74206772616e746564000000000000000000000000005f82015250565b5f611a5a601383610f2b565b9150611a6582611a26565b602082019050919050565b5f6020820190508181035f830152611a8781611a4e565b905091905056fea264697066735822122033657e8c2fc9abac2d9223d45d992a66c5ef6b8e299d1f3daa36a5d51f99e96464736f6c634300081a0033",
							"opcodes": "PUSH1 0x80 PUSH1 0x40 MSTORE CALLVALUE DUP1 ISZERO PUSH1 0xE JUMPI PUSH0 DUP1 REVERT JUMPDEST POP CALLER PUSH0 DUP1 PUSH2 0x100 EXP DUP2 SLOAD DUP2 PUSH20 0xFFFFFFFFFFFFFFFFFFFFFFFFFFFFFFFFFFFFFFFF MUL NOT AND SWAP1 DUP4 PUSH20 0xFFFFFFFFFFFFFFFFFFFFFFFFFFFFFFFFFFFFFFFF AND MUL OR SWAP1 SSTORE POP PUSH2 0x1AC4 DUP1 PUSH2 0x5B PUSH0 CODECOPY PUSH0 RETURN INVALID PUSH1 0x80 PUSH1 0x40 MSTORE CALLVALUE DUP1 ISZERO PUSH2 0xF JUMPI PUSH0 DUP1 REVERT JUMPDEST POP PUSH1 0x4 CALLDATASIZE LT PUSH2 0x9C JUMPI PUSH0 CALLDATALOAD PUSH1 0xE0 SHR DUP1 PUSH4 0x73116210 GT PUSH2 0x64 JUMPI DUP1 PUSH4 0x73116210 EQ PUSH2 0x16F JUMPI DUP1 PUSH4 0x9CB567EC EQ PUSH2 0x18B JUMPI DUP1 PUSH4 0xAA2FEDDE EQ PUSH2 0x1BF JUMPI DUP1 PUSH4 0xB61E96A5 EQ PUSH2 0x1DD JUMPI DUP1 PUSH4 0xBABB1D41 EQ PUSH2 0x1FB JUMPI PUSH2 0x9C JUMP JUMPDEST DUP1 PUSH4 0x83864CC EQ PUSH2 0xA0 JUMPI DUP1 PUSH4 0x869CFBC EQ PUSH2 0xBC JUMPI DUP1 PUSH4 0x1C253A40 EQ PUSH2 0xEE JUMPI DUP1 PUSH4 0x4D909B7C EQ PUSH2 0x123 JUMPI DUP1 PUSH4 0x505CD939 EQ PUSH2 0x13F JUMPI JUMPDEST PUSH0 DUP1 REVERT JUMPDEST PUSH2 0xBA PUSH1 0x4 DUP1 CALLDATASIZE SUB DUP2 ADD SWAP1 PUSH2 0xB5 SWAP2 SWAP1 PUSH2 0xEE7 JUMP JUMPDEST PUSH2 0x22B JUMP JUMPDEST STOP JUMPDEST PUSH2 0xD6 PUSH1 0x4 DUP1 CALLDATASIZE SUB DUP2 ADD SWAP1 PUSH2 0xD1 SWAP2 SWAP1 PUSH2 0xEE7 JUMP JUMPDEST PUSH2 0x524 JUMP JUMPDEST PUSH1 0x40 MLOAD PUSH2 0xE5 SWAP4 SWAP3 SWAP2 SWAP1 PUSH2 0xFAB JUMP JUMPDEST PUSH1 0x40 MLOAD DUP1 SWAP2 SUB SWAP1 RETURN JUMPDEST PUSH2 0x108 PUSH1 0x4 DUP1 CALLDATASIZE SUB DUP2 ADD SWAP1 PUSH2 0x103 SWAP2 SWAP1 PUSH2 0xEE7 JUMP JUMPDEST PUSH2 0x5FB JUMP JUMPDEST PUSH1 0x40 MLOAD PUSH2 0x11A SWAP7 SWAP6 SWAP5 SWAP4 SWAP3 SWAP2 SWAP1 PUSH2 0xFE7 JUMP JUMPDEST PUSH1 0x40 MLOAD DUP1 SWAP2 SUB SWAP1 RETURN JUMPDEST PUSH2 0x13D PUSH1 0x4 DUP1 CALLDATASIZE SUB DUP2 ADD SWAP1 PUSH2 0x138 SWAP2 SWAP1 PUSH2 0xEE7 JUMP JUMPDEST PUSH2 0x8DE JUMP JUMPDEST STOP JUMPDEST PUSH2 0x159 PUSH1 0x4 DUP1 CALLDATASIZE SUB DUP2 ADD SWAP1 PUSH2 0x154 SWAP2 SWAP1 PUSH2 0xEE7 JUMP JUMPDEST PUSH2 0x9A3 JUMP JUMPDEST PUSH1 0x40 MLOAD PUSH2 0x166 SWAP2 SWAP1 PUSH2 0x1069 JUMP JUMPDEST PUSH1 0x40 MLOAD DUP1 SWAP2 SUB SWAP1 RETURN JUMPDEST PUSH2 0x189 PUSH1 0x4 DUP1 CALLDATASIZE SUB DUP2 ADD SWAP1 PUSH2 0x184 SWAP2 SWAP1 PUSH2 0x11D8 JUMP JUMPDEST PUSH2 0x9D3 JUMP JUMPDEST STOP JUMPDEST PUSH2 0x1A5 PUSH1 0x4 DUP1 CALLDATASIZE SUB DUP2 ADD SWAP1 PUSH2 0x1A0 SWAP2 SWAP1 PUSH2 0xEE7 JUMP JUMPDEST PUSH2 0xBE3 JUMP JUMPDEST PUSH1 0x40 MLOAD PUSH2 0x1B6 SWAP6 SWAP5 SWAP4 SWAP3 SWAP2 SWAP1 PUSH2 0x1244 JUMP JUMPDEST PUSH1 0x40 MLOAD DUP1 SWAP2 SUB SWAP1 RETURN JUMPDEST PUSH2 0x1C7 PUSH2 0xDF9 JUMP JUMPDEST PUSH1 0x40 MLOAD PUSH2 0x1D4 SWAP2 SWAP1 PUSH2 0x1069 JUMP JUMPDEST PUSH1 0x40 MLOAD DUP1 SWAP2 SUB SWAP1 RETURN JUMPDEST PUSH2 0x1E5 PUSH2 0xE1C JUMP JUMPDEST PUSH1 0x40 MLOAD PUSH2 0x1F2 SWAP2 SWAP1 PUSH2 0x1313 JUMP JUMPDEST PUSH1 0x40 MLOAD DUP1 SWAP2 SUB SWAP1 RETURN JUMPDEST PUSH2 0x215 PUSH1 0x4 DUP1 CALLDATASIZE SUB DUP2 ADD SWAP1 PUSH2 0x210 SWAP2 SWAP1 PUSH2 0x135F JUMP JUMPDEST PUSH2 0xE41 JUMP JUMPDEST PUSH1 0x40 MLOAD PUSH2 0x222 SWAP2 SWAP1 PUSH2 0x1069 JUMP JUMPDEST PUSH1 0x40 MLOAD DUP1 SWAP2 SUB SWAP1 RETURN JUMPDEST PUSH0 DUP1 SLOAD SWAP1 PUSH2 0x100 EXP SWAP1 DIV PUSH20 0xFFFFFFFFFFFFFFFFFFFFFFFFFFFFFFFFFFFFFFFF AND PUSH20 0xFFFFFFFFFFFFFFFFFFFFFFFFFFFFFFFFFFFFFFFF AND CALLER PUSH20 0xFFFFFFFFFFFFFFFFFFFFFFFFFFFFFFFFFFFFFFFF AND EQ PUSH2 0x2B8 JUMPI PUSH1 0x40 MLOAD PUSH32 0x8C379A000000000000000000000000000000000000000000000000000000000 DUP2 MSTORE PUSH1 0x4 ADD PUSH2 0x2AF SWAP1 PUSH2 0x13FA JUMP JUMPDEST PUSH1 0x40 MLOAD DUP1 SWAP2 SUB SWAP1 REVERT JUMPDEST PUSH0 DUP2 SWAP1 POP PUSH0 DUP2 PUSH20 0xFFFFFFFFFFFFFFFFFFFFFFFFFFFFFFFFFFFFFFFF AND PUSH4 0xF9714AE6 PUSH1 0x40 MLOAD DUP2 PUSH4 0xFFFFFFFF AND PUSH1 0xE0 SHL DUP2 MSTORE PUSH1 0x4 ADD PUSH1 0x20 PUSH1 0x40 MLOAD DUP1 DUP4 SUB DUP2 DUP7 GAS STATICCALL ISZERO DUP1 ISZERO PUSH2 0x306 JUMPI RETURNDATASIZE PUSH0 DUP1 RETURNDATACOPY RETURNDATASIZE PUSH0 REVERT JUMPDEST POP POP POP POP PUSH1 0x40 MLOAD RETURNDATASIZE PUSH1 0x1F NOT PUSH1 0x1F DUP3 ADD AND DUP3 ADD DUP1 PUSH1 0x40 MSTORE POP DUP2 ADD SWAP1 PUSH2 0x32A SWAP2 SWAP1 PUSH2 0x142C JUMP JUMPDEST SWAP1 POP PUSH1 0x1 PUSH0 DUP3 PUSH20 0xFFFFFFFFFFFFFFFFFFFFFFFFFFFFFFFFFFFFFFFF AND PUSH20 0xFFFFFFFFFFFFFFFFFFFFFFFFFFFFFFFFFFFFFFFF AND DUP2 MSTORE PUSH1 0x20 ADD SWAP1 DUP2 MSTORE PUSH1 0x20 ADD PUSH0 KECCAK256 PUSH0 SWAP1 SLOAD SWAP1 PUSH2 0x100 EXP SWAP1 DIV PUSH1 0xFF AND ISZERO PUSH2 0x3B6 JUMPI PUSH1 0x40 MLOAD PUSH32 0x8C379A000000000000000000000000000000000000000000000000000000000 DUP2 MSTORE PUSH1 0x4 ADD PUSH2 0x3AD SWAP1 PUSH2 0x14A1 JUMP JUMPDEST PUSH1 0x40 MLOAD DUP1 SWAP2 SUB SWAP1 REVERT JUMPDEST DUP3 PUSH1 0x2 PUSH0 DUP4 PUSH20 0xFFFFFFFFFFFFFFFFFFFFFFFFFFFFFFFFFFFFFFFF AND PUSH20 0xFFFFFFFFFFFFFFFFFFFFFFFFFFFFFFFFFFFFFFFF AND DUP2 MSTORE PUSH1 0x20 ADD SWAP1 DUP2 MSTORE PUSH1 0x20 ADD PUSH0 KECCAK256 PUSH0 PUSH2 0x100 EXP DUP2 SLOAD DUP2 PUSH20 0xFFFFFFFFFFFFFFFFFFFFFFFFFFFFFFFFFFFFFFFF MUL NOT AND SWAP1 DUP4 PUSH20 0xFFFFFFFFFFFFFFFFFFFFFFFFFFFFFFFFFFFFFFFF AND MUL OR SWAP1 SSTORE POP PUSH1 0x1 DUP1 PUSH0 DUP4 PUSH20 0xFFFFFFFFFFFFFFFFFFFFFFFFFFFFFFFFFFFFFFFF AND PUSH20 0xFFFFFFFFFFFFFFFFFFFFFFFFFFFFFFFFFFFFFFFF AND DUP2 MSTORE PUSH1 0x20 ADD SWAP1 DUP2 MSTORE PUSH1 0x20 ADD PUSH0 KECCAK256 PUSH0 PUSH2 0x100 EXP DUP2 SLOAD DUP2 PUSH1 0xFF MUL NOT AND SWAP1 DUP4 ISZERO ISZERO MUL OR SWAP1 SSTORE POP PUSH1 0x3 DUP2 SWAP1 DUP1 PUSH1 0x1 DUP2 SLOAD ADD DUP1 DUP3 SSTORE DUP1 SWAP2 POP POP PUSH1 0x1 SWAP1 SUB SWAP1 PUSH0 MSTORE PUSH1 0x20 PUSH0 KECCAK256 ADD PUSH0 SWAP1 SWAP2 SWAP1 SWAP2 SWAP1 SWAP2 PUSH2 0x100 EXP DUP2 SLOAD DUP2 PUSH20 0xFFFFFFFFFFFFFFFFFFFFFFFFFFFFFFFFFFFFFFFF MUL NOT AND SWAP1 DUP4 PUSH20 0xFFFFFFFFFFFFFFFFFFFFFFFFFFFFFFFFFFFFFFFF AND MUL OR SWAP1 SSTORE POP PUSH32 0x1C756D9D47348CD0613128843B65FB96CEFA70C6C725F6564B9FC0753F431FC1 DUP2 PUSH1 0x1 PUSH1 0x40 MLOAD PUSH2 0x517 SWAP3 SWAP2 SWAP1 PUSH2 0x14BF JUMP JUMPDEST PUSH1 0x40 MLOAD DUP1 SWAP2 SUB SWAP1 LOG1 POP POP POP JUMP JUMPDEST PUSH1 0x5 PUSH1 0x20 MSTORE DUP1 PUSH0 MSTORE PUSH1 0x40 PUSH0 KECCAK256 PUSH0 SWAP2 POP SWAP1 POP DUP1 PUSH0 ADD PUSH0 SWAP1 SLOAD SWAP1 PUSH2 0x100 EXP SWAP1 DIV PUSH20 0xFFFFFFFFFFFFFFFFFFFFFFFFFFFFFFFFFFFFFFFF AND SWAP1 DUP1 PUSH1 0x1 ADD DUP1 SLOAD PUSH2 0x568 SWAP1 PUSH2 0x1513 JUMP JUMPDEST DUP1 PUSH1 0x1F ADD PUSH1 0x20 DUP1 SWAP2 DIV MUL PUSH1 0x20 ADD PUSH1 0x40 MLOAD SWAP1 DUP2 ADD PUSH1 0x40 MSTORE DUP1 SWAP3 SWAP2 SWAP1 DUP2 DUP2 MSTORE PUSH1 0x20 ADD DUP3 DUP1 SLOAD PUSH2 0x594 SWAP1 PUSH2 0x1513 JUMP JUMPDEST DUP1 ISZERO PUSH2 0x5DF JUMPI DUP1 PUSH1 0x1F LT PUSH2 0x5B6 JUMPI PUSH2 0x100 DUP1 DUP4 SLOAD DIV MUL DUP4 MSTORE SWAP2 PUSH1 0x20 ADD SWAP2 PUSH2 0x5DF JUMP JUMPDEST DUP3 ADD SWAP2 SWAP1 PUSH0 MSTORE PUSH1 0x20 PUSH0 KECCAK256 SWAP1 JUMPDEST DUP2 SLOAD DUP2 MSTORE SWAP1 PUSH1 0x1 ADD SWAP1 PUSH1 0x20 ADD DUP1 DUP4 GT PUSH2 0x5C2 JUMPI DUP3 SWAP1 SUB PUSH1 0x1F AND DUP3 ADD SWAP2 JUMPDEST POP POP POP POP POP SWAP1 DUP1 PUSH1 0x2 ADD PUSH0 SWAP1 SLOAD SWAP1 PUSH2 0x100 EXP SWAP1 DIV PUSH1 0xFF AND SWAP1 POP DUP4 JUMP JUMPDEST PUSH1 0x60 DUP1 PUSH1 0x60 DUP1 PUSH1 0x60 PUSH0 PUSH1 0x1 PUSH0 DUP9 PUSH20 0xFFFFFFFFFFFFFFFFFFFFFFFFFFFFFFFFFFFFFFFF AND PUSH20 0xFFFFFFFFFFFFFFFFFFFFFFFFFFFFFFFFFFFFFFFF AND DUP2 MSTORE PUSH1 0x20 ADD SWAP1 DUP2 MSTORE PUSH1 0x20 ADD PUSH0 KECCAK256 PUSH0 SWAP1 SLOAD SWAP1 PUSH2 0x100 EXP SWAP1 DIV PUSH1 0xFF AND PUSH2 0x68D JUMPI PUSH1 0x40 MLOAD PUSH32 0x8C379A000000000000000000000000000000000000000000000000000000000 DUP2 MSTORE PUSH1 0x4 ADD PUSH2 0x684 SWAP1 PUSH2 0x158D JUMP JUMPDEST PUSH1 0x40 MLOAD DUP1 SWAP2 SUB SWAP1 REVERT JUMPDEST PUSH0 PUSH1 0x2 PUSH0 DUP10 PUSH20 0xFFFFFFFFFFFFFFFFFFFFFFFFFFFFFFFFFFFFFFFF AND PUSH20 0xFFFFFFFFFFFFFFFFFFFFFFFFFFFFFFFFFFFFFFFF AND DUP2 MSTORE PUSH1 0x20 ADD SWAP1 DUP2 MSTORE PUSH1 0x20 ADD PUSH0 KECCAK256 PUSH0 SWAP1 SLOAD SWAP1 PUSH2 0x100 EXP SWAP1 DIV PUSH20 0xFFFFFFFFFFFFFFFFFFFFFFFFFFFFFFFFFFFFFFFF AND SWAP1 POP PUSH0 PUSH20 0xFFFFFFFFFFFFFFFFFFFFFFFFFFFFFFFFFFFFFFFF AND DUP2 PUSH20 0xFFFFFFFFFFFFFFFFFFFFFFFFFFFFFFFFFFFFFFFF AND SUB PUSH2 0x75B JUMPI PUSH1 0x40 MLOAD PUSH32 0x8C379A000000000000000000000000000000000000000000000000000000000 DUP2 MSTORE PUSH1 0x4 ADD PUSH2 0x752 SWAP1 PUSH2 0x15F5 JUMP JUMPDEST PUSH1 0x40 MLOAD DUP1 SWAP2 SUB SWAP1 REVERT JUMPDEST PUSH0 DUP2 SWAP1 POP DUP1 PUSH20 0xFFFFFFFFFFFFFFFFFFFFFFFFFFFFFFFFFFFFFFFF AND PUSH4 0x3EF8FF31 PUSH1 0x40 MLOAD DUP2 PUSH4 0xFFFFFFFF AND PUSH1 0xE0 SHL DUP2 MSTORE PUSH1 0x4 ADD PUSH0 PUSH1 0x40 MLOAD DUP1 DUP4 SUB DUP2 DUP7 GAS STATICCALL ISZERO DUP1 ISZERO PUSH2 0x7A7 JUMPI RETURNDATASIZE PUSH0 DUP1 RETURNDATACOPY RETURNDATASIZE PUSH0 REVERT JUMPDEST POP POP POP POP PUSH1 0x40 MLOAD RETURNDATASIZE PUSH0 DUP3 RETURNDATACOPY RETURNDATASIZE PUSH1 0x1F NOT PUSH1 0x1F DUP3 ADD AND DUP3 ADD DUP1 PUSH1 0x40 MSTORE POP DUP2 ADD SWAP1 PUSH2 0x7CF SWAP2 SWAP1 PUSH2 0x1695 JUMP JUMPDEST DUP1 SWAP8 POP DUP2 SWAP10 POP DUP3 SWAP11 POP DUP4 SWAP12 POP DUP5 SWAP13 POP POP POP POP POP POP PUSH0 PUSH1 0x5 PUSH0 DUP12 PUSH20 0xFFFFFFFFFFFFFFFFFFFFFFFFFFFFFFFFFFFFFFFF AND PUSH20 0xFFFFFFFFFFFFFFFFFFFFFFFFFFFFFFFFFFFFFFFF AND DUP2 MSTORE PUSH1 0x20 ADD SWAP1 DUP2 MSTORE PUSH1 0x20 ADD PUSH0 KECCAK256 SWAP1 POP DUP9 DUP9 DUP9 DUP9 DUP5 PUSH1 0x1 ADD DUP6 PUSH1 0x2 ADD PUSH0 SWAP1 SLOAD SWAP1 PUSH2 0x100 EXP SWAP1 DIV PUSH1 0xFF AND DUP2 DUP1 SLOAD PUSH2 0x848 SWAP1 PUSH2 0x1513 JUMP JUMPDEST DUP1 PUSH1 0x1F ADD PUSH1 0x20 DUP1 SWAP2 DIV MUL PUSH1 0x20 ADD PUSH1 0x40 MLOAD SWAP1 DUP2 ADD PUSH1 0x40 MSTORE DUP1 SWAP3 SWAP2 SWAP1 DUP2 DUP2 MSTORE PUSH1 0x20 ADD DUP3 DUP1 SLOAD PUSH2 0x874 SWAP1 PUSH2 0x1513 JUMP JUMPDEST DUP1 ISZERO PUSH2 0x8BF JUMPI DUP1 PUSH1 0x1F LT PUSH2 0x896 JUMPI PUSH2 0x100 DUP1 DUP4 SLOAD DIV MUL DUP4 MSTORE SWAP2 PUSH1 0x20 ADD SWAP2 PUSH2 0x8BF JUMP JUMPDEST DUP3 ADD SWAP2 SWAP1 PUSH0 MSTORE PUSH1 0x20 PUSH0 KECCAK256 SWAP1 JUMPDEST DUP2 SLOAD DUP2 MSTORE SWAP1 PUSH1 0x1 ADD SWAP1 PUSH1 0x20 ADD DUP1 DUP4 GT PUSH2 0x8A2 JUMPI DUP3 SWAP1 SUB PUSH1 0x1F AND DUP3 ADD SWAP2 JUMPDEST POP POP POP POP POP SWAP2 POP SWAP9 POP SWAP9 POP SWAP9 POP SWAP9 POP SWAP9 POP SWAP9 POP POP POP POP SWAP2 SWAP4 SWAP6 POP SWAP2 SWAP4 SWAP6 JUMP JUMPDEST PUSH1 0x1 PUSH0 DUP3 PUSH20 0xFFFFFFFFFFFFFFFFFFFFFFFFFFFFFFFFFFFFFFFF AND PUSH20 0xFFFFFFFFFFFFFFFFFFFFFFFFFFFFFFFFFFFFFFFF AND DUP2 MSTORE PUSH1 0x20 ADD SWAP1 DUP2 MSTORE PUSH1 0x20 ADD PUSH0 KECCAK256 PUSH0 SWAP1 SLOAD SWAP1 PUSH2 0x100 EXP SWAP1 DIV PUSH1 0xFF AND PUSH2 0x967 JUMPI PUSH1 0x40 MLOAD PUSH32 0x8C379A000000000000000000000000000000000000000000000000000000000 DUP2 MSTORE PUSH1 0x4 ADD PUSH2 0x95E SWAP1 PUSH2 0x158D JUMP JUMPDEST PUSH1 0x40 MLOAD DUP1 SWAP2 SUB SWAP1 REVERT JUMPDEST PUSH32 0x2BE488E3F932423075550A59085678570483599FB565AFEC196B0DC5F6CFBCE3 DUP2 CALLER PUSH1 0x40 MLOAD PUSH2 0x998 SWAP3 SWAP2 SWAP1 PUSH2 0x177C JUMP JUMPDEST PUSH1 0x40 MLOAD DUP1 SWAP2 SUB SWAP1 LOG1 POP JUMP JUMPDEST PUSH1 0x2 PUSH1 0x20 MSTORE DUP1 PUSH0 MSTORE PUSH1 0x40 PUSH0 KECCAK256 PUSH0 SWAP2 POP SLOAD SWAP1 PUSH2 0x100 EXP SWAP1 DIV PUSH20 0xFFFFFFFFFFFFFFFFFFFFFFFFFFFFFFFFFFFFFFFF AND DUP2 JUMP JUMPDEST PUSH0 DUP1 SLOAD SWAP1 PUSH2 0x100 EXP SWAP1 DIV PUSH20 0xFFFFFFFFFFFFFFFFFFFFFFFFFFFFFFFFFFFFFFFF AND PUSH20 0xFFFFFFFFFFFFFFFFFFFFFFFFFFFFFFFFFFFFFFFF AND CALLER PUSH20 0xFFFFFFFFFFFFFFFFFFFFFFFFFFFFFFFFFFFFFFFF AND EQ PUSH2 0xA60 JUMPI PUSH1 0x40 MLOAD PUSH32 0x8C379A000000000000000000000000000000000000000000000000000000000 DUP2 MSTORE PUSH1 0x4 ADD PUSH2 0xA57 SWAP1 PUSH2 0x13FA JUMP JUMPDEST PUSH1 0x40 MLOAD DUP1 SWAP2 SUB SWAP1 REVERT JUMPDEST PUSH1 0x1 PUSH0 DUP5 PUSH20 0xFFFFFFFFFFFFFFFFFFFFFFFFFFFFFFFFFFFFFFFF AND PUSH20 0xFFFFFFFFFFFFFFFFFFFFFFFFFFFFFFFFFFFFFFFF AND DUP2 MSTORE PUSH1 0x20 ADD SWAP1 DUP2 MSTORE PUSH1 0x20 ADD PUSH0 KECCAK256 PUSH0 SWAP1 SLOAD SWAP1 PUSH2 0x100 EXP SWAP1 DIV PUSH1 0xFF AND PUSH2 0xAE9 JUMPI PUSH1 0x40 MLOAD PUSH32 0x8C379A000000000000000000000000000000000000000000000000000000000 DUP2 MSTORE PUSH1 0x4 ADD PUSH2 0xAE0 SWAP1 PUSH2 0x158D JUMP JUMPDEST PUSH1 0x40 MLOAD DUP1 SWAP2 SUB SWAP1 REVERT JUMPDEST PUSH0 PUSH1 0x5 PUSH0 DUP6 PUSH20 0xFFFFFFFFFFFFFFFFFFFFFFFFFFFFFFFFFFFFFFFF AND PUSH20 0xFFFFFFFFFFFFFFFFFFFFFFFFFFFFFFFFFFFFFFFF AND DUP2 MSTORE PUSH1 0x20 ADD SWAP1 DUP2 MSTORE PUSH1 0x20 ADD PUSH0 KECCAK256 SWAP1 POP DUP3 DUP2 PUSH1 0x1 ADD SWAP1 DUP2 PUSH2 0xB3A SWAP2 SWAP1 PUSH2 0x1937 JUMP JUMPDEST POP DUP2 DUP2 PUSH1 0x2 ADD PUSH0 PUSH2 0x100 EXP DUP2 SLOAD DUP2 PUSH1 0xFF MUL NOT AND SWAP1 DUP4 ISZERO ISZERO MUL OR SWAP1 SSTORE POP DUP4 PUSH20 0xFFFFFFFFFFFFFFFFFFFFFFFFFFFFFFFFFFFFFFFF AND PUSH32 0x70E1E7613E95BE2DA79895BA5A4656BF7314119DE1EE083D344472198BA4C659 DUP5 PUSH1 0x40 MLOAD PUSH2 0xB9C SWAP2 SWAP1 PUSH2 0x1A06 JUMP JUMPDEST PUSH1 0x40 MLOAD DUP1 SWAP2 SUB SWAP1 LOG2 PUSH32 0x7BDBD5FF3D003672492455CC5133DA0A6AC7F911054F30D5F423443F90418C71 DUP5 DUP4 PUSH1 0x40 MLOAD PUSH2 0xBD5 SWAP3 SWAP2 SWAP1 PUSH2 0x14BF JUMP JUMPDEST PUSH1 0x40 MLOAD DUP1 SWAP2 SUB SWAP1 LOG1 POP POP POP POP JUMP JUMPDEST PUSH1 0x60 DUP1 PUSH1 0x60 DUP1 PUSH1 0x60 PUSH1 0x1 PUSH0 DUP8 PUSH20 0xFFFFFFFFFFFFFFFFFFFFFFFFFFFFFFFFFFFFFFFF AND PUSH20 0xFFFFFFFFFFFFFFFFFFFFFFFFFFFFFFFFFFFFFFFF AND DUP2 MSTORE PUSH1 0x20 ADD SWAP1 DUP2 MSTORE PUSH1 0x20 ADD PUSH0 KECCAK256 PUSH0 SWAP1 SLOAD SWAP1 PUSH2 0x100 EXP SWAP1 DIV PUSH1 0xFF AND PUSH2 0xC74 JUMPI PUSH1 0x40 MLOAD PUSH32 0x8C379A000000000000000000000000000000000000000000000000000000000 DUP2 MSTORE PUSH1 0x4 ADD PUSH2 0xC6B SWAP1 PUSH2 0x158D JUMP JUMPDEST PUSH1 0x40 MLOAD DUP1 SWAP2 SUB SWAP1 REVERT JUMPDEST PUSH1 0x5 PUSH0 DUP8 PUSH20 0xFFFFFFFFFFFFFFFFFFFFFFFFFFFFFFFFFFFFFFFF AND PUSH20 0xFFFFFFFFFFFFFFFFFFFFFFFFFFFFFFFFFFFFFFFF AND DUP2 MSTORE PUSH1 0x20 ADD SWAP1 DUP2 MSTORE PUSH1 0x20 ADD PUSH0 KECCAK256 PUSH1 0x2 ADD PUSH0 SWAP1 SLOAD SWAP1 PUSH2 0x100 EXP SWAP1 DIV PUSH1 0xFF AND ISZERO PUSH2 0xDB5 JUMPI PUSH2 0xCCF DUP7 PUSH2 0x5FB JUMP JUMPDEST SWAP1 POP POP DUP1 SWAP6 POP DUP2 SWAP7 POP DUP3 SWAP8 POP DUP4 SWAP9 POP POP POP POP POP PUSH0 PUSH1 0x5 PUSH0 DUP9 PUSH20 0xFFFFFFFFFFFFFFFFFFFFFFFFFFFFFFFFFFFFFFFF AND PUSH20 0xFFFFFFFFFFFFFFFFFFFFFFFFFFFFFFFFFFFFFFFF AND DUP2 MSTORE PUSH1 0x20 ADD SWAP1 DUP2 MSTORE PUSH1 0x20 ADD PUSH0 KECCAK256 SWAP1 POP DUP1 PUSH1 0x1 ADD DUP1 SLOAD PUSH2 0xD31 SWAP1 PUSH2 0x1513 JUMP JUMPDEST DUP1 PUSH1 0x1F ADD PUSH1 0x20 DUP1 SWAP2 DIV MUL PUSH1 0x20 ADD PUSH1 0x40 MLOAD SWAP1 DUP2 ADD PUSH1 0x40 MSTORE DUP1 SWAP3 SWAP2 SWAP1 DUP2 DUP2 MSTORE PUSH1 0x20 ADD DUP3 DUP1 SLOAD PUSH2 0xD5D SWAP1 PUSH2 0x1513 JUMP JUMPDEST DUP1 ISZERO PUSH2 0xDA8 JUMPI DUP1 PUSH1 0x1F LT PUSH2 0xD7F JUMPI PUSH2 0x100 DUP1 DUP4 SLOAD DIV MUL DUP4 MSTORE SWAP2 PUSH1 0x20 ADD SWAP2 PUSH2 0xDA8 JUMP JUMPDEST DUP3 ADD SWAP2 SWAP1 PUSH0 MSTORE PUSH1 0x20 PUSH0 KECCAK256 SWAP1 JUMPDEST DUP2 SLOAD DUP2 MSTORE SWAP1 PUSH1 0x1 ADD SWAP1 PUSH1 0x20 ADD DUP1 DUP4 GT PUSH2 0xD8B JUMPI DUP3 SWAP1 SUB PUSH1 0x1F AND DUP3 ADD SWAP2 JUMPDEST POP POP POP POP POP SWAP2 POP POP PUSH2 0xDF0 JUMP JUMPDEST PUSH1 0x40 MLOAD PUSH32 0x8C379A000000000000000000000000000000000000000000000000000000000 DUP2 MSTORE PUSH1 0x4 ADD PUSH2 0xDE7 SWAP1 PUSH2 0x1A70 JUMP JUMPDEST PUSH1 0x40 MLOAD DUP1 SWAP2 SUB SWAP1 REVERT JUMPDEST SWAP2 SWAP4 SWAP6 SWAP1 SWAP3 SWAP5 POP JUMP JUMPDEST PUSH0 DUP1 SLOAD SWAP1 PUSH2 0x100 EXP SWAP1 DIV PUSH20 0xFFFFFFFFFFFFFFFFFFFFFFFFFFFFFFFFFFFFFFFF AND DUP2 JUMP JUMPDEST PUSH1 0x4 PUSH0 SWAP1 SLOAD SWAP1 PUSH2 0x100 EXP SWAP1 DIV PUSH20 0xFFFFFFFFFFFFFFFFFFFFFFFFFFFFFFFFFFFFFFFF AND DUP2 JUMP JUMPDEST PUSH1 0x3 DUP2 DUP2 SLOAD DUP2 LT PUSH2 0xE50 JUMPI PUSH0 DUP1 REVERT JUMPDEST SWAP1 PUSH0 MSTORE PUSH1 0x20 PUSH0 KECCAK256 ADD PUSH0 SWAP2 POP SLOAD SWAP1 PUSH2 0x100 EXP SWAP1 DIV PUSH20 0xFFFFFFFFFFFFFFFFFFFFFFFFFFFFFFFFFFFFFFFF AND DUP2 JUMP JUMPDEST PUSH0 PUSH1 0x40 MLOAD SWAP1 POP SWAP1 JUMP JUMPDEST PUSH0 DUP1 REVERT JUMPDEST PUSH0 DUP1 REVERT JUMPDEST PUSH0 PUSH20 0xFFFFFFFFFFFFFFFFFFFFFFFFFFFFFFFFFFFFFFFF DUP3 AND SWAP1 POP SWAP2 SWAP1 POP JUMP JUMPDEST PUSH0 PUSH2 0xEB6 DUP3 PUSH2 0xE8D JUMP JUMPDEST SWAP1 POP SWAP2 SWAP1 POP JUMP JUMPDEST PUSH2 0xEC6 DUP2 PUSH2 0xEAC JUMP JUMPDEST DUP2 EQ PUSH2 0xED0 JUMPI PUSH0 DUP1 REVERT JUMPDEST POP JUMP JUMPDEST PUSH0 DUP2 CALLDATALOAD SWAP1 POP PUSH2 0xEE1 DUP2 PUSH2 0xEBD JUMP JUMPDEST SWAP3 SWAP2 POP POP JUMP JUMPDEST PUSH0 PUSH1 0x20 DUP3 DUP5 SUB SLT ISZERO PUSH2 0xEFC JUMPI PUSH2 0xEFB PUSH2 0xE85 JUMP JUMPDEST JUMPDEST PUSH0 PUSH2 0xF09 DUP5 DUP3 DUP6 ADD PUSH2 0xED3 JUMP JUMPDEST SWAP2 POP POP SWAP3 SWAP2 POP POP JUMP JUMPDEST PUSH2 0xF1B DUP2 PUSH2 0xEAC JUMP JUMPDEST DUP3 MSTORE POP POP JUMP JUMPDEST PUSH0 DUP2 MLOAD SWAP1 POP SWAP2 SWAP1 POP JUMP JUMPDEST PUSH0 DUP3 DUP3 MSTORE PUSH1 0x20 DUP3 ADD SWAP1 POP SWAP3 SWAP2 POP POP JUMP JUMPDEST DUP3 DUP2 DUP4 MCOPY PUSH0 DUP4 DUP4 ADD MSTORE POP POP POP JUMP JUMPDEST PUSH0 PUSH1 0x1F NOT PUSH1 0x1F DUP4 ADD AND SWAP1 POP SWAP2 SWAP1 POP JUMP JUMPDEST PUSH0 PUSH2 0xF63 DUP3 PUSH2 0xF21 JUMP JUMPDEST PUSH2 0xF6D DUP2 DUP6 PUSH2 0xF2B JUMP JUMPDEST SWAP4 POP PUSH2 0xF7D DUP2 DUP6 PUSH1 0x20 DUP7 ADD PUSH2 0xF3B JUMP JUMPDEST PUSH2 0xF86 DUP2 PUSH2 0xF49 JUMP JUMPDEST DUP5 ADD SWAP2 POP POP SWAP3 SWAP2 POP POP JUMP JUMPDEST PUSH0 DUP2 ISZERO ISZERO SWAP1 POP SWAP2 SWAP1 POP JUMP JUMPDEST PUSH2 0xFA5 DUP2 PUSH2 0xF91 JUMP JUMPDEST DUP3 MSTORE POP POP JUMP JUMPDEST PUSH0 PUSH1 0x60 DUP3 ADD SWAP1 POP PUSH2 0xFBE PUSH0 DUP4 ADD DUP7 PUSH2 0xF12 JUMP JUMPDEST DUP2 DUP2 SUB PUSH1 0x20 DUP4 ADD MSTORE PUSH2 0xFD0 DUP2 DUP6 PUSH2 0xF59 JUMP JUMPDEST SWAP1 POP PUSH2 0xFDF PUSH1 0x40 DUP4 ADD DUP5 PUSH2 0xF9C JUMP JUMPDEST SWAP5 SWAP4 POP POP POP POP JUMP JUMPDEST PUSH0 PUSH1 0xC0 DUP3 ADD SWAP1 POP DUP2 DUP2 SUB PUSH0 DUP4 ADD MSTORE PUSH2 0xFFF DUP2 DUP10 PUSH2 0xF59 JUMP JUMPDEST SWAP1 POP DUP2 DUP2 SUB PUSH1 0x20 DUP4 ADD MSTORE PUSH2 0x1013 DUP2 DUP9 PUSH2 0xF59 JUMP JUMPDEST SWAP1 POP DUP2 DUP2 SUB PUSH1 0x40 DUP4 ADD MSTORE PUSH2 0x1027 DUP2 DUP8 PUSH2 0xF59 JUMP JUMPDEST SWAP1 POP DUP2 DUP2 SUB PUSH1 0x60 DUP4 ADD MSTORE PUSH2 0x103B DUP2 DUP7 PUSH2 0xF59 JUMP JUMPDEST SWAP1 POP DUP2 DUP2 SUB PUSH1 0x80 DUP4 ADD MSTORE PUSH2 0x104F DUP2 DUP6 PUSH2 0xF59 JUMP JUMPDEST SWAP1 POP PUSH2 0x105E PUSH1 0xA0 DUP4 ADD DUP5 PUSH2 0xF9C JUMP JUMPDEST SWAP8 SWAP7 POP POP POP POP POP POP POP JUMP JUMPDEST PUSH0 PUSH1 0x20 DUP3 ADD SWAP1 POP PUSH2 0x107C PUSH0 DUP4 ADD DUP5 PUSH2 0xF12 JUMP JUMPDEST SWAP3 SWAP2 POP POP JUMP JUMPDEST PUSH0 DUP1 REVERT JUMPDEST PUSH0 DUP1 REVERT JUMPDEST PUSH32 0x4E487B7100000000000000000000000000000000000000000000000000000000 PUSH0 MSTORE PUSH1 0x41 PUSH1 0x4 MSTORE PUSH1 0x24 PUSH0 REVERT JUMPDEST PUSH2 0x10C0 DUP3 PUSH2 0xF49 JUMP JUMPDEST DUP2 ADD DUP2 DUP2 LT PUSH8 0xFFFFFFFFFFFFFFFF DUP3 GT OR ISZERO PUSH2 0x10DF JUMPI PUSH2 0x10DE PUSH2 0x108A JUMP JUMPDEST JUMPDEST DUP1 PUSH1 0x40 MSTORE POP POP POP JUMP JUMPDEST PUSH0 PUSH2 0x10F1 PUSH2 0xE7C JUMP JUMPDEST SWAP1 POP PUSH2 0x10FD DUP3 DUP3 PUSH2 0x10B7 JUMP JUMPDEST SWAP2 SWAP1 POP JUMP JUMPDEST PUSH0 PUSH8 0xFFFFFFFFFFFFFFFF DUP3 GT ISZERO PUSH2 0x111C JUMPI PUSH2 0x111B PUSH2 0x108A JUMP JUMPDEST JUMPDEST PUSH2 0x1125 DUP3 PUSH2 0xF49 JUMP JUMPDEST SWAP1 POP PUSH1 0x20 DUP2 ADD SWAP1 POP SWAP2 SWAP1 POP JUMP JUMPDEST DUP3 DUP2 DUP4 CALLDATACOPY PUSH0 DUP4 DUP4 ADD MSTORE POP POP POP JUMP JUMPDEST PUSH0 PUSH2 0x1152 PUSH2 0x114D DUP5 PUSH2 0x1102 JUMP JUMPDEST PUSH2 0x10E8 JUMP JUMPDEST SWAP1 POP DUP3 DUP2 MSTORE PUSH1 0x20 DUP2 ADD DUP5 DUP5 DUP5 ADD GT ISZERO PUSH2 0x116E JUMPI PUSH2 0x116D PUSH2 0x1086 JUMP JUMPDEST JUMPDEST PUSH2 0x1179 DUP5 DUP3 DUP6 PUSH2 0x1132 JUMP JUMPDEST POP SWAP4 SWAP3 POP POP POP JUMP JUMPDEST PUSH0 DUP3 PUSH1 0x1F DUP4 ADD SLT PUSH2 0x1195 JUMPI PUSH2 0x1194 PUSH2 0x1082 JUMP JUMPDEST JUMPDEST DUP2 CALLDATALOAD PUSH2 0x11A5 DUP5 DUP3 PUSH1 0x20 DUP7 ADD PUSH2 0x1140 JUMP JUMPDEST SWAP2 POP POP SWAP3 SWAP2 POP POP JUMP JUMPDEST PUSH2 0x11B7 DUP2 PUSH2 0xF91 JUMP JUMPDEST DUP2 EQ PUSH2 0x11C1 JUMPI PUSH0 DUP1 REVERT JUMPDEST POP JUMP JUMPDEST PUSH0 DUP2 CALLDATALOAD SWAP1 POP PUSH2 0x11D2 DUP2 PUSH2 0x11AE JUMP JUMPDEST SWAP3 SWAP2 POP POP JUMP JUMPDEST PUSH0 DUP1 PUSH0 PUSH1 0x60 DUP5 DUP7 SUB SLT ISZERO PUSH2 0x11EF JUMPI PUSH2 0x11EE PUSH2 0xE85 JUMP JUMPDEST JUMPDEST PUSH0 PUSH2 0x11FC DUP7 DUP3 DUP8 ADD PUSH2 0xED3 JUMP JUMPDEST SWAP4 POP POP PUSH1 0x20 DUP5 ADD CALLDATALOAD PUSH8 0xFFFFFFFFFFFFFFFF DUP2 GT ISZERO PUSH2 0x121D JUMPI PUSH2 0x121C PUSH2 0xE89 JUMP JUMPDEST JUMPDEST PUSH2 0x1229 DUP7 DUP3 DUP8 ADD PUSH2 0x1181 JUMP JUMPDEST SWAP3 POP POP PUSH1 0x40 PUSH2 0x123A DUP7 DUP3 DUP8 ADD PUSH2 0x11C4 JUMP JUMPDEST SWAP2 POP POP SWAP3 POP SWAP3 POP SWAP3 JUMP JUMPDEST PUSH0 PUSH1 0xA0 DUP3 ADD SWAP1 POP DUP2 DUP2 SUB PUSH0 DUP4 ADD MSTORE PUSH2 0x125C DUP2 DUP9 PUSH2 0xF59 JUMP JUMPDEST SWAP1 POP DUP2 DUP2 SUB PUSH1 0x20 DUP4 ADD MSTORE PUSH2 0x1270 DUP2 DUP8 PUSH2 0xF59 JUMP JUMPDEST SWAP1 POP DUP2 DUP2 SUB PUSH1 0x40 DUP4 ADD MSTORE PUSH2 0x1284 DUP2 DUP7 PUSH2 0xF59 JUMP JUMPDEST SWAP1 POP DUP2 DUP2 SUB PUSH1 0x60 DUP4 ADD MSTORE PUSH2 0x1298 DUP2 DUP6 PUSH2 0xF59 JUMP JUMPDEST SWAP1 POP DUP2 DUP2 SUB PUSH1 0x80 DUP4 ADD MSTORE PUSH2 0x12AC DUP2 DUP5 PUSH2 0xF59 JUMP JUMPDEST SWAP1 POP SWAP7 SWAP6 POP POP POP POP POP POP JUMP JUMPDEST PUSH0 DUP2 SWAP1 POP SWAP2 SWAP1 POP JUMP JUMPDEST PUSH0 PUSH2 0x12DB PUSH2 0x12D6 PUSH2 0x12D1 DUP5 PUSH2 0xE8D JUMP JUMPDEST PUSH2 0x12B8 JUMP JUMPDEST PUSH2 0xE8D JUMP JUMPDEST SWAP1 POP SWAP2 SWAP1 POP JUMP JUMPDEST PUSH0 PUSH2 0x12EC DUP3 PUSH2 0x12C1 JUMP JUMPDEST SWAP1 POP SWAP2 SWAP1 POP JUMP JUMPDEST PUSH0 PUSH2 0x12FD DUP3 PUSH2 0x12E2 JUMP JUMPDEST SWAP1 POP SWAP2 SWAP1 POP JUMP JUMPDEST PUSH2 0x130D DUP2 PUSH2 0x12F3 JUMP JUMPDEST DUP3 MSTORE POP POP JUMP JUMPDEST PUSH0 PUSH1 0x20 DUP3 ADD SWAP1 POP PUSH2 0x1326 PUSH0 DUP4 ADD DUP5 PUSH2 0x1304 JUMP JUMPDEST SWAP3 SWAP2 POP POP JUMP JUMPDEST PUSH0 DUP2 SWAP1 POP SWAP2 SWAP1 POP JUMP JUMPDEST PUSH2 0x133E DUP2 PUSH2 0x132C JUMP JUMPDEST DUP2 EQ PUSH2 0x1348 JUMPI PUSH0 DUP1 REVERT JUMPDEST POP JUMP JUMPDEST PUSH0 DUP2 CALLDATALOAD SWAP1 POP PUSH2 0x1359 DUP2 PUSH2 0x1335 JUMP JUMPDEST SWAP3 SWAP2 POP POP JUMP JUMPDEST PUSH0 PUSH1 0x20 DUP3 DUP5 SUB SLT ISZERO PUSH2 0x1374 JUMPI PUSH2 0x1373 PUSH2 0xE85 JUMP JUMPDEST JUMPDEST PUSH0 PUSH2 0x1381 DUP5 DUP3 DUP6 ADD PUSH2 0x134B JUMP JUMPDEST SWAP2 POP POP SWAP3 SWAP2 POP POP JUMP JUMPDEST PUSH32 0x4F6E6C792074686520686F73706974616C2063616E20706572666F726D207468 PUSH0 DUP3 ADD MSTORE PUSH32 0x697320616374696F6E0000000000000000000000000000000000000000000000 PUSH1 0x20 DUP3 ADD MSTORE POP JUMP JUMPDEST PUSH0 PUSH2 0x13E4 PUSH1 0x29 DUP4 PUSH2 0xF2B JUMP JUMPDEST SWAP2 POP PUSH2 0x13EF DUP3 PUSH2 0x138A JUMP JUMPDEST PUSH1 0x40 DUP3 ADD SWAP1 POP SWAP2 SWAP1 POP JUMP JUMPDEST PUSH0 PUSH1 0x20 DUP3 ADD SWAP1 POP DUP2 DUP2 SUB PUSH0 DUP4 ADD MSTORE PUSH2 0x1411 DUP2 PUSH2 0x13D8 JUMP JUMPDEST SWAP1 POP SWAP2 SWAP1 POP JUMP JUMPDEST PUSH0 DUP2 MLOAD SWAP1 POP PUSH2 0x1426 DUP2 PUSH2 0xEBD JUMP JUMPDEST SWAP3 SWAP2 POP POP JUMP JUMPDEST PUSH0 PUSH1 0x20 DUP3 DUP5 SUB SLT ISZERO PUSH2 0x1441 JUMPI PUSH2 0x1440 PUSH2 0xE85 JUMP JUMPDEST JUMPDEST PUSH0 PUSH2 0x144E DUP5 DUP3 DUP6 ADD PUSH2 0x1418 JUMP JUMPDEST SWAP2 POP POP SWAP3 SWAP2 POP POP JUMP JUMPDEST PUSH32 0x50617469656E7420697320616C726561647920726567697374657265642E0000 PUSH0 DUP3 ADD MSTORE POP JUMP JUMPDEST PUSH0 PUSH2 0x148B PUSH1 0x1E DUP4 PUSH2 0xF2B JUMP JUMPDEST SWAP2 POP PUSH2 0x1496 DUP3 PUSH2 0x1457 JUMP JUMPDEST PUSH1 0x20 DUP3 ADD SWAP1 POP SWAP2 SWAP1 POP JUMP JUMPDEST PUSH0 PUSH1 0x20 DUP3 ADD SWAP1 POP DUP2 DUP2 SUB PUSH0 DUP4 ADD MSTORE PUSH2 0x14B8 DUP2 PUSH2 0x147F JUMP JUMPDEST SWAP1 POP SWAP2 SWAP1 POP JUMP JUMPDEST PUSH0 PUSH1 0x40 DUP3 ADD SWAP1 POP PUSH2 0x14D2 PUSH0 DUP4 ADD DUP6 PUSH2 0xF12 JUMP JUMPDEST PUSH2 0x14DF PUSH1 0x20 DUP4 ADD DUP5 PUSH2 0xF9C JUMP JUMPDEST SWAP4 SWAP3 POP POP POP JUMP JUMPDEST PUSH32 0x4E487B7100000000000000000000000000000000000000000000000000000000 PUSH0 MSTORE PUSH1 0x22 PUSH1 0x4 MSTORE PUSH1 0x24 PUSH0 REVERT JUMPDEST PUSH0 PUSH1 0x2 DUP3 DIV SWAP1 POP PUSH1 0x1 DUP3 AND DUP1 PUSH2 0x152A JUMPI PUSH1 0x7F DUP3 AND SWAP2 POP JUMPDEST PUSH1 0x20 DUP3 LT DUP2 SUB PUSH2 0x153D JUMPI PUSH2 0x153C PUSH2 0x14E6 JUMP JUMPDEST JUMPDEST POP SWAP2 SWAP1 POP JUMP JUMPDEST PUSH32 0x50617469656E74206973206E6F7420726567697374657265642E000000000000 PUSH0 DUP3 ADD MSTORE POP JUMP JUMPDEST PUSH0 PUSH2 0x1577 PUSH1 0x1A DUP4 PUSH2 0xF2B JUMP JUMPDEST SWAP2 POP PUSH2 0x1582 DUP3 PUSH2 0x1543 JUMP JUMPDEST PUSH1 0x20 DUP3 ADD SWAP1 POP SWAP2 SWAP1 POP JUMP JUMPDEST PUSH0 PUSH1 0x20 DUP3 ADD SWAP1 POP DUP2 DUP2 SUB PUSH0 DUP4 ADD MSTORE PUSH2 0x15A4 DUP2 PUSH2 0x156B JUMP JUMPDEST SWAP1 POP SWAP2 SWAP1 POP JUMP JUMPDEST PUSH32 0x5375626A65637420636F6E7472616374206E6F74206C696E6B65642E00000000 PUSH0 DUP3 ADD MSTORE POP JUMP JUMPDEST PUSH0 PUSH2 0x15DF PUSH1 0x1C DUP4 PUSH2 0xF2B JUMP JUMPDEST SWAP2 POP PUSH2 0x15EA DUP3 PUSH2 0x15AB JUMP JUMPDEST PUSH1 0x20 DUP3 ADD SWAP1 POP SWAP2 SWAP1 POP JUMP JUMPDEST PUSH0 PUSH1 0x20 DUP3 ADD SWAP1 POP DUP2 DUP2 SUB PUSH0 DUP4 ADD MSTORE PUSH2 0x160C DUP2 PUSH2 0x15D3 JUMP JUMPDEST SWAP1 POP SWAP2 SWAP1 POP JUMP JUMPDEST PUSH0 PUSH2 0x1625 PUSH2 0x1620 DUP5 PUSH2 0x1102 JUMP JUMPDEST PUSH2 0x10E8 JUMP JUMPDEST SWAP1 POP DUP3 DUP2 MSTORE PUSH1 0x20 DUP2 ADD DUP5 DUP5 DUP5 ADD GT ISZERO PUSH2 0x1641 JUMPI PUSH2 0x1640 PUSH2 0x1086 JUMP JUMPDEST JUMPDEST PUSH2 0x164C DUP5 DUP3 DUP6 PUSH2 0xF3B JUMP JUMPDEST POP SWAP4 SWAP3 POP POP POP JUMP JUMPDEST PUSH0 DUP3 PUSH1 0x1F DUP4 ADD SLT PUSH2 0x1668 JUMPI PUSH2 0x1667 PUSH2 0x1082 JUMP JUMPDEST JUMPDEST DUP2 MLOAD PUSH2 0x1678 DUP5 DUP3 PUSH1 0x20 DUP7 ADD PUSH2 0x1613 JUMP JUMPDEST SWAP2 POP POP SWAP3 SWAP2 POP POP JUMP JUMPDEST PUSH0 DUP2 MLOAD SWAP1 POP PUSH2 0x168F DUP2 PUSH2 0x11AE JUMP JUMPDEST SWAP3 SWAP2 POP POP JUMP JUMPDEST PUSH0 DUP1 PUSH0 DUP1 PUSH0 PUSH1 0xA0 DUP7 DUP9 SUB SLT ISZERO PUSH2 0x16AE JUMPI PUSH2 0x16AD PUSH2 0xE85 JUMP JUMPDEST JUMPDEST PUSH0 DUP7 ADD MLOAD PUSH8 0xFFFFFFFFFFFFFFFF DUP2 GT ISZERO PUSH2 0x16CB JUMPI PUSH2 0x16CA PUSH2 0xE89 JUMP JUMPDEST JUMPDEST PUSH2 0x16D7 DUP9 DUP3 DUP10 ADD PUSH2 0x1654 JUMP JUMPDEST SWAP6 POP POP PUSH1 0x20 DUP7 ADD MLOAD PUSH8 0xFFFFFFFFFFFFFFFF DUP2 GT ISZERO PUSH2 0x16F8 JUMPI PUSH2 0x16F7 PUSH2 0xE89 JUMP JUMPDEST JUMPDEST PUSH2 0x1704 DUP9 DUP3 DUP10 ADD PUSH2 0x1654 JUMP JUMPDEST SWAP5 POP POP PUSH1 0x40 DUP7 ADD MLOAD PUSH8 0xFFFFFFFFFFFFFFFF DUP2 GT ISZERO PUSH2 0x1725 JUMPI PUSH2 0x1724 PUSH2 0xE89 JUMP JUMPDEST JUMPDEST PUSH2 0x1731 DUP9 DUP3 DUP10 ADD PUSH2 0x1654 JUMP JUMPDEST SWAP4 POP POP PUSH1 0x60 DUP7 ADD MLOAD PUSH8 0xFFFFFFFFFFFFFFFF DUP2 GT ISZERO PUSH2 0x1752 JUMPI PUSH2 0x1751 PUSH2 0xE89 JUMP JUMPDEST JUMPDEST PUSH2 0x175E DUP9 DUP3 DUP10 ADD PUSH2 0x1654 JUMP JUMPDEST SWAP3 POP POP PUSH1 0x80 PUSH2 0x176F DUP9 DUP3 DUP10 ADD PUSH2 0x1681 JUMP JUMPDEST SWAP2 POP POP SWAP3 SWAP6 POP SWAP3 SWAP6 SWAP1 SWAP4 POP JUMP JUMPDEST PUSH0 PUSH1 0x40 DUP3 ADD SWAP1 POP PUSH2 0x178F PUSH0 DUP4 ADD DUP6 PUSH2 0xF12 JUMP JUMPDEST PUSH2 0x179C PUSH1 0x20 DUP4 ADD DUP5 PUSH2 0xF12 JUMP JUMPDEST SWAP4 SWAP3 POP POP POP JUMP JUMPDEST PUSH0 DUP2 SWAP1 POP DUP2 PUSH0 MSTORE PUSH1 0x20 PUSH0 KECCAK256 SWAP1 POP SWAP2 SWAP1 POP JUMP JUMPDEST PUSH0 PUSH1 0x20 PUSH1 0x1F DUP4 ADD DIV SWAP1 POP SWAP2 SWAP1 POP JUMP JUMPDEST PUSH0 DUP3 DUP3 SHL SWAP1 POP SWAP3 SWAP2 POP POP JUMP JUMPDEST PUSH0 PUSH1 0x8 DUP4 MUL PUSH2 0x17FF PUSH32 0xFFFFFFFFFFFFFFFFFFFFFFFFFFFFFFFFFFFFFFFFFFFFFFFFFFFFFFFFFFFFFFFF DUP3 PUSH2 0x17C4 JUMP JUMPDEST PUSH2 0x1809 DUP7 DUP4 PUSH2 0x17C4 JUMP JUMPDEST SWAP6 POP DUP1 NOT DUP5 AND SWAP4 POP DUP1 DUP7 AND DUP5 OR SWAP3 POP POP POP SWAP4 SWAP3 POP POP POP JUMP JUMPDEST PUSH0 PUSH2 0x183B PUSH2 0x1836 PUSH2 0x1831 DUP5 PUSH2 0x132C JUMP JUMPDEST PUSH2 0x12B8 JUMP JUMPDEST PUSH2 0x132C JUMP JUMPDEST SWAP1 POP SWAP2 SWAP1 POP JUMP JUMPDEST PUSH0 DUP2 SWAP1 POP SWAP2 SWAP1 POP JUMP JUMPDEST PUSH2 0x1854 DUP4 PUSH2 0x1821 JUMP JUMPDEST PUSH2 0x1868 PUSH2 0x1860 DUP3 PUSH2 0x1842 JUMP JUMPDEST DUP5 DUP5 SLOAD PUSH2 0x17D0 JUMP JUMPDEST DUP3 SSTORE POP POP POP POP JUMP JUMPDEST PUSH0 SWAP1 JUMP JUMPDEST PUSH2 0x187C PUSH2 0x1870 JUMP JUMPDEST PUSH2 0x1887 DUP2 DUP5 DUP5 PUSH2 0x184B JUMP JUMPDEST POP POP POP JUMP JUMPDEST JUMPDEST DUP2 DUP2 LT ISZERO PUSH2 0x18AA JUMPI PUSH2 0x189F PUSH0 DUP3 PUSH2 0x1874 JUMP JUMPDEST PUSH1 0x1 DUP2 ADD SWAP1 POP PUSH2 0x188D JUMP JUMPDEST POP POP JUMP JUMPDEST PUSH1 0x1F DUP3 GT ISZERO PUSH2 0x18EF JUMPI PUSH2 0x18C0 DUP2 PUSH2 0x17A3 JUMP JUMPDEST PUSH2 0x18C9 DUP5 PUSH2 0x17B5 JUMP JUMPDEST DUP2 ADD PUSH1 0x20 DUP6 LT ISZERO PUSH2 0x18D8 JUMPI DUP2 SWAP1 POP JUMPDEST PUSH2 0x18EC PUSH2 0x18E4 DUP6 PUSH2 0x17B5 JUMP JUMPDEST DUP4 ADD DUP3 PUSH2 0x188C JUMP JUMPDEST POP POP JUMPDEST POP POP POP JUMP JUMPDEST PUSH0 DUP3 DUP3 SHR SWAP1 POP SWAP3 SWAP2 POP POP JUMP JUMPDEST PUSH0 PUSH2 0x190F PUSH0 NOT DUP5 PUSH1 0x8 MUL PUSH2 0x18F4 JUMP JUMPDEST NOT DUP1 DUP4 AND SWAP2 POP POP SWAP3 SWAP2 POP POP JUMP JUMPDEST PUSH0 PUSH2 0x1927 DUP4 DUP4 PUSH2 0x1900 JUMP JUMPDEST SWAP2 POP DUP3 PUSH1 0x2 MUL DUP3 OR SWAP1 POP SWAP3 SWAP2 POP POP JUMP JUMPDEST PUSH2 0x1940 DUP3 PUSH2 0xF21 JUMP JUMPDEST PUSH8 0xFFFFFFFFFFFFFFFF DUP2 GT ISZERO PUSH2 0x1959 JUMPI PUSH2 0x1958 PUSH2 0x108A JUMP JUMPDEST JUMPDEST PUSH2 0x1963 DUP3 SLOAD PUSH2 0x1513 JUMP JUMPDEST PUSH2 0x196E DUP3 DUP3 DUP6 PUSH2 0x18AE JUMP JUMPDEST PUSH0 PUSH1 0x20 SWAP1 POP PUSH1 0x1F DUP4 GT PUSH1 0x1 DUP2 EQ PUSH2 0x199F JUMPI PUSH0 DUP5 ISZERO PUSH2 0x198D JUMPI DUP3 DUP8 ADD MLOAD SWAP1 POP JUMPDEST PUSH2 0x1997 DUP6 DUP3 PUSH2 0x191C JUMP JUMPDEST DUP7 SSTORE POP PUSH2 0x19FE JUMP JUMPDEST PUSH1 0x1F NOT DUP5 AND PUSH2 0x19AD DUP7 PUSH2 0x17A3 JUMP JUMPDEST PUSH0 JUMPDEST DUP3 DUP2 LT ISZERO PUSH2 0x19D4 JUMPI DUP5 DUP10 ADD MLOAD DUP3 SSTORE PUSH1 0x1 DUP3 ADD SWAP2 POP PUSH1 0x20 DUP6 ADD SWAP5 POP PUSH1 0x20 DUP2 ADD SWAP1 POP PUSH2 0x19AF JUMP JUMPDEST DUP7 DUP4 LT ISZERO PUSH2 0x19F1 JUMPI DUP5 DUP10 ADD MLOAD PUSH2 0x19ED PUSH1 0x1F DUP10 AND DUP3 PUSH2 0x1900 JUMP JUMPDEST DUP4 SSTORE POP JUMPDEST PUSH1 0x1 PUSH1 0x2 DUP9 MUL ADD DUP9 SSTORE POP POP POP JUMPDEST POP POP POP POP POP POP JUMP JUMPDEST PUSH0 PUSH1 0x20 DUP3 ADD SWAP1 POP DUP2 DUP2 SUB PUSH0 DUP4 ADD MSTORE PUSH2 0x1A1E DUP2 DUP5 PUSH2 0xF59 JUMP JUMPDEST SWAP1 POP SWAP3 SWAP2 POP POP JUMP JUMPDEST PUSH32 0x436F6E73656E74206E6F74206772616E74656400000000000000000000000000 PUSH0 DUP3 ADD MSTORE POP JUMP JUMPDEST PUSH0 PUSH2 0x1A5A PUSH1 0x13 DUP4 PUSH2 0xF2B JUMP JUMPDEST SWAP2 POP PUSH2 0x1A65 DUP3 PUSH2 0x1A26 JUMP JUMPDEST PUSH1 0x20 DUP3 ADD SWAP1 POP SWAP2 SWAP1 POP JUMP JUMPDEST PUSH0 PUSH1 0x20 DUP3 ADD SWAP1 POP DUP2 DUP2 SUB PUSH0 DUP4 ADD MSTORE PUSH2 0x1A87 DUP2 PUSH2 0x1A4E JUMP JUMPDEST SWAP1 POP SWAP2 SWAP1 POP JUMP INVALID LOG2 PUSH5 0x6970667358 0x22 SLT KECCAK256 CALLER PUSH6 0x7E8C2FC9ABAC 0x2D SWAP3 0x23 0xD4 TSTORE SWAP10 0x2A PUSH7 0xC5EF6B8E299D1F RETURNDATASIZE 0xAA CALLDATASIZE 0xA5 0xD5 0x1F SWAP10 0xE9 PUSH5 0x64736F6C63 NUMBER STOP ADDMOD BYTE STOP CALLER ",
							"sourceMap": "2834:4227:0:-:0;;;3579:54;;;;;;;;;;3615:10;3604:8;;:21;;;;;;;;;;;;;;;;;;2834:4227;;;;;;"
						},
						"deployedBytecode": {
							"functionDebugData": {
								"@GetPatientInfo_446": {
									"entryPoint": 1531,
									"id": 446,
									"parameterSlots": 1,
									"returnSlots": 6
								},
								"@LoadPatientInfoFromSubject_303": {
									"entryPoint": 555,
									"id": 303,
									"parameterSlots": 1,
									"returnSlots": 0
								},
								"@ProvideDataIfConsentGranted_509": {
									"entryPoint": 3043,
									"id": 509,
									"parameterSlots": 1,
									"returnSlots": 5
								},
								"@RegisterPatientCheckup_351": {
									"entryPoint": 2515,
									"id": 351,
									"parameterSlots": 3,
									"returnSlots": 0
								},
								"@RequestConsentFromPatient_370": {
									"entryPoint": 2270,
									"id": 370,
									"parameterSlots": 1,
									"returnSlots": 0
								},
								"@hospital_180": {
									"entryPoint": 3577,
									"id": 180,
									"parameterSlots": 0,
									"returnSlots": 0
								},
								"@patientList_191": {
									"entryPoint": 3649,
									"id": 191,
									"parameterSlots": 0,
									"returnSlots": 0
								},
								"@patientToSubject_188": {
									"entryPoint": 2467,
									"id": 188,
									"parameterSlots": 0,
									"returnSlots": 0
								},
								"@patients_206": {
									"entryPoint": 1316,
									"id": 206,
									"parameterSlots": 0,
									"returnSlots": 0
								},
								"@requester_194": {
									"entryPoint": 3612,
									"id": 194,
									"parameterSlots": 0,
									"returnSlots": 0
								},
								"abi_decode_available_length_t_string_memory_ptr": {
									"entryPoint": 4416,
									"id": null,
									"parameterSlots": 3,
									"returnSlots": 1
								},
								"abi_decode_available_length_t_string_memory_ptr_fromMemory": {
									"entryPoint": 5651,
									"id": null,
									"parameterSlots": 3,
									"returnSlots": 1
								},
								"abi_decode_t_address": {
									"entryPoint": 3795,
									"id": null,
									"parameterSlots": 2,
									"returnSlots": 1
								},
								"abi_decode_t_address_fromMemory": {
									"entryPoint": 5144,
									"id": null,
									"parameterSlots": 2,
									"returnSlots": 1
								},
								"abi_decode_t_bool": {
									"entryPoint": 4548,
									"id": null,
									"parameterSlots": 2,
									"returnSlots": 1
								},
								"abi_decode_t_bool_fromMemory": {
									"entryPoint": 5761,
									"id": null,
									"parameterSlots": 2,
									"returnSlots": 1
								},
								"abi_decode_t_string_memory_ptr": {
									"entryPoint": 4481,
									"id": null,
									"parameterSlots": 2,
									"returnSlots": 1
								},
								"abi_decode_t_string_memory_ptr_fromMemory": {
									"entryPoint": 5716,
									"id": null,
									"parameterSlots": 2,
									"returnSlots": 1
								},
								"abi_decode_t_uint256": {
									"entryPoint": 4939,
									"id": null,
									"parameterSlots": 2,
									"returnSlots": 1
								},
								"abi_decode_tuple_t_address": {
									"entryPoint": 3815,
									"id": null,
									"parameterSlots": 2,
									"returnSlots": 1
								},
								"abi_decode_tuple_t_address_fromMemory": {
									"entryPoint": 5164,
									"id": null,
									"parameterSlots": 2,
									"returnSlots": 1
								},
								"abi_decode_tuple_t_addresst_string_memory_ptrt_bool": {
									"entryPoint": 4568,
									"id": null,
									"parameterSlots": 2,
									"returnSlots": 3
								},
								"abi_decode_tuple_t_string_memory_ptrt_string_memory_ptrt_string_memory_ptrt_string_memory_ptrt_bool_fromMemory": {
									"entryPoint": 5781,
									"id": null,
									"parameterSlots": 2,
									"returnSlots": 5
								},
								"abi_decode_tuple_t_uint256": {
									"entryPoint": 4959,
									"id": null,
									"parameterSlots": 2,
									"returnSlots": 1
								},
								"abi_encode_t_address_to_t_address_fromStack": {
									"entryPoint": 3858,
									"id": null,
									"parameterSlots": 2,
									"returnSlots": 0
								},
								"abi_encode_t_bool_to_t_bool_fromStack": {
									"entryPoint": 3996,
									"id": null,
									"parameterSlots": 2,
									"returnSlots": 0
								},
								"abi_encode_t_contract$_Requester_$640_to_t_address_fromStack": {
									"entryPoint": 4868,
									"id": null,
									"parameterSlots": 2,
									"returnSlots": 0
								},
								"abi_encode_t_string_memory_ptr_to_t_string_memory_ptr_fromStack": {
									"entryPoint": 3929,
									"id": null,
									"parameterSlots": 2,
									"returnSlots": 1
								},
								"abi_encode_t_stringliteral_65c08c67b2ccfb5624ed788a56f34f1c05453460e42d277525f575d31761c99d_to_t_string_memory_ptr_fromStack": {
									"entryPoint": 5587,
									"id": null,
									"parameterSlots": 1,
									"returnSlots": 1
								},
								"abi_encode_t_stringliteral_73dc537bc000c5f3f3a5a552bd609e805a6bc9a2d3e20e73e52f7ab100ffae2c_to_t_string_memory_ptr_fromStack": {
									"entryPoint": 6734,
									"id": null,
									"parameterSlots": 1,
									"returnSlots": 1
								},
								"abi_encode_t_stringliteral_84ff94bbaa57137b35f9b8f39fdeaeff6b0a3545367c4451daaa9ca05b0f93d1_to_t_string_memory_ptr_fromStack": {
									"entryPoint": 5247,
									"id": null,
									"parameterSlots": 1,
									"returnSlots": 1
								},
								"abi_encode_t_stringliteral_89c5e7387e569ef43a6ecfd5c0f3394d72ac3f5e80b69be050c53833f4edfb44_to_t_string_memory_ptr_fromStack": {
									"entryPoint": 5483,
									"id": null,
									"parameterSlots": 1,
									"returnSlots": 1
								},
								"abi_encode_t_stringliteral_a015b263109441687c0351efc41c46e1c1fc6a3764364e97b6879c3be83d27a6_to_t_string_memory_ptr_fromStack": {
									"entryPoint": 5080,
									"id": null,
									"parameterSlots": 1,
									"returnSlots": 1
								},
								"abi_encode_tuple_t_address__to_t_address__fromStack_reversed": {
									"entryPoint": 4201,
									"id": null,
									"parameterSlots": 2,
									"returnSlots": 1
								},
								"abi_encode_tuple_t_address_t_address__to_t_address_t_address__fromStack_reversed": {
									"entryPoint": 6012,
									"id": null,
									"parameterSlots": 3,
									"returnSlots": 1
								},
								"abi_encode_tuple_t_address_t_bool__to_t_address_t_bool__fromStack_reversed": {
									"entryPoint": 5311,
									"id": null,
									"parameterSlots": 3,
									"returnSlots": 1
								},
								"abi_encode_tuple_t_address_t_string_memory_ptr_t_bool__to_t_address_t_string_memory_ptr_t_bool__fromStack_reversed": {
									"entryPoint": 4011,
									"id": null,
									"parameterSlots": 4,
									"returnSlots": 1
								},
								"abi_encode_tuple_t_contract$_Requester_$640__to_t_address__fromStack_reversed": {
									"entryPoint": 4883,
									"id": null,
									"parameterSlots": 2,
									"returnSlots": 1
								},
								"abi_encode_tuple_t_string_memory_ptr__to_t_string_memory_ptr__fromStack_reversed": {
									"entryPoint": 6662,
									"id": null,
									"parameterSlots": 2,
									"returnSlots": 1
								},
								"abi_encode_tuple_t_string_memory_ptr_t_string_memory_ptr_t_string_memory_ptr_t_string_memory_ptr_t_string_memory_ptr__to_t_string_memory_ptr_t_string_memory_ptr_t_string_memory_ptr_t_string_memory_ptr_t_string_memory_ptr__fromStack_reversed": {
									"entryPoint": 4676,
									"id": null,
									"parameterSlots": 6,
									"returnSlots": 1
								},
								"abi_encode_tuple_t_string_memory_ptr_t_string_memory_ptr_t_string_memory_ptr_t_string_memory_ptr_t_string_memory_ptr_t_bool__to_t_string_memory_ptr_t_string_memory_ptr_t_string_memory_ptr_t_string_memory_ptr_t_string_memory_ptr_t_bool__fromStack_reversed": {
									"entryPoint": 4071,
									"id": null,
									"parameterSlots": 7,
									"returnSlots": 1
								},
								"abi_encode_tuple_t_stringliteral_65c08c67b2ccfb5624ed788a56f34f1c05453460e42d277525f575d31761c99d__to_t_string_memory_ptr__fromStack_reversed": {
									"entryPoint": 5621,
									"id": null,
									"parameterSlots": 1,
									"returnSlots": 1
								},
								"abi_encode_tuple_t_stringliteral_73dc537bc000c5f3f3a5a552bd609e805a6bc9a2d3e20e73e52f7ab100ffae2c__to_t_string_memory_ptr__fromStack_reversed": {
									"entryPoint": 6768,
									"id": null,
									"parameterSlots": 1,
									"returnSlots": 1
								},
								"abi_encode_tuple_t_stringliteral_84ff94bbaa57137b35f9b8f39fdeaeff6b0a3545367c4451daaa9ca05b0f93d1__to_t_string_memory_ptr__fromStack_reversed": {
									"entryPoint": 5281,
									"id": null,
									"parameterSlots": 1,
									"returnSlots": 1
								},
								"abi_encode_tuple_t_stringliteral_89c5e7387e569ef43a6ecfd5c0f3394d72ac3f5e80b69be050c53833f4edfb44__to_t_string_memory_ptr__fromStack_reversed": {
									"entryPoint": 5517,
									"id": null,
									"parameterSlots": 1,
									"returnSlots": 1
								},
								"abi_encode_tuple_t_stringliteral_a015b263109441687c0351efc41c46e1c1fc6a3764364e97b6879c3be83d27a6__to_t_string_memory_ptr__fromStack_reversed": {
									"entryPoint": 5114,
									"id": null,
									"parameterSlots": 1,
									"returnSlots": 1
								},
								"allocate_memory": {
									"entryPoint": 4328,
									"id": null,
									"parameterSlots": 1,
									"returnSlots": 1
								},
								"allocate_unbounded": {
									"entryPoint": 3708,
									"id": null,
									"parameterSlots": 0,
									"returnSlots": 1
								},
								"array_allocation_size_t_string_memory_ptr": {
									"entryPoint": 4354,
									"id": null,
									"parameterSlots": 1,
									"returnSlots": 1
								},
								"array_dataslot_t_string_storage": {
									"entryPoint": 6051,
									"id": null,
									"parameterSlots": 1,
									"returnSlots": 1
								},
								"array_length_t_string_memory_ptr": {
									"entryPoint": 3873,
									"id": null,
									"parameterSlots": 1,
									"returnSlots": 1
								},
								"array_storeLengthForEncoding_t_string_memory_ptr_fromStack": {
									"entryPoint": 3883,
									"id": null,
									"parameterSlots": 2,
									"returnSlots": 1
								},
								"clean_up_bytearray_end_slots_t_string_storage": {
									"entryPoint": 6318,
									"id": null,
									"parameterSlots": 3,
									"returnSlots": 0
								},
								"cleanup_t_address": {
									"entryPoint": 3756,
									"id": null,
									"parameterSlots": 1,
									"returnSlots": 1
								},
								"cleanup_t_bool": {
									"entryPoint": 3985,
									"id": null,
									"parameterSlots": 1,
									"returnSlots": 1
								},
								"cleanup_t_uint160": {
									"entryPoint": 3725,
									"id": null,
									"parameterSlots": 1,
									"returnSlots": 1
								},
								"cleanup_t_uint256": {
									"entryPoint": 4908,
									"id": null,
									"parameterSlots": 1,
									"returnSlots": 1
								},
								"clear_storage_range_t_bytes1": {
									"entryPoint": 6284,
									"id": null,
									"parameterSlots": 2,
									"returnSlots": 0
								},
								"convert_t_contract$_Requester_$640_to_t_address": {
									"entryPoint": 4851,
									"id": null,
									"parameterSlots": 1,
									"returnSlots": 1
								},
								"convert_t_uint160_to_t_address": {
									"entryPoint": 4834,
									"id": null,
									"parameterSlots": 1,
									"returnSlots": 1
								},
								"convert_t_uint160_to_t_uint160": {
									"entryPoint": 4801,
									"id": null,
									"parameterSlots": 1,
									"returnSlots": 1
								},
								"convert_t_uint256_to_t_uint256": {
									"entryPoint": 6177,
									"id": null,
									"parameterSlots": 1,
									"returnSlots": 1
								},
								"copy_byte_array_to_storage_from_t_string_memory_ptr_to_t_string_storage": {
									"entryPoint": 6455,
									"id": null,
									"parameterSlots": 2,
									"returnSlots": 0
								},
								"copy_calldata_to_memory_with_cleanup": {
									"entryPoint": 4402,
									"id": null,
									"parameterSlots": 3,
									"returnSlots": 0
								},
								"copy_memory_to_memory_with_cleanup": {
									"entryPoint": 3899,
									"id": null,
									"parameterSlots": 3,
									"returnSlots": 0
								},
								"divide_by_32_ceil": {
									"entryPoint": 6069,
									"id": null,
									"parameterSlots": 1,
									"returnSlots": 1
								},
								"extract_byte_array_length": {
									"entryPoint": 5395,
									"id": null,
									"parameterSlots": 1,
									"returnSlots": 1
								},
								"extract_used_part_and_set_length_of_short_byte_array": {
									"entryPoint": 6428,
									"id": null,
									"parameterSlots": 2,
									"returnSlots": 1
								},
								"finalize_allocation": {
									"entryPoint": 4279,
									"id": null,
									"parameterSlots": 2,
									"returnSlots": 0
								},
								"identity": {
									"entryPoint": 4792,
									"id": null,
									"parameterSlots": 1,
									"returnSlots": 1
								},
								"mask_bytes_dynamic": {
									"entryPoint": 6400,
									"id": null,
									"parameterSlots": 2,
									"returnSlots": 1
								},
								"panic_error_0x22": {
									"entryPoint": 5350,
									"id": null,
									"parameterSlots": 0,
									"returnSlots": 0
								},
								"panic_error_0x41": {
									"entryPoint": 4234,
									"id": null,
									"parameterSlots": 0,
									"returnSlots": 0
								},
								"prepare_store_t_uint256": {
									"entryPoint": 6210,
									"id": null,
									"parameterSlots": 1,
									"returnSlots": 1
								},
								"revert_error_1b9f4a0a5773e33b91aa01db23bf8c55fce1411167c872835e7fa00a4f17d46d": {
									"entryPoint": 4226,
									"id": null,
									"parameterSlots": 0,
									"returnSlots": 0
								},
								"revert_error_987264b3b1d58a9c7f8255e93e81c77d86d6299019c33110a076957a3e06e2ae": {
									"entryPoint": 4230,
									"id": null,
									"parameterSlots": 0,
									"returnSlots": 0
								},
								"revert_error_c1322bf8034eace5e0b5c7295db60986aa89aae5e0ea0873e4689e076861a5db": {
									"entryPoint": 3721,
									"id": null,
									"parameterSlots": 0,
									"returnSlots": 0
								},
								"revert_error_dbdddcbe895c83990c08b3492a0e83918d802a52331272ac6fdb6a7c4aea3b1b": {
									"entryPoint": 3717,
									"id": null,
									"parameterSlots": 0,
									"returnSlots": 0
								},
								"round_up_to_mul_of_32": {
									"entryPoint": 3913,
									"id": null,
									"parameterSlots": 1,
									"returnSlots": 1
								},
								"shift_left_dynamic": {
									"entryPoint": 6084,
									"id": null,
									"parameterSlots": 2,
									"returnSlots": 1
								},
								"shift_right_unsigned_dynamic": {
									"entryPoint": 6388,
									"id": null,
									"parameterSlots": 2,
									"returnSlots": 1
								},
								"storage_set_to_zero_t_uint256": {
									"entryPoint": 6260,
									"id": null,
									"parameterSlots": 2,
									"returnSlots": 0
								},
								"store_literal_in_memory_65c08c67b2ccfb5624ed788a56f34f1c05453460e42d277525f575d31761c99d": {
									"entryPoint": 5547,
									"id": null,
									"parameterSlots": 1,
									"returnSlots": 0
								},
								"store_literal_in_memory_73dc537bc000c5f3f3a5a552bd609e805a6bc9a2d3e20e73e52f7ab100ffae2c": {
									"entryPoint": 6694,
									"id": null,
									"parameterSlots": 1,
									"returnSlots": 0
								},
								"store_literal_in_memory_84ff94bbaa57137b35f9b8f39fdeaeff6b0a3545367c4451daaa9ca05b0f93d1": {
									"entryPoint": 5207,
									"id": null,
									"parameterSlots": 1,
									"returnSlots": 0
								},
								"store_literal_in_memory_89c5e7387e569ef43a6ecfd5c0f3394d72ac3f5e80b69be050c53833f4edfb44": {
									"entryPoint": 5443,
									"id": null,
									"parameterSlots": 1,
									"returnSlots": 0
								},
								"store_literal_in_memory_a015b263109441687c0351efc41c46e1c1fc6a3764364e97b6879c3be83d27a6": {
									"entryPoint": 5002,
									"id": null,
									"parameterSlots": 1,
									"returnSlots": 0
								},
								"update_byte_slice_dynamic32": {
									"entryPoint": 6096,
									"id": null,
									"parameterSlots": 3,
									"returnSlots": 1
								},
								"update_storage_value_t_uint256_to_t_uint256": {
									"entryPoint": 6219,
									"id": null,
									"parameterSlots": 3,
									"returnSlots": 0
								},
								"validator_revert_t_address": {
									"entryPoint": 3773,
									"id": null,
									"parameterSlots": 1,
									"returnSlots": 0
								},
								"validator_revert_t_bool": {
									"entryPoint": 4526,
									"id": null,
									"parameterSlots": 1,
									"returnSlots": 0
								},
								"validator_revert_t_uint256": {
									"entryPoint": 4917,
									"id": null,
									"parameterSlots": 1,
									"returnSlots": 0
								},
								"zero_value_for_split_t_uint256": {
									"entryPoint": 6256,
									"id": null,
									"parameterSlots": 0,
									"returnSlots": 1
								}
							},
							"generatedSources": [
								{
									"ast": {
										"nativeSrc": "0:24169:1",
										"nodeType": "YulBlock",
										"src": "0:24169:1",
										"statements": [
											{
												"body": {
													"nativeSrc": "47:35:1",
													"nodeType": "YulBlock",
													"src": "47:35:1",
													"statements": [
														{
															"nativeSrc": "57:19:1",
															"nodeType": "YulAssignment",
															"src": "57:19:1",
															"value": {
																"arguments": [
																	{
																		"kind": "number",
																		"nativeSrc": "73:2:1",
																		"nodeType": "YulLiteral",
																		"src": "73:2:1",
																		"type": "",
																		"value": "64"
																	}
																],
																"functionName": {
																	"name": "mload",
																	"nativeSrc": "67:5:1",
																	"nodeType": "YulIdentifier",
																	"src": "67:5:1"
																},
																"nativeSrc": "67:9:1",
																"nodeType": "YulFunctionCall",
																"src": "67:9:1"
															},
															"variableNames": [
																{
																	"name": "memPtr",
																	"nativeSrc": "57:6:1",
																	"nodeType": "YulIdentifier",
																	"src": "57:6:1"
																}
															]
														}
													]
												},
												"name": "allocate_unbounded",
												"nativeSrc": "7:75:1",
												"nodeType": "YulFunctionDefinition",
												"returnVariables": [
													{
														"name": "memPtr",
														"nativeSrc": "40:6:1",
														"nodeType": "YulTypedName",
														"src": "40:6:1",
														"type": ""
													}
												],
												"src": "7:75:1"
											},
											{
												"body": {
													"nativeSrc": "177:28:1",
													"nodeType": "YulBlock",
													"src": "177:28:1",
													"statements": [
														{
															"expression": {
																"arguments": [
																	{
																		"kind": "number",
																		"nativeSrc": "194:1:1",
																		"nodeType": "YulLiteral",
																		"src": "194:1:1",
																		"type": "",
																		"value": "0"
																	},
																	{
																		"kind": "number",
																		"nativeSrc": "197:1:1",
																		"nodeType": "YulLiteral",
																		"src": "197:1:1",
																		"type": "",
																		"value": "0"
																	}
																],
																"functionName": {
																	"name": "revert",
																	"nativeSrc": "187:6:1",
																	"nodeType": "YulIdentifier",
																	"src": "187:6:1"
																},
																"nativeSrc": "187:12:1",
																"nodeType": "YulFunctionCall",
																"src": "187:12:1"
															},
															"nativeSrc": "187:12:1",
															"nodeType": "YulExpressionStatement",
															"src": "187:12:1"
														}
													]
												},
												"name": "revert_error_dbdddcbe895c83990c08b3492a0e83918d802a52331272ac6fdb6a7c4aea3b1b",
												"nativeSrc": "88:117:1",
												"nodeType": "YulFunctionDefinition",
												"src": "88:117:1"
											},
											{
												"body": {
													"nativeSrc": "300:28:1",
													"nodeType": "YulBlock",
													"src": "300:28:1",
													"statements": [
														{
															"expression": {
																"arguments": [
																	{
																		"kind": "number",
																		"nativeSrc": "317:1:1",
																		"nodeType": "YulLiteral",
																		"src": "317:1:1",
																		"type": "",
																		"value": "0"
																	},
																	{
																		"kind": "number",
																		"nativeSrc": "320:1:1",
																		"nodeType": "YulLiteral",
																		"src": "320:1:1",
																		"type": "",
																		"value": "0"
																	}
																],
																"functionName": {
																	"name": "revert",
																	"nativeSrc": "310:6:1",
																	"nodeType": "YulIdentifier",
																	"src": "310:6:1"
																},
																"nativeSrc": "310:12:1",
																"nodeType": "YulFunctionCall",
																"src": "310:12:1"
															},
															"nativeSrc": "310:12:1",
															"nodeType": "YulExpressionStatement",
															"src": "310:12:1"
														}
													]
												},
												"name": "revert_error_c1322bf8034eace5e0b5c7295db60986aa89aae5e0ea0873e4689e076861a5db",
												"nativeSrc": "211:117:1",
												"nodeType": "YulFunctionDefinition",
												"src": "211:117:1"
											},
											{
												"body": {
													"nativeSrc": "379:81:1",
													"nodeType": "YulBlock",
													"src": "379:81:1",
													"statements": [
														{
															"nativeSrc": "389:65:1",
															"nodeType": "YulAssignment",
															"src": "389:65:1",
															"value": {
																"arguments": [
																	{
																		"name": "value",
																		"nativeSrc": "404:5:1",
																		"nodeType": "YulIdentifier",
																		"src": "404:5:1"
																	},
																	{
																		"kind": "number",
																		"nativeSrc": "411:42:1",
																		"nodeType": "YulLiteral",
																		"src": "411:42:1",
																		"type": "",
																		"value": "0xffffffffffffffffffffffffffffffffffffffff"
																	}
																],
																"functionName": {
																	"name": "and",
																	"nativeSrc": "400:3:1",
																	"nodeType": "YulIdentifier",
																	"src": "400:3:1"
																},
																"nativeSrc": "400:54:1",
																"nodeType": "YulFunctionCall",
																"src": "400:54:1"
															},
															"variableNames": [
																{
																	"name": "cleaned",
																	"nativeSrc": "389:7:1",
																	"nodeType": "YulIdentifier",
																	"src": "389:7:1"
																}
															]
														}
													]
												},
												"name": "cleanup_t_uint160",
												"nativeSrc": "334:126:1",
												"nodeType": "YulFunctionDefinition",
												"parameters": [
													{
														"name": "value",
														"nativeSrc": "361:5:1",
														"nodeType": "YulTypedName",
														"src": "361:5:1",
														"type": ""
													}
												],
												"returnVariables": [
													{
														"name": "cleaned",
														"nativeSrc": "371:7:1",
														"nodeType": "YulTypedName",
														"src": "371:7:1",
														"type": ""
													}
												],
												"src": "334:126:1"
											},
											{
												"body": {
													"nativeSrc": "511:51:1",
													"nodeType": "YulBlock",
													"src": "511:51:1",
													"statements": [
														{
															"nativeSrc": "521:35:1",
															"nodeType": "YulAssignment",
															"src": "521:35:1",
															"value": {
																"arguments": [
																	{
																		"name": "value",
																		"nativeSrc": "550:5:1",
																		"nodeType": "YulIdentifier",
																		"src": "550:5:1"
																	}
																],
																"functionName": {
																	"name": "cleanup_t_uint160",
																	"nativeSrc": "532:17:1",
																	"nodeType": "YulIdentifier",
																	"src": "532:17:1"
																},
																"nativeSrc": "532:24:1",
																"nodeType": "YulFunctionCall",
																"src": "532:24:1"
															},
															"variableNames": [
																{
																	"name": "cleaned",
																	"nativeSrc": "521:7:1",
																	"nodeType": "YulIdentifier",
																	"src": "521:7:1"
																}
															]
														}
													]
												},
												"name": "cleanup_t_address",
												"nativeSrc": "466:96:1",
												"nodeType": "YulFunctionDefinition",
												"parameters": [
													{
														"name": "value",
														"nativeSrc": "493:5:1",
														"nodeType": "YulTypedName",
														"src": "493:5:1",
														"type": ""
													}
												],
												"returnVariables": [
													{
														"name": "cleaned",
														"nativeSrc": "503:7:1",
														"nodeType": "YulTypedName",
														"src": "503:7:1",
														"type": ""
													}
												],
												"src": "466:96:1"
											},
											{
												"body": {
													"nativeSrc": "611:79:1",
													"nodeType": "YulBlock",
													"src": "611:79:1",
													"statements": [
														{
															"body": {
																"nativeSrc": "668:16:1",
																"nodeType": "YulBlock",
																"src": "668:16:1",
																"statements": [
																	{
																		"expression": {
																			"arguments": [
																				{
																					"kind": "number",
																					"nativeSrc": "677:1:1",
																					"nodeType": "YulLiteral",
																					"src": "677:1:1",
																					"type": "",
																					"value": "0"
																				},
																				{
																					"kind": "number",
																					"nativeSrc": "680:1:1",
																					"nodeType": "YulLiteral",
																					"src": "680:1:1",
																					"type": "",
																					"value": "0"
																				}
																			],
																			"functionName": {
																				"name": "revert",
																				"nativeSrc": "670:6:1",
																				"nodeType": "YulIdentifier",
																				"src": "670:6:1"
																			},
																			"nativeSrc": "670:12:1",
																			"nodeType": "YulFunctionCall",
																			"src": "670:12:1"
																		},
																		"nativeSrc": "670:12:1",
																		"nodeType": "YulExpressionStatement",
																		"src": "670:12:1"
																	}
																]
															},
															"condition": {
																"arguments": [
																	{
																		"arguments": [
																			{
																				"name": "value",
																				"nativeSrc": "634:5:1",
																				"nodeType": "YulIdentifier",
																				"src": "634:5:1"
																			},
																			{
																				"arguments": [
																					{
																						"name": "value",
																						"nativeSrc": "659:5:1",
																						"nodeType": "YulIdentifier",
																						"src": "659:5:1"
																					}
																				],
																				"functionName": {
																					"name": "cleanup_t_address",
																					"nativeSrc": "641:17:1",
																					"nodeType": "YulIdentifier",
																					"src": "641:17:1"
																				},
																				"nativeSrc": "641:24:1",
																				"nodeType": "YulFunctionCall",
																				"src": "641:24:1"
																			}
																		],
																		"functionName": {
																			"name": "eq",
																			"nativeSrc": "631:2:1",
																			"nodeType": "YulIdentifier",
																			"src": "631:2:1"
																		},
																		"nativeSrc": "631:35:1",
																		"nodeType": "YulFunctionCall",
																		"src": "631:35:1"
																	}
																],
																"functionName": {
																	"name": "iszero",
																	"nativeSrc": "624:6:1",
																	"nodeType": "YulIdentifier",
																	"src": "624:6:1"
																},
																"nativeSrc": "624:43:1",
																"nodeType": "YulFunctionCall",
																"src": "624:43:1"
															},
															"nativeSrc": "621:63:1",
															"nodeType": "YulIf",
															"src": "621:63:1"
														}
													]
												},
												"name": "validator_revert_t_address",
												"nativeSrc": "568:122:1",
												"nodeType": "YulFunctionDefinition",
												"parameters": [
													{
														"name": "value",
														"nativeSrc": "604:5:1",
														"nodeType": "YulTypedName",
														"src": "604:5:1",
														"type": ""
													}
												],
												"src": "568:122:1"
											},
											{
												"body": {
													"nativeSrc": "748:87:1",
													"nodeType": "YulBlock",
													"src": "748:87:1",
													"statements": [
														{
															"nativeSrc": "758:29:1",
															"nodeType": "YulAssignment",
															"src": "758:29:1",
															"value": {
																"arguments": [
																	{
																		"name": "offset",
																		"nativeSrc": "780:6:1",
																		"nodeType": "YulIdentifier",
																		"src": "780:6:1"
																	}
																],
																"functionName": {
																	"name": "calldataload",
																	"nativeSrc": "767:12:1",
																	"nodeType": "YulIdentifier",
																	"src": "767:12:1"
																},
																"nativeSrc": "767:20:1",
																"nodeType": "YulFunctionCall",
																"src": "767:20:1"
															},
															"variableNames": [
																{
																	"name": "value",
																	"nativeSrc": "758:5:1",
																	"nodeType": "YulIdentifier",
																	"src": "758:5:1"
																}
															]
														},
														{
															"expression": {
																"arguments": [
																	{
																		"name": "value",
																		"nativeSrc": "823:5:1",
																		"nodeType": "YulIdentifier",
																		"src": "823:5:1"
																	}
																],
																"functionName": {
																	"name": "validator_revert_t_address",
																	"nativeSrc": "796:26:1",
																	"nodeType": "YulIdentifier",
																	"src": "796:26:1"
																},
																"nativeSrc": "796:33:1",
																"nodeType": "YulFunctionCall",
																"src": "796:33:1"
															},
															"nativeSrc": "796:33:1",
															"nodeType": "YulExpressionStatement",
															"src": "796:33:1"
														}
													]
												},
												"name": "abi_decode_t_address",
												"nativeSrc": "696:139:1",
												"nodeType": "YulFunctionDefinition",
												"parameters": [
													{
														"name": "offset",
														"nativeSrc": "726:6:1",
														"nodeType": "YulTypedName",
														"src": "726:6:1",
														"type": ""
													},
													{
														"name": "end",
														"nativeSrc": "734:3:1",
														"nodeType": "YulTypedName",
														"src": "734:3:1",
														"type": ""
													}
												],
												"returnVariables": [
													{
														"name": "value",
														"nativeSrc": "742:5:1",
														"nodeType": "YulTypedName",
														"src": "742:5:1",
														"type": ""
													}
												],
												"src": "696:139:1"
											},
											{
												"body": {
													"nativeSrc": "907:263:1",
													"nodeType": "YulBlock",
													"src": "907:263:1",
													"statements": [
														{
															"body": {
																"nativeSrc": "953:83:1",
																"nodeType": "YulBlock",
																"src": "953:83:1",
																"statements": [
																	{
																		"expression": {
																			"arguments": [],
																			"functionName": {
																				"name": "revert_error_dbdddcbe895c83990c08b3492a0e83918d802a52331272ac6fdb6a7c4aea3b1b",
																				"nativeSrc": "955:77:1",
																				"nodeType": "YulIdentifier",
																				"src": "955:77:1"
																			},
																			"nativeSrc": "955:79:1",
																			"nodeType": "YulFunctionCall",
																			"src": "955:79:1"
																		},
																		"nativeSrc": "955:79:1",
																		"nodeType": "YulExpressionStatement",
																		"src": "955:79:1"
																	}
																]
															},
															"condition": {
																"arguments": [
																	{
																		"arguments": [
																			{
																				"name": "dataEnd",
																				"nativeSrc": "928:7:1",
																				"nodeType": "YulIdentifier",
																				"src": "928:7:1"
																			},
																			{
																				"name": "headStart",
																				"nativeSrc": "937:9:1",
																				"nodeType": "YulIdentifier",
																				"src": "937:9:1"
																			}
																		],
																		"functionName": {
																			"name": "sub",
																			"nativeSrc": "924:3:1",
																			"nodeType": "YulIdentifier",
																			"src": "924:3:1"
																		},
																		"nativeSrc": "924:23:1",
																		"nodeType": "YulFunctionCall",
																		"src": "924:23:1"
																	},
																	{
																		"kind": "number",
																		"nativeSrc": "949:2:1",
																		"nodeType": "YulLiteral",
																		"src": "949:2:1",
																		"type": "",
																		"value": "32"
																	}
																],
																"functionName": {
																	"name": "slt",
																	"nativeSrc": "920:3:1",
																	"nodeType": "YulIdentifier",
																	"src": "920:3:1"
																},
																"nativeSrc": "920:32:1",
																"nodeType": "YulFunctionCall",
																"src": "920:32:1"
															},
															"nativeSrc": "917:119:1",
															"nodeType": "YulIf",
															"src": "917:119:1"
														},
														{
															"nativeSrc": "1046:117:1",
															"nodeType": "YulBlock",
															"src": "1046:117:1",
															"statements": [
																{
																	"nativeSrc": "1061:15:1",
																	"nodeType": "YulVariableDeclaration",
																	"src": "1061:15:1",
																	"value": {
																		"kind": "number",
																		"nativeSrc": "1075:1:1",
																		"nodeType": "YulLiteral",
																		"src": "1075:1:1",
																		"type": "",
																		"value": "0"
																	},
																	"variables": [
																		{
																			"name": "offset",
																			"nativeSrc": "1065:6:1",
																			"nodeType": "YulTypedName",
																			"src": "1065:6:1",
																			"type": ""
																		}
																	]
																},
																{
																	"nativeSrc": "1090:63:1",
																	"nodeType": "YulAssignment",
																	"src": "1090:63:1",
																	"value": {
																		"arguments": [
																			{
																				"arguments": [
																					{
																						"name": "headStart",
																						"nativeSrc": "1125:9:1",
																						"nodeType": "YulIdentifier",
																						"src": "1125:9:1"
																					},
																					{
																						"name": "offset",
																						"nativeSrc": "1136:6:1",
																						"nodeType": "YulIdentifier",
																						"src": "1136:6:1"
																					}
																				],
																				"functionName": {
																					"name": "add",
																					"nativeSrc": "1121:3:1",
																					"nodeType": "YulIdentifier",
																					"src": "1121:3:1"
																				},
																				"nativeSrc": "1121:22:1",
																				"nodeType": "YulFunctionCall",
																				"src": "1121:22:1"
																			},
																			{
																				"name": "dataEnd",
																				"nativeSrc": "1145:7:1",
																				"nodeType": "YulIdentifier",
																				"src": "1145:7:1"
																			}
																		],
																		"functionName": {
																			"name": "abi_decode_t_address",
																			"nativeSrc": "1100:20:1",
																			"nodeType": "YulIdentifier",
																			"src": "1100:20:1"
																		},
																		"nativeSrc": "1100:53:1",
																		"nodeType": "YulFunctionCall",
																		"src": "1100:53:1"
																	},
																	"variableNames": [
																		{
																			"name": "value0",
																			"nativeSrc": "1090:6:1",
																			"nodeType": "YulIdentifier",
																			"src": "1090:6:1"
																		}
																	]
																}
															]
														}
													]
												},
												"name": "abi_decode_tuple_t_address",
												"nativeSrc": "841:329:1",
												"nodeType": "YulFunctionDefinition",
												"parameters": [
													{
														"name": "headStart",
														"nativeSrc": "877:9:1",
														"nodeType": "YulTypedName",
														"src": "877:9:1",
														"type": ""
													},
													{
														"name": "dataEnd",
														"nativeSrc": "888:7:1",
														"nodeType": "YulTypedName",
														"src": "888:7:1",
														"type": ""
													}
												],
												"returnVariables": [
													{
														"name": "value0",
														"nativeSrc": "900:6:1",
														"nodeType": "YulTypedName",
														"src": "900:6:1",
														"type": ""
													}
												],
												"src": "841:329:1"
											},
											{
												"body": {
													"nativeSrc": "1241:53:1",
													"nodeType": "YulBlock",
													"src": "1241:53:1",
													"statements": [
														{
															"expression": {
																"arguments": [
																	{
																		"name": "pos",
																		"nativeSrc": "1258:3:1",
																		"nodeType": "YulIdentifier",
																		"src": "1258:3:1"
																	},
																	{
																		"arguments": [
																			{
																				"name": "value",
																				"nativeSrc": "1281:5:1",
																				"nodeType": "YulIdentifier",
																				"src": "1281:5:1"
																			}
																		],
																		"functionName": {
																			"name": "cleanup_t_address",
																			"nativeSrc": "1263:17:1",
																			"nodeType": "YulIdentifier",
																			"src": "1263:17:1"
																		},
																		"nativeSrc": "1263:24:1",
																		"nodeType": "YulFunctionCall",
																		"src": "1263:24:1"
																	}
																],
																"functionName": {
																	"name": "mstore",
																	"nativeSrc": "1251:6:1",
																	"nodeType": "YulIdentifier",
																	"src": "1251:6:1"
																},
																"nativeSrc": "1251:37:1",
																"nodeType": "YulFunctionCall",
																"src": "1251:37:1"
															},
															"nativeSrc": "1251:37:1",
															"nodeType": "YulExpressionStatement",
															"src": "1251:37:1"
														}
													]
												},
												"name": "abi_encode_t_address_to_t_address_fromStack",
												"nativeSrc": "1176:118:1",
												"nodeType": "YulFunctionDefinition",
												"parameters": [
													{
														"name": "value",
														"nativeSrc": "1229:5:1",
														"nodeType": "YulTypedName",
														"src": "1229:5:1",
														"type": ""
													},
													{
														"name": "pos",
														"nativeSrc": "1236:3:1",
														"nodeType": "YulTypedName",
														"src": "1236:3:1",
														"type": ""
													}
												],
												"src": "1176:118:1"
											},
											{
												"body": {
													"nativeSrc": "1359:40:1",
													"nodeType": "YulBlock",
													"src": "1359:40:1",
													"statements": [
														{
															"nativeSrc": "1370:22:1",
															"nodeType": "YulAssignment",
															"src": "1370:22:1",
															"value": {
																"arguments": [
																	{
																		"name": "value",
																		"nativeSrc": "1386:5:1",
																		"nodeType": "YulIdentifier",
																		"src": "1386:5:1"
																	}
																],
																"functionName": {
																	"name": "mload",
																	"nativeSrc": "1380:5:1",
																	"nodeType": "YulIdentifier",
																	"src": "1380:5:1"
																},
																"nativeSrc": "1380:12:1",
																"nodeType": "YulFunctionCall",
																"src": "1380:12:1"
															},
															"variableNames": [
																{
																	"name": "length",
																	"nativeSrc": "1370:6:1",
																	"nodeType": "YulIdentifier",
																	"src": "1370:6:1"
																}
															]
														}
													]
												},
												"name": "array_length_t_string_memory_ptr",
												"nativeSrc": "1300:99:1",
												"nodeType": "YulFunctionDefinition",
												"parameters": [
													{
														"name": "value",
														"nativeSrc": "1342:5:1",
														"nodeType": "YulTypedName",
														"src": "1342:5:1",
														"type": ""
													}
												],
												"returnVariables": [
													{
														"name": "length",
														"nativeSrc": "1352:6:1",
														"nodeType": "YulTypedName",
														"src": "1352:6:1",
														"type": ""
													}
												],
												"src": "1300:99:1"
											},
											{
												"body": {
													"nativeSrc": "1501:73:1",
													"nodeType": "YulBlock",
													"src": "1501:73:1",
													"statements": [
														{
															"expression": {
																"arguments": [
																	{
																		"name": "pos",
																		"nativeSrc": "1518:3:1",
																		"nodeType": "YulIdentifier",
																		"src": "1518:3:1"
																	},
																	{
																		"name": "length",
																		"nativeSrc": "1523:6:1",
																		"nodeType": "YulIdentifier",
																		"src": "1523:6:1"
																	}
																],
																"functionName": {
																	"name": "mstore",
																	"nativeSrc": "1511:6:1",
																	"nodeType": "YulIdentifier",
																	"src": "1511:6:1"
																},
																"nativeSrc": "1511:19:1",
																"nodeType": "YulFunctionCall",
																"src": "1511:19:1"
															},
															"nativeSrc": "1511:19:1",
															"nodeType": "YulExpressionStatement",
															"src": "1511:19:1"
														},
														{
															"nativeSrc": "1539:29:1",
															"nodeType": "YulAssignment",
															"src": "1539:29:1",
															"value": {
																"arguments": [
																	{
																		"name": "pos",
																		"nativeSrc": "1558:3:1",
																		"nodeType": "YulIdentifier",
																		"src": "1558:3:1"
																	},
																	{
																		"kind": "number",
																		"nativeSrc": "1563:4:1",
																		"nodeType": "YulLiteral",
																		"src": "1563:4:1",
																		"type": "",
																		"value": "0x20"
																	}
																],
																"functionName": {
																	"name": "add",
																	"nativeSrc": "1554:3:1",
																	"nodeType": "YulIdentifier",
																	"src": "1554:3:1"
																},
																"nativeSrc": "1554:14:1",
																"nodeType": "YulFunctionCall",
																"src": "1554:14:1"
															},
															"variableNames": [
																{
																	"name": "updated_pos",
																	"nativeSrc": "1539:11:1",
																	"nodeType": "YulIdentifier",
																	"src": "1539:11:1"
																}
															]
														}
													]
												},
												"name": "array_storeLengthForEncoding_t_string_memory_ptr_fromStack",
												"nativeSrc": "1405:169:1",
												"nodeType": "YulFunctionDefinition",
												"parameters": [
													{
														"name": "pos",
														"nativeSrc": "1473:3:1",
														"nodeType": "YulTypedName",
														"src": "1473:3:1",
														"type": ""
													},
													{
														"name": "length",
														"nativeSrc": "1478:6:1",
														"nodeType": "YulTypedName",
														"src": "1478:6:1",
														"type": ""
													}
												],
												"returnVariables": [
													{
														"name": "updated_pos",
														"nativeSrc": "1489:11:1",
														"nodeType": "YulTypedName",
														"src": "1489:11:1",
														"type": ""
													}
												],
												"src": "1405:169:1"
											},
											{
												"body": {
													"nativeSrc": "1642:77:1",
													"nodeType": "YulBlock",
													"src": "1642:77:1",
													"statements": [
														{
															"expression": {
																"arguments": [
																	{
																		"name": "dst",
																		"nativeSrc": "1659:3:1",
																		"nodeType": "YulIdentifier",
																		"src": "1659:3:1"
																	},
																	{
																		"name": "src",
																		"nativeSrc": "1664:3:1",
																		"nodeType": "YulIdentifier",
																		"src": "1664:3:1"
																	},
																	{
																		"name": "length",
																		"nativeSrc": "1669:6:1",
																		"nodeType": "YulIdentifier",
																		"src": "1669:6:1"
																	}
																],
																"functionName": {
																	"name": "mcopy",
																	"nativeSrc": "1653:5:1",
																	"nodeType": "YulIdentifier",
																	"src": "1653:5:1"
																},
																"nativeSrc": "1653:23:1",
																"nodeType": "YulFunctionCall",
																"src": "1653:23:1"
															},
															"nativeSrc": "1653:23:1",
															"nodeType": "YulExpressionStatement",
															"src": "1653:23:1"
														},
														{
															"expression": {
																"arguments": [
																	{
																		"arguments": [
																			{
																				"name": "dst",
																				"nativeSrc": "1696:3:1",
																				"nodeType": "YulIdentifier",
																				"src": "1696:3:1"
																			},
																			{
																				"name": "length",
																				"nativeSrc": "1701:6:1",
																				"nodeType": "YulIdentifier",
																				"src": "1701:6:1"
																			}
																		],
																		"functionName": {
																			"name": "add",
																			"nativeSrc": "1692:3:1",
																			"nodeType": "YulIdentifier",
																			"src": "1692:3:1"
																		},
																		"nativeSrc": "1692:16:1",
																		"nodeType": "YulFunctionCall",
																		"src": "1692:16:1"
																	},
																	{
																		"kind": "number",
																		"nativeSrc": "1710:1:1",
																		"nodeType": "YulLiteral",
																		"src": "1710:1:1",
																		"type": "",
																		"value": "0"
																	}
																],
																"functionName": {
																	"name": "mstore",
																	"nativeSrc": "1685:6:1",
																	"nodeType": "YulIdentifier",
																	"src": "1685:6:1"
																},
																"nativeSrc": "1685:27:1",
																"nodeType": "YulFunctionCall",
																"src": "1685:27:1"
															},
															"nativeSrc": "1685:27:1",
															"nodeType": "YulExpressionStatement",
															"src": "1685:27:1"
														}
													]
												},
												"name": "copy_memory_to_memory_with_cleanup",
												"nativeSrc": "1580:139:1",
												"nodeType": "YulFunctionDefinition",
												"parameters": [
													{
														"name": "src",
														"nativeSrc": "1624:3:1",
														"nodeType": "YulTypedName",
														"src": "1624:3:1",
														"type": ""
													},
													{
														"name": "dst",
														"nativeSrc": "1629:3:1",
														"nodeType": "YulTypedName",
														"src": "1629:3:1",
														"type": ""
													},
													{
														"name": "length",
														"nativeSrc": "1634:6:1",
														"nodeType": "YulTypedName",
														"src": "1634:6:1",
														"type": ""
													}
												],
												"src": "1580:139:1"
											},
											{
												"body": {
													"nativeSrc": "1773:54:1",
													"nodeType": "YulBlock",
													"src": "1773:54:1",
													"statements": [
														{
															"nativeSrc": "1783:38:1",
															"nodeType": "YulAssignment",
															"src": "1783:38:1",
															"value": {
																"arguments": [
																	{
																		"arguments": [
																			{
																				"name": "value",
																				"nativeSrc": "1801:5:1",
																				"nodeType": "YulIdentifier",
																				"src": "1801:5:1"
																			},
																			{
																				"kind": "number",
																				"nativeSrc": "1808:2:1",
																				"nodeType": "YulLiteral",
																				"src": "1808:2:1",
																				"type": "",
																				"value": "31"
																			}
																		],
																		"functionName": {
																			"name": "add",
																			"nativeSrc": "1797:3:1",
																			"nodeType": "YulIdentifier",
																			"src": "1797:3:1"
																		},
																		"nativeSrc": "1797:14:1",
																		"nodeType": "YulFunctionCall",
																		"src": "1797:14:1"
																	},
																	{
																		"arguments": [
																			{
																				"kind": "number",
																				"nativeSrc": "1817:2:1",
																				"nodeType": "YulLiteral",
																				"src": "1817:2:1",
																				"type": "",
																				"value": "31"
																			}
																		],
																		"functionName": {
																			"name": "not",
																			"nativeSrc": "1813:3:1",
																			"nodeType": "YulIdentifier",
																			"src": "1813:3:1"
																		},
																		"nativeSrc": "1813:7:1",
																		"nodeType": "YulFunctionCall",
																		"src": "1813:7:1"
																	}
																],
																"functionName": {
																	"name": "and",
																	"nativeSrc": "1793:3:1",
																	"nodeType": "YulIdentifier",
																	"src": "1793:3:1"
																},
																"nativeSrc": "1793:28:1",
																"nodeType": "YulFunctionCall",
																"src": "1793:28:1"
															},
															"variableNames": [
																{
																	"name": "result",
																	"nativeSrc": "1783:6:1",
																	"nodeType": "YulIdentifier",
																	"src": "1783:6:1"
																}
															]
														}
													]
												},
												"name": "round_up_to_mul_of_32",
												"nativeSrc": "1725:102:1",
												"nodeType": "YulFunctionDefinition",
												"parameters": [
													{
														"name": "value",
														"nativeSrc": "1756:5:1",
														"nodeType": "YulTypedName",
														"src": "1756:5:1",
														"type": ""
													}
												],
												"returnVariables": [
													{
														"name": "result",
														"nativeSrc": "1766:6:1",
														"nodeType": "YulTypedName",
														"src": "1766:6:1",
														"type": ""
													}
												],
												"src": "1725:102:1"
											},
											{
												"body": {
													"nativeSrc": "1925:285:1",
													"nodeType": "YulBlock",
													"src": "1925:285:1",
													"statements": [
														{
															"nativeSrc": "1935:53:1",
															"nodeType": "YulVariableDeclaration",
															"src": "1935:53:1",
															"value": {
																"arguments": [
																	{
																		"name": "value",
																		"nativeSrc": "1982:5:1",
																		"nodeType": "YulIdentifier",
																		"src": "1982:5:1"
																	}
																],
																"functionName": {
																	"name": "array_length_t_string_memory_ptr",
																	"nativeSrc": "1949:32:1",
																	"nodeType": "YulIdentifier",
																	"src": "1949:32:1"
																},
																"nativeSrc": "1949:39:1",
																"nodeType": "YulFunctionCall",
																"src": "1949:39:1"
															},
															"variables": [
																{
																	"name": "length",
																	"nativeSrc": "1939:6:1",
																	"nodeType": "YulTypedName",
																	"src": "1939:6:1",
																	"type": ""
																}
															]
														},
														{
															"nativeSrc": "1997:78:1",
															"nodeType": "YulAssignment",
															"src": "1997:78:1",
															"value": {
																"arguments": [
																	{
																		"name": "pos",
																		"nativeSrc": "2063:3:1",
																		"nodeType": "YulIdentifier",
																		"src": "2063:3:1"
																	},
																	{
																		"name": "length",
																		"nativeSrc": "2068:6:1",
																		"nodeType": "YulIdentifier",
																		"src": "2068:6:1"
																	}
																],
																"functionName": {
																	"name": "array_storeLengthForEncoding_t_string_memory_ptr_fromStack",
																	"nativeSrc": "2004:58:1",
																	"nodeType": "YulIdentifier",
																	"src": "2004:58:1"
																},
																"nativeSrc": "2004:71:1",
																"nodeType": "YulFunctionCall",
																"src": "2004:71:1"
															},
															"variableNames": [
																{
																	"name": "pos",
																	"nativeSrc": "1997:3:1",
																	"nodeType": "YulIdentifier",
																	"src": "1997:3:1"
																}
															]
														},
														{
															"expression": {
																"arguments": [
																	{
																		"arguments": [
																			{
																				"name": "value",
																				"nativeSrc": "2123:5:1",
																				"nodeType": "YulIdentifier",
																				"src": "2123:5:1"
																			},
																			{
																				"kind": "number",
																				"nativeSrc": "2130:4:1",
																				"nodeType": "YulLiteral",
																				"src": "2130:4:1",
																				"type": "",
																				"value": "0x20"
																			}
																		],
																		"functionName": {
																			"name": "add",
																			"nativeSrc": "2119:3:1",
																			"nodeType": "YulIdentifier",
																			"src": "2119:3:1"
																		},
																		"nativeSrc": "2119:16:1",
																		"nodeType": "YulFunctionCall",
																		"src": "2119:16:1"
																	},
																	{
																		"name": "pos",
																		"nativeSrc": "2137:3:1",
																		"nodeType": "YulIdentifier",
																		"src": "2137:3:1"
																	},
																	{
																		"name": "length",
																		"nativeSrc": "2142:6:1",
																		"nodeType": "YulIdentifier",
																		"src": "2142:6:1"
																	}
																],
																"functionName": {
																	"name": "copy_memory_to_memory_with_cleanup",
																	"nativeSrc": "2084:34:1",
																	"nodeType": "YulIdentifier",
																	"src": "2084:34:1"
																},
																"nativeSrc": "2084:65:1",
																"nodeType": "YulFunctionCall",
																"src": "2084:65:1"
															},
															"nativeSrc": "2084:65:1",
															"nodeType": "YulExpressionStatement",
															"src": "2084:65:1"
														},
														{
															"nativeSrc": "2158:46:1",
															"nodeType": "YulAssignment",
															"src": "2158:46:1",
															"value": {
																"arguments": [
																	{
																		"name": "pos",
																		"nativeSrc": "2169:3:1",
																		"nodeType": "YulIdentifier",
																		"src": "2169:3:1"
																	},
																	{
																		"arguments": [
																			{
																				"name": "length",
																				"nativeSrc": "2196:6:1",
																				"nodeType": "YulIdentifier",
																				"src": "2196:6:1"
																			}
																		],
																		"functionName": {
																			"name": "round_up_to_mul_of_32",
																			"nativeSrc": "2174:21:1",
																			"nodeType": "YulIdentifier",
																			"src": "2174:21:1"
																		},
																		"nativeSrc": "2174:29:1",
																		"nodeType": "YulFunctionCall",
																		"src": "2174:29:1"
																	}
																],
																"functionName": {
																	"name": "add",
																	"nativeSrc": "2165:3:1",
																	"nodeType": "YulIdentifier",
																	"src": "2165:3:1"
																},
																"nativeSrc": "2165:39:1",
																"nodeType": "YulFunctionCall",
																"src": "2165:39:1"
															},
															"variableNames": [
																{
																	"name": "end",
																	"nativeSrc": "2158:3:1",
																	"nodeType": "YulIdentifier",
																	"src": "2158:3:1"
																}
															]
														}
													]
												},
												"name": "abi_encode_t_string_memory_ptr_to_t_string_memory_ptr_fromStack",
												"nativeSrc": "1833:377:1",
												"nodeType": "YulFunctionDefinition",
												"parameters": [
													{
														"name": "value",
														"nativeSrc": "1906:5:1",
														"nodeType": "YulTypedName",
														"src": "1906:5:1",
														"type": ""
													},
													{
														"name": "pos",
														"nativeSrc": "1913:3:1",
														"nodeType": "YulTypedName",
														"src": "1913:3:1",
														"type": ""
													}
												],
												"returnVariables": [
													{
														"name": "end",
														"nativeSrc": "1921:3:1",
														"nodeType": "YulTypedName",
														"src": "1921:3:1",
														"type": ""
													}
												],
												"src": "1833:377:1"
											},
											{
												"body": {
													"nativeSrc": "2258:48:1",
													"nodeType": "YulBlock",
													"src": "2258:48:1",
													"statements": [
														{
															"nativeSrc": "2268:32:1",
															"nodeType": "YulAssignment",
															"src": "2268:32:1",
															"value": {
																"arguments": [
																	{
																		"arguments": [
																			{
																				"name": "value",
																				"nativeSrc": "2293:5:1",
																				"nodeType": "YulIdentifier",
																				"src": "2293:5:1"
																			}
																		],
																		"functionName": {
																			"name": "iszero",
																			"nativeSrc": "2286:6:1",
																			"nodeType": "YulIdentifier",
																			"src": "2286:6:1"
																		},
																		"nativeSrc": "2286:13:1",
																		"nodeType": "YulFunctionCall",
																		"src": "2286:13:1"
																	}
																],
																"functionName": {
																	"name": "iszero",
																	"nativeSrc": "2279:6:1",
																	"nodeType": "YulIdentifier",
																	"src": "2279:6:1"
																},
																"nativeSrc": "2279:21:1",
																"nodeType": "YulFunctionCall",
																"src": "2279:21:1"
															},
															"variableNames": [
																{
																	"name": "cleaned",
																	"nativeSrc": "2268:7:1",
																	"nodeType": "YulIdentifier",
																	"src": "2268:7:1"
																}
															]
														}
													]
												},
												"name": "cleanup_t_bool",
												"nativeSrc": "2216:90:1",
												"nodeType": "YulFunctionDefinition",
												"parameters": [
													{
														"name": "value",
														"nativeSrc": "2240:5:1",
														"nodeType": "YulTypedName",
														"src": "2240:5:1",
														"type": ""
													}
												],
												"returnVariables": [
													{
														"name": "cleaned",
														"nativeSrc": "2250:7:1",
														"nodeType": "YulTypedName",
														"src": "2250:7:1",
														"type": ""
													}
												],
												"src": "2216:90:1"
											},
											{
												"body": {
													"nativeSrc": "2371:50:1",
													"nodeType": "YulBlock",
													"src": "2371:50:1",
													"statements": [
														{
															"expression": {
																"arguments": [
																	{
																		"name": "pos",
																		"nativeSrc": "2388:3:1",
																		"nodeType": "YulIdentifier",
																		"src": "2388:3:1"
																	},
																	{
																		"arguments": [
																			{
																				"name": "value",
																				"nativeSrc": "2408:5:1",
																				"nodeType": "YulIdentifier",
																				"src": "2408:5:1"
																			}
																		],
																		"functionName": {
																			"name": "cleanup_t_bool",
																			"nativeSrc": "2393:14:1",
																			"nodeType": "YulIdentifier",
																			"src": "2393:14:1"
																		},
																		"nativeSrc": "2393:21:1",
																		"nodeType": "YulFunctionCall",
																		"src": "2393:21:1"
																	}
																],
																"functionName": {
																	"name": "mstore",
																	"nativeSrc": "2381:6:1",
																	"nodeType": "YulIdentifier",
																	"src": "2381:6:1"
																},
																"nativeSrc": "2381:34:1",
																"nodeType": "YulFunctionCall",
																"src": "2381:34:1"
															},
															"nativeSrc": "2381:34:1",
															"nodeType": "YulExpressionStatement",
															"src": "2381:34:1"
														}
													]
												},
												"name": "abi_encode_t_bool_to_t_bool_fromStack",
												"nativeSrc": "2312:109:1",
												"nodeType": "YulFunctionDefinition",
												"parameters": [
													{
														"name": "value",
														"nativeSrc": "2359:5:1",
														"nodeType": "YulTypedName",
														"src": "2359:5:1",
														"type": ""
													},
													{
														"name": "pos",
														"nativeSrc": "2366:3:1",
														"nodeType": "YulTypedName",
														"src": "2366:3:1",
														"type": ""
													}
												],
												"src": "2312:109:1"
											},
											{
												"body": {
													"nativeSrc": "2595:353:1",
													"nodeType": "YulBlock",
													"src": "2595:353:1",
													"statements": [
														{
															"nativeSrc": "2605:26:1",
															"nodeType": "YulAssignment",
															"src": "2605:26:1",
															"value": {
																"arguments": [
																	{
																		"name": "headStart",
																		"nativeSrc": "2617:9:1",
																		"nodeType": "YulIdentifier",
																		"src": "2617:9:1"
																	},
																	{
																		"kind": "number",
																		"nativeSrc": "2628:2:1",
																		"nodeType": "YulLiteral",
																		"src": "2628:2:1",
																		"type": "",
																		"value": "96"
																	}
																],
																"functionName": {
																	"name": "add",
																	"nativeSrc": "2613:3:1",
																	"nodeType": "YulIdentifier",
																	"src": "2613:3:1"
																},
																"nativeSrc": "2613:18:1",
																"nodeType": "YulFunctionCall",
																"src": "2613:18:1"
															},
															"variableNames": [
																{
																	"name": "tail",
																	"nativeSrc": "2605:4:1",
																	"nodeType": "YulIdentifier",
																	"src": "2605:4:1"
																}
															]
														},
														{
															"expression": {
																"arguments": [
																	{
																		"name": "value0",
																		"nativeSrc": "2685:6:1",
																		"nodeType": "YulIdentifier",
																		"src": "2685:6:1"
																	},
																	{
																		"arguments": [
																			{
																				"name": "headStart",
																				"nativeSrc": "2698:9:1",
																				"nodeType": "YulIdentifier",
																				"src": "2698:9:1"
																			},
																			{
																				"kind": "number",
																				"nativeSrc": "2709:1:1",
																				"nodeType": "YulLiteral",
																				"src": "2709:1:1",
																				"type": "",
																				"value": "0"
																			}
																		],
																		"functionName": {
																			"name": "add",
																			"nativeSrc": "2694:3:1",
																			"nodeType": "YulIdentifier",
																			"src": "2694:3:1"
																		},
																		"nativeSrc": "2694:17:1",
																		"nodeType": "YulFunctionCall",
																		"src": "2694:17:1"
																	}
																],
																"functionName": {
																	"name": "abi_encode_t_address_to_t_address_fromStack",
																	"nativeSrc": "2641:43:1",
																	"nodeType": "YulIdentifier",
																	"src": "2641:43:1"
																},
																"nativeSrc": "2641:71:1",
																"nodeType": "YulFunctionCall",
																"src": "2641:71:1"
															},
															"nativeSrc": "2641:71:1",
															"nodeType": "YulExpressionStatement",
															"src": "2641:71:1"
														},
														{
															"expression": {
																"arguments": [
																	{
																		"arguments": [
																			{
																				"name": "headStart",
																				"nativeSrc": "2733:9:1",
																				"nodeType": "YulIdentifier",
																				"src": "2733:9:1"
																			},
																			{
																				"kind": "number",
																				"nativeSrc": "2744:2:1",
																				"nodeType": "YulLiteral",
																				"src": "2744:2:1",
																				"type": "",
																				"value": "32"
																			}
																		],
																		"functionName": {
																			"name": "add",
																			"nativeSrc": "2729:3:1",
																			"nodeType": "YulIdentifier",
																			"src": "2729:3:1"
																		},
																		"nativeSrc": "2729:18:1",
																		"nodeType": "YulFunctionCall",
																		"src": "2729:18:1"
																	},
																	{
																		"arguments": [
																			{
																				"name": "tail",
																				"nativeSrc": "2753:4:1",
																				"nodeType": "YulIdentifier",
																				"src": "2753:4:1"
																			},
																			{
																				"name": "headStart",
																				"nativeSrc": "2759:9:1",
																				"nodeType": "YulIdentifier",
																				"src": "2759:9:1"
																			}
																		],
																		"functionName": {
																			"name": "sub",
																			"nativeSrc": "2749:3:1",
																			"nodeType": "YulIdentifier",
																			"src": "2749:3:1"
																		},
																		"nativeSrc": "2749:20:1",
																		"nodeType": "YulFunctionCall",
																		"src": "2749:20:1"
																	}
																],
																"functionName": {
																	"name": "mstore",
																	"nativeSrc": "2722:6:1",
																	"nodeType": "YulIdentifier",
																	"src": "2722:6:1"
																},
																"nativeSrc": "2722:48:1",
																"nodeType": "YulFunctionCall",
																"src": "2722:48:1"
															},
															"nativeSrc": "2722:48:1",
															"nodeType": "YulExpressionStatement",
															"src": "2722:48:1"
														},
														{
															"nativeSrc": "2779:86:1",
															"nodeType": "YulAssignment",
															"src": "2779:86:1",
															"value": {
																"arguments": [
																	{
																		"name": "value1",
																		"nativeSrc": "2851:6:1",
																		"nodeType": "YulIdentifier",
																		"src": "2851:6:1"
																	},
																	{
																		"name": "tail",
																		"nativeSrc": "2860:4:1",
																		"nodeType": "YulIdentifier",
																		"src": "2860:4:1"
																	}
																],
																"functionName": {
																	"name": "abi_encode_t_string_memory_ptr_to_t_string_memory_ptr_fromStack",
																	"nativeSrc": "2787:63:1",
																	"nodeType": "YulIdentifier",
																	"src": "2787:63:1"
																},
																"nativeSrc": "2787:78:1",
																"nodeType": "YulFunctionCall",
																"src": "2787:78:1"
															},
															"variableNames": [
																{
																	"name": "tail",
																	"nativeSrc": "2779:4:1",
																	"nodeType": "YulIdentifier",
																	"src": "2779:4:1"
																}
															]
														},
														{
															"expression": {
																"arguments": [
																	{
																		"name": "value2",
																		"nativeSrc": "2913:6:1",
																		"nodeType": "YulIdentifier",
																		"src": "2913:6:1"
																	},
																	{
																		"arguments": [
																			{
																				"name": "headStart",
																				"nativeSrc": "2926:9:1",
																				"nodeType": "YulIdentifier",
																				"src": "2926:9:1"
																			},
																			{
																				"kind": "number",
																				"nativeSrc": "2937:2:1",
																				"nodeType": "YulLiteral",
																				"src": "2937:2:1",
																				"type": "",
																				"value": "64"
																			}
																		],
																		"functionName": {
																			"name": "add",
																			"nativeSrc": "2922:3:1",
																			"nodeType": "YulIdentifier",
																			"src": "2922:3:1"
																		},
																		"nativeSrc": "2922:18:1",
																		"nodeType": "YulFunctionCall",
																		"src": "2922:18:1"
																	}
																],
																"functionName": {
																	"name": "abi_encode_t_bool_to_t_bool_fromStack",
																	"nativeSrc": "2875:37:1",
																	"nodeType": "YulIdentifier",
																	"src": "2875:37:1"
																},
																"nativeSrc": "2875:66:1",
																"nodeType": "YulFunctionCall",
																"src": "2875:66:1"
															},
															"nativeSrc": "2875:66:1",
															"nodeType": "YulExpressionStatement",
															"src": "2875:66:1"
														}
													]
												},
												"name": "abi_encode_tuple_t_address_t_string_memory_ptr_t_bool__to_t_address_t_string_memory_ptr_t_bool__fromStack_reversed",
												"nativeSrc": "2427:521:1",
												"nodeType": "YulFunctionDefinition",
												"parameters": [
													{
														"name": "headStart",
														"nativeSrc": "2551:9:1",
														"nodeType": "YulTypedName",
														"src": "2551:9:1",
														"type": ""
													},
													{
														"name": "value2",
														"nativeSrc": "2563:6:1",
														"nodeType": "YulTypedName",
														"src": "2563:6:1",
														"type": ""
													},
													{
														"name": "value1",
														"nativeSrc": "2571:6:1",
														"nodeType": "YulTypedName",
														"src": "2571:6:1",
														"type": ""
													},
													{
														"name": "value0",
														"nativeSrc": "2579:6:1",
														"nodeType": "YulTypedName",
														"src": "2579:6:1",
														"type": ""
													}
												],
												"returnVariables": [
													{
														"name": "tail",
														"nativeSrc": "2590:4:1",
														"nodeType": "YulTypedName",
														"src": "2590:4:1",
														"type": ""
													}
												],
												"src": "2427:521:1"
											},
											{
												"body": {
													"nativeSrc": "3286:886:1",
													"nodeType": "YulBlock",
													"src": "3286:886:1",
													"statements": [
														{
															"nativeSrc": "3296:27:1",
															"nodeType": "YulAssignment",
															"src": "3296:27:1",
															"value": {
																"arguments": [
																	{
																		"name": "headStart",
																		"nativeSrc": "3308:9:1",
																		"nodeType": "YulIdentifier",
																		"src": "3308:9:1"
																	},
																	{
																		"kind": "number",
																		"nativeSrc": "3319:3:1",
																		"nodeType": "YulLiteral",
																		"src": "3319:3:1",
																		"type": "",
																		"value": "192"
																	}
																],
																"functionName": {
																	"name": "add",
																	"nativeSrc": "3304:3:1",
																	"nodeType": "YulIdentifier",
																	"src": "3304:3:1"
																},
																"nativeSrc": "3304:19:1",
																"nodeType": "YulFunctionCall",
																"src": "3304:19:1"
															},
															"variableNames": [
																{
																	"name": "tail",
																	"nativeSrc": "3296:4:1",
																	"nodeType": "YulIdentifier",
																	"src": "3296:4:1"
																}
															]
														},
														{
															"expression": {
																"arguments": [
																	{
																		"arguments": [
																			{
																				"name": "headStart",
																				"nativeSrc": "3344:9:1",
																				"nodeType": "YulIdentifier",
																				"src": "3344:9:1"
																			},
																			{
																				"kind": "number",
																				"nativeSrc": "3355:1:1",
																				"nodeType": "YulLiteral",
																				"src": "3355:1:1",
																				"type": "",
																				"value": "0"
																			}
																		],
																		"functionName": {
																			"name": "add",
																			"nativeSrc": "3340:3:1",
																			"nodeType": "YulIdentifier",
																			"src": "3340:3:1"
																		},
																		"nativeSrc": "3340:17:1",
																		"nodeType": "YulFunctionCall",
																		"src": "3340:17:1"
																	},
																	{
																		"arguments": [
																			{
																				"name": "tail",
																				"nativeSrc": "3363:4:1",
																				"nodeType": "YulIdentifier",
																				"src": "3363:4:1"
																			},
																			{
																				"name": "headStart",
																				"nativeSrc": "3369:9:1",
																				"nodeType": "YulIdentifier",
																				"src": "3369:9:1"
																			}
																		],
																		"functionName": {
																			"name": "sub",
																			"nativeSrc": "3359:3:1",
																			"nodeType": "YulIdentifier",
																			"src": "3359:3:1"
																		},
																		"nativeSrc": "3359:20:1",
																		"nodeType": "YulFunctionCall",
																		"src": "3359:20:1"
																	}
																],
																"functionName": {
																	"name": "mstore",
																	"nativeSrc": "3333:6:1",
																	"nodeType": "YulIdentifier",
																	"src": "3333:6:1"
																},
																"nativeSrc": "3333:47:1",
																"nodeType": "YulFunctionCall",
																"src": "3333:47:1"
															},
															"nativeSrc": "3333:47:1",
															"nodeType": "YulExpressionStatement",
															"src": "3333:47:1"
														},
														{
															"nativeSrc": "3389:86:1",
															"nodeType": "YulAssignment",
															"src": "3389:86:1",
															"value": {
																"arguments": [
																	{
																		"name": "value0",
																		"nativeSrc": "3461:6:1",
																		"nodeType": "YulIdentifier",
																		"src": "3461:6:1"
																	},
																	{
																		"name": "tail",
																		"nativeSrc": "3470:4:1",
																		"nodeType": "YulIdentifier",
																		"src": "3470:4:1"
																	}
																],
																"functionName": {
																	"name": "abi_encode_t_string_memory_ptr_to_t_string_memory_ptr_fromStack",
																	"nativeSrc": "3397:63:1",
																	"nodeType": "YulIdentifier",
																	"src": "3397:63:1"
																},
																"nativeSrc": "3397:78:1",
																"nodeType": "YulFunctionCall",
																"src": "3397:78:1"
															},
															"variableNames": [
																{
																	"name": "tail",
																	"nativeSrc": "3389:4:1",
																	"nodeType": "YulIdentifier",
																	"src": "3389:4:1"
																}
															]
														},
														{
															"expression": {
																"arguments": [
																	{
																		"arguments": [
																			{
																				"name": "headStart",
																				"nativeSrc": "3496:9:1",
																				"nodeType": "YulIdentifier",
																				"src": "3496:9:1"
																			},
																			{
																				"kind": "number",
																				"nativeSrc": "3507:2:1",
																				"nodeType": "YulLiteral",
																				"src": "3507:2:1",
																				"type": "",
																				"value": "32"
																			}
																		],
																		"functionName": {
																			"name": "add",
																			"nativeSrc": "3492:3:1",
																			"nodeType": "YulIdentifier",
																			"src": "3492:3:1"
																		},
																		"nativeSrc": "3492:18:1",
																		"nodeType": "YulFunctionCall",
																		"src": "3492:18:1"
																	},
																	{
																		"arguments": [
																			{
																				"name": "tail",
																				"nativeSrc": "3516:4:1",
																				"nodeType": "YulIdentifier",
																				"src": "3516:4:1"
																			},
																			{
																				"name": "headStart",
																				"nativeSrc": "3522:9:1",
																				"nodeType": "YulIdentifier",
																				"src": "3522:9:1"
																			}
																		],
																		"functionName": {
																			"name": "sub",
																			"nativeSrc": "3512:3:1",
																			"nodeType": "YulIdentifier",
																			"src": "3512:3:1"
																		},
																		"nativeSrc": "3512:20:1",
																		"nodeType": "YulFunctionCall",
																		"src": "3512:20:1"
																	}
																],
																"functionName": {
																	"name": "mstore",
																	"nativeSrc": "3485:6:1",
																	"nodeType": "YulIdentifier",
																	"src": "3485:6:1"
																},
																"nativeSrc": "3485:48:1",
																"nodeType": "YulFunctionCall",
																"src": "3485:48:1"
															},
															"nativeSrc": "3485:48:1",
															"nodeType": "YulExpressionStatement",
															"src": "3485:48:1"
														},
														{
															"nativeSrc": "3542:86:1",
															"nodeType": "YulAssignment",
															"src": "3542:86:1",
															"value": {
																"arguments": [
																	{
																		"name": "value1",
																		"nativeSrc": "3614:6:1",
																		"nodeType": "YulIdentifier",
																		"src": "3614:6:1"
																	},
																	{
																		"name": "tail",
																		"nativeSrc": "3623:4:1",
																		"nodeType": "YulIdentifier",
																		"src": "3623:4:1"
																	}
																],
																"functionName": {
																	"name": "abi_encode_t_string_memory_ptr_to_t_string_memory_ptr_fromStack",
																	"nativeSrc": "3550:63:1",
																	"nodeType": "YulIdentifier",
																	"src": "3550:63:1"
																},
																"nativeSrc": "3550:78:1",
																"nodeType": "YulFunctionCall",
																"src": "3550:78:1"
															},
															"variableNames": [
																{
																	"name": "tail",
																	"nativeSrc": "3542:4:1",
																	"nodeType": "YulIdentifier",
																	"src": "3542:4:1"
																}
															]
														},
														{
															"expression": {
																"arguments": [
																	{
																		"arguments": [
																			{
																				"name": "headStart",
																				"nativeSrc": "3649:9:1",
																				"nodeType": "YulIdentifier",
																				"src": "3649:9:1"
																			},
																			{
																				"kind": "number",
																				"nativeSrc": "3660:2:1",
																				"nodeType": "YulLiteral",
																				"src": "3660:2:1",
																				"type": "",
																				"value": "64"
																			}
																		],
																		"functionName": {
																			"name": "add",
																			"nativeSrc": "3645:3:1",
																			"nodeType": "YulIdentifier",
																			"src": "3645:3:1"
																		},
																		"nativeSrc": "3645:18:1",
																		"nodeType": "YulFunctionCall",
																		"src": "3645:18:1"
																	},
																	{
																		"arguments": [
																			{
																				"name": "tail",
																				"nativeSrc": "3669:4:1",
																				"nodeType": "YulIdentifier",
																				"src": "3669:4:1"
																			},
																			{
																				"name": "headStart",
																				"nativeSrc": "3675:9:1",
																				"nodeType": "YulIdentifier",
																				"src": "3675:9:1"
																			}
																		],
																		"functionName": {
																			"name": "sub",
																			"nativeSrc": "3665:3:1",
																			"nodeType": "YulIdentifier",
																			"src": "3665:3:1"
																		},
																		"nativeSrc": "3665:20:1",
																		"nodeType": "YulFunctionCall",
																		"src": "3665:20:1"
																	}
																],
																"functionName": {
																	"name": "mstore",
																	"nativeSrc": "3638:6:1",
																	"nodeType": "YulIdentifier",
																	"src": "3638:6:1"
																},
																"nativeSrc": "3638:48:1",
																"nodeType": "YulFunctionCall",
																"src": "3638:48:1"
															},
															"nativeSrc": "3638:48:1",
															"nodeType": "YulExpressionStatement",
															"src": "3638:48:1"
														},
														{
															"nativeSrc": "3695:86:1",
															"nodeType": "YulAssignment",
															"src": "3695:86:1",
															"value": {
																"arguments": [
																	{
																		"name": "value2",
																		"nativeSrc": "3767:6:1",
																		"nodeType": "YulIdentifier",
																		"src": "3767:6:1"
																	},
																	{
																		"name": "tail",
																		"nativeSrc": "3776:4:1",
																		"nodeType": "YulIdentifier",
																		"src": "3776:4:1"
																	}
																],
																"functionName": {
																	"name": "abi_encode_t_string_memory_ptr_to_t_string_memory_ptr_fromStack",
																	"nativeSrc": "3703:63:1",
																	"nodeType": "YulIdentifier",
																	"src": "3703:63:1"
																},
																"nativeSrc": "3703:78:1",
																"nodeType": "YulFunctionCall",
																"src": "3703:78:1"
															},
															"variableNames": [
																{
																	"name": "tail",
																	"nativeSrc": "3695:4:1",
																	"nodeType": "YulIdentifier",
																	"src": "3695:4:1"
																}
															]
														},
														{
															"expression": {
																"arguments": [
																	{
																		"arguments": [
																			{
																				"name": "headStart",
																				"nativeSrc": "3802:9:1",
																				"nodeType": "YulIdentifier",
																				"src": "3802:9:1"
																			},
																			{
																				"kind": "number",
																				"nativeSrc": "3813:2:1",
																				"nodeType": "YulLiteral",
																				"src": "3813:2:1",
																				"type": "",
																				"value": "96"
																			}
																		],
																		"functionName": {
																			"name": "add",
																			"nativeSrc": "3798:3:1",
																			"nodeType": "YulIdentifier",
																			"src": "3798:3:1"
																		},
																		"nativeSrc": "3798:18:1",
																		"nodeType": "YulFunctionCall",
																		"src": "3798:18:1"
																	},
																	{
																		"arguments": [
																			{
																				"name": "tail",
																				"nativeSrc": "3822:4:1",
																				"nodeType": "YulIdentifier",
																				"src": "3822:4:1"
																			},
																			{
																				"name": "headStart",
																				"nativeSrc": "3828:9:1",
																				"nodeType": "YulIdentifier",
																				"src": "3828:9:1"
																			}
																		],
																		"functionName": {
																			"name": "sub",
																			"nativeSrc": "3818:3:1",
																			"nodeType": "YulIdentifier",
																			"src": "3818:3:1"
																		},
																		"nativeSrc": "3818:20:1",
																		"nodeType": "YulFunctionCall",
																		"src": "3818:20:1"
																	}
																],
																"functionName": {
																	"name": "mstore",
																	"nativeSrc": "3791:6:1",
																	"nodeType": "YulIdentifier",
																	"src": "3791:6:1"
																},
																"nativeSrc": "3791:48:1",
																"nodeType": "YulFunctionCall",
																"src": "3791:48:1"
															},
															"nativeSrc": "3791:48:1",
															"nodeType": "YulExpressionStatement",
															"src": "3791:48:1"
														},
														{
															"nativeSrc": "3848:86:1",
															"nodeType": "YulAssignment",
															"src": "3848:86:1",
															"value": {
																"arguments": [
																	{
																		"name": "value3",
																		"nativeSrc": "3920:6:1",
																		"nodeType": "YulIdentifier",
																		"src": "3920:6:1"
																	},
																	{
																		"name": "tail",
																		"nativeSrc": "3929:4:1",
																		"nodeType": "YulIdentifier",
																		"src": "3929:4:1"
																	}
																],
																"functionName": {
																	"name": "abi_encode_t_string_memory_ptr_to_t_string_memory_ptr_fromStack",
																	"nativeSrc": "3856:63:1",
																	"nodeType": "YulIdentifier",
																	"src": "3856:63:1"
																},
																"nativeSrc": "3856:78:1",
																"nodeType": "YulFunctionCall",
																"src": "3856:78:1"
															},
															"variableNames": [
																{
																	"name": "tail",
																	"nativeSrc": "3848:4:1",
																	"nodeType": "YulIdentifier",
																	"src": "3848:4:1"
																}
															]
														},
														{
															"expression": {
																"arguments": [
																	{
																		"arguments": [
																			{
																				"name": "headStart",
																				"nativeSrc": "3955:9:1",
																				"nodeType": "YulIdentifier",
																				"src": "3955:9:1"
																			},
																			{
																				"kind": "number",
																				"nativeSrc": "3966:3:1",
																				"nodeType": "YulLiteral",
																				"src": "3966:3:1",
																				"type": "",
																				"value": "128"
																			}
																		],
																		"functionName": {
																			"name": "add",
																			"nativeSrc": "3951:3:1",
																			"nodeType": "YulIdentifier",
																			"src": "3951:3:1"
																		},
																		"nativeSrc": "3951:19:1",
																		"nodeType": "YulFunctionCall",
																		"src": "3951:19:1"
																	},
																	{
																		"arguments": [
																			{
																				"name": "tail",
																				"nativeSrc": "3976:4:1",
																				"nodeType": "YulIdentifier",
																				"src": "3976:4:1"
																			},
																			{
																				"name": "headStart",
																				"nativeSrc": "3982:9:1",
																				"nodeType": "YulIdentifier",
																				"src": "3982:9:1"
																			}
																		],
																		"functionName": {
																			"name": "sub",
																			"nativeSrc": "3972:3:1",
																			"nodeType": "YulIdentifier",
																			"src": "3972:3:1"
																		},
																		"nativeSrc": "3972:20:1",
																		"nodeType": "YulFunctionCall",
																		"src": "3972:20:1"
																	}
																],
																"functionName": {
																	"name": "mstore",
																	"nativeSrc": "3944:6:1",
																	"nodeType": "YulIdentifier",
																	"src": "3944:6:1"
																},
																"nativeSrc": "3944:49:1",
																"nodeType": "YulFunctionCall",
																"src": "3944:49:1"
															},
															"nativeSrc": "3944:49:1",
															"nodeType": "YulExpressionStatement",
															"src": "3944:49:1"
														},
														{
															"nativeSrc": "4002:86:1",
															"nodeType": "YulAssignment",
															"src": "4002:86:1",
															"value": {
																"arguments": [
																	{
																		"name": "value4",
																		"nativeSrc": "4074:6:1",
																		"nodeType": "YulIdentifier",
																		"src": "4074:6:1"
																	},
																	{
																		"name": "tail",
																		"nativeSrc": "4083:4:1",
																		"nodeType": "YulIdentifier",
																		"src": "4083:4:1"
																	}
																],
																"functionName": {
																	"name": "abi_encode_t_string_memory_ptr_to_t_string_memory_ptr_fromStack",
																	"nativeSrc": "4010:63:1",
																	"nodeType": "YulIdentifier",
																	"src": "4010:63:1"
																},
																"nativeSrc": "4010:78:1",
																"nodeType": "YulFunctionCall",
																"src": "4010:78:1"
															},
															"variableNames": [
																{
																	"name": "tail",
																	"nativeSrc": "4002:4:1",
																	"nodeType": "YulIdentifier",
																	"src": "4002:4:1"
																}
															]
														},
														{
															"expression": {
																"arguments": [
																	{
																		"name": "value5",
																		"nativeSrc": "4136:6:1",
																		"nodeType": "YulIdentifier",
																		"src": "4136:6:1"
																	},
																	{
																		"arguments": [
																			{
																				"name": "headStart",
																				"nativeSrc": "4149:9:1",
																				"nodeType": "YulIdentifier",
																				"src": "4149:9:1"
																			},
																			{
																				"kind": "number",
																				"nativeSrc": "4160:3:1",
																				"nodeType": "YulLiteral",
																				"src": "4160:3:1",
																				"type": "",
																				"value": "160"
																			}
																		],
																		"functionName": {
																			"name": "add",
																			"nativeSrc": "4145:3:1",
																			"nodeType": "YulIdentifier",
																			"src": "4145:3:1"
																		},
																		"nativeSrc": "4145:19:1",
																		"nodeType": "YulFunctionCall",
																		"src": "4145:19:1"
																	}
																],
																"functionName": {
																	"name": "abi_encode_t_bool_to_t_bool_fromStack",
																	"nativeSrc": "4098:37:1",
																	"nodeType": "YulIdentifier",
																	"src": "4098:37:1"
																},
																"nativeSrc": "4098:67:1",
																"nodeType": "YulFunctionCall",
																"src": "4098:67:1"
															},
															"nativeSrc": "4098:67:1",
															"nodeType": "YulExpressionStatement",
															"src": "4098:67:1"
														}
													]
												},
												"name": "abi_encode_tuple_t_string_memory_ptr_t_string_memory_ptr_t_string_memory_ptr_t_string_memory_ptr_t_string_memory_ptr_t_bool__to_t_string_memory_ptr_t_string_memory_ptr_t_string_memory_ptr_t_string_memory_ptr_t_string_memory_ptr_t_bool__fromStack_reversed",
												"nativeSrc": "2954:1218:1",
												"nodeType": "YulFunctionDefinition",
												"parameters": [
													{
														"name": "headStart",
														"nativeSrc": "3218:9:1",
														"nodeType": "YulTypedName",
														"src": "3218:9:1",
														"type": ""
													},
													{
														"name": "value5",
														"nativeSrc": "3230:6:1",
														"nodeType": "YulTypedName",
														"src": "3230:6:1",
														"type": ""
													},
													{
														"name": "value4",
														"nativeSrc": "3238:6:1",
														"nodeType": "YulTypedName",
														"src": "3238:6:1",
														"type": ""
													},
													{
														"name": "value3",
														"nativeSrc": "3246:6:1",
														"nodeType": "YulTypedName",
														"src": "3246:6:1",
														"type": ""
													},
													{
														"name": "value2",
														"nativeSrc": "3254:6:1",
														"nodeType": "YulTypedName",
														"src": "3254:6:1",
														"type": ""
													},
													{
														"name": "value1",
														"nativeSrc": "3262:6:1",
														"nodeType": "YulTypedName",
														"src": "3262:6:1",
														"type": ""
													},
													{
														"name": "value0",
														"nativeSrc": "3270:6:1",
														"nodeType": "YulTypedName",
														"src": "3270:6:1",
														"type": ""
													}
												],
												"returnVariables": [
													{
														"name": "tail",
														"nativeSrc": "3281:4:1",
														"nodeType": "YulTypedName",
														"src": "3281:4:1",
														"type": ""
													}
												],
												"src": "2954:1218:1"
											},
											{
												"body": {
													"nativeSrc": "4276:124:1",
													"nodeType": "YulBlock",
													"src": "4276:124:1",
													"statements": [
														{
															"nativeSrc": "4286:26:1",
															"nodeType": "YulAssignment",
															"src": "4286:26:1",
															"value": {
																"arguments": [
																	{
																		"name": "headStart",
																		"nativeSrc": "4298:9:1",
																		"nodeType": "YulIdentifier",
																		"src": "4298:9:1"
																	},
																	{
																		"kind": "number",
																		"nativeSrc": "4309:2:1",
																		"nodeType": "YulLiteral",
																		"src": "4309:2:1",
																		"type": "",
																		"value": "32"
																	}
																],
																"functionName": {
																	"name": "add",
																	"nativeSrc": "4294:3:1",
																	"nodeType": "YulIdentifier",
																	"src": "4294:3:1"
																},
																"nativeSrc": "4294:18:1",
																"nodeType": "YulFunctionCall",
																"src": "4294:18:1"
															},
															"variableNames": [
																{
																	"name": "tail",
																	"nativeSrc": "4286:4:1",
																	"nodeType": "YulIdentifier",
																	"src": "4286:4:1"
																}
															]
														},
														{
															"expression": {
																"arguments": [
																	{
																		"name": "value0",
																		"nativeSrc": "4366:6:1",
																		"nodeType": "YulIdentifier",
																		"src": "4366:6:1"
																	},
																	{
																		"arguments": [
																			{
																				"name": "headStart",
																				"nativeSrc": "4379:9:1",
																				"nodeType": "YulIdentifier",
																				"src": "4379:9:1"
																			},
																			{
																				"kind": "number",
																				"nativeSrc": "4390:1:1",
																				"nodeType": "YulLiteral",
																				"src": "4390:1:1",
																				"type": "",
																				"value": "0"
																			}
																		],
																		"functionName": {
																			"name": "add",
																			"nativeSrc": "4375:3:1",
																			"nodeType": "YulIdentifier",
																			"src": "4375:3:1"
																		},
																		"nativeSrc": "4375:17:1",
																		"nodeType": "YulFunctionCall",
																		"src": "4375:17:1"
																	}
																],
																"functionName": {
																	"name": "abi_encode_t_address_to_t_address_fromStack",
																	"nativeSrc": "4322:43:1",
																	"nodeType": "YulIdentifier",
																	"src": "4322:43:1"
																},
																"nativeSrc": "4322:71:1",
																"nodeType": "YulFunctionCall",
																"src": "4322:71:1"
															},
															"nativeSrc": "4322:71:1",
															"nodeType": "YulExpressionStatement",
															"src": "4322:71:1"
														}
													]
												},
												"name": "abi_encode_tuple_t_address__to_t_address__fromStack_reversed",
												"nativeSrc": "4178:222:1",
												"nodeType": "YulFunctionDefinition",
												"parameters": [
													{
														"name": "headStart",
														"nativeSrc": "4248:9:1",
														"nodeType": "YulTypedName",
														"src": "4248:9:1",
														"type": ""
													},
													{
														"name": "value0",
														"nativeSrc": "4260:6:1",
														"nodeType": "YulTypedName",
														"src": "4260:6:1",
														"type": ""
													}
												],
												"returnVariables": [
													{
														"name": "tail",
														"nativeSrc": "4271:4:1",
														"nodeType": "YulTypedName",
														"src": "4271:4:1",
														"type": ""
													}
												],
												"src": "4178:222:1"
											},
											{
												"body": {
													"nativeSrc": "4495:28:1",
													"nodeType": "YulBlock",
													"src": "4495:28:1",
													"statements": [
														{
															"expression": {
																"arguments": [
																	{
																		"kind": "number",
																		"nativeSrc": "4512:1:1",
																		"nodeType": "YulLiteral",
																		"src": "4512:1:1",
																		"type": "",
																		"value": "0"
																	},
																	{
																		"kind": "number",
																		"nativeSrc": "4515:1:1",
																		"nodeType": "YulLiteral",
																		"src": "4515:1:1",
																		"type": "",
																		"value": "0"
																	}
																],
																"functionName": {
																	"name": "revert",
																	"nativeSrc": "4505:6:1",
																	"nodeType": "YulIdentifier",
																	"src": "4505:6:1"
																},
																"nativeSrc": "4505:12:1",
																"nodeType": "YulFunctionCall",
																"src": "4505:12:1"
															},
															"nativeSrc": "4505:12:1",
															"nodeType": "YulExpressionStatement",
															"src": "4505:12:1"
														}
													]
												},
												"name": "revert_error_1b9f4a0a5773e33b91aa01db23bf8c55fce1411167c872835e7fa00a4f17d46d",
												"nativeSrc": "4406:117:1",
												"nodeType": "YulFunctionDefinition",
												"src": "4406:117:1"
											},
											{
												"body": {
													"nativeSrc": "4618:28:1",
													"nodeType": "YulBlock",
													"src": "4618:28:1",
													"statements": [
														{
															"expression": {
																"arguments": [
																	{
																		"kind": "number",
																		"nativeSrc": "4635:1:1",
																		"nodeType": "YulLiteral",
																		"src": "4635:1:1",
																		"type": "",
																		"value": "0"
																	},
																	{
																		"kind": "number",
																		"nativeSrc": "4638:1:1",
																		"nodeType": "YulLiteral",
																		"src": "4638:1:1",
																		"type": "",
																		"value": "0"
																	}
																],
																"functionName": {
																	"name": "revert",
																	"nativeSrc": "4628:6:1",
																	"nodeType": "YulIdentifier",
																	"src": "4628:6:1"
																},
																"nativeSrc": "4628:12:1",
																"nodeType": "YulFunctionCall",
																"src": "4628:12:1"
															},
															"nativeSrc": "4628:12:1",
															"nodeType": "YulExpressionStatement",
															"src": "4628:12:1"
														}
													]
												},
												"name": "revert_error_987264b3b1d58a9c7f8255e93e81c77d86d6299019c33110a076957a3e06e2ae",
												"nativeSrc": "4529:117:1",
												"nodeType": "YulFunctionDefinition",
												"src": "4529:117:1"
											},
											{
												"body": {
													"nativeSrc": "4680:152:1",
													"nodeType": "YulBlock",
													"src": "4680:152:1",
													"statements": [
														{
															"expression": {
																"arguments": [
																	{
																		"kind": "number",
																		"nativeSrc": "4697:1:1",
																		"nodeType": "YulLiteral",
																		"src": "4697:1:1",
																		"type": "",
																		"value": "0"
																	},
																	{
																		"kind": "number",
																		"nativeSrc": "4700:77:1",
																		"nodeType": "YulLiteral",
																		"src": "4700:77:1",
																		"type": "",
																		"value": "35408467139433450592217433187231851964531694900788300625387963629091585785856"
																	}
																],
																"functionName": {
																	"name": "mstore",
																	"nativeSrc": "4690:6:1",
																	"nodeType": "YulIdentifier",
																	"src": "4690:6:1"
																},
																"nativeSrc": "4690:88:1",
																"nodeType": "YulFunctionCall",
																"src": "4690:88:1"
															},
															"nativeSrc": "4690:88:1",
															"nodeType": "YulExpressionStatement",
															"src": "4690:88:1"
														},
														{
															"expression": {
																"arguments": [
																	{
																		"kind": "number",
																		"nativeSrc": "4794:1:1",
																		"nodeType": "YulLiteral",
																		"src": "4794:1:1",
																		"type": "",
																		"value": "4"
																	},
																	{
																		"kind": "number",
																		"nativeSrc": "4797:4:1",
																		"nodeType": "YulLiteral",
																		"src": "4797:4:1",
																		"type": "",
																		"value": "0x41"
																	}
																],
																"functionName": {
																	"name": "mstore",
																	"nativeSrc": "4787:6:1",
																	"nodeType": "YulIdentifier",
																	"src": "4787:6:1"
																},
																"nativeSrc": "4787:15:1",
																"nodeType": "YulFunctionCall",
																"src": "4787:15:1"
															},
															"nativeSrc": "4787:15:1",
															"nodeType": "YulExpressionStatement",
															"src": "4787:15:1"
														},
														{
															"expression": {
																"arguments": [
																	{
																		"kind": "number",
																		"nativeSrc": "4818:1:1",
																		"nodeType": "YulLiteral",
																		"src": "4818:1:1",
																		"type": "",
																		"value": "0"
																	},
																	{
																		"kind": "number",
																		"nativeSrc": "4821:4:1",
																		"nodeType": "YulLiteral",
																		"src": "4821:4:1",
																		"type": "",
																		"value": "0x24"
																	}
																],
																"functionName": {
																	"name": "revert",
																	"nativeSrc": "4811:6:1",
																	"nodeType": "YulIdentifier",
																	"src": "4811:6:1"
																},
																"nativeSrc": "4811:15:1",
																"nodeType": "YulFunctionCall",
																"src": "4811:15:1"
															},
															"nativeSrc": "4811:15:1",
															"nodeType": "YulExpressionStatement",
															"src": "4811:15:1"
														}
													]
												},
												"name": "panic_error_0x41",
												"nativeSrc": "4652:180:1",
												"nodeType": "YulFunctionDefinition",
												"src": "4652:180:1"
											},
											{
												"body": {
													"nativeSrc": "4881:238:1",
													"nodeType": "YulBlock",
													"src": "4881:238:1",
													"statements": [
														{
															"nativeSrc": "4891:58:1",
															"nodeType": "YulVariableDeclaration",
															"src": "4891:58:1",
															"value": {
																"arguments": [
																	{
																		"name": "memPtr",
																		"nativeSrc": "4913:6:1",
																		"nodeType": "YulIdentifier",
																		"src": "4913:6:1"
																	},
																	{
																		"arguments": [
																			{
																				"name": "size",
																				"nativeSrc": "4943:4:1",
																				"nodeType": "YulIdentifier",
																				"src": "4943:4:1"
																			}
																		],
																		"functionName": {
																			"name": "round_up_to_mul_of_32",
																			"nativeSrc": "4921:21:1",
																			"nodeType": "YulIdentifier",
																			"src": "4921:21:1"
																		},
																		"nativeSrc": "4921:27:1",
																		"nodeType": "YulFunctionCall",
																		"src": "4921:27:1"
																	}
																],
																"functionName": {
																	"name": "add",
																	"nativeSrc": "4909:3:1",
																	"nodeType": "YulIdentifier",
																	"src": "4909:3:1"
																},
																"nativeSrc": "4909:40:1",
																"nodeType": "YulFunctionCall",
																"src": "4909:40:1"
															},
															"variables": [
																{
																	"name": "newFreePtr",
																	"nativeSrc": "4895:10:1",
																	"nodeType": "YulTypedName",
																	"src": "4895:10:1",
																	"type": ""
																}
															]
														},
														{
															"body": {
																"nativeSrc": "5060:22:1",
																"nodeType": "YulBlock",
																"src": "5060:22:1",
																"statements": [
																	{
																		"expression": {
																			"arguments": [],
																			"functionName": {
																				"name": "panic_error_0x41",
																				"nativeSrc": "5062:16:1",
																				"nodeType": "YulIdentifier",
																				"src": "5062:16:1"
																			},
																			"nativeSrc": "5062:18:1",
																			"nodeType": "YulFunctionCall",
																			"src": "5062:18:1"
																		},
																		"nativeSrc": "5062:18:1",
																		"nodeType": "YulExpressionStatement",
																		"src": "5062:18:1"
																	}
																]
															},
															"condition": {
																"arguments": [
																	{
																		"arguments": [
																			{
																				"name": "newFreePtr",
																				"nativeSrc": "5003:10:1",
																				"nodeType": "YulIdentifier",
																				"src": "5003:10:1"
																			},
																			{
																				"kind": "number",
																				"nativeSrc": "5015:18:1",
																				"nodeType": "YulLiteral",
																				"src": "5015:18:1",
																				"type": "",
																				"value": "0xffffffffffffffff"
																			}
																		],
																		"functionName": {
																			"name": "gt",
																			"nativeSrc": "5000:2:1",
																			"nodeType": "YulIdentifier",
																			"src": "5000:2:1"
																		},
																		"nativeSrc": "5000:34:1",
																		"nodeType": "YulFunctionCall",
																		"src": "5000:34:1"
																	},
																	{
																		"arguments": [
																			{
																				"name": "newFreePtr",
																				"nativeSrc": "5039:10:1",
																				"nodeType": "YulIdentifier",
																				"src": "5039:10:1"
																			},
																			{
																				"name": "memPtr",
																				"nativeSrc": "5051:6:1",
																				"nodeType": "YulIdentifier",
																				"src": "5051:6:1"
																			}
																		],
																		"functionName": {
																			"name": "lt",
																			"nativeSrc": "5036:2:1",
																			"nodeType": "YulIdentifier",
																			"src": "5036:2:1"
																		},
																		"nativeSrc": "5036:22:1",
																		"nodeType": "YulFunctionCall",
																		"src": "5036:22:1"
																	}
																],
																"functionName": {
																	"name": "or",
																	"nativeSrc": "4997:2:1",
																	"nodeType": "YulIdentifier",
																	"src": "4997:2:1"
																},
																"nativeSrc": "4997:62:1",
																"nodeType": "YulFunctionCall",
																"src": "4997:62:1"
															},
															"nativeSrc": "4994:88:1",
															"nodeType": "YulIf",
															"src": "4994:88:1"
														},
														{
															"expression": {
																"arguments": [
																	{
																		"kind": "number",
																		"nativeSrc": "5098:2:1",
																		"nodeType": "YulLiteral",
																		"src": "5098:2:1",
																		"type": "",
																		"value": "64"
																	},
																	{
																		"name": "newFreePtr",
																		"nativeSrc": "5102:10:1",
																		"nodeType": "YulIdentifier",
																		"src": "5102:10:1"
																	}
																],
																"functionName": {
																	"name": "mstore",
																	"nativeSrc": "5091:6:1",
																	"nodeType": "YulIdentifier",
																	"src": "5091:6:1"
																},
																"nativeSrc": "5091:22:1",
																"nodeType": "YulFunctionCall",
																"src": "5091:22:1"
															},
															"nativeSrc": "5091:22:1",
															"nodeType": "YulExpressionStatement",
															"src": "5091:22:1"
														}
													]
												},
												"name": "finalize_allocation",
												"nativeSrc": "4838:281:1",
												"nodeType": "YulFunctionDefinition",
												"parameters": [
													{
														"name": "memPtr",
														"nativeSrc": "4867:6:1",
														"nodeType": "YulTypedName",
														"src": "4867:6:1",
														"type": ""
													},
													{
														"name": "size",
														"nativeSrc": "4875:4:1",
														"nodeType": "YulTypedName",
														"src": "4875:4:1",
														"type": ""
													}
												],
												"src": "4838:281:1"
											},
											{
												"body": {
													"nativeSrc": "5166:88:1",
													"nodeType": "YulBlock",
													"src": "5166:88:1",
													"statements": [
														{
															"nativeSrc": "5176:30:1",
															"nodeType": "YulAssignment",
															"src": "5176:30:1",
															"value": {
																"arguments": [],
																"functionName": {
																	"name": "allocate_unbounded",
																	"nativeSrc": "5186:18:1",
																	"nodeType": "YulIdentifier",
																	"src": "5186:18:1"
																},
																"nativeSrc": "5186:20:1",
																"nodeType": "YulFunctionCall",
																"src": "5186:20:1"
															},
															"variableNames": [
																{
																	"name": "memPtr",
																	"nativeSrc": "5176:6:1",
																	"nodeType": "YulIdentifier",
																	"src": "5176:6:1"
																}
															]
														},
														{
															"expression": {
																"arguments": [
																	{
																		"name": "memPtr",
																		"nativeSrc": "5235:6:1",
																		"nodeType": "YulIdentifier",
																		"src": "5235:6:1"
																	},
																	{
																		"name": "size",
																		"nativeSrc": "5243:4:1",
																		"nodeType": "YulIdentifier",
																		"src": "5243:4:1"
																	}
																],
																"functionName": {
																	"name": "finalize_allocation",
																	"nativeSrc": "5215:19:1",
																	"nodeType": "YulIdentifier",
																	"src": "5215:19:1"
																},
																"nativeSrc": "5215:33:1",
																"nodeType": "YulFunctionCall",
																"src": "5215:33:1"
															},
															"nativeSrc": "5215:33:1",
															"nodeType": "YulExpressionStatement",
															"src": "5215:33:1"
														}
													]
												},
												"name": "allocate_memory",
												"nativeSrc": "5125:129:1",
												"nodeType": "YulFunctionDefinition",
												"parameters": [
													{
														"name": "size",
														"nativeSrc": "5150:4:1",
														"nodeType": "YulTypedName",
														"src": "5150:4:1",
														"type": ""
													}
												],
												"returnVariables": [
													{
														"name": "memPtr",
														"nativeSrc": "5159:6:1",
														"nodeType": "YulTypedName",
														"src": "5159:6:1",
														"type": ""
													}
												],
												"src": "5125:129:1"
											},
											{
												"body": {
													"nativeSrc": "5327:241:1",
													"nodeType": "YulBlock",
													"src": "5327:241:1",
													"statements": [
														{
															"body": {
																"nativeSrc": "5432:22:1",
																"nodeType": "YulBlock",
																"src": "5432:22:1",
																"statements": [
																	{
																		"expression": {
																			"arguments": [],
																			"functionName": {
																				"name": "panic_error_0x41",
																				"nativeSrc": "5434:16:1",
																				"nodeType": "YulIdentifier",
																				"src": "5434:16:1"
																			},
																			"nativeSrc": "5434:18:1",
																			"nodeType": "YulFunctionCall",
																			"src": "5434:18:1"
																		},
																		"nativeSrc": "5434:18:1",
																		"nodeType": "YulExpressionStatement",
																		"src": "5434:18:1"
																	}
																]
															},
															"condition": {
																"arguments": [
																	{
																		"name": "length",
																		"nativeSrc": "5404:6:1",
																		"nodeType": "YulIdentifier",
																		"src": "5404:6:1"
																	},
																	{
																		"kind": "number",
																		"nativeSrc": "5412:18:1",
																		"nodeType": "YulLiteral",
																		"src": "5412:18:1",
																		"type": "",
																		"value": "0xffffffffffffffff"
																	}
																],
																"functionName": {
																	"name": "gt",
																	"nativeSrc": "5401:2:1",
																	"nodeType": "YulIdentifier",
																	"src": "5401:2:1"
																},
																"nativeSrc": "5401:30:1",
																"nodeType": "YulFunctionCall",
																"src": "5401:30:1"
															},
															"nativeSrc": "5398:56:1",
															"nodeType": "YulIf",
															"src": "5398:56:1"
														},
														{
															"nativeSrc": "5464:37:1",
															"nodeType": "YulAssignment",
															"src": "5464:37:1",
															"value": {
																"arguments": [
																	{
																		"name": "length",
																		"nativeSrc": "5494:6:1",
																		"nodeType": "YulIdentifier",
																		"src": "5494:6:1"
																	}
																],
																"functionName": {
																	"name": "round_up_to_mul_of_32",
																	"nativeSrc": "5472:21:1",
																	"nodeType": "YulIdentifier",
																	"src": "5472:21:1"
																},
																"nativeSrc": "5472:29:1",
																"nodeType": "YulFunctionCall",
																"src": "5472:29:1"
															},
															"variableNames": [
																{
																	"name": "size",
																	"nativeSrc": "5464:4:1",
																	"nodeType": "YulIdentifier",
																	"src": "5464:4:1"
																}
															]
														},
														{
															"nativeSrc": "5538:23:1",
															"nodeType": "YulAssignment",
															"src": "5538:23:1",
															"value": {
																"arguments": [
																	{
																		"name": "size",
																		"nativeSrc": "5550:4:1",
																		"nodeType": "YulIdentifier",
																		"src": "5550:4:1"
																	},
																	{
																		"kind": "number",
																		"nativeSrc": "5556:4:1",
																		"nodeType": "YulLiteral",
																		"src": "5556:4:1",
																		"type": "",
																		"value": "0x20"
																	}
																],
																"functionName": {
																	"name": "add",
																	"nativeSrc": "5546:3:1",
																	"nodeType": "YulIdentifier",
																	"src": "5546:3:1"
																},
																"nativeSrc": "5546:15:1",
																"nodeType": "YulFunctionCall",
																"src": "5546:15:1"
															},
															"variableNames": [
																{
																	"name": "size",
																	"nativeSrc": "5538:4:1",
																	"nodeType": "YulIdentifier",
																	"src": "5538:4:1"
																}
															]
														}
													]
												},
												"name": "array_allocation_size_t_string_memory_ptr",
												"nativeSrc": "5260:308:1",
												"nodeType": "YulFunctionDefinition",
												"parameters": [
													{
														"name": "length",
														"nativeSrc": "5311:6:1",
														"nodeType": "YulTypedName",
														"src": "5311:6:1",
														"type": ""
													}
												],
												"returnVariables": [
													{
														"name": "size",
														"nativeSrc": "5322:4:1",
														"nodeType": "YulTypedName",
														"src": "5322:4:1",
														"type": ""
													}
												],
												"src": "5260:308:1"
											},
											{
												"body": {
													"nativeSrc": "5638:84:1",
													"nodeType": "YulBlock",
													"src": "5638:84:1",
													"statements": [
														{
															"expression": {
																"arguments": [
																	{
																		"name": "dst",
																		"nativeSrc": "5662:3:1",
																		"nodeType": "YulIdentifier",
																		"src": "5662:3:1"
																	},
																	{
																		"name": "src",
																		"nativeSrc": "5667:3:1",
																		"nodeType": "YulIdentifier",
																		"src": "5667:3:1"
																	},
																	{
																		"name": "length",
																		"nativeSrc": "5672:6:1",
																		"nodeType": "YulIdentifier",
																		"src": "5672:6:1"
																	}
																],
																"functionName": {
																	"name": "calldatacopy",
																	"nativeSrc": "5649:12:1",
																	"nodeType": "YulIdentifier",
																	"src": "5649:12:1"
																},
																"nativeSrc": "5649:30:1",
																"nodeType": "YulFunctionCall",
																"src": "5649:30:1"
															},
															"nativeSrc": "5649:30:1",
															"nodeType": "YulExpressionStatement",
															"src": "5649:30:1"
														},
														{
															"expression": {
																"arguments": [
																	{
																		"arguments": [
																			{
																				"name": "dst",
																				"nativeSrc": "5699:3:1",
																				"nodeType": "YulIdentifier",
																				"src": "5699:3:1"
																			},
																			{
																				"name": "length",
																				"nativeSrc": "5704:6:1",
																				"nodeType": "YulIdentifier",
																				"src": "5704:6:1"
																			}
																		],
																		"functionName": {
																			"name": "add",
																			"nativeSrc": "5695:3:1",
																			"nodeType": "YulIdentifier",
																			"src": "5695:3:1"
																		},
																		"nativeSrc": "5695:16:1",
																		"nodeType": "YulFunctionCall",
																		"src": "5695:16:1"
																	},
																	{
																		"kind": "number",
																		"nativeSrc": "5713:1:1",
																		"nodeType": "YulLiteral",
																		"src": "5713:1:1",
																		"type": "",
																		"value": "0"
																	}
																],
																"functionName": {
																	"name": "mstore",
																	"nativeSrc": "5688:6:1",
																	"nodeType": "YulIdentifier",
																	"src": "5688:6:1"
																},
																"nativeSrc": "5688:27:1",
																"nodeType": "YulFunctionCall",
																"src": "5688:27:1"
															},
															"nativeSrc": "5688:27:1",
															"nodeType": "YulExpressionStatement",
															"src": "5688:27:1"
														}
													]
												},
												"name": "copy_calldata_to_memory_with_cleanup",
												"nativeSrc": "5574:148:1",
												"nodeType": "YulFunctionDefinition",
												"parameters": [
													{
														"name": "src",
														"nativeSrc": "5620:3:1",
														"nodeType": "YulTypedName",
														"src": "5620:3:1",
														"type": ""
													},
													{
														"name": "dst",
														"nativeSrc": "5625:3:1",
														"nodeType": "YulTypedName",
														"src": "5625:3:1",
														"type": ""
													},
													{
														"name": "length",
														"nativeSrc": "5630:6:1",
														"nodeType": "YulTypedName",
														"src": "5630:6:1",
														"type": ""
													}
												],
												"src": "5574:148:1"
											},
											{
												"body": {
													"nativeSrc": "5812:341:1",
													"nodeType": "YulBlock",
													"src": "5812:341:1",
													"statements": [
														{
															"nativeSrc": "5822:75:1",
															"nodeType": "YulAssignment",
															"src": "5822:75:1",
															"value": {
																"arguments": [
																	{
																		"arguments": [
																			{
																				"name": "length",
																				"nativeSrc": "5889:6:1",
																				"nodeType": "YulIdentifier",
																				"src": "5889:6:1"
																			}
																		],
																		"functionName": {
																			"name": "array_allocation_size_t_string_memory_ptr",
																			"nativeSrc": "5847:41:1",
																			"nodeType": "YulIdentifier",
																			"src": "5847:41:1"
																		},
																		"nativeSrc": "5847:49:1",
																		"nodeType": "YulFunctionCall",
																		"src": "5847:49:1"
																	}
																],
																"functionName": {
																	"name": "allocate_memory",
																	"nativeSrc": "5831:15:1",
																	"nodeType": "YulIdentifier",
																	"src": "5831:15:1"
																},
																"nativeSrc": "5831:66:1",
																"nodeType": "YulFunctionCall",
																"src": "5831:66:1"
															},
															"variableNames": [
																{
																	"name": "array",
																	"nativeSrc": "5822:5:1",
																	"nodeType": "YulIdentifier",
																	"src": "5822:5:1"
																}
															]
														},
														{
															"expression": {
																"arguments": [
																	{
																		"name": "array",
																		"nativeSrc": "5913:5:1",
																		"nodeType": "YulIdentifier",
																		"src": "5913:5:1"
																	},
																	{
																		"name": "length",
																		"nativeSrc": "5920:6:1",
																		"nodeType": "YulIdentifier",
																		"src": "5920:6:1"
																	}
																],
																"functionName": {
																	"name": "mstore",
																	"nativeSrc": "5906:6:1",
																	"nodeType": "YulIdentifier",
																	"src": "5906:6:1"
																},
																"nativeSrc": "5906:21:1",
																"nodeType": "YulFunctionCall",
																"src": "5906:21:1"
															},
															"nativeSrc": "5906:21:1",
															"nodeType": "YulExpressionStatement",
															"src": "5906:21:1"
														},
														{
															"nativeSrc": "5936:27:1",
															"nodeType": "YulVariableDeclaration",
															"src": "5936:27:1",
															"value": {
																"arguments": [
																	{
																		"name": "array",
																		"nativeSrc": "5951:5:1",
																		"nodeType": "YulIdentifier",
																		"src": "5951:5:1"
																	},
																	{
																		"kind": "number",
																		"nativeSrc": "5958:4:1",
																		"nodeType": "YulLiteral",
																		"src": "5958:4:1",
																		"type": "",
																		"value": "0x20"
																	}
																],
																"functionName": {
																	"name": "add",
																	"nativeSrc": "5947:3:1",
																	"nodeType": "YulIdentifier",
																	"src": "5947:3:1"
																},
																"nativeSrc": "5947:16:1",
																"nodeType": "YulFunctionCall",
																"src": "5947:16:1"
															},
															"variables": [
																{
																	"name": "dst",
																	"nativeSrc": "5940:3:1",
																	"nodeType": "YulTypedName",
																	"src": "5940:3:1",
																	"type": ""
																}
															]
														},
														{
															"body": {
																"nativeSrc": "6001:83:1",
																"nodeType": "YulBlock",
																"src": "6001:83:1",
																"statements": [
																	{
																		"expression": {
																			"arguments": [],
																			"functionName": {
																				"name": "revert_error_987264b3b1d58a9c7f8255e93e81c77d86d6299019c33110a076957a3e06e2ae",
																				"nativeSrc": "6003:77:1",
																				"nodeType": "YulIdentifier",
																				"src": "6003:77:1"
																			},
																			"nativeSrc": "6003:79:1",
																			"nodeType": "YulFunctionCall",
																			"src": "6003:79:1"
																		},
																		"nativeSrc": "6003:79:1",
																		"nodeType": "YulExpressionStatement",
																		"src": "6003:79:1"
																	}
																]
															},
															"condition": {
																"arguments": [
																	{
																		"arguments": [
																			{
																				"name": "src",
																				"nativeSrc": "5982:3:1",
																				"nodeType": "YulIdentifier",
																				"src": "5982:3:1"
																			},
																			{
																				"name": "length",
																				"nativeSrc": "5987:6:1",
																				"nodeType": "YulIdentifier",
																				"src": "5987:6:1"
																			}
																		],
																		"functionName": {
																			"name": "add",
																			"nativeSrc": "5978:3:1",
																			"nodeType": "YulIdentifier",
																			"src": "5978:3:1"
																		},
																		"nativeSrc": "5978:16:1",
																		"nodeType": "YulFunctionCall",
																		"src": "5978:16:1"
																	},
																	{
																		"name": "end",
																		"nativeSrc": "5996:3:1",
																		"nodeType": "YulIdentifier",
																		"src": "5996:3:1"
																	}
																],
																"functionName": {
																	"name": "gt",
																	"nativeSrc": "5975:2:1",
																	"nodeType": "YulIdentifier",
																	"src": "5975:2:1"
																},
																"nativeSrc": "5975:25:1",
																"nodeType": "YulFunctionCall",
																"src": "5975:25:1"
															},
															"nativeSrc": "5972:112:1",
															"nodeType": "YulIf",
															"src": "5972:112:1"
														},
														{
															"expression": {
																"arguments": [
																	{
																		"name": "src",
																		"nativeSrc": "6130:3:1",
																		"nodeType": "YulIdentifier",
																		"src": "6130:3:1"
																	},
																	{
																		"name": "dst",
																		"nativeSrc": "6135:3:1",
																		"nodeType": "YulIdentifier",
																		"src": "6135:3:1"
																	},
																	{
																		"name": "length",
																		"nativeSrc": "6140:6:1",
																		"nodeType": "YulIdentifier",
																		"src": "6140:6:1"
																	}
																],
																"functionName": {
																	"name": "copy_calldata_to_memory_with_cleanup",
																	"nativeSrc": "6093:36:1",
																	"nodeType": "YulIdentifier",
																	"src": "6093:36:1"
																},
																"nativeSrc": "6093:54:1",
																"nodeType": "YulFunctionCall",
																"src": "6093:54:1"
															},
															"nativeSrc": "6093:54:1",
															"nodeType": "YulExpressionStatement",
															"src": "6093:54:1"
														}
													]
												},
												"name": "abi_decode_available_length_t_string_memory_ptr",
												"nativeSrc": "5728:425:1",
												"nodeType": "YulFunctionDefinition",
												"parameters": [
													{
														"name": "src",
														"nativeSrc": "5785:3:1",
														"nodeType": "YulTypedName",
														"src": "5785:3:1",
														"type": ""
													},
													{
														"name": "length",
														"nativeSrc": "5790:6:1",
														"nodeType": "YulTypedName",
														"src": "5790:6:1",
														"type": ""
													},
													{
														"name": "end",
														"nativeSrc": "5798:3:1",
														"nodeType": "YulTypedName",
														"src": "5798:3:1",
														"type": ""
													}
												],
												"returnVariables": [
													{
														"name": "array",
														"nativeSrc": "5806:5:1",
														"nodeType": "YulTypedName",
														"src": "5806:5:1",
														"type": ""
													}
												],
												"src": "5728:425:1"
											},
											{
												"body": {
													"nativeSrc": "6235:278:1",
													"nodeType": "YulBlock",
													"src": "6235:278:1",
													"statements": [
														{
															"body": {
																"nativeSrc": "6284:83:1",
																"nodeType": "YulBlock",
																"src": "6284:83:1",
																"statements": [
																	{
																		"expression": {
																			"arguments": [],
																			"functionName": {
																				"name": "revert_error_1b9f4a0a5773e33b91aa01db23bf8c55fce1411167c872835e7fa00a4f17d46d",
																				"nativeSrc": "6286:77:1",
																				"nodeType": "YulIdentifier",
																				"src": "6286:77:1"
																			},
																			"nativeSrc": "6286:79:1",
																			"nodeType": "YulFunctionCall",
																			"src": "6286:79:1"
																		},
																		"nativeSrc": "6286:79:1",
																		"nodeType": "YulExpressionStatement",
																		"src": "6286:79:1"
																	}
																]
															},
															"condition": {
																"arguments": [
																	{
																		"arguments": [
																			{
																				"arguments": [
																					{
																						"name": "offset",
																						"nativeSrc": "6263:6:1",
																						"nodeType": "YulIdentifier",
																						"src": "6263:6:1"
																					},
																					{
																						"kind": "number",
																						"nativeSrc": "6271:4:1",
																						"nodeType": "YulLiteral",
																						"src": "6271:4:1",
																						"type": "",
																						"value": "0x1f"
																					}
																				],
																				"functionName": {
																					"name": "add",
																					"nativeSrc": "6259:3:1",
																					"nodeType": "YulIdentifier",
																					"src": "6259:3:1"
																				},
																				"nativeSrc": "6259:17:1",
																				"nodeType": "YulFunctionCall",
																				"src": "6259:17:1"
																			},
																			{
																				"name": "end",
																				"nativeSrc": "6278:3:1",
																				"nodeType": "YulIdentifier",
																				"src": "6278:3:1"
																			}
																		],
																		"functionName": {
																			"name": "slt",
																			"nativeSrc": "6255:3:1",
																			"nodeType": "YulIdentifier",
																			"src": "6255:3:1"
																		},
																		"nativeSrc": "6255:27:1",
																		"nodeType": "YulFunctionCall",
																		"src": "6255:27:1"
																	}
																],
																"functionName": {
																	"name": "iszero",
																	"nativeSrc": "6248:6:1",
																	"nodeType": "YulIdentifier",
																	"src": "6248:6:1"
																},
																"nativeSrc": "6248:35:1",
																"nodeType": "YulFunctionCall",
																"src": "6248:35:1"
															},
															"nativeSrc": "6245:122:1",
															"nodeType": "YulIf",
															"src": "6245:122:1"
														},
														{
															"nativeSrc": "6376:34:1",
															"nodeType": "YulVariableDeclaration",
															"src": "6376:34:1",
															"value": {
																"arguments": [
																	{
																		"name": "offset",
																		"nativeSrc": "6403:6:1",
																		"nodeType": "YulIdentifier",
																		"src": "6403:6:1"
																	}
																],
																"functionName": {
																	"name": "calldataload",
																	"nativeSrc": "6390:12:1",
																	"nodeType": "YulIdentifier",
																	"src": "6390:12:1"
																},
																"nativeSrc": "6390:20:1",
																"nodeType": "YulFunctionCall",
																"src": "6390:20:1"
															},
															"variables": [
																{
																	"name": "length",
																	"nativeSrc": "6380:6:1",
																	"nodeType": "YulTypedName",
																	"src": "6380:6:1",
																	"type": ""
																}
															]
														},
														{
															"nativeSrc": "6419:88:1",
															"nodeType": "YulAssignment",
															"src": "6419:88:1",
															"value": {
																"arguments": [
																	{
																		"arguments": [
																			{
																				"name": "offset",
																				"nativeSrc": "6480:6:1",
																				"nodeType": "YulIdentifier",
																				"src": "6480:6:1"
																			},
																			{
																				"kind": "number",
																				"nativeSrc": "6488:4:1",
																				"nodeType": "YulLiteral",
																				"src": "6488:4:1",
																				"type": "",
																				"value": "0x20"
																			}
																		],
																		"functionName": {
																			"name": "add",
																			"nativeSrc": "6476:3:1",
																			"nodeType": "YulIdentifier",
																			"src": "6476:3:1"
																		},
																		"nativeSrc": "6476:17:1",
																		"nodeType": "YulFunctionCall",
																		"src": "6476:17:1"
																	},
																	{
																		"name": "length",
																		"nativeSrc": "6495:6:1",
																		"nodeType": "YulIdentifier",
																		"src": "6495:6:1"
																	},
																	{
																		"name": "end",
																		"nativeSrc": "6503:3:1",
																		"nodeType": "YulIdentifier",
																		"src": "6503:3:1"
																	}
																],
																"functionName": {
																	"name": "abi_decode_available_length_t_string_memory_ptr",
																	"nativeSrc": "6428:47:1",
																	"nodeType": "YulIdentifier",
																	"src": "6428:47:1"
																},
																"nativeSrc": "6428:79:1",
																"nodeType": "YulFunctionCall",
																"src": "6428:79:1"
															},
															"variableNames": [
																{
																	"name": "array",
																	"nativeSrc": "6419:5:1",
																	"nodeType": "YulIdentifier",
																	"src": "6419:5:1"
																}
															]
														}
													]
												},
												"name": "abi_decode_t_string_memory_ptr",
												"nativeSrc": "6173:340:1",
												"nodeType": "YulFunctionDefinition",
												"parameters": [
													{
														"name": "offset",
														"nativeSrc": "6213:6:1",
														"nodeType": "YulTypedName",
														"src": "6213:6:1",
														"type": ""
													},
													{
														"name": "end",
														"nativeSrc": "6221:3:1",
														"nodeType": "YulTypedName",
														"src": "6221:3:1",
														"type": ""
													}
												],
												"returnVariables": [
													{
														"name": "array",
														"nativeSrc": "6229:5:1",
														"nodeType": "YulTypedName",
														"src": "6229:5:1",
														"type": ""
													}
												],
												"src": "6173:340:1"
											},
											{
												"body": {
													"nativeSrc": "6559:76:1",
													"nodeType": "YulBlock",
													"src": "6559:76:1",
													"statements": [
														{
															"body": {
																"nativeSrc": "6613:16:1",
																"nodeType": "YulBlock",
																"src": "6613:16:1",
																"statements": [
																	{
																		"expression": {
																			"arguments": [
																				{
																					"kind": "number",
																					"nativeSrc": "6622:1:1",
																					"nodeType": "YulLiteral",
																					"src": "6622:1:1",
																					"type": "",
																					"value": "0"
																				},
																				{
																					"kind": "number",
																					"nativeSrc": "6625:1:1",
																					"nodeType": "YulLiteral",
																					"src": "6625:1:1",
																					"type": "",
																					"value": "0"
																				}
																			],
																			"functionName": {
																				"name": "revert",
																				"nativeSrc": "6615:6:1",
																				"nodeType": "YulIdentifier",
																				"src": "6615:6:1"
																			},
																			"nativeSrc": "6615:12:1",
																			"nodeType": "YulFunctionCall",
																			"src": "6615:12:1"
																		},
																		"nativeSrc": "6615:12:1",
																		"nodeType": "YulExpressionStatement",
																		"src": "6615:12:1"
																	}
																]
															},
															"condition": {
																"arguments": [
																	{
																		"arguments": [
																			{
																				"name": "value",
																				"nativeSrc": "6582:5:1",
																				"nodeType": "YulIdentifier",
																				"src": "6582:5:1"
																			},
																			{
																				"arguments": [
																					{
																						"name": "value",
																						"nativeSrc": "6604:5:1",
																						"nodeType": "YulIdentifier",
																						"src": "6604:5:1"
																					}
																				],
																				"functionName": {
																					"name": "cleanup_t_bool",
																					"nativeSrc": "6589:14:1",
																					"nodeType": "YulIdentifier",
																					"src": "6589:14:1"
																				},
																				"nativeSrc": "6589:21:1",
																				"nodeType": "YulFunctionCall",
																				"src": "6589:21:1"
																			}
																		],
																		"functionName": {
																			"name": "eq",
																			"nativeSrc": "6579:2:1",
																			"nodeType": "YulIdentifier",
																			"src": "6579:2:1"
																		},
																		"nativeSrc": "6579:32:1",
																		"nodeType": "YulFunctionCall",
																		"src": "6579:32:1"
																	}
																],
																"functionName": {
																	"name": "iszero",
																	"nativeSrc": "6572:6:1",
																	"nodeType": "YulIdentifier",
																	"src": "6572:6:1"
																},
																"nativeSrc": "6572:40:1",
																"nodeType": "YulFunctionCall",
																"src": "6572:40:1"
															},
															"nativeSrc": "6569:60:1",
															"nodeType": "YulIf",
															"src": "6569:60:1"
														}
													]
												},
												"name": "validator_revert_t_bool",
												"nativeSrc": "6519:116:1",
												"nodeType": "YulFunctionDefinition",
												"parameters": [
													{
														"name": "value",
														"nativeSrc": "6552:5:1",
														"nodeType": "YulTypedName",
														"src": "6552:5:1",
														"type": ""
													}
												],
												"src": "6519:116:1"
											},
											{
												"body": {
													"nativeSrc": "6690:84:1",
													"nodeType": "YulBlock",
													"src": "6690:84:1",
													"statements": [
														{
															"nativeSrc": "6700:29:1",
															"nodeType": "YulAssignment",
															"src": "6700:29:1",
															"value": {
																"arguments": [
																	{
																		"name": "offset",
																		"nativeSrc": "6722:6:1",
																		"nodeType": "YulIdentifier",
																		"src": "6722:6:1"
																	}
																],
																"functionName": {
																	"name": "calldataload",
																	"nativeSrc": "6709:12:1",
																	"nodeType": "YulIdentifier",
																	"src": "6709:12:1"
																},
																"nativeSrc": "6709:20:1",
																"nodeType": "YulFunctionCall",
																"src": "6709:20:1"
															},
															"variableNames": [
																{
																	"name": "value",
																	"nativeSrc": "6700:5:1",
																	"nodeType": "YulIdentifier",
																	"src": "6700:5:1"
																}
															]
														},
														{
															"expression": {
																"arguments": [
																	{
																		"name": "value",
																		"nativeSrc": "6762:5:1",
																		"nodeType": "YulIdentifier",
																		"src": "6762:5:1"
																	}
																],
																"functionName": {
																	"name": "validator_revert_t_bool",
																	"nativeSrc": "6738:23:1",
																	"nodeType": "YulIdentifier",
																	"src": "6738:23:1"
																},
																"nativeSrc": "6738:30:1",
																"nodeType": "YulFunctionCall",
																"src": "6738:30:1"
															},
															"nativeSrc": "6738:30:1",
															"nodeType": "YulExpressionStatement",
															"src": "6738:30:1"
														}
													]
												},
												"name": "abi_decode_t_bool",
												"nativeSrc": "6641:133:1",
												"nodeType": "YulFunctionDefinition",
												"parameters": [
													{
														"name": "offset",
														"nativeSrc": "6668:6:1",
														"nodeType": "YulTypedName",
														"src": "6668:6:1",
														"type": ""
													},
													{
														"name": "end",
														"nativeSrc": "6676:3:1",
														"nodeType": "YulTypedName",
														"src": "6676:3:1",
														"type": ""
													}
												],
												"returnVariables": [
													{
														"name": "value",
														"nativeSrc": "6684:5:1",
														"nodeType": "YulTypedName",
														"src": "6684:5:1",
														"type": ""
													}
												],
												"src": "6641:133:1"
											},
											{
												"body": {
													"nativeSrc": "6887:686:1",
													"nodeType": "YulBlock",
													"src": "6887:686:1",
													"statements": [
														{
															"body": {
																"nativeSrc": "6933:83:1",
																"nodeType": "YulBlock",
																"src": "6933:83:1",
																"statements": [
																	{
																		"expression": {
																			"arguments": [],
																			"functionName": {
																				"name": "revert_error_dbdddcbe895c83990c08b3492a0e83918d802a52331272ac6fdb6a7c4aea3b1b",
																				"nativeSrc": "6935:77:1",
																				"nodeType": "YulIdentifier",
																				"src": "6935:77:1"
																			},
																			"nativeSrc": "6935:79:1",
																			"nodeType": "YulFunctionCall",
																			"src": "6935:79:1"
																		},
																		"nativeSrc": "6935:79:1",
																		"nodeType": "YulExpressionStatement",
																		"src": "6935:79:1"
																	}
																]
															},
															"condition": {
																"arguments": [
																	{
																		"arguments": [
																			{
																				"name": "dataEnd",
																				"nativeSrc": "6908:7:1",
																				"nodeType": "YulIdentifier",
																				"src": "6908:7:1"
																			},
																			{
																				"name": "headStart",
																				"nativeSrc": "6917:9:1",
																				"nodeType": "YulIdentifier",
																				"src": "6917:9:1"
																			}
																		],
																		"functionName": {
																			"name": "sub",
																			"nativeSrc": "6904:3:1",
																			"nodeType": "YulIdentifier",
																			"src": "6904:3:1"
																		},
																		"nativeSrc": "6904:23:1",
																		"nodeType": "YulFunctionCall",
																		"src": "6904:23:1"
																	},
																	{
																		"kind": "number",
																		"nativeSrc": "6929:2:1",
																		"nodeType": "YulLiteral",
																		"src": "6929:2:1",
																		"type": "",
																		"value": "96"
																	}
																],
																"functionName": {
																	"name": "slt",
																	"nativeSrc": "6900:3:1",
																	"nodeType": "YulIdentifier",
																	"src": "6900:3:1"
																},
																"nativeSrc": "6900:32:1",
																"nodeType": "YulFunctionCall",
																"src": "6900:32:1"
															},
															"nativeSrc": "6897:119:1",
															"nodeType": "YulIf",
															"src": "6897:119:1"
														},
														{
															"nativeSrc": "7026:117:1",
															"nodeType": "YulBlock",
															"src": "7026:117:1",
															"statements": [
																{
																	"nativeSrc": "7041:15:1",
																	"nodeType": "YulVariableDeclaration",
																	"src": "7041:15:1",
																	"value": {
																		"kind": "number",
																		"nativeSrc": "7055:1:1",
																		"nodeType": "YulLiteral",
																		"src": "7055:1:1",
																		"type": "",
																		"value": "0"
																	},
																	"variables": [
																		{
																			"name": "offset",
																			"nativeSrc": "7045:6:1",
																			"nodeType": "YulTypedName",
																			"src": "7045:6:1",
																			"type": ""
																		}
																	]
																},
																{
																	"nativeSrc": "7070:63:1",
																	"nodeType": "YulAssignment",
																	"src": "7070:63:1",
																	"value": {
																		"arguments": [
																			{
																				"arguments": [
																					{
																						"name": "headStart",
																						"nativeSrc": "7105:9:1",
																						"nodeType": "YulIdentifier",
																						"src": "7105:9:1"
																					},
																					{
																						"name": "offset",
																						"nativeSrc": "7116:6:1",
																						"nodeType": "YulIdentifier",
																						"src": "7116:6:1"
																					}
																				],
																				"functionName": {
																					"name": "add",
																					"nativeSrc": "7101:3:1",
																					"nodeType": "YulIdentifier",
																					"src": "7101:3:1"
																				},
																				"nativeSrc": "7101:22:1",
																				"nodeType": "YulFunctionCall",
																				"src": "7101:22:1"
																			},
																			{
																				"name": "dataEnd",
																				"nativeSrc": "7125:7:1",
																				"nodeType": "YulIdentifier",
																				"src": "7125:7:1"
																			}
																		],
																		"functionName": {
																			"name": "abi_decode_t_address",
																			"nativeSrc": "7080:20:1",
																			"nodeType": "YulIdentifier",
																			"src": "7080:20:1"
																		},
																		"nativeSrc": "7080:53:1",
																		"nodeType": "YulFunctionCall",
																		"src": "7080:53:1"
																	},
																	"variableNames": [
																		{
																			"name": "value0",
																			"nativeSrc": "7070:6:1",
																			"nodeType": "YulIdentifier",
																			"src": "7070:6:1"
																		}
																	]
																}
															]
														},
														{
															"nativeSrc": "7153:288:1",
															"nodeType": "YulBlock",
															"src": "7153:288:1",
															"statements": [
																{
																	"nativeSrc": "7168:46:1",
																	"nodeType": "YulVariableDeclaration",
																	"src": "7168:46:1",
																	"value": {
																		"arguments": [
																			{
																				"arguments": [
																					{
																						"name": "headStart",
																						"nativeSrc": "7199:9:1",
																						"nodeType": "YulIdentifier",
																						"src": "7199:9:1"
																					},
																					{
																						"kind": "number",
																						"nativeSrc": "7210:2:1",
																						"nodeType": "YulLiteral",
																						"src": "7210:2:1",
																						"type": "",
																						"value": "32"
																					}
																				],
																				"functionName": {
																					"name": "add",
																					"nativeSrc": "7195:3:1",
																					"nodeType": "YulIdentifier",
																					"src": "7195:3:1"
																				},
																				"nativeSrc": "7195:18:1",
																				"nodeType": "YulFunctionCall",
																				"src": "7195:18:1"
																			}
																		],
																		"functionName": {
																			"name": "calldataload",
																			"nativeSrc": "7182:12:1",
																			"nodeType": "YulIdentifier",
																			"src": "7182:12:1"
																		},
																		"nativeSrc": "7182:32:1",
																		"nodeType": "YulFunctionCall",
																		"src": "7182:32:1"
																	},
																	"variables": [
																		{
																			"name": "offset",
																			"nativeSrc": "7172:6:1",
																			"nodeType": "YulTypedName",
																			"src": "7172:6:1",
																			"type": ""
																		}
																	]
																},
																{
																	"body": {
																		"nativeSrc": "7261:83:1",
																		"nodeType": "YulBlock",
																		"src": "7261:83:1",
																		"statements": [
																			{
																				"expression": {
																					"arguments": [],
																					"functionName": {
																						"name": "revert_error_c1322bf8034eace5e0b5c7295db60986aa89aae5e0ea0873e4689e076861a5db",
																						"nativeSrc": "7263:77:1",
																						"nodeType": "YulIdentifier",
																						"src": "7263:77:1"
																					},
																					"nativeSrc": "7263:79:1",
																					"nodeType": "YulFunctionCall",
																					"src": "7263:79:1"
																				},
																				"nativeSrc": "7263:79:1",
																				"nodeType": "YulExpressionStatement",
																				"src": "7263:79:1"
																			}
																		]
																	},
																	"condition": {
																		"arguments": [
																			{
																				"name": "offset",
																				"nativeSrc": "7233:6:1",
																				"nodeType": "YulIdentifier",
																				"src": "7233:6:1"
																			},
																			{
																				"kind": "number",
																				"nativeSrc": "7241:18:1",
																				"nodeType": "YulLiteral",
																				"src": "7241:18:1",
																				"type": "",
																				"value": "0xffffffffffffffff"
																			}
																		],
																		"functionName": {
																			"name": "gt",
																			"nativeSrc": "7230:2:1",
																			"nodeType": "YulIdentifier",
																			"src": "7230:2:1"
																		},
																		"nativeSrc": "7230:30:1",
																		"nodeType": "YulFunctionCall",
																		"src": "7230:30:1"
																	},
																	"nativeSrc": "7227:117:1",
																	"nodeType": "YulIf",
																	"src": "7227:117:1"
																},
																{
																	"nativeSrc": "7358:73:1",
																	"nodeType": "YulAssignment",
																	"src": "7358:73:1",
																	"value": {
																		"arguments": [
																			{
																				"arguments": [
																					{
																						"name": "headStart",
																						"nativeSrc": "7403:9:1",
																						"nodeType": "YulIdentifier",
																						"src": "7403:9:1"
																					},
																					{
																						"name": "offset",
																						"nativeSrc": "7414:6:1",
																						"nodeType": "YulIdentifier",
																						"src": "7414:6:1"
																					}
																				],
																				"functionName": {
																					"name": "add",
																					"nativeSrc": "7399:3:1",
																					"nodeType": "YulIdentifier",
																					"src": "7399:3:1"
																				},
																				"nativeSrc": "7399:22:1",
																				"nodeType": "YulFunctionCall",
																				"src": "7399:22:1"
																			},
																			{
																				"name": "dataEnd",
																				"nativeSrc": "7423:7:1",
																				"nodeType": "YulIdentifier",
																				"src": "7423:7:1"
																			}
																		],
																		"functionName": {
																			"name": "abi_decode_t_string_memory_ptr",
																			"nativeSrc": "7368:30:1",
																			"nodeType": "YulIdentifier",
																			"src": "7368:30:1"
																		},
																		"nativeSrc": "7368:63:1",
																		"nodeType": "YulFunctionCall",
																		"src": "7368:63:1"
																	},
																	"variableNames": [
																		{
																			"name": "value1",
																			"nativeSrc": "7358:6:1",
																			"nodeType": "YulIdentifier",
																			"src": "7358:6:1"
																		}
																	]
																}
															]
														},
														{
															"nativeSrc": "7451:115:1",
															"nodeType": "YulBlock",
															"src": "7451:115:1",
															"statements": [
																{
																	"nativeSrc": "7466:16:1",
																	"nodeType": "YulVariableDeclaration",
																	"src": "7466:16:1",
																	"value": {
																		"kind": "number",
																		"nativeSrc": "7480:2:1",
																		"nodeType": "YulLiteral",
																		"src": "7480:2:1",
																		"type": "",
																		"value": "64"
																	},
																	"variables": [
																		{
																			"name": "offset",
																			"nativeSrc": "7470:6:1",
																			"nodeType": "YulTypedName",
																			"src": "7470:6:1",
																			"type": ""
																		}
																	]
																},
																{
																	"nativeSrc": "7496:60:1",
																	"nodeType": "YulAssignment",
																	"src": "7496:60:1",
																	"value": {
																		"arguments": [
																			{
																				"arguments": [
																					{
																						"name": "headStart",
																						"nativeSrc": "7528:9:1",
																						"nodeType": "YulIdentifier",
																						"src": "7528:9:1"
																					},
																					{
																						"name": "offset",
																						"nativeSrc": "7539:6:1",
																						"nodeType": "YulIdentifier",
																						"src": "7539:6:1"
																					}
																				],
																				"functionName": {
																					"name": "add",
																					"nativeSrc": "7524:3:1",
																					"nodeType": "YulIdentifier",
																					"src": "7524:3:1"
																				},
																				"nativeSrc": "7524:22:1",
																				"nodeType": "YulFunctionCall",
																				"src": "7524:22:1"
																			},
																			{
																				"name": "dataEnd",
																				"nativeSrc": "7548:7:1",
																				"nodeType": "YulIdentifier",
																				"src": "7548:7:1"
																			}
																		],
																		"functionName": {
																			"name": "abi_decode_t_bool",
																			"nativeSrc": "7506:17:1",
																			"nodeType": "YulIdentifier",
																			"src": "7506:17:1"
																		},
																		"nativeSrc": "7506:50:1",
																		"nodeType": "YulFunctionCall",
																		"src": "7506:50:1"
																	},
																	"variableNames": [
																		{
																			"name": "value2",
																			"nativeSrc": "7496:6:1",
																			"nodeType": "YulIdentifier",
																			"src": "7496:6:1"
																		}
																	]
																}
															]
														}
													]
												},
												"name": "abi_decode_tuple_t_addresst_string_memory_ptrt_bool",
												"nativeSrc": "6780:793:1",
												"nodeType": "YulFunctionDefinition",
												"parameters": [
													{
														"name": "headStart",
														"nativeSrc": "6841:9:1",
														"nodeType": "YulTypedName",
														"src": "6841:9:1",
														"type": ""
													},
													{
														"name": "dataEnd",
														"nativeSrc": "6852:7:1",
														"nodeType": "YulTypedName",
														"src": "6852:7:1",
														"type": ""
													}
												],
												"returnVariables": [
													{
														"name": "value0",
														"nativeSrc": "6864:6:1",
														"nodeType": "YulTypedName",
														"src": "6864:6:1",
														"type": ""
													},
													{
														"name": "value1",
														"nativeSrc": "6872:6:1",
														"nodeType": "YulTypedName",
														"src": "6872:6:1",
														"type": ""
													},
													{
														"name": "value2",
														"nativeSrc": "6880:6:1",
														"nodeType": "YulTypedName",
														"src": "6880:6:1",
														"type": ""
													}
												],
												"src": "6780:793:1"
											},
											{
												"body": {
													"nativeSrc": "7889:809:1",
													"nodeType": "YulBlock",
													"src": "7889:809:1",
													"statements": [
														{
															"nativeSrc": "7899:27:1",
															"nodeType": "YulAssignment",
															"src": "7899:27:1",
															"value": {
																"arguments": [
																	{
																		"name": "headStart",
																		"nativeSrc": "7911:9:1",
																		"nodeType": "YulIdentifier",
																		"src": "7911:9:1"
																	},
																	{
																		"kind": "number",
																		"nativeSrc": "7922:3:1",
																		"nodeType": "YulLiteral",
																		"src": "7922:3:1",
																		"type": "",
																		"value": "160"
																	}
																],
																"functionName": {
																	"name": "add",
																	"nativeSrc": "7907:3:1",
																	"nodeType": "YulIdentifier",
																	"src": "7907:3:1"
																},
																"nativeSrc": "7907:19:1",
																"nodeType": "YulFunctionCall",
																"src": "7907:19:1"
															},
															"variableNames": [
																{
																	"name": "tail",
																	"nativeSrc": "7899:4:1",
																	"nodeType": "YulIdentifier",
																	"src": "7899:4:1"
																}
															]
														},
														{
															"expression": {
																"arguments": [
																	{
																		"arguments": [
																			{
																				"name": "headStart",
																				"nativeSrc": "7947:9:1",
																				"nodeType": "YulIdentifier",
																				"src": "7947:9:1"
																			},
																			{
																				"kind": "number",
																				"nativeSrc": "7958:1:1",
																				"nodeType": "YulLiteral",
																				"src": "7958:1:1",
																				"type": "",
																				"value": "0"
																			}
																		],
																		"functionName": {
																			"name": "add",
																			"nativeSrc": "7943:3:1",
																			"nodeType": "YulIdentifier",
																			"src": "7943:3:1"
																		},
																		"nativeSrc": "7943:17:1",
																		"nodeType": "YulFunctionCall",
																		"src": "7943:17:1"
																	},
																	{
																		"arguments": [
																			{
																				"name": "tail",
																				"nativeSrc": "7966:4:1",
																				"nodeType": "YulIdentifier",
																				"src": "7966:4:1"
																			},
																			{
																				"name": "headStart",
																				"nativeSrc": "7972:9:1",
																				"nodeType": "YulIdentifier",
																				"src": "7972:9:1"
																			}
																		],
																		"functionName": {
																			"name": "sub",
																			"nativeSrc": "7962:3:1",
																			"nodeType": "YulIdentifier",
																			"src": "7962:3:1"
																		},
																		"nativeSrc": "7962:20:1",
																		"nodeType": "YulFunctionCall",
																		"src": "7962:20:1"
																	}
																],
																"functionName": {
																	"name": "mstore",
																	"nativeSrc": "7936:6:1",
																	"nodeType": "YulIdentifier",
																	"src": "7936:6:1"
																},
																"nativeSrc": "7936:47:1",
																"nodeType": "YulFunctionCall",
																"src": "7936:47:1"
															},
															"nativeSrc": "7936:47:1",
															"nodeType": "YulExpressionStatement",
															"src": "7936:47:1"
														},
														{
															"nativeSrc": "7992:86:1",
															"nodeType": "YulAssignment",
															"src": "7992:86:1",
															"value": {
																"arguments": [
																	{
																		"name": "value0",
																		"nativeSrc": "8064:6:1",
																		"nodeType": "YulIdentifier",
																		"src": "8064:6:1"
																	},
																	{
																		"name": "tail",
																		"nativeSrc": "8073:4:1",
																		"nodeType": "YulIdentifier",
																		"src": "8073:4:1"
																	}
																],
																"functionName": {
																	"name": "abi_encode_t_string_memory_ptr_to_t_string_memory_ptr_fromStack",
																	"nativeSrc": "8000:63:1",
																	"nodeType": "YulIdentifier",
																	"src": "8000:63:1"
																},
																"nativeSrc": "8000:78:1",
																"nodeType": "YulFunctionCall",
																"src": "8000:78:1"
															},
															"variableNames": [
																{
																	"name": "tail",
																	"nativeSrc": "7992:4:1",
																	"nodeType": "YulIdentifier",
																	"src": "7992:4:1"
																}
															]
														},
														{
															"expression": {
																"arguments": [
																	{
																		"arguments": [
																			{
																				"name": "headStart",
																				"nativeSrc": "8099:9:1",
																				"nodeType": "YulIdentifier",
																				"src": "8099:9:1"
																			},
																			{
																				"kind": "number",
																				"nativeSrc": "8110:2:1",
																				"nodeType": "YulLiteral",
																				"src": "8110:2:1",
																				"type": "",
																				"value": "32"
																			}
																		],
																		"functionName": {
																			"name": "add",
																			"nativeSrc": "8095:3:1",
																			"nodeType": "YulIdentifier",
																			"src": "8095:3:1"
																		},
																		"nativeSrc": "8095:18:1",
																		"nodeType": "YulFunctionCall",
																		"src": "8095:18:1"
																	},
																	{
																		"arguments": [
																			{
																				"name": "tail",
																				"nativeSrc": "8119:4:1",
																				"nodeType": "YulIdentifier",
																				"src": "8119:4:1"
																			},
																			{
																				"name": "headStart",
																				"nativeSrc": "8125:9:1",
																				"nodeType": "YulIdentifier",
																				"src": "8125:9:1"
																			}
																		],
																		"functionName": {
																			"name": "sub",
																			"nativeSrc": "8115:3:1",
																			"nodeType": "YulIdentifier",
																			"src": "8115:3:1"
																		},
																		"nativeSrc": "8115:20:1",
																		"nodeType": "YulFunctionCall",
																		"src": "8115:20:1"
																	}
																],
																"functionName": {
																	"name": "mstore",
																	"nativeSrc": "8088:6:1",
																	"nodeType": "YulIdentifier",
																	"src": "8088:6:1"
																},
																"nativeSrc": "8088:48:1",
																"nodeType": "YulFunctionCall",
																"src": "8088:48:1"
															},
															"nativeSrc": "8088:48:1",
															"nodeType": "YulExpressionStatement",
															"src": "8088:48:1"
														},
														{
															"nativeSrc": "8145:86:1",
															"nodeType": "YulAssignment",
															"src": "8145:86:1",
															"value": {
																"arguments": [
																	{
																		"name": "value1",
																		"nativeSrc": "8217:6:1",
																		"nodeType": "YulIdentifier",
																		"src": "8217:6:1"
																	},
																	{
																		"name": "tail",
																		"nativeSrc": "8226:4:1",
																		"nodeType": "YulIdentifier",
																		"src": "8226:4:1"
																	}
																],
																"functionName": {
																	"name": "abi_encode_t_string_memory_ptr_to_t_string_memory_ptr_fromStack",
																	"nativeSrc": "8153:63:1",
																	"nodeType": "YulIdentifier",
																	"src": "8153:63:1"
																},
																"nativeSrc": "8153:78:1",
																"nodeType": "YulFunctionCall",
																"src": "8153:78:1"
															},
															"variableNames": [
																{
																	"name": "tail",
																	"nativeSrc": "8145:4:1",
																	"nodeType": "YulIdentifier",
																	"src": "8145:4:1"
																}
															]
														},
														{
															"expression": {
																"arguments": [
																	{
																		"arguments": [
																			{
																				"name": "headStart",
																				"nativeSrc": "8252:9:1",
																				"nodeType": "YulIdentifier",
																				"src": "8252:9:1"
																			},
																			{
																				"kind": "number",
																				"nativeSrc": "8263:2:1",
																				"nodeType": "YulLiteral",
																				"src": "8263:2:1",
																				"type": "",
																				"value": "64"
																			}
																		],
																		"functionName": {
																			"name": "add",
																			"nativeSrc": "8248:3:1",
																			"nodeType": "YulIdentifier",
																			"src": "8248:3:1"
																		},
																		"nativeSrc": "8248:18:1",
																		"nodeType": "YulFunctionCall",
																		"src": "8248:18:1"
																	},
																	{
																		"arguments": [
																			{
																				"name": "tail",
																				"nativeSrc": "8272:4:1",
																				"nodeType": "YulIdentifier",
																				"src": "8272:4:1"
																			},
																			{
																				"name": "headStart",
																				"nativeSrc": "8278:9:1",
																				"nodeType": "YulIdentifier",
																				"src": "8278:9:1"
																			}
																		],
																		"functionName": {
																			"name": "sub",
																			"nativeSrc": "8268:3:1",
																			"nodeType": "YulIdentifier",
																			"src": "8268:3:1"
																		},
																		"nativeSrc": "8268:20:1",
																		"nodeType": "YulFunctionCall",
																		"src": "8268:20:1"
																	}
																],
																"functionName": {
																	"name": "mstore",
																	"nativeSrc": "8241:6:1",
																	"nodeType": "YulIdentifier",
																	"src": "8241:6:1"
																},
																"nativeSrc": "8241:48:1",
																"nodeType": "YulFunctionCall",
																"src": "8241:48:1"
															},
															"nativeSrc": "8241:48:1",
															"nodeType": "YulExpressionStatement",
															"src": "8241:48:1"
														},
														{
															"nativeSrc": "8298:86:1",
															"nodeType": "YulAssignment",
															"src": "8298:86:1",
															"value": {
																"arguments": [
																	{
																		"name": "value2",
																		"nativeSrc": "8370:6:1",
																		"nodeType": "YulIdentifier",
																		"src": "8370:6:1"
																	},
																	{
																		"name": "tail",
																		"nativeSrc": "8379:4:1",
																		"nodeType": "YulIdentifier",
																		"src": "8379:4:1"
																	}
																],
																"functionName": {
																	"name": "abi_encode_t_string_memory_ptr_to_t_string_memory_ptr_fromStack",
																	"nativeSrc": "8306:63:1",
																	"nodeType": "YulIdentifier",
																	"src": "8306:63:1"
																},
																"nativeSrc": "8306:78:1",
																"nodeType": "YulFunctionCall",
																"src": "8306:78:1"
															},
															"variableNames": [
																{
																	"name": "tail",
																	"nativeSrc": "8298:4:1",
																	"nodeType": "YulIdentifier",
																	"src": "8298:4:1"
																}
															]
														},
														{
															"expression": {
																"arguments": [
																	{
																		"arguments": [
																			{
																				"name": "headStart",
																				"nativeSrc": "8405:9:1",
																				"nodeType": "YulIdentifier",
																				"src": "8405:9:1"
																			},
																			{
																				"kind": "number",
																				"nativeSrc": "8416:2:1",
																				"nodeType": "YulLiteral",
																				"src": "8416:2:1",
																				"type": "",
																				"value": "96"
																			}
																		],
																		"functionName": {
																			"name": "add",
																			"nativeSrc": "8401:3:1",
																			"nodeType": "YulIdentifier",
																			"src": "8401:3:1"
																		},
																		"nativeSrc": "8401:18:1",
																		"nodeType": "YulFunctionCall",
																		"src": "8401:18:1"
																	},
																	{
																		"arguments": [
																			{
																				"name": "tail",
																				"nativeSrc": "8425:4:1",
																				"nodeType": "YulIdentifier",
																				"src": "8425:4:1"
																			},
																			{
																				"name": "headStart",
																				"nativeSrc": "8431:9:1",
																				"nodeType": "YulIdentifier",
																				"src": "8431:9:1"
																			}
																		],
																		"functionName": {
																			"name": "sub",
																			"nativeSrc": "8421:3:1",
																			"nodeType": "YulIdentifier",
																			"src": "8421:3:1"
																		},
																		"nativeSrc": "8421:20:1",
																		"nodeType": "YulFunctionCall",
																		"src": "8421:20:1"
																	}
																],
																"functionName": {
																	"name": "mstore",
																	"nativeSrc": "8394:6:1",
																	"nodeType": "YulIdentifier",
																	"src": "8394:6:1"
																},
																"nativeSrc": "8394:48:1",
																"nodeType": "YulFunctionCall",
																"src": "8394:48:1"
															},
															"nativeSrc": "8394:48:1",
															"nodeType": "YulExpressionStatement",
															"src": "8394:48:1"
														},
														{
															"nativeSrc": "8451:86:1",
															"nodeType": "YulAssignment",
															"src": "8451:86:1",
															"value": {
																"arguments": [
																	{
																		"name": "value3",
																		"nativeSrc": "8523:6:1",
																		"nodeType": "YulIdentifier",
																		"src": "8523:6:1"
																	},
																	{
																		"name": "tail",
																		"nativeSrc": "8532:4:1",
																		"nodeType": "YulIdentifier",
																		"src": "8532:4:1"
																	}
																],
																"functionName": {
																	"name": "abi_encode_t_string_memory_ptr_to_t_string_memory_ptr_fromStack",
																	"nativeSrc": "8459:63:1",
																	"nodeType": "YulIdentifier",
																	"src": "8459:63:1"
																},
																"nativeSrc": "8459:78:1",
																"nodeType": "YulFunctionCall",
																"src": "8459:78:1"
															},
															"variableNames": [
																{
																	"name": "tail",
																	"nativeSrc": "8451:4:1",
																	"nodeType": "YulIdentifier",
																	"src": "8451:4:1"
																}
															]
														},
														{
															"expression": {
																"arguments": [
																	{
																		"arguments": [
																			{
																				"name": "headStart",
																				"nativeSrc": "8558:9:1",
																				"nodeType": "YulIdentifier",
																				"src": "8558:9:1"
																			},
																			{
																				"kind": "number",
																				"nativeSrc": "8569:3:1",
																				"nodeType": "YulLiteral",
																				"src": "8569:3:1",
																				"type": "",
																				"value": "128"
																			}
																		],
																		"functionName": {
																			"name": "add",
																			"nativeSrc": "8554:3:1",
																			"nodeType": "YulIdentifier",
																			"src": "8554:3:1"
																		},
																		"nativeSrc": "8554:19:1",
																		"nodeType": "YulFunctionCall",
																		"src": "8554:19:1"
																	},
																	{
																		"arguments": [
																			{
																				"name": "tail",
																				"nativeSrc": "8579:4:1",
																				"nodeType": "YulIdentifier",
																				"src": "8579:4:1"
																			},
																			{
																				"name": "headStart",
																				"nativeSrc": "8585:9:1",
																				"nodeType": "YulIdentifier",
																				"src": "8585:9:1"
																			}
																		],
																		"functionName": {
																			"name": "sub",
																			"nativeSrc": "8575:3:1",
																			"nodeType": "YulIdentifier",
																			"src": "8575:3:1"
																		},
																		"nativeSrc": "8575:20:1",
																		"nodeType": "YulFunctionCall",
																		"src": "8575:20:1"
																	}
																],
																"functionName": {
																	"name": "mstore",
																	"nativeSrc": "8547:6:1",
																	"nodeType": "YulIdentifier",
																	"src": "8547:6:1"
																},
																"nativeSrc": "8547:49:1",
																"nodeType": "YulFunctionCall",
																"src": "8547:49:1"
															},
															"nativeSrc": "8547:49:1",
															"nodeType": "YulExpressionStatement",
															"src": "8547:49:1"
														},
														{
															"nativeSrc": "8605:86:1",
															"nodeType": "YulAssignment",
															"src": "8605:86:1",
															"value": {
																"arguments": [
																	{
																		"name": "value4",
																		"nativeSrc": "8677:6:1",
																		"nodeType": "YulIdentifier",
																		"src": "8677:6:1"
																	},
																	{
																		"name": "tail",
																		"nativeSrc": "8686:4:1",
																		"nodeType": "YulIdentifier",
																		"src": "8686:4:1"
																	}
																],
																"functionName": {
																	"name": "abi_encode_t_string_memory_ptr_to_t_string_memory_ptr_fromStack",
																	"nativeSrc": "8613:63:1",
																	"nodeType": "YulIdentifier",
																	"src": "8613:63:1"
																},
																"nativeSrc": "8613:78:1",
																"nodeType": "YulFunctionCall",
																"src": "8613:78:1"
															},
															"variableNames": [
																{
																	"name": "tail",
																	"nativeSrc": "8605:4:1",
																	"nodeType": "YulIdentifier",
																	"src": "8605:4:1"
																}
															]
														}
													]
												},
												"name": "abi_encode_tuple_t_string_memory_ptr_t_string_memory_ptr_t_string_memory_ptr_t_string_memory_ptr_t_string_memory_ptr__to_t_string_memory_ptr_t_string_memory_ptr_t_string_memory_ptr_t_string_memory_ptr_t_string_memory_ptr__fromStack_reversed",
												"nativeSrc": "7579:1119:1",
												"nodeType": "YulFunctionDefinition",
												"parameters": [
													{
														"name": "headStart",
														"nativeSrc": "7829:9:1",
														"nodeType": "YulTypedName",
														"src": "7829:9:1",
														"type": ""
													},
													{
														"name": "value4",
														"nativeSrc": "7841:6:1",
														"nodeType": "YulTypedName",
														"src": "7841:6:1",
														"type": ""
													},
													{
														"name": "value3",
														"nativeSrc": "7849:6:1",
														"nodeType": "YulTypedName",
														"src": "7849:6:1",
														"type": ""
													},
													{
														"name": "value2",
														"nativeSrc": "7857:6:1",
														"nodeType": "YulTypedName",
														"src": "7857:6:1",
														"type": ""
													},
													{
														"name": "value1",
														"nativeSrc": "7865:6:1",
														"nodeType": "YulTypedName",
														"src": "7865:6:1",
														"type": ""
													},
													{
														"name": "value0",
														"nativeSrc": "7873:6:1",
														"nodeType": "YulTypedName",
														"src": "7873:6:1",
														"type": ""
													}
												],
												"returnVariables": [
													{
														"name": "tail",
														"nativeSrc": "7884:4:1",
														"nodeType": "YulTypedName",
														"src": "7884:4:1",
														"type": ""
													}
												],
												"src": "7579:1119:1"
											},
											{
												"body": {
													"nativeSrc": "8736:28:1",
													"nodeType": "YulBlock",
													"src": "8736:28:1",
													"statements": [
														{
															"nativeSrc": "8746:12:1",
															"nodeType": "YulAssignment",
															"src": "8746:12:1",
															"value": {
																"name": "value",
																"nativeSrc": "8753:5:1",
																"nodeType": "YulIdentifier",
																"src": "8753:5:1"
															},
															"variableNames": [
																{
																	"name": "ret",
																	"nativeSrc": "8746:3:1",
																	"nodeType": "YulIdentifier",
																	"src": "8746:3:1"
																}
															]
														}
													]
												},
												"name": "identity",
												"nativeSrc": "8704:60:1",
												"nodeType": "YulFunctionDefinition",
												"parameters": [
													{
														"name": "value",
														"nativeSrc": "8722:5:1",
														"nodeType": "YulTypedName",
														"src": "8722:5:1",
														"type": ""
													}
												],
												"returnVariables": [
													{
														"name": "ret",
														"nativeSrc": "8732:3:1",
														"nodeType": "YulTypedName",
														"src": "8732:3:1",
														"type": ""
													}
												],
												"src": "8704:60:1"
											},
											{
												"body": {
													"nativeSrc": "8830:82:1",
													"nodeType": "YulBlock",
													"src": "8830:82:1",
													"statements": [
														{
															"nativeSrc": "8840:66:1",
															"nodeType": "YulAssignment",
															"src": "8840:66:1",
															"value": {
																"arguments": [
																	{
																		"arguments": [
																			{
																				"arguments": [
																					{
																						"name": "value",
																						"nativeSrc": "8898:5:1",
																						"nodeType": "YulIdentifier",
																						"src": "8898:5:1"
																					}
																				],
																				"functionName": {
																					"name": "cleanup_t_uint160",
																					"nativeSrc": "8880:17:1",
																					"nodeType": "YulIdentifier",
																					"src": "8880:17:1"
																				},
																				"nativeSrc": "8880:24:1",
																				"nodeType": "YulFunctionCall",
																				"src": "8880:24:1"
																			}
																		],
																		"functionName": {
																			"name": "identity",
																			"nativeSrc": "8871:8:1",
																			"nodeType": "YulIdentifier",
																			"src": "8871:8:1"
																		},
																		"nativeSrc": "8871:34:1",
																		"nodeType": "YulFunctionCall",
																		"src": "8871:34:1"
																	}
																],
																"functionName": {
																	"name": "cleanup_t_uint160",
																	"nativeSrc": "8853:17:1",
																	"nodeType": "YulIdentifier",
																	"src": "8853:17:1"
																},
																"nativeSrc": "8853:53:1",
																"nodeType": "YulFunctionCall",
																"src": "8853:53:1"
															},
															"variableNames": [
																{
																	"name": "converted",
																	"nativeSrc": "8840:9:1",
																	"nodeType": "YulIdentifier",
																	"src": "8840:9:1"
																}
															]
														}
													]
												},
												"name": "convert_t_uint160_to_t_uint160",
												"nativeSrc": "8770:142:1",
												"nodeType": "YulFunctionDefinition",
												"parameters": [
													{
														"name": "value",
														"nativeSrc": "8810:5:1",
														"nodeType": "YulTypedName",
														"src": "8810:5:1",
														"type": ""
													}
												],
												"returnVariables": [
													{
														"name": "converted",
														"nativeSrc": "8820:9:1",
														"nodeType": "YulTypedName",
														"src": "8820:9:1",
														"type": ""
													}
												],
												"src": "8770:142:1"
											},
											{
												"body": {
													"nativeSrc": "8978:66:1",
													"nodeType": "YulBlock",
													"src": "8978:66:1",
													"statements": [
														{
															"nativeSrc": "8988:50:1",
															"nodeType": "YulAssignment",
															"src": "8988:50:1",
															"value": {
																"arguments": [
																	{
																		"name": "value",
																		"nativeSrc": "9032:5:1",
																		"nodeType": "YulIdentifier",
																		"src": "9032:5:1"
																	}
																],
																"functionName": {
																	"name": "convert_t_uint160_to_t_uint160",
																	"nativeSrc": "9001:30:1",
																	"nodeType": "YulIdentifier",
																	"src": "9001:30:1"
																},
																"nativeSrc": "9001:37:1",
																"nodeType": "YulFunctionCall",
																"src": "9001:37:1"
															},
															"variableNames": [
																{
																	"name": "converted",
																	"nativeSrc": "8988:9:1",
																	"nodeType": "YulIdentifier",
																	"src": "8988:9:1"
																}
															]
														}
													]
												},
												"name": "convert_t_uint160_to_t_address",
												"nativeSrc": "8918:126:1",
												"nodeType": "YulFunctionDefinition",
												"parameters": [
													{
														"name": "value",
														"nativeSrc": "8958:5:1",
														"nodeType": "YulTypedName",
														"src": "8958:5:1",
														"type": ""
													}
												],
												"returnVariables": [
													{
														"name": "converted",
														"nativeSrc": "8968:9:1",
														"nodeType": "YulTypedName",
														"src": "8968:9:1",
														"type": ""
													}
												],
												"src": "8918:126:1"
											},
											{
												"body": {
													"nativeSrc": "9127:66:1",
													"nodeType": "YulBlock",
													"src": "9127:66:1",
													"statements": [
														{
															"nativeSrc": "9137:50:1",
															"nodeType": "YulAssignment",
															"src": "9137:50:1",
															"value": {
																"arguments": [
																	{
																		"name": "value",
																		"nativeSrc": "9181:5:1",
																		"nodeType": "YulIdentifier",
																		"src": "9181:5:1"
																	}
																],
																"functionName": {
																	"name": "convert_t_uint160_to_t_address",
																	"nativeSrc": "9150:30:1",
																	"nodeType": "YulIdentifier",
																	"src": "9150:30:1"
																},
																"nativeSrc": "9150:37:1",
																"nodeType": "YulFunctionCall",
																"src": "9150:37:1"
															},
															"variableNames": [
																{
																	"name": "converted",
																	"nativeSrc": "9137:9:1",
																	"nodeType": "YulIdentifier",
																	"src": "9137:9:1"
																}
															]
														}
													]
												},
												"name": "convert_t_contract$_Requester_$640_to_t_address",
												"nativeSrc": "9050:143:1",
												"nodeType": "YulFunctionDefinition",
												"parameters": [
													{
														"name": "value",
														"nativeSrc": "9107:5:1",
														"nodeType": "YulTypedName",
														"src": "9107:5:1",
														"type": ""
													}
												],
												"returnVariables": [
													{
														"name": "converted",
														"nativeSrc": "9117:9:1",
														"nodeType": "YulTypedName",
														"src": "9117:9:1",
														"type": ""
													}
												],
												"src": "9050:143:1"
											},
											{
												"body": {
													"nativeSrc": "9281:83:1",
													"nodeType": "YulBlock",
													"src": "9281:83:1",
													"statements": [
														{
															"expression": {
																"arguments": [
																	{
																		"name": "pos",
																		"nativeSrc": "9298:3:1",
																		"nodeType": "YulIdentifier",
																		"src": "9298:3:1"
																	},
																	{
																		"arguments": [
																			{
																				"name": "value",
																				"nativeSrc": "9351:5:1",
																				"nodeType": "YulIdentifier",
																				"src": "9351:5:1"
																			}
																		],
																		"functionName": {
																			"name": "convert_t_contract$_Requester_$640_to_t_address",
																			"nativeSrc": "9303:47:1",
																			"nodeType": "YulIdentifier",
																			"src": "9303:47:1"
																		},
																		"nativeSrc": "9303:54:1",
																		"nodeType": "YulFunctionCall",
																		"src": "9303:54:1"
																	}
																],
																"functionName": {
																	"name": "mstore",
																	"nativeSrc": "9291:6:1",
																	"nodeType": "YulIdentifier",
																	"src": "9291:6:1"
																},
																"nativeSrc": "9291:67:1",
																"nodeType": "YulFunctionCall",
																"src": "9291:67:1"
															},
															"nativeSrc": "9291:67:1",
															"nodeType": "YulExpressionStatement",
															"src": "9291:67:1"
														}
													]
												},
												"name": "abi_encode_t_contract$_Requester_$640_to_t_address_fromStack",
												"nativeSrc": "9199:165:1",
												"nodeType": "YulFunctionDefinition",
												"parameters": [
													{
														"name": "value",
														"nativeSrc": "9269:5:1",
														"nodeType": "YulTypedName",
														"src": "9269:5:1",
														"type": ""
													},
													{
														"name": "pos",
														"nativeSrc": "9276:3:1",
														"nodeType": "YulTypedName",
														"src": "9276:3:1",
														"type": ""
													}
												],
												"src": "9199:165:1"
											},
											{
												"body": {
													"nativeSrc": "9485:141:1",
													"nodeType": "YulBlock",
													"src": "9485:141:1",
													"statements": [
														{
															"nativeSrc": "9495:26:1",
															"nodeType": "YulAssignment",
															"src": "9495:26:1",
															"value": {
																"arguments": [
																	{
																		"name": "headStart",
																		"nativeSrc": "9507:9:1",
																		"nodeType": "YulIdentifier",
																		"src": "9507:9:1"
																	},
																	{
																		"kind": "number",
																		"nativeSrc": "9518:2:1",
																		"nodeType": "YulLiteral",
																		"src": "9518:2:1",
																		"type": "",
																		"value": "32"
																	}
																],
																"functionName": {
																	"name": "add",
																	"nativeSrc": "9503:3:1",
																	"nodeType": "YulIdentifier",
																	"src": "9503:3:1"
																},
																"nativeSrc": "9503:18:1",
																"nodeType": "YulFunctionCall",
																"src": "9503:18:1"
															},
															"variableNames": [
																{
																	"name": "tail",
																	"nativeSrc": "9495:4:1",
																	"nodeType": "YulIdentifier",
																	"src": "9495:4:1"
																}
															]
														},
														{
															"expression": {
																"arguments": [
																	{
																		"name": "value0",
																		"nativeSrc": "9592:6:1",
																		"nodeType": "YulIdentifier",
																		"src": "9592:6:1"
																	},
																	{
																		"arguments": [
																			{
																				"name": "headStart",
																				"nativeSrc": "9605:9:1",
																				"nodeType": "YulIdentifier",
																				"src": "9605:9:1"
																			},
																			{
																				"kind": "number",
																				"nativeSrc": "9616:1:1",
																				"nodeType": "YulLiteral",
																				"src": "9616:1:1",
																				"type": "",
																				"value": "0"
																			}
																		],
																		"functionName": {
																			"name": "add",
																			"nativeSrc": "9601:3:1",
																			"nodeType": "YulIdentifier",
																			"src": "9601:3:1"
																		},
																		"nativeSrc": "9601:17:1",
																		"nodeType": "YulFunctionCall",
																		"src": "9601:17:1"
																	}
																],
																"functionName": {
																	"name": "abi_encode_t_contract$_Requester_$640_to_t_address_fromStack",
																	"nativeSrc": "9531:60:1",
																	"nodeType": "YulIdentifier",
																	"src": "9531:60:1"
																},
																"nativeSrc": "9531:88:1",
																"nodeType": "YulFunctionCall",
																"src": "9531:88:1"
															},
															"nativeSrc": "9531:88:1",
															"nodeType": "YulExpressionStatement",
															"src": "9531:88:1"
														}
													]
												},
												"name": "abi_encode_tuple_t_contract$_Requester_$640__to_t_address__fromStack_reversed",
												"nativeSrc": "9370:256:1",
												"nodeType": "YulFunctionDefinition",
												"parameters": [
													{
														"name": "headStart",
														"nativeSrc": "9457:9:1",
														"nodeType": "YulTypedName",
														"src": "9457:9:1",
														"type": ""
													},
													{
														"name": "value0",
														"nativeSrc": "9469:6:1",
														"nodeType": "YulTypedName",
														"src": "9469:6:1",
														"type": ""
													}
												],
												"returnVariables": [
													{
														"name": "tail",
														"nativeSrc": "9480:4:1",
														"nodeType": "YulTypedName",
														"src": "9480:4:1",
														"type": ""
													}
												],
												"src": "9370:256:1"
											},
											{
												"body": {
													"nativeSrc": "9677:32:1",
													"nodeType": "YulBlock",
													"src": "9677:32:1",
													"statements": [
														{
															"nativeSrc": "9687:16:1",
															"nodeType": "YulAssignment",
															"src": "9687:16:1",
															"value": {
[truncated: 3,166,196 more chars]
