# Supplementary material for: Blockchain enabled policy-based access control mechanism to restrict unauthorized access to electronic health records
Source: PeerJ Comput Sci. 2025 Jan 23;11:e2647. doi: 10.7717/peerj-cs.2647 (PMC11784709; doi:10.7717/peerj-cs.2647)
Supplement: Supplemental Information 1 [file peerj-cs-11-2647-s001.zip › artifacts/build-info/f81296abe27c41daffb1e0386f90c311.json]

{
	"id": "f81296abe27c41daffb1e0386f90c311",
	"_format": "hh-sol-build-info-1",
	"solcVersion": "0.8.26",
	"solcLongVersion": "0.8.26+commit.8a97fa7a",
	"input": {
		"language": "Solidity",
		"sources": {
			"Subject.sol": {
				"content": "// SPDX-License-Identifier: MIT\r\npragma solidity >=0.7.0 <0.9.0;\r\n\r\n// Subject contract that manages individual patient data\r\ncontract Subject {\r\n    address public patient;\r\n\r\n    // Enum for three types of consent\r\n    enum ConsentType { None, Partial, Full }\r\n\r\n    struct PersonalData {\r\n        string name;\r\n        string dateOfBirth;\r\n        string nationalID;\r\n        string homeAddress;\r\n        ConsentType consentType;\r\n    }\r\n\r\n    PersonalData public personalData;\r\n\r\n    event PersonalDataUpdated(address patient, ConsentType consentType);\r\n    event ConsentTypeUpdated(address patient, ConsentType consentType);\r\n\r\n    constructor(\r\n        string memory _name,\r\n        string memory _dateOfBirth,\r\n        string memory _nationalID,\r\n        string memory _homeAddress\r\n    ) {\r\n        patient = msg.sender;\r\n\r\n        personalData = PersonalData({\r\n            name: _name,\r\n            dateOfBirth: _dateOfBirth,\r\n            nationalID: _nationalID,\r\n            homeAddress: _homeAddress,\r\n            consentType: ConsentType.None  // Default: No consent\r\n        });\r\n    }\r\n\r\n    modifier onlyPatient() {\r\n        require(msg.sender == patient, \"Only the patient can perform this action.\");\r\n        _;\r\n    }\r\n\r\n    // Function to update the consent type (Full, Partial, None)\r\n    function UpdateConsentType(ConsentType _consentType) public onlyPatient {\r\n        personalData.consentType = _consentType;\r\n        emit ConsentTypeUpdated(patient, _consentType);\r\n    }\r\n\r\n    // Function to securely return patient data (name, DoB, ID, address, consentType)\r\n    function GetPersonalData() external view returns (\r\n        string memory name,\r\n        string memory dateOfBirth,\r\n        string memory nationalID,\r\n        string memory homeAddress,\r\n        ConsentType consentType\r\n    ) {\r\n        return (\r\n            personalData.name,\r\n            personalData.dateOfBirth,\r\n            personalData.nationalID,\r\n            personalData.homeAddress,\r\n            personalData.consentType\r\n        );\r\n    }\r\n\r\n    // Function to securely return the patient’s address\r\n    function GetPatientAddress() external view returns (address) {\r\n        return patient;\r\n    }\r\n}\r\n"
			}
		},
		"settings": {
			"optimizer": {
				"enabled": false,
				"runs": 200
			},
			"outputSelection": {
				"*": {
					"": [
						"ast"
					],
					"*": [
						"abi",
						"metadata",
						"devdoc",
						"userdoc",
						"storageLayout",
						"evm.legacyAssembly",
						"evm.bytecode",
						"evm.deployedBytecode",
						"evm.methodIdentifiers",
						"evm.gasEstimates",
						"evm.assembly"
					]
				}
			},
			"remappings": []
		}
	},
	"output": {
		"contracts": {
			"Subject.sol": {
				"Subject": {
					"abi": [
						{
							"inputs": [
								{
									"internalType": "string",
									"name": "_name",
									"type": "string"
								},
								{
									"internalType": "string",
									"name": "_dateOfBirth",
									"type": "string"
								},
								{
									"internalType": "string",
									"name": "_nationalID",
									"type": "string"
								},
								{
									"internalType": "string",
									"name": "_homeAddress",
									"type": "string"
								}
							],
							"stateMutability": "nonpayable",
							"type": "constructor"
						},
						{
							"anonymous": false,
							"inputs": [
								{
									"indexed": false,
									"internalType": "address",
									"name": "patient",
									"type": "address"
								},
								{
									"indexed": false,
									"internalType": "enum Subject.ConsentType",
									"name": "consentType",
									"type": "uint8"
								}
							],
							"name": "ConsentTypeUpdated",
							"type": "event"
						},
						{
							"anonymous": false,
							"inputs": [
								{
									"indexed": false,
									"internalType": "address",
									"name": "patient",
									"type": "address"
								},
								{
									"indexed": false,
									"internalType": "enum Subject.ConsentType",
									"name": "consentType",
									"type": "uint8"
								}
							],
							"name": "PersonalDataUpdated",
							"type": "event"
						},
						{
							"inputs": [],
							"name": "GetPatientAddress",
							"outputs": [
								{
									"internalType": "address",
									"name": "",
									"type": "address"
								}
							],
							"stateMutability": "view",
							"type": "function"
						},
						{
							"inputs": [],
							"name": "GetPersonalData",
							"outputs": [
								{
									"internalType": "string",
									"name": "name",
									"type": "string"
								},
								{
									"internalType": "string",
									"name": "dateOfBirth",
									"type": "string"
								},
								{
									"internalType": "string",
									"name": "nationalID",
									"type": "string"
								},
								{
									"internalType": "string",
									"name": "homeAddress",
									"type": "string"
								},
								{
									"internalType": "enum Subject.ConsentType",
									"name": "consentType",
									"type": "uint8"
								}
							],
							"stateMutability": "view",
							"type": "function"
						},
						{
							"inputs": [
								{
									"internalType": "enum Subject.ConsentType",
									"name": "_consentType",
									"type": "uint8"
								}
							],
							"name": "UpdateConsentType",
							"outputs": [],
							"stateMutability": "nonpayable",
							"type": "function"
						},
						{
							"inputs": [],
							"name": "patient",
							"outputs": [
								{
									"internalType": "address",
									"name": "",
									"type": "address"
								}
							],
							"stateMutability": "view",
							"type": "function"
						},
						{
							"inputs": [],
							"name": "personalData",
							"outputs": [
								{
									"internalType": "string",
									"name": "name",
									"type": "string"
								},
								{
									"internalType": "string",
									"name": "dateOfBirth",
									"type": "string"
								},
								{
									"internalType": "string",
									"name": "nationalID",
									"type": "string"
								},
								{
									"internalType": "string",
									"name": "homeAddress",
									"type": "string"
								},
								{
									"internalType": "enum Subject.ConsentType",
									"name": "consentType",
									"type": "uint8"
								}
							],
							"stateMutability": "view",
							"type": "function"
						}
					],
					"devdoc": {
						"kind": "dev",
						"methods": {},
						"version": 1
					},
					"evm": {
						"assembly": "    /* \"Subject.sol\":126:2209  contract Subject {... */\n  mstore(0x40, 0x80)\n    /* \"Subject.sol\":637:1100  constructor(... */\n  callvalue\n  dup1\n  iszero\n  tag_1\n  jumpi\n  0x00\n  dup1\n  revert\ntag_1:\n  pop\n  mload(0x40)\n  sub(codesize, bytecodeSize)\n  dup1\n  bytecodeSize\n  dup4\n  codecopy\n  dup2\n  dup2\n  add\n  0x40\n  mstore\n  dup2\n  add\n  swap1\n  tag_2\n  swap2\n  swap1\n  tag_3\n  jump\t// in\ntag_2:\n    /* \"Subject.sol\":817:827  msg.sender */\n  caller\n    /* \"Subject.sol\":807:814  patient */\n  0x00\n  dup1\n    /* \"Subject.sol\":807:827  patient = msg.sender */\n  0x0100\n  exp\n  dup2\n  sload\n  dup2\n  0xffffffffffffffffffffffffffffffffffffffff\n  mul\n  not\n  and\n  swap1\n  dup4\n  0xffffffffffffffffffffffffffffffffffffffff\n  and\n  mul\n  or\n  swap1\n  sstore\n  pop\n    /* \"Subject.sol\":855:1092  PersonalData({... */\n  mload(0x40)\n  dup1\n  0xa0\n  add\n  0x40\n  mstore\n  dup1\n    /* \"Subject.sol\":889:894  _name */\n  dup6\n    /* \"Subject.sol\":855:1092  PersonalData({... */\n  dup2\n  mstore\n  0x20\n  add\n    /* \"Subject.sol\":922:934  _dateOfBirth */\n  dup5\n    /* \"Subject.sol\":855:1092  PersonalData({... */\n  dup2\n  mstore\n  0x20\n  add\n    /* \"Subject.sol\":961:972  _nationalID */\n  dup4\n    /* \"Subject.sol\":855:1092  PersonalData({... */\n  dup2\n  mstore\n  0x20\n  add\n    /* \"Subject.sol\":1000:1012  _homeAddress */\n  dup3\n    /* \"Subject.sol\":855:1092  PersonalData({... */\n  dup2\n  mstore\n  0x20\n  add\n    /* \"Subject.sol\":1040:1056  ConsentType.None */\n  0x00\n    /* \"Subject.sol\":855:1092  PersonalData({... */\n  0x02\n  dup2\n  gt\n  iszero\n  tag_6\n  jumpi\n  tag_7\n  tag_8\n  jump\t// in\ntag_7:\ntag_6:\n  dup2\n  mstore\n  pop\n    /* \"Subject.sol\":840:852  personalData */\n  0x01\n    /* \"Subject.sol\":840:1092  personalData = PersonalData({... */\n  0x00\n  dup3\n  add\n  mload\n  dup2\n  0x00\n  add\n  swap1\n  dup2\n  tag_9\n  swap2\n  swap1\n  tag_10\n  jump\t// in\ntag_9:\n  pop\n  0x20\n  dup3\n  add\n  mload\n  dup2\n  0x01\n  add\n  swap1\n  dup2\n  tag_11\n  swap2\n  swap1\n  tag_10\n  jump\t// in\ntag_11:\n  pop\n  0x40\n  dup3\n  add\n  mload\n  dup2\n  0x02\n  add\n  swap1\n  dup2\n  tag_12\n  swap2\n  swap1\n  tag_10\n  jump\t// in\ntag_12:\n  pop\n  0x60\n  dup3\n  add\n  mload\n  dup2\n  0x03\n  add\n  swap1\n  dup2\n  tag_13\n  swap2\n  swap1\n  tag_10\n  jump\t// in\ntag_13:\n  pop\n  0x80\n  dup3\n  add\n  mload\n  dup2\n  0x04\n  add\n  exp(0x0100, 0x00)\n  dup2\n  sload\n  dup2\n  0xff\n  mul\n  not\n  and\n  swap1\n  dup4\n  0x02\n  dup2\n  gt\n  iszero\n  tag_14\n  jumpi\n  tag_15\n  tag_8\n  jump\t// in\ntag_15:\ntag_14:\n  mul\n  or\n  swap1\n  sstore\n  pop\n  swap1\n  pop\n  pop\n    /* \"Subject.sol\":637:1100  constructor(... */\n  pop\n  pop\n  pop\n  pop\n    /* \"Subject.sol\":126:2209  contract Subject {... */\n  jump(tag_16)\n    /* \"#utility.yul\":7:82   */\ntag_17:\n    /* \"#utility.yul\":40:46   */\n  0x00\n    /* \"#utility.yul\":73:75   */\n  0x40\n    /* \"#utility.yul\":67:76   */\n  mload\n    /* \"#utility.yul\":57:76   */\n  swap1\n  pop\n    /* \"#utility.yul\":7:82   */\n  swap1\n  jump\t// out\n    /* \"#utility.yul\":88:205   */\ntag_18:\n    /* \"#utility.yul\":197:198   */\n  0x00\n    /* \"#utility.yul\":194:195   */\n  dup1\n    /* \"#utility.yul\":187:199   */\n  revert\n    /* \"#utility.yul\":211:328   */\ntag_19:\n    /* \"#utility.yul\":320:321   */\n  0x00\n    /* \"#utility.yul\":317:318   */\n  dup1\n    /* \"#utility.yul\":310:322   */\n  revert\n    /* \"#utility.yul\":334:451   */\ntag_20:\n    /* \"#utility.yul\":443:444   */\n  0x00\n    /* \"#utility.yul\":440:441   */\n  dup1\n    /* \"#utility.yul\":433:445   */\n  revert\n    /* \"#utility.yul\":457:574   */\ntag_21:\n    /* \"#utility.yul\":566:567   */\n  0x00\n    /* \"#utility.yul\":563:564   */\n  dup1\n    /* \"#utility.yul\":556:568   */\n  revert\n    /* \"#utility.yul\":580:682   */\ntag_22:\n    /* \"#utility.yul\":621:627   */\n  0x00\n    /* \"#utility.yul\":672:674   */\n  0x1f\n    /* \"#utility.yul\":668:675   */\n  not\n    /* \"#utility.yul\":663:665   */\n  0x1f\n    /* \"#utility.yul\":656:661   */\n  dup4\n    /* \"#utility.yul\":652:666   */\n  add\n    /* \"#utility.yul\":648:676   */\n  and\n    /* \"#utility.yul\":638:676   */\n  swap1\n  pop\n    /* \"#utility.yul\":580:682   */\n  swap2\n  swap1\n  pop\n  jump\t// out\n    /* \"#utility.yul\":688:868   */\ntag_23:\n    /* \"#utility.yul\":736:813   */\n  0x4e487b7100000000000000000000000000000000000000000000000000000000\n    /* \"#utility.yul\":733:734   */\n  0x00\n    /* \"#utility.yul\":726:814   */\n  mstore\n    /* \"#utility.yul\":833:837   */\n  0x41\n    /* \"#utility.yul\":830:831   */\n  0x04\n    /* \"#utility.yul\":823:838   */\n  mstore\n    /* \"#utility.yul\":857:861   */\n  0x24\n    /* \"#utility.yul\":854:855   */\n  0x00\n    /* \"#utility.yul\":847:862   */\n  revert\n    /* \"#utility.yul\":874:1155   */\ntag_24:\n    /* \"#utility.yul\":957:984   */\n  tag_58\n    /* \"#utility.yul\":979:983   */\n  dup3\n    /* \"#utility.yul\":957:984   */\n  tag_22\n  jump\t// in\ntag_58:\n    /* \"#utility.yul\":949:955   */\n  dup2\n    /* \"#utility.yul\":945:985   */\n  add\n    /* \"#utility.yul\":1087:1093   */\n  dup2\n    /* \"#utility.yul\":1075:1085   */\n  dup2\n    /* \"#utility.yul\":1072:1094   */\n  lt\n    /* \"#utility.yul\":1051:1069   */\n  0xffffffffffffffff\n    /* \"#utility.yul\":1039:1049   */\n  dup3\n    /* \"#utility.yul\":1036:1070   */\n  gt\n    /* \"#utility.yul\":1033:1095   */\n  or\n    /* \"#utility.yul\":1030:1118   */\n  iszero\n  tag_59\n  jumpi\n    /* \"#utility.yul\":1098:1116   */\n  tag_60\n  tag_23\n  jump\t// in\ntag_60:\n    /* \"#utility.yul\":1030:1118   */\ntag_59:\n    /* \"#utility.yul\":1138:1148   */\n  dup1\n    /* \"#utility.yul\":1134:1136   */\n  0x40\n    /* \"#utility.yul\":1127:1149   */\n  mstore\n    /* \"#utility.yul\":917:1155   */\n  pop\n    /* \"#utility.yul\":874:1155   */\n  pop\n  pop\n  jump\t// out\n    /* \"#utility.yul\":1161:1290   */\ntag_25:\n    /* \"#utility.yul\":1195:1201   */\n  0x00\n    /* \"#utility.yul\":1222:1242   */\n  tag_62\n  tag_17\n  jump\t// in\ntag_62:\n    /* \"#utility.yul\":1212:1242   */\n  swap1\n  pop\n    /* \"#utility.yul\":1251:1284   */\n  tag_63\n    /* \"#utility.yul\":1279:1283   */\n  dup3\n    /* \"#utility.yul\":1271:1277   */\n  dup3\n    /* \"#utility.yul\":1251:1284   */\n  tag_24\n  jump\t// in\ntag_63:\n    /* \"#utility.yul\":1161:1290   */\n  swap2\n  swap1\n  pop\n  jump\t// out\n    /* \"#utility.yul\":1296:1604   */\ntag_26:\n    /* \"#utility.yul\":1358:1362   */\n  0x00\n    /* \"#utility.yul\":1448:1466   */\n  0xffffffffffffffff\n    /* \"#utility.yul\":1440:1446   */\n  dup3\n    /* \"#utility.yul\":1437:1467   */\n  gt\n    /* \"#utility.yul\":1434:1490   */\n  iszero\n  tag_65\n  jumpi\n    /* \"#utility.yul\":1470:1488   */\n  tag_66\n  tag_23\n  jump\t// in\ntag_66:\n    /* \"#utility.yul\":1434:1490   */\ntag_65:\n    /* \"#utility.yul\":1508:1537   */\n  tag_67\n    /* \"#utility.yul\":1530:1536   */\n  dup3\n    /* \"#utility.yul\":1508:1537   */\n  tag_22\n  jump\t// in\ntag_67:\n    /* \"#utility.yul\":1500:1537   */\n  swap1\n  pop\n    /* \"#utility.yul\":1592:1596   */\n  0x20\n    /* \"#utility.yul\":1586:1590   */\n  dup2\n    /* \"#utility.yul\":1582:1597   */\n  add\n    /* \"#utility.yul\":1574:1597   */\n  swap1\n  pop\n    /* \"#utility.yul\":1296:1604   */\n  swap2\n  swap1\n  pop\n  jump\t// out\n    /* \"#utility.yul\":1610:1749   */\ntag_27:\n    /* \"#utility.yul\":1699:1705   */\n  dup3\n    /* \"#utility.yul\":1694:1697   */\n  dup2\n    /* \"#utility.yul\":1689:1692   */\n  dup4\n    /* \"#utility.yul\":1683:1706   */\n  mcopy\n    /* \"#utility.yul\":1740:1741   */\n  0x00\n    /* \"#utility.yul\":1731:1737   */\n  dup4\n    /* \"#utility.yul\":1726:1729   */\n  dup4\n    /* \"#utility.yul\":1722:1738   */\n  add\n    /* \"#utility.yul\":1715:1742   */\n  mstore\n    /* \"#utility.yul\":1610:1749   */\n  pop\n  pop\n  pop\n  jump\t// out\n    /* \"#utility.yul\":1755:2189   */\ntag_28:\n    /* \"#utility.yul\":1844:1849   */\n  0x00\n    /* \"#utility.yul\":1869:1935   */\n  tag_70\n    /* \"#utility.yul\":1885:1934   */\n  tag_71\n    /* \"#utility.yul\":1927:1933   */\n  dup5\n    /* \"#utility.yul\":1885:1934   */\n  tag_26\n  jump\t// in\ntag_71:\n    /* \"#utility.yul\":1869:1935   */\n  tag_25\n  jump\t// in\ntag_70:\n    /* \"#utility.yul\":1860:1935   */\n  swap1\n  pop\n    /* \"#utility.yul\":1958:1964   */\n  dup3\n    /* \"#utility.yul\":1951:1956   */\n  dup2\n    /* \"#utility.yul\":1944:1965   */\n  mstore\n    /* \"#utility.yul\":1996:2000   */\n  0x20\n    /* \"#utility.yul\":1989:1994   */\n  dup2\n    /* \"#utility.yul\":1985:2001   */\n  add\n    /* \"#utility.yul\":2034:2037   */\n  dup5\n    /* \"#utility.yul\":2025:2031   */\n  dup5\n    /* \"#utility.yul\":2020:2023   */\n  dup5\n    /* \"#utility.yul\":2016:2032   */\n  add\n    /* \"#utility.yul\":2013:2038   */\n  gt\n    /* \"#utility.yul\":2010:2122   */\n  iszero\n  tag_72\n  jumpi\n    /* \"#utility.yul\":2041:2120   */\n  tag_73\n  tag_21\n  jump\t// in\ntag_73:\n    /* \"#utility.yul\":2010:2122   */\ntag_72:\n    /* \"#utility.yul\":2131:2183   */\n  tag_74\n    /* \"#utility.yul\":2176:2182   */\n  dup5\n    /* \"#utility.yul\":2171:2174   */\n  dup3\n    /* \"#utility.yul\":2166:2169   */\n  dup6\n    /* \"#utility.yul\":2131:2183   */\n  tag_27\n  jump\t// in\ntag_74:\n    /* \"#utility.yul\":1850:2189   */\n  pop\n    /* \"#utility.yul\":1755:2189   */\n  swap4\n  swap3\n  pop\n  pop\n  pop\n  jump\t// out\n    /* \"#utility.yul\":2209:2564   */\ntag_29:\n    /* \"#utility.yul\":2276:2281   */\n  0x00\n    /* \"#utility.yul\":2325:2328   */\n  dup3\n    /* \"#utility.yul\":2318:2322   */\n  0x1f\n    /* \"#utility.yul\":2310:2316   */\n  dup4\n    /* \"#utility.yul\":2306:2323   */\n  add\n    /* \"#utility.yul\":2302:2329   */\n  slt\n    /* \"#utility.yul\":2292:2414   */\n  tag_76\n  jumpi\n    /* \"#utility.yul\":2333:2412   */\n  tag_77\n  tag_20\n  jump\t// in\ntag_77:\n    /* \"#utility.yul\":2292:2414   */\ntag_76:\n    /* \"#utility.yul\":2443:2449   */\n  dup2\n    /* \"#utility.yul\":2437:2450   */\n  mload\n    /* \"#utility.yul\":2468:2558   */\n  tag_78\n    /* \"#utility.yul\":2554:2557   */\n  dup5\n    /* \"#utility.yul\":2546:2552   */\n  dup3\n    /* \"#utility.yul\":2539:2543   */\n  0x20\n    /* \"#utility.yul\":2531:2537   */\n  dup7\n    /* \"#utility.yul\":2527:2544   */\n  add\n    /* \"#utility.yul\":2468:2558   */\n  tag_28\n  jump\t// in\ntag_78:\n    /* \"#utility.yul\":2459:2558   */\n  swap2\n  pop\n    /* \"#utility.yul\":2282:2564   */\n  pop\n    /* \"#utility.yul\":2209:2564   */\n  swap3\n  swap2\n  pop\n  pop\n  jump\t// out\n    /* \"#utility.yul\":2570:4082   */\ntag_3:\n    /* \"#utility.yul\":2707:2713   */\n  0x00\n    /* \"#utility.yul\":2715:2721   */\n  dup1\n    /* \"#utility.yul\":2723:2729   */\n  0x00\n    /* \"#utility.yul\":2731:2737   */\n  dup1\n    /* \"#utility.yul\":2780:2783   */\n  0x80\n    /* \"#utility.yul\":2768:2777   */\n  dup6\n    /* \"#utility.yul\":2759:2766   */\n  dup8\n    /* \"#utility.yul\":2755:2778   */\n  sub\n    /* \"#utility.yul\":2751:2784   */\n  slt\n    /* \"#utility.yul\":2748:2868   */\n  iszero\n  tag_80\n  jumpi\n    /* \"#utility.yul\":2787:2866   */\n  tag_81\n  tag_18\n  jump\t// in\ntag_81:\n    /* \"#utility.yul\":2748:2868   */\ntag_80:\n    /* \"#utility.yul\":2928:2929   */\n  0x00\n    /* \"#utility.yul\":2917:2926   */\n  dup6\n    /* \"#utility.yul\":2913:2930   */\n  add\n    /* \"#utility.yul\":2907:2931   */\n  mload\n    /* \"#utility.yul\":2958:2976   */\n  0xffffffffffffffff\n    /* \"#utility.yul\":2950:2956   */\n  dup2\n    /* \"#utility.yul\":2947:2977   */\n  gt\n    /* \"#utility.yul\":2944:3061   */\n  iszero\n  tag_82\n  jumpi\n    /* \"#utility.yul\":2980:3059   */\n  tag_83\n  tag_19\n  jump\t// in\ntag_83:\n    /* \"#utility.yul\":2944:3061   */\ntag_82:\n    /* \"#utility.yul\":3085:3159   */\n  tag_84\n    /* \"#utility.yul\":3151:3158   */\n  dup8\n    /* \"#utility.yul\":3142:3148   */\n  dup3\n    /* \"#utility.yul\":3131:3140   */\n  dup9\n    /* \"#utility.yul\":3127:3149   */\n  add\n    /* \"#utility.yul\":3085:3159   */\n  tag_29\n  jump\t// in\ntag_84:\n    /* \"#utility.yul\":3075:3159   */\n  swap5\n  pop\n    /* \"#utility.yul\":2878:3169   */\n  pop\n    /* \"#utility.yul\":3229:3231   */\n  0x20\n    /* \"#utility.yul\":3218:3227   */\n  dup6\n    /* \"#utility.yul\":3214:3232   */\n  add\n    /* \"#utility.yul\":3208:3233   */\n  mload\n    /* \"#utility.yul\":3260:3278   */\n  0xffffffffffffffff\n    /* \"#utility.yul\":3252:3258   */\n  dup2\n    /* \"#utility.yul\":3249:3279   */\n  gt\n    /* \"#utility.yul\":3246:3363   */\n  iszero\n  tag_85\n  jumpi\n    /* \"#utility.yul\":3282:3361   */\n  tag_86\n  tag_19\n  jump\t// in\ntag_86:\n    /* \"#utility.yul\":3246:3363   */\ntag_85:\n    /* \"#utility.yul\":3387:3461   */\n  tag_87\n    /* \"#utility.yul\":3453:3460   */\n  dup8\n    /* \"#utility.yul\":3444:3450   */\n  dup3\n    /* \"#utility.yul\":3433:3442   */\n  dup9\n    /* \"#utility.yul\":3429:3451   */\n  add\n    /* \"#utility.yul\":3387:3461   */\n  tag_29\n  jump\t// in\ntag_87:\n    /* \"#utility.yul\":3377:3461   */\n  swap4\n  pop\n    /* \"#utility.yul\":3179:3471   */\n  pop\n    /* \"#utility.yul\":3531:3533   */\n  0x40\n    /* \"#utility.yul\":3520:3529   */\n  dup6\n    /* \"#utility.yul\":3516:3534   */\n  add\n    /* \"#utility.yul\":3510:3535   */\n  mload\n    /* \"#utility.yul\":3562:3580   */\n  0xffffffffffffffff\n    /* \"#utility.yul\":3554:3560   */\n  dup2\n    /* \"#utility.yul\":3551:3581   */\n  gt\n    /* \"#utility.yul\":3548:3665   */\n  iszero\n  tag_88\n  jumpi\n    /* \"#utility.yul\":3584:3663   */\n  tag_89\n  tag_19\n  jump\t// in\ntag_89:\n    /* \"#utility.yul\":3548:3665   */\ntag_88:\n    /* \"#utility.yul\":3689:3763   */\n  tag_90\n    /* \"#utility.yul\":3755:3762   */\n  dup8\n    /* \"#utility.yul\":3746:3752   */\n  dup3\n    /* \"#utility.yul\":3735:3744   */\n  dup9\n    /* \"#utility.yul\":3731:3753   */\n  add\n    /* \"#utility.yul\":3689:3763   */\n  tag_29\n  jump\t// in\ntag_90:\n    /* \"#utility.yul\":3679:3763   */\n  swap3\n  pop\n    /* \"#utility.yul\":3481:3773   */\n  pop\n    /* \"#utility.yul\":3833:3835   */\n  0x60\n    /* \"#utility.yul\":3822:3831   */\n  dup6\n    /* \"#utility.yul\":3818:3836   */\n  add\n    /* \"#utility.yul\":3812:3837   */\n  mload\n    /* \"#utility.yul\":3864:3882   */\n  0xffffffffffffffff\n    /* \"#utility.yul\":3856:3862   */\n  dup2\n    /* \"#utility.yul\":3853:3883   */\n  gt\n    /* \"#utility.yul\":3850:3967   */\n  iszero\n  tag_91\n  jumpi\n    /* \"#utility.yul\":3886:3965   */\n  tag_92\n  tag_19\n  jump\t// in\ntag_92:\n    /* \"#utility.yul\":3850:3967   */\ntag_91:\n    /* \"#utility.yul\":3991:4065   */\n  tag_93\n    /* \"#utility.yul\":4057:4064   */\n  dup8\n    /* \"#utility.yul\":4048:4054   */\n  dup3\n    /* \"#utility.yul\":4037:4046   */\n  dup9\n    /* \"#utility.yul\":4033:4055   */\n  add\n    /* \"#utility.yul\":3991:4065   */\n  tag_29\n  jump\t// in\ntag_93:\n    /* \"#utility.yul\":3981:4065   */\n  swap2\n  pop\n    /* \"#utility.yul\":3783:4075   */\n  pop\n    /* \"#utility.yul\":2570:4082   */\n  swap3\n  swap6\n  swap2\n  swap5\n  pop\n  swap3\n  pop\n  jump\t// out\n    /* \"#utility.yul\":4088:4268   */\ntag_8:\n    /* \"#utility.yul\":4136:4213   */\n  0x4e487b7100000000000000000000000000000000000000000000000000000000\n    /* \"#utility.yul\":4133:4134   */\n  0x00\n    /* \"#utility.yul\":4126:4214   */\n  mstore\n    /* \"#utility.yul\":4233:4237   */\n  0x21\n    /* \"#utility.yul\":4230:4231   */\n  0x04\n    /* \"#utility.yul\":4223:4238   */\n  mstore\n    /* \"#utility.yul\":4257:4261   */\n  0x24\n    /* \"#utility.yul\":4254:4255   */\n  0x00\n    /* \"#utility.yul\":4247:4262   */\n  revert\n    /* \"#utility.yul\":4274:4373   */\ntag_30:\n    /* \"#utility.yul\":4326:4332   */\n  0x00\n    /* \"#utility.yul\":4360:4365   */\n  dup2\n    /* \"#utility.yul\":4354:4366   */\n  mload\n    /* \"#utility.yul\":4344:4366   */\n  swap1\n  pop\n    /* \"#utility.yul\":4274:4373   */\n  swap2\n  swap1\n  pop\n  jump\t// out\n    /* \"#utility.yul\":4379:4559   */\ntag_31:\n    /* \"#utility.yul\":4427:4504   */\n  0x4e487b7100000000000000000000000000000000000000000000000000000000\n    /* \"#utility.yul\":4424:4425   */\n  0x00\n    /* \"#utility.yul\":4417:4505   */\n  mstore\n    /* \"#utility.yul\":4524:4528   */\n  0x22\n    /* \"#utility.yul\":4521:4522   */\n  0x04\n    /* \"#utility.yul\":4514:4529   */\n  mstore\n    /* \"#utility.yul\":4548:4552   */\n  0x24\n    /* \"#utility.yul\":4545:4546   */\n  0x00\n    /* \"#utility.yul\":4538:4553   */\n  revert\n    /* \"#utility.yul\":4565:4885   */\ntag_32:\n    /* \"#utility.yul\":4609:4615   */\n  0x00\n    /* \"#utility.yul\":4646:4647   */\n  0x02\n    /* \"#utility.yul\":4640:4644   */\n  dup3\n    /* \"#utility.yul\":4636:4648   */\n  div\n    /* \"#utility.yul\":4626:4648   */\n  swap1\n  pop\n    /* \"#utility.yul\":4693:4694   */\n  0x01\n    /* \"#utility.yul\":4687:4691   */\n  dup3\n    /* \"#utility.yul\":4683:4695   */\n  and\n    /* \"#utility.yul\":4714:4732   */\n  dup1\n    /* \"#utility.yul\":4704:4785   */\n  tag_98\n  jumpi\n    /* \"#utility.yul\":4770:4774   */\n  0x7f\n    /* \"#utility.yul\":4762:4768   */\n  dup3\n    /* \"#utility.yul\":4758:4775   */\n  and\n    /* \"#utility.yul\":4748:4775   */\n  swap2\n  pop\n    /* \"#utility.yul\":4704:4785   */\ntag_98:\n    /* \"#utility.yul\":4832:4834   */\n  0x20\n    /* \"#utility.yul\":4824:4830   */\n  dup3\n    /* \"#utility.yul\":4821:4835   */\n  lt\n    /* \"#utility.yul\":4801:4819   */\n  dup2\n    /* \"#utility.yul\":4798:4836   */\n  sub\n    /* \"#utility.yul\":4795:4879   */\n  tag_99\n  jumpi\n    /* \"#utility.yul\":4851:4869   */\n  tag_100\n  tag_31\n  jump\t// in\ntag_100:\n    /* \"#utility.yul\":4795:4879   */\ntag_99:\n    /* \"#utility.yul\":4616:4885   */\n  pop\n    /* \"#utility.yul\":4565:4885   */\n  swap2\n  swap1\n  pop\n  jump\t// out\n    /* \"#utility.yul\":4891:5032   */\ntag_33:\n    /* \"#utility.yul\":4940:4944   */\n  0x00\n    /* \"#utility.yul\":4963:4966   */\n  dup2\n    /* \"#utility.yul\":4955:4966   */\n  swap1\n  pop\n    /* \"#utility.yul\":4986:4989   */\n  dup2\n    /* \"#utility.yul\":4983:4984   */\n  0x00\n    /* \"#utility.yul\":4976:4990   */\n  mstore\n    /* \"#utility.yul\":5020:5024   */\n  0x20\n    /* \"#utility.yul\":5017:5018   */\n  0x00\n    /* \"#utility.yul\":5007:5025   */\n  keccak256\n    /* \"#utility.yul\":4999:5025   */\n  swap1\n  pop\n    /* \"#utility.yul\":4891:5032   */\n  swap2\n  swap1\n  pop\n  jump\t// out\n    /* \"#utility.yul\":5038:5131   */\ntag_34:\n    /* \"#utility.yul\":5075:5081   */\n  0x00\n    /* \"#utility.yul\":5122:5124   */\n  0x20\n    /* \"#utility.yul\":5117:5119   */\n  0x1f\n    /* \"#utility.yul\":5110:5115   */\n  dup4\n    /* \"#utility.yul\":5106:5120   */\n  add\n    /* \"#utility.yul\":5102:5125   */\n  div\n    /* \"#utility.yul\":5092:5125   */\n  swap1\n  pop\n    /* \"#utility.yul\":5038:5131   */\n  swap2\n  swap1\n  pop\n  jump\t// out\n    /* \"#utility.yul\":5137:5244   */\ntag_35:\n    /* \"#utility.yul\":5181:5189   */\n  0x00\n    /* \"#utility.yul\":5231:5236   */\n  dup3\n    /* \"#utility.yul\":5225:5229   */\n  dup3\n    /* \"#utility.yul\":5221:5237   */\n  shl\n    /* \"#utility.yul\":5200:5237   */\n  swap1\n  pop\n    /* \"#utility.yul\":5137:5244   */\n  swap3\n  swap2\n  pop\n  pop\n  jump\t// out\n    /* \"#utility.yul\":5250:5643   */\ntag_36:\n    /* \"#utility.yul\":5319:5325   */\n  0x00\n    /* \"#utility.yul\":5369:5370   */\n  0x08\n    /* \"#utility.yul\":5357:5367   */\n  dup4\n    /* \"#utility.yul\":5353:5371   */\n  mul\n    /* \"#utility.yul\":5392:5489   */\n  tag_105\n    /* \"#utility.yul\":5422:5488   */\n  0xffffffffffffffffffffffffffffffffffffffffffffffffffffffffffffffff\n    /* \"#utility.yul\":5411:5420   */\n  dup3\n    /* \"#utility.yul\":5392:5489   */\n  tag_35\n  jump\t// in\ntag_105:\n    /* \"#utility.yul\":5510:5549   */\n  tag_106\n    /* \"#utility.yul\":5540:5548   */\n  dup7\n    /* \"#utility.yul\":5529:5538   */\n  dup4\n    /* \"#utility.yul\":5510:5549   */\n  tag_35\n  jump\t// in\ntag_106:\n    /* \"#utility.yul\":5498:5549   */\n  swap6\n  pop\n    /* \"#utility.yul\":5582:5586   */\n  dup1\n    /* \"#utility.yul\":5578:5587   */\n  not\n    /* \"#utility.yul\":5571:5576   */\n  dup5\n    /* \"#utility.yul\":5567:5588   */\n  and\n    /* \"#utility.yul\":5558:5588   */\n  swap4\n  pop\n    /* \"#utility.yul\":5631:5635   */\n  dup1\n    /* \"#utility.yul\":5621:5629   */\n  dup7\n    /* \"#utility.yul\":5617:5636   */\n  and\n    /* \"#utility.yul\":5610:5615   */\n  dup5\n    /* \"#utility.yul\":5607:5637   */\n  or\n    /* \"#utility.yul\":5597:5637   */\n  swap3\n  pop\n    /* \"#utility.yul\":5326:5643   */\n  pop\n  pop\n    /* \"#utility.yul\":5250:5643   */\n  swap4\n  swap3\n  pop\n  pop\n  pop\n  jump\t// out\n    /* \"#utility.yul\":5649:5726   */\ntag_37:\n    /* \"#utility.yul\":5686:5693   */\n  0x00\n    /* \"#utility.yul\":5715:5720   */\n  dup2\n    /* \"#utility.yul\":5704:5720   */\n  swap1\n  pop\n    /* \"#utility.yul\":5649:5726   */\n  swap2\n  swap1\n  pop\n  jump\t// out\n    /* \"#utility.yul\":5732:5792   */\ntag_38:\n    /* \"#utility.yul\":5760:5763   */\n  0x00\n    /* \"#utility.yul\":5781:5786   */\n  dup2\n    /* \"#utility.yul\":5774:5786   */\n  swap1\n  pop\n    /* \"#utility.yul\":5732:5792   */\n  swap2\n  swap1\n  pop\n  jump\t// out\n    /* \"#utility.yul\":5798:5940   */\ntag_39:\n    /* \"#utility.yul\":5848:5857   */\n  0x00\n    /* \"#utility.yul\":5881:5934   */\n  tag_110\n    /* \"#utility.yul\":5899:5933   */\n  tag_111\n    /* \"#utility.yul\":5908:5932   */\n  tag_112\n    /* \"#utility.yul\":5926:5931   */\n  dup5\n    /* \"#utility.yul\":5908:5932   */\n  tag_37\n  jump\t// in\ntag_112:\n    /* \"#utility.yul\":5899:5933   */\n  tag_38\n  jump\t// in\ntag_111:\n    /* \"#utility.yul\":5881:5934   */\n  tag_37\n  jump\t// in\ntag_110:\n    /* \"#utility.yul\":5868:5934   */\n  swap1\n  pop\n    /* \"#utility.yul\":5798:5940   */\n  swap2\n  swap1\n  pop\n  jump\t// out\n    /* \"#utility.yul\":5946:6021   */\ntag_40:\n    /* \"#utility.yul\":5989:5992   */\n  0x00\n    /* \"#utility.yul\":6010:6015   */\n  dup2\n    /* \"#utility.yul\":6003:6015   */\n  swap1\n  pop\n    /* \"#utility.yul\":5946:6021   */\n  swap2\n  swap1\n  pop\n  jump\t// out\n    /* \"#utility.yul\":6027:6296   */\ntag_41:\n    /* \"#utility.yul\":6137:6176   */\n  tag_115\n    /* \"#utility.yul\":6168:6175   */\n  dup4\n    /* \"#utility.yul\":6137:6176   */\n  tag_39\n  jump\t// in\ntag_115:\n    /* \"#utility.yul\":6198:6289   */\n  tag_116\n    /* \"#utility.yul\":6247:6288   */\n  tag_117\n    /* \"#utility.yul\":6271:6287   */\n  dup3\n    /* \"#utility.yul\":6247:6288   */\n  tag_40\n  jump\t// in\ntag_117:\n    /* \"#utility.yul\":6239:6245   */\n  dup5\n    /* \"#utility.yul\":6232:6236   */\n  dup5\n    /* \"#utility.yul\":6226:6237   */\n  sload\n    /* \"#utility.yul\":6198:6289   */\n  tag_36\n  jump\t// in\ntag_116:\n    /* \"#utility.yul\":6192:6196   */\n  dup3\n    /* \"#utility.yul\":6185:6290   */\n  sstore\n    /* \"#utility.yul\":6103:6296   */\n  pop\n    /* \"#utility.yul\":6027:6296   */\n  pop\n  pop\n  pop\n  jump\t// out\n    /* \"#utility.yul\":6302:6375   */\ntag_42:\n    /* \"#utility.yul\":6347:6350   */\n  0x00\n    /* \"#utility.yul\":6302:6375   */\n  swap1\n  jump\t// out\n    /* \"#utility.yul\":6381:6570   */\ntag_43:\n    /* \"#utility.yul\":6458:6490   */\n  tag_120\n  tag_42\n  jump\t// in\ntag_120:\n    /* \"#utility.yul\":6499:6564   */\n  tag_121\n    /* \"#utility.yul\":6557:6563   */\n  dup2\n    /* \"#utility.yul\":6549:6555   */\n  dup5\n    /* \"#utility.yul\":6543:6547   */\n  dup5\n    /* \"#utility.yul\":6499:6564   */\n  tag_41\n  jump\t// in\ntag_121:\n    /* \"#utility.yul\":6434:6570   */\n  pop\n    /* \"#utility.yul\":6381:6570   */\n  pop\n  pop\n  jump\t// out\n    /* \"#utility.yul\":6576:6762   */\ntag_44:\n    /* \"#utility.yul\":6636:6756   */\ntag_123:\n    /* \"#utility.yul\":6653:6656   */\n  dup2\n    /* \"#utility.yul\":6646:6651   */\n  dup2\n    /* \"#utility.yul\":6643:6657   */\n  lt\n    /* \"#utility.yul\":6636:6756   */\n  iszero\n  tag_125\n  jumpi\n    /* \"#utility.yul\":6707:6746   */\n  tag_126\n    /* \"#utility.yul\":6744:6745   */\n  0x00\n    /* \"#utility.yul\":6737:6742   */\n  dup3\n    /* \"#utility.yul\":6707:6746   */\n  tag_43\n  jump\t// in\ntag_126:\n    /* \"#utility.yul\":6680:6681   */\n  0x01\n    /* \"#utility.yul\":6673:6678   */\n  dup2\n    /* \"#utility.yul\":6669:6682   */\n  add\n    /* \"#utility.yul\":6660:6682   */\n  swap1\n  pop\n    /* \"#utility.yul\":6636:6756   */\n  jump(tag_123)\ntag_125:\n    /* \"#utility.yul\":6576:6762   */\n  pop\n  pop\n  jump\t// out\n    /* \"#utility.yul\":6768:7311   */\ntag_45:\n    /* \"#utility.yul\":6869:6871   */\n  0x1f\n    /* \"#utility.yul\":6864:6867   */\n  dup3\n    /* \"#utility.yul\":6861:6872   */\n  gt\n    /* \"#utility.yul\":6858:7304   */\n  iszero\n  tag_128\n  jumpi\n    /* \"#utility.yul\":6903:6941   */\n  tag_129\n    /* \"#utility.yul\":6935:6940   */\n  dup2\n    /* \"#utility.yul\":6903:6941   */\n  tag_33\n  jump\t// in\ntag_129:\n    /* \"#utility.yul\":6987:7016   */\n  tag_130\n    /* \"#utility.yul\":7005:7015   */\n  dup5\n    /* \"#utility.yul\":6987:7016   */\n  tag_34\n  jump\t// in\ntag_130:\n    /* \"#utility.yul\":6977:6985   */\n  dup2\n    /* \"#utility.yul\":6973:7017   */\n  add\n    /* \"#utility.yul\":7170:7172   */\n  0x20\n    /* \"#utility.yul\":7158:7168   */\n  dup6\n    /* \"#utility.yul\":7155:7173   */\n  lt\n    /* \"#utility.yul\":7152:7201   */\n  iszero\n  tag_131\n  jumpi\n    /* \"#utility.yul\":7191:7199   */\n  dup2\n    /* \"#utility.yul\":7176:7199   */\n  swap1\n  pop\n    /* \"#utility.yul\":7152:7201   */\ntag_131:\n    /* \"#utility.yul\":7214:7294   */\n  tag_132\n    /* \"#utility.yul\":7270:7292   */\n  tag_133\n    /* \"#utility.yul\":7288:7291   */\n  dup6\n    /* \"#utility.yul\":7270:7292   */\n  tag_34\n  jump\t// in\ntag_133:\n    /* \"#utility.yul\":7260:7268   */\n  dup4\n    /* \"#utility.yul\":7256:7293   */\n  add\n    /* \"#utility.yul\":7243:7254   */\n  dup3\n    /* \"#utility.yul\":7214:7294   */\n  tag_44\n  jump\t// in\ntag_132:\n    /* \"#utility.yul\":6873:7304   */\n  pop\n  pop\n    /* \"#utility.yul\":6858:7304   */\ntag_128:\n    /* \"#utility.yul\":6768:7311   */\n  pop\n  pop\n  pop\n  jump\t// out\n    /* \"#utility.yul\":7317:7434   */\ntag_46:\n    /* \"#utility.yul\":7371:7379   */\n  0x00\n    /* \"#utility.yul\":7421:7426   */\n  dup3\n    /* \"#utility.yul\":7415:7419   */\n  dup3\n    /* \"#utility.yul\":7411:7427   */\n  shr\n    /* \"#utility.yul\":7390:7427   */\n  swap1\n  pop\n    /* \"#utility.yul\":7317:7434   */\n  swap3\n  swap2\n  pop\n  pop\n  jump\t// out\n    /* \"#utility.yul\":7440:7609   */\ntag_47:\n    /* \"#utility.yul\":7484:7490   */\n  0x00\n    /* \"#utility.yul\":7517:7568   */\n  tag_136\n    /* \"#utility.yul\":7565:7566   */\n  0x00\n    /* \"#utility.yul\":7561:7567   */\n  not\n    /* \"#utility.yul\":7553:7558   */\n  dup5\n    /* \"#utility.yul\":7550:7551   */\n  0x08\n    /* \"#utility.yul\":7546:7559   */\n  mul\n    /* \"#utility.yul\":7517:7568   */\n  tag_46\n  jump\t// in\ntag_136:\n    /* \"#utility.yul\":7513:7569   */\n  not\n    /* \"#utility.yul\":7598:7602   */\n  dup1\n    /* \"#utility.yul\":7592:7596   */\n  dup4\n    /* \"#utility.yul\":7588:7603   */\n  and\n    /* \"#utility.yul\":7578:7603   */\n  swap2\n  pop\n    /* \"#utility.yul\":7491:7609   */\n  pop\n    /* \"#utility.yul\":7440:7609   */\n  swap3\n  swap2\n  pop\n  pop\n  jump\t// out\n    /* \"#utility.yul\":7614:7909   */\ntag_48:\n    /* \"#utility.yul\":7690:7694   */\n  0x00\n    /* \"#utility.yul\":7836:7865   */\n  tag_138\n    /* \"#utility.yul\":7861:7864   */\n  dup4\n    /* \"#utility.yul\":7855:7859   */\n  dup4\n    /* \"#utility.yul\":7836:7865   */\n  tag_47\n  jump\t// in\ntag_138:\n    /* \"#utility.yul\":7828:7865   */\n  swap2\n  pop\n    /* \"#utility.yul\":7898:7901   */\n  dup3\n    /* \"#utility.yul\":7895:7896   */\n  0x02\n    /* \"#utility.yul\":7891:7902   */\n  mul\n    /* \"#utility.yul\":7885:7889   */\n  dup3\n    /* \"#utility.yul\":7882:7903   */\n  or\n    /* \"#utility.yul\":7874:7903   */\n  swap1\n  pop\n    /* \"#utility.yul\":7614:7909   */\n  swap3\n  swap2\n  pop\n  pop\n  jump\t// out\n    /* \"#utility.yul\":7914:9309   */\ntag_10:\n    /* \"#utility.yul\":8031:8068   */\n  tag_140\n    /* \"#utility.yul\":8064:8067   */\n  dup3\n    /* \"#utility.yul\":8031:8068   */\n  tag_30\n  jump\t// in\ntag_140:\n    /* \"#utility.yul\":8133:8151   */\n  0xffffffffffffffff\n    /* \"#utility.yul\":8125:8131   */\n  dup2\n    /* \"#utility.yul\":8122:8152   */\n  gt\n    /* \"#utility.yul\":8119:8175   */\n  iszero\n  tag_141\n  jumpi\n    /* \"#utility.yul\":8155:8173   */\n  tag_142\n  tag_23\n  jump\t// in\ntag_142:\n    /* \"#utility.yul\":8119:8175   */\ntag_141:\n    /* \"#utility.yul\":8199:8237   */\n  tag_143\n    /* \"#utility.yul\":8231:8235   */\n  dup3\n    /* \"#utility.yul\":8225:8236   */\n  sload\n    /* \"#utility.yul\":8199:8237   */\n  tag_32\n  jump\t// in\ntag_143:\n    /* \"#utility.yul\":8284:8351   */\n  tag_144\n    /* \"#utility.yul\":8344:8350   */\n  dup3\n    /* \"#utility.yul\":8336:8342   */\n  dup3\n    /* \"#utility.yul\":8330:8334   */\n  dup6\n    /* \"#utility.yul\":8284:8351   */\n  tag_45\n  jump\t// in\ntag_144:\n    /* \"#utility.yul\":8378:8379   */\n  0x00\n    /* \"#utility.yul\":8402:8406   */\n  0x20\n    /* \"#utility.yul\":8389:8406   */\n  swap1\n  pop\n    /* \"#utility.yul\":8434:8436   */\n  0x1f\n    /* \"#utility.yul\":8426:8432   */\n  dup4\n    /* \"#utility.yul\":8423:8437   */\n  gt\n    /* \"#utility.yul\":8451:8452   */\n  0x01\n    /* \"#utility.yul\":8446:9064   */\n  dup2\n  eq\n  tag_146\n  jumpi\n    /* \"#utility.yul\":9108:9109   */\n  0x00\n    /* \"#utility.yul\":9125:9131   */\n  dup5\n    /* \"#utility.yul\":9122:9199   */\n  iszero\n  tag_147\n  jumpi\n    /* \"#utility.yul\":9174:9183   */\n  dup3\n    /* \"#utility.yul\":9169:9172   */\n  dup8\n    /* \"#utility.yul\":9165:9184   */\n  add\n    /* \"#utility.yul\":9159:9185   */\n  mload\n    /* \"#utility.yul\":9150:9185   */\n  swap1\n  pop\n    /* \"#utility.yul\":9122:9199   */\ntag_147:\n    /* \"#utility.yul\":9225:9292   */\n  tag_148\n    /* \"#utility.yul\":9285:9291   */\n  dup6\n    /* \"#utility.yul\":9278:9283   */\n  dup3\n    /* \"#utility.yul\":9225:9292   */\n  tag_48\n  jump\t// in\ntag_148:\n    /* \"#utility.yul\":9219:9223   */\n  dup7\n    /* \"#utility.yul\":9212:9293   */\n  sstore\n    /* \"#utility.yul\":9081:9303   */\n  pop\n    /* \"#utility.yul\":8416:9303   */\n  jump(tag_145)\n    /* \"#utility.yul\":8446:9064   */\ntag_146:\n    /* \"#utility.yul\":8498:8502   */\n  0x1f\n    /* \"#utility.yul\":8494:8503   */\n  not\n    /* \"#utility.yul\":8486:8492   */\n  dup5\n    /* \"#utility.yul\":8482:8504   */\n  and\n    /* \"#utility.yul\":8532:8569   */\n  tag_149\n    /* \"#utility.yul\":8564:8568   */\n  dup7\n    /* \"#utility.yul\":8532:8569   */\n  tag_33\n  jump\t// in\ntag_149:\n    /* \"#utility.yul\":8591:8592   */\n  0x00\n    /* \"#utility.yul\":8605:8813   */\ntag_150:\n    /* \"#utility.yul\":8619:8626   */\n  dup3\n    /* \"#utility.yul\":8616:8617   */\n  dup2\n    /* \"#utility.yul\":8613:8627   */\n  lt\n    /* \"#utility.yul\":8605:8813   */\n  iszero\n  tag_152\n  jumpi\n    /* \"#utility.yul\":8698:8707   */\n  dup5\n    /* \"#utility.yul\":8693:8696   */\n  dup10\n    /* \"#utility.yul\":8689:8708   */\n  add\n    /* \"#utility.yul\":8683:8709   */\n  mload\n    /* \"#utility.yul\":8675:8681   */\n  dup3\n    /* \"#utility.yul\":8668:8710   */\n  sstore\n    /* \"#utility.yul\":8749:8750   */\n  0x01\n    /* \"#utility.yul\":8741:8747   */\n  dup3\n    /* \"#utility.yul\":8737:8751   */\n  add\n    /* \"#utility.yul\":8727:8751   */\n  swap2\n  pop\n    /* \"#utility.yul\":8796:8798   */\n  0x20\n    /* \"#utility.yul\":8785:8794   */\n  dup6\n    /* \"#utility.yul\":8781:8799   */\n  add\n    /* \"#utility.yul\":8768:8799   */\n  swap5\n  pop\n    /* \"#utility.yul\":8642:8646   */\n  0x20\n    /* \"#utility.yul\":8639:8640   */\n  dup2\n    /* \"#utility.yul\":8635:8647   */\n  add\n    /* \"#utility.yul\":8630:8647   */\n  swap1\n  pop\n    /* \"#utility.yul\":8605:8813   */\n  jump(tag_150)\ntag_152:\n    /* \"#utility.yul\":8841:8847   */\n  dup7\n    /* \"#utility.yul\":8832:8839   */\n  dup4\n    /* \"#utility.yul\":8829:8848   */\n  lt\n    /* \"#utility.yul\":8826:9005   */\n  iszero\n  tag_153\n  jumpi\n    /* \"#utility.yul\":8899:8908   */\n  dup5\n    /* \"#utility.yul\":8894:8897   */\n  dup10\n    /* \"#utility.yul\":8890:8909   */\n  add\n    /* \"#utility.yul\":8884:8910   */\n  mload\n    /* \"#utility.yul\":8942:8990   */\n  tag_154\n    /* \"#utility.yul\":8984:8988   */\n  0x1f\n    /* \"#utility.yul\":8976:8982   */\n  dup10\n    /* \"#utility.yul\":8972:8989   */\n  and\n    /* \"#utility.yul\":8961:8970   */\n  dup3\n    /* \"#utility.yul\":8942:8990   */\n  tag_47\n  jump\t// in\ntag_154:\n    /* \"#utility.yul\":8934:8940   */\n  dup4\n    /* \"#utility.yul\":8927:8991   */\n  sstore\n    /* \"#utility.yul\":8849:9005   */\n  pop\n    /* \"#utility.yul\":8826:9005   */\ntag_153:\n    /* \"#utility.yul\":9051:9052   */\n  0x01\n    /* \"#utility.yul\":9047:9048   */\n  0x02\n    /* \"#utility.yul\":9039:9045   */\n  dup9\n    /* \"#utility.yul\":9035:9049   */\n  mul\n    /* \"#utility.yul\":9031:9053   */\n  add\n    /* \"#utility.yul\":9025:9029   */\n  dup9\n    /* \"#utility.yul\":9018:9054   */\n  sstore\n    /* \"#utility.yul\":8453:9064   */\n  pop\n  pop\n  pop\n    /* \"#utility.yul\":8416:9303   */\ntag_145:\n  pop\n    /* \"#utility.yul\":8006:9309   */\n  pop\n  pop\n  pop\n    /* \"#utility.yul\":7914:9309   */\n  pop\n  pop\n  jump\t// out\n    /* \"Subject.sol\":126:2209  contract Subject {... */\ntag_16:\n  dataSize(sub_0)\n  dup1\n  dataOffset(sub_0)\n  0x00\n  codecopy\n  0x00\n  return\nstop\n\nsub_0: assembly {\n        /* \"Subject.sol\":126:2209  contract Subject {... */\n      mstore(0x40, 0x80)\n      callvalue\n      dup1\n      iszero\n      tag_1\n      jumpi\n      0x00\n      dup1\n      revert\n    tag_1:\n      pop\n      jumpi(tag_2, lt(calldatasize, 0x04))\n      shr(0xe0, calldataload(0x00))\n      dup1\n      0x07043d0a\n      eq\n      tag_3\n      jumpi\n      dup1\n      0xa6c3de5e\n      eq\n      tag_4\n      jumpi\n      dup1\n      0xb2daea24\n      eq\n      tag_5\n      jumpi\n      dup1\n      0xbd96bd20\n      eq\n      tag_6\n      jumpi\n      dup1\n      0xf9714ae6\n      eq\n      tag_7\n      jumpi\n    tag_2:\n      0x00\n      dup1\n      revert\n        /* \"Subject.sol\":1593:2044  function GetPersonalData() external view returns (... */\n    tag_3:\n      tag_8\n      tag_9\n      jump\t// in\n    tag_8:\n      mload(0x40)\n      tag_10\n      swap6\n      swap5\n      swap4\n      swap3\n      swap2\n      swap1\n      tag_11\n      jump\t// in\n    tag_10:\n      mload(0x40)\n      dup1\n      swap2\n      sub\n      swap1\n      return\n        /* \"Subject.sol\":447:479  PersonalData public personalData */\n    tag_4:\n      tag_12\n      tag_13\n      jump\t// in\n    tag_12:\n      mload(0x40)\n      tag_14\n      swap6\n      swap5\n      swap4\n      swap3\n      swap2\n      swap1\n      tag_11\n      jump\t// in\n    tag_14:\n      mload(0x40)\n      dup1\n      swap2\n      sub\n      swap1\n      return\n        /* \"Subject.sol\":1311:1498  function UpdateConsentType(ConsentType _consentType) public onlyPatient {... */\n    tag_5:\n      tag_15\n      0x04\n      dup1\n      calldatasize\n      sub\n      dup2\n      add\n      swap1\n      tag_16\n      swap2\n      swap1\n      tag_17\n      jump\t// in\n    tag_16:\n      tag_18\n      jump\t// in\n    tag_15:\n      stop\n        /* \"Subject.sol\":150:172  address public patient */\n    tag_6:\n      tag_19\n      tag_20\n      jump\t// in\n    tag_19:\n      mload(0x40)\n      tag_21\n      swap2\n      swap1\n      tag_22\n      jump\t// in\n    tag_21:\n      mload(0x40)\n      dup1\n      swap2\n      sub\n      swap1\n      return\n        /* \"Subject.sol\":2112:2206  function GetPatientAddress() external view returns (address) {... */\n    tag_7:\n      tag_23\n      tag_24\n      jump\t// in\n    tag_23:\n      mload(0x40)\n      tag_25\n      swap2\n      swap1\n      tag_22\n      jump\t// in\n    tag_25:\n      mload(0x40)\n      dup1\n      swap2\n      sub\n      swap1\n      return\n        /* \"Subject.sol\":1593:2044  function GetPersonalData() external view returns (... */\n    tag_9:\n        /* \"Subject.sol\":1653:1671  string memory name */\n      0x60\n        /* \"Subject.sol\":1682:1707  string memory dateOfBirth */\n      dup1\n        /* \"Subject.sol\":1718:1742  string memory nationalID */\n      0x60\n        /* \"Subject.sol\":1753:1778  string memory homeAddress */\n      dup1\n        /* \"Subject.sol\":1789:1812  ConsentType consentType */\n      0x00\n        /* \"Subject.sol\":1853:1865  personalData */\n      0x01\n        /* \"Subject.sol\":1853:1870  personalData.name */\n      0x00\n      add\n        /* \"Subject.sol\":1885:1897  personalData */\n      0x01\n        /* \"Subject.sol\":1885:1909  personalData.dateOfBirth */\n      dup1\n      add\n        /* \"Subject.sol\":1924:1936  personalData */\n      0x01\n        /* \"Subject.sol\":1924:1947  personalData.nationalID */\n      0x02\n      add\n        /* \"Subject.sol\":1962:1974  personalData */\n      0x01\n        /* \"Subject.sol\":1962:1986  personalData.homeAddress */\n      0x03\n      add\n        /* \"Subject.sol\":2001:2013  personalData */\n      0x01\n        /* \"Subject.sol\":2001:2025  personalData.consentType */\n      0x04\n      add\n      0x00\n      swap1\n      sload\n      swap1\n      0x0100\n      exp\n      swap1\n      div\n      0xff\n      and\n        /* \"Subject.sol\":1831:2036  return (... */\n      dup5\n      dup1\n      sload\n      tag_27\n      swap1\n      tag_28\n      jump\t// in\n    tag_27:\n      dup1\n      0x1f\n      add\n      0x20\n      dup1\n      swap2\n      div\n      mul\n      0x20\n      add\n      mload(0x40)\n      swap1\n      dup2\n      add\n      0x40\n      mstore\n      dup1\n      swap3\n      swap2\n      swap1\n      dup2\n      dup2\n      mstore\n      0x20\n      add\n      dup3\n      dup1\n      sload\n      tag_29\n      swap1\n      tag_28\n      jump\t// in\n    tag_29:\n      dup1\n      iszero\n      tag_30\n      jumpi\n      dup1\n      0x1f\n      lt\n      tag_31\n      jumpi\n      0x0100\n      dup1\n      dup4\n      sload\n      div\n      mul\n      dup4\n      mstore\n      swap2\n      0x20\n      add\n      swap2\n      jump(tag_30)\n    tag_31:\n      dup3\n      add\n      swap2\n      swap1\n      0x00\n      mstore\n      keccak256(0x00, 0x20)\n      swap1\n    tag_32:\n      dup2\n      sload\n      dup2\n      mstore\n      swap1\n      0x01\n      add\n      swap1\n      0x20\n      add\n      dup1\n      dup4\n      gt\n      tag_32\n      jumpi\n      dup3\n      swap1\n      sub\n      0x1f\n      and\n      dup3\n      add\n      swap2\n    tag_30:\n      pop\n      pop\n      pop\n      pop\n      pop\n      swap5\n      pop\n      dup4\n      dup1\n      sload\n      tag_33\n      swap1\n      tag_28\n      jump\t// in\n    tag_33:\n      dup1\n      0x1f\n      add\n      0x20\n      dup1\n      swap2\n      div\n      mul\n      0x20\n      add\n      mload(0x40)\n      swap1\n      dup2\n      add\n      0x40\n      mstore\n      dup1\n      swap3\n      swap2\n      swap1\n      dup2\n      dup2\n      mstore\n      0x20\n      add\n      dup3\n      dup1\n      sload\n      tag_34\n      swap1\n      tag_28\n      jump\t// in\n    tag_34:\n      dup1\n      iszero\n      tag_35\n      jumpi\n      dup1\n      0x1f\n      lt\n      tag_36\n      jumpi\n      0x0100\n      dup1\n      dup4\n      sload\n      div\n      mul\n      dup4\n      mstore\n      swap2\n      0x20\n      add\n      swap2\n      jump(tag_35)\n    tag_36:\n      dup3\n      add\n      swap2\n      swap1\n      0x00\n      mstore\n      keccak256(0x00, 0x20)\n      swap1\n    tag_37:\n      dup2\n      sload\n      dup2\n      mstore\n      swap1\n      0x01\n      add\n      swap1\n      0x20\n      add\n      dup1\n      dup4\n      gt\n      tag_37\n      jumpi\n      dup3\n      swap1\n      sub\n      0x1f\n      and\n      dup3\n      add\n      swap2\n    tag_35:\n      pop\n      pop\n      pop\n      pop\n      pop\n      swap4\n      pop\n      dup3\n      dup1\n      sload\n      tag_38\n      swap1\n      tag_28\n      jump\t// in\n    tag_38:\n      dup1\n      0x1f\n      add\n      0x20\n      dup1\n      swap2\n      div\n      mul\n      0x20\n      add\n      mload(0x40)\n      swap1\n      dup2\n      add\n      0x40\n      mstore\n      dup1\n      swap3\n      swap2\n      swap1\n      dup2\n      dup2\n      mstore\n      0x20\n      add\n      dup3\n      dup1\n      sload\n      tag_39\n      swap1\n      tag_28\n      jump\t// in\n    tag_39:\n      dup1\n      iszero\n      tag_40\n      jumpi\n      dup1\n      0x1f\n      lt\n      tag_41\n      jumpi\n      0x0100\n      dup1\n      dup4\n      sload\n      div\n      mul\n      dup4\n      mstore\n      swap2\n      0x20\n      add\n      swap2\n      jump(tag_40)\n    tag_41:\n      dup3\n      add\n      swap2\n      swap1\n      0x00\n      mstore\n      keccak256(0x00, 0x20)\n      swap1\n    tag_42:\n      dup2\n      sload\n      dup2\n      mstore\n      swap1\n      0x01\n      add\n      swap1\n      0x20\n      add\n      dup1\n      dup4\n      gt\n      tag_42\n      jumpi\n      dup3\n      swap1\n      sub\n      0x1f\n      and\n      dup3\n      add\n      swap2\n    tag_40:\n      pop\n      pop\n      pop\n      pop\n      pop\n      swap3\n      pop\n      dup2\n      dup1\n      sload\n      tag_43\n      swap1\n      tag_28\n      jump\t// in\n    tag_43:\n      dup1\n      0x1f\n      add\n      0x20\n      dup1\n      swap2\n      div\n      mul\n      0x20\n      add\n      mload(0x40)\n      swap1\n      dup2\n      add\n      0x40\n      mstore\n      dup1\n      swap3\n      swap2\n      swap1\n      dup2\n      dup2\n      mstore\n      0x20\n      add\n      dup3\n      dup1\n      sload\n      tag_44\n      swap1\n      tag_28\n      jump\t// in\n    tag_44:\n      dup1\n      iszero\n      tag_45\n      jumpi\n      dup1\n      0x1f\n      lt\n      tag_46\n      jumpi\n      0x0100\n      dup1\n      dup4\n      sload\n      div\n      mul\n      dup4\n      mstore\n      swap2\n      0x20\n      add\n      swap2\n      jump(tag_45)\n    tag_46:\n      dup3\n      add\n      swap2\n      swap1\n      0x00\n      mstore\n      keccak256(0x00, 0x20)\n      swap1\n    tag_47:\n      dup2\n      sload\n      dup2\n      mstore\n      swap1\n      0x01\n      add\n      swap1\n      0x20\n      add\n      dup1\n      dup4\n      gt\n      tag_47\n      jumpi\n      dup3\n      swap1\n      sub\n      0x1f\n      and\n      dup3\n      add\n      swap2\n    tag_45:\n      pop\n      pop\n      pop\n      pop\n      pop\n      swap2\n      pop\n      swap5\n      pop\n      swap5\n      pop\n      swap5\n      pop\n      swap5\n      pop\n      swap5\n      pop\n        /* \"Subject.sol\":1593:2044  function GetPersonalData() external view returns (... */\n      swap1\n      swap2\n      swap3\n      swap4\n      swap5\n      jump\t// out\n        /* \"Subject.sol\":447:479  PersonalData public personalData */\n    tag_13:\n      0x01\n      dup1\n      0x00\n      add\n      dup1\n      sload\n      tag_48\n      swap1\n      tag_28\n      jump\t// in\n    tag_48:\n      dup1\n      0x1f\n      add\n      0x20\n      dup1\n      swap2\n      div\n      mul\n      0x20\n      add\n      mload(0x40)\n      swap1\n      dup2\n      add\n      0x40\n      mstore\n      dup1\n      swap3\n      swap2\n      swap1\n      dup2\n      dup2\n      mstore\n      0x20\n      add\n      dup3\n      dup1\n      sload\n      tag_49\n      swap1\n      tag_28\n      jump\t// in\n    tag_49:\n      dup1\n      iszero\n      tag_50\n      jumpi\n      dup1\n      0x1f\n      lt\n      tag_51\n      jumpi\n      0x0100\n      dup1\n      dup4\n      sload\n      div\n      mul\n      dup4\n      mstore\n      swap2\n      0x20\n      add\n      swap2\n      jump(tag_50)\n    tag_51:\n      dup3\n      add\n      swap2\n      swap1\n      0x00\n      mstore\n      keccak256(0x00, 0x20)\n      swap1\n    tag_52:\n      dup2\n      sload\n      dup2\n      mstore\n      swap1\n      0x01\n      add\n      swap1\n      0x20\n      add\n      dup1\n      dup4\n      gt\n      tag_52\n      jumpi\n      dup3\n      swap1\n      sub\n      0x1f\n      and\n      dup3\n      add\n      swap2\n    tag_50:\n      pop\n      pop\n      pop\n      pop\n      pop\n      swap1\n      dup1\n      0x01\n      add\n      dup1\n      sload\n      tag_53\n      swap1\n      tag_28\n      jump\t// in\n    tag_53:\n      dup1\n      0x1f\n      add\n      0x20\n      dup1\n      swap2\n      div\n      mul\n      0x20\n      add\n      mload(0x40)\n      swap1\n      dup2\n      add\n      0x40\n      mstore\n      dup1\n      swap3\n      swap2\n      swap1\n      dup2\n      dup2\n      mstore\n      0x20\n      add\n      dup3\n      dup1\n      sload\n      tag_54\n      swap1\n      tag_28\n      jump\t// in\n    tag_54:\n      dup1\n      iszero\n      tag_55\n      jumpi\n      dup1\n      0x1f\n      lt\n      tag_56\n      jumpi\n      0x0100\n      dup1\n      dup4\n      sload\n      div\n      mul\n      dup4\n      mstore\n      swap2\n      0x20\n      add\n      swap2\n      jump(tag_55)\n    tag_56:\n      dup3\n      add\n      swap2\n      swap1\n      0x00\n      mstore\n      keccak256(0x00, 0x20)\n      swap1\n    tag_57:\n      dup2\n      sload\n      dup2\n      mstore\n      swap1\n      0x01\n      add\n      swap1\n      0x20\n      add\n      dup1\n      dup4\n      gt\n      tag_57\n      jumpi\n      dup3\n      swap1\n      sub\n      0x1f\n      and\n      dup3\n      add\n      swap2\n    tag_55:\n      pop\n      pop\n      pop\n      pop\n      pop\n      swap1\n      dup1\n      0x02\n      add\n      dup1\n      sload\n      tag_58\n      swap1\n      tag_28\n      jump\t// in\n    tag_58:\n      dup1\n      0x1f\n      add\n      0x20\n      dup1\n      swap2\n      div\n      mul\n      0x20\n      add\n      mload(0x40)\n      swap1\n      dup2\n      add\n      0x40\n      mstore\n      dup1\n      swap3\n      swap2\n      swap1\n      dup2\n      dup2\n      mstore\n      0x20\n      add\n      dup3\n      dup1\n      sload\n      tag_59\n      swap1\n      tag_28\n      jump\t// in\n    tag_59:\n      dup1\n      iszero\n      tag_60\n      jumpi\n      dup1\n      0x1f\n      lt\n      tag_61\n      jumpi\n      0x0100\n      dup1\n      dup4\n      sload\n      div\n      mul\n      dup4\n      mstore\n      swap2\n      0x20\n      add\n      swap2\n      jump(tag_60)\n    tag_61:\n      dup3\n      add\n      swap2\n      swap1\n      0x00\n      mstore\n      keccak256(0x00, 0x20)\n      swap1\n    tag_62:\n      dup2\n      sload\n      dup2\n      mstore\n      swap1\n      0x01\n      add\n      swap1\n      0x20\n      add\n      dup1\n      dup4\n      gt\n      tag_62\n      jumpi\n      dup3\n      swap1\n      sub\n      0x1f\n      and\n      dup3\n      add\n      swap2\n    tag_60:\n      pop\n      pop\n      pop\n      pop\n      pop\n      swap1\n      dup1\n      0x03\n      add\n      dup1\n      sload\n      tag_63\n      swap1\n      tag_28\n      jump\t// in\n    tag_63:\n      dup1\n      0x1f\n      add\n      0x20\n      dup1\n      swap2\n      div\n      mul\n      0x20\n      add\n      mload(0x40)\n      swap1\n      dup2\n      add\n      0x40\n      mstore\n      dup1\n      swap3\n      swap2\n      swap1\n      dup2\n      dup2\n      mstore\n      0x20\n      add\n      dup3\n      dup1\n      sload\n      tag_64\n      swap1\n      tag_28\n      jump\t// in\n    tag_64:\n      dup1\n      iszero\n      tag_65\n      jumpi\n      dup1\n      0x1f\n      lt\n      tag_66\n      jumpi\n      0x0100\n      dup1\n      dup4\n      sload\n      div\n      mul\n      dup4\n      mstore\n      swap2\n      0x20\n      add\n      swap2\n      jump(tag_65)\n    tag_66:\n      dup3\n      add\n      swap2\n      swap1\n      0x00\n      mstore\n      keccak256(0x00, 0x20)\n      swap1\n    tag_67:\n      dup2\n      sload\n      dup2\n      mstore\n      swap1\n      0x01\n      add\n      swap1\n      0x20\n      add\n      dup1\n      dup4\n      gt\n      tag_67\n      jumpi\n      dup3\n      swap1\n      sub\n      0x1f\n      and\n      dup3\n      add\n      swap2\n    tag_65:\n      pop\n      pop\n      pop\n      pop\n      pop\n      swap1\n      dup1\n      0x04\n      add\n      0x00\n      swap1\n      sload\n      swap1\n      0x0100\n      exp\n      swap1\n      div\n      0xff\n      and\n      swap1\n      pop\n      dup6\n      jump\t// out\n        /* \"Subject.sol\":1311:1498  function UpdateConsentType(ConsentType _consentType) public onlyPatient {... */\n    tag_18:\n        /* \"Subject.sol\":1164:1171  patient */\n      0x00\n      dup1\n      sload\n      swap1\n      0x0100\n      exp\n      swap1\n      div\n      0xffffffffffffffffffffffffffffffffffffffff\n      and\n        /* \"Subject.sol\":1150:1171  msg.sender == patient */\n      0xffffffffffffffffffffffffffffffffffffffff\n      and\n        /* \"Subject.sol\":1150:1160  msg.sender */\n      caller\n        /* \"Subject.sol\":1150:1171  msg.sender == patient */\n      0xffffffffffffffffffffffffffffffffffffffff\n      and\n      eq\n        /* \"Subject.sol\":1142:1217  require(msg.sender == patient, \"Only the patient can perform this action.\") */\n      tag_69\n      jumpi\n      mload(0x40)\n      0x08c379a000000000000000000000000000000000000000000000000000000000\n      dup2\n      mstore\n      0x04\n      add\n      tag_70\n      swap1\n      tag_71\n      jump\t// in\n    tag_70:\n      mload(0x40)\n      dup1\n      swap2\n      sub\n      swap1\n      revert\n    tag_69:\n        /* \"Subject.sol\":1421:1433  _consentType */\n      dup1\n        /* \"Subject.sol\":1394:1406  personalData */\n      0x01\n        /* \"Subject.sol\":1394:1418  personalData.consentType */\n      0x04\n      add\n      0x00\n        /* \"Subject.sol\":1394:1433  personalData.consentType = _consentType */\n      0x0100\n      exp\n      dup2\n      sload\n      dup2\n      0xff\n      mul\n      not\n      and\n      swap1\n      dup4\n      0x02\n      dup2\n      gt\n      iszero\n      tag_73\n      jumpi\n      tag_74\n      tag_75\n      jump\t// in\n    tag_74:\n    tag_73:\n      mul\n      or\n      swap1\n      sstore\n      pop\n        /* \"Subject.sol\":1449:1490  ConsentTypeUpdated(patient, _consentType) */\n      0x11b808f372c89671f30b379e4566084f338bd020874bff5c82139c6ba0d4392a\n        /* \"Subject.sol\":1468:1475  patient */\n      0x00\n      dup1\n      sload\n      swap1\n      0x0100\n      exp\n      swap1\n      div\n      0xffffffffffffffffffffffffffffffffffffffff\n      and\n        /* \"Subject.sol\":1477:1489  _consentType */\n      dup3\n        /* \"Subject.sol\":1449:1490  ConsentTypeUpdated(patient, _consentType) */\n      mload(0x40)\n      tag_76\n      swap3\n      swap2\n      swap1\n      tag_77\n      jump\t// in\n    tag_76:\n      mload(0x40)\n      dup1\n      swap2\n      sub\n      swap1\n      log1\n        /* \"Subject.sol\":1311:1498  function UpdateConsentType(ConsentType _consentType) public onlyPatient {... */\n      pop\n      jump\t// out\n        /* \"Subject.sol\":150:172  address public patient */\n    tag_20:\n      0x00\n      dup1\n      sload\n      swap1\n      0x0100\n      exp\n      swap1\n      div\n      0xffffffffffffffffffffffffffffffffffffffff\n      and\n      dup2\n      jump\t// out\n        /* \"Subject.sol\":2112:2206  function GetPatientAddress() external view returns (address) {... */\n    tag_24:\n        /* \"Subject.sol\":2164:2171  address */\n      0x00\n        /* \"Subject.sol\":2191:2198  patient */\n      dup1\n      0x00\n      swap1\n      sload\n      swap1\n      0x0100\n      exp\n      swap1\n      div\n      0xffffffffffffffffffffffffffffffffffffffff\n      and\n        /* \"Subject.sol\":2184:2198  return patient */\n      swap1\n      pop\n        /* \"Subject.sol\":2112:2206  function GetPatientAddress() external view returns (address) {... */\n      swap1\n      jump\t// out\n        /* \"#utility.yul\":7:106   */\n    tag_79:\n        /* \"#utility.yul\":59:65   */\n      0x00\n        /* \"#utility.yul\":93:98   */\n      dup2\n        /* \"#utility.yul\":87:99   */\n      mload\n        /* \"#utility.yul\":77:99   */\n      swap1\n      pop\n        /* \"#utility.yul\":7:106   */\n      swap2\n      swap1\n      pop\n      jump\t// out\n        /* \"#utility.yul\":112:281   */\n    tag_80:\n        /* \"#utility.yul\":196:207   */\n      0x00\n        /* \"#utility.yul\":230:236   */\n      dup3\n        /* \"#utility.yul\":225:228   */\n      dup3\n        /* \"#utility.yul\":218:237   */\n      mstore\n        /* \"#utility.yul\":270:274   */\n      0x20\n        /* \"#utility.yul\":265:268   */\n      dup3\n        /* \"#utility.yul\":261:275   */\n      add\n        /* \"#utility.yul\":246:275   */\n      swap1\n      pop\n        /* \"#utility.yul\":112:281   */\n      swap3\n      swap2\n      pop\n      pop\n      jump\t// out\n        /* \"#utility.yul\":287:426   */\n    tag_81:\n        /* \"#utility.yul\":376:382   */\n      dup3\n        /* \"#utility.yul\":371:374   */\n      dup2\n        /* \"#utility.yul\":366:369   */\n      dup4\n        /* \"#utility.yul\":360:383   */\n      mcopy\n        /* \"#utility.yul\":417:418   */\n      0x00\n        /* \"#utility.yul\":408:414   */\n      dup4\n        /* \"#utility.yul\":403:406   */\n      dup4\n        /* \"#utility.yul\":399:415   */\n      add\n        /* \"#utility.yul\":392:419   */\n      mstore\n        /* \"#utility.yul\":287:426   */\n      pop\n      pop\n      pop\n      jump\t// out\n        /* \"#utility.yul\":432:534   */\n    tag_82:\n        /* \"#utility.yul\":473:479   */\n      0x00\n        /* \"#utility.yul\":524:526   */\n      0x1f\n        /* \"#utility.yul\":520:527   */\n      not\n        /* \"#utility.yul\":515:517   */\n      0x1f\n        /* \"#utility.yul\":508:513   */\n      dup4\n        /* \"#utility.yul\":504:518   */\n      add\n        /* \"#utility.yul\":500:528   */\n      and\n        /* \"#utility.yul\":490:528   */\n      swap1\n      pop\n        /* \"#utility.yul\":432:534   */\n      swap2\n      swap1\n      pop\n      jump\t// out\n        /* \"#utility.yul\":540:917   */\n    tag_83:\n        /* \"#utility.yul\":628:631   */\n      0x00\n        /* \"#utility.yul\":656:695   */\n      tag_105\n        /* \"#utility.yul\":689:694   */\n      dup3\n        /* \"#utility.yul\":656:695   */\n      tag_79\n      jump\t// in\n    tag_105:\n        /* \"#utility.yul\":711:782   */\n      tag_106\n        /* \"#utility.yul\":775:781   */\n      dup2\n        /* \"#utility.yul\":770:773   */\n      dup6\n        /* \"#utility.yul\":711:782   */\n      tag_80\n      jump\t// in\n    tag_106:\n        /* \"#utility.yul\":704:782   */\n      swap4\n      pop\n        /* \"#utility.yul\":791:856   */\n      tag_107\n        /* \"#utility.yul\":849:855   */\n      dup2\n        /* \"#utility.yul\":844:847   */\n      dup6\n        /* \"#utility.yul\":837:841   */\n      0x20\n        /* \"#utility.yul\":830:835   */\n      dup7\n        /* \"#utility.yul\":826:842   */\n      add\n        /* \"#utility.yul\":791:856   */\n      tag_81\n      jump\t// in\n    tag_107:\n        /* \"#utility.yul\":881:910   */\n      tag_108\n        /* \"#utility.yul\":903:909   */\n      dup2\n        /* \"#utility.yul\":881:910   */\n      tag_82\n      jump\t// in\n    tag_108:\n        /* \"#utility.yul\":876:879   */\n      dup5\n        /* \"#utility.yul\":872:911   */\n      add\n        /* \"#utility.yul\":865:911   */\n      swap2\n      pop\n        /* \"#utility.yul\":632:917   */\n      pop\n        /* \"#utility.yul\":540:917   */\n      swap3\n      swap2\n      pop\n      pop\n      jump\t// out\n        /* \"#utility.yul\":923:1103   */\n    tag_75:\n        /* \"#utility.yul\":971:1048   */\n      0x4e487b7100000000000000000000000000000000000000000000000000000000\n        /* \"#utility.yul\":968:969   */\n      0x00\n        /* \"#utility.yul\":961:1049   */\n      mstore\n        /* \"#utility.yul\":1068:1072   */\n      0x21\n        /* \"#utility.yul\":1065:1066   */\n      0x04\n        /* \"#utility.yul\":1058:1073   */\n      mstore\n        /* \"#utility.yul\":1092:1096   */\n      0x24\n        /* \"#utility.yul\":1089:1090   */\n      0x00\n        /* \"#utility.yul\":1082:1097   */\n      revert\n        /* \"#utility.yul\":1109:1227   */\n    tag_84:\n        /* \"#utility.yul\":1195:1196   */\n      0x03\n        /* \"#utility.yul\":1188:1193   */\n      dup2\n        /* \"#utility.yul\":1185:1197   */\n      lt\n        /* \"#utility.yul\":1175:1221   */\n      tag_111\n      jumpi\n        /* \"#utility.yul\":1201:1219   */\n      tag_112\n      tag_75\n      jump\t// in\n    tag_112:\n        /* \"#utility.yul\":1175:1221   */\n    tag_111:\n        /* \"#utility.yul\":1109:1227   */\n      pop\n      jump\t// out\n        /* \"#utility.yul\":1233:1370   */\n    tag_85:\n        /* \"#utility.yul\":1283:1290   */\n      0x00\n        /* \"#utility.yul\":1312:1317   */\n      dup2\n        /* \"#utility.yul\":1301:1317   */\n      swap1\n      pop\n        /* \"#utility.yul\":1318:1364   */\n      tag_114\n        /* \"#utility.yul\":1358:1363   */\n      dup3\n        /* \"#utility.yul\":1318:1364   */\n      tag_84\n      jump\t// in\n    tag_114:\n        /* \"#utility.yul\":1233:1370   */\n      swap2\n      swap1\n      pop\n      jump\t// out\n        /* \"#utility.yul\":1376:1513   */\n    tag_86:\n        /* \"#utility.yul\":1437:1446   */\n      0x00\n        /* \"#utility.yul\":1470:1507   */\n      tag_116\n        /* \"#utility.yul\":1501:1506   */\n      dup3\n        /* \"#utility.yul\":1470:1507   */\n      tag_85\n      jump\t// in\n    tag_116:\n        /* \"#utility.yul\":1457:1507   */\n      swap1\n      pop\n        /* \"#utility.yul\":1376:1513   */\n      swap2\n      swap1\n      pop\n      jump\t// out\n        /* \"#utility.yul\":1519:1672   */\n    tag_87:\n        /* \"#utility.yul\":1617:1665   */\n      tag_118\n        /* \"#utility.yul\":1659:1664   */\n      dup2\n        /* \"#utility.yul\":1617:1665   */\n      tag_86\n      jump\t// in\n    tag_118:\n        /* \"#utility.yul\":1612:1615   */\n      dup3\n        /* \"#utility.yul\":1605:1666   */\n      mstore\n        /* \"#utility.yul\":1519:1672   */\n      pop\n      pop\n      jump\t// out\n        /* \"#utility.yul\":1678:2728   */\n    tag_11:\n        /* \"#utility.yul\":1974:1978   */\n      0x00\n        /* \"#utility.yul\":2012:2015   */\n      0xa0\n        /* \"#utility.yul\":2001:2010   */\n      dup3\n        /* \"#utility.yul\":1997:2016   */\n      add\n        /* \"#utility.yul\":1989:2016   */\n      swap1\n      pop\n        /* \"#utility.yul\":2062:2071   */\n      dup2\n        /* \"#utility.yul\":2056:2060   */\n      dup2\n        /* \"#utility.yul\":2052:2072   */\n      sub\n        /* \"#utility.yul\":2048:2049   */\n      0x00\n        /* \"#utility.yul\":2037:2046   */\n      dup4\n        /* \"#utility.yul\":2033:2050   */\n      add\n        /* \"#utility.yul\":2026:2073   */\n      mstore\n        /* \"#utility.yul\":2090:2168   */\n      tag_120\n        /* \"#utility.yul\":2163:2167   */\n      dup2\n        /* \"#utility.yul\":2154:2160   */\n      dup9\n        /* \"#utility.yul\":2090:2168   */\n      tag_83\n      jump\t// in\n    tag_120:\n        /* \"#utility.yul\":2082:2168   */\n      swap1\n      pop\n        /* \"#utility.yul\":2215:2224   */\n      dup2\n        /* \"#utility.yul\":2209:2213   */\n      dup2\n        /* \"#utility.yul\":2205:2225   */\n      sub\n        /* \"#utility.yul\":2200:2202   */\n      0x20\n        /* \"#utility.yul\":2189:2198   */\n      dup4\n        /* \"#utility.yul\":2185:2203   */\n      add\n        /* \"#utility.yul\":2178:2226   */\n      mstore\n        /* \"#utility.yul\":2243:2321   */\n      tag_121\n        /* \"#utility.yul\":2316:2320   */\n      dup2\n        /* \"#utility.yul\":2307:2313   */\n      dup8\n        /* \"#utility.yul\":2243:2321   */\n      tag_83\n      jump\t// in\n    tag_121:\n        /* \"#utility.yul\":2235:2321   */\n      swap1\n      pop\n        /* \"#utility.yul\":2368:2377   */\n      dup2\n        /* \"#utility.yul\":2362:2366   */\n      dup2\n        /* \"#utility.yul\":2358:2378   */\n      sub\n        /* \"#utility.yul\":2353:2355   */\n      0x40\n        /* \"#utility.yul\":2342:2351   */\n      dup4\n        /* \"#utility.yul\":2338:2356   */\n      add\n        /* \"#utility.yul\":2331:2379   */\n      mstore\n        /* \"#utility.yul\":2396:2474   */\n      tag_122\n        /* \"#utility.yul\":2469:2473   */\n      dup2\n        /* \"#utility.yul\":2460:2466   */\n      dup7\n        /* \"#utility.yul\":2396:2474   */\n      tag_83\n      jump\t// in\n    tag_122:\n        /* \"#utility.yul\":2388:2474   */\n      swap1\n      pop\n        /* \"#utility.yul\":2521:2530   */\n      dup2\n        /* \"#utility.yul\":2515:2519   */\n      dup2\n        /* \"#utility.yul\":2511:2531   */\n      sub\n        /* \"#utility.yul\":2506:2508   */\n      0x60\n        /* \"#utility.yul\":2495:2504   */\n      dup4\n        /* \"#utility.yul\":2491:2509   */\n      add\n        /* \"#utility.yul\":2484:2532   */\n      mstore\n        /* \"#utility.yul\":2549:2627   */\n      tag_123\n        /* \"#utility.yul\":2622:2626   */\n      dup2\n        /* \"#utility.yul\":2613:2619   */\n      dup6\n        /* \"#utility.yul\":2549:2627   */\n      tag_83\n      jump\t// in\n    tag_123:\n        /* \"#utility.yul\":2541:2627   */\n      swap1\n      pop\n        /* \"#utility.yul\":2637:2721   */\n      tag_124\n        /* \"#utility.yul\":2716:2719   */\n      0x80\n        /* \"#utility.yul\":2705:2714   */\n      dup4\n        /* \"#utility.yul\":2701:2720   */\n      add\n        /* \"#utility.yul\":2692:2698   */\n      dup5\n        /* \"#utility.yul\":2637:2721   */\n      tag_87\n      jump\t// in\n    tag_124:\n        /* \"#utility.yul\":1678:2728   */\n      swap7\n      swap6\n      pop\n      pop\n      pop\n      pop\n      pop\n      pop\n      jump\t// out\n        /* \"#utility.yul\":2815:2932   */\n    tag_89:\n        /* \"#utility.yul\":2924:2925   */\n      0x00\n        /* \"#utility.yul\":2921:2922   */\n      dup1\n        /* \"#utility.yul\":2914:2926   */\n      revert\n        /* \"#utility.yul\":3061:3173   */\n    tag_91:\n        /* \"#utility.yul\":3147:3148   */\n      0x03\n        /* \"#utility.yul\":3140:3145   */\n      dup2\n        /* \"#utility.yul\":3137:3149   */\n      lt\n        /* \"#utility.yul\":3127:3167   */\n      tag_129\n      jumpi\n        /* \"#utility.yul\":3163:3164   */\n      0x00\n        /* \"#utility.yul\":3160:3161   */\n      dup1\n        /* \"#utility.yul\":3153:3165   */\n      revert\n        /* \"#utility.yul\":3127:3167   */\n    tag_129:\n        /* \"#utility.yul\":3061:3173   */\n      pop\n      jump\t// out\n        /* \"#utility.yul\":3179:3344   */\n    tag_92:\n        /* \"#utility.yul\":3238:3243   */\n      0x00\n        /* \"#utility.yul\":3276:3282   */\n      dup2\n        /* \"#utility.yul\":3263:3283   */\n      calldataload\n        /* \"#utility.yul\":3254:3283   */\n      swap1\n      pop\n        /* \"#utility.yul\":3292:3338   */\n      tag_131\n        /* \"#utility.yul\":3332:3337   */\n      dup2\n        /* \"#utility.yul\":3292:3338   */\n      tag_91\n      jump\t// in\n    tag_131:\n        /* \"#utility.yul\":3179:3344   */\n      swap3\n      swap2\n      pop\n      pop\n      jump\t// out\n        /* \"#utility.yul\":3350:3705   */\n    tag_17:\n        /* \"#utility.yul\":3422:3428   */\n      0x00\n        /* \"#utility.yul\":3471:3473   */\n      0x20\n        /* \"#utility.yul\":3459:3468   */\n      dup3\n        /* \"#utility.yul\":3450:3457   */\n      dup5\n        /* \"#utility.yul\":3446:3469   */\n      sub\n        /* \"#utility.yul\":3442:3474   */\n      slt\n        /* \"#utility.yul\":3439:3558   */\n      iszero\n      tag_133\n      jumpi\n        /* \"#utility.yul\":3477:3556   */\n      tag_134\n      tag_89\n      jump\t// in\n    tag_134:\n        /* \"#utility.yul\":3439:3558   */\n    tag_133:\n        /* \"#utility.yul\":3597:3598   */\n      0x00\n        /* \"#utility.yul\":3622:3688   */\n      tag_135\n        /* \"#utility.yul\":3680:3687   */\n      dup5\n        /* \"#utility.yul\":3671:3677   */\n      dup3\n        /* \"#utility.yul\":3660:3669   */\n      dup6\n        /* \"#utility.yul\":3656:3678   */\n      add\n        /* \"#utility.yul\":3622:3688   */\n      tag_92\n      jump\t// in\n    tag_135:\n        /* \"#utility.yul\":3612:3688   */\n      swap2\n      pop\n        /* \"#utility.yul\":3568:3698   */\n      pop\n        /* \"#utility.yul\":3350:3705   */\n      swap3\n      swap2\n      pop\n      pop\n      jump\t// out\n        /* \"#utility.yul\":3711:3837   */\n    tag_93:\n        /* \"#utility.yul\":3748:3755   */\n      0x00\n        /* \"#utility.yul\":3788:3830   */\n      0xffffffffffffffffffffffffffffffffffffffff\n        /* \"#utility.yul\":3781:3786   */\n      dup3\n        /* \"#utility.yul\":3777:3831   */\n      and\n        /* \"#utility.yul\":3766:3831   */\n      swap1\n      pop\n        /* \"#utility.yul\":3711:3837   */\n      swap2\n      swap1\n      pop\n      jump\t// out\n        /* \"#utility.yul\":3843:3939   */\n    tag_94:\n        /* \"#utility.yul\":3880:3887   */\n      0x00\n        /* \"#utility.yul\":3909:3933   */\n      tag_138\n        /* \"#utility.yul\":3927:3932   */\n      dup3\n        /* \"#utility.yul\":3909:3933   */\n      tag_93\n      jump\t// in\n    tag_138:\n        /* \"#utility.yul\":3898:3933   */\n      swap1\n      pop\n        /* \"#utility.yul\":3843:3939   */\n      swap2\n      swap1\n      pop\n      jump\t// out\n        /* \"#utility.yul\":3945:4063   */\n    tag_95:\n        /* \"#utility.yul\":4032:4056   */\n      tag_140\n        /* \"#utility.yul\":4050:4055   */\n      dup2\n        /* \"#utility.yul\":4032:4056   */\n      tag_94\n      jump\t// in\n    tag_140:\n        /* \"#utility.yul\":4027:4030   */\n      dup3\n        /* \"#utility.yul\":4020:4057   */\n      mstore\n        /* \"#utility.yul\":3945:4063   */\n      pop\n      pop\n      jump\t// out\n        /* \"#utility.yul\":4069:4291   */\n    tag_22:\n        /* \"#utility.yul\":4162:4166   */\n      0x00\n        /* \"#utility.yul\":4200:4202   */\n      0x20\n        /* \"#utility.yul\":4189:4198   */\n      dup3\n        /* \"#utility.yul\":4185:4203   */\n      add\n        /* \"#utility.yul\":4177:4203   */\n      swap1\n      pop\n        /* \"#utility.yul\":4213:4284   */\n      tag_142\n        /* \"#utility.yul\":4281:4282   */\n      0x00\n        /* \"#utility.yul\":4270:4279   */\n      dup4\n        /* \"#utility.yul\":4266:4283   */\n      add\n        /* \"#utility.yul\":4257:4263   */\n      dup5\n        /* \"#utility.yul\":4213:4284   */\n      tag_95\n      jump\t// in\n    tag_142:\n        /* \"#utility.yul\":4069:4291   */\n      swap3\n      swap2\n      pop\n      pop\n      jump\t// out\n        /* \"#utility.yul\":4297:4477   */\n    tag_96:\n        /* \"#utility.yul\":4345:4422   */\n      0x4e487b7100000000000000000000000000000000000000000000000000000000\n        /* \"#utility.yul\":4342:4343   */\n      0x00\n        /* \"#utility.yul\":4335:4423   */\n      mstore\n        /* \"#utility.yul\":4442:4446   */\n      0x22\n        /* \"#utility.yul\":4439:4440   */\n      0x04\n        /* \"#utility.yul\":4432:4447   */\n      mstore\n        /* \"#utility.yul\":4466:4470   */\n      0x24\n        /* \"#utility.yul\":4463:4464   */\n      0x00\n        /* \"#utility.yul\":4456:4471   */\n      revert\n        /* \"#utility.yul\":4483:4803   */\n    tag_28:\n        /* \"#utility.yul\":4527:4533   */\n      0x00\n        /* \"#utility.yul\":4564:4565   */\n      0x02\n        /* \"#utility.yul\":4558:4562   */\n      dup3\n        /* \"#utility.yul\":4554:4566   */\n      div\n        /* \"#utility.yul\":4544:4566   */\n      swap1\n      pop\n        /* \"#utility.yul\":4611:4612   */\n      0x01\n        /* \"#utility.yul\":4605:4609   */\n      dup3\n        /* \"#utility.yul\":4601:4613   */\n      and\n        /* \"#utility.yul\":4632:4650   */\n      dup1\n        /* \"#utility.yul\":4622:4703   */\n      tag_145\n      jumpi\n        /* \"#utility.yul\":4688:4692   */\n      0x7f\n        /* \"#utility.yul\":4680:4686   */\n      dup3\n        /* \"#utility.yul\":4676:4693   */\n      and\n        /* \"#utility.yul\":4666:4693   */\n      swap2\n      pop\n        /* \"#utility.yul\":4622:4703   */\n    tag_145:\n        /* \"#utility.yul\":4750:4752   */\n      0x20\n        /* \"#utility.yul\":4742:4748   */\n      dup3\n        /* \"#utility.yul\":4739:4753   */\n      lt\n        /* \"#utility.yul\":4719:4737   */\n      dup2\n        /* \"#utility.yul\":4716:4754   */\n      sub\n        /* \"#utility.yul\":4713:4797   */\n      tag_146\n      jumpi\n        /* \"#utility.yul\":4769:4787   */\n      tag_147\n      tag_96\n      jump\t// in\n    tag_147:\n        /* \"#utility.yul\":4713:4797   */\n    tag_146:\n        /* \"#utility.yul\":4534:4803   */\n      pop\n        /* \"#utility.yul\":4483:4803   */\n      swap2\n      swap1\n      pop\n      jump\t// out\n        /* \"#utility.yul\":4809:5037   */\n    tag_97:\n        /* \"#utility.yul\":4949:4983   */\n      0x4f6e6c79207468652070617469656e742063616e20706572666f726d20746869\n        /* \"#utility.yul\":4945:4946   */\n      0x00\n        /* \"#utility.yul\":4937:4943   */\n      dup3\n        /* \"#utility.yul\":4933:4947   */\n      add\n        /* \"#utility.yul\":4926:4984   */\n      mstore\n        /* \"#utility.yul\":5018:5029   */\n      0x7320616374696f6e2e0000000000000000000000000000000000000000000000\n        /* \"#utility.yul\":5013:5015   */\n      0x20\n        /* \"#utility.yul\":5005:5011   */\n      dup3\n        /* \"#utility.yul\":5001:5016   */\n      add\n        /* \"#utility.yul\":4994:5030   */\n      mstore\n        /* \"#utility.yul\":4809:5037   */\n      pop\n      jump\t// out\n        /* \"#utility.yul\":5043:5409   */\n    tag_98:\n        /* \"#utility.yul\":5185:5188   */\n      0x00\n        /* \"#utility.yul\":5206:5273   */\n      tag_150\n        /* \"#utility.yul\":5270:5272   */\n      0x29\n        /* \"#utility.yul\":5265:5268   */\n      dup4\n        /* \"#utility.yul\":5206:5273   */\n      tag_80\n      jump\t// in\n    tag_150:\n        /* \"#utility.yul\":5199:5273   */\n      swap2\n      pop\n        /* \"#utility.yul\":5282:5375   */\n      tag_151\n        /* \"#utility.yul\":5371:5374   */\n      dup3\n        /* \"#utility.yul\":5282:5375   */\n      tag_97\n      jump\t// in\n    tag_151:\n        /* \"#utility.yul\":5400:5402   */\n      0x40\n        /* \"#utility.yul\":5395:5398   */\n      dup3\n        /* \"#utility.yul\":5391:5403   */\n      add\n        /* \"#utility.yul\":5384:5403   */\n      swap1\n      pop\n        /* \"#utility.yul\":5043:5409   */\n      swap2\n      swap1\n      pop\n      jump\t// out\n        /* \"#utility.yul\":5415:5834   */\n    tag_71:\n        /* \"#utility.yul\":5581:5585   */\n      0x00\n        /* \"#utility.yul\":5619:5621   */\n      0x20\n        /* \"#utility.yul\":5608:5617   */\n      dup3\n        /* \"#utility.yul\":5604:5622   */\n      add\n        /* \"#utility.yul\":5596:5622   */\n      swap1\n      pop\n        /* \"#utility.yul\":5668:5677   */\n      dup2\n        /* \"#utility.yul\":5662:5666   */\n      dup2\n        /* \"#utility.yul\":5658:5678   */\n      sub\n        /* \"#utility.yul\":5654:5655   */\n      0x00\n        /* \"#utility.yul\":5643:5652   */\n      dup4\n        /* \"#utility.yul\":5639:5656   */\n      add\n        /* \"#utility.yul\":5632:5679   */\n      mstore\n        /* \"#utility.yul\":5696:5827   */\n      tag_153\n        /* \"#utility.yul\":5822:5826   */\n      dup2\n        /* \"#utility.yul\":5696:5827   */\n      tag_98\n      jump\t// in\n    tag_153:\n        /* \"#utility.yul\":5688:5827   */\n      swap1\n      pop\n        /* \"#utility.yul\":5415:5834   */\n      swap2\n      swap1\n      pop\n      jump\t// out\n        /* \"#utility.yul\":5840:6194   */\n    tag_77:\n        /* \"#utility.yul\":5972:5976   */\n      0x00\n        /* \"#utility.yul\":6010:6012   */\n      0x40\n        /* \"#utility.yul\":5999:6008   */\n      dup3\n        /* \"#utility.yul\":5995:6013   */\n      add\n        /* \"#utility.yul\":5987:6013   */\n      swap1\n      pop\n        /* \"#utility.yul\":6023:6094   */\n      tag_155\n        /* \"#utility.yul\":6091:6092   */\n      0x00\n        /* \"#utility.yul\":6080:6089   */\n      dup4\n        /* \"#utility.yul\":6076:6093   */\n      add\n        /* \"#utility.yul\":6067:6073   */\n      dup6\n        /* \"#utility.yul\":6023:6094   */\n      tag_95\n      jump\t// in\n    tag_155:\n        /* \"#utility.yul\":6104:6187   */\n      tag_156\n        /* \"#utility.yul\":6183:6185   */\n      0x20\n        /* \"#utility.yul\":6172:6181   */\n      dup4\n        /* \"#utility.yul\":6168:6186   */\n      add\n        /* \"#utility.yul\":6159:6165   */\n      dup5\n        /* \"#utility.yul\":6104:6187   */\n      tag_87\n      jump\t// in\n    tag_156:\n        /* \"#utility.yul\":5840:6194   */\n      swap4\n      swap3\n      pop\n      pop\n      pop\n      jump\t// out\n\n    auxdata: 0xa26469706673582212203383d975504b02882d43bfbc08e6148e7eb30a26bdc5e264cff71c8869942d5364736f6c634300081a0033\n}\n",
						"bytecode": {
							"functionDebugData": {
								"@_64": {
									"entryPoint": null,
									"id": 64,
									"parameterSlots": 4,
									"returnSlots": 0
								},
								"abi_decode_available_length_t_string_memory_ptr_fromMemory": {
									"entryPoint": 539,
									"id": null,
									"parameterSlots": 3,
									"returnSlots": 1
								},
								"abi_decode_t_string_memory_ptr_fromMemory": {
									"entryPoint": 604,
									"id": null,
									"parameterSlots": 2,
									"returnSlots": 1
								},
								"abi_decode_tuple_t_string_memory_ptrt_string_memory_ptrt_string_memory_ptrt_string_memory_ptr_fromMemory": {
									"entryPoint": 649,
									"id": null,
									"parameterSlots": 2,
									"returnSlots": 4
								},
								"allocate_memory": {
									"entryPoint": 451,
									"id": null,
									"parameterSlots": 1,
									"returnSlots": 1
								},
								"allocate_unbounded": {
									"entryPoint": 316,
									"id": null,
									"parameterSlots": 0,
									"returnSlots": 1
								},
								"array_allocation_size_t_string_memory_ptr": {
									"entryPoint": 477,
									"id": null,
									"parameterSlots": 1,
									"returnSlots": 1
								},
								"array_dataslot_t_string_storage": {
									"entryPoint": 1009,
									"id": null,
									"parameterSlots": 1,
									"returnSlots": 1
								},
								"array_length_t_string_memory_ptr": {
									"entryPoint": 906,
									"id": null,
									"parameterSlots": 1,
									"returnSlots": 1
								},
								"clean_up_bytearray_end_slots_t_string_storage": {
									"entryPoint": 1294,
									"id": null,
									"parameterSlots": 3,
									"returnSlots": 0
								},
								"cleanup_t_uint256": {
									"entryPoint": 1135,
									"id": null,
									"parameterSlots": 1,
									"returnSlots": 1
								},
								"clear_storage_range_t_bytes1": {
									"entryPoint": 1260,
									"id": null,
									"parameterSlots": 2,
									"returnSlots": 0
								},
								"convert_t_uint256_to_t_uint256": {
									"entryPoint": 1153,
									"id": null,
									"parameterSlots": 1,
									"returnSlots": 1
								},
								"copy_byte_array_to_storage_from_t_string_memory_ptr_to_t_string_storage": {
									"entryPoint": 1431,
									"id": null,
									"parameterSlots": 2,
									"returnSlots": 0
								},
								"copy_memory_to_memory_with_cleanup": {
									"entryPoint": 525,
									"id": null,
									"parameterSlots": 3,
									"returnSlots": 0
								},
								"divide_by_32_ceil": {
									"entryPoint": 1027,
									"id": null,
									"parameterSlots": 1,
									"returnSlots": 1
								},
								"extract_byte_array_length": {
									"entryPoint": 961,
									"id": null,
									"parameterSlots": 1,
									"returnSlots": 1
								},
								"extract_used_part_and_set_length_of_short_byte_array": {
									"entryPoint": 1404,
									"id": null,
									"parameterSlots": 2,
									"returnSlots": 1
								},
								"finalize_allocation": {
									"entryPoint": 402,
									"id": null,
									"parameterSlots": 2,
									"returnSlots": 0
								},
								"identity": {
									"entryPoint": 1144,
									"id": null,
									"parameterSlots": 1,
									"returnSlots": 1
								},
								"mask_bytes_dynamic": {
									"entryPoint": 1376,
									"id": null,
									"parameterSlots": 2,
									"returnSlots": 1
								},
								"panic_error_0x21": {
									"entryPoint": 861,
									"id": null,
									"parameterSlots": 0,
									"returnSlots": 0
								},
								"panic_error_0x22": {
									"entryPoint": 916,
									"id": null,
									"parameterSlots": 0,
									"returnSlots": 0
								},
								"panic_error_0x41": {
									"entryPoint": 357,
									"id": null,
									"parameterSlots": 0,
									"returnSlots": 0
								},
								"prepare_store_t_uint256": {
									"entryPoint": 1186,
									"id": null,
									"parameterSlots": 1,
									"returnSlots": 1
								},
								"revert_error_1b9f4a0a5773e33b91aa01db23bf8c55fce1411167c872835e7fa00a4f17d46d": {
									"entryPoint": 333,
									"id": null,
									"parameterSlots": 0,
									"returnSlots": 0
								},
								"revert_error_987264b3b1d58a9c7f8255e93e81c77d86d6299019c33110a076957a3e06e2ae": {
									"entryPoint": 337,
									"id": null,
									"parameterSlots": 0,
									"returnSlots": 0
								},
								"revert_error_c1322bf8034eace5e0b5c7295db60986aa89aae5e0ea0873e4689e076861a5db": {
									"entryPoint": 329,
									"id": null,
									"parameterSlots": 0,
									"returnSlots": 0
								},
								"revert_error_dbdddcbe895c83990c08b3492a0e83918d802a52331272ac6fdb6a7c4aea3b1b": {
									"entryPoint": 325,
									"id": null,
									"parameterSlots": 0,
									"returnSlots": 0
								},
								"round_up_to_mul_of_32": {
									"entryPoint": 341,
									"id": null,
									"parameterSlots": 1,
									"returnSlots": 1
								},
								"shift_left_dynamic": {
									"entryPoint": 1042,
									"id": null,
									"parameterSlots": 2,
									"returnSlots": 1
								},
								"shift_right_unsigned_dynamic": {
									"entryPoint": 1364,
									"id": null,
									"parameterSlots": 2,
									"returnSlots": 1
								},
								"storage_set_to_zero_t_uint256": {
									"entryPoint": 1236,
									"id": null,
									"parameterSlots": 2,
									"returnSlots": 0
								},
								"update_byte_slice_dynamic32": {
									"entryPoint": 1054,
									"id": null,
									"parameterSlots": 3,
									"returnSlots": 1
								},
								"update_storage_value_t_uint256_to_t_uint256": {
									"entryPoint": 1195,
									"id": null,
									"parameterSlots": 3,
									"returnSlots": 0
								},
								"zero_value_for_split_t_uint256": {
									"entryPoint": 1232,
									"id": null,
									"parameterSlots": 0,
									"returnSlots": 1
								}
							},
							"generatedSources": [
								{
									"ast": {
										"nativeSrc": "0:9312:1",
										"nodeType": "YulBlock",
										"src": "0:9312:1",
										"statements": [
											{
												"body": {
													"nativeSrc": "47:35:1",
													"nodeType": "YulBlock",
													"src": "47:35:1",
													"statements": [
														{
															"nativeSrc": "57:19:1",
															"nodeType": "YulAssignment",
															"src": "57:19:1",
															"value": {
																"arguments": [
																	{
																		"kind": "number",
																		"nativeSrc": "73:2:1",
																		"nodeType": "YulLiteral",
																		"src": "73:2:1",
																		"type": "",
																		"value": "64"
																	}
																],
																"functionName": {
																	"name": "mload",
																	"nativeSrc": "67:5:1",
																	"nodeType": "YulIdentifier",
																	"src": "67:5:1"
																},
																"nativeSrc": "67:9:1",
																"nodeType": "YulFunctionCall",
																"src": "67:9:1"
															},
															"variableNames": [
																{
																	"name": "memPtr",
																	"nativeSrc": "57:6:1",
																	"nodeType": "YulIdentifier",
																	"src": "57:6:1"
																}
															]
														}
													]
												},
												"name": "allocate_unbounded",
												"nativeSrc": "7:75:1",
												"nodeType": "YulFunctionDefinition",
												"returnVariables": [
													{
														"name": "memPtr",
														"nativeSrc": "40:6:1",
														"nodeType": "YulTypedName",
														"src": "40:6:1",
														"type": ""
													}
												],
												"src": "7:75:1"
											},
											{
												"body": {
													"nativeSrc": "177:28:1",
													"nodeType": "YulBlock",
													"src": "177:28:1",
													"statements": [
														{
															"expression": {
																"arguments": [
																	{
																		"kind": "number",
																		"nativeSrc": "194:1:1",
																		"nodeType": "YulLiteral",
																		"src": "194:1:1",
																		"type": "",
																		"value": "0"
																	},
																	{
																		"kind": "number",
																		"nativeSrc": "197:1:1",
																		"nodeType": "YulLiteral",
																		"src": "197:1:1",
																		"type": "",
																		"value": "0"
																	}
																],
																"functionName": {
																	"name": "revert",
																	"nativeSrc": "187:6:1",
																	"nodeType": "YulIdentifier",
																	"src": "187:6:1"
																},
																"nativeSrc": "187:12:1",
																"nodeType": "YulFunctionCall",
																"src": "187:12:1"
															},
															"nativeSrc": "187:12:1",
															"nodeType": "YulExpressionStatement",
															"src": "187:12:1"
														}
													]
												},
												"name": "revert_error_dbdddcbe895c83990c08b3492a0e83918d802a52331272ac6fdb6a7c4aea3b1b",
												"nativeSrc": "88:117:1",
												"nodeType": "YulFunctionDefinition",
												"src": "88:117:1"
											},
											{
												"body": {
													"nativeSrc": "300:28:1",
													"nodeType": "YulBlock",
													"src": "300:28:1",
													"statements": [
														{
															"expression": {
																"arguments": [
																	{
																		"kind": "number",
																		"nativeSrc": "317:1:1",
																		"nodeType": "YulLiteral",
																		"src": "317:1:1",
																		"type": "",
																		"value": "0"
																	},
																	{
																		"kind": "number",
																		"nativeSrc": "320:1:1",
																		"nodeType": "YulLiteral",
																		"src": "320:1:1",
																		"type": "",
																		"value": "0"
																	}
																],
																"functionName": {
																	"name": "revert",
																	"nativeSrc": "310:6:1",
																	"nodeType": "YulIdentifier",
																	"src": "310:6:1"
																},
																"nativeSrc": "310:12:1",
																"nodeType": "YulFunctionCall",
																"src": "310:12:1"
															},
															"nativeSrc": "310:12:1",
															"nodeType": "YulExpressionStatement",
															"src": "310:12:1"
														}
													]
												},
												"name": "revert_error_c1322bf8034eace5e0b5c7295db60986aa89aae5e0ea0873e4689e076861a5db",
												"nativeSrc": "211:117:1",
												"nodeType": "YulFunctionDefinition",
												"src": "211:117:1"
											},
											{
												"body": {
													"nativeSrc": "423:28:1",
													"nodeType": "YulBlock",
													"src": "423:28:1",
													"statements": [
														{
															"expression": {
																"arguments": [
																	{
																		"kind": "number",
																		"nativeSrc": "440:1:1",
																		"nodeType": "YulLiteral",
																		"src": "440:1:1",
																		"type": "",
																		"value": "0"
																	},
																	{
																		"kind": "number",
																		"nativeSrc": "443:1:1",
																		"nodeType": "YulLiteral",
																		"src": "443:1:1",
																		"type": "",
																		"value": "0"
																	}
																],
																"functionName": {
																	"name": "revert",
																	"nativeSrc": "433:6:1",
																	"nodeType": "YulIdentifier",
																	"src": "433:6:1"
																},
																"nativeSrc": "433:12:1",
																"nodeType": "YulFunctionCall",
																"src": "433:12:1"
															},
															"nativeSrc": "433:12:1",
															"nodeType": "YulExpressionStatement",
															"src": "433:12:1"
														}
													]
												},
												"name": "revert_error_1b9f4a0a5773e33b91aa01db23bf8c55fce1411167c872835e7fa00a4f17d46d",
												"nativeSrc": "334:117:1",
												"nodeType": "YulFunctionDefinition",
												"src": "334:117:1"
											},
											{
												"body": {
													"nativeSrc": "546:28:1",
													"nodeType": "YulBlock",
													"src": "546:28:1",
													"statements": [
														{
															"expression": {
																"arguments": [
																	{
																		"kind": "number",
																		"nativeSrc": "563:1:1",
																		"nodeType": "YulLiteral",
																		"src": "563:1:1",
																		"type": "",
																		"value": "0"
																	},
																	{
																		"kind": "number",
																		"nativeSrc": "566:1:1",
																		"nodeType": "YulLiteral",
																		"src": "566:1:1",
																		"type": "",
																		"value": "0"
																	}
																],
																"functionName": {
																	"name": "revert",
																	"nativeSrc": "556:6:1",
																	"nodeType": "YulIdentifier",
																	"src": "556:6:1"
																},
																"nativeSrc": "556:12:1",
																"nodeType": "YulFunctionCall",
																"src": "556:12:1"
															},
															"nativeSrc": "556:12:1",
															"nodeType": "YulExpressionStatement",
															"src": "556:12:1"
														}
													]
												},
												"name": "revert_error_987264b3b1d58a9c7f8255e93e81c77d86d6299019c33110a076957a3e06e2ae",
												"nativeSrc": "457:117:1",
												"nodeType": "YulFunctionDefinition",
												"src": "457:117:1"
											},
											{
												"body": {
													"nativeSrc": "628:54:1",
													"nodeType": "YulBlock",
													"src": "628:54:1",
													"statements": [
														{
															"nativeSrc": "638:38:1",
															"nodeType": "YulAssignment",
															"src": "638:38:1",
															"value": {
																"arguments": [
																	{
																		"arguments": [
																			{
																				"name": "value",
																				"nativeSrc": "656:5:1",
																				"nodeType": "YulIdentifier",
																				"src": "656:5:1"
																			},
																			{
																				"kind": "number",
																				"nativeSrc": "663:2:1",
																				"nodeType": "YulLiteral",
																				"src": "663:2:1",
																				"type": "",
																				"value": "31"
																			}
																		],
																		"functionName": {
																			"name": "add",
																			"nativeSrc": "652:3:1",
																			"nodeType": "YulIdentifier",
																			"src": "652:3:1"
																		},
																		"nativeSrc": "652:14:1",
																		"nodeType": "YulFunctionCall",
																		"src": "652:14:1"
																	},
																	{
																		"arguments": [
																			{
																				"kind": "number",
																				"nativeSrc": "672:2:1",
																				"nodeType": "YulLiteral",
																				"src": "672:2:1",
																				"type": "",
																				"value": "31"
																			}
																		],
																		"functionName": {
																			"name": "not",
																			"nativeSrc": "668:3:1",
																			"nodeType": "YulIdentifier",
																			"src": "668:3:1"
																		},
																		"nativeSrc": "668:7:1",
																		"nodeType": "YulFunctionCall",
																		"src": "668:7:1"
																	}
																],
																"functionName": {
																	"name": "and",
																	"nativeSrc": "648:3:1",
																	"nodeType": "YulIdentifier",
																	"src": "648:3:1"
																},
																"nativeSrc": "648:28:1",
																"nodeType": "YulFunctionCall",
																"src": "648:28:1"
															},
															"variableNames": [
																{
																	"name": "result",
																	"nativeSrc": "638:6:1",
																	"nodeType": "YulIdentifier",
																	"src": "638:6:1"
																}
															]
														}
													]
												},
												"name": "round_up_to_mul_of_32",
												"nativeSrc": "580:102:1",
												"nodeType": "YulFunctionDefinition",
												"parameters": [
													{
														"name": "value",
														"nativeSrc": "611:5:1",
														"nodeType": "YulTypedName",
														"src": "611:5:1",
														"type": ""
													}
												],
												"returnVariables": [
													{
														"name": "result",
														"nativeSrc": "621:6:1",
														"nodeType": "YulTypedName",
														"src": "621:6:1",
														"type": ""
													}
												],
												"src": "580:102:1"
											},
											{
												"body": {
													"nativeSrc": "716:152:1",
													"nodeType": "YulBlock",
													"src": "716:152:1",
													"statements": [
														{
															"expression": {
																"arguments": [
																	{
																		"kind": "number",
																		"nativeSrc": "733:1:1",
																		"nodeType": "YulLiteral",
																		"src": "733:1:1",
																		"type": "",
																		"value": "0"
																	},
																	{
																		"kind": "number",
																		"nativeSrc": "736:77:1",
																		"nodeType": "YulLiteral",
																		"src": "736:77:1",
																		"type": "",
																		"value": "35408467139433450592217433187231851964531694900788300625387963629091585785856"
																	}
																],
																"functionName": {
																	"name": "mstore",
																	"nativeSrc": "726:6:1",
																	"nodeType": "YulIdentifier",
																	"src": "726:6:1"
																},
																"nativeSrc": "726:88:1",
																"nodeType": "YulFunctionCall",
																"src": "726:88:1"
															},
															"nativeSrc": "726:88:1",
															"nodeType": "YulExpressionStatement",
															"src": "726:88:1"
														},
														{
															"expression": {
																"arguments": [
																	{
																		"kind": "number",
																		"nativeSrc": "830:1:1",
																		"nodeType": "YulLiteral",
																		"src": "830:1:1",
																		"type": "",
																		"value": "4"
																	},
																	{
																		"kind": "number",
																		"nativeSrc": "833:4:1",
																		"nodeType": "YulLiteral",
																		"src": "833:4:1",
																		"type": "",
																		"value": "0x41"
																	}
																],
																"functionName": {
																	"name": "mstore",
																	"nativeSrc": "823:6:1",
																	"nodeType": "YulIdentifier",
																	"src": "823:6:1"
																},
																"nativeSrc": "823:15:1",
																"nodeType": "YulFunctionCall",
																"src": "823:15:1"
															},
															"nativeSrc": "823:15:1",
															"nodeType": "YulExpressionStatement",
															"src": "823:15:1"
														},
														{
															"expression": {
																"arguments": [
																	{
																		"kind": "number",
																		"nativeSrc": "854:1:1",
																		"nodeType": "YulLiteral",
																		"src": "854:1:1",
																		"type": "",
																		"value": "0"
																	},
																	{
																		"kind": "number",
																		"nativeSrc": "857:4:1",
																		"nodeType": "YulLiteral",
																		"src": "857:4:1",
																		"type": "",
																		"value": "0x24"
																	}
																],
																"functionName": {
																	"name": "revert",
																	"nativeSrc": "847:6:1",
																	"nodeType": "YulIdentifier",
																	"src": "847:6:1"
																},
																"nativeSrc": "847:15:1",
																"nodeType": "YulFunctionCall",
																"src": "847:15:1"
															},
															"nativeSrc": "847:15:1",
															"nodeType": "YulExpressionStatement",
															"src": "847:15:1"
														}
													]
												},
												"name": "panic_error_0x41",
												"nativeSrc": "688:180:1",
												"nodeType": "YulFunctionDefinition",
												"src": "688:180:1"
											},
											{
												"body": {
													"nativeSrc": "917:238:1",
													"nodeType": "YulBlock",
													"src": "917:238:1",
													"statements": [
														{
															"nativeSrc": "927:58:1",
															"nodeType": "YulVariableDeclaration",
															"src": "927:58:1",
															"value": {
																"arguments": [
																	{
																		"name": "memPtr",
																		"nativeSrc": "949:6:1",
																		"nodeType": "YulIdentifier",
																		"src": "949:6:1"
																	},
																	{
																		"arguments": [
																			{
																				"name": "size",
																				"nativeSrc": "979:4:1",
																				"nodeType": "YulIdentifier",
																				"src": "979:4:1"
																			}
																		],
																		"functionName": {
																			"name": "round_up_to_mul_of_32",
																			"nativeSrc": "957:21:1",
																			"nodeType": "YulIdentifier",
																			"src": "957:21:1"
																		},
																		"nativeSrc": "957:27:1",
																		"nodeType": "YulFunctionCall",
																		"src": "957:27:1"
																	}
																],
																"functionName": {
																	"name": "add",
																	"nativeSrc": "945:3:1",
																	"nodeType": "YulIdentifier",
																	"src": "945:3:1"
																},
																"nativeSrc": "945:40:1",
																"nodeType": "YulFunctionCall",
																"src": "945:40:1"
															},
															"variables": [
																{
																	"name": "newFreePtr",
																	"nativeSrc": "931:10:1",
																	"nodeType": "YulTypedName",
																	"src": "931:10:1",
																	"type": ""
																}
															]
														},
														{
															"body": {
																"nativeSrc": "1096:22:1",
																"nodeType": "YulBlock",
																"src": "1096:22:1",
																"statements": [
																	{
																		"expression": {
																			"arguments": [],
																			"functionName": {
																				"name": "panic_error_0x41",
																				"nativeSrc": "1098:16:1",
																				"nodeType": "YulIdentifier",
																				"src": "1098:16:1"
																			},
																			"nativeSrc": "1098:18:1",
																			"nodeType": "YulFunctionCall",
																			"src": "1098:18:1"
																		},
																		"nativeSrc": "1098:18:1",
																		"nodeType": "YulExpressionStatement",
																		"src": "1098:18:1"
																	}
																]
															},
															"condition": {
																"arguments": [
																	{
																		"arguments": [
																			{
																				"name": "newFreePtr",
																				"nativeSrc": "1039:10:1",
																				"nodeType": "YulIdentifier",
																				"src": "1039:10:1"
																			},
																			{
																				"kind": "number",
																				"nativeSrc": "1051:18:1",
																				"nodeType": "YulLiteral",
																				"src": "1051:18:1",
																				"type": "",
																				"value": "0xffffffffffffffff"
																			}
																		],
																		"functionName": {
																			"name": "gt",
																			"nativeSrc": "1036:2:1",
																			"nodeType": "YulIdentifier",
																			"src": "1036:2:1"
																		},
																		"nativeSrc": "1036:34:1",
																		"nodeType": "YulFunctionCall",
																		"src": "1036:34:1"
																	},
																	{
																		"arguments": [
																			{
																				"name": "newFreePtr",
																				"nativeSrc": "1075:10:1",
																				"nodeType": "YulIdentifier",
																				"src": "1075:10:1"
																			},
																			{
																				"name": "memPtr",
																				"nativeSrc": "1087:6:1",
																				"nodeType": "YulIdentifier",
																				"src": "1087:6:1"
																			}
																		],
																		"functionName": {
																			"name": "lt",
																			"nativeSrc": "1072:2:1",
																			"nodeType": "YulIdentifier",
																			"src": "1072:2:1"
																		},
																		"nativeSrc": "1072:22:1",
																		"nodeType": "YulFunctionCall",
																		"src": "1072:22:1"
																	}
																],
																"functionName": {
																	"name": "or",
																	"nativeSrc": "1033:2:1",
																	"nodeType": "YulIdentifier",
																	"src": "1033:2:1"
																},
																"nativeSrc": "1033:62:1",
																"nodeType": "YulFunctionCall",
																"src": "1033:62:1"
															},
															"nativeSrc": "1030:88:1",
															"nodeType": "YulIf",
															"src": "1030:88:1"
														},
														{
															"expression": {
																"arguments": [
																	{
																		"kind": "number",
																		"nativeSrc": "1134:2:1",
																		"nodeType": "YulLiteral",
																		"src": "1134:2:1",
																		"type": "",
																		"value": "64"
																	},
																	{
																		"name": "newFreePtr",
																		"nativeSrc": "1138:10:1",
																		"nodeType": "YulIdentifier",
																		"src": "1138:10:1"
																	}
																],
																"functionName": {
																	"name": "mstore",
																	"nativeSrc": "1127:6:1",
																	"nodeType": "YulIdentifier",
																	"src": "1127:6:1"
																},
																"nativeSrc": "1127:22:1",
																"nodeType": "YulFunctionCall",
																"src": "1127:22:1"
															},
															"nativeSrc": "1127:22:1",
															"nodeType": "YulExpressionStatement",
															"src": "1127:22:1"
														}
													]
												},
												"name": "finalize_allocation",
												"nativeSrc": "874:281:1",
												"nodeType": "YulFunctionDefinition",
												"parameters": [
													{
														"name": "memPtr",
														"nativeSrc": "903:6:1",
														"nodeType": "YulTypedName",
														"src": "903:6:1",
														"type": ""
													},
													{
														"name": "size",
														"nativeSrc": "911:4:1",
														"nodeType": "YulTypedName",
														"src": "911:4:1",
														"type": ""
													}
												],
												"src": "874:281:1"
											},
											{
												"body": {
													"nativeSrc": "1202:88:1",
													"nodeType": "YulBlock",
													"src": "1202:88:1",
													"statements": [
														{
															"nativeSrc": "1212:30:1",
															"nodeType": "YulAssignment",
															"src": "1212:30:1",
															"value": {
																"arguments": [],
																"functionName": {
																	"name": "allocate_unbounded",
																	"nativeSrc": "1222:18:1",
																	"nodeType": "YulIdentifier",
																	"src": "1222:18:1"
																},
																"nativeSrc": "1222:20:1",
																"nodeType": "YulFunctionCall",
																"src": "1222:20:1"
															},
															"variableNames": [
																{
																	"name": "memPtr",
																	"nativeSrc": "1212:6:1",
																	"nodeType": "YulIdentifier",
																	"src": "1212:6:1"
																}
															]
														},
														{
															"expression": {
																"arguments": [
																	{
																		"name": "memPtr",
																		"nativeSrc": "1271:6:1",
																		"nodeType": "YulIdentifier",
																		"src": "1271:6:1"
																	},
																	{
																		"name": "size",
																		"nativeSrc": "1279:4:1",
																		"nodeType": "YulIdentifier",
																		"src": "1279:4:1"
																	}
																],
																"functionName": {
																	"name": "finalize_allocation",
																	"nativeSrc": "1251:19:1",
																	"nodeType": "YulIdentifier",
																	"src": "1251:19:1"
																},
																"nativeSrc": "1251:33:1",
																"nodeType": "YulFunctionCall",
																"src": "1251:33:1"
															},
															"nativeSrc": "1251:33:1",
															"nodeType": "YulExpressionStatement",
															"src": "1251:33:1"
														}
													]
												},
												"name": "allocate_memory",
												"nativeSrc": "1161:129:1",
												"nodeType": "YulFunctionDefinition",
												"parameters": [
													{
														"name": "size",
														"nativeSrc": "1186:4:1",
														"nodeType": "YulTypedName",
														"src": "1186:4:1",
														"type": ""
													}
												],
												"returnVariables": [
													{
														"name": "memPtr",
														"nativeSrc": "1195:6:1",
														"nodeType": "YulTypedName",
														"src": "1195:6:1",
														"type": ""
													}
												],
												"src": "1161:129:1"
											},
											{
												"body": {
													"nativeSrc": "1363:241:1",
													"nodeType": "YulBlock",
													"src": "1363:241:1",
													"statements": [
														{
															"body": {
																"nativeSrc": "1468:22:1",
																"nodeType": "YulBlock",
																"src": "1468:22:1",
																"statements": [
																	{
																		"expression": {
																			"arguments": [],
																			"functionName": {
																				"name": "panic_error_0x41",
																				"nativeSrc": "1470:16:1",
																				"nodeType": "YulIdentifier",
																				"src": "1470:16:1"
																			},
																			"nativeSrc": "1470:18:1",
																			"nodeType": "YulFunctionCall",
																			"src": "1470:18:1"
																		},
																		"nativeSrc": "1470:18:1",
																		"nodeType": "YulExpressionStatement",
																		"src": "1470:18:1"
																	}
																]
															},
															"condition": {
																"arguments": [
																	{
																		"name": "length",
																		"nativeSrc": "1440:6:1",
																		"nodeType": "YulIdentifier",
																		"src": "1440:6:1"
																	},
																	{
																		"kind": "number",
																		"nativeSrc": "1448:18:1",
																		"nodeType": "YulLiteral",
																		"src": "1448:18:1",
																		"type": "",
																		"value": "0xffffffffffffffff"
																	}
																],
																"functionName": {
																	"name": "gt",
																	"nativeSrc": "1437:2:1",
																	"nodeType": "YulIdentifier",
																	"src": "1437:2:1"
																},
																"nativeSrc": "1437:30:1",
																"nodeType": "YulFunctionCall",
																"src": "1437:30:1"
															},
															"nativeSrc": "1434:56:1",
															"nodeType": "YulIf",
															"src": "1434:56:1"
														},
														{
															"nativeSrc": "1500:37:1",
															"nodeType": "YulAssignment",
															"src": "1500:37:1",
															"value": {
																"arguments": [
																	{
																		"name": "length",
																		"nativeSrc": "1530:6:1",
																		"nodeType": "YulIdentifier",
																		"src": "1530:6:1"
																	}
																],
																"functionName": {
																	"name": "round_up_to_mul_of_32",
																	"nativeSrc": "1508:21:1",
																	"nodeType": "YulIdentifier",
																	"src": "1508:21:1"
																},
																"nativeSrc": "1508:29:1",
																"nodeType": "YulFunctionCall",
																"src": "1508:29:1"
															},
															"variableNames": [
																{
																	"name": "size",
																	"nativeSrc": "1500:4:1",
																	"nodeType": "YulIdentifier",
																	"src": "1500:4:1"
																}
															]
														},
														{
															"nativeSrc": "1574:23:1",
															"nodeType": "YulAssignment",
															"src": "1574:23:1",
															"value": {
																"arguments": [
																	{
																		"name": "size",
																		"nativeSrc": "1586:4:1",
																		"nodeType": "YulIdentifier",
																		"src": "1586:4:1"
																	},
																	{
																		"kind": "number",
																		"nativeSrc": "1592:4:1",
																		"nodeType": "YulLiteral",
																		"src": "1592:4:1",
																		"type": "",
																		"value": "0x20"
																	}
																],
																"functionName": {
																	"name": "add",
																	"nativeSrc": "1582:3:1",
																	"nodeType": "YulIdentifier",
																	"src": "1582:3:1"
																},
																"nativeSrc": "1582:15:1",
																"nodeType": "YulFunctionCall",
																"src": "1582:15:1"
															},
															"variableNames": [
																{
																	"name": "size",
																	"nativeSrc": "1574:4:1",
																	"nodeType": "YulIdentifier",
																	"src": "1574:4:1"
																}
															]
														}
													]
												},
												"name": "array_allocation_size_t_string_memory_ptr",
												"nativeSrc": "1296:308:1",
												"nodeType": "YulFunctionDefinition",
												"parameters": [
													{
														"name": "length",
														"nativeSrc": "1347:6:1",
														"nodeType": "YulTypedName",
														"src": "1347:6:1",
														"type": ""
													}
												],
												"returnVariables": [
													{
														"name": "size",
														"nativeSrc": "1358:4:1",
														"nodeType": "YulTypedName",
														"src": "1358:4:1",
														"type": ""
													}
												],
												"src": "1296:308:1"
											},
											{
												"body": {
													"nativeSrc": "1672:77:1",
													"nodeType": "YulBlock",
													"src": "1672:77:1",
													"statements": [
														{
															"expression": {
																"arguments": [
																	{
																		"name": "dst",
																		"nativeSrc": "1689:3:1",
																		"nodeType": "YulIdentifier",
																		"src": "1689:3:1"
																	},
																	{
																		"name": "src",
																		"nativeSrc": "1694:3:1",
																		"nodeType": "YulIdentifier",
																		"src": "1694:3:1"
																	},
																	{
																		"name": "length",
																		"nativeSrc": "1699:6:1",
																		"nodeType": "YulIdentifier",
																		"src": "1699:6:1"
																	}
																],
																"functionName": {
																	"name": "mcopy",
																	"nativeSrc": "1683:5:1",
																	"nodeType": "YulIdentifier",
																	"src": "1683:5:1"
																},
																"nativeSrc": "1683:23:1",
																"nodeType": "YulFunctionCall",
																"src": "1683:23:1"
															},
															"nativeSrc": "1683:23:1",
															"nodeType": "YulExpressionStatement",
															"src": "1683:23:1"
														},
														{
															"expression": {
																"arguments": [
																	{
																		"arguments": [
																			{
																				"name": "dst",
																				"nativeSrc": "1726:3:1",
																				"nodeType": "YulIdentifier",
																				"src": "1726:3:1"
																			},
																			{
																				"name": "length",
																				"nativeSrc": "1731:6:1",
																				"nodeType": "YulIdentifier",
																				"src": "1731:6:1"
																			}
																		],
																		"functionName": {
																			"name": "add",
																			"nativeSrc": "1722:3:1",
																			"nodeType": "YulIdentifier",
																			"src": "1722:3:1"
																		},
																		"nativeSrc": "1722:16:1",
																		"nodeType": "YulFunctionCall",
																		"src": "1722:16:1"
																	},
																	{
																		"kind": "number",
																		"nativeSrc": "1740:1:1",
																		"nodeType": "YulLiteral",
																		"src": "1740:1:1",
																		"type": "",
																		"value": "0"
																	}
																],
																"functionName": {
																	"name": "mstore",
																	"nativeSrc": "1715:6:1",
																	"nodeType": "YulIdentifier",
																	"src": "1715:6:1"
																},
																"nativeSrc": "1715:27:1",
																"nodeType": "YulFunctionCall",
																"src": "1715:27:1"
															},
															"nativeSrc": "1715:27:1",
															"nodeType": "YulExpressionStatement",
															"src": "1715:27:1"
														}
													]
												},
												"name": "copy_memory_to_memory_with_cleanup",
												"nativeSrc": "1610:139:1",
												"nodeType": "YulFunctionDefinition",
												"parameters": [
													{
														"name": "src",
														"nativeSrc": "1654:3:1",
														"nodeType": "YulTypedName",
														"src": "1654:3:1",
														"type": ""
													},
													{
														"name": "dst",
														"nativeSrc": "1659:3:1",
														"nodeType": "YulTypedName",
														"src": "1659:3:1",
														"type": ""
													},
													{
														"name": "length",
														"nativeSrc": "1664:6:1",
														"nodeType": "YulTypedName",
														"src": "1664:6:1",
														"type": ""
													}
												],
												"src": "1610:139:1"
											},
											{
												"body": {
													"nativeSrc": "1850:339:1",
													"nodeType": "YulBlock",
													"src": "1850:339:1",
													"statements": [
														{
															"nativeSrc": "1860:75:1",
															"nodeType": "YulAssignment",
															"src": "1860:75:1",
															"value": {
																"arguments": [
																	{
																		"arguments": [
																			{
																				"name": "length",
																				"nativeSrc": "1927:6:1",
																				"nodeType": "YulIdentifier",
																				"src": "1927:6:1"
																			}
																		],
																		"functionName": {
																			"name": "array_allocation_size_t_string_memory_ptr",
																			"nativeSrc": "1885:41:1",
																			"nodeType": "YulIdentifier",
																			"src": "1885:41:1"
																		},
																		"nativeSrc": "1885:49:1",
																		"nodeType": "YulFunctionCall",
																		"src": "1885:49:1"
																	}
																],
																"functionName": {
																	"name": "allocate_memory",
																	"nativeSrc": "1869:15:1",
																	"nodeType": "YulIdentifier",
																	"src": "1869:15:1"
																},
																"nativeSrc": "1869:66:1",
																"nodeType": "YulFunctionCall",
																"src": "1869:66:1"
															},
															"variableNames": [
																{
																	"name": "array",
																	"nativeSrc": "1860:5:1",
																	"nodeType": "YulIdentifier",
																	"src": "1860:5:1"
																}
															]
														},
														{
															"expression": {
																"arguments": [
																	{
																		"name": "array",
																		"nativeSrc": "1951:5:1",
																		"nodeType": "YulIdentifier",
																		"src": "1951:5:1"
																	},
																	{
																		"name": "length",
																		"nativeSrc": "1958:6:1",
																		"nodeType": "YulIdentifier",
																		"src": "1958:6:1"
																	}
																],
																"functionName": {
																	"name": "mstore",
																	"nativeSrc": "1944:6:1",
																	"nodeType": "YulIdentifier",
																	"src": "1944:6:1"
																},
																"nativeSrc": "1944:21:1",
																"nodeType": "YulFunctionCall",
																"src": "1944:21:1"
															},
															"nativeSrc": "1944:21:1",
															"nodeType": "YulExpressionStatement",
															"src": "1944:21:1"
														},
														{
															"nativeSrc": "1974:27:1",
															"nodeType": "YulVariableDeclaration",
															"src": "1974:27:1",
															"value": {
																"arguments": [
																	{
																		"name": "array",
																		"nativeSrc": "1989:5:1",
																		"nodeType": "YulIdentifier",
																		"src": "1989:5:1"
																	},
																	{
																		"kind": "number",
																		"nativeSrc": "1996:4:1",
																		"nodeType": "YulLiteral",
																		"src": "1996:4:1",
																		"type": "",
																		"value": "0x20"
																	}
																],
																"functionName": {
																	"name": "add",
																	"nativeSrc": "1985:3:1",
																	"nodeType": "YulIdentifier",
																	"src": "1985:3:1"
																},
																"nativeSrc": "1985:16:1",
																"nodeType": "YulFunctionCall",
																"src": "1985:16:1"
															},
															"variables": [
																{
																	"name": "dst",
																	"nativeSrc": "1978:3:1",
																	"nodeType": "YulTypedName",
																	"src": "1978:3:1",
																	"type": ""
																}
															]
														},
														{
															"body": {
																"nativeSrc": "2039:83:1",
																"nodeType": "YulBlock",
																"src": "2039:83:1",
																"statements": [
																	{
																		"expression": {
																			"arguments": [],
																			"functionName": {
																				"name": "revert_error_987264b3b1d58a9c7f8255e93e81c77d86d6299019c33110a076957a3e06e2ae",
																				"nativeSrc": "2041:77:1",
																				"nodeType": "YulIdentifier",
																				"src": "2041:77:1"
																			},
																			"nativeSrc": "2041:79:1",
																			"nodeType": "YulFunctionCall",
																			"src": "2041:79:1"
																		},
																		"nativeSrc": "2041:79:1",
																		"nodeType": "YulExpressionStatement",
																		"src": "2041:79:1"
																	}
																]
															},
															"condition": {
																"arguments": [
																	{
																		"arguments": [
																			{
																				"name": "src",
																				"nativeSrc": "2020:3:1",
																				"nodeType": "YulIdentifier",
																				"src": "2020:3:1"
																			},
																			{
																				"name": "length",
																				"nativeSrc": "2025:6:1",
																				"nodeType": "YulIdentifier",
																				"src": "2025:6:1"
																			}
																		],
																		"functionName": {
																			"name": "add",
																			"nativeSrc": "2016:3:1",
																			"nodeType": "YulIdentifier",
																			"src": "2016:3:1"
																		},
																		"nativeSrc": "2016:16:1",
																		"nodeType": "YulFunctionCall",
																		"src": "2016:16:1"
																	},
																	{
																		"name": "end",
																		"nativeSrc": "2034:3:1",
																		"nodeType": "YulIdentifier",
																		"src": "2034:3:1"
																	}
																],
																"functionName": {
																	"name": "gt",
																	"nativeSrc": "2013:2:1",
																	"nodeType": "YulIdentifier",
																	"src": "2013:2:1"
																},
																"nativeSrc": "2013:25:1",
																"nodeType": "YulFunctionCall",
																"src": "2013:25:1"
															},
															"nativeSrc": "2010:112:1",
															"nodeType": "YulIf",
															"src": "2010:112:1"
														},
														{
															"expression": {
																"arguments": [
																	{
																		"name": "src",
																		"nativeSrc": "2166:3:1",
																		"nodeType": "YulIdentifier",
																		"src": "2166:3:1"
																	},
																	{
																		"name": "dst",
																		"nativeSrc": "2171:3:1",
																		"nodeType": "YulIdentifier",
																		"src": "2171:3:1"
																	},
																	{
																		"name": "length",
																		"nativeSrc": "2176:6:1",
																		"nodeType": "YulIdentifier",
																		"src": "2176:6:1"
																	}
																],
																"functionName": {
																	"name": "copy_memory_to_memory_with_cleanup",
																	"nativeSrc": "2131:34:1",
																	"nodeType": "YulIdentifier",
																	"src": "2131:34:1"
																},
																"nativeSrc": "2131:52:1",
																"nodeType": "YulFunctionCall",
																"src": "2131:52:1"
															},
															"nativeSrc": "2131:52:1",
															"nodeType": "YulExpressionStatement",
															"src": "2131:52:1"
														}
													]
												},
												"name": "abi_decode_available_length_t_string_memory_ptr_fromMemory",
												"nativeSrc": "1755:434:1",
												"nodeType": "YulFunctionDefinition",
												"parameters": [
													{
														"name": "src",
														"nativeSrc": "1823:3:1",
														"nodeType": "YulTypedName",
														"src": "1823:3:1",
														"type": ""
													},
													{
														"name": "length",
														"nativeSrc": "1828:6:1",
														"nodeType": "YulTypedName",
														"src": "1828:6:1",
														"type": ""
													},
													{
														"name": "end",
														"nativeSrc": "1836:3:1",
														"nodeType": "YulTypedName",
														"src": "1836:3:1",
														"type": ""
													}
												],
												"returnVariables": [
													{
														"name": "array",
														"nativeSrc": "1844:5:1",
														"nodeType": "YulTypedName",
														"src": "1844:5:1",
														"type": ""
													}
												],
												"src": "1755:434:1"
											},
											{
												"body": {
													"nativeSrc": "2282:282:1",
													"nodeType": "YulBlock",
													"src": "2282:282:1",
													"statements": [
														{
															"body": {
																"nativeSrc": "2331:83:1",
																"nodeType": "YulBlock",
																"src": "2331:83:1",
																"statements": [
																	{
																		"expression": {
																			"arguments": [],
																			"functionName": {
																				"name": "revert_error_1b9f4a0a5773e33b91aa01db23bf8c55fce1411167c872835e7fa00a4f17d46d",
																				"nativeSrc": "2333:77:1",
																				"nodeType": "YulIdentifier",
																				"src": "2333:77:1"
																			},
																			"nativeSrc": "2333:79:1",
																			"nodeType": "YulFunctionCall",
																			"src": "2333:79:1"
																		},
																		"nativeSrc": "2333:79:1",
																		"nodeType": "YulExpressionStatement",
																		"src": "2333:79:1"
																	}
																]
															},
															"condition": {
																"arguments": [
																	{
																		"arguments": [
																			{
																				"arguments": [
																					{
																						"name": "offset",
																						"nativeSrc": "2310:6:1",
																						"nodeType": "YulIdentifier",
																						"src": "2310:6:1"
																					},
																					{
																						"kind": "number",
																						"nativeSrc": "2318:4:1",
																						"nodeType": "YulLiteral",
																						"src": "2318:4:1",
																						"type": "",
																						"value": "0x1f"
																					}
																				],
																				"functionName": {
																					"name": "add",
																					"nativeSrc": "2306:3:1",
																					"nodeType": "YulIdentifier",
																					"src": "2306:3:1"
																				},
																				"nativeSrc": "2306:17:1",
																				"nodeType": "YulFunctionCall",
																				"src": "2306:17:1"
																			},
																			{
																				"name": "end",
																				"nativeSrc": "2325:3:1",
																				"nodeType": "YulIdentifier",
																				"src": "2325:3:1"
																			}
																		],
																		"functionName": {
																			"name": "slt",
																			"nativeSrc": "2302:3:1",
																			"nodeType": "YulIdentifier",
																			"src": "2302:3:1"
																		},
																		"nativeSrc": "2302:27:1",
																		"nodeType": "YulFunctionCall",
																		"src": "2302:27:1"
																	}
																],
																"functionName": {
																	"name": "iszero",
																	"nativeSrc": "2295:6:1",
																	"nodeType": "YulIdentifier",
																	"src": "2295:6:1"
																},
																"nativeSrc": "2295:35:1",
																"nodeType": "YulFunctionCall",
																"src": "2295:35:1"
															},
															"nativeSrc": "2292:122:1",
															"nodeType": "YulIf",
															"src": "2292:122:1"
														},
														{
															"nativeSrc": "2423:27:1",
															"nodeType": "YulVariableDeclaration",
															"src": "2423:27:1",
															"value": {
																"arguments": [
																	{
																		"name": "offset",
																		"nativeSrc": "2443:6:1",
																		"nodeType": "YulIdentifier",
																		"src": "2443:6:1"
																	}
																],
																"functionName": {
																	"name": "mload",
																	"nativeSrc": "2437:5:1",
																	"nodeType": "YulIdentifier",
																	"src": "2437:5:1"
																},
																"nativeSrc": "2437:13:1",
																"nodeType": "YulFunctionCall",
																"src": "2437:13:1"
															},
															"variables": [
																{
																	"name": "length",
																	"nativeSrc": "2427:6:1",
																	"nodeType": "YulTypedName",
																	"src": "2427:6:1",
																	"type": ""
																}
															]
														},
														{
															"nativeSrc": "2459:99:1",
															"nodeType": "YulAssignment",
															"src": "2459:99:1",
															"value": {
																"arguments": [
																	{
																		"arguments": [
																			{
																				"name": "offset",
																				"nativeSrc": "2531:6:1",
																				"nodeType": "YulIdentifier",
																				"src": "2531:6:1"
																			},
																			{
																				"kind": "number",
																				"nativeSrc": "2539:4:1",
																				"nodeType": "YulLiteral",
																				"src": "2539:4:1",
																				"type": "",
																				"value": "0x20"
																			}
																		],
																		"functionName": {
																			"name": "add",
																			"nativeSrc": "2527:3:1",
																			"nodeType": "YulIdentifier",
																			"src": "2527:3:1"
																		},
																		"nativeSrc": "2527:17:1",
																		"nodeType": "YulFunctionCall",
																		"src": "2527:17:1"
																	},
																	{
																		"name": "length",
																		"nativeSrc": "2546:6:1",
																		"nodeType": "YulIdentifier",
																		"src": "2546:6:1"
																	},
																	{
																		"name": "end",
																		"nativeSrc": "2554:3:1",
																		"nodeType": "YulIdentifier",
																		"src": "2554:3:1"
																	}
																],
																"functionName": {
																	"name": "abi_decode_available_length_t_string_memory_ptr_fromMemory",
																	"nativeSrc": "2468:58:1",
																	"nodeType": "YulIdentifier",
																	"src": "2468:58:1"
																},
																"nativeSrc": "2468:90:1",
																"nodeType": "YulFunctionCall",
																"src": "2468:90:1"
															},
															"variableNames": [
																{
																	"name": "array",
																	"nativeSrc": "2459:5:1",
																	"nodeType": "YulIdentifier",
																	"src": "2459:5:1"
																}
															]
														}
													]
												},
												"name": "abi_decode_t_string_memory_ptr_fromMemory",
												"nativeSrc": "2209:355:1",
												"nodeType": "YulFunctionDefinition",
												"parameters": [
													{
														"name": "offset",
														"nativeSrc": "2260:6:1",
														"nodeType": "YulTypedName",
														"src": "2260:6:1",
														"type": ""
													},
													{
														"name": "end",
														"nativeSrc": "2268:3:1",
														"nodeType": "YulTypedName",
														"src": "2268:3:1",
														"type": ""
													}
												],
												"returnVariables": [
													{
														"name": "array",
														"nativeSrc": "2276:5:1",
														"nodeType": "YulTypedName",
														"src": "2276:5:1",
														"type": ""
													}
												],
												"src": "2209:355:1"
											},
											{
												"body": {
													"nativeSrc": "2738:1344:1",
													"nodeType": "YulBlock",
													"src": "2738:1344:1",
													"statements": [
														{
															"body": {
																"nativeSrc": "2785:83:1",
																"nodeType": "YulBlock",
																"src": "2785:83:1",
																"statements": [
																	{
																		"expression": {
																			"arguments": [],
																			"functionName": {
																				"name": "revert_error_dbdddcbe895c83990c08b3492a0e83918d802a52331272ac6fdb6a7c4aea3b1b",
																				"nativeSrc": "2787:77:1",
																				"nodeType": "YulIdentifier",
																				"src": "2787:77:1"
																			},
																			"nativeSrc": "2787:79:1",
																			"nodeType": "YulFunctionCall",
																			"src": "2787:79:1"
																		},
																		"nativeSrc": "2787:79:1",
																		"nodeType": "YulExpressionStatement",
																		"src": "2787:79:1"
																	}
																]
															},
															"condition": {
																"arguments": [
																	{
																		"arguments": [
																			{
																				"name": "dataEnd",
																				"nativeSrc": "2759:7:1",
																				"nodeType": "YulIdentifier",
																				"src": "2759:7:1"
																			},
																			{
																				"name": "headStart",
																				"nativeSrc": "2768:9:1",
																				"nodeType": "YulIdentifier",
																				"src": "2768:9:1"
																			}
																		],
																		"functionName": {
																			"name": "sub",
																			"nativeSrc": "2755:3:1",
																			"nodeType": "YulIdentifier",
																			"src": "2755:3:1"
																		},
																		"nativeSrc": "2755:23:1",
																		"nodeType": "YulFunctionCall",
																		"src": "2755:23:1"
																	},
																	{
																		"kind": "number",
																		"nativeSrc": "2780:3:1",
																		"nodeType": "YulLiteral",
																		"src": "2780:3:1",
																		"type": "",
																		"value": "128"
																	}
																],
																"functionName": {
																	"name": "slt",
																	"nativeSrc": "2751:3:1",
																	"nodeType": "YulIdentifier",
																	"src": "2751:3:1"
																},
																"nativeSrc": "2751:33:1",
																"nodeType": "YulFunctionCall",
																"src": "2751:33:1"
															},
															"nativeSrc": "2748:120:1",
															"nodeType": "YulIf",
															"src": "2748:120:1"
														},
														{
															"nativeSrc": "2878:291:1",
															"nodeType": "YulBlock",
															"src": "2878:291:1",
															"statements": [
																{
																	"nativeSrc": "2893:38:1",
																	"nodeType": "YulVariableDeclaration",
																	"src": "2893:38:1",
																	"value": {
																		"arguments": [
																			{
																				"arguments": [
																					{
																						"name": "headStart",
																						"nativeSrc": "2917:9:1",
																						"nodeType": "YulIdentifier",
																						"src": "2917:9:1"
																					},
																					{
																						"kind": "number",
																						"nativeSrc": "2928:1:1",
																						"nodeType": "YulLiteral",
																						"src": "2928:1:1",
																						"type": "",
																						"value": "0"
																					}
																				],
																				"functionName": {
																					"name": "add",
																					"nativeSrc": "2913:3:1",
																					"nodeType": "YulIdentifier",
																					"src": "2913:3:1"
																				},
																				"nativeSrc": "2913:17:1",
																				"nodeType": "YulFunctionCall",
																				"src": "2913:17:1"
																			}
																		],
																		"functionName": {
																			"name": "mload",
																			"nativeSrc": "2907:5:1",
																			"nodeType": "YulIdentifier",
																			"src": "2907:5:1"
																		},
																		"nativeSrc": "2907:24:1",
																		"nodeType": "YulFunctionCall",
																		"src": "2907:24:1"
																	},
																	"variables": [
																		{
																			"name": "offset",
																			"nativeSrc": "2897:6:1",
																			"nodeType": "YulTypedName",
																			"src": "2897:6:1",
																			"type": ""
																		}
																	]
																},
																{
																	"body": {
																		"nativeSrc": "2978:83:1",
																		"nodeType": "YulBlock",
																		"src": "2978:83:1",
																		"statements": [
																			{
																				"expression": {
																					"arguments": [],
																					"functionName": {
																						"name": "revert_error_c1322bf8034eace5e0b5c7295db60986aa89aae5e0ea0873e4689e076861a5db",
																						"nativeSrc": "2980:77:1",
																						"nodeType": "YulIdentifier",
																						"src": "2980:77:1"
																					},
																					"nativeSrc": "2980:79:1",
																					"nodeType": "YulFunctionCall",
																					"src": "2980:79:1"
																				},
																				"nativeSrc": "2980:79:1",
																				"nodeType": "YulExpressionStatement",
																				"src": "2980:79:1"
																			}
																		]
																	},
																	"condition": {
																		"arguments": [
																			{
																				"name": "offset",
																				"nativeSrc": "2950:6:1",
																				"nodeType": "YulIdentifier",
																				"src": "2950:6:1"
																			},
																			{
																				"kind": "number",
																				"nativeSrc": "2958:18:1",
																				"nodeType": "YulLiteral",
																				"src": "2958:18:1",
																				"type": "",
																				"value": "0xffffffffffffffff"
																			}
																		],
																		"functionName": {
																			"name": "gt",
																			"nativeSrc": "2947:2:1",
																			"nodeType": "YulIdentifier",
																			"src": "2947:2:1"
																		},
																		"nativeSrc": "2947:30:1",
																		"nodeType": "YulFunctionCall",
																		"src": "2947:30:1"
																	},
																	"nativeSrc": "2944:117:1",
																	"nodeType": "YulIf",
																	"src": "2944:117:1"
																},
																{
																	"nativeSrc": "3075:84:1",
																	"nodeType": "YulAssignment",
																	"src": "3075:84:1",
																	"value": {
																		"arguments": [
																			{
																				"arguments": [
																					{
																						"name": "headStart",
																						"nativeSrc": "3131:9:1",
																						"nodeType": "YulIdentifier",
																						"src": "3131:9:1"
																					},
																					{
																						"name": "offset",
																						"nativeSrc": "3142:6:1",
																						"nodeType": "YulIdentifier",
																						"src": "3142:6:1"
																					}
																				],
																				"functionName": {
																					"name": "add",
																					"nativeSrc": "3127:3:1",
																					"nodeType": "YulIdentifier",
																					"src": "3127:3:1"
																				},
																				"nativeSrc": "3127:22:1",
																				"nodeType": "YulFunctionCall",
																				"src": "3127:22:1"
																			},
																			{
																				"name": "dataEnd",
																				"nativeSrc": "3151:7:1",
																				"nodeType": "YulIdentifier",
																				"src": "3151:7:1"
																			}
																		],
																		"functionName": {
																			"name": "abi_decode_t_string_memory_ptr_fromMemory",
																			"nativeSrc": "3085:41:1",
																			"nodeType": "YulIdentifier",
																			"src": "3085:41:1"
																		},
																		"nativeSrc": "3085:74:1",
																		"nodeType": "YulFunctionCall",
																		"src": "3085:74:1"
																	},
																	"variableNames": [
																		{
																			"name": "value0",
																			"nativeSrc": "3075:6:1",
																			"nodeType": "YulIdentifier",
																			"src": "3075:6:1"
																		}
																	]
																}
															]
														},
														{
															"nativeSrc": "3179:292:1",
															"nodeType": "YulBlock",
															"src": "3179:292:1",
															"statements": [
																{
																	"nativeSrc": "3194:39:1",
																	"nodeType": "YulVariableDeclaration",
																	"src": "3194:39:1",
																	"value": {
																		"arguments": [
																			{
																				"arguments": [
																					{
																						"name": "headStart",
																						"nativeSrc": "3218:9:1",
																						"nodeType": "YulIdentifier",
																						"src": "3218:9:1"
																					},
																					{
																						"kind": "number",
																						"nativeSrc": "3229:2:1",
																						"nodeType": "YulLiteral",
																						"src": "3229:2:1",
																						"type": "",
																						"value": "32"
																					}
																				],
																				"functionName": {
																					"name": "add",
																					"nativeSrc": "3214:3:1",
																					"nodeType": "YulIdentifier",
																					"src": "3214:3:1"
																				},
																				"nativeSrc": "3214:18:1",
																				"nodeType": "YulFunctionCall",
																				"src": "3214:18:1"
																			}
																		],
																		"functionName": {
																			"name": "mload",
																			"nativeSrc": "3208:5:1",
																			"nodeType": "YulIdentifier",
																			"src": "3208:5:1"
																		},
																		"nativeSrc": "3208:25:1",
																		"nodeType": "YulFunctionCall",
																		"src": "3208:25:1"
																	},
																	"variables": [
																		{
																			"name": "offset",
																			"nativeSrc": "3198:6:1",
																			"nodeType": "YulTypedName",
																			"src": "3198:6:1",
																			"type": ""
																		}
																	]
																},
																{
																	"body": {
																		"nativeSrc": "3280:83:1",
																		"nodeType": "YulBlock",
																		"src": "3280:83:1",
																		"statements": [
																			{
																				"expression": {
																					"arguments": [],
																					"functionName": {
																						"name": "revert_error_c1322bf8034eace5e0b5c7295db60986aa89aae5e0ea0873e4689e076861a5db",
																						"nativeSrc": "3282:77:1",
																						"nodeType": "YulIdentifier",
																						"src": "3282:77:1"
																					},
																					"nativeSrc": "3282:79:1",
																					"nodeType": "YulFunctionCall",
																					"src": "3282:79:1"
																				},
																				"nativeSrc": "3282:79:1",
																				"nodeType": "YulExpressionStatement",
																				"src": "3282:79:1"
																			}
																		]
																	},
																	"condition": {
																		"arguments": [
																			{
																				"name": "offset",
																				"nativeSrc": "3252:6:1",
																				"nodeType": "YulIdentifier",
																				"src": "3252:6:1"
																			},
																			{
																				"kind": "number",
																				"nativeSrc": "3260:18:1",
																				"nodeType": "YulLiteral",
																				"src": "3260:18:1",
																				"type": "",
																				"value": "0xffffffffffffffff"
																			}
																		],
																		"functionName": {
																			"name": "gt",
																			"nativeSrc": "3249:2:1",
																			"nodeType": "YulIdentifier",
																			"src": "3249:2:1"
																		},
																		"nativeSrc": "3249:30:1",
																		"nodeType": "YulFunctionCall",
																		"src": "3249:30:1"
																	},
																	"nativeSrc": "3246:117:1",
																	"nodeType": "YulIf",
																	"src": "3246:117:1"
																},
																{
																	"nativeSrc": "3377:84:1",
																	"nodeType": "YulAssignment",
																	"src": "3377:84:1",
																	"value": {
																		"arguments": [
																			{
																				"arguments": [
																					{
																						"name": "headStart",
																						"nativeSrc": "3433:9:1",
																						"nodeType": "YulIdentifier",
																						"src": "3433:9:1"
																					},
																					{
																						"name": "offset",
																						"nativeSrc": "3444:6:1",
																						"nodeType": "YulIdentifier",
																						"src": "3444:6:1"
																					}
																				],
																				"functionName": {
																					"name": "add",
																					"nativeSrc": "3429:3:1",
																					"nodeType": "YulIdentifier",
																					"src": "3429:3:1"
																				},
																				"nativeSrc": "3429:22:1",
																				"nodeType": "YulFunctionCall",
																				"src": "3429:22:1"
																			},
																			{
																				"name": "dataEnd",
																				"nativeSrc": "3453:7:1",
																				"nodeType": "YulIdentifier",
																				"src": "3453:7:1"
																			}
																		],
																		"functionName": {
																			"name": "abi_decode_t_string_memory_ptr_fromMemory",
																			"nativeSrc": "3387:41:1",
																			"nodeType": "YulIdentifier",
																			"src": "3387:41:1"
																		},
																		"nativeSrc": "3387:74:1",
																		"nodeType": "YulFunctionCall",
																		"src": "3387:74:1"
																	},
																	"variableNames": [
																		{
																			"name": "value1",
																			"nativeSrc": "3377:6:1",
																			"nodeType": "YulIdentifier",
																			"src": "3377:6:1"
																		}
																	]
																}
															]
														},
														{
															"nativeSrc": "3481:292:1",
															"nodeType": "YulBlock",
															"src": "3481:292:1",
															"statements": [
																{
																	"nativeSrc": "3496:39:1",
																	"nodeType": "YulVariableDeclaration",
																	"src": "3496:39:1",
																	"value": {
																		"arguments": [
																			{
																				"arguments": [
																					{
																						"name": "headStart",
																						"nativeSrc": "3520:9:1",
																						"nodeType": "YulIdentifier",
																						"src": "3520:9:1"
																					},
																					{
																						"kind": "number",
																						"nativeSrc": "3531:2:1",
																						"nodeType": "YulLiteral",
																						"src": "3531:2:1",
																						"type": "",
																						"value": "64"
																					}
																				],
																				"functionName": {
																					"name": "add",
																					"nativeSrc": "3516:3:1",
																					"nodeType": "YulIdentifier",
																					"src": "3516:3:1"
																				},
																				"nativeSrc": "3516:18:1",
																				"nodeType": "YulFunctionCall",
																				"src": "3516:18:1"
																			}
																		],
																		"functionName": {
																			"name": "mload",
																			"nativeSrc": "3510:5:1",
																			"nodeType": "YulIdentifier",
																			"src": "3510:5:1"
																		},
																		"nativeSrc": "3510:25:1",
																		"nodeType": "YulFunctionCall",
																		"src": "3510:25:1"
																	},
																	"variables": [
																		{
																			"name": "offset",
																			"nativeSrc": "3500:6:1",
																			"nodeType": "YulTypedName",
																			"src": "3500:6:1",
																			"type": ""
																		}
																	]
																},
																{
																	"body": {
																		"nativeSrc": "3582:83:1",
																		"nodeType": "YulBlock",
																		"src": "3582:83:1",
																		"statements": [
																			{
																				"expression": {
																					"arguments": [],
																					"functionName": {
																						"name": "revert_error_c1322bf8034eace5e0b5c7295db60986aa89aae5e0ea0873e4689e076861a5db",
																						"nativeSrc": "3584:77:1",
																						"nodeType": "YulIdentifier",
																						"src": "3584:77:1"
																					},
																					"nativeSrc": "3584:79:1",
																					"nodeType": "YulFunctionCall",
																					"src": "3584:79:1"
																				},
																				"nativeSrc": "3584:79:1",
																				"nodeType": "YulExpressionStatement",
																				"src": "3584:79:1"
																			}
																		]
																	},
																	"condition": {
																		"arguments": [
																			{
																				"name": "offset",
																				"nativeSrc": "3554:6:1",
																				"nodeType": "YulIdentifier",
																				"src": "3554:6:1"
																			},
																			{
																				"kind": "number",
																				"nativeSrc": "3562:18:1",
																				"nodeType": "YulLiteral",
																				"src": "3562:18:1",
																				"type": "",
																				"value": "0xffffffffffffffff"
																			}
																		],
																		"functionName": {
																			"name": "gt",
																			"nativeSrc": "3551:2:1",
																			"nodeType": "YulIdentifier",
																			"src": "3551:2:1"
																		},
																		"nativeSrc": "3551:30:1",
																		"nodeType": "YulFunctionCall",
																		"src": "3551:30:1"
																	},
																	"nativeSrc": "3548:117:1",
																	"nodeType": "YulIf",
																	"src": "3548:117:1"
																},
																{
																	"nativeSrc": "3679:84:1",
																	"nodeType": "YulAssignment",
																	"src": "3679:84:1",
																	"value": {
																		"arguments": [
																			{
																				"arguments": [
																					{
																						"name": "headStart",
																						"nativeSrc": "3735:9:1",
																						"nodeType": "YulIdentifier",
																						"src": "3735:9:1"
																					},
																					{
																						"name": "offset",
																						"nativeSrc": "3746:6:1",
																						"nodeType": "YulIdentifier",
																						"src": "3746:6:1"
																					}
																				],
																				"functionName": {
																					"name": "add",
																					"nativeSrc": "3731:3:1",
																					"nodeType": "YulIdentifier",
																					"src": "3731:3:1"
																				},
																				"nativeSrc": "3731:22:1",
																				"nodeType": "YulFunctionCall",
																				"src": "3731:22:1"
																			},
																			{
																				"name": "dataEnd",
																				"nativeSrc": "3755:7:1",
																				"nodeType": "YulIdentifier",
																				"src": "3755:7:1"
																			}
																		],
																		"functionName": {
																			"name": "abi_decode_t_string_memory_ptr_fromMemory",
																			"nativeSrc": "3689:41:1",
																			"nodeType": "YulIdentifier",
																			"src": "3689:41:1"
																		},
																		"nativeSrc": "3689:74:1",
																		"nodeType": "YulFunctionCall",
																		"src": "3689:74:1"
																	},
																	"variableNames": [
																		{
																			"name": "value2",
																			"nativeSrc": "3679:6:1",
																			"nodeType": "YulIdentifier",
																			"src": "3679:6:1"
																		}
																	]
																}
															]
														},
														{
															"nativeSrc": "3783:292:1",
															"nodeType": "YulBlock",
															"src": "3783:292:1",
															"statements": [
																{
																	"nativeSrc": "3798:39:1",
																	"nodeType": "YulVariableDeclaration",
																	"src": "3798:39:1",
																	"value": {
																		"arguments": [
																			{
																				"arguments": [
																					{
																						"name": "headStart",
																						"nativeSrc": "3822:9:1",
																						"nodeType": "YulIdentifier",
																						"src": "3822:9:1"
																					},
																					{
																						"kind": "number",
																						"nativeSrc": "3833:2:1",
																						"nodeType": "YulLiteral",
																						"src": "3833:2:1",
																						"type": "",
																						"value": "96"
																					}
																				],
																				"functionName": {
																					"name": "add",
																					"nativeSrc": "3818:3:1",
																					"nodeType": "YulIdentifier",
																					"src": "3818:3:1"
																				},
																				"nativeSrc": "3818:18:1",
																				"nodeType": "YulFunctionCall",
																				"src": "3818:18:1"
																			}
																		],
																		"functionName": {
																			"name": "mload",
																			"nativeSrc": "3812:5:1",
																			"nodeType": "YulIdentifier",
																			"src": "3812:5:1"
																		},
																		"nativeSrc": "3812:25:1",
																		"nodeType": "YulFunctionCall",
																		"src": "3812:25:1"
																	},
																	"variables": [
																		{
																			"name": "offset",
																			"nativeSrc": "3802:6:1",
																			"nodeType": "YulTypedName",
																			"src": "3802:6:1",
																			"type": ""
																		}
																	]
																},
																{
																	"body": {
																		"nativeSrc": "3884:83:1",
																		"nodeType": "YulBlock",
																		"src": "3884:83:1",
																		"statements": [
																			{
																				"expression": {
																					"arguments": [],
																					"functionName": {
																						"name": "revert_error_c1322bf8034eace5e0b5c7295db60986aa89aae5e0ea0873e4689e076861a5db",
																						"nativeSrc": "3886:77:1",
																						"nodeType": "YulIdentifier",
																						"src": "3886:77:1"
																					},
																					"nativeSrc": "3886:79:1",
																					"nodeType": "YulFunctionCall",
																					"src": "3886:79:1"
																				},
																				"nativeSrc": "3886:79:1",
																				"nodeType": "YulExpressionStatement",
																				"src": "3886:79:1"
																			}
																		]
																	},
																	"condition": {
																		"arguments": [
																			{
																				"name": "offset",
																				"nativeSrc": "3856:6:1",
																				"nodeType": "YulIdentifier",
																				"src": "3856:6:1"
																			},
																			{
																				"kind": "number",
																				"nativeSrc": "3864:18:1",
																				"nodeType": "YulLiteral",
																				"src": "3864:18:1",
																				"type": "",
																				"value": "0xffffffffffffffff"
																			}
																		],
																		"functionName": {
																			"name": "gt",
																			"nativeSrc": "3853:2:1",
																			"nodeType": "YulIdentifier",
																			"src": "3853:2:1"
																		},
																		"nativeSrc": "3853:30:1",
																		"nodeType": "YulFunctionCall",
																		"src": "3853:30:1"
																	},
																	"nativeSrc": "3850:117:1",
																	"nodeType": "YulIf",
																	"src": "3850:117:1"
																},
																{
																	"nativeSrc": "3981:84:1",
																	"nodeType": "YulAssignment",
																	"src": "3981:84:1",
																	"value": {
																		"arguments": [
																			{
																				"arguments": [
																					{
																						"name": "headStart",
																						"nativeSrc": "4037:9:1",
																						"nodeType": "YulIdentifier",
																						"src": "4037:9:1"
																					},
																					{
																						"name": "offset",
																						"nativeSrc": "4048:6:1",
																						"nodeType": "YulIdentifier",
																						"src": "4048:6:1"
																					}
																				],
																				"functionName": {
																					"name": "add",
																					"nativeSrc": "4033:3:1",
																					"nodeType": "YulIdentifier",
																					"src": "4033:3:1"
																				},
																				"nativeSrc": "4033:22:1",
																				"nodeType": "YulFunctionCall",
																				"src": "4033:22:1"
																			},
																			{
																				"name": "dataEnd",
																				"nativeSrc": "4057:7:1",
																				"nodeType": "YulIdentifier",
																				"src": "4057:7:1"
																			}
																		],
																		"functionName": {
																			"name": "abi_decode_t_string_memory_ptr_fromMemory",
																			"nativeSrc": "3991:41:1",
																			"nodeType": "YulIdentifier",
																			"src": "3991:41:1"
																		},
																		"nativeSrc": "3991:74:1",
																		"nodeType": "YulFunctionCall",
																		"src": "3991:74:1"
																	},
																	"variableNames": [
																		{
																			"name": "value3",
																			"nativeSrc": "3981:6:1",
																			"nodeType": "YulIdentifier",
																			"src": "3981:6:1"
																		}
																	]
																}
															]
														}
													]
												},
												"name": "abi_decode_tuple_t_string_memory_ptrt_string_memory_ptrt_string_memory_ptrt_string_memory_ptr_fromMemory",
												"nativeSrc": "2570:1512:1",
												"nodeType": "YulFunctionDefinition",
												"parameters": [
													{
														"name": "headStart",
														"nativeSrc": "2684:9:1",
														"nodeType": "YulTypedName",
														"src": "2684:9:1",
														"type": ""
													},
													{
														"name": "dataEnd",
														"nativeSrc": "2695:7:1",
														"nodeType": "YulTypedName",
														"src": "2695:7:1",
														"type": ""
													}
												],
												"returnVariables": [
													{
														"name": "value0",
														"nativeSrc": "2707:6:1",
														"nodeType": "YulTypedName",
														"src": "2707:6:1",
														"type": ""
													},
													{
														"name": "value1",
														"nativeSrc": "2715:6:1",
														"nodeType": "YulTypedName",
														"src": "2715:6:1",
														"type": ""
													},
													{
														"name": "value2",
														"nativeSrc": "2723:6:1",
														"nodeType": "YulTypedName",
														"src": "2723:6:1",
														"type": ""
													},
													{
														"name": "value3",
														"nativeSrc": "2731:6:1",
														"nodeType": "YulTypedName",
														"src": "2731:6:1",
														"type": ""
													}
												],
												"src": "2570:1512:1"
											},
											{
												"body": {
													"nativeSrc": "4116:152:1",
													"nodeType": "YulBlock",
													"src": "4116:152:1",
													"statements": [
														{
															"expression": {
																"arguments": [
																	{
																		"kind": "number",
																		"nativeSrc": "4133:1:1",
																		"nodeType": "YulLiteral",
																		"src": "4133:1:1",
																		"type": "",
																		"value": "0"
																	},
																	{
																		"kind": "number",
																		"nativeSrc": "4136:77:1",
																		"nodeType": "YulLiteral",
																		"src": "4136:77:1",
																		"type": "",
																		"value": "35408467139433450592217433187231851964531694900788300625387963629091585785856"
																	}
																],
																"functionName": {
																	"name": "mstore",
																	"nativeSrc": "4126:6:1",
																	"nodeType": "YulIdentifier",
																	"src": "4126:6:1"
																},
																"nativeSrc": "4126:88:1",
																"nodeType": "YulFunctionCall",
																"src": "4126:88:1"
															},
															"nativeSrc": "4126:88:1",
															"nodeType": "YulExpressionStatement",
															"src": "4126:88:1"
														},
														{
															"expression": {
																"arguments": [
																	{
																		"kind": "number",
																		"nativeSrc": "4230:1:1",
																		"nodeType": "YulLiteral",
																		"src": "4230:1:1",
																		"type": "",
																		"value": "4"
																	},
																	{
																		"kind": "number",
																		"nativeSrc": "4233:4:1",
																		"nodeType": "YulLiteral",
																		"src": "4233:4:1",
																		"type": "",
																		"value": "0x21"
																	}
																],
																"functionName": {
																	"name": "mstore",
																	"nativeSrc": "4223:6:1",
																	"nodeType": "YulIdentifier",
																	"src": "4223:6:1"
																},
																"nativeSrc": "4223:15:1",
																"nodeType": "YulFunctionCall",
																"src": "4223:15:1"
															},
															"nativeSrc": "4223:15:1",
															"nodeType": "YulExpressionStatement",
															"src": "4223:15:1"
														},
														{
															"expression": {
																"arguments": [
																	{
																		"kind": "number",
																		"nativeSrc": "4254:1:1",
																		"nodeType": "YulLiteral",
																		"src": "4254:1:1",
																		"type": "",
																		"value": "0"
																	},
																	{
																		"kind": "number",
																		"nativeSrc": "4257:4:1",
																		"nodeType": "YulLiteral",
																		"src": "4257:4:1",
																		"type": "",
																		"value": "0x24"
																	}
																],
																"functionName": {
																	"name": "revert",
																	"nativeSrc": "4247:6:1",
																	"nodeType": "YulIdentifier",
																	"src": "4247:6:1"
																},
																"nativeSrc": "4247:15:1",
																"nodeType": "YulFunctionCall",
																"src": "4247:15:1"
															},
															"nativeSrc": "4247:15:1",
															"nodeType": "YulExpressionStatement",
															"src": "4247:15:1"
														}
													]
												},
												"name": "panic_error_0x21",
												"nativeSrc": "4088:180:1",
												"nodeType": "YulFunctionDefinition",
												"src": "4088:180:1"
											},
											{
												"body": {
													"nativeSrc": "4333:40:1",
													"nodeType": "YulBlock",
													"src": "4333:40:1",
													"statements": [
														{
															"nativeSrc": "4344:22:1",
															"nodeType": "YulAssignment",
															"src": "4344:22:1",
															"value": {
																"arguments": [
																	{
																		"name": "value",
																		"nativeSrc": "4360:5:1",
																		"nodeType": "YulIdentifier",
																		"src": "4360:5:1"
																	}
																],
																"functionName": {
																	"name": "mload",
																	"nativeSrc": "4354:5:1",
																	"nodeType": "YulIdentifier",
																	"src": "4354:5:1"
																},
																"nativeSrc": "4354:12:1",
																"nodeType": "YulFunctionCall",
																"src": "4354:12:1"
															},
															"variableNames": [
																{
																	"name": "length",
																	"nativeSrc": "4344:6:1",
																	"nodeType": "YulIdentifier",
																	"src": "4344:6:1"
																}
															]
														}
													]
												},
												"name": "array_length_t_string_memory_ptr",
												"nativeSrc": "4274:99:1",
												"nodeType": "YulFunctionDefinition",
												"parameters": [
													{
														"name": "value",
														"nativeSrc": "4316:5:1",
														"nodeType": "YulTypedName",
														"src": "4316:5:1",
														"type": ""
													}
												],
												"returnVariables": [
													{
														"name": "length",
														"nativeSrc": "4326:6:1",
														"nodeType": "YulTypedName",
														"src": "4326:6:1",
														"type": ""
													}
												],
												"src": "4274:99:1"
											},
											{
												"body": {
													"nativeSrc": "4407:152:1",
													"nodeType": "YulBlock",
													"src": "4407:152:1",
													"statements": [
														{
															"expression": {
																"arguments": [
																	{
																		"kind": "number",
																		"nativeSrc": "4424:1:1",
																		"nodeType": "YulLiteral",
																		"src": "4424:1:1",
																		"type": "",
																		"value": "0"
																	},
																	{
																		"kind": "number",
																		"nativeSrc": "4427:77:1",
																		"nodeType": "YulLiteral",
																		"src": "4427:77:1",
																		"type": "",
																		"value": "35408467139433450592217433187231851964531694900788300625387963629091585785856"
																	}
																],
																"functionName": {
																	"name": "mstore",
																	"nativeSrc": "4417:6:1",
																	"nodeType": "YulIdentifier",
																	"src": "4417:6:1"
																},
																"nativeSrc": "4417:88:1",
																"nodeType": "YulFunctionCall",
																"src": "4417:88:1"
															},
															"nativeSrc": "4417:88:1",
															"nodeType": "YulExpressionStatement",
															"src": "4417:88:1"
														},
														{
															"expression": {
																"arguments": [
																	{
																		"kind": "number",
																		"nativeSrc": "4521:1:1",
																		"nodeType": "YulLiteral",
																		"src": "4521:1:1",
																		"type": "",
																		"value": "4"
																	},
																	{
																		"kind": "number",
																		"nativeSrc": "4524:4:1",
																		"nodeType": "YulLiteral",
																		"src": "4524:4:1",
																		"type": "",
																		"value": "0x22"
																	}
																],
																"functionName": {
																	"name": "mstore",
																	"nativeSrc": "4514:6:1",
																	"nodeType": "YulIdentifier",
																	"src": "4514:6:1"
																},
																"nativeSrc": "4514:15:1",
																"nodeType": "YulFunctionCall",
																"src": "4514:15:1"
															},
															"nativeSrc": "4514:15:1",
															"nodeType": "YulExpressionStatement",
															"src": "4514:15:1"
														},
														{
															"expression": {
																"arguments": [
																	{
																		"kind": "number",
																		"nativeSrc": "4545:1:1",
																		"nodeType": "YulLiteral",
																		"src": "4545:1:1",
																		"type": "",
																		"value": "0"
																	},
																	{
																		"kind": "number",
																		"nativeSrc": "4548:4:1",
																		"nodeType": "YulLiteral",
																		"src": "4548:4:1",
																		"type": "",
																		"value": "0x24"
																	}
																],
																"functionName": {
																	"name": "revert",
																	"nativeSrc": "4538:6:1",
																	"nodeType": "YulIdentifier",
																	"src": "4538:6:1"
																},
																"nativeSrc": "4538:15:1",
																"nodeType": "YulFunctionCall",
																"src": "4538:15:1"
															},
															"nativeSrc": "4538:15:1",
															"nodeType": "YulExpressionStatement",
															"src": "4538:15:1"
														}
													]
												},
												"name": "panic_error_0x22",
												"nativeSrc": "4379:180:1",
												"nodeType": "YulFunctionDefinition",
												"src": "4379:180:1"
											},
											{
												"body": {
													"nativeSrc": "4616:269:1",
													"nodeType": "YulBlock",
													"src": "4616:269:1",
													"statements": [
														{
															"nativeSrc": "4626:22:1",
															"nodeType": "YulAssignment",
															"src": "4626:22:1",
															"value": {
																"arguments": [
																	{
																		"name": "data",
																		"nativeSrc": "4640:4:1",
																		"nodeType": "YulIdentifier",
																		"src": "4640:4:1"
																	},
																	{
																		"kind": "number",
																		"nativeSrc": "4646:1:1",
																		"nodeType": "YulLiteral",
																		"src": "4646:1:1",
																		"type": "",
																		"value": "2"
																	}
																],
																"functionName": {
																	"name": "div",
																	"nativeSrc": "4636:3:1",
																	"nodeType": "YulIdentifier",
																	"src": "4636:3:1"
																},
																"nativeSrc": "4636:12:1",
																"nodeType": "YulFunctionCall",
																"src": "4636:12:1"
															},
															"variableNames": [
																{
																	"name": "length",
																	"nativeSrc": "4626:6:1",
																	"nodeType": "YulIdentifier",
																	"src": "4626:6:1"
																}
															]
														},
														{
															"nativeSrc": "4657:38:1",
															"nodeType": "YulVariableDeclaration",
															"src": "4657:38:1",
															"value": {
																"arguments": [
																	{
																		"name": "data",
																		"nativeSrc": "4687:4:1",
																		"nodeType": "YulIdentifier",
																		"src": "4687:4:1"
																	},
																	{
																		"kind": "number",
																		"nativeSrc": "4693:1:1",
																		"nodeType": "YulLiteral",
																		"src": "4693:1:1",
																		"type": "",
																		"value": "1"
																	}
																],
																"functionName": {
																	"name": "and",
																	"nativeSrc": "4683:3:1",
																	"nodeType": "YulIdentifier",
																	"src": "4683:3:1"
																},
																"nativeSrc": "4683:12:1",
																"nodeType": "YulFunctionCall",
																"src": "4683:12:1"
															},
															"variables": [
																{
																	"name": "outOfPlaceEncoding",
																	"nativeSrc": "4661:18:1",
																	"nodeType": "YulTypedName",
																	"src": "4661:18:1",
																	"type": ""
																}
															]
														},
														{
															"body": {
																"nativeSrc": "4734:51:1",
																"nodeType": "YulBlock",
																"src": "4734:51:1",
																"statements": [
																	{
																		"nativeSrc": "4748:27:1",
																		"nodeType": "YulAssignment",
																		"src": "4748:27:1",
																		"value": {
																			"arguments": [
																				{
																					"name": "length",
																					"nativeSrc": "4762:6:1",
																					"nodeType": "YulIdentifier",
																					"src": "4762:6:1"
																				},
																				{
																					"kind": "number",
																					"nativeSrc": "4770:4:1",
																					"nodeType": "YulLiteral",
																					"src": "4770:4:1",
																					"type": "",
																					"value": "0x7f"
																				}
																			],
																			"functionName": {
																				"name": "and",
																				"nativeSrc": "4758:3:1",
																				"nodeType": "YulIdentifier",
																				"src": "4758:3:1"
																			},
																			"nativeSrc": "4758:17:1",
																			"nodeType": "YulFunctionCall",
																			"src": "4758:17:1"
																		},
																		"variableNames": [
																			{
																				"name": "length",
																				"nativeSrc": "4748:6:1",
																				"nodeType": "YulIdentifier",
																				"src": "4748:6:1"
																			}
																		]
																	}
																]
															},
															"condition": {
																"arguments": [
																	{
																		"name": "outOfPlaceEncoding",
																		"nativeSrc": "4714:18:1",
																		"nodeType": "YulIdentifier",
																		"src": "4714:18:1"
																	}
																],
																"functionName": {
																	"name": "iszero",
																	"nativeSrc": "4707:6:1",
																	"nodeType": "YulIdentifier",
																	"src": "4707:6:1"
																},
																"nativeSrc": "4707:26:1",
																"nodeType": "YulFunctionCall",
																"src": "4707:26:1"
															},
															"nativeSrc": "4704:81:1",
															"nodeType": "YulIf",
															"src": "4704:81:1"
														},
														{
															"body": {
																"nativeSrc": "4837:42:1",
																"nodeType": "YulBlock",
																"src": "4837:42:1",
																"statements": [
																	{
																		"expression": {
																			"arguments": [],
																			"functionName": {
																				"name": "panic_error_0x22",
																				"nativeSrc": "4851:16:1",
																				"nodeType": "YulIdentifier",
																				"src": "4851:16:1"
																			},
																			"nativeSrc": "4851:18:1",
																			"nodeType": "YulFunctionCall",
																			"src": "4851:18:1"
																		},
																		"nativeSrc": "4851:18:1",
																		"nodeType": "YulExpressionStatement",
																		"src": "4851:18:1"
																	}
																]
															},
															"condition": {
																"arguments": [
																	{
																		"name": "outOfPlaceEncoding",
																		"nativeSrc": "4801:18:1",
																		"nodeType": "YulIdentifier",
																		"src": "4801:18:1"
																	},
																	{
																		"arguments": [
																			{
																				"name": "length",
																				"nativeSrc": "4824:6:1",
																				"nodeType": "YulIdentifier",
																				"src": "4824:6:1"
																			},
																			{
																				"kind": "number",
																				"nativeSrc": "4832:2:1",
																				"nodeType": "YulLiteral",
																				"src": "4832:2:1",
																				"type": "",
																				"value": "32"
																			}
																		],
																		"functionName": {
																			"name": "lt",
																			"nativeSrc": "4821:2:1",
																			"nodeType": "YulIdentifier",
																			"src": "4821:2:1"
																		},
																		"nativeSrc": "4821:14:1",
																		"nodeType": "YulFunctionCall",
																		"src": "4821:14:1"
																	}
																],
																"functionName": {
																	"name": "eq",
																	"nativeSrc": "4798:2:1",
																	"nodeType": "YulIdentifier",
																	"src": "4798:2:1"
																},
																"nativeSrc": "4798:38:1",
																"nodeType": "YulFunctionCall",
																"src": "4798:38:1"
															},
															"nativeSrc": "4795:84:1",
															"nodeType": "YulIf",
															"src": "4795:84:1"
														}
													]
												},
												"name": "extract_byte_array_length",
												"nativeSrc": "4565:320:1",
												"nodeType": "YulFunctionDefinition",
												"parameters": [
													{
														"name": "data",
														"nativeSrc": "4600:4:1",
														"nodeType": "YulTypedName",
														"src": "4600:4:1",
														"type": ""
													}
												],
												"returnVariables": [
													{
														"name": "length",
														"nativeSrc": "4609:6:1",
														"nodeType": "YulTypedName",
														"src": "4609:6:1",
														"type": ""
													}
												],
												"src": "4565:320:1"
											},
											{
												"body": {
													"nativeSrc": "4945:87:1",
													"nodeType": "YulBlock",
													"src": "4945:87:1",
													"statements": [
														{
															"nativeSrc": "4955:11:1",
															"nodeType": "YulAssignment",
															"src": "4955:11:1",
															"value": {
																"name": "ptr",
																"nativeSrc": "4963:3:1",
																"nodeType": "YulIdentifier",
																"src": "4963:3:1"
															},
															"variableNames": [
																{
																	"name": "data",
																	"nativeSrc": "4955:4:1",
																	"nodeType": "YulIdentifier",
																	"src": "4955:4:1"
																}
															]
														},
														{
															"expression": {
																"arguments": [
																	{
																		"kind": "number",
																		"nativeSrc": "4983:1:1",
																		"nodeType": "YulLiteral",
																		"src": "4983:1:1",
																		"type": "",
																		"value": "0"
																	},
																	{
																		"name": "ptr",
																		"nativeSrc": "4986:3:1",
																		"nodeType": "YulIdentifier",
																		"src": "4986:3:1"
																	}
																],
																"functionName": {
																	"name": "mstore",
																	"nativeSrc": "4976:6:1",
																	"nodeType": "YulIdentifier",
																	"src": "4976:6:1"
																},
																"nativeSrc": "4976:14:1",
																"nodeType": "YulFunctionCall",
																"src": "4976:14:1"
															},
															"nativeSrc": "4976:14:1",
															"nodeType": "YulExpressionStatement",
															"src": "4976:14:1"
														},
														{
															"nativeSrc": "4999:26:1",
															"nodeType": "YulAssignment",
															"src": "4999:26:1",
															"value": {
																"arguments": [
																	{
																		"kind": "number",
																		"nativeSrc": "5017:1:1",
																		"nodeType": "YulLiteral",
																		"src": "5017:1:1",
																		"type": "",
																		"value": "0"
																	},
																	{
																		"kind": "number",
																		"nativeSrc": "5020:4:1",
																		"nodeType": "YulLiteral",
																		"src": "5020:4:1",
																		"type": "",
																		"value": "0x20"
																	}
																],
																"functionName": {
																	"name": "keccak256",
																	"nativeSrc": "5007:9:1",
																	"nodeType": "YulIdentifier",
																	"src": "5007:9:1"
																},
																"nativeSrc": "5007:18:1",
																"nodeType": "YulFunctionCall",
																"src": "5007:18:1"
															},
															"variableNames": [
																{
																	"name": "data",
																	"nativeSrc": "4999:4:1",
																	"nodeType": "YulIdentifier",
																	"src": "4999:4:1"
																}
															]
														}
													]
												},
												"name": "array_dataslot_t_string_storage",
												"nativeSrc": "4891:141:1",
												"nodeType": "YulFunctionDefinition",
												"parameters": [
													{
														"name": "ptr",
														"nativeSrc": "4932:3:1",
														"nodeType": "YulTypedName",
														"src": "4932:3:1",
														"type": ""
													}
												],
												"returnVariables": [
													{
														"name": "data",
														"nativeSrc": "4940:4:1",
														"nodeType": "YulTypedName",
														"src": "4940:4:1",
														"type": ""
													}
												],
												"src": "4891:141:1"
											},
											{
												"body": {
													"nativeSrc": "5082:49:1",
													"nodeType": "YulBlock",
													"src": "5082:49:1",
													"statements": [
														{
															"nativeSrc": "5092:33:1",
															"nodeType": "YulAssignment",
															"src": "5092:33:1",
															"value": {
																"arguments": [
																	{
																		"arguments": [
																			{
																				"name": "value",
																				"nativeSrc": "5110:5:1",
																				"nodeType": "YulIdentifier",
																				"src": "5110:5:1"
																			},
																			{
																				"kind": "number",
																				"nativeSrc": "5117:2:1",
																				"nodeType": "YulLiteral",
																				"src": "5117:2:1",
																				"type": "",
																				"value": "31"
																			}
																		],
																		"functionName": {
																			"name": "add",
																			"nativeSrc": "5106:3:1",
																			"nodeType": "YulIdentifier",
																			"src": "5106:3:1"
																		},
																		"nativeSrc": "5106:14:1",
																		"nodeType": "YulFunctionCall",
																		"src": "5106:14:1"
																	},
																	{
																		"kind": "number",
																		"nativeSrc": "5122:2:1",
																		"nodeType": "YulLiteral",
																		"src": "5122:2:1",
																		"type": "",
																		"value": "32"
																	}
																],
																"functionName": {
																	"name": "div",
																	"nativeSrc": "5102:3:1",
																	"nodeType": "YulIdentifier",
																	"src": "5102:3:1"
																},
																"nativeSrc": "5102:23:1",
																"nodeType": "YulFunctionCall",
																"src": "5102:23:1"
															},
															"variableNames": [
																{
																	"name": "result",
																	"nativeSrc": "5092:6:1",
																	"nodeType": "YulIdentifier",
																	"src": "5092:6:1"
																}
															]
														}
													]
												},
												"name": "divide_by_32_ceil",
												"nativeSrc": "5038:93:1",
												"nodeType": "YulFunctionDefinition",
												"parameters": [
													{
														"name": "value",
														"nativeSrc": "5065:5:1",
														"nodeType": "YulTypedName",
														"src": "5065:5:1",
														"type": ""
													}
												],
												"returnVariables": [
													{
														"name": "result",
														"nativeSrc": "5075:6:1",
														"nodeType": "YulTypedName",
														"src": "5075:6:1",
														"type": ""
													}
												],
												"src": "5038:93:1"
											},
											{
												"body": {
													"nativeSrc": "5190:54:1",
													"nodeType": "YulBlock",
													"src": "5190:54:1",
													"statements": [
														{
															"nativeSrc": "5200:37:1",
															"nodeType": "YulAssignment",
															"src": "5200:37:1",
															"value": {
																"arguments": [
																	{
																		"name": "bits",
																		"nativeSrc": "5225:4:1",
																		"nodeType": "YulIdentifier",
																		"src": "5225:4:1"
																	},
																	{
																		"name": "value",
																		"nativeSrc": "5231:5:1",
																		"nodeType": "YulIdentifier",
																		"src": "5231:5:1"
																	}
																],
																"functionName": {
																	"name": "shl",
																	"nativeSrc": "5221:3:1",
																	"nodeType": "YulIdentifier",
																	"src": "5221:3:1"
																},
																"nativeSrc": "5221:16:1",
																"nodeType": "YulFunctionCall",
																"src": "5221:16:1"
															},
															"variableNames": [
																{
																	"name": "newValue",
																	"nativeSrc": "5200:8:1",
																	"nodeType": "YulIdentifier",
																	"src": "5200:8:1"
																}
															]
														}
													]
												},
												"name": "shift_left_dynamic",
												"nativeSrc": "5137:107:1",
												"nodeType": "YulFunctionDefinition",
												"parameters": [
													{
														"name": "bits",
														"nativeSrc": "5165:4:1",
														"nodeType": "YulTypedName",
														"src": "5165:4:1",
														"type": ""
													},
													{
														"name": "value",
														"nativeSrc": "5171:5:1",
														"nodeType": "YulTypedName",
														"src": "5171:5:1",
														"type": ""
													}
												],
												"returnVariables": [
													{
														"name": "newValue",
														"nativeSrc": "5181:8:1",
														"nodeType": "YulTypedName",
														"src": "5181:8:1",
														"type": ""
													}
												],
												"src": "5137:107:1"
											},
											{
												"body": {
													"nativeSrc": "5326:317:1",
													"nodeType": "YulBlock",
													"src": "5326:317:1",
													"statements": [
														{
															"nativeSrc": "5336:35:1",
															"nodeType": "YulVariableDeclaration",
															"src": "5336:35:1",
															"value": {
																"arguments": [
																	{
																		"name": "shiftBytes",
																		"nativeSrc": "5357:10:1",
																		"nodeType": "YulIdentifier",
																		"src": "5357:10:1"
																	},
																	{
																		"kind": "number",
																		"nativeSrc": "5369:1:1",
																		"nodeType": "YulLiteral",
																		"src": "5369:1:1",
																		"type": "",
																		"value": "8"
																	}
																],
																"functionName": {
																	"name": "mul",
																	"nativeSrc": "5353:3:1",
																	"nodeType": "YulIdentifier",
																	"src": "5353:3:1"
																},
																"nativeSrc": "5353:18:1",
																"nodeType": "YulFunctionCall",
																"src": "5353:18:1"
															},
															"variables": [
																{
																	"name": "shiftBits",
																	"nativeSrc": "5340:9:1",
																	"nodeType": "YulTypedName",
																	"src": "5340:9:1",
																	"type": ""
																}
															]
														},
														{
															"nativeSrc": "5380:109:1",
															"nodeType": "YulVariableDeclaration",
															"src": "5380:109:1",
															"value": {
																"arguments": [
																	{
																		"name": "shiftBits",
																		"nativeSrc": "5411:9:1",
																		"nodeType": "YulIdentifier",
																		"src": "5411:9:1"
																	},
																	{
																		"kind": "number",
																		"nativeSrc": "5422:66:1",
																		"nodeType": "YulLiteral",
																		"src": "5422:66:1",
																		"type": "",
																		"value": "0xffffffffffffffffffffffffffffffffffffffffffffffffffffffffffffffff"
																	}
																],
																"functionName": {
																	"name": "shift_left_dynamic",
																	"nativeSrc": "5392:18:1",
																	"nodeType": "YulIdentifier",
																	"src": "5392:18:1"
																},
																"nativeSrc": "5392:97:1",
																"nodeType": "YulFunctionCall",
																"src": "5392:97:1"
															},
															"variables": [
																{
																	"name": "mask",
																	"nativeSrc": "5384:4:1",
																	"nodeType": "YulTypedName",
																	"src": "5384:4:1",
																	"type": ""
																}
															]
														},
														{
															"nativeSrc": "5498:51:1",
															"nodeType": "YulAssignment",
															"src": "5498:51:1",
															"value": {
																"arguments": [
																	{
																		"name": "shiftBits",
																		"nativeSrc": "5529:9:1",
																		"nodeType": "YulIdentifier",
																		"src": "5529:9:1"
																	},
																	{
																		"name": "toInsert",
																		"nativeSrc": "5540:8:1",
																		"nodeType": "YulIdentifier",
																		"src": "5540:8:1"
																	}
																],
																"functionName": {
																	"name": "shift_left_dynamic",
																	"nativeSrc": "5510:18:1",
																	"nodeType": "YulIdentifier",
																	"src": "5510:18:1"
																},
																"nativeSrc": "5510:39:1",
																"nodeType": "YulFunctionCall",
																"src": "5510:39:1"
															},
															"variableNames": [
																{
																	"name": "toInsert",
																	"nativeSrc": "5498:8:1",
																	"nodeType": "YulIdentifier",
																	"src": "5498:8:1"
																}
															]
														},
														{
															"nativeSrc": "5558:30:1",
															"nodeType": "YulAssignment",
															"src": "5558:30:1",
															"value": {
																"arguments": [
																	{
																		"name": "value",
																		"nativeSrc": "5571:5:1",
																		"nodeType": "YulIdentifier",
																		"src": "5571:5:1"
																	},
																	{
																		"arguments": [
																			{
																				"name": "mask",
																				"nativeSrc": "5582:4:1",
																				"nodeType": "YulIdentifier",
																				"src": "5582:4:1"
																			}
																		],
																		"functionName": {
																			"name": "not",
																			"nativeSrc": "5578:3:1",
																			"nodeType": "YulIdentifier",
																			"src": "5578:3:1"
																		},
																		"nativeSrc": "5578:9:1",
																		"nodeType": "YulFunctionCall",
																		"src": "5578:9:1"
																	}
																],
																"functionName": {
																	"name": "and",
																	"nativeSrc": "5567:3:1",
																	"nodeType": "YulIdentifier",
																	"src": "5567:3:1"
																},
																"nativeSrc": "5567:21:1",
																"nodeType": "YulFunctionCall",
																"src": "5567:21:1"
															},
															"variableNames": [
																{
																	"name": "value",
																	"nativeSrc": "5558:5:1",
																	"nodeType": "YulIdentifier",
																	"src": "5558:5:1"
																}
															]
														},
														{
															"nativeSrc": "5597:40:1",
															"nodeType": "YulAssignment",
															"src": "5597:40:1",
															"value": {
																"arguments": [
																	{
																		"name": "value",
																		"nativeSrc": "5610:5:1",
																		"nodeType": "YulIdentifier",
																		"src": "5610:5:1"
																	},
																	{
																		"arguments": [
																			{
																				"name": "toInsert",
																				"nativeSrc": "5621:8:1",
																				"nodeType": "YulIdentifier",
																				"src": "5621:8:1"
																			},
																			{
																				"name": "mask",
																				"nativeSrc": "5631:4:1",
																				"nodeType": "YulIdentifier",
																				"src": "5631:4:1"
																			}
																		],
																		"functionName": {
																			"name": "and",
																			"nativeSrc": "5617:3:1",
																			"nodeType": "YulIdentifier",
																			"src": "5617:3:1"
																		},
																		"nativeSrc": "5617:19:1",
																		"nodeType": "YulFunctionCall",
																		"src": "5617:19:1"
																	}
																],
																"functionName": {
																	"name": "or",
																	"nativeSrc": "5607:2:1",
																	"nodeType": "YulIdentifier",
																	"src": "5607:2:1"
																},
																"nativeSrc": "5607:30:1",
																"nodeType": "YulFunctionCall",
																"src": "5607:30:1"
															},
															"variableNames": [
																{
																	"name": "result",
																	"nativeSrc": "5597:6:1",
																	"nodeType": "YulIdentifier",
																	"src": "5597:6:1"
																}
															]
														}
													]
												},
												"name": "update_byte_slice_dynamic32",
												"nativeSrc": "5250:393:1",
												"nodeType": "YulFunctionDefinition",
												"parameters": [
													{
														"name": "value",
														"nativeSrc": "5287:5:1",
														"nodeType": "YulTypedName",
														"src": "5287:5:1",
														"type": ""
													},
													{
														"name": "shiftBytes",
														"nativeSrc": "5294:10:1",
														"nodeType": "YulTypedName",
														"src": "5294:10:1",
														"type": ""
													},
													{
														"name": "toInsert",
														"nativeSrc": "5306:8:1",
														"nodeType": "YulTypedName",
														"src": "5306:8:1",
														"type": ""
													}
												],
												"returnVariables": [
													{
														"name": "result",
														"nativeSrc": "5319:6:1",
														"nodeType": "YulTypedName",
														"src": "5319:6:1",
														"type": ""
													}
												],
												"src": "5250:393:1"
											},
											{
												"body": {
													"nativeSrc": "5694:32:1",
													"nodeType": "YulBlock",
													"src": "5694:32:1",
													"statements": [
														{
															"nativeSrc": "5704:16:1",
															"nodeType": "YulAssignment",
															"src": "5704:16:1",
															"value": {
																"name": "value",
																"nativeSrc": "5715:5:1",
																"nodeType": "YulIdentifier",
																"src": "5715:5:1"
															},
															"variableNames": [
																{
																	"name": "cleaned",
																	"nativeSrc": "5704:7:1",
																	"nodeType": "YulIdentifier",
																	"src": "5704:7:1"
																}
															]
														}
													]
												},
												"name": "cleanup_t_uint256",
												"nativeSrc": "5649:77:1",
												"nodeType": "YulFunctionDefinition",
												"parameters": [
													{
														"name": "value",
														"nativeSrc": "5676:5:1",
														"nodeType": "YulTypedName",
														"src": "5676:5:1",
														"type": ""
													}
												],
												"returnVariables": [
													{
														"name": "cleaned",
														"nativeSrc": "5686:7:1",
														"nodeType": "YulTypedName",
														"src": "5686:7:1",
														"type": ""
													}
												],
												"src": "5649:77:1"
											},
											{
												"body": {
													"nativeSrc": "5764:28:1",
													"nodeType": "YulBlock",
													"src": "5764:28:1",
													"statements": [
														{
															"nativeSrc": "5774:12:1",
															"nodeType": "YulAssignment",
															"src": "5774:12:1",
															"value": {
																"name": "value",
																"nativeSrc": "5781:5:1",
																"nodeType": "YulIdentifier",
																"src": "5781:5:1"
															},
															"variableNames": [
																{
																	"name": "ret",
																	"nativeSrc": "5774:3:1",
																	"nodeType": "YulIdentifier",
																	"src": "5774:3:1"
																}
															]
														}
													]
												},
												"name": "identity",
												"nativeSrc": "5732:60:1",
												"nodeType": "YulFunctionDefinition",
												"parameters": [
													{
														"name": "value",
														"nativeSrc": "5750:5:1",
														"nodeType": "YulTypedName",
														"src": "5750:5:1",
														"type": ""
													}
												],
												"returnVariables": [
													{
														"name": "ret",
														"nativeSrc": "5760:3:1",
														"nodeType": "YulTypedName",
														"src": "5760:3:1",
														"type": ""
													}
												],
												"src": "5732:60:1"
											},
											{
												"body": {
													"nativeSrc": "5858:82:1",
													"nodeType": "YulBlock",
													"src": "5858:82:1",
													"statements": [
														{
															"nativeSrc": "5868:66:1",
															"nodeType": "YulAssignment",
															"src": "5868:66:1",
															"value": {
																"arguments": [
																	{
																		"arguments": [
																			{
																				"arguments": [
																					{
																						"name": "value",
																						"nativeSrc": "5926:5:1",
																						"nodeType": "YulIdentifier",
																						"src": "5926:5:1"
																					}
																				],
																				"functionName": {
																					"name": "cleanup_t_uint256",
																					"nativeSrc": "5908:17:1",
																					"nodeType": "YulIdentifier",
																					"src": "5908:17:1"
																				},
																				"nativeSrc": "5908:24:1",
																				"nodeType": "YulFunctionCall",
																				"src": "5908:24:1"
																			}
																		],
																		"functionName": {
																			"name": "identity",
																			"nativeSrc": "5899:8:1",
																			"nodeType": "YulIdentifier",
																			"src": "5899:8:1"
																		},
																		"nativeSrc": "5899:34:1",
																		"nodeType": "YulFunctionCall",
																		"src": "5899:34:1"
																	}
																],
																"functionName": {
																	"name": "cleanup_t_uint256",
																	"nativeSrc": "5881:17:1",
																	"nodeType": "YulIdentifier",
																	"src": "5881:17:1"
																},
																"nativeSrc": "5881:53:1",
																"nodeType": "YulFunctionCall",
																"src": "5881:53:1"
															},
															"variableNames": [
																{
																	"name": "converted",
																	"nativeSrc": "5868:9:1",
																	"nodeType": "YulIdentifier",
																	"src": "5868:9:1"
																}
															]
														}
													]
												},
												"name": "convert_t_uint256_to_t_uint256",
												"nativeSrc": "5798:142:1",
												"nodeType": "YulFunctionDefinition",
												"parameters": [
													{
														"name": "value",
														"nativeSrc": "5838:5:1",
														"nodeType": "YulTypedName",
														"src": "5838:5:1",
														"type": ""
													}
												],
												"returnVariables": [
													{
														"name": "converted",
														"nativeSrc": "5848:9:1",
														"nodeType": "YulTypedName",
														"src": "5848:9:1",
														"type": ""
													}
												],
												"src": "5798:142:1"
											},
											{
												"body": {
													"nativeSrc": "5993:28:1",
													"nodeType": "YulBlock",
													"src": "5993:28:1",
													"statements": [
														{
															"nativeSrc": "6003:12:1",
															"nodeType": "YulAssignment",
															"src": "6003:12:1",
															"value": {
																"name": "value",
																"nativeSrc": "6010:5:1",
																"nodeType": "YulIdentifier",
																"src": "6010:5:1"
															},
															"variableNames": [
																{
																	"name": "ret",
																	"nativeSrc": "6003:3:1",
																	"nodeType": "YulIdentifier",
																	"src": "6003:3:1"
																}
															]
														}
													]
												},
												"name": "prepare_store_t_uint256",
												"nativeSrc": "5946:75:1",
												"nodeType": "YulFunctionDefinition",
												"parameters": [
													{
														"name": "value",
														"nativeSrc": "5979:5:1",
														"nodeType": "YulTypedName",
														"src": "5979:5:1",
														"type": ""
													}
												],
												"returnVariables": [
													{
														"name": "ret",
														"nativeSrc": "5989:3:1",
														"nodeType": "YulTypedName",
														"src": "5989:3:1",
														"type": ""
													}
												],
												"src": "5946:75:1"
											},
											{
												"body": {
													"nativeSrc": "6103:193:1",
													"nodeType": "YulBlock",
													"src": "6103:193:1",
													"statements": [
														{
															"nativeSrc": "6113:63:1",
															"nodeType": "YulVariableDeclaration",
															"src": "6113:63:1",
															"value": {
																"arguments": [
																	{
																		"name": "value_0",
																		"nativeSrc": "6168:7:1",
																		"nodeType": "YulIdentifier",
																		"src": "6168:7:1"
																	}
																],
																"functionName": {
																	"name": "convert_t_uint256_to_t_uint256",
																	"nativeSrc": "6137:30:1",
																	"nodeType": "YulIdentifier",
																	"src": "6137:30:1"
																},
																"nativeSrc": "6137:39:1",
																"nodeType": "YulFunctionCall",
																"src": "6137:39:1"
															},
															"variables": [
																{
																	"name": "convertedValue_0",
																	"nativeSrc": "6117:16:1",
																	"nodeType": "YulTypedName",
																	"src": "6117:16:1",
																	"type": ""
																}
															]
														},
														{
															"expression": {
																"arguments": [
																	{
																		"name": "slot",
																		"nativeSrc": "6192:4:1",
																		"nodeType": "YulIdentifier",
																		"src": "6192:4:1"
																	},
																	{
																		"arguments": [
																			{
																				"arguments": [
																					{
																						"name": "slot",
																						"nativeSrc": "6232:4:1",
																						"nodeType": "YulIdentifier",
																						"src": "6232:4:1"
																					}
																				],
																				"functionName": {
																					"name": "sload",
																					"nativeSrc": "6226:5:1",
																					"nodeType": "YulIdentifier",
																					"src": "6226:5:1"
																				},
																				"nativeSrc": "6226:11:1",
																				"nodeType": "YulFunctionCall",
																				"src": "6226:11:1"
																			},
																			{
																				"name": "offset",
																				"nativeSrc": "6239:6:1",
																				"nodeType": "YulIdentifier",
																				"src": "6239:6:1"
																			},
																			{
																				"arguments": [
																					{
																						"name": "convertedValue_0",
																						"nativeSrc": "6271:16:1",
																						"nodeType": "YulIdentifier",
																						"src": "6271:16:1"
																					}
																				],
																				"functionName": {
																					"name": "prepare_store_t_uint256",
																					"nativeSrc": "6247:23:1",
																					"nodeType": "YulIdentifier",
																					"src": "6247:23:1"
																				},
																				"nativeSrc": "6247:41:1",
																				"nodeType": "YulFunctionCall",
																				"src": "6247:41:1"
																			}
																		],
																		"functionName": {
																			"name": "update_byte_slice_dynamic32",
																			"nativeSrc": "6198:27:1",
																			"nodeType": "YulIdentifier",
																			"src": "6198:27:1"
																		},
																		"nativeSrc": "6198:91:1",
																		"nodeType": "YulFunctionCall",
																		"src": "6198:91:1"
																	}
																],
																"functionName": {
																	"name": "sstore",
																	"nativeSrc": "6185:6:1",
																	"nodeType": "YulIdentifier",
																	"src": "6185:6:1"
																},
																"nativeSrc": "6185:105:1",
																"nodeType": "YulFunctionCall",
																"src": "6185:105:1"
															},
															"nativeSrc": "6185:105:1",
															"nodeType": "YulExpressionStatement",
															"src": "6185:105:1"
														}
													]
												},
												"name": "update_storage_value_t_uint256_to_t_uint256",
												"nativeSrc": "6027:269:1",
												"nodeType": "YulFunctionDefinition",
												"parameters": [
													{
														"name": "slot",
														"nativeSrc": "6080:4:1",
														"nodeType": "YulTypedName",
														"src": "6080:4:1",
														"type": ""
													},
													{
														"name": "offset",
														"nativeSrc": "6086:6:1",
														"nodeType": "YulTypedName",
														"src": "6086:6:1",
														"type": ""
													},
													{
														"name": "value_0",
														"nativeSrc": "6094:7:1",
														"nodeType": "YulTypedName",
														"src": "6094:7:1",
														"type": ""
													}
												],
												"src": "6027:269:1"
											},
											{
												"body": {
													"nativeSrc": "6351:24:1",
													"nodeType": "YulBlock",
													"src": "6351:24:1",
													"statements": [
														{
															"nativeSrc": "6361:8:1",
															"nodeType": "YulAssignment",
															"src": "6361:8:1",
															"value": {
																"kind": "number",
																"nativeSrc": "6368:1:1",
																"nodeType": "YulLiteral",
																"src": "6368:1:1",
																"type": "",
																"value": "0"
															},
															"variableNames": [
																{
																	"name": "ret",
																	"nativeSrc": "6361:3:1",
																	"nodeType": "YulIdentifier",
																	"src": "6361:3:1"
																}
															]
														}
													]
												},
												"name": "zero_value_for_split_t_uint256",
												"nativeSrc": "6302:73:1",
												"nodeType": "YulFunctionDefinition",
												"returnVariables": [
													{
														"name": "ret",
														"nativeSrc": "6347:3:1",
														"nodeType": "YulTypedName",
														"src": "6347:3:1",
														"type": ""
													}
												],
												"src": "6302:73:1"
											},
											{
												"body": {
													"nativeSrc": "6434:136:1",
													"nodeType": "YulBlock",
													"src": "6434:136:1",
													"statements": [
														{
															"nativeSrc": "6444:46:1",
															"nodeType": "YulVariableDeclaration",
															"src": "6444:46:1",
															"value": {
																"arguments": [],
																"functionName": {
																	"name": "zero_value_for_split_t_uint256",
																	"nativeSrc": "6458:30:1",
																	"nodeType": "YulIdentifier",
																	"src": "6458:30:1"
																},
																"nativeSrc": "6458:32:1",
																"nodeType": "YulFunctionCall",
																"src": "6458:32:1"
															},
															"variables": [
																{
																	"name": "zero_0",
																	"nativeSrc": "6448:6:1",
																	"nodeType": "YulTypedName",
																	"src": "6448:6:1",
																	"type": ""
																}
															]
														},
														{
															"expression": {
																"arguments": [
																	{
																		"name": "slot",
																		"nativeSrc": "6543:4:1",
																		"nodeType": "YulIdentifier",
																		"src": "6543:4:1"
																	},
																	{
																		"name": "offset",
																		"nativeSrc": "6549:6:1",
																		"nodeType": "YulIdentifier",
																		"src": "6549:6:1"
																	},
																	{
																		"name": "zero_0",
																		"nativeSrc": "6557:6:1",
																		"nodeType": "YulIdentifier",
																		"src": "6557:6:1"
																	}
																],
																"functionName": {
																	"name": "update_storage_value_t_uint256_to_t_uint256",
																	"nativeSrc": "6499:43:1",
																	"nodeType": "YulIdentifier",
																	"src": "6499:43:1"
																},
																"nativeSrc": "6499:65:1",
																"nodeType": "YulFunctionCall",
																"src": "6499:65:1"
															},
															"nativeSrc": "6499:65:1",
															"nodeType": "YulExpressionStatement",
															"src": "6499:65:1"
														}
													]
												},
												"name": "storage_set_to_zero_t_uint256",
												"nativeSrc": "6381:189:1",
												"nodeType": "YulFunctionDefinition",
												"parameters": [
													{
														"name": "slot",
														"nativeSrc": "6420:4:1",
														"nodeType": "YulTypedName",
														"src": "6420:4:1",
														"type": ""
													},
													{
														"name": "offset",
														"nativeSrc": "6426:6:1",
														"nodeType": "YulTypedName",
														"src": "6426:6:1",
														"type": ""
													}
												],
												"src": "6381:189:1"
											},
											{
												"body": {
													"nativeSrc": "6626:136:1",
													"nodeType": "YulBlock",
													"src": "6626:136:1",
													"statements": [
														{
															"body": {
																"nativeSrc": "6693:63:1",
																"nodeType": "YulBlock",
																"src": "6693:63:1",
																"statements": [
																	{
																		"expression": {
																			"arguments": [
																				{
																					"name": "start",
																					"nativeSrc": "6737:5:1",
																					"nodeType": "YulIdentifier",
																					"src": "6737:5:1"
																				},
																				{
																					"kind": "number",
																					"nativeSrc": "6744:1:1",
																					"nodeType": "YulLiteral",
																					"src": "6744:1:1",
																					"type": "",
																					"value": "0"
																				}
																			],
																			"functionName": {
																				"name": "storage_set_to_zero_t_uint256",
																				"nativeSrc": "6707:29:1",
																				"nodeType": "YulIdentifier",
																				"src": "6707:29:1"
																			},
																			"nativeSrc": "6707:39:1",
																			"nodeType": "YulFunctionCall",
																			"src": "6707:39:1"
																		},
																		"nativeSrc": "6707:39:1",
																		"nodeType": "YulExpressionStatement",
																		"src": "6707:39:1"
																	}
																]
															},
															"condition": {
																"arguments": [
																	{
																		"name": "start",
																		"nativeSrc": "6646:5:1",
																		"nodeType": "YulIdentifier",
																		"src": "6646:5:1"
																	},
																	{
																		"name": "end",
																		"nativeSrc": "6653:3:1",
																		"nodeType": "YulIdentifier",
																		"src": "6653:3:1"
																	}
																],
																"functionName": {
																	"name": "lt",
																	"nativeSrc": "6643:2:1",
																	"nodeType": "YulIdentifier",
																	"src": "6643:2:1"
																},
																"nativeSrc": "6643:14:1",
																"nodeType": "YulFunctionCall",
																"src": "6643:14:1"
															},
															"nativeSrc": "6636:120:1",
															"nodeType": "YulForLoop",
															"post": {
																"nativeSrc": "6658:26:1",
																"nodeType": "YulBlock",
																"src": "6658:26:1",
																"statements": [
																	{
																		"nativeSrc": "6660:22:1",
																		"nodeType": "YulAssignment",
																		"src": "6660:22:1",
																		"value": {
																			"arguments": [
																				{
																					"name": "start",
																					"nativeSrc": "6673:5:1",
																					"nodeType": "YulIdentifier",
																					"src": "6673:5:1"
																				},
																				{
																					"kind": "number",
																					"nativeSrc": "6680:1:1",
																					"nodeType": "YulLiteral",
																					"src": "6680:1:1",
																					"type": "",
																					"value": "1"
																				}
																			],
																			"functionName": {
																				"name": "add",
																				"nativeSrc": "6669:3:1",
																				"nodeType": "YulIdentifier",
																				"src": "6669:3:1"
																			},
																			"nativeSrc": "6669:13:1",
																			"nodeType": "YulFunctionCall",
																			"src": "6669:13:1"
																		},
																		"variableNames": [
																			{
																				"name": "start",
																				"nativeSrc": "6660:5:1",
																				"nodeType": "YulIdentifier",
																				"src": "6660:5:1"
																			}
																		]
																	}
																]
															},
															"pre": {
																"nativeSrc": "6640:2:1",
																"nodeType": "YulBlock",
																"src": "6640:2:1",
																"statements": []
															},
															"src": "6636:120:1"
														}
													]
												},
												"name": "clear_storage_range_t_bytes1",
												"nativeSrc": "6576:186:1",
												"nodeType": "YulFunctionDefinition",
												"parameters": [
													{
														"name": "start",
														"nativeSrc": "6614:5:1",
														"nodeType": "YulTypedName",
														"src": "6614:5:1",
														"type": ""
													},
													{
														"name": "end",
														"nativeSrc": "6621:3:1",
														"nodeType": "YulTypedName",
														"src": "6621:3:1",
														"type": ""
													}
												],
												"src": "6576:186:1"
											},
											{
												"body": {
													"nativeSrc": "6847:464:1",
													"nodeType": "YulBlock",
													"src": "6847:464:1",
													"statements": [
														{
															"body": {
																"nativeSrc": "6873:431:1",
																"nodeType": "YulBlock",
																"src": "6873:431:1",
																"statements": [
																	{
																		"nativeSrc": "6887:54:1",
																		"nodeType": "YulVariableDeclaration",
																		"src": "6887:54:1",
																		"value": {
																			"arguments": [
																				{
																					"name": "array",
																					"nativeSrc": "6935:5:1",
																					"nodeType": "YulIdentifier",
																					"src": "6935:5:1"
																				}
																			],
																			"functionName": {
																				"name": "array_dataslot_t_string_storage",
																				"nativeSrc": "6903:31:1",
																				"nodeType": "YulIdentifier",
																				"src": "6903:31:1"
																			},
																			"nativeSrc": "6903:38:1",
																			"nodeType": "YulFunctionCall",
																			"src": "6903:38:1"
																		},
																		"variables": [
																			{
																				"name": "dataArea",
																				"nativeSrc": "6891:8:1",
																				"nodeType": "YulTypedName",
																				"src": "6891:8:1",
																				"type": ""
																			}
																		]
																	},
																	{
																		"nativeSrc": "6954:63:1",
																		"nodeType": "YulVariableDeclaration",
																		"src": "6954:63:1",
																		"value": {
																			"arguments": [
																				{
																					"name": "dataArea",
																					"nativeSrc": "6977:8:1",
																					"nodeType": "YulIdentifier",
																					"src": "6977:8:1"
																				},
																				{
																					"arguments": [
																						{
																							"name": "startIndex",
																							"nativeSrc": "7005:10:1",
																							"nodeType": "YulIdentifier",
																							"src": "7005:10:1"
																						}
																					],
																					"functionName": {
																						"name": "divide_by_32_ceil",
																						"nativeSrc": "6987:17:1",
																						"nodeType": "YulIdentifier",
																						"src": "6987:17:1"
																					},
																					"nativeSrc": "6987:29:1",
																					"nodeType": "YulFunctionCall",
																					"src": "6987:29:1"
																				}
																			],
																			"functionName": {
																				"name": "add",
																				"nativeSrc": "6973:3:1",
																				"nodeType": "YulIdentifier",
																				"src": "6973:3:1"
																			},
																			"nativeSrc": "6973:44:1",
																			"nodeType": "YulFunctionCall",
																			"src": "6973:44:1"
																		},
																		"variables": [
																			{
																				"name": "deleteStart",
																				"nativeSrc": "6958:11:1",
																				"nodeType": "YulTypedName",
																				"src": "6958:11:1",
																				"type": ""
																			}
																		]
																	},
																	{
																		"body": {
																			"nativeSrc": "7174:27:1",
																			"nodeType": "YulBlock",
																			"src": "7174:27:1",
																			"statements": [
																				{
																					"nativeSrc": "7176:23:1",
																					"nodeType": "YulAssignment",
																					"src": "7176:23:1",
																					"value": {
																						"name": "dataArea",
																						"nativeSrc": "7191:8:1",
																						"nodeType": "YulIdentifier",
																						"src": "7191:8:1"
																					},
																					"variableNames": [
																						{
																							"name": "deleteStart",
																							"nativeSrc": "7176:11:1",
																							"nodeType": "YulIdentifier",
																							"src": "7176:11:1"
																						}
																					]
																				}
																			]
																		},
																		"condition": {
																			"arguments": [
																				{
																					"name": "startIndex",
																					"nativeSrc": "7158:10:1",
																					"nodeType": "YulIdentifier",
																					"src": "7158:10:1"
																				},
																				{
																					"kind": "number",
																					"nativeSrc": "7170:2:1",
																					"nodeType": "YulLiteral",
																					"src": "7170:2:1",
																					"type": "",
																					"value": "32"
																				}
																			],
																			"functionName": {
																				"name": "lt",
																				"nativeSrc": "7155:2:1",
																				"nodeType": "YulIdentifier",
																				"src": "7155:2:1"
																			},
																			"nativeSrc": "7155:18:1",
																			"nodeType": "YulFunctionCall",
																			"src": "7155:18:1"
																		},
																		"nativeSrc": "7152:49:1",
																		"nodeType": "YulIf",
																		"src": "7152:49:1"
																	},
																	{
																		"expression": {
																			"arguments": [
																				{
																					"name": "deleteStart",
																					"nativeSrc": "7243:11:1",
																					"nodeType": "YulIdentifier",
																					"src": "7243:11:1"
																				},
																				{
																					"arguments": [
																						{
																							"name": "dataArea",
																							"nativeSrc": "7260:8:1",
																							"nodeType": "YulIdentifier",
																							"src": "7260:8:1"
																						},
																						{
																							"arguments": [
																								{
																									"name": "len",
																									"nativeSrc": "7288:3:1",
																									"nodeType": "YulIdentifier",
																									"src": "7288:3:1"
																								}
																							],
																							"functionName": {
																								"name": "divide_by_32_ceil",
																								"nativeSrc": "7270:17:1",
																								"nodeType": "YulIdentifier",
																								"src": "7270:17:1"
																							},
																							"nativeSrc": "7270:22:1",
																							"nodeType": "YulFunctionCall",
																							"src": "7270:22:1"
																						}
																					],
																					"functionName": {
																						"name": "add",
																						"nativeSrc": "7256:3:1",
																						"nodeType": "YulIdentifier",
																						"src": "7256:3:1"
																					},
																					"nativeSrc": "7256:37:1",
																					"nodeType": "YulFunctionCall",
																					"src": "7256:37:1"
																				}
																			],
																			"functionName": {
																				"name": "clear_storage_range_t_bytes1",
																				"nativeSrc": "7214:28:1",
																				"nodeType": "YulIdentifier",
																				"src": "7214:28:1"
																			},
																			"nativeSrc": "7214:80:1",
																			"nodeType": "YulFunctionCall",
																			"src": "7214:80:1"
																		},
																		"nativeSrc": "7214:80:1",
																		"nodeType": "YulExpressionStatement",
																		"src": "7214:80:1"
																	}
																]
															},
															"condition": {
																"arguments": [
																	{
																		"name": "len",
																		"nativeSrc": "6864:3:1",
																		"nodeType": "YulIdentifier",
																		"src": "6864:3:1"
																	},
																	{
																		"kind": "number",
																		"nativeSrc": "6869:2:1",
																		"nodeType": "YulLiteral",
																		"src": "6869:2:1",
																		"type": "",
																		"value": "31"
																	}
																],
																"functionName": {
																	"name": "gt",
																	"nativeSrc": "6861:2:1",
																	"nodeType": "YulIdentifier",
																	"src": "6861:2:1"
																},
																"nativeSrc": "6861:11:1",
																"nodeType": "YulFunctionCall",
																"src": "6861:11:1"
															},
															"nativeSrc": "6858:446:1",
															"nodeType": "YulIf",
															"src": "6858:446:1"
														}
													]
												},
												"name": "clean_up_bytearray_end_slots_t_string_storage",
												"nativeSrc": "6768:543:1",
												"nodeType": "YulFunctionDefinition",
												"parameters": [
													{
														"name": "array",
														"nativeSrc": "6823:5:1",
														"nodeType": "YulTypedName",
														"src": "6823:5:1",
														"type": ""
													},
													{
														"name": "len",
														"nativeSrc": "6830:3:1",
														"nodeType": "YulTypedName",
														"src": "6830:3:1",
														"type": ""
													},
													{
														"name": "startIndex",
														"nativeSrc": "6835:10:1",
														"nodeType": "YulTypedName",
														"src": "6835:10:1",
														"type": ""
													}
												],
												"src": "6768:543:1"
											},
											{
												"body": {
													"nativeSrc": "7380:54:1",
													"nodeType": "YulBlock",
													"src": "7380:54:1",
													"statements": [
														{
															"nativeSrc": "7390:37:1",
															"nodeType": "YulAssignment",
															"src": "7390:37:1",
															"value": {
																"arguments": [
																	{
																		"name": "bits",
																		"nativeSrc": "7415:4:1",
																		"nodeType": "YulIdentifier",
																		"src": "7415:4:1"
																	},
																	{
																		"name": "value",
																		"nativeSrc": "7421:5:1",
																		"nodeType": "YulIdentifier",
																		"src": "7421:5:1"
																	}
																],
																"functionName": {
																	"name": "shr",
																	"nativeSrc": "7411:3:1",
																	"nodeType": "YulIdentifier",
																	"src": "7411:3:1"
																},
																"nativeSrc": "7411:16:1",
																"nodeType": "YulFunctionCall",
																"src": "7411:16:1"
															},
															"variableNames": [
																{
																	"name": "newValue",
																	"nativeSrc": "7390:8:1",
																	"nodeType": "YulIdentifier",
																	"src": "7390:8:1"
																}
															]
														}
													]
												},
												"name": "shift_right_unsigned_dynamic",
												"nativeSrc": "7317:117:1",
												"nodeType": "YulFunctionDefinition",
												"parameters": [
													{
														"name": "bits",
														"nativeSrc": "7355:4:1",
														"nodeType": "YulTypedName",
														"src": "7355:4:1",
														"type": ""
													},
													{
														"name": "value",
														"nativeSrc": "7361:5:1",
														"nodeType": "YulTypedName",
														"src": "7361:5:1",
														"type": ""
													}
												],
												"returnVariables": [
													{
														"name": "newValue",
														"nativeSrc": "7371:8:1",
														"nodeType": "YulTypedName",
														"src": "7371:8:1",
														"type": ""
													}
												],
												"src": "7317:117:1"
											},
											{
												"body": {
													"nativeSrc": "7491:118:1",
													"nodeType": "YulBlock",
													"src": "7491:118:1",
													"statements": [
														{
															"nativeSrc": "7501:68:1",
															"nodeType": "YulVariableDeclaration",
															"src": "7501:68:1",
															"value": {
																"arguments": [
																	{
																		"arguments": [
																			{
																				"arguments": [
																					{
																						"kind": "number",
																						"nativeSrc": "7550:1:1",
																						"nodeType": "YulLiteral",
																						"src": "7550:1:1",
																						"type": "",
																						"value": "8"
																					},
																					{
																						"name": "bytes",
																						"nativeSrc": "7553:5:1",
																						"nodeType": "YulIdentifier",
																						"src": "7553:5:1"
																					}
																				],
																				"functionName": {
																					"name": "mul",
																					"nativeSrc": "7546:3:1",
																					"nodeType": "YulIdentifier",
																					"src": "7546:3:1"
																				},
																				"nativeSrc": "7546:13:1",
																				"nodeType": "YulFunctionCall",
																				"src": "7546:13:1"
																			},
																			{
																				"arguments": [
																					{
																						"kind": "number",
																						"nativeSrc": "7565:1:1",
																						"nodeType": "YulLiteral",
																						"src": "7565:1:1",
																						"type": "",
																						"value": "0"
																					}
																				],
																				"functionName": {
																					"name": "not",
																					"nativeSrc": "7561:3:1",
																					"nodeType": "YulIdentifier",
																					"src": "7561:3:1"
																				},
																				"nativeSrc": "7561:6:1",
																				"nodeType": "YulFunctionCall",
																				"src": "7561:6:1"
																			}
																		],
																		"functionName": {
																			"name": "shift_right_unsigned_dynamic",
																			"nativeSrc": "7517:28:1",
																			"nodeType": "YulIdentifier",
																			"src": "7517:28:1"
																		},
																		"nativeSrc": "7517:51:1",
																		"nodeType": "YulFunctionCall",
																		"src": "7517:51:1"
																	}
																],
																"functionName": {
																	"name": "not",
																	"nativeSrc": "7513:3:1",
																	"nodeType": "YulIdentifier",
																	"src": "7513:3:1"
																},
																"nativeSrc": "7513:56:1",
																"nodeType": "YulFunctionCall",
																"src": "7513:56:1"
															},
															"variables": [
																{
																	"name": "mask",
																	"nativeSrc": "7505:4:1",
																	"nodeType": "YulTypedName",
																	"src": "7505:4:1",
																	"type": ""
																}
															]
														},
														{
															"nativeSrc": "7578:25:1",
															"nodeType": "YulAssignment",
															"src": "7578:25:1",
															"value": {
																"arguments": [
																	{
																		"name": "data",
																		"nativeSrc": "7592:4:1",
																		"nodeType": "YulIdentifier",
																		"src": "7592:4:1"
																	},
																	{
																		"name": "mask",
																		"nativeSrc": "7598:4:1",
																		"nodeType": "YulIdentifier",
																		"src": "7598:4:1"
																	}
																],
																"functionName": {
																	"name": "and",
																	"nativeSrc": "7588:3:1",
																	"nodeType": "YulIdentifier",
																	"src": "7588:3:1"
																},
																"nativeSrc": "7588:15:1",
																"nodeType": "YulFunctionCall",
																"src": "7588:15:1"
															},
															"variableNames": [
																{
																	"name": "result",
																	"nativeSrc": "7578:6:1",
																	"nodeType": "YulIdentifier",
																	"src": "7578:6:1"
																}
															]
														}
													]
												},
												"name": "mask_bytes_dynamic",
												"nativeSrc": "7440:169:1",
												"nodeType": "YulFunctionDefinition",
												"parameters": [
													{
														"name": "data",
														"nativeSrc": "7468:4:1",
														"nodeType": "YulTypedName",
														"src": "7468:4:1",
														"type": ""
													},
													{
														"name": "bytes",
														"nativeSrc": "7474:5:1",
														"nodeType": "YulTypedName",
														"src": "7474:5:1",
														"type": ""
													}
												],
												"returnVariables": [
													{
														"name": "result",
														"nativeSrc": "7484:6:1",
														"nodeType": "YulTypedName",
														"src": "7484:6:1",
														"type": ""
													}
												],
												"src": "7440:169:1"
											},
											{
												"body": {
													"nativeSrc": "7695:214:1",
													"nodeType": "YulBlock",
													"src": "7695:214:1",
													"statements": [
														{
															"nativeSrc": "7828:37:1",
															"nodeType": "YulAssignment",
															"src": "7828:37:1",
															"value": {
																"arguments": [
																	{
																		"name": "data",
																		"nativeSrc": "7855:4:1",
																		"nodeType": "YulIdentifier",
																		"src": "7855:4:1"
																	},
																	{
																		"name": "len",
																		"nativeSrc": "7861:3:1",
																		"nodeType": "YulIdentifier",
																		"src": "7861:3:1"
																	}
																],
																"functionName": {
																	"name": "mask_bytes_dynamic",
																	"nativeSrc": "7836:18:1",
																	"nodeType": "YulIdentifier",
																	"src": "7836:18:1"
																},
																"nativeSrc": "7836:29:1",
																"nodeType": "YulFunctionCall",
																"src": "7836:29:1"
															},
															"variableNames": [
																{
																	"name": "data",
																	"nativeSrc": "7828:4:1",
																	"nodeType": "YulIdentifier",
																	"src": "7828:4:1"
																}
															]
														},
														{
															"nativeSrc": "7874:29:1",
															"nodeType": "YulAssignment",
															"src": "7874:29:1",
															"value": {
																"arguments": [
																	{
																		"name": "data",
																		"nativeSrc": "7885:4:1",
																		"nodeType": "YulIdentifier",
																		"src": "7885:4:1"
																	},
																	{
																		"arguments": [
																			{
																				"kind": "number",
																				"nativeSrc": "7895:1:1",
																				"nodeType": "YulLiteral",
																				"src": "7895:1:1",
																				"type": "",
																				"value": "2"
																			},
																			{
																				"name": "len",
																				"nativeSrc": "7898:3:1",
																				"nodeType": "YulIdentifier",
																				"src": "7898:3:1"
																			}
																		],
																		"functionName": {
																			"name": "mul",
																			"nativeSrc": "7891:3:1",
																			"nodeType": "YulIdentifier",
																			"src": "7891:3:1"
																		},
																		"nativeSrc": "7891:11:1",
																		"nodeType": "YulFunctionCall",
																		"src": "7891:11:1"
																	}
																],
																"functionName": {
																	"name": "or",
																	"nativeSrc": "7882:2:1",
																	"nodeType": "YulIdentifier",
																	"src": "7882:2:1"
																},
																"nativeSrc": "7882:21:1",
																"nodeType": "YulFunctionCall",
																"src": "7882:21:1"
															},
															"variableNames": [
																{
																	"name": "used",
																	"nativeSrc": "7874:4:1",
																	"nodeType": "YulIdentifier",
																	"src": "7874:4:1"
																}
															]
														}
													]
												},
												"name": "extract_used_part_and_set_length_of_short_byte_array",
												"nativeSrc": "7614:295:1",
												"nodeType": "YulFunctionDefinition",
												"parameters": [
													{
														"name": "data",
														"nativeSrc": "7676:4:1",
														"nodeType": "YulTypedName",
														"src": "7676:4:1",
														"type": ""
													},
													{
														"name": "len",
														"nativeSrc": "7682:3:1",
														"nodeType": "YulTypedName",
														"src": "7682:3:1",
														"type": ""
													}
												],
												"returnVariables": [
													{
														"name": "used",
														"nativeSrc": "7690:4:1",
														"nodeType": "YulTypedName",
														"src": "7690:4:1",
														"type": ""
													}
												],
												"src": "7614:295:1"
											},
											{
												"body": {
													"nativeSrc": "8006:1303:1",
													"nodeType": "YulBlock",
													"src": "8006:1303:1",
													"statements": [
														{
															"nativeSrc": "8017:51:1",
															"nodeType": "YulVariableDeclaration",
															"src": "8017:51:1",
															"value": {
																"arguments": [
																	{
																		"name": "src",
																		"nativeSrc": "8064:3:1",
																		"nodeType": "YulIdentifier",
																		"src": "8064:3:1"
																	}
																],
																"functionName": {
																	"name": "array_length_t_string_memory_ptr",
																	"nativeSrc": "8031:32:1",
																	"nodeType": "YulIdentifier",
																	"src": "8031:32:1"
																},
																"nativeSrc": "8031:37:1",
																"nodeType": "YulFunctionCall",
																"src": "8031:37:1"
															},
															"variables": [
																{
																	"name": "newLen",
																	"nativeSrc": "8021:6:1",
																	"nodeType": "YulTypedName",
																	"src": "8021:6:1",
																	"type": ""
																}
															]
														},
														{
															"body": {
																"nativeSrc": "8153:22:1",
																"nodeType": "YulBlock",
																"src": "8153:22:1",
																"statements": [
																	{
																		"expression": {
																			"arguments": [],
																			"functionName": {
																				"name": "panic_error_0x41",
																				"nativeSrc": "8155:16:1",
																				"nodeType": "YulIdentifier",
																				"src": "8155:16:1"
																			},
																			"nativeSrc": "8155:18:1",
																			"nodeType": "YulFunctionCall",
																			"src": "8155:18:1"
																		},
																		"nativeSrc": "8155:18:1",
																		"nodeType": "YulExpressionStatement",
																		"src": "8155:18:1"
																	}
																]
															},
															"condition": {
																"arguments": [
																	{
																		"name": "newLen",
																		"nativeSrc": "8125:6:1",
																		"nodeType": "YulIdentifier",
																		"src": "8125:6:1"
																	},
																	{
																		"kind": "number",
																		"nativeSrc": "8133:18:1",
																		"nodeType": "YulLiteral",
																		"src": "8133:18:1",
																		"type": "",
																		"value": "0xffffffffffffffff"
																	}
																],
																"functionName": {
																	"name": "gt",
																	"nativeSrc": "8122:2:1",
																	"nodeType": "YulIdentifier",
																	"src": "8122:2:1"
																},
																"nativeSrc": "8122:30:1",
																"nodeType": "YulFunctionCall",
																"src": "8122:30:1"
															},
															"nativeSrc": "8119:56:1",
															"nodeType": "YulIf",
															"src": "8119:56:1"
														},
														{
															"nativeSrc": "8185:52:1",
															"nodeType": "YulVariableDeclaration",
															"src": "8185:52:1",
															"value": {
																"arguments": [
																	{
																		"arguments": [
																			{
																				"name": "slot",
																				"nativeSrc": "8231:4:1",
																				"nodeType": "YulIdentifier",
																				"src": "8231:4:1"
																			}
																		],
																		"functionName": {
																			"name": "sload",
																			"nativeSrc": "8225:5:1",
																			"nodeType": "YulIdentifier",
																			"src": "8225:5:1"
																		},
																		"nativeSrc": "8225:11:1",
																		"nodeType": "YulFunctionCall",
																		"src": "8225:11:1"
																	}
																],
																"functionName": {
																	"name": "extract_byte_array_length",
																	"nativeSrc": "8199:25:1",
																	"nodeType": "YulIdentifier",
																	"src": "8199:25:1"
																},
																"nativeSrc": "8199:38:1",
																"nodeType": "YulFunctionCall",
																"src": "8199:38:1"
															},
															"variables": [
																{
																	"name": "oldLen",
																	"nativeSrc": "8189:6:1",
																	"nodeType": "YulTypedName",
																	"src": "8189:6:1",
																	"type": ""
																}
															]
														},
														{
															"expression": {
																"arguments": [
																	{
																		"name": "slot",
																		"nativeSrc": "8330:4:1",
																		"nodeType": "YulIdentifier",
																		"src": "8330:4:1"
																	},
																	{
																		"name": "oldLen",
																		"nativeSrc": "8336:6:1",
																		"nodeType": "YulIdentifier",
																		"src": "8336:6:1"
																	},
																	{
																		"name": "newLen",
																		"nativeSrc": "8344:6:1",
																		"nodeType": "YulIdentifier",
																		"src": "8344:6:1"
																	}
																],
																"functionName": {
																	"name": "clean_up_bytearray_end_slots_t_string_storage",
																	"nativeSrc": "8284:45:1",
																	"nodeType": "YulIdentifier",
																	"src": "8284:45:1"
																},
																"nativeSrc": "8284:67:1",
																"nodeType": "YulFunctionCall",
																"src": "8284:67:1"
															},
															"nativeSrc": "8284:67:1",
															"nodeType": "YulExpressionStatement",
															"src": "8284:67:1"
														},
														{
															"nativeSrc": "8361:18:1",
															"nodeType": "YulVariableDeclaration",
															"src": "8361:18:1",
															"value": {
																"kind": "number",
																"nativeSrc": "8378:1:1",
																"nodeType": "YulLiteral",
																"src": "8378:1:1",
																"type": "",
																"value": "0"
															},
															"variables": [
																{
																	"name": "srcOffset",
																	"nativeSrc": "8365:9:1",
																	"nodeType": "YulTypedName",
																	"src": "8365:9:1",
																	"type": ""
																}
															]
														},
														{
															"nativeSrc": "8389:17:1",
															"nodeType": "YulAssignment",
															"src": "8389:17:1",
															"value": {
																"kind": "number",
																"nativeSrc": "8402:4:1",
																"nodeType": "YulLiteral",
																"src": "8402:4:1",
																"type": "",
																"value": "0x20"
															},
															"variableNames": [
																{
																	"name": "srcOffset",
																	"nativeSrc": "8389:9:1",
																	"nodeType": "YulIdentifier",
																	"src": "8389:9:1"
																}
															]
														},
														{
															"cases": [
																{
																	"body": {
																		"nativeSrc": "8453:611:1",
																		"nodeType": "YulBlock",
																		"src": "8453:611:1",
																		"statements": [
																			{
																				"nativeSrc": "8467:37:1",
																				"nodeType": "YulVariableDeclaration",
																				"src": "8467:37:1",
																				"value": {
																					"arguments": [
																						{
																							"name": "newLen",
																							"nativeSrc": "8486:6:1",
																							"nodeType": "YulIdentifier",
																							"src": "8486:6:1"
																						},
																						{
																							"arguments": [
																								{
																									"kind": "number",
																									"nativeSrc": "8498:4:1",
																									"nodeType": "YulLiteral",
																									"src": "8498:4:1",
																									"type": "",
																									"value": "0x1f"
																								}
																							],
																							"functionName": {
																								"name": "not",
																								"nativeSrc": "8494:3:1",
																								"nodeType": "YulIdentifier",
																								"src": "8494:3:1"
																							},
																							"nativeSrc": "8494:9:1",
																							"nodeType": "YulFunctionCall",
																							"src": "8494:9:1"
																						}
																					],
																					"functionName": {
																						"name": "and",
																						"nativeSrc": "8482:3:1",
																						"nodeType": "YulIdentifier",
																						"src": "8482:3:1"
																					},
																					"nativeSrc": "8482:22:1",
																					"nodeType": "YulFunctionCall",
																					"src": "8482:22:1"
																				},
																				"variables": [
																					{
																						"name": "loopEnd",
																						"nativeSrc": "8471:7:1",
																						"nodeType": "YulTypedName",
																						"src": "8471:7:1",
																						"type": ""
																					}
																				]
																			},
																			{
																				"nativeSrc": "8518:51:1",
																				"nodeType": "YulVariableDeclaration",
																				"src": "8518:51:1",
																				"value": {
																					"arguments": [
																						{
																							"name": "slot",
																							"nativeSrc": "8564:4:1",
																							"nodeType": "YulIdentifier",
																							"src": "8564:4:1"
																						}
																					],
																					"functionName": {
																						"name": "array_dataslot_t_string_storage",
																						"nativeSrc": "8532:31:1",
																						"nodeType": "YulIdentifier",
																						"src": "8532:31:1"
																					},
																					"nativeSrc": "8532:37:1",
																					"nodeType": "YulFunctionCall",
																					"src": "8532:37:1"
																				},
																				"variables": [
																					{
																						"name": "dstPtr",
																						"nativeSrc": "8522:6:1",
																						"nodeType": "YulTypedName",
																						"src": "8522:6:1",
																						"type": ""
																					}
																				]
																			},
																			{
																				"nativeSrc": "8582:10:1",
																				"nodeType": "YulVariableDeclaration",
																				"src": "8582:10:1",
																				"value": {
																					"kind": "number",
																					"nativeSrc": "8591:1:1",
																					"nodeType": "YulLiteral",
																					"src": "8591:1:1",
																					"type": "",
																					"value": "0"
																				},
																				"variables": [
																					{
																						"name": "i",
																						"nativeSrc": "8586:1:1",
																						"nodeType": "YulTypedName",
																						"src": "8586:1:1",
																						"type": ""
																					}
																				]
																			},
																			{
																				"body": {
																					"nativeSrc": "8650:163:1",
																					"nodeType": "YulBlock",
																					"src": "8650:163:1",
																					"statements": [
																						{
																							"expression": {
																								"arguments": [
																									{
																										"name": "dstPtr",
																										"nativeSrc": "8675:6:1",
																										"nodeType": "YulIdentifier",
																										"src": "8675:6:1"
																									},
																									{
																										"arguments": [
																											{
																												"arguments": [
																													{
																														"name": "src",
																														"nativeSrc": "8693:3:1",
																														"nodeType": "YulIdentifier",
																														"src": "8693:3:1"
																													},
																													{
																														"name": "srcOffset",
																														"nativeSrc": "8698:9:1",
																														"nodeType": "YulIdentifier",
																														"src": "8698:9:1"
																													}
																												],
																												"functionName": {
																													"name": "add",
																													"nativeSrc": "8689:3:1",
																													"nodeType": "YulIdentifier",
																													"src": "8689:3:1"
																												},
																												"nativeSrc": "8689:19:1",
																												"nodeType": "YulFunctionCall",
																												"src": "8689:19:1"
																											}
																										],
																										"functionName": {
																											"name": "mload",
																											"nativeSrc": "8683:5:1",
																											"nodeType": "YulIdentifier",
																											"src": "8683:5:1"
																										},
																										"nativeSrc": "8683:26:1",
																										"nodeType": "YulFunctionCall",
																										"src": "8683:26:1"
																									}
																								],
																								"functionName": {
																									"name": "sstore",
																									"nativeSrc": "8668:6:1",
																									"nodeType": "YulIdentifier",
																									"src": "8668:6:1"
																								},
																								"nativeSrc": "8668:42:1",
																								"nodeType": "YulFunctionCall",
																								"src": "8668:42:1"
																							},
																							"nativeSrc": "8668:42:1",
																							"nodeType": "YulExpressionStatement",
																							"src": "8668:42:1"
																						},
																						{
																							"nativeSrc": "8727:24:1",
																							"nodeType": "YulAssignment",
																							"src": "8727:24:1",
																							"value": {
																								"arguments": [
																									{
																										"name": "dstPtr",
																										"nativeSrc": "8741:6:1",
																										"nodeType": "YulIdentifier",
																										"src": "8741:6:1"
																									},
																									{
																										"kind": "number",
																										"nativeSrc": "8749:1:1",
																										"nodeType": "YulLiteral",
																										"src": "8749:1:1",
																										"type": "",
																										"value": "1"
																									}
																								],
																								"functionName": {
																									"name": "add",
																									"nativeSrc": "8737:3:1",
																									"nodeType": "YulIdentifier",
																									"src": "8737:3:1"
																								},
																								"nativeSrc": "8737:14:1",
																								"nodeType": "YulFunctionCall",
																								"src": "8737:14:1"
																							},
																							"variableNames": [
																								{
																									"name": "dstPtr",
																									"nativeSrc": "8727:6:1",
																									"nodeType": "YulIdentifier",
																									"src": "8727:6:1"
																								}
																							]
																						},
																						{
																							"nativeSrc": "8768:31:1",
																							"nodeType": "YulAssignment",
																							"src": "8768:31:1",
																							"value": {
																								"arguments": [
																									{
																										"name": "srcOffset",
																										"nativeSrc": "8785:9:1",
																										"nodeType": "YulIdentifier",
																										"src": "8785:9:1"
																									},
																									{
																										"kind": "number",
																										"nativeSrc": "8796:2:1",
																										"nodeType": "YulLiteral",
																										"src": "8796:2:1",
																										"type": "",
																										"value": "32"
																									}
																								],
																								"functionName": {
																									"name": "add",
																									"nativeSrc": "8781:3:1",
																									"nodeType": "YulIdentifier",
																									"src": "8781:3:1"
																								},
																								"nativeSrc": "8781:18:1",
																								"nodeType": "YulFunctionCall",
																								"src": "8781:18:1"
																							},
																							"variableNames": [
																								{
																									"name": "srcOffset",
																									"nativeSrc": "8768:9:1",
																									"nodeType": "YulIdentifier",
																									"src": "8768:9:1"
																								}
																							]
																						}
																					]
																				},
																				"condition": {
																					"arguments": [
																						{
																							"name": "i",
																							"nativeSrc": "8616:1:1",
																							"nodeType": "YulIdentifier",
																							"src": "8616:1:1"
																						},
																						{
																							"name": "loopEnd",
																							"nativeSrc": "8619:7:1",
																							"nodeType": "YulIdentifier",
																							"src": "8619:7:1"
																						}
																					],
																					"functionName": {
																						"name": "lt",
																						"nativeSrc": "8613:2:1",
																						"nodeType": "YulIdentifier",
																						"src": "8613:2:1"
																					},
																					"nativeSrc": "8613:14:1",
																					"nodeType": "YulFunctionCall",
																					"src": "8613:14:1"
																				},
																				"nativeSrc": "8605:208:1",
																				"nodeType": "YulForLoop",
																				"post": {
																					"nativeSrc": "8628:21:1",
																					"nodeType": "YulBlock",
																					"src": "8628:21:1",
																					"statements": [
																						{
																							"nativeSrc": "8630:17:1",
																							"nodeType": "YulAssignment",
																							"src": "8630:17:1",
																							"value": {
																								"arguments": [
																									{
																										"name": "i",
																										"nativeSrc": "8639:1:1",
																										"nodeType": "YulIdentifier",
																										"src": "8639:1:1"
																									},
																									{
																										"kind": "number",
																										"nativeSrc": "8642:4:1",
																										"nodeType": "YulLiteral",
																										"src": "8642:4:1",
																										"type": "",
																										"value": "0x20"
																									}
																								],
																								"functionName": {
																									"name": "add",
																									"nativeSrc": "8635:3:1",
																									"nodeType": "YulIdentifier",
																									"src": "8635:3:1"
																								},
																								"nativeSrc": "8635:12:1",
																								"nodeType": "YulFunctionCall",
																								"src": "8635:12:1"
																							},
																							"variableNames": [
																								{
																									"name": "i",
																									"nativeSrc": "8630:1:1",
																									"nodeType": "YulIdentifier",
																									"src": "8630:1:1"
																								}
																							]
																						}
																					]
																				},
																				"pre": {
																					"nativeSrc": "8609:3:1",
																					"nodeType": "YulBlock",
																					"src": "8609:3:1",
																					"statements": []
																				},
																				"src": "8605:208:1"
																			},
																			{
																				"body": {
																					"nativeSrc": "8849:156:1",
																					"nodeType": "YulBlock",
																					"src": "8849:156:1",
																					"statements": [
																						{
																							"nativeSrc": "8867:43:1",
																							"nodeType": "YulVariableDeclaration",
																							"src": "8867:43:1",
																							"value": {
																								"arguments": [
																									{
																										"arguments": [
																											{
																												"name": "src",
																												"nativeSrc": "8894:3:1",
																												"nodeType": "YulIdentifier",
																												"src": "8894:3:1"
																											},
																											{
																												"name": "srcOffset",
																												"nativeSrc": "8899:9:1",
																												"nodeType": "YulIdentifier",
																												"src": "8899:9:1"
																											}
																										],
																										"functionName": {
																											"name": "add",
																											"nativeSrc": "8890:3:1",
																											"nodeType": "YulIdentifier",
																											"src": "8890:3:1"
																										},
																										"nativeSrc": "8890:19:1",
																										"nodeType": "YulFunctionCall",
																										"src": "8890:19:1"
																									}
																								],
																								"functionName": {
																									"name": "mload",
																									"nativeSrc": "8884:5:1",
																									"nodeType": "YulIdentifier",
																									"src": "8884:5:1"
																								},
																								"nativeSrc": "8884:26:1",
																								"nodeType": "YulFunctionCall",
																								"src": "8884:26:1"
																							},
																							"variables": [
																								{
																									"name": "lastValue",
																									"nativeSrc": "8871:9:1",
																									"nodeType": "YulTypedName",
																									"src": "8871:9:1",
																									"type": ""
																								}
																							]
																						},
																						{
																							"expression": {
																								"arguments": [
																									{
																										"name": "dstPtr",
																										"nativeSrc": "8934:6:1",
																										"nodeType": "YulIdentifier",
																										"src": "8934:6:1"
																									},
																									{
																										"arguments": [
																											{
																												"name": "lastValue",
																												"nativeSrc": "8961:9:1",
																												"nodeType": "YulIdentifier",
																												"src": "8961:9:1"
																											},
																											{
																												"arguments": [
																													{
																														"name": "newLen",
																														"nativeSrc": "8976:6:1",
																														"nodeType": "YulIdentifier",
																														"src": "8976:6:1"
																													},
																													{
																														"kind": "number",
																														"nativeSrc": "8984:4:1",
																														"nodeType": "YulLiteral",
																														"src": "8984:4:1",
																														"type": "",
																														"value": "0x1f"
																													}
																												],
																												"functionName": {
																													"name": "and",
																													"nativeSrc": "8972:3:1",
																													"nodeType": "YulIdentifier",
																													"src": "8972:3:1"
																												},
																												"nativeSrc": "8972:17:1",
																												"nodeType": "YulFunctionCall",
																												"src": "8972:17:1"
																											}
																										],
																										"functionName": {
																											"name": "mask_bytes_dynamic",
																											"nativeSrc": "8942:18:1",
																											"nodeType": "YulIdentifier",
																											"src": "8942:18:1"
																										},
																										"nativeSrc": "8942:48:1",
																										"nodeType": "YulFunctionCall",
																										"src": "8942:48:1"
																									}
																								],
																								"functionName": {
																									"name": "sstore",
																									"nativeSrc": "8927:6:1",
																									"nodeType": "YulIdentifier",
																									"src": "8927:6:1"
																								},
																								"nativeSrc": "8927:64:1",
																								"nodeType": "YulFunctionCall",
																								"src": "8927:64:1"
																							},
																							"nativeSrc": "8927:64:1",
																							"nodeType": "YulExpressionStatement",
																							"src": "8927:64:1"
																						}
																					]
																				},
																				"condition": {
																					"arguments": [
																						{
																							"name": "loopEnd",
																							"nativeSrc": "8832:7:1",
																							"nodeType": "YulIdentifier",
																							"src": "8832:7:1"
																						},
																						{
																							"name": "newLen",
																							"nativeSrc": "8841:6:1",
																							"nodeType": "YulIdentifier",
																							"src": "8841:6:1"
																						}
																					],
																					"functionName": {
																						"name": "lt",
																						"nativeSrc": "8829:2:1",
																						"nodeType": "YulIdentifier",
																						"src": "8829:2:1"
																					},
																					"nativeSrc": "8829:19:1",
																					"nodeType": "YulFunctionCall",
																					"src": "8829:19:1"
																				},
																				"nativeSrc": "8826:179:1",
																				"nodeType": "YulIf",
																				"src": "8826:179:1"
																			},
																			{
																				"expression": {
																					"arguments": [
																						{
																							"name": "slot",
																							"nativeSrc": "9025:4:1",
																							"nodeType": "YulIdentifier",
																							"src": "9025:4:1"
																						},
																						{
																							"arguments": [
																								{
																									"arguments": [
																										{
																											"name": "newLen",
																											"nativeSrc": "9039:6:1",
																											"nodeType": "YulIdentifier",
																											"src": "9039:6:1"
																										},
																										{
																											"kind": "number",
																											"nativeSrc": "9047:1:1",
																											"nodeType": "YulLiteral",
																											"src": "9047:1:1",
																											"type": "",
																											"value": "2"
																										}
																									],
																									"functionName": {
																										"name": "mul",
																										"nativeSrc": "9035:3:1",
																										"nodeType": "YulIdentifier",
																										"src": "9035:3:1"
																									},
																									"nativeSrc": "9035:14:1",
																									"nodeType": "YulFunctionCall",
																									"src": "9035:14:1"
																								},
																								{
																									"kind": "number",
																									"nativeSrc": "9051:1:1",
																									"nodeType": "YulLiteral",
																									"src": "9051:1:1",
																									"type": "",
																									"value": "1"
																								}
																							],
																							"functionName": {
																								"name": "add",
																								"nativeSrc": "9031:3:1",
																								"nodeType": "YulIdentifier",
																								"src": "9031:3:1"
																							},
																							"nativeSrc": "9031:22:1",
																							"nodeType": "YulFunctionCall",
																							"src": "9031:22:1"
																						}
																					],
																					"functionName": {
																						"name": "sstore",
																						"nativeSrc": "9018:6:1",
																						"nodeType": "YulIdentifier",
																						"src": "9018:6:1"
																					},
																					"nativeSrc": "9018:36:1",
																					"nodeType": "YulFunctionCall",
																					"src": "9018:36:1"
																				},
																				"nativeSrc": "9018:36:1",
																				"nodeType": "YulExpressionStatement",
																				"src": "9018:36:1"
																			}
																		]
																	},
																	"nativeSrc": "8446:618:1",
																	"nodeType": "YulCase",
																	"src": "8446:618:1",
																	"value": {
																		"kind": "number",
																		"nativeSrc": "8451:1:1",
																		"nodeType": "YulLiteral",
																		"src": "8451:1:1",
																		"type": "",
																		"value": "1"
																	}
																},
																{
																	"body": {
																		"nativeSrc": "9081:222:1",
																		"nodeType": "YulBlock",
																		"src": "9081:222:1",
																		"statements": [
																			{
																				"nativeSrc": "9095:14:1",
																				"nodeType": "YulVariableDeclaration",
																				"src": "9095:14:1",
																				"value": {
																					"kind": "number",
																					"nativeSrc": "9108:1:1",
																					"nodeType": "YulLiteral",
																					"src": "9108:1:1",
																					"type": "",
																					"value": "0"
																				},
																				"variables": [
																					{
																						"name": "value",
																						"nativeSrc": "9099:5:1",
																						"nodeType": "YulTypedName",
																						"src": "9099:5:1",
																						"type": ""
																					}
																				]
																			},
																			{
																				"body": {
																					"nativeSrc": "9132:67:1",
																					"nodeType": "YulBlock",
																					"src": "9132:67:1",
																					"statements": [
																						{
																							"nativeSrc": "9150:35:1",
																							"nodeType": "YulAssignment",
																							"src": "9150:35:1",
																							"value": {
																								"arguments": [
																									{
																										"arguments": [
																											{
																												"name": "src",
																												"nativeSrc": "9169:3:1",
																												"nodeType": "YulIdentifier",
																												"src": "9169:3:1"
																											},
																											{
																												"name": "srcOffset",
																												"nativeSrc": "9174:9:1",
																												"nodeType": "YulIdentifier",
																												"src": "9174:9:1"
																											}
																										],
																										"functionName": {
																											"name": "add",
																											"nativeSrc": "9165:3:1",
																											"nodeType": "YulIdentifier",
																											"src": "9165:3:1"
																										},
																										"nativeSrc": "9165:19:1",
																										"nodeType": "YulFunctionCall",
																										"src": "9165:19:1"
																									}
																								],
																								"functionName": {
																									"name": "mload",
																									"nativeSrc": "9159:5:1",
																									"nodeType": "YulIdentifier",
																									"src": "9159:5:1"
																								},
																								"nativeSrc": "9159:26:1",
																								"nodeType": "YulFunctionCall",
																								"src": "9159:26:1"
																							},
																							"variableNames": [
																								{
																									"name": "value",
																									"nativeSrc": "9150:5:1",
																									"nodeType": "YulIdentifier",
																									"src": "9150:5:1"
																								}
																							]
																						}
																					]
																				},
																				"condition": {
																					"name": "newLen",
																					"nativeSrc": "9125:6:1",
																					"nodeType": "YulIdentifier",
																					"src": "9125:6:1"
																				},
																				"nativeSrc": "9122:77:1",
																				"nodeType": "YulIf",
																				"src": "9122:77:1"
																			},
																			{
																				"expression": {
																					"arguments": [
																						{
																							"name": "slot",
																							"nativeSrc": "9219:4:1",
																							"nodeType": "YulIdentifier",
																							"src": "9219:4:1"
																						},
																						{
																							"arguments": [
																								{
																									"name": "value",
																									"nativeSrc": "9278:5:1",
																									"nodeType": "YulIdentifier",
																									"src": "9278:5:1"
																								},
																								{
																									"name": "newLen",
																									"nativeSrc": "9285:6:1",
																									"nodeType": "YulIdentifier",
																									"src": "9285:6:1"
																								}
																							],
																							"functionName": {
																								"name": "extract_used_part_and_set_length_of_short_byte_array",
																								"nativeSrc": "9225:52:1",
																								"nodeType": "YulIdentifier",
																								"src": "9225:52:1"
																							},
																							"nativeSrc": "9225:67:1",
																							"nodeType": "YulFunctionCall",
																							"src": "9225:67:1"
																						}
																					],
																					"functionName": {
																						"name": "sstore",
																						"nativeSrc": "9212:6:1",
																						"nodeType": "YulIdentifier",
																						"src": "9212:6:1"
																					},
																					"nativeSrc": "9212:81:1",
																					"nodeType": "YulFunctionCall",
																					"src": "9212:81:1"
																				},
																				"nativeSrc": "9212:81:1",
																				"nodeType": "YulExpressionStatement",
																				"src": "9212:81:1"
																			}
																		]
																	},
																	"nativeSrc": "9073:230:1",
																	"nodeType": "YulCase",
																	"src": "9073:230:1",
																	"value": "default"
																}
															],
															"expression": {
																"arguments": [
																	{
																		"name": "newLen",
																		"nativeSrc": "8426:6:1",
																		"nodeType": "YulIdentifier",
																		"src": "8426:6:1"
																	},
																	{
																		"kind": "number",
																		"nativeSrc": "8434:2:1",
																		"nodeType": "YulLiteral",
																		"src": "8434:2:1",
																		"type": "",
																		"value": "31"
																	}
																],
																"functionName": {
																	"name": "gt",
																	"nativeSrc": "8423:2:1",
																	"nodeType": "YulIdentifier",
																	"src": "8423:2:1"
																},
																"nativeSrc": "8423:14:1",
																"nodeType": "YulFunctionCall",
																"src": "8423:14:1"
															},
															"nativeSrc": "8416:887:1",
															"nodeType": "YulSwitch",
															"src": "8416:887:1"
														}
													]
												},
												"name": "copy_byte_array_to_storage_from_t_string_memory_ptr_to_t_string_storage",
												"nativeSrc": "7914:1395:1",
												"nodeType": "YulFunctionDefinition",
												"parameters": [
													{
														"name": "slot",
														"nativeSrc": "7995:4:1",
														"nodeType": "YulTypedName",
														"src": "7995:4:1",
														"type": ""
													},
													{
														"name": "src",
														"nativeSrc": "8001:3:1",
														"nodeType": "YulTypedName",
														"src": "8001:3:1",
														"type": ""
													}
												],
												"src": "7914:1395:1"
											}
										]
									},
									"contents": "{\n\n    function allocate_unbounded() -> memPtr {\n        memPtr := mload(64)\n    }\n\n    function revert_error_dbdddcbe895c83990c08b3492a0e83918d802a52331272ac6fdb6a7c4aea3b1b() {\n        revert(0, 0)\n    }\n\n    function revert_error_c1322bf8034eace5e0b5c7295db60986aa89aae5e0ea0873e4689e076861a5db() {\n        revert(0, 0)\n    }\n\n    function revert_error_1b9f4a0a5773e33b91aa01db23bf8c55fce1411167c872835e7fa00a4f17d46d() {\n        revert(0, 0)\n    }\n\n    function revert_error_987264b3b1d58a9c7f8255e93e81c77d86d6299019c33110a076957a3e06e2ae() {\n        revert(0, 0)\n    }\n\n    function round_up_to_mul_of_32(value) -> result {\n        result := and(add(value, 31), not(31))\n    }\n\n    function panic_error_0x41() {\n        mstore(0, 35408467139433450592217433187231851964531694900788300625387963629091585785856)\n        mstore(4, 0x41)\n        revert(0, 0x24)\n    }\n\n    function finalize_allocation(memPtr, size) {\n        let newFreePtr := add(memPtr, round_up_to_mul_of_32(size))\n        // protect against overflow\n        if or(gt(newFreePtr, 0xffffffffffffffff), lt(newFreePtr, memPtr)) { panic_error_0x41() }\n        mstore(64, newFreePtr)\n    }\n\n    function allocate_memory(size) -> memPtr {\n        memPtr := allocate_unbounded()\n        finalize_allocation(memPtr, size)\n    }\n\n    function array_allocation_size_t_string_memory_ptr(length) -> size {\n        // Make sure we can allocate memory without overflow\n        if gt(length, 0xffffffffffffffff) { panic_error_0x41() }\n\n        size := round_up_to_mul_of_32(length)\n\n        // add length slot\n        size := add(size, 0x20)\n\n    }\n\n    function copy_memory_to_memory_with_cleanup(src, dst, length) {\n\n        mcopy(dst, src, length)\n        mstore(add(dst, length), 0)\n\n    }\n\n    function abi_decode_available_length_t_string_memory_ptr_fromMemory(src, length, end) -> array {\n        array := allocate_memory(array_allocation_size_t_string_memory_ptr(length))\n        mstore(array, length)\n        let dst := add(array, 0x20)\n        if gt(add(src, length), end) { revert_error_987264b3b1d58a9c7f8255e93e81c77d86d6299019c33110a076957a3e06e2ae() }\n        copy_memory_to_memory_with_cleanup(src, dst, length)\n    }\n\n    // string\n    function abi_decode_t_string_memory_ptr_fromMemory(offset, end) -> array {\n        if iszero(slt(add(offset, 0x1f), end)) { revert_error_1b9f4a0a5773e33b91aa01db23bf8c55fce1411167c872835e7fa00a4f17d46d() }\n        let length := mload(offset)\n        array := abi_decode_available_length_t_string_memory_ptr_fromMemory(add(offset, 0x20), length, end)\n    }\n\n    function abi_decode_tuple_t_string_memory_ptrt_string_memory_ptrt_string_memory_ptrt_string_memory_ptr_fromMemory(headStart, dataEnd) -> value0, value1, value2, value3 {\n        if slt(sub(dataEnd, headStart), 128) { revert_error_dbdddcbe895c83990c08b3492a0e83918d802a52331272ac6fdb6a7c4aea3b1b() }\n\n        {\n\n            let offset := mload(add(headStart, 0))\n            if gt(offset, 0xffffffffffffffff) { revert_error_c1322bf8034eace5e0b5c7295db60986aa89aae5e0ea0873e4689e076861a5db() }\n\n            value0 := abi_decode_t_string_memory_ptr_fromMemory(add(headStart, offset), dataEnd)\n        }\n\n        {\n\n            let offset := mload(add(headStart, 32))\n            if gt(offset, 0xffffffffffffffff) { revert_error_c1322bf8034eace5e0b5c7295db60986aa89aae5e0ea0873e4689e076861a5db() }\n\n            value1 := abi_decode_t_string_memory_ptr_fromMemory(add(headStart, offset), dataEnd)\n        }\n\n        {\n\n            let offset := mload(add(headStart, 64))\n            if gt(offset, 0xffffffffffffffff) { revert_error_c1322bf8034eace5e0b5c7295db60986aa89aae5e0ea0873e4689e076861a5db() }\n\n            value2 := abi_decode_t_string_memory_ptr_fromMemory(add(headStart, offset), dataEnd)\n        }\n\n        {\n\n            let offset := mload(add(headStart, 96))\n            if gt(offset, 0xffffffffffffffff) { revert_error_c1322bf8034eace5e0b5c7295db60986aa89aae5e0ea0873e4689e076861a5db() }\n\n            value3 := abi_decode_t_string_memory_ptr_fromMemory(add(headStart, offset), dataEnd)\n        }\n\n    }\n\n    function panic_error_0x21() {\n        mstore(0, 35408467139433450592217433187231851964531694900788300625387963629091585785856)\n        mstore(4, 0x21)\n        revert(0, 0x24)\n    }\n\n    function array_length_t_string_memory_ptr(value) -> length {\n\n        length := mload(value)\n\n    }\n\n    function panic_error_0x22() {\n        mstore(0, 35408467139433450592217433187231851964531694900788300625387963629091585785856)\n        mstore(4, 0x22)\n        revert(0, 0x24)\n    }\n\n    function extract_byte_array_length(data) -> length {\n        length := div(data, 2)\n        let outOfPlaceEncoding := and(data, 1)\n        if iszero(outOfPlaceEncoding) {\n            length := and(length, 0x7f)\n        }\n\n        if eq(outOfPlaceEncoding, lt(length, 32)) {\n            panic_error_0x22()\n        }\n    }\n\n    function array_dataslot_t_string_storage(ptr) -> data {\n        data := ptr\n\n        mstore(0, ptr)\n        data := keccak256(0, 0x20)\n\n    }\n\n    function divide_by_32_ceil(value) -> result {\n        result := div(add(value, 31), 32)\n    }\n\n    function shift_left_dynamic(bits, value) -> newValue {\n        newValue :=\n\n        shl(bits, value)\n\n    }\n\n    function update_byte_slice_dynamic32(value, shiftBytes, toInsert) -> result {\n        let shiftBits := mul(shiftBytes, 8)\n        let mask := shift_left_dynamic(shiftBits, 0xffffffffffffffffffffffffffffffffffffffffffffffffffffffffffffffff)\n        toInsert := shift_left_dynamic(shiftBits, toInsert)\n        value := and(value, not(mask))\n        result := or(value, and(toInsert, mask))\n    }\n\n    function cleanup_t_uint256(value) -> cleaned {\n        cleaned := value\n    }\n\n    function identity(value) -> ret {\n        ret := value\n    }\n\n    function convert_t_uint256_to_t_uint256(value) -> converted {\n        converted := cleanup_t_uint256(identity(cleanup_t_uint256(value)))\n    }\n\n    function prepare_store_t_uint256(value) -> ret {\n        ret := value\n    }\n\n    function update_storage_value_t_uint256_to_t_uint256(slot, offset, value_0) {\n        let convertedValue_0 := convert_t_uint256_to_t_uint256(value_0)\n        sstore(slot, update_byte_slice_dynamic32(sload(slot), offset, prepare_store_t_uint256(convertedValue_0)))\n    }\n\n    function zero_value_for_split_t_uint256() -> ret {\n        ret := 0\n    }\n\n    function storage_set_to_zero_t_uint256(slot, offset) {\n        let zero_0 := zero_value_for_split_t_uint256()\n        update_storage_value_t_uint256_to_t_uint256(slot, offset, zero_0)\n    }\n\n    function clear_storage_range_t_bytes1(start, end) {\n        for {} lt(start, end) { start := add(start, 1) }\n        {\n            storage_set_to_zero_t_uint256(start, 0)\n        }\n    }\n\n    function clean_up_bytearray_end_slots_t_string_storage(array, len, startIndex) {\n\n        if gt(len, 31) {\n            let dataArea := array_dataslot_t_string_storage(array)\n            let deleteStart := add(dataArea, divide_by_32_ceil(startIndex))\n            // If we are clearing array to be short byte array, we want to clear only data starting from array data area.\n            if lt(startIndex, 32) { deleteStart := dataArea }\n            clear_storage_range_t_bytes1(deleteStart, add(dataArea, divide_by_32_ceil(len)))\n        }\n\n    }\n\n    function shift_right_unsigned_dynamic(bits, value) -> newValue {\n        newValue :=\n\n        shr(bits, value)\n\n    }\n\n    function mask_bytes_dynamic(data, bytes) -> result {\n        let mask := not(shift_right_unsigned_dynamic(mul(8, bytes), not(0)))\n        result := and(data, mask)\n    }\n    function extract_used_part_and_set_length_of_short_byte_array(data, len) -> used {\n        // we want to save only elements that are part of the array after resizing\n        // others should be set to zero\n        data := mask_bytes_dynamic(data, len)\n        used := or(data, mul(2, len))\n    }\n    function copy_byte_array_to_storage_from_t_string_memory_ptr_to_t_string_storage(slot, src) {\n\n        let newLen := array_length_t_string_memory_ptr(src)\n        // Make sure array length is sane\n        if gt(newLen, 0xffffffffffffffff) { panic_error_0x41() }\n\n        let oldLen := extract_byte_array_length(sload(slot))\n\n        // potentially truncate data\n        clean_up_bytearray_end_slots_t_string_storage(slot, oldLen, newLen)\n\n        let srcOffset := 0\n\n        srcOffset := 0x20\n\n        switch gt(newLen, 31)\n        case 1 {\n            let loopEnd := and(newLen, not(0x1f))\n\n            let dstPtr := array_dataslot_t_string_storage(slot)\n            let i := 0\n            for { } lt(i, loopEnd) { i := add(i, 0x20) } {\n                sstore(dstPtr, mload(add(src, srcOffset)))\n                dstPtr := add(dstPtr, 1)\n                srcOffset := add(srcOffset, 32)\n            }\n            if lt(loopEnd, newLen) {\n                let lastValue := mload(add(src, srcOffset))\n                sstore(dstPtr, mask_bytes_dynamic(lastValue, and(newLen, 0x1f)))\n            }\n            sstore(slot, add(mul(newLen, 2), 1))\n        }\n        default {\n            let value := 0\n            if newLen {\n                value := mload(add(src, srcOffset))\n            }\n            sstore(slot, extract_used_part_and_set_length_of_short_byte_array(value, newLen))\n        }\n    }\n\n}\n",
									"id": 1,
									"language": "Yul",
									"name": "#utility.yul"
								}
							],
							"linkReferences": {},
							"object": "608060405234801561000f575f80fd5b506040516110b33803806110b383398181016040528101906100319190610289565b335f806101000a81548173ffffffffffffffffffffffffffffffffffffffff021916908373ffffffffffffffffffffffffffffffffffffffff1602179055506040518060a001604052808581526020018481526020018381526020018281526020015f60028111156100a6576100a561035d565b5b81525060015f820151815f0190816100be9190610597565b5060208201518160010190816100d49190610597565b5060408201518160020190816100ea9190610597565b5060608201518160030190816101009190610597565b506080820151816004015f6101000a81548160ff0219169083600281111561012b5761012a61035d565b5b021790555090505050505050610666565b5f604051905090565b5f80fd5b5f80fd5b5f80fd5b5f80fd5b5f601f19601f8301169050919050565b7f4e487b71000000000000000000000000000000000000000000000000000000005f52604160045260245ffd5b61019b82610155565b810181811067ffffffffffffffff821117156101ba576101b9610165565b5b80604052505050565b5f6101cc61013c565b90506101d88282610192565b919050565b5f67ffffffffffffffff8211156101f7576101f6610165565b5b61020082610155565b9050602081019050919050565b8281835e5f83830152505050565b5f61022d610228846101dd565b6101c3565b90508281526020810184848401111561024957610248610151565b5b61025484828561020d565b509392505050565b5f82601f8301126102705761026f61014d565b5b815161028084826020860161021b565b91505092915050565b5f805f80608085870312156102a1576102a0610145565b5b5f85015167ffffffffffffffff8111156102be576102bd610149565b5b6102ca8782880161025c565b945050602085015167ffffffffffffffff8111156102eb576102ea610149565b5b6102f78782880161025c565b935050604085015167ffffffffffffffff81111561031857610317610149565b5b6103248782880161025c565b925050606085015167ffffffffffffffff81111561034557610344610149565b5b6103518782880161025c565b91505092959194509250565b7f4e487b71000000000000000000000000000000000000000000000000000000005f52602160045260245ffd5b5f81519050919050565b7f4e487b71000000000000000000000000000000000000000000000000000000005f52602260045260245ffd5b5f60028204905060018216806103d857607f821691505b6020821081036103eb576103ea610394565b5b50919050565b5f819050815f5260205f209050919050565b5f6020601f8301049050919050565b5f82821b905092915050565b5f6008830261044d7fffffffffffffffffffffffffffffffffffffffffffffffffffffffffffffffff82610412565b6104578683610412565b95508019841693508086168417925050509392505050565b5f819050919050565b5f819050919050565b5f61049b6104966104918461046f565b610478565b61046f565b9050919050565b5f819050919050565b6104b483610481565b6104c86104c0826104a2565b84845461041e565b825550505050565b5f90565b6104dc6104d0565b6104e78184846104ab565b505050565b5b8181101561050a576104ff5f826104d4565b6001810190506104ed565b5050565b601f82111561054f57610520816103f1565b61052984610403565b81016020851015610538578190505b61054c61054485610403565b8301826104ec565b50505b505050565b5f82821c905092915050565b5f61056f5f1984600802610554565b1980831691505092915050565b5f6105878383610560565b9150826002028217905092915050565b6105a08261038a565b67ffffffffffffffff8111156105b9576105b8610165565b5b6105c382546103c1565b6105ce82828561050e565b5f60209050601f8311600181146105ff575f84156105ed578287015190505b6105f7858261057c565b86555061065e565b601f19841661060d866103f1565b5f5b828110156106345784890151825560018201915060208501945060208101905061060f565b86831015610651578489015161064d601f891682610560565b8355505b6001600288020188555050505b505050505050565b610a40806106735f395ff3fe608060405234801561000f575f80fd5b5060043610610055575f3560e01c806307043d0a14610059578063a6c3de5e1461007b578063b2daea241461009d578063bd96bd20146100b9578063f9714ae6146100d7575b5f80fd5b6100616100f5565b6040516100729594939291906107e1565b60405180910390f35b610083610359565b6040516100949594939291906107e1565b60405180910390f35b6100b760048036038101906100b29190610875565b6105a0565b005b6100c16106b4565b6040516100ce91906108df565b60405180910390f35b6100df6106d7565b6040516100ec91906108df565b60405180910390f35b6060806060805f60015f01600180016001600201600160030160016004015f9054906101000a900460ff1684805461012c90610925565b80601f016020809104026020016040519081016040528092919081815260200182805461015890610925565b80156101a35780601f1061017a576101008083540402835291602001916101a3565b820191905f5260205f20905b81548152906001019060200180831161018657829003601f168201915b505050505094508380546101b690610925565b80601f01602080910402602001604051908101604052809291908181526020018280546101e290610925565b801561022d5780601f106102045761010080835404028352916020019161022d565b820191905f5260205f20905b81548152906001019060200180831161021057829003601f168201915b5050505050935082805461024090610925565b80601f016020809104026020016040519081016040528092919081815260200182805461026c90610925565b80156102b75780601f1061028e576101008083540402835291602001916102b7565b820191905f5260205f20905b81548152906001019060200180831161029a57829003601f168201915b505050505092508180546102ca90610925565b80601f01602080910402602001604051908101604052809291908181526020018280546102f690610925565b80156103415780601f1061031857610100808354040283529160200191610341565b820191905f5260205f20905b81548152906001019060200180831161032457829003601f168201915b50505050509150945094509450945094509091929394565b6001805f01805461036990610925565b80601f016020809104026020016040519081016040528092919081815260200182805461039590610925565b80156103e05780601f106103b7576101008083540402835291602001916103e0565b820191905f5260205f20905b8154815290600101906020018083116103c357829003601f168201915b5050505050908060010180546103f590610925565b80601f016020809104026020016040519081016040528092919081815260200182805461042190610925565b801561046c5780601f106104435761010080835404028352916020019161046c565b820191905f5260205f20905b81548152906001019060200180831161044f57829003601f168201915b50505050509080600201805461048190610925565b80601f01602080910402602001604051908101604052809291908181526020018280546104ad90610925565b80156104f85780601f106104cf576101008083540402835291602001916104f8565b820191905f5260205f20905b8154815290600101906020018083116104db57829003601f168201915b50505050509080600301805461050d90610925565b80601f016020809104026020016040519081016040528092919081815260200182805461053990610925565b80156105845780601f1061055b57610100808354040283529160200191610584565b820191905f5260205f20905b81548152906001019060200180831161056757829003601f168201915b505050505090806004015f9054906101000a900460ff16905085565b5f8054906101000a900473ffffffffffffffffffffffffffffffffffffffff1673ffffffffffffffffffffffffffffffffffffffff163373ffffffffffffffffffffffffffffffffffffffff161461062d576040517f08c379a0000000000000000000000000000000000000000000000000000000008152600401610624906109c5565b60405180910390fd5b8060016004015f6101000a81548160ff021916908360028111156106545761065361076e565b5b02179055507f11b808f372c89671f30b379e4566084f338bd020874bff5c82139c6ba0d4392a5f8054906101000a900473ffffffffffffffffffffffffffffffffffffffff16826040516106a99291906109e3565b60405180910390a150565b5f8054906101000a900473ffffffffffffffffffffffffffffffffffffffff1681565b5f805f9054906101000a900473ffffffffffffffffffffffffffffffffffffffff16905090565b5f81519050919050565b5f82825260208201905092915050565b8281835e5f83830152505050565b5f601f19601f8301169050919050565b5f610740826106fe565b61074a8185610708565b935061075a818560208601610718565b61076381610726565b840191505092915050565b7f4e487b71000000000000000000000000000000000000000000000000000000005f52602160045260245ffd5b600381106107ac576107ab61076e565b5b50565b5f8190506107bc8261079b565b919050565b5f6107cb826107af565b9050919050565b6107db816107c1565b82525050565b5f60a0820190508181035f8301526107f98188610736565b9050818103602083015261080d8187610736565b905081810360408301526108218186610736565b905081810360608301526108358185610736565b905061084460808301846107d2565b9695505050505050565b5f80fd5b6003811061085e575f80fd5b50565b5f8135905061086f81610852565b92915050565b5f6020828403121561088a5761088961084e565b5b5f61089784828501610861565b91505092915050565b5f73ffffffffffffffffffffffffffffffffffffffff82169050919050565b5f6108c9826108a0565b9050919050565b6108d9816108bf565b82525050565b5f6020820190506108f25f8301846108d0565b92915050565b7f4e487b71000000000000000000000000000000000000000000000000000000005f52602260045260245ffd5b5f600282049050600182168061093c57607f821691505b60208210810361094f5761094e6108f8565b5b50919050565b7f4f6e6c79207468652070617469656e742063616e20706572666f726d207468695f8201527f7320616374696f6e2e0000000000000000000000000000000000000000000000602082015250565b5f6109af602983610708565b91506109ba82610955565b604082019050919050565b5f6020820190508181035f8301526109dc816109a3565b9050919050565b5f6040820190506109f65f8301856108d0565b610a0360208301846107d2565b939250505056fea26469706673582212203383d975504b02882d43bfbc08e6148e7eb30a26bdc5e264cff71c8869942d5364736f6c634300081a0033",
							"opcodes": "PUSH1 0x80 PUSH1 0x40 MSTORE CALLVALUE DUP1 ISZERO PUSH2 0xF JUMPI PUSH0 DUP1 REVERT JUMPDEST POP PUSH1 0x40 MLOAD PUSH2 0x10B3 CODESIZE SUB DUP1 PUSH2 0x10B3 DUP4 CODECOPY DUP2 DUP2 ADD PUSH1 0x40 MSTORE DUP2 ADD SWAP1 PUSH2 0x31 SWAP2 SWAP1 PUSH2 0x289 JUMP JUMPDEST CALLER PUSH0 DUP1 PUSH2 0x100 EXP DUP2 SLOAD DUP2 PUSH20 0xFFFFFFFFFFFFFFFFFFFFFFFFFFFFFFFFFFFFFFFF MUL NOT AND SWAP1 DUP4 PUSH20 0xFFFFFFFFFFFFFFFFFFFFFFFFFFFFFFFFFFFFFFFF AND MUL OR SWAP1 SSTORE POP PUSH1 0x40 MLOAD DUP1 PUSH1 0xA0 ADD PUSH1 0x40 MSTORE DUP1 DUP6 DUP2 MSTORE PUSH1 0x20 ADD DUP5 DUP2 MSTORE PUSH1 0x20 ADD DUP4 DUP2 MSTORE PUSH1 0x20 ADD DUP3 DUP2 MSTORE PUSH1 0x20 ADD PUSH0 PUSH1 0x2 DUP2 GT ISZERO PUSH2 0xA6 JUMPI PUSH2 0xA5 PUSH2 0x35D JUMP JUMPDEST JUMPDEST DUP2 MSTORE POP PUSH1 0x1 PUSH0 DUP3 ADD MLOAD DUP2 PUSH0 ADD SWAP1 DUP2 PUSH2 0xBE SWAP2 SWAP1 PUSH2 0x597 JUMP JUMPDEST POP PUSH1 0x20 DUP3 ADD MLOAD DUP2 PUSH1 0x1 ADD SWAP1 DUP2 PUSH2 0xD4 SWAP2 SWAP1 PUSH2 0x597 JUMP JUMPDEST POP PUSH1 0x40 DUP3 ADD MLOAD DUP2 PUSH1 0x2 ADD SWAP1 DUP2 PUSH2 0xEA SWAP2 SWAP1 PUSH2 0x597 JUMP JUMPDEST POP PUSH1 0x60 DUP3 ADD MLOAD DUP2 PUSH1 0x3 ADD SWAP1 DUP2 PUSH2 0x100 SWAP2 SWAP1 PUSH2 0x597 JUMP JUMPDEST POP PUSH1 0x80 DUP3 ADD MLOAD DUP2 PUSH1 0x4 ADD PUSH0 PUSH2 0x100 EXP DUP2 SLOAD DUP2 PUSH1 0xFF MUL NOT AND SWAP1 DUP4 PUSH1 0x2 DUP2 GT ISZERO PUSH2 0x12B JUMPI PUSH2 0x12A PUSH2 0x35D JUMP JUMPDEST JUMPDEST MUL OR SWAP1 SSTORE POP SWAP1 POP POP POP POP POP POP PUSH2 0x666 JUMP JUMPDEST PUSH0 PUSH1 0x40 MLOAD SWAP1 POP SWAP1 JUMP JUMPDEST PUSH0 DUP1 REVERT JUMPDEST PUSH0 DUP1 REVERT JUMPDEST PUSH0 DUP1 REVERT JUMPDEST PUSH0 DUP1 REVERT JUMPDEST PUSH0 PUSH1 0x1F NOT PUSH1 0x1F DUP4 ADD AND SWAP1 POP SWAP2 SWAP1 POP JUMP JUMPDEST PUSH32 0x4E487B7100000000000000000000000000000000000000000000000000000000 PUSH0 MSTORE PUSH1 0x41 PUSH1 0x4 MSTORE PUSH1 0x24 PUSH0 REVERT JUMPDEST PUSH2 0x19B DUP3 PUSH2 0x155 JUMP JUMPDEST DUP2 ADD DUP2 DUP2 LT PUSH8 0xFFFFFFFFFFFFFFFF DUP3 GT OR ISZERO PUSH2 0x1BA JUMPI PUSH2 0x1B9 PUSH2 0x165 JUMP JUMPDEST JUMPDEST DUP1 PUSH1 0x40 MSTORE POP POP POP JUMP JUMPDEST PUSH0 PUSH2 0x1CC PUSH2 0x13C JUMP JUMPDEST SWAP1 POP PUSH2 0x1D8 DUP3 DUP3 PUSH2 0x192 JUMP JUMPDEST SWAP2 SWAP1 POP JUMP JUMPDEST PUSH0 PUSH8 0xFFFFFFFFFFFFFFFF DUP3 GT ISZERO PUSH2 0x1F7 JUMPI PUSH2 0x1F6 PUSH2 0x165 JUMP JUMPDEST JUMPDEST PUSH2 0x200 DUP3 PUSH2 0x155 JUMP JUMPDEST SWAP1 POP PUSH1 0x20 DUP2 ADD SWAP1 POP SWAP2 SWAP1 POP JUMP JUMPDEST DUP3 DUP2 DUP4 MCOPY PUSH0 DUP4 DUP4 ADD MSTORE POP POP POP JUMP JUMPDEST PUSH0 PUSH2 0x22D PUSH2 0x228 DUP5 PUSH2 0x1DD JUMP JUMPDEST PUSH2 0x1C3 JUMP JUMPDEST SWAP1 POP DUP3 DUP2 MSTORE PUSH1 0x20 DUP2 ADD DUP5 DUP5 DUP5 ADD GT ISZERO PUSH2 0x249 JUMPI PUSH2 0x248 PUSH2 0x151 JUMP JUMPDEST JUMPDEST PUSH2 0x254 DUP5 DUP3 DUP6 PUSH2 0x20D JUMP JUMPDEST POP SWAP4 SWAP3 POP POP POP JUMP JUMPDEST PUSH0 DUP3 PUSH1 0x1F DUP4 ADD SLT PUSH2 0x270 JUMPI PUSH2 0x26F PUSH2 0x14D JUMP JUMPDEST JUMPDEST DUP2 MLOAD PUSH2 0x280 DUP5 DUP3 PUSH1 0x20 DUP7 ADD PUSH2 0x21B JUMP JUMPDEST SWAP2 POP POP SWAP3 SWAP2 POP POP JUMP JUMPDEST PUSH0 DUP1 PUSH0 DUP1 PUSH1 0x80 DUP6 DUP8 SUB SLT ISZERO PUSH2 0x2A1 JUMPI PUSH2 0x2A0 PUSH2 0x145 JUMP JUMPDEST JUMPDEST PUSH0 DUP6 ADD MLOAD PUSH8 0xFFFFFFFFFFFFFFFF DUP2 GT ISZERO PUSH2 0x2BE JUMPI PUSH2 0x2BD PUSH2 0x149 JUMP JUMPDEST JUMPDEST PUSH2 0x2CA DUP8 DUP3 DUP9 ADD PUSH2 0x25C JUMP JUMPDEST SWAP5 POP POP PUSH1 0x20 DUP6 ADD MLOAD PUSH8 0xFFFFFFFFFFFFFFFF DUP2 GT ISZERO PUSH2 0x2EB JUMPI PUSH2 0x2EA PUSH2 0x149 JUMP JUMPDEST JUMPDEST PUSH2 0x2F7 DUP8 DUP3 DUP9 ADD PUSH2 0x25C JUMP JUMPDEST SWAP4 POP POP PUSH1 0x40 DUP6 ADD MLOAD PUSH8 0xFFFFFFFFFFFFFFFF DUP2 GT ISZERO PUSH2 0x318 JUMPI PUSH2 0x317 PUSH2 0x149 JUMP JUMPDEST JUMPDEST PUSH2 0x324 DUP8 DUP3 DUP9 ADD PUSH2 0x25C JUMP JUMPDEST SWAP3 POP POP PUSH1 0x60 DUP6 ADD MLOAD PUSH8 0xFFFFFFFFFFFFFFFF DUP2 GT ISZERO PUSH2 0x345 JUMPI PUSH2 0x344 PUSH2 0x149 JUMP JUMPDEST JUMPDEST PUSH2 0x351 DUP8 DUP3 DUP9 ADD PUSH2 0x25C JUMP JUMPDEST SWAP2 POP POP SWAP3 SWAP6 SWAP2 SWAP5 POP SWAP3 POP JUMP JUMPDEST PUSH32 0x4E487B7100000000000000000000000000000000000000000000000000000000 PUSH0 MSTORE PUSH1 0x21 PUSH1 0x4 MSTORE PUSH1 0x24 PUSH0 REVERT JUMPDEST PUSH0 DUP2 MLOAD SWAP1 POP SWAP2 SWAP1 POP JUMP JUMPDEST PUSH32 0x4E487B7100000000000000000000000000000000000000000000000000000000 PUSH0 MSTORE PUSH1 0x22 PUSH1 0x4 MSTORE PUSH1 0x24 PUSH0 REVERT JUMPDEST PUSH0 PUSH1 0x2 DUP3 DIV SWAP1 POP PUSH1 0x1 DUP3 AND DUP1 PUSH2 0x3D8 JUMPI PUSH1 0x7F DUP3 AND SWAP2 POP JUMPDEST PUSH1 0x20 DUP3 LT DUP2 SUB PUSH2 0x3EB JUMPI PUSH2 0x3EA PUSH2 0x394 JUMP JUMPDEST JUMPDEST POP SWAP2 SWAP1 POP JUMP JUMPDEST PUSH0 DUP2 SWAP1 POP DUP2 PUSH0 MSTORE PUSH1 0x20 PUSH0 KECCAK256 SWAP1 POP SWAP2 SWAP1 POP JUMP JUMPDEST PUSH0 PUSH1 0x20 PUSH1 0x1F DUP4 ADD DIV SWAP1 POP SWAP2 SWAP1 POP JUMP JUMPDEST PUSH0 DUP3 DUP3 SHL SWAP1 POP SWAP3 SWAP2 POP POP JUMP JUMPDEST PUSH0 PUSH1 0x8 DUP4 MUL PUSH2 0x44D PUSH32 0xFFFFFFFFFFFFFFFFFFFFFFFFFFFFFFFFFFFFFFFFFFFFFFFFFFFFFFFFFFFFFFFF DUP3 PUSH2 0x412 JUMP JUMPDEST PUSH2 0x457 DUP7 DUP4 PUSH2 0x412 JUMP JUMPDEST SWAP6 POP DUP1 NOT DUP5 AND SWAP4 POP DUP1 DUP7 AND DUP5 OR SWAP3 POP POP POP SWAP4 SWAP3 POP POP POP JUMP JUMPDEST PUSH0 DUP2 SWAP1 POP SWAP2 SWAP1 POP JUMP JUMPDEST PUSH0 DUP2 SWAP1 POP SWAP2 SWAP1 POP JUMP JUMPDEST PUSH0 PUSH2 0x49B PUSH2 0x496 PUSH2 0x491 DUP5 PUSH2 0x46F JUMP JUMPDEST PUSH2 0x478 JUMP JUMPDEST PUSH2 0x46F JUMP JUMPDEST SWAP1 POP SWAP2 SWAP1 POP JUMP JUMPDEST PUSH0 DUP2 SWAP1 POP SWAP2 SWAP1 POP JUMP JUMPDEST PUSH2 0x4B4 DUP4 PUSH2 0x481 JUMP JUMPDEST PUSH2 0x4C8 PUSH2 0x4C0 DUP3 PUSH2 0x4A2 JUMP JUMPDEST DUP5 DUP5 SLOAD PUSH2 0x41E JUMP JUMPDEST DUP3 SSTORE POP POP POP POP JUMP JUMPDEST PUSH0 SWAP1 JUMP JUMPDEST PUSH2 0x4DC PUSH2 0x4D0 JUMP JUMPDEST PUSH2 0x4E7 DUP2 DUP5 DUP5 PUSH2 0x4AB JUMP JUMPDEST POP POP POP JUMP JUMPDEST JUMPDEST DUP2 DUP2 LT ISZERO PUSH2 0x50A JUMPI PUSH2 0x4FF PUSH0 DUP3 PUSH2 0x4D4 JUMP JUMPDEST PUSH1 0x1 DUP2 ADD SWAP1 POP PUSH2 0x4ED JUMP JUMPDEST POP POP JUMP JUMPDEST PUSH1 0x1F DUP3 GT ISZERO PUSH2 0x54F JUMPI PUSH2 0x520 DUP2 PUSH2 0x3F1 JUMP JUMPDEST PUSH2 0x529 DUP5 PUSH2 0x403 JUMP JUMPDEST DUP2 ADD PUSH1 0x20 DUP6 LT ISZERO PUSH2 0x538 JUMPI DUP2 SWAP1 POP JUMPDEST PUSH2 0x54C PUSH2 0x544 DUP6 PUSH2 0x403 JUMP JUMPDEST DUP4 ADD DUP3 PUSH2 0x4EC JUMP JUMPDEST POP POP JUMPDEST POP POP POP JUMP JUMPDEST PUSH0 DUP3 DUP3 SHR SWAP1 POP SWAP3 SWAP2 POP POP JUMP JUMPDEST PUSH0 PUSH2 0x56F PUSH0 NOT DUP5 PUSH1 0x8 MUL PUSH2 0x554 JUMP JUMPDEST NOT DUP1 DUP4 AND SWAP2 POP POP SWAP3 SWAP2 POP POP JUMP JUMPDEST PUSH0 PUSH2 0x587 DUP4 DUP4 PUSH2 0x560 JUMP JUMPDEST SWAP2 POP DUP3 PUSH1 0x2 MUL DUP3 OR SWAP1 POP SWAP3 SWAP2 POP POP JUMP JUMPDEST PUSH2 0x5A0 DUP3 PUSH2 0x38A JUMP JUMPDEST PUSH8 0xFFFFFFFFFFFFFFFF DUP2 GT ISZERO PUSH2 0x5B9 JUMPI PUSH2 0x5B8 PUSH2 0x165 JUMP JUMPDEST JUMPDEST PUSH2 0x5C3 DUP3 SLOAD PUSH2 0x3C1 JUMP JUMPDEST PUSH2 0x5CE DUP3 DUP3 DUP6 PUSH2 0x50E JUMP JUMPDEST PUSH0 PUSH1 0x20 SWAP1 POP PUSH1 0x1F DUP4 GT PUSH1 0x1 DUP2 EQ PUSH2 0x5FF JUMPI PUSH0 DUP5 ISZERO PUSH2 0x5ED JUMPI DUP3 DUP8 ADD MLOAD SWAP1 POP JUMPDEST PUSH2 0x5F7 DUP6 DUP3 PUSH2 0x57C JUMP JUMPDEST DUP7 SSTORE POP PUSH2 0x65E JUMP JUMPDEST PUSH1 0x1F NOT DUP5 AND PUSH2 0x60D DUP7 PUSH2 0x3F1 JUMP JUMPDEST PUSH0 JUMPDEST DUP3 DUP2 LT ISZERO PUSH2 0x634 JUMPI DUP5 DUP10 ADD MLOAD DUP3 SSTORE PUSH1 0x1 DUP3 ADD SWAP2 POP PUSH1 0x20 DUP6 ADD SWAP5 POP PUSH1 0x20 DUP2 ADD SWAP1 POP PUSH2 0x60F JUMP JUMPDEST DUP7 DUP4 LT ISZERO PUSH2 0x651 JUMPI DUP5 DUP10 ADD MLOAD PUSH2 0x64D PUSH1 0x1F DUP10 AND DUP3 PUSH2 0x560 JUMP JUMPDEST DUP4 SSTORE POP JUMPDEST PUSH1 0x1 PUSH1 0x2 DUP9 MUL ADD DUP9 SSTORE POP POP POP JUMPDEST POP POP POP POP POP POP JUMP JUMPDEST PUSH2 0xA40 DUP1 PUSH2 0x673 PUSH0 CODECOPY PUSH0 RETURN INVALID PUSH1 0x80 PUSH1 0x40 MSTORE CALLVALUE DUP1 ISZERO PUSH2 0xF JUMPI PUSH0 DUP1 REVERT JUMPDEST POP PUSH1 0x4 CALLDATASIZE LT PUSH2 0x55 JUMPI PUSH0 CALLDATALOAD PUSH1 0xE0 SHR DUP1 PUSH4 0x7043D0A EQ PUSH2 0x59 JUMPI DUP1 PUSH4 0xA6C3DE5E EQ PUSH2 0x7B JUMPI DUP1 PUSH4 0xB2DAEA24 EQ PUSH2 0x9D JUMPI DUP1 PUSH4 0xBD96BD20 EQ PUSH2 0xB9 JUMPI DUP1 PUSH4 0xF9714AE6 EQ PUSH2 0xD7 JUMPI JUMPDEST PUSH0 DUP1 REVERT JUMPDEST PUSH2 0x61 PUSH2 0xF5 JUMP JUMPDEST PUSH1 0x40 MLOAD PUSH2 0x72 SWAP6 SWAP5 SWAP4 SWAP3 SWAP2 SWAP1 PUSH2 0x7E1 JUMP JUMPDEST PUSH1 0x40 MLOAD DUP1 SWAP2 SUB SWAP1 RETURN JUMPDEST PUSH2 0x83 PUSH2 0x359 JUMP JUMPDEST PUSH1 0x40 MLOAD PUSH2 0x94 SWAP6 SWAP5 SWAP4 SWAP3 SWAP2 SWAP1 PUSH2 0x7E1 JUMP JUMPDEST PUSH1 0x40 MLOAD DUP1 SWAP2 SUB SWAP1 RETURN JUMPDEST PUSH2 0xB7 PUSH1 0x4 DUP1 CALLDATASIZE SUB DUP2 ADD SWAP1 PUSH2 0xB2 SWAP2 SWAP1 PUSH2 0x875 JUMP JUMPDEST PUSH2 0x5A0 JUMP JUMPDEST STOP JUMPDEST PUSH2 0xC1 PUSH2 0x6B4 JUMP JUMPDEST PUSH1 0x40 MLOAD PUSH2 0xCE SWAP2 SWAP1 PUSH2 0x8DF JUMP JUMPDEST PUSH1 0x40 MLOAD DUP1 SWAP2 SUB SWAP1 RETURN JUMPDEST PUSH2 0xDF PUSH2 0x6D7 JUMP JUMPDEST PUSH1 0x40 MLOAD PUSH2 0xEC SWAP2 SWAP1 PUSH2 0x8DF JUMP JUMPDEST PUSH1 0x40 MLOAD DUP1 SWAP2 SUB SWAP1 RETURN JUMPDEST PUSH1 0x60 DUP1 PUSH1 0x60 DUP1 PUSH0 PUSH1 0x1 PUSH0 ADD PUSH1 0x1 DUP1 ADD PUSH1 0x1 PUSH1 0x2 ADD PUSH1 0x1 PUSH1 0x3 ADD PUSH1 0x1 PUSH1 0x4 ADD PUSH0 SWAP1 SLOAD SWAP1 PUSH2 0x100 EXP SWAP1 DIV PUSH1 0xFF AND DUP5 DUP1 SLOAD PUSH2 0x12C SWAP1 PUSH2 0x925 JUMP JUMPDEST DUP1 PUSH1 0x1F ADD PUSH1 0x20 DUP1 SWAP2 DIV MUL PUSH1 0x20 ADD PUSH1 0x40 MLOAD SWAP1 DUP2 ADD PUSH1 0x40 MSTORE DUP1 SWAP3 SWAP2 SWAP1 DUP2 DUP2 MSTORE PUSH1 0x20 ADD DUP3 DUP1 SLOAD PUSH2 0x158 SWAP1 PUSH2 0x925 JUMP JUMPDEST DUP1 ISZERO PUSH2 0x1A3 JUMPI DUP1 PUSH1 0x1F LT PUSH2 0x17A JUMPI PUSH2 0x100 DUP1 DUP4 SLOAD DIV MUL DUP4 MSTORE SWAP2 PUSH1 0x20 ADD SWAP2 PUSH2 0x1A3 JUMP JUMPDEST DUP3 ADD SWAP2 SWAP1 PUSH0 MSTORE PUSH1 0x20 PUSH0 KECCAK256 SWAP1 JUMPDEST DUP2 SLOAD DUP2 MSTORE SWAP1 PUSH1 0x1 ADD SWAP1 PUSH1 0x20 ADD DUP1 DUP4 GT PUSH2 0x186 JUMPI DUP3 SWAP1 SUB PUSH1 0x1F AND DUP3 ADD SWAP2 JUMPDEST POP POP POP POP POP SWAP5 POP DUP4 DUP1 SLOAD PUSH2 0x1B6 SWAP1 PUSH2 0x925 JUMP JUMPDEST DUP1 PUSH1 0x1F ADD PUSH1 0x20 DUP1 SWAP2 DIV MUL PUSH1 0x20 ADD PUSH1 0x40 MLOAD SWAP1 DUP2 ADD PUSH1 0x40 MSTORE DUP1 SWAP3 SWAP2 SWAP1 DUP2 DUP2 MSTORE PUSH1 0x20 ADD DUP3 DUP1 SLOAD PUSH2 0x1E2 SWAP1 PUSH2 0x925 JUMP JUMPDEST DUP1 ISZERO PUSH2 0x22D JUMPI DUP1 PUSH1 0x1F LT PUSH2 0x204 JUMPI PUSH2 0x100 DUP1 DUP4 SLOAD DIV MUL DUP4 MSTORE SWAP2 PUSH1 0x20 ADD SWAP2 PUSH2 0x22D JUMP JUMPDEST DUP3 ADD SWAP2 SWAP1 PUSH0 MSTORE PUSH1 0x20 PUSH0 KECCAK256 SWAP1 JUMPDEST DUP2 SLOAD DUP2 MSTORE SWAP1 PUSH1 0x1 ADD SWAP1 PUSH1 0x20 ADD DUP1 DUP4 GT PUSH2 0x210 JUMPI DUP3 SWAP1 SUB PUSH1 0x1F AND DUP3 ADD SWAP2 JUMPDEST POP POP POP POP POP SWAP4 POP DUP3 DUP1 SLOAD PUSH2 0x240 SWAP1 PUSH2 0x925 JUMP JUMPDEST DUP1 PUSH1 0x1F ADD PUSH1 0x20 DUP1 SWAP2 DIV MUL PUSH1 0x20 ADD PUSH1 0x40 MLOAD SWAP1 DUP2 ADD PUSH1 0x40 MSTORE DUP1 SWAP3 SWAP2 SWAP1 DUP2 DUP2 MSTORE PUSH1 0x20 ADD DUP3 DUP1 SLOAD PUSH2 0x26C SWAP1 PUSH2 0x925 JUMP JUMPDEST DUP1 ISZERO PUSH2 0x2B7 JUMPI DUP1 PUSH1 0x1F LT PUSH2 0x28E JUMPI PUSH2 0x100 DUP1 DUP4 SLOAD DIV MUL DUP4 MSTORE SWAP2 PUSH1 0x20 ADD SWAP2 PUSH2 0x2B7 JUMP JUMPDEST DUP3 ADD SWAP2 SWAP1 PUSH0 MSTORE PUSH1 0x20 PUSH0 KECCAK256 SWAP1 JUMPDEST DUP2 SLOAD DUP2 MSTORE SWAP1 PUSH1 0x1 ADD SWAP1 PUSH1 0x20 ADD DUP1 DUP4 GT PUSH2 0x29A JUMPI DUP3 SWAP1 SUB PUSH1 0x1F AND DUP3 ADD SWAP2 JUMPDEST POP POP POP POP POP SWAP3 POP DUP2 DUP1 SLOAD PUSH2 0x2CA SWAP1 PUSH2 0x925 JUMP JUMPDEST DUP1 PUSH1 0x1F ADD PUSH1 0x20 DUP1 SWAP2 DIV MUL PUSH1 0x20 ADD PUSH1 0x40 MLOAD SWAP1 DUP2 ADD PUSH1 0x40 MSTORE DUP1 SWAP3 SWAP2 SWAP1 DUP2 DUP2 MSTORE PUSH1 0x20 ADD DUP3 DUP1 SLOAD PUSH2 0x2F6 SWAP1 PUSH2 0x925 JUMP JUMPDEST DUP1 ISZERO PUSH2 0x341 JUMPI DUP1 PUSH1 0x1F LT PUSH2 0x318 JUMPI PUSH2 0x100 DUP1 DUP4 SLOAD DIV MUL DUP4 MSTORE SWAP2 PUSH1 0x20 ADD SWAP2 PUSH2 0x341 JUMP JUMPDEST DUP3 ADD SWAP2 SWAP1 PUSH0 MSTORE PUSH1 0x20 PUSH0 KECCAK256 SWAP1 JUMPDEST DUP2 SLOAD DUP2 MSTORE SWAP1 PUSH1 0x1 ADD SWAP1 PUSH1 0x20 ADD DUP1 DUP4 GT PUSH2 0x324 JUMPI DUP3 SWAP1 SUB PUSH1 0x1F AND DUP3 ADD SWAP2 JUMPDEST POP POP POP POP POP SWAP2 POP SWAP5 POP SWAP5 POP SWAP5 POP SWAP5 POP SWAP5 POP SWAP1 SWAP2 SWAP3 SWAP4 SWAP5 JUMP JUMPDEST PUSH1 0x1 DUP1 PUSH0 ADD DUP1 SLOAD PUSH2 0x369 SWAP1 PUSH2 0x925 JUMP JUMPDEST DUP1 PUSH1 0x1F ADD PUSH1 0x20 DUP1 SWAP2 DIV MUL PUSH1 0x20 ADD PUSH1 0x40 MLOAD SWAP1 DUP2 ADD PUSH1 0x40 MSTORE DUP1 SWAP3 SWAP2 SWAP1 DUP2 DUP2 MSTORE PUSH1 0x20 ADD DUP3 DUP1 SLOAD PUSH2 0x395 SWAP1 PUSH2 0x925 JUMP JUMPDEST DUP1 ISZERO PUSH2 0x3E0 JUMPI DUP1 PUSH1 0x1F LT PUSH2 0x3B7 JUMPI PUSH2 0x100 DUP1 DUP4 SLOAD DIV MUL DUP4 MSTORE SWAP2 PUSH1 0x20 ADD SWAP2 PUSH2 0x3E0 JUMP JUMPDEST DUP3 ADD SWAP2 SWAP1 PUSH0 MSTORE PUSH1 0x20 PUSH0 KECCAK256 SWAP1 JUMPDEST DUP2 SLOAD DUP2 MSTORE SWAP1 PUSH1 0x1 ADD SWAP1 PUSH1 0x20 ADD DUP1 DUP4 GT PUSH2 0x3C3 JUMPI DUP3 SWAP1 SUB PUSH1 0x1F AND DUP3 ADD SWAP2 JUMPDEST POP POP POP POP POP SWAP1 DUP1 PUSH1 0x1 ADD DUP1 SLOAD PUSH2 0x3F5 SWAP1 PUSH2 0x925 JUMP JUMPDEST DUP1 PUSH1 0x1F ADD PUSH1 0x20 DUP1 SWAP2 DIV MUL PUSH1 0x20 ADD PUSH1 0x40 MLOAD SWAP1 DUP2 ADD PUSH1 0x40 MSTORE DUP1 SWAP3 SWAP2 SWAP1 DUP2 DUP2 MSTORE PUSH1 0x20 ADD DUP3 DUP1 SLOAD PUSH2 0x421 SWAP1 PUSH2 0x925 JUMP JUMPDEST DUP1 ISZERO PUSH2 0x46C JUMPI DUP1 PUSH1 0x1F LT PUSH2 0x443 JUMPI PUSH2 0x100 DUP1 DUP4 SLOAD DIV MUL DUP4 MSTORE SWAP2 PUSH1 0x20 ADD SWAP2 PUSH2 0x46C JUMP JUMPDEST DUP3 ADD SWAP2 SWAP1 PUSH0 MSTORE PUSH1 0x20 PUSH0 KECCAK256 SWAP1 JUMPDEST DUP2 SLOAD DUP2 MSTORE SWAP1 PUSH1 0x1 ADD SWAP1 PUSH1 0x20 ADD DUP1 DUP4 GT PUSH2 0x44F JUMPI DUP3 SWAP1 SUB PUSH1 0x1F AND DUP3 ADD SWAP2 JUMPDEST POP POP POP POP POP SWAP1 DUP1 PUSH1 0x2 ADD DUP1 SLOAD PUSH2 0x481 SWAP1 PUSH2 0x925 JUMP JUMPDEST DUP1 PUSH1 0x1F ADD PUSH1 0x20 DUP1 SWAP2 DIV MUL PUSH1 0x20 ADD PUSH1 0x40 MLOAD SWAP1 DUP2 ADD PUSH1 0x40 MSTORE DUP1 SWAP3 SWAP2 SWAP1 DUP2 DUP2 MSTORE PUSH1 0x20 ADD DUP3 DUP1 SLOAD PUSH2 0x4AD SWAP1 PUSH2 0x925 JUMP JUMPDEST DUP1 ISZERO PUSH2 0x4F8 JUMPI DUP1 PUSH1 0x1F LT PUSH2 0x4CF JUMPI PUSH2 0x100 DUP1 DUP4 SLOAD DIV MUL DUP4 MSTORE SWAP2 PUSH1 0x20 ADD SWAP2 PUSH2 0x4F8 JUMP JUMPDEST DUP3 ADD SWAP2 SWAP1 PUSH0 MSTORE PUSH1 0x20 PUSH0 KECCAK256 SWAP1 JUMPDEST DUP2 SLOAD DUP2 MSTORE SWAP1 PUSH1 0x1 ADD SWAP1 PUSH1 0x20 ADD DUP1 DUP4 GT PUSH2 0x4DB JUMPI DUP3 SWAP1 SUB PUSH1 0x1F AND DUP3 ADD SWAP2 JUMPDEST POP POP POP POP POP SWAP1 DUP1 PUSH1 0x3 ADD DUP1 SLOAD PUSH2 0x50D SWAP1 PUSH2 0x925 JUMP JUMPDEST DUP1 PUSH1 0x1F ADD PUSH1 0x20 DUP1 SWAP2 DIV MUL PUSH1 0x20 ADD PUSH1 0x40 MLOAD SWAP1 DUP2 ADD PUSH1 0x40 MSTORE DUP1 SWAP3 SWAP2 SWAP1 DUP2 DUP2 MSTORE PUSH1 0x20 ADD DUP3 DUP1 SLOAD PUSH2 0x539 SWAP1 PUSH2 0x925 JUMP JUMPDEST DUP1 ISZERO PUSH2 0x584 JUMPI DUP1 PUSH1 0x1F LT PUSH2 0x55B JUMPI PUSH2 0x100 DUP1 DUP4 SLOAD DIV MUL DUP4 MSTORE SWAP2 PUSH1 0x20 ADD SWAP2 PUSH2 0x584 JUMP JUMPDEST DUP3 ADD SWAP2 SWAP1 PUSH0 MSTORE PUSH1 0x20 PUSH0 KECCAK256 SWAP1 JUMPDEST DUP2 SLOAD DUP2 MSTORE SWAP1 PUSH1 0x1 ADD SWAP1 PUSH1 0x20 ADD DUP1 DUP4 GT PUSH2 0x567 JUMPI DUP3 SWAP1 SUB PUSH1 0x1F AND DUP3 ADD SWAP2 JUMPDEST POP POP POP POP POP SWAP1 DUP1 PUSH1 0x4 ADD PUSH0 SWAP1 SLOAD SWAP1 PUSH2 0x100 EXP SWAP1 DIV PUSH1 0xFF AND SWAP1 POP DUP6 JUMP JUMPDEST PUSH0 DUP1 SLOAD SWAP1 PUSH2 0x100 EXP SWAP1 DIV PUSH20 0xFFFFFFFFFFFFFFFFFFFFFFFFFFFFFFFFFFFFFFFF AND PUSH20 0xFFFFFFFFFFFFFFFFFFFFFFFFFFFFFFFFFFFFFFFF AND CALLER PUSH20 0xFFFFFFFFFFFFFFFFFFFFFFFFFFFFFFFFFFFFFFFF AND EQ PUSH2 0x62D JUMPI PUSH1 0x40 MLOAD PUSH32 0x8C379A000000000000000000000000000000000000000000000000000000000 DUP2 MSTORE PUSH1 0x4 ADD PUSH2 0x624 SWAP1 PUSH2 0x9C5 JUMP JUMPDEST PUSH1 0x40 MLOAD DUP1 SWAP2 SUB SWAP1 REVERT JUMPDEST DUP1 PUSH1 0x1 PUSH1 0x4 ADD PUSH0 PUSH2 0x100 EXP DUP2 SLOAD DUP2 PUSH1 0xFF MUL NOT AND SWAP1 DUP4 PUSH1 0x2 DUP2 GT ISZERO PUSH2 0x654 JUMPI PUSH2 0x653 PUSH2 0x76E JUMP JUMPDEST JUMPDEST MUL OR SWAP1 SSTORE POP PUSH32 0x11B808F372C89671F30B379E4566084F338BD020874BFF5C82139C6BA0D4392A PUSH0 DUP1 SLOAD SWAP1 PUSH2 0x100 EXP SWAP1 DIV PUSH20 0xFFFFFFFFFFFFFFFFFFFFFFFFFFFFFFFFFFFFFFFF AND DUP3 PUSH1 0x40 MLOAD PUSH2 0x6A9 SWAP3 SWAP2 SWAP1 PUSH2 0x9E3 JUMP JUMPDEST PUSH1 0x40 MLOAD DUP1 SWAP2 SUB SWAP1 LOG1 POP JUMP JUMPDEST PUSH0 DUP1 SLOAD SWAP1 PUSH2 0x100 EXP SWAP1 DIV PUSH20 0xFFFFFFFFFFFFFFFFFFFFFFFFFFFFFFFFFFFFFFFF AND DUP2 JUMP JUMPDEST PUSH0 DUP1 PUSH0 SWAP1 SLOAD SWAP1 PUSH2 0x100 EXP SWAP1 DIV PUSH20 0xFFFFFFFFFFFFFFFFFFFFFFFFFFFFFFFFFFFFFFFF AND SWAP1 POP SWAP1 JUMP JUMPDEST PUSH0 DUP2 MLOAD SWAP1 POP SWAP2 SWAP1 POP JUMP JUMPDEST PUSH0 DUP3 DUP3 MSTORE PUSH1 0x20 DUP3 ADD SWAP1 POP SWAP3 SWAP2 POP POP JUMP JUMPDEST DUP3 DUP2 DUP4 MCOPY PUSH0 DUP4 DUP4 ADD MSTORE POP POP POP JUMP JUMPDEST PUSH0 PUSH1 0x1F NOT PUSH1 0x1F DUP4 ADD AND SWAP1 POP SWAP2 SWAP1 POP JUMP JUMPDEST PUSH0 PUSH2 0x740 DUP3 PUSH2 0x6FE JUMP JUMPDEST PUSH2 0x74A DUP2 DUP6 PUSH2 0x708 JUMP JUMPDEST SWAP4 POP PUSH2 0x75A DUP2 DUP6 PUSH1 0x20 DUP7 ADD PUSH2 0x718 JUMP JUMPDEST PUSH2 0x763 DUP2 PUSH2 0x726 JUMP JUMPDEST DUP5 ADD SWAP2 POP POP SWAP3 SWAP2 POP POP JUMP JUMPDEST PUSH32 0x4E487B7100000000000000000000000000000000000000000000000000000000 PUSH0 MSTORE PUSH1 0x21 PUSH1 0x4 MSTORE PUSH1 0x24 PUSH0 REVERT JUMPDEST PUSH1 0x3 DUP2 LT PUSH2 0x7AC JUMPI PUSH2 0x7AB PUSH2 0x76E JUMP JUMPDEST JUMPDEST POP JUMP JUMPDEST PUSH0 DUP2 SWAP1 POP PUSH2 0x7BC DUP3 PUSH2 0x79B JUMP JUMPDEST SWAP2 SWAP1 POP JUMP JUMPDEST PUSH0 PUSH2 0x7CB DUP3 PUSH2 0x7AF JUMP JUMPDEST SWAP1 POP SWAP2 SWAP1 POP JUMP JUMPDEST PUSH2 0x7DB DUP2 PUSH2 0x7C1 JUMP JUMPDEST DUP3 MSTORE POP POP JUMP JUMPDEST PUSH0 PUSH1 0xA0 DUP3 ADD SWAP1 POP DUP2 DUP2 SUB PUSH0 DUP4 ADD MSTORE PUSH2 0x7F9 DUP2 DUP9 PUSH2 0x736 JUMP JUMPDEST SWAP1 POP DUP2 DUP2 SUB PUSH1 0x20 DUP4 ADD MSTORE PUSH2 0x80D DUP2 DUP8 PUSH2 0x736 JUMP JUMPDEST SWAP1 POP DUP2 DUP2 SUB PUSH1 0x40 DUP4 ADD MSTORE PUSH2 0x821 DUP2 DUP7 PUSH2 0x736 JUMP JUMPDEST SWAP1 POP DUP2 DUP2 SUB PUSH1 0x60 DUP4 ADD MSTORE PUSH2 0x835 DUP2 DUP6 PUSH2 0x736 JUMP JUMPDEST SWAP1 POP PUSH2 0x844 PUSH1 0x80 DUP4 ADD DUP5 PUSH2 0x7D2 JUMP JUMPDEST SWAP7 SWAP6 POP POP POP POP POP POP JUMP JUMPDEST PUSH0 DUP1 REVERT JUMPDEST PUSH1 0x3 DUP2 LT PUSH2 0x85E JUMPI PUSH0 DUP1 REVERT JUMPDEST POP JUMP JUMPDEST PUSH0 DUP2 CALLDATALOAD SWAP1 POP PUSH2 0x86F DUP2 PUSH2 0x852 JUMP JUMPDEST SWAP3 SWAP2 POP POP JUMP JUMPDEST PUSH0 PUSH1 0x20 DUP3 DUP5 SUB SLT ISZERO PUSH2 0x88A JUMPI PUSH2 0x889 PUSH2 0x84E JUMP JUMPDEST JUMPDEST PUSH0 PUSH2 0x897 DUP5 DUP3 DUP6 ADD PUSH2 0x861 JUMP JUMPDEST SWAP2 POP POP SWAP3 SWAP2 POP POP JUMP JUMPDEST PUSH0 PUSH20 0xFFFFFFFFFFFFFFFFFFFFFFFFFFFFFFFFFFFFFFFF DUP3 AND SWAP1 POP SWAP2 SWAP1 POP JUMP JUMPDEST PUSH0 PUSH2 0x8C9 DUP3 PUSH2 0x8A0 JUMP JUMPDEST SWAP1 POP SWAP2 SWAP1 POP JUMP JUMPDEST PUSH2 0x8D9 DUP2 PUSH2 0x8BF JUMP JUMPDEST DUP3 MSTORE POP POP JUMP JUMPDEST PUSH0 PUSH1 0x20 DUP3 ADD SWAP1 POP PUSH2 0x8F2 PUSH0 DUP4 ADD DUP5 PUSH2 0x8D0 JUMP JUMPDEST SWAP3 SWAP2 POP POP JUMP JUMPDEST PUSH32 0x4E487B7100000000000000000000000000000000000000000000000000000000 PUSH0 MSTORE PUSH1 0x22 PUSH1 0x4 MSTORE PUSH1 0x24 PUSH0 REVERT JUMPDEST PUSH0 PUSH1 0x2 DUP3 DIV SWAP1 POP PUSH1 0x1 DUP3 AND DUP1 PUSH2 0x93C JUMPI PUSH1 0x7F DUP3 AND SWAP2 POP JUMPDEST PUSH1 0x20 DUP3 LT DUP2 SUB PUSH2 0x94F JUMPI PUSH2 0x94E PUSH2 0x8F8 JUMP JUMPDEST JUMPDEST POP SWAP2 SWAP1 POP JUMP JUMPDEST PUSH32 0x4F6E6C79207468652070617469656E742063616E20706572666F726D20746869 PUSH0 DUP3 ADD MSTORE PUSH32 0x7320616374696F6E2E0000000000000000000000000000000000000000000000 PUSH1 0x20 DUP3 ADD MSTORE POP JUMP JUMPDEST PUSH0 PUSH2 0x9AF PUSH1 0x29 DUP4 PUSH2 0x708 JUMP JUMPDEST SWAP2 POP PUSH2 0x9BA DUP3 PUSH2 0x955 JUMP JUMPDEST PUSH1 0x40 DUP3 ADD SWAP1 POP SWAP2 SWAP1 POP JUMP JUMPDEST PUSH0 PUSH1 0x20 DUP3 ADD SWAP1 POP DUP2 DUP2 SUB PUSH0 DUP4 ADD MSTORE PUSH2 0x9DC DUP2 PUSH2 0x9A3 JUMP JUMPDEST SWAP1 POP SWAP2 SWAP1 POP JUMP JUMPDEST PUSH0 PUSH1 0x40 DUP3 ADD SWAP1 POP PUSH2 0x9F6 PUSH0 DUP4 ADD DUP6 PUSH2 0x8D0 JUMP JUMPDEST PUSH2 0xA03 PUSH1 0x20 DUP4 ADD DUP5 PUSH2 0x7D2 JUMP JUMPDEST SWAP4 SWAP3 POP POP POP JUMP INVALID LOG2 PUSH5 0x6970667358 0x22 SLT KECCAK256 CALLER DUP4 0xD9 PUSH22 0x504B02882D43BFBC08E6148E7EB30A26BDC5E264CFF7 SHR DUP9 PUSH10 0x942D5364736F6C634300 ADDMOD BYTE STOP CALLER ",
							"sourceMap": "126:2083:0:-:0;;;637:463;;;;;;;;;;;;;;;;;;;;;;;;;;;;;;;:::i;:::-;817:10;807:7;;:20;;;;;;;;;;;;;;;;;;855:237;;;;;;;;889:5;855:237;;;;922:12;855:237;;;;961:11;855:237;;;;1000:12;855:237;;;;1040:16;855:237;;;;;;;;:::i;:::-;;;;;840:12;:252;;;;;;;;;;;;;:::i;:::-;;;;;;;;;;;;;;;:::i;:::-;;;;;;;;;;;;;;;:::i;:::-;;;;;;;;;;;;;;;:::i;:::-;;;;;;;;;;;;;;;;;;;;;;;;;;;;;:::i;:::-;;;;;;;;;;637:463;;;;126:2083;;7:75:1;40:6;73:2;67:9;57:19;;7:75;:::o;88:117::-;197:1;194;187:12;211:117;320:1;317;310:12;334:117;443:1;440;433:12;457:117;566:1;563;556:12;580:102;621:6;672:2;668:7;663:2;656:5;652:14;648:28;638:38;;580:102;;;:::o;688:180::-;736:77;733:1;726:88;833:4;830:1;823:15;857:4;854:1;847:15;874:281;957:27;979:4;957:27;:::i;:::-;949:6;945:40;1087:6;1075:10;1072:22;1051:18;1039:10;1036:34;1033:62;1030:88;;;1098:18;;:::i;:::-;1030:88;1138:10;1134:2;1127:22;917:238;874:281;;:::o;1161:129::-;1195:6;1222:20;;:::i;:::-;1212:30;;1251:33;1279:4;1271:6;1251:33;:::i;:::-;1161:129;;;:::o;1296:308::-;1358:4;1448:18;1440:6;1437:30;1434:56;;;1470:18;;:::i;:::-;1434:56;1508:29;1530:6;1508:29;:::i;:::-;1500:37;;1592:4;1586;1582:15;1574:23;;1296:308;;;:::o;1610:139::-;1699:6;1694:3;1689;1683:23;1740:1;1731:6;1726:3;1722:16;1715:27;1610:139;;;:::o;1755:434::-;1844:5;1869:66;1885:49;1927:6;1885:49;:::i;:::-;1869:66;:::i;:::-;1860:75;;1958:6;1951:5;1944:21;1996:4;1989:5;1985:16;2034:3;2025:6;2020:3;2016:16;2013:25;2010:112;;;2041:79;;:::i;:::-;2010:112;2131:52;2176:6;2171:3;2166;2131:52;:::i;:::-;1850:339;1755:434;;;;;:::o;2209:355::-;2276:5;2325:3;2318:4;2310:6;2306:17;2302:27;2292:122;;2333:79;;:::i;:::-;2292:122;2443:6;2437:13;2468:90;2554:3;2546:6;2539:4;2531:6;2527:17;2468:90;:::i;:::-;2459:99;;2282:282;2209:355;;;;:::o;2570:1512::-;2707:6;2715;2723;2731;2780:3;2768:9;2759:7;2755:23;2751:33;2748:120;;;2787:79;;:::i;:::-;2748:120;2928:1;2917:9;2913:17;2907:24;2958:18;2950:6;2947:30;2944:117;;;2980:79;;:::i;:::-;2944:117;3085:74;3151:7;3142:6;3131:9;3127:22;3085:74;:::i;:::-;3075:84;;2878:291;3229:2;3218:9;3214:18;3208:25;3260:18;3252:6;3249:30;3246:117;;;3282:79;;:::i;:::-;3246:117;3387:74;3453:7;3444:6;3433:9;3429:22;3387:74;:::i;:::-;3377:84;;3179:292;3531:2;3520:9;3516:18;3510:25;3562:18;3554:6;3551:30;3548:117;;;3584:79;;:::i;:::-;3548:117;3689:74;3755:7;3746:6;3735:9;3731:22;3689:74;:::i;:::-;3679:84;;3481:292;3833:2;3822:9;3818:18;3812:25;3864:18;3856:6;3853:30;3850:117;;;3886:79;;:::i;:::-;3850:117;3991:74;4057:7;4048:6;4037:9;4033:22;3991:74;:::i;:::-;3981:84;;3783:292;2570:1512;;;;;;;:::o;4088:180::-;4136:77;4133:1;4126:88;4233:4;4230:1;4223:15;4257:4;4254:1;4247:15;4274:99;4326:6;4360:5;4354:12;4344:22;;4274:99;;;:::o;4379:180::-;4427:77;4424:1;4417:88;4524:4;4521:1;4514:15;4548:4;4545:1;4538:15;4565:320;4609:6;4646:1;4640:4;4636:12;4626:22;;4693:1;4687:4;4683:12;4714:18;4704:81;;4770:4;4762:6;4758:17;4748:27;;4704:81;4832:2;4824:6;4821:14;4801:18;4798:38;4795:84;;4851:18;;:::i;:::-;4795:84;4616:269;4565:320;;;:::o;4891:141::-;4940:4;4963:3;4955:11;;4986:3;4983:1;4976:14;5020:4;5017:1;5007:18;4999:26;;4891:141;;;:::o;5038:93::-;5075:6;5122:2;5117;5110:5;5106:14;5102:23;5092:33;;5038:93;;;:::o;5137:107::-;5181:8;5231:5;5225:4;5221:16;5200:37;;5137:107;;;;:::o;5250:393::-;5319:6;5369:1;5357:10;5353:18;5392:97;5422:66;5411:9;5392:97;:::i;:::-;5510:39;5540:8;5529:9;5510:39;:::i;:::-;5498:51;;5582:4;5578:9;5571:5;5567:21;5558:30;;5631:4;5621:8;5617:19;5610:5;5607:30;5597:40;;5326:317;;5250:393;;;;;:::o;5649:77::-;5686:7;5715:5;5704:16;;5649:77;;;:::o;5732:60::-;5760:3;5781:5;5774:12;;5732:60;;;:::o;5798:142::-;5848:9;5881:53;5899:34;5908:24;5926:5;5908:24;:::i;:::-;5899:34;:::i;:::-;5881:53;:::i;:::-;5868:66;;5798:142;;;:::o;5946:75::-;5989:3;6010:5;6003:12;;5946:75;;;:::o;6027:269::-;6137:39;6168:7;6137:39;:::i;:::-;6198:91;6247:41;6271:16;6247:41;:::i;:::-;6239:6;6232:4;6226:11;6198:91;:::i;:::-;6192:4;6185:105;6103:193;6027:269;;;:::o;6302:73::-;6347:3;6302:73;:::o;6381:189::-;6458:32;;:::i;:::-;6499:65;6557:6;6549;6543:4;6499:65;:::i;:::-;6434:136;6381:189;;:::o;6576:186::-;6636:120;6653:3;6646:5;6643:14;6636:120;;;6707:39;6744:1;6737:5;6707:39;:::i;:::-;6680:1;6673:5;6669:13;6660:22;;6636:120;;;6576:186;;:::o;6768:543::-;6869:2;6864:3;6861:11;6858:446;;;6903:38;6935:5;6903:38;:::i;:::-;6987:29;7005:10;6987:29;:::i;:::-;6977:8;6973:44;7170:2;7158:10;7155:18;7152:49;;;7191:8;7176:23;;7152:49;7214:80;7270:22;7288:3;7270:22;:::i;:::-;7260:8;7256:37;7243:11;7214:80;:::i;:::-;6873:431;;6858:446;6768:543;;;:::o;7317:117::-;7371:8;7421:5;7415:4;7411:16;7390:37;;7317:117;;;;:::o;7440:169::-;7484:6;7517:51;7565:1;7561:6;7553:5;7550:1;7546:13;7517:51;:::i;:::-;7513:56;7598:4;7592;7588:15;7578:25;;7491:118;7440:169;;;;:::o;7614:295::-;7690:4;7836:29;7861:3;7855:4;7836:29;:::i;:::-;7828:37;;7898:3;7895:1;7891:11;7885:4;7882:21;7874:29;;7614:295;;;;:::o;7914:1395::-;8031:37;8064:3;8031:37;:::i;:::-;8133:18;8125:6;8122:30;8119:56;;;8155:18;;:::i;:::-;8119:56;8199:38;8231:4;8225:11;8199:38;:::i;:::-;8284:67;8344:6;8336;8330:4;8284:67;:::i;:::-;8378:1;8402:4;8389:17;;8434:2;8426:6;8423:14;8451:1;8446:618;;;;9108:1;9125:6;9122:77;;;9174:9;9169:3;9165:19;9159:26;9150:35;;9122:77;9225:67;9285:6;9278:5;9225:67;:::i;:::-;9219:4;9212:81;9081:222;8416:887;;8446:618;8498:4;8494:9;8486:6;8482:22;8532:37;8564:4;8532:37;:::i;:::-;8591:1;8605:208;8619:7;8616:1;8613:14;8605:208;;;8698:9;8693:3;8689:19;8683:26;8675:6;8668:42;8749:1;8741:6;8737:14;8727:24;;8796:2;8785:9;8781:18;8768:31;;8642:4;8639:1;8635:12;8630:17;;8605:208;;;8841:6;8832:7;8829:19;8826:179;;;8899:9;8894:3;8890:19;8884:26;8942:48;8984:4;8976:6;8972:17;8961:9;8942:48;:::i;:::-;8934:6;8927:64;8849:156;8826:179;9051:1;9047;9039:6;9035:14;9031:22;9025:4;9018:36;8453:611;;;8416:887;;8006:1303;;;7914:1395;;:::o;126:2083:0:-;;;;;;;"
						},
						"deployedBytecode": {
							"functionDebugData": {
								"@GetPatientAddress_131": {
									"entryPoint": 1751,
									"id": 131,
									"parameterSlots": 0,
									"returnSlots": 1
								},
								"@GetPersonalData_123": {
									"entryPoint": 245,
									"id": 123,
									"parameterSlots": 0,
									"returnSlots": 5
								},
								"@UpdateConsentType_96": {
									"entryPoint": 1440,
									"id": 96,
									"parameterSlots": 1,
									"returnSlots": 0
								},
								"@patient_3": {
									"entryPoint": 1716,
									"id": 3,
									"parameterSlots": 0,
									"returnSlots": 0
								},
								"@personalData_22": {
									"entryPoint": 857,
									"id": 22,
									"parameterSlots": 0,
									"returnSlots": 0
								},
								"abi_decode_t_enum$_ConsentType_$7": {
									"entryPoint": 2145,
									"id": null,
									"parameterSlots": 2,
									"returnSlots": 1
								},
								"abi_decode_tuple_t_enum$_ConsentType_$7": {
									"entryPoint": 2165,
									"id": null,
									"parameterSlots": 2,
									"returnSlots": 1
								},
								"abi_encode_t_address_to_t_address_fromStack": {
									"entryPoint": 2256,
									"id": null,
									"parameterSlots": 2,
									"returnSlots": 0
								},
								"abi_encode_t_enum$_ConsentType_$7_to_t_uint8_fromStack": {
									"entryPoint": 2002,
									"id": null,
									"parameterSlots": 2,
									"returnSlots": 0
								},
								"abi_encode_t_string_memory_ptr_to_t_string_memory_ptr_fromStack": {
									"entryPoint": 1846,
									"id": null,
									"parameterSlots": 2,
									"returnSlots": 1
								},
								"abi_encode_t_stringliteral_b32eff07e0de1051999be9d8ceb37fb468f1504494a612c40e25451217f6f2dc_to_t_string_memory_ptr_fromStack": {
									"entryPoint": 2467,
									"id": null,
									"parameterSlots": 1,
									"returnSlots": 1
								},
								"abi_encode_tuple_t_address__to_t_address__fromStack_reversed": {
									"entryPoint": 2271,
									"id": null,
									"parameterSlots": 2,
									"returnSlots": 1
								},
								"abi_encode_tuple_t_address_t_enum$_ConsentType_$7__to_t_address_t_uint8__fromStack_reversed": {
									"entryPoint": 2531,
									"id": null,
									"parameterSlots": 3,
									"returnSlots": 1
								},
								"abi_encode_tuple_t_string_memory_ptr_t_string_memory_ptr_t_string_memory_ptr_t_string_memory_ptr_t_enum$_ConsentType_$7__to_t_string_memory_ptr_t_string_memory_ptr_t_string_memory_ptr_t_string_memory_ptr_t_uint8__fromStack_reversed": {
									"entryPoint": 2017,
									"id": null,
									"parameterSlots": 6,
									"returnSlots": 1
								},
								"abi_encode_tuple_t_stringliteral_b32eff07e0de1051999be9d8ceb37fb468f1504494a612c40e25451217f6f2dc__to_t_string_memory_ptr__fromStack_reversed": {
									"entryPoint": 2501,
									"id": null,
									"parameterSlots": 1,
									"returnSlots": 1
								},
								"allocate_unbounded": {
									"entryPoint": null,
									"id": null,
									"parameterSlots": 0,
									"returnSlots": 1
								},
								"array_length_t_string_memory_ptr": {
									"entryPoint": 1790,
									"id": null,
									"parameterSlots": 1,
									"returnSlots": 1
								},
								"array_storeLengthForEncoding_t_string_memory_ptr_fromStack": {
									"entryPoint": 1800,
									"id": null,
									"parameterSlots": 2,
									"returnSlots": 1
								},
								"cleanup_t_address": {
									"entryPoint": 2239,
									"id": null,
									"parameterSlots": 1,
									"returnSlots": 1
								},
								"cleanup_t_enum$_ConsentType_$7": {
									"entryPoint": 1967,
									"id": null,
									"parameterSlots": 1,
									"returnSlots": 1
								},
								"cleanup_t_uint160": {
									"entryPoint": 2208,
									"id": null,
									"parameterSlots": 1,
									"returnSlots": 1
								},
								"convert_t_enum$_ConsentType_$7_to_t_uint8": {
									"entryPoint": 1985,
									"id": null,
									"parameterSlots": 1,
									"returnSlots": 1
								},
								"copy_memory_to_memory_with_cleanup": {
									"entryPoint": 1816,
									"id": null,
									"parameterSlots": 3,
									"returnSlots": 0
								},
								"extract_byte_array_length": {
									"entryPoint": 2341,
									"id": null,
									"parameterSlots": 1,
									"returnSlots": 1
								},
								"panic_error_0x21": {
									"entryPoint": 1902,
									"id": null,
									"parameterSlots": 0,
									"returnSlots": 0
								},
								"panic_error_0x22": {
									"entryPoint": 2296,
									"id": null,
									"parameterSlots": 0,
									"returnSlots": 0
								},
								"revert_error_c1322bf8034eace5e0b5c7295db60986aa89aae5e0ea0873e4689e076861a5db": {
									"entryPoint": null,
									"id": null,
									"parameterSlots": 0,
									"returnSlots": 0
								},
								"revert_error_dbdddcbe895c83990c08b3492a0e83918d802a52331272ac6fdb6a7c4aea3b1b": {
									"entryPoint": 2126,
									"id": null,
									"parameterSlots": 0,
									"returnSlots": 0
								},
								"round_up_to_mul_of_32": {
									"entryPoint": 1830,
									"id": null,
									"parameterSlots": 1,
									"returnSlots": 1
								},
								"store_literal_in_memory_b32eff07e0de1051999be9d8ceb37fb468f1504494a612c40e25451217f6f2dc": {
									"entryPoint": 2389,
									"id": null,
									"parameterSlots": 1,
									"returnSlots": 0
								},
								"validator_assert_t_enum$_ConsentType_$7": {
									"entryPoint": 1947,
									"id": null,
									"parameterSlots": 1,
									"returnSlots": 0
								},
								"validator_revert_t_enum$_ConsentType_$7": {
									"entryPoint": 2130,
									"id": null,
									"parameterSlots": 1,
									"returnSlots": 0
								}
							},
							"generatedSources": [
								{
									"ast": {
										"nativeSrc": "0:6197:1",
										"nodeType": "YulBlock",
										"src": "0:6197:1",
										"statements": [
											{
												"body": {
													"nativeSrc": "66:40:1",
													"nodeType": "YulBlock",
													"src": "66:40:1",
													"statements": [
														{
															"nativeSrc": "77:22:1",
															"nodeType": "YulAssignment",
															"src": "77:22:1",
															"value": {
																"arguments": [
																	{
																		"name": "value",
																		"nativeSrc": "93:5:1",
																		"nodeType": "YulIdentifier",
																		"src": "93:5:1"
																	}
																],
																"functionName": {
																	"name": "mload",
																	"nativeSrc": "87:5:1",
																	"nodeType": "YulIdentifier",
																	"src": "87:5:1"
																},
																"nativeSrc": "87:12:1",
																"nodeType": "YulFunctionCall",
																"src": "87:12:1"
															},
															"variableNames": [
																{
																	"name": "length",
																	"nativeSrc": "77:6:1",
																	"nodeType": "YulIdentifier",
																	"src": "77:6:1"
																}
															]
														}
													]
												},
												"name": "array_length_t_string_memory_ptr",
												"nativeSrc": "7:99:1",
												"nodeType": "YulFunctionDefinition",
												"parameters": [
													{
														"name": "value",
														"nativeSrc": "49:5:1",
														"nodeType": "YulTypedName",
														"src": "49:5:1",
														"type": ""
													}
												],
												"returnVariables": [
													{
														"name": "length",
														"nativeSrc": "59:6:1",
														"nodeType": "YulTypedName",
														"src": "59:6:1",
														"type": ""
													}
												],
												"src": "7:99:1"
											},
											{
												"body": {
													"nativeSrc": "208:73:1",
													"nodeType": "YulBlock",
													"src": "208:73:1",
													"statements": [
														{
															"expression": {
																"arguments": [
																	{
																		"name": "pos",
																		"nativeSrc": "225:3:1",
																		"nodeType": "YulIdentifier",
																		"src": "225:3:1"
																	},
																	{
																		"name": "length",
																		"nativeSrc": "230:6:1",
																		"nodeType": "YulIdentifier",
																		"src": "230:6:1"
																	}
																],
																"functionName": {
																	"name": "mstore",
																	"nativeSrc": "218:6:1",
																	"nodeType": "YulIdentifier",
																	"src": "218:6:1"
																},
																"nativeSrc": "218:19:1",
																"nodeType": "YulFunctionCall",
																"src": "218:19:1"
															},
															"nativeSrc": "218:19:1",
															"nodeType": "YulExpressionStatement",
															"src": "218:19:1"
														},
														{
															"nativeSrc": "246:29:1",
															"nodeType": "YulAssignment",
															"src": "246:29:1",
															"value": {
																"arguments": [
																	{
																		"name": "pos",
																		"nativeSrc": "265:3:1",
																		"nodeType": "YulIdentifier",
																		"src": "265:3:1"
																	},
																	{
																		"kind": "number",
																		"nativeSrc": "270:4:1",
																		"nodeType": "YulLiteral",
																		"src": "270:4:1",
																		"type": "",
																		"value": "0x20"
																	}
																],
																"functionName": {
																	"name": "add",
																	"nativeSrc": "261:3:1",
																	"nodeType": "YulIdentifier",
																	"src": "261:3:1"
																},
																"nativeSrc": "261:14:1",
																"nodeType": "YulFunctionCall",
																"src": "261:14:1"
															},
															"variableNames": [
																{
																	"name": "updated_pos",
																	"nativeSrc": "246:11:1",
																	"nodeType": "YulIdentifier",
																	"src": "246:11:1"
																}
															]
														}
													]
												},
												"name": "array_storeLengthForEncoding_t_string_memory_ptr_fromStack",
												"nativeSrc": "112:169:1",
												"nodeType": "YulFunctionDefinition",
												"parameters": [
													{
														"name": "pos",
														"nativeSrc": "180:3:1",
														"nodeType": "YulTypedName",
														"src": "180:3:1",
														"type": ""
													},
													{
														"name": "length",
														"nativeSrc": "185:6:1",
														"nodeType": "YulTypedName",
														"src": "185:6:1",
														"type": ""
													}
												],
												"returnVariables": [
													{
														"name": "updated_pos",
														"nativeSrc": "196:11:1",
														"nodeType": "YulTypedName",
														"src": "196:11:1",
														"type": ""
													}
												],
												"src": "112:169:1"
											},
											{
												"body": {
													"nativeSrc": "349:77:1",
													"nodeType": "YulBlock",
													"src": "349:77:1",
													"statements": [
														{
															"expression": {
																"arguments": [
																	{
																		"name": "dst",
																		"nativeSrc": "366:3:1",
																		"nodeType": "YulIdentifier",
																		"src": "366:3:1"
																	},
																	{
																		"name": "src",
																		"nativeSrc": "371:3:1",
																		"nodeType": "YulIdentifier",
																		"src": "371:3:1"
																	},
																	{
																		"name": "length",
																		"nativeSrc": "376:6:1",
																		"nodeType": "YulIdentifier",
																		"src": "376:6:1"
																	}
																],
																"functionName": {
																	"name": "mcopy",
																	"nativeSrc": "360:5:1",
																	"nodeType": "YulIdentifier",
																	"src": "360:5:1"
																},
																"nativeSrc": "360:23:1",
																"nodeType": "YulFunctionCall",
																"src": "360:23:1"
															},
															"nativeSrc": "360:23:1",
															"nodeType": "YulExpressionStatement",
															"src": "360:23:1"
														},
														{
															"expression": {
																"arguments": [
																	{
																		"arguments": [
																			{
																				"name": "dst",
																				"nativeSrc": "403:3:1",
																				"nodeType": "YulIdentifier",
																				"src": "403:3:1"
																			},
																			{
																				"name": "length",
																				"nativeSrc": "408:6:1",
																				"nodeType": "YulIdentifier",
																				"src": "408:6:1"
																			}
																		],
																		"functionName": {
																			"name": "add",
																			"nativeSrc": "399:3:1",
																			"nodeType": "YulIdentifier",
																			"src": "399:3:1"
																		},
																		"nativeSrc": "399:16:1",
																		"nodeType": "YulFunctionCall",
																		"src": "399:16:1"
																	},
																	{
																		"kind": "number",
																		"nativeSrc": "417:1:1",
																		"nodeType": "YulLiteral",
																		"src": "417:1:1",
																		"type": "",
																		"value": "0"
																	}
																],
																"functionName": {
																	"name": "mstore",
																	"nativeSrc": "392:6:1",
																	"nodeType": "YulIdentifier",
																	"src": "392:6:1"
																},
																"nativeSrc": "392:27:1",
																"nodeType": "YulFunctionCall",
																"src": "392:27:1"
															},
															"nativeSrc": "392:27:1",
															"nodeType": "YulExpressionStatement",
															"src": "392:27:1"
														}
													]
												},
												"name": "copy_memory_to_memory_with_cleanup",
												"nativeSrc": "287:139:1",
												"nodeType": "YulFunctionDefinition",
												"parameters": [
													{
														"name": "src",
														"nativeSrc": "331:3:1",
														"nodeType": "YulTypedName",
														"src": "331:3:1",
														"type": ""
													},
													{
														"name": "dst",
														"nativeSrc": "336:3:1",
														"nodeType": "YulTypedName",
														"src": "336:3:1",
														"type": ""
													},
													{
														"name": "length",
														"nativeSrc": "341:6:1",
														"nodeType": "YulTypedName",
														"src": "341:6:1",
														"type": ""
													}
												],
												"src": "287:139:1"
											},
											{
												"body": {
													"nativeSrc": "480:54:1",
													"nodeType": "YulBlock",
													"src": "480:54:1",
													"statements": [
														{
															"nativeSrc": "490:38:1",
															"nodeType": "YulAssignment",
															"src": "490:38:1",
															"value": {
																"arguments": [
																	{
																		"arguments": [
																			{
																				"name": "value",
																				"nativeSrc": "508:5:1",
																				"nodeType": "YulIdentifier",
																				"src": "508:5:1"
																			},
																			{
																				"kind": "number",
																				"nativeSrc": "515:2:1",
																				"nodeType": "YulLiteral",
																				"src": "515:2:1",
																				"type": "",
																				"value": "31"
																			}
																		],
																		"functionName": {
																			"name": "add",
																			"nativeSrc": "504:3:1",
																			"nodeType": "YulIdentifier",
																			"src": "504:3:1"
																		},
																		"nativeSrc": "504:14:1",
																		"nodeType": "YulFunctionCall",
																		"src": "504:14:1"
																	},
																	{
																		"arguments": [
																			{
																				"kind": "number",
																				"nativeSrc": "524:2:1",
																				"nodeType": "YulLiteral",
																				"src": "524:2:1",
																				"type": "",
																				"value": "31"
																			}
																		],
																		"functionName": {
																			"name": "not",
																			"nativeSrc": "520:3:1",
																			"nodeType": "YulIdentifier",
																			"src": "520:3:1"
																		},
																		"nativeSrc": "520:7:1",
																		"nodeType": "YulFunctionCall",
																		"src": "520:7:1"
																	}
																],
																"functionName": {
																	"name": "and",
																	"nativeSrc": "500:3:1",
																	"nodeType": "YulIdentifier",
																	"src": "500:3:1"
																},
																"nativeSrc": "500:28:1",
																"nodeType": "YulFunctionCall",
																"src": "500:28:1"
															},
															"variableNames": [
																{
																	"name": "result",
																	"nativeSrc": "490:6:1",
																	"nodeType": "YulIdentifier",
																	"src": "490:6:1"
																}
															]
														}
													]
												},
												"name": "round_up_to_mul_of_32",
												"nativeSrc": "432:102:1",
												"nodeType": "YulFunctionDefinition",
												"parameters": [
													{
														"name": "value",
														"nativeSrc": "463:5:1",
														"nodeType": "YulTypedName",
														"src": "463:5:1",
														"type": ""
													}
												],
												"returnVariables": [
													{
														"name": "result",
														"nativeSrc": "473:6:1",
														"nodeType": "YulTypedName",
														"src": "473:6:1",
														"type": ""
													}
												],
												"src": "432:102:1"
											},
											{
												"body": {
													"nativeSrc": "632:285:1",
													"nodeType": "YulBlock",
													"src": "632:285:1",
													"statements": [
														{
															"nativeSrc": "642:53:1",
															"nodeType": "YulVariableDeclaration",
															"src": "642:53:1",
															"value": {
																"arguments": [
																	{
																		"name": "value",
																		"nativeSrc": "689:5:1",
																		"nodeType": "YulIdentifier",
																		"src": "689:5:1"
																	}
																],
																"functionName": {
																	"name": "array_length_t_string_memory_ptr",
																	"nativeSrc": "656:32:1",
																	"nodeType": "YulIdentifier",
																	"src": "656:32:1"
																},
																"nativeSrc": "656:39:1",
																"nodeType": "YulFunctionCall",
																"src": "656:39:1"
															},
															"variables": [
																{
																	"name": "length",
																	"nativeSrc": "646:6:1",
																	"nodeType": "YulTypedName",
																	"src": "646:6:1",
																	"type": ""
																}
															]
														},
														{
															"nativeSrc": "704:78:1",
															"nodeType": "YulAssignment",
															"src": "704:78:1",
															"value": {
																"arguments": [
																	{
																		"name": "pos",
																		"nativeSrc": "770:3:1",
																		"nodeType": "YulIdentifier",
																		"src": "770:3:1"
																	},
																	{
																		"name": "length",
																		"nativeSrc": "775:6:1",
																		"nodeType": "YulIdentifier",
																		"src": "775:6:1"
																	}
																],
																"functionName": {
																	"name": "array_storeLengthForEncoding_t_string_memory_ptr_fromStack",
																	"nativeSrc": "711:58:1",
																	"nodeType": "YulIdentifier",
																	"src": "711:58:1"
																},
																"nativeSrc": "711:71:1",
																"nodeType": "YulFunctionCall",
																"src": "711:71:1"
															},
															"variableNames": [
																{
																	"name": "pos",
																	"nativeSrc": "704:3:1",
																	"nodeType": "YulIdentifier",
																	"src": "704:3:1"
																}
															]
														},
														{
															"expression": {
																"arguments": [
																	{
																		"arguments": [
																			{
																				"name": "value",
																				"nativeSrc": "830:5:1",
																				"nodeType": "YulIdentifier",
																				"src": "830:5:1"
																			},
																			{
																				"kind": "number",
																				"nativeSrc": "837:4:1",
																				"nodeType": "YulLiteral",
																				"src": "837:4:1",
																				"type": "",
																				"value": "0x20"
																			}
																		],
																		"functionName": {
																			"name": "add",
																			"nativeSrc": "826:3:1",
																			"nodeType": "YulIdentifier",
																			"src": "826:3:1"
																		},
																		"nativeSrc": "826:16:1",
																		"nodeType": "YulFunctionCall",
																		"src": "826:16:1"
																	},
																	{
																		"name": "pos",
																		"nativeSrc": "844:3:1",
																		"nodeType": "YulIdentifier",
																		"src": "844:3:1"
																	},
																	{
																		"name": "length",
																		"nativeSrc": "849:6:1",
																		"nodeType": "YulIdentifier",
																		"src": "849:6:1"
																	}
																],
																"functionName": {
																	"name": "copy_memory_to_memory_with_cleanup",
																	"nativeSrc": "791:34:1",
																	"nodeType": "YulIdentifier",
																	"src": "791:34:1"
																},
																"nativeSrc": "791:65:1",
																"nodeType": "YulFunctionCall",
																"src": "791:65:1"
															},
															"nativeSrc": "791:65:1",
															"nodeType": "YulExpressionStatement",
															"src": "791:65:1"
														},
														{
															"nativeSrc": "865:46:1",
															"nodeType": "YulAssignment",
															"src": "865:46:1",
															"value": {
																"arguments": [
																	{
																		"name": "pos",
																		"nativeSrc": "876:3:1",
																		"nodeType": "YulIdentifier",
																		"src": "876:3:1"
																	},
																	{
																		"arguments": [
																			{
																				"name": "length",
																				"nativeSrc": "903:6:1",
																				"nodeType": "YulIdentifier",
																				"src": "903:6:1"
																			}
																		],
																		"functionName": {
																			"name": "round_up_to_mul_of_32",
																			"nativeSrc": "881:21:1",
																			"nodeType": "YulIdentifier",
																			"src": "881:21:1"
																		},
																		"nativeSrc": "881:29:1",
																		"nodeType": "YulFunctionCall",
																		"src": "881:29:1"
																	}
																],
																"functionName": {
																	"name": "add",
																	"nativeSrc": "872:3:1",
																	"nodeType": "YulIdentifier",
																	"src": "872:3:1"
																},
																"nativeSrc": "872:39:1",
																"nodeType": "YulFunctionCall",
																"src": "872:39:1"
															},
															"variableNames": [
																{
																	"name": "end",
																	"nativeSrc": "865:3:1",
																	"nodeType": "YulIdentifier",
																	"src": "865:3:1"
																}
															]
														}
													]
												},
												"name": "abi_encode_t_string_memory_ptr_to_t_string_memory_ptr_fromStack",
												"nativeSrc": "540:377:1",
												"nodeType": "YulFunctionDefinition",
												"parameters": [
													{
														"name": "value",
														"nativeSrc": "613:5:1",
														"nodeType": "YulTypedName",
														"src": "613:5:1",
														"type": ""
													},
													{
														"name": "pos",
														"nativeSrc": "620:3:1",
														"nodeType": "YulTypedName",
														"src": "620:3:1",
														"type": ""
													}
												],
												"returnVariables": [
													{
														"name": "end",
														"nativeSrc": "628:3:1",
														"nodeType": "YulTypedName",
														"src": "628:3:1",
														"type": ""
													}
												],
												"src": "540:377:1"
											},
											{
												"body": {
													"nativeSrc": "951:152:1",
													"nodeType": "YulBlock",
													"src": "951:152:1",
													"statements": [
														{
															"expression": {
																"arguments": [
																	{
																		"kind": "number",
																		"nativeSrc": "968:1:1",
																		"nodeType": "YulLiteral",
																		"src": "968:1:1",
																		"type": "",
																		"value": "0"
																	},
																	{
																		"kind": "number",
																		"nativeSrc": "971:77:1",
																		"nodeType": "YulLiteral",
																		"src": "971:77:1",
																		"type": "",
																		"value": "35408467139433450592217433187231851964531694900788300625387963629091585785856"
																	}
																],
																"functionName": {
																	"name": "mstore",
																	"nativeSrc": "961:6:1",
																	"nodeType": "YulIdentifier",
																	"src": "961:6:1"
																},
																"nativeSrc": "961:88:1",
																"nodeType": "YulFunctionCall",
																"src": "961:88:1"
															},
															"nativeSrc": "961:88:1",
															"nodeType": "YulExpressionStatement",
															"src": "961:88:1"
														},
														{
															"expression": {
																"arguments": [
																	{
																		"kind": "number",
																		"nativeSrc": "1065:1:1",
																		"nodeType": "YulLiteral",
																		"src": "1065:1:1",
																		"type": "",
																		"value": "4"
																	},
																	{
																		"kind": "number",
																		"nativeSrc": "1068:4:1",
																		"nodeType": "YulLiteral",
																		"src": "1068:4:1",
																		"type": "",
																		"value": "0x21"
																	}
																],
																"functionName": {
																	"name": "mstore",
																	"nativeSrc": "1058:6:1",
																	"nodeType": "YulIdentifier",
																	"src": "1058:6:1"
																},
																"nativeSrc": "1058:15:1",
																"nodeType": "YulFunctionCall",
																"src": "1058:15:1"
															},
															"nativeSrc": "1058:15:1",
															"nodeType": "YulExpressionStatement",
															"src": "1058:15:1"
														},
														{
															"expression": {
																"arguments": [
																	{
																		"kind": "number",
																		"nativeSrc": "1089:1:1",
																		"nodeType": "YulLiteral",
																		"src": "1089:1:1",
																		"type": "",
																		"value": "0"
																	},
																	{
																		"kind": "number",
																		"nativeSrc": "1092:4:1",
																		"nodeType": "YulLiteral",
																		"src": "1092:4:1",
																		"type": "",
																		"value": "0x24"
																	}
																],
																"functionName": {
																	"name": "revert",
																	"nativeSrc": "1082:6:1",
																	"nodeType": "YulIdentifier",
																	"src": "1082:6:1"
																},
																"nativeSrc": "1082:15:1",
																"nodeType": "YulFunctionCall",
																"src": "1082:15:1"
															},
															"nativeSrc": "1082:15:1",
															"nodeType": "YulExpressionStatement",
															"src": "1082:15:1"
														}
													]
												},
												"name": "panic_error_0x21",
												"nativeSrc": "923:180:1",
												"nodeType": "YulFunctionDefinition",
												"src": "923:180:1"
											},
											{
												"body": {
													"nativeSrc": "1165:62:1",
													"nodeType": "YulBlock",
													"src": "1165:62:1",
													"statements": [
														{
															"body": {
																"nativeSrc": "1199:22:1",
																"nodeType": "YulBlock",
																"src": "1199:22:1",
																"statements": [
																	{
																		"expression": {
																			"arguments": [],
																			"functionName": {
																				"name": "panic_error_0x21",
																				"nativeSrc": "1201:16:1",
																				"nodeType": "YulIdentifier",
																				"src": "1201:16:1"
																			},
																			"nativeSrc": "1201:18:1",
																			"nodeType": "YulFunctionCall",
																			"src": "1201:18:1"
																		},
																		"nativeSrc": "1201:18:1",
																		"nodeType": "YulExpressionStatement",
																		"src": "1201:18:1"
																	}
																]
															},
															"condition": {
																"arguments": [
																	{
																		"arguments": [
																			{
																				"name": "value",
																				"nativeSrc": "1188:5:1",
																				"nodeType": "YulIdentifier",
																				"src": "1188:5:1"
																			},
																			{
																				"kind": "number",
																				"nativeSrc": "1195:1:1",
																				"nodeType": "YulLiteral",
																				"src": "1195:1:1",
																				"type": "",
																				"value": "3"
																			}
																		],
																		"functionName": {
																			"name": "lt",
																			"nativeSrc": "1185:2:1",
																			"nodeType": "YulIdentifier",
																			"src": "1185:2:1"
																		},
																		"nativeSrc": "1185:12:1",
																		"nodeType": "YulFunctionCall",
																		"src": "1185:12:1"
																	}
																],
																"functionName": {
																	"name": "iszero",
																	"nativeSrc": "1178:6:1",
																	"nodeType": "YulIdentifier",
																	"src": "1178:6:1"
																},
																"nativeSrc": "1178:20:1",
																"nodeType": "YulFunctionCall",
																"src": "1178:20:1"
															},
															"nativeSrc": "1175:46:1",
															"nodeType": "YulIf",
															"src": "1175:46:1"
														}
													]
												},
												"name": "validator_assert_t_enum$_ConsentType_$7",
												"nativeSrc": "1109:118:1",
												"nodeType": "YulFunctionDefinition",
												"parameters": [
													{
														"name": "value",
														"nativeSrc": "1158:5:1",
														"nodeType": "YulTypedName",
														"src": "1158:5:1",
														"type": ""
													}
												],
												"src": "1109:118:1"
											},
											{
												"body": {
													"nativeSrc": "1291:79:1",
													"nodeType": "YulBlock",
													"src": "1291:79:1",
													"statements": [
														{
															"nativeSrc": "1301:16:1",
															"nodeType": "YulAssignment",
															"src": "1301:16:1",
															"value": {
																"name": "value",
																"nativeSrc": "1312:5:1",
																"nodeType": "YulIdentifier",
																"src": "1312:5:1"
															},
															"variableNames": [
																{
																	"name": "cleaned",
																	"nativeSrc": "1301:7:1",
																	"nodeType": "YulIdentifier",
																	"src": "1301:7:1"
																}
															]
														},
														{
															"expression": {
																"arguments": [
																	{
																		"name": "value",
																		"nativeSrc": "1358:5:1",
																		"nodeType": "YulIdentifier",
																		"src": "1358:5:1"
																	}
																],
																"functionName": {
																	"name": "validator_assert_t_enum$_ConsentType_$7",
																	"nativeSrc": "1318:39:1",
																	"nodeType": "YulIdentifier",
																	"src": "1318:39:1"
																},
																"nativeSrc": "1318:46:1",
																"nodeType": "YulFunctionCall",
																"src": "1318:46:1"
															},
															"nativeSrc": "1318:46:1",
															"nodeType": "YulExpressionStatement",
															"src": "1318:46:1"
														}
													]
												},
												"name": "cleanup_t_enum$_ConsentType_$7",
												"nativeSrc": "1233:137:1",
												"nodeType": "YulFunctionDefinition",
												"parameters": [
													{
														"name": "value",
														"nativeSrc": "1273:5:1",
														"nodeType": "YulTypedName",
														"src": "1273:5:1",
														"type": ""
													}
												],
												"returnVariables": [
													{
														"name": "cleaned",
														"nativeSrc": "1283:7:1",
														"nodeType": "YulTypedName",
														"src": "1283:7:1",
														"type": ""
													}
												],
												"src": "1233:137:1"
											},
											{
												"body": {
													"nativeSrc": "1447:66:1",
													"nodeType": "YulBlock",
													"src": "1447:66:1",
													"statements": [
														{
															"nativeSrc": "1457:50:1",
															"nodeType": "YulAssignment",
															"src": "1457:50:1",
															"value": {
																"arguments": [
																	{
																		"name": "value",
																		"nativeSrc": "1501:5:1",
																		"nodeType": "YulIdentifier",
																		"src": "1501:5:1"
																	}
																],
																"functionName": {
																	"name": "cleanup_t_enum$_ConsentType_$7",
																	"nativeSrc": "1470:30:1",
																	"nodeType": "YulIdentifier",
																	"src": "1470:30:1"
																},
																"nativeSrc": "1470:37:1",
																"nodeType": "YulFunctionCall",
																"src": "1470:37:1"
															},
															"variableNames": [
																{
																	"name": "converted",
																	"nativeSrc": "1457:9:1",
																	"nodeType": "YulIdentifier",
																	"src": "1457:9:1"
																}
															]
														}
													]
												},
												"name": "convert_t_enum$_ConsentType_$7_to_t_uint8",
												"nativeSrc": "1376:137:1",
												"nodeType": "YulFunctionDefinition",
												"parameters": [
													{
														"name": "value",
														"nativeSrc": "1427:5:1",
														"nodeType": "YulTypedName",
														"src": "1427:5:1",
														"type": ""
													}
												],
												"returnVariables": [
													{
														"name": "converted",
														"nativeSrc": "1437:9:1",
														"nodeType": "YulTypedName",
														"src": "1437:9:1",
														"type": ""
													}
												],
												"src": "1376:137:1"
											},
											{
												"body": {
													"nativeSrc": "1595:77:1",
													"nodeType": "YulBlock",
													"src": "1595:77:1",
													"statements": [
														{
															"expression": {
																"arguments": [
																	{
																		"name": "pos",
																		"nativeSrc": "1612:3:1",
																		"nodeType": "YulIdentifier",
																		"src": "1612:3:1"
																	},
																	{
																		"arguments": [
																			{
																				"name": "value",
																				"nativeSrc": "1659:5:1",
																				"nodeType": "YulIdentifier",
																				"src": "1659:5:1"
																			}
																		],
																		"functionName": {
																			"name": "convert_t_enum$_ConsentType_$7_to_t_uint8",
																			"nativeSrc": "1617:41:1",
																			"nodeType": "YulIdentifier",
																			"src": "1617:41:1"
																		},
																		"nativeSrc": "1617:48:1",
																		"nodeType": "YulFunctionCall",
																		"src": "1617:48:1"
																	}
																],
																"functionName": {
																	"name": "mstore",
																	"nativeSrc": "1605:6:1",
																	"nodeType": "YulIdentifier",
																	"src": "1605:6:1"
																},
																"nativeSrc": "1605:61:1",
																"nodeType": "YulFunctionCall",
																"src": "1605:61:1"
															},
															"nativeSrc": "1605:61:1",
															"nodeType": "YulExpressionStatement",
															"src": "1605:61:1"
														}
													]
												},
												"name": "abi_encode_t_enum$_ConsentType_$7_to_t_uint8_fromStack",
												"nativeSrc": "1519:153:1",
												"nodeType": "YulFunctionDefinition",
												"parameters": [
													{
														"name": "value",
														"nativeSrc": "1583:5:1",
														"nodeType": "YulTypedName",
														"src": "1583:5:1",
														"type": ""
													},
													{
														"name": "pos",
														"nativeSrc": "1590:3:1",
														"nodeType": "YulTypedName",
														"src": "1590:3:1",
														"type": ""
													}
												],
												"src": "1519:153:1"
											},
											{
												"body": {
													"nativeSrc": "1979:749:1",
													"nodeType": "YulBlock",
													"src": "1979:749:1",
													"statements": [
														{
															"nativeSrc": "1989:27:1",
															"nodeType": "YulAssignment",
															"src": "1989:27:1",
															"value": {
																"arguments": [
																	{
																		"name": "headStart",
																		"nativeSrc": "2001:9:1",
																		"nodeType": "YulIdentifier",
																		"src": "2001:9:1"
																	},
																	{
																		"kind": "number",
																		"nativeSrc": "2012:3:1",
																		"nodeType": "YulLiteral",
																		"src": "2012:3:1",
																		"type": "",
																		"value": "160"
																	}
																],
																"functionName": {
																	"name": "add",
																	"nativeSrc": "1997:3:1",
																	"nodeType": "YulIdentifier",
																	"src": "1997:3:1"
																},
																"nativeSrc": "1997:19:1",
																"nodeType": "YulFunctionCall",
																"src": "1997:19:1"
															},
															"variableNames": [
																{
																	"name": "tail",
																	"nativeSrc": "1989:4:1",
																	"nodeType": "YulIdentifier",
																	"src": "1989:4:1"
																}
															]
														},
														{
															"expression": {
																"arguments": [
																	{
																		"arguments": [
																			{
																				"name": "headStart",
																				"nativeSrc": "2037:9:1",
																				"nodeType": "YulIdentifier",
																				"src": "2037:9:1"
																			},
																			{
																				"kind": "number",
																				"nativeSrc": "2048:1:1",
																				"nodeType": "YulLiteral",
																				"src": "2048:1:1",
																				"type": "",
																				"value": "0"
																			}
																		],
																		"functionName": {
																			"name": "add",
																			"nativeSrc": "2033:3:1",
																			"nodeType": "YulIdentifier",
																			"src": "2033:3:1"
																		},
																		"nativeSrc": "2033:17:1",
																		"nodeType": "YulFunctionCall",
																		"src": "2033:17:1"
																	},
																	{
																		"arguments": [
																			{
																				"name": "tail",
																				"nativeSrc": "2056:4:1",
																				"nodeType": "YulIdentifier",
																				"src": "2056:4:1"
																			},
																			{
																				"name": "headStart",
																				"nativeSrc": "2062:9:1",
																				"nodeType": "YulIdentifier",
																				"src": "2062:9:1"
																			}
																		],
																		"functionName": {
																			"name": "sub",
																			"nativeSrc": "2052:3:1",
																			"nodeType": "YulIdentifier",
																			"src": "2052:3:1"
																		},
																		"nativeSrc": "2052:20:1",
																		"nodeType": "YulFunctionCall",
																		"src": "2052:20:1"
																	}
																],
																"functionName": {
																	"name": "mstore",
																	"nativeSrc": "2026:6:1",
																	"nodeType": "YulIdentifier",
																	"src": "2026:6:1"
																},
																"nativeSrc": "2026:47:1",
																"nodeType": "YulFunctionCall",
																"src": "2026:47:1"
															},
															"nativeSrc": "2026:47:1",
															"nodeType": "YulExpressionStatement",
															"src": "2026:47:1"
														},
														{
															"nativeSrc": "2082:86:1",
															"nodeType": "YulAssignment",
															"src": "2082:86:1",
															"value": {
																"arguments": [
																	{
																		"name": "value0",
																		"nativeSrc": "2154:6:1",
																		"nodeType": "YulIdentifier",
																		"src": "2154:6:1"
																	},
																	{
																		"name": "tail",
																		"nativeSrc": "2163:4:1",
																		"nodeType": "YulIdentifier",
																		"src": "2163:4:1"
																	}
																],
																"functionName": {
																	"name": "abi_encode_t_string_memory_ptr_to_t_string_memory_ptr_fromStack",
																	"nativeSrc": "2090:63:1",
																	"nodeType": "YulIdentifier",
																	"src": "2090:63:1"
																},
																"nativeSrc": "2090:78:1",
																"nodeType": "YulFunctionCall",
																"src": "2090:78:1"
															},
															"variableNames": [
																{
																	"name": "tail",
																	"nativeSrc": "2082:4:1",
																	"nodeType": "YulIdentifier",
																	"src": "2082:4:1"
																}
															]
														},
														{
															"expression": {
																"arguments": [
																	{
																		"arguments": [
																			{
																				"name": "headStart",
																				"nativeSrc": "2189:9:1",
																				"nodeType": "YulIdentifier",
																				"src": "2189:9:1"
																			},
																			{
																				"kind": "number",
																				"nativeSrc": "2200:2:1",
																				"nodeType": "YulLiteral",
																				"src": "2200:2:1",
																				"type": "",
																				"value": "32"
																			}
																		],
																		"functionName": {
																			"name": "add",
																			"nativeSrc": "2185:3:1",
																			"nodeType": "YulIdentifier",
																			"src": "2185:3:1"
																		},
																		"nativeSrc": "2185:18:1",
																		"nodeType": "YulFunctionCall",
																		"src": "2185:18:1"
																	},
																	{
																		"arguments": [
																			{
																				"name": "tail",
																				"nativeSrc": "2209:4:1",
																				"nodeType": "YulIdentifier",
																				"src": "2209:4:1"
																			},
																			{
																				"name": "headStart",
																				"nativeSrc": "2215:9:1",
																				"nodeType": "YulIdentifier",
																				"src": "2215:9:1"
																			}
																		],
																		"functionName": {
																			"name": "sub",
																			"nativeSrc": "2205:3:1",
																			"nodeType": "YulIdentifier",
																			"src": "2205:3:1"
																		},
																		"nativeSrc": "2205:20:1",
																		"nodeType": "YulFunctionCall",
																		"src": "2205:20:1"
																	}
																],
																"functionName": {
																	"name": "mstore",
																	"nativeSrc": "2178:6:1",
																	"nodeType": "YulIdentifier",
																	"src": "2178:6:1"
																},
																"nativeSrc": "2178:48:1",
																"nodeType": "YulFunctionCall",
																"src": "2178:48:1"
															},
															"nativeSrc": "2178:48:1",
															"nodeType": "YulExpressionStatement",
															"src": "2178:48:1"
														},
														{
															"nativeSrc": "2235:86:1",
															"nodeType": "YulAssignment",
															"src": "2235:86:1",
															"value": {
																"arguments": [
																	{
																		"name": "value1",
																		"nativeSrc": "2307:6:1",
																		"nodeType": "YulIdentifier",
																		"src": "2307:6:1"
																	},
																	{
																		"name": "tail",
																		"nativeSrc": "2316:4:1",
																		"nodeType": "YulIdentifier",
																		"src": "2316:4:1"
																	}
																],
																"functionName": {
																	"name": "abi_encode_t_string_memory_ptr_to_t_string_memory_ptr_fromStack",
																	"nativeSrc": "2243:63:1",
																	"nodeType": "YulIdentifier",
																	"src": "2243:63:1"
																},
																"nativeSrc": "2243:78:1",
																"nodeType": "YulFunctionCall",
																"src": "2243:78:1"
															},
															"variableNames": [
																{
																	"name": "tail",
																	"nativeSrc": "2235:4:1",
																	"nodeType": "YulIdentifier",
																	"src": "2235:4:1"
																}
															]
														},
														{
															"expression": {
																"arguments": [
																	{
																		"arguments": [
																			{
																				"name": "headStart",
																				"nativeSrc": "2342:9:1",
																				"nodeType": "YulIdentifier",
																				"src": "2342:9:1"
																			},
																			{
																				"kind": "number",
																				"nativeSrc": "2353:2:1",
																				"nodeType": "YulLiteral",
																				"src": "2353:2:1",
																				"type": "",
																				"value": "64"
																			}
																		],
																		"functionName": {
																			"name": "add",
																			"nativeSrc": "2338:3:1",
																			"nodeType": "YulIdentifier",
																			"src": "2338:3:1"
																		},
																		"nativeSrc": "2338:18:1",
																		"nodeType": "YulFunctionCall",
																		"src": "2338:18:1"
																	},
																	{
																		"arguments": [
																			{
																				"name": "tail",
																				"nativeSrc": "2362:4:1",
																				"nodeType": "YulIdentifier",
																				"src": "2362:4:1"
																			},
																			{
																				"name": "headStart",
																				"nativeSrc": "2368:9:1",
																				"nodeType": "YulIdentifier",
																				"src": "2368:9:1"
																			}
																		],
																		"functionName": {
																			"name": "sub",
																			"nativeSrc": "2358:3:1",
																			"nodeType": "YulIdentifier",
																			"src": "2358:3:1"
																		},
																		"nativeSrc": "2358:20:1",
																		"nodeType": "YulFunctionCall",
																		"src": "2358:20:1"
																	}
																],
																"functionName": {
																	"name": "mstore",
																	"nativeSrc": "2331:6:1",
																	"nodeType": "YulIdentifier",
																	"src": "2331:6:1"
																},
																"nativeSrc": "2331:48:1",
																"nodeType": "YulFunctionCall",
																"src": "2331:48:1"
															},
															"nativeSrc": "2331:48:1",
															"nodeType": "YulExpressionStatement",
															"src": "2331:48:1"
														},
														{
															"nativeSrc": "2388:86:1",
															"nodeType": "YulAssignment",
															"src": "2388:86:1",
															"value": {
																"arguments": [
																	{
																		"name": "value2",
																		"nativeSrc": "2460:6:1",
																		"nodeType": "YulIdentifier",
																		"src": "2460:6:1"
																	},
																	{
																		"name": "tail",
																		"nativeSrc": "2469:4:1",
																		"nodeType": "YulIdentifier",
																		"src": "2469:4:1"
																	}
																],
																"functionName": {
																	"name": "abi_encode_t_string_memory_ptr_to_t_string_memory_ptr_fromStack",
																	"nativeSrc": "2396:63:1",
																	"nodeType": "YulIdentifier",
																	"src": "2396:63:1"
																},
																"nativeSrc": "2396:78:1",
																"nodeType": "YulFunctionCall",
																"src": "2396:78:1"
															},
															"variableNames": [
																{
																	"name": "tail",
																	"nativeSrc": "2388:4:1",
																	"nodeType": "YulIdentifier",
																	"src": "2388:4:1"
																}
															]
														},
														{
															"expression": {
																"arguments": [
																	{
																		"arguments": [
																			{
																				"name": "headStart",
																				"nativeSrc": "2495:9:1",
																				"nodeType": "YulIdentifier",
																				"src": "2495:9:1"
																			},
																			{
																				"kind": "number",
																				"nativeSrc": "2506:2:1",
																				"nodeType": "YulLiteral",
																				"src": "2506:2:1",
																				"type": "",
																				"value": "96"
																			}
																		],
																		"functionName": {
																			"name": "add",
																			"nativeSrc": "2491:3:1",
																			"nodeType": "YulIdentifier",
																			"src": "2491:3:1"
																		},
																		"nativeSrc": "2491:18:1",
																		"nodeType": "YulFunctionCall",
																		"src": "2491:18:1"
																	},
																	{
																		"arguments": [
																			{
																				"name": "tail",
																				"nativeSrc": "2515:4:1",
																				"nodeType": "YulIdentifier",
																				"src": "2515:4:1"
																			},
																			{
																				"name": "headStart",
																				"nativeSrc": "2521:9:1",
																				"nodeType": "YulIdentifier",
																				"src": "2521:9:1"
																			}
																		],
																		"functionName": {
																			"name": "sub",
																			"nativeSrc": "2511:3:1",
																			"nodeType": "YulIdentifier",
																			"src": "2511:3:1"
																		},
																		"nativeSrc": "2511:20:1",
																		"nodeType": "YulFunctionCall",
																		"src": "2511:20:1"
																	}
																],
																"functionName": {
																	"name": "mstore",
																	"nativeSrc": "2484:6:1",
																	"nodeType": "YulIdentifier",
																	"src": "2484:6:1"
																},
																"nativeSrc": "2484:48:1",
																"nodeType": "YulFunctionCall",
																"src": "2484:48:1"
															},
															"nativeSrc": "2484:48:1",
															"nodeType": "YulExpressionStatement",
															"src": "2484:48:1"
														},
														{
															"nativeSrc": "2541:86:1",
															"nodeType": "YulAssignment",
															"src": "2541:86:1",
															"value": {
																"arguments": [
																	{
																		"name": "value3",
																		"nativeSrc": "2613:6:1",
																		"nodeType": "YulIdentifier",
																		"src": "2613:6:1"
																	},
																	{
																		"name": "tail",
																		"nativeSrc": "2622:4:1",
																		"nodeType": "YulIdentifier",
																		"src": "2622:4:1"
																	}
																],
																"functionName": {
																	"name": "abi_encode_t_string_memory_ptr_to_t_string_memory_ptr_fromStack",
																	"nativeSrc": "2549:63:1",
																	"nodeType": "YulIdentifier",
																	"src": "2549:63:1"
																},
																"nativeSrc": "2549:78:1",
																"nodeType": "YulFunctionCall",
																"src": "2549:78:1"
															},
															"variableNames": [
																{
																	"name": "tail",
																	"nativeSrc": "2541:4:1",
																	"nodeType": "YulIdentifier",
																	"src": "2541:4:1"
																}
															]
														},
														{
															"expression": {
																"arguments": [
																	{
																		"name": "value4",
																		"nativeSrc": "2692:6:1",
																		"nodeType": "YulIdentifier",
																		"src": "2692:6:1"
																	},
																	{
																		"arguments": [
																			{
																				"name": "headStart",
																				"nativeSrc": "2705:9:1",
																				"nodeType": "YulIdentifier",
																				"src": "2705:9:1"
																			},
																			{
																				"kind": "number",
																				"nativeSrc": "2716:3:1",
																				"nodeType": "YulLiteral",
																				"src": "2716:3:1",
																				"type": "",
																				"value": "128"
																			}
																		],
																		"functionName": {
																			"name": "add",
																			"nativeSrc": "2701:3:1",
																			"nodeType": "YulIdentifier",
																			"src": "2701:3:1"
																		},
																		"nativeSrc": "2701:19:1",
																		"nodeType": "YulFunctionCall",
																		"src": "2701:19:1"
																	}
																],
																"functionName": {
																	"name": "abi_encode_t_enum$_ConsentType_$7_to_t_uint8_fromStack",
																	"nativeSrc": "2637:54:1",
																	"nodeType": "YulIdentifier",
																	"src": "2637:54:1"
																},
																"nativeSrc": "2637:84:1",
																"nodeType": "YulFunctionCall",
																"src": "2637:84:1"
															},
															"nativeSrc": "2637:84:1",
															"nodeType": "YulExpressionStatement",
															"src": "2637:84:1"
														}
													]
												},
												"name": "abi_encode_tuple_t_string_memory_ptr_t_string_memory_ptr_t_string_memory_ptr_t_string_memory_ptr_t_enum$_ConsentType_$7__to_t_string_memory_ptr_t_string_memory_ptr_t_string_memory_ptr_t_string_memory_ptr_t_uint8__fromStack_reversed",
												"nativeSrc": "1678:1050:1",
												"nodeType": "YulFunctionDefinition",
												"parameters": [
													{
														"name": "headStart",
														"nativeSrc": "1919:9:1",
														"nodeType": "YulTypedName",
														"src": "1919:9:1",
														"type": ""
													},
													{
														"name": "value4",
														"nativeSrc": "1931:6:1",
														"nodeType": "YulTypedName",
														"src": "1931:6:1",
														"type": ""
													},
													{
														"name": "value3",
														"nativeSrc": "1939:6:1",
														"nodeType": "YulTypedName",
														"src": "1939:6:1",
														"type": ""
													},
													{
														"name": "value2",
														"nativeSrc": "1947:6:1",
														"nodeType": "YulTypedName",
														"src": "1947:6:1",
														"type": ""
													},
													{
														"name": "value1",
														"nativeSrc": "1955:6:1",
														"nodeType": "YulTypedName",
														"src": "1955:6:1",
														"type": ""
													},
													{
														"name": "value0",
														"nativeSrc": "1963:6:1",
														"nodeType": "YulTypedName",
														"src": "1963:6:1",
														"type": ""
													}
												],
												"returnVariables": [
													{
														"name": "tail",
														"nativeSrc": "1974:4:1",
														"nodeType": "YulTypedName",
														"src": "1974:4:1",
														"type": ""
													}
												],
												"src": "1678:1050:1"
											},
											{
												"body": {
													"nativeSrc": "2774:35:1",
													"nodeType": "YulBlock",
													"src": "2774:35:1",
													"statements": [
														{
															"nativeSrc": "2784:19:1",
															"nodeType": "YulAssignment",
															"src": "2784:19:1",
															"value": {
																"arguments": [
																	{
																		"kind": "number",
																		"nativeSrc": "2800:2:1",
																		"nodeType": "YulLiteral",
																		"src": "2800:2:1",
																		"type": "",
																		"value": "64"
																	}
																],
																"functionName": {
																	"name": "mload",
																	"nativeSrc": "2794:5:1",
																	"nodeType": "YulIdentifier",
																	"src": "2794:5:1"
																},
																"nativeSrc": "2794:9:1",
																"nodeType": "YulFunctionCall",
																"src": "2794:9:1"
															},
															"variableNames": [
																{
																	"name": "memPtr",
																	"nativeSrc": "2784:6:1",
																	"nodeType": "YulIdentifier",
																	"src": "2784:6:1"
																}
															]
														}
													]
												},
												"name": "allocate_unbounded",
												"nativeSrc": "2734:75:1",
												"nodeType": "YulFunctionDefinition",
												"returnVariables": [
													{
														"name": "memPtr",
														"nativeSrc": "2767:6:1",
														"nodeType": "YulTypedName",
														"src": "2767:6:1",
														"type": ""
													}
												],
												"src": "2734:75:1"
											},
											{
												"body": {
													"nativeSrc": "2904:28:1",
													"nodeType": "YulBlock",
													"src": "2904:28:1",
													"statements": [
														{
															"expression": {
																"arguments": [
																	{
																		"kind": "number",
																		"nativeSrc": "2921:1:1",
																		"nodeType": "YulLiteral",
																		"src": "2921:1:1",
																		"type": "",
																		"value": "0"
																	},
																	{
																		"kind": "number",
																		"nativeSrc": "2924:1:1",
																		"nodeType": "YulLiteral",
																		"src": "2924:1:1",
																		"type": "",
																		"value": "0"
																	}
																],
																"functionName": {
																	"name": "revert",
																	"nativeSrc": "2914:6:1",
																	"nodeType": "YulIdentifier",
																	"src": "2914:6:1"
																},
																"nativeSrc": "2914:12:1",
																"nodeType": "YulFunctionCall",
																"src": "2914:12:1"
															},
															"nativeSrc": "2914:12:1",
															"nodeType": "YulExpressionStatement",
															"src": "2914:12:1"
														}
													]
												},
												"name": "revert_error_dbdddcbe895c83990c08b3492a0e83918d802a52331272ac6fdb6a7c4aea3b1b",
												"nativeSrc": "2815:117:1",
												"nodeType": "YulFunctionDefinition",
												"src": "2815:117:1"
											},
											{
												"body": {
													"nativeSrc": "3027:28:1",
													"nodeType": "YulBlock",
													"src": "3027:28:1",
													"statements": [
														{
															"expression": {
																"arguments": [
																	{
																		"kind": "number",
																		"nativeSrc": "3044:1:1",
																		"nodeType": "YulLiteral",
																		"src": "3044:1:1",
																		"type": "",
																		"value": "0"
																	},
																	{
																		"kind": "number",
																		"nativeSrc": "3047:1:1",
																		"nodeType": "YulLiteral",
																		"src": "3047:1:1",
																		"type": "",
																		"value": "0"
																	}
																],
																"functionName": {
																	"name": "revert",
																	"nativeSrc": "3037:6:1",
																	"nodeType": "YulIdentifier",
																	"src": "3037:6:1"
																},
																"nativeSrc": "3037:12:1",
																"nodeType": "YulFunctionCall",
																"src": "3037:12:1"
															},
															"nativeSrc": "3037:12:1",
															"nodeType": "YulExpressionStatement",
															"src": "3037:12:1"
														}
													]
												},
												"name": "revert_error_c1322bf8034eace5e0b5c7295db60986aa89aae5e0ea0873e4689e076861a5db",
												"nativeSrc": "2938:117:1",
												"nodeType": "YulFunctionDefinition",
												"src": "2938:117:1"
											},
											{
												"body": {
													"nativeSrc": "3117:56:1",
													"nodeType": "YulBlock",
													"src": "3117:56:1",
													"statements": [
														{
															"body": {
																"nativeSrc": "3151:16:1",
																"nodeType": "YulBlock",
																"src": "3151:16:1",
																"statements": [
																	{
																		"expression": {
																			"arguments": [
																				{
																					"kind": "number",
																					"nativeSrc": "3160:1:1",
																					"nodeType": "YulLiteral",
																					"src": "3160:1:1",
																					"type": "",
																					"value": "0"
																				},
																				{
																					"kind": "number",
																					"nativeSrc": "3163:1:1",
																					"nodeType": "YulLiteral",
																					"src": "3163:1:1",
																					"type": "",
																					"value": "0"
																				}
																			],
																			"functionName": {
																				"name": "revert",
																				"nativeSrc": "3153:6:1",
																				"nodeType": "YulIdentifier",
																				"src": "3153:6:1"
																			},
																			"nativeSrc": "3153:12:1",
																			"nodeType": "YulFunctionCall",
																			"src": "3153:12:1"
																		},
																		"nativeSrc": "3153:12:1",
																		"nodeType": "YulExpressionStatement",
																		"src": "3153:12:1"
																	}
																]
															},
															"condition": {
																"arguments": [
																	{
																		"arguments": [
																			{
																				"name": "value",
																				"nativeSrc": "3140:5:1",
																				"nodeType": "YulIdentifier",
																				"src": "3140:5:1"
																			},
																			{
																				"kind": "number",
																				"nativeSrc": "3147:1:1",
																				"nodeType": "YulLiteral",
																				"src": "3147:1:1",
																				"type": "",
																				"value": "3"
																			}
																		],
																		"functionName": {
																			"name": "lt",
																			"nativeSrc": "3137:2:1",
																			"nodeType": "YulIdentifier",
																			"src": "3137:2:1"
																		},
																		"nativeSrc": "3137:12:1",
																		"nodeType": "YulFunctionCall",
																		"src": "3137:12:1"
																	}
																],
																"functionName": {
																	"name": "iszero",
																	"nativeSrc": "3130:6:1",
																	"nodeType": "YulIdentifier",
																	"src": "3130:6:1"
																},
																"nativeSrc": "3130:20:1",
																"nodeType": "YulFunctionCall",
																"src": "3130:20:1"
															},
															"nativeSrc": "3127:40:1",
															"nodeType": "YulIf",
															"src": "3127:40:1"
														}
													]
												},
												"name": "validator_revert_t_enum$_ConsentType_$7",
												"nativeSrc": "3061:112:1",
												"nodeType": "YulFunctionDefinition",
												"parameters": [
													{
														"name": "value",
														"nativeSrc": "3110:5:1",
														"nodeType": "YulTypedName",
														"src": "3110:5:1",
														"type": ""
													}
												],
												"src": "3061:112:1"
											},
											{
												"body": {
													"nativeSrc": "3244:100:1",
													"nodeType": "YulBlock",
													"src": "3244:100:1",
													"statements": [
														{
															"nativeSrc": "3254:29:1",
															"nodeType": "YulAssignment",
															"src": "3254:29:1",
															"value": {
																"arguments": [
																	{
																		"name": "offset",
																		"nativeSrc": "3276:6:1",
																		"nodeType": "YulIdentifier",
																		"src": "3276:6:1"
																	}
																],
																"functionName": {
																	"name": "calldataload",
																	"nativeSrc": "3263:12:1",
																	"nodeType": "YulIdentifier",
																	"src": "3263:12:1"
																},
																"nativeSrc": "3263:20:1",
																"nodeType": "YulFunctionCall",
																"src": "3263:20:1"
															},
															"variableNames": [
																{
																	"name": "value",
																	"nativeSrc": "3254:5:1",
																	"nodeType": "YulIdentifier",
																	"src": "3254:5:1"
																}
															]
														},
														{
															"expression": {
																"arguments": [
																	{
																		"name": "value",
																		"nativeSrc": "3332:5:1",
																		"nodeType": "YulIdentifier",
																		"src": "3332:5:1"
																	}
																],
																"functionName": {
																	"name": "validator_revert_t_enum$_ConsentType_$7",
																	"nativeSrc": "3292:39:1",
																	"nodeType": "YulIdentifier",
																	"src": "3292:39:1"
																},
																"nativeSrc": "3292:46:1",
																"nodeType": "YulFunctionCall",
																"src": "3292:46:1"
															},
															"nativeSrc": "3292:46:1",
															"nodeType": "YulExpressionStatement",
															"src": "3292:46:1"
														}
													]
												},
												"name": "abi_decode_t_enum$_ConsentType_$7",
												"nativeSrc": "3179:165:1",
												"nodeType": "YulFunctionDefinition",
												"parameters": [
													{
														"name": "offset",
														"nativeSrc": "3222:6:1",
														"nodeType": "YulTypedName",
														"src": "3222:6:1",
														"type": ""
													},
													{
														"name": "end",
														"nativeSrc": "3230:3:1",
														"nodeType": "YulTypedName",
														"src": "3230:3:1",
														"type": ""
													}
												],
												"returnVariables": [
													{
														"name": "value",
														"nativeSrc": "3238:5:1",
														"nodeType": "YulTypedName",
														"src": "3238:5:1",
														"type": ""
													}
												],
												"src": "3179:165:1"
											},
											{
												"body": {
													"nativeSrc": "3429:276:1",
													"nodeType": "YulBlock",
													"src": "3429:276:1",
[truncated: 535,356 more chars]
