# Supplementary material for: Blockchain enabled policy-based access control mechanism to restrict unauthorized access to electronic health records
Source: PeerJ Comput Sci. 2025 Jan 23;11:e2647. doi: 10.7717/peerj-cs.2647 (PMC11784709; doi:10.7717/peerj-cs.2647)
Supplement: Supplemental Information 1 [file peerj-cs-11-2647-s001.zip › artifacts/build-info/0e68ef980b46cfa9c8b739c809a8ea06.json]

{
	"id": "0e68ef980b46cfa9c8b739c809a8ea06",
	"_format": "hh-sol-build-info-1",
	"solcVersion": "0.8.26",
	"solcLongVersion": "0.8.26+commit.8a97fa7a",
	"input": {
		"language": "Solidity",
		"sources": {
			"Controller.sol": {
				"content": "// SPDX-License-Identifier: MIT\r\npragma solidity >=0.7.0 <0.9.0;\r\nimport \"./Subject.sol\";\r\n// Controller\r\ncontract Controller {\r\n    address public hospital;\r\n\r\n    // Enum for three types of consent\r\n    enum ConsentType { None, Partial, Full }\r\n\r\n    mapping(address => bool) private isPatientListed;\r\n    mapping(address => address) public patientToSubject;  // Maps patient address to Subject contract address\r\n    address[] public patientList;\r\n\r\n    struct Patient {\r\n        address patientID;\r\n        string medicalRecords;\r\n        ConsentType consentType;\r\n    }\r\n\r\n    mapping(address => Patient) public patients;\r\n\r\n    event PatientCheckup(address indexed patientID, string medicalRecords);\r\n    event ConsentUpdated(address patient, ConsentType consentType);\r\n    event PatientListed(address patientID, bool isListed);\r\n\r\n    constructor() {\r\n        hospital = msg.sender;\r\n    }\r\n\r\n    modifier onlyHospital() {\r\n        require(msg.sender == hospital, \"Only the hospital can perform this action\");\r\n        _;\r\n    }\r\n\r\n    // Function to load patient info by providing the Subject contract address\r\n    function LoadPatientInfoFromSubject(address subjectAddress) public onlyHospital {\r\n        Subject subject = Subject(subjectAddress);\r\n        address patientID = subject.GetPatientAddress();\r\n\r\n        require(!isPatientListed[patientID], \"Patient is already registered.\");\r\n        patientToSubject[patientID] = subjectAddress;\r\n        isPatientListed[patientID] = true;\r\n        patientList.push(patientID);\r\n\r\n        emit PatientListed(patientID, true);\r\n    }\r\n\r\n    // Function to register patient checkup and update consent type (None, Partial, Full)\r\n    function RegisterPatientCheckup(\r\n        address patientID,\r\n        string memory records,\r\n        ConsentType consentType\r\n    ) public onlyHospital {\r\n        require(isPatientListed[patientID], \"Patient is not registered.\");\r\n        Patient storage patient = patients[patientID];\r\n        patient.medicalRecords = records;\r\n        patient.consentType = consentType;\r\n\r\n        emit PatientCheckup(patientID, records);\r\n        emit ConsentUpdated(patientID, consentType);\r\n    }\r\n\r\n    // Function to get patient information by patient ID\r\n    function GetPatientInfoByPatientID(address patientID) public view returns (\r\n        string memory name,\r\n        string memory dateOfBirth,\r\n        string memory nationalID,\r\n        string memory homeAddress,\r\n        string memory medicalRecords,\r\n        Subject.ConsentType consentType  // Use Subject.ConsentType when fetching from Subject contract\r\n    ) {\r\n        require(isPatientListed[patientID], \"Patient is not registered.\");\r\n        \r\n        // Get the Subject contract address associated with the patientID\r\n        address subjectAddress = patientToSubject[patientID];\r\n        require(subjectAddress != address(0), \"Subject contract not linked.\");\r\n\r\n        // Interact with the Subject contract to get personal data\r\n        Subject subject = Subject(subjectAddress);\r\n        (\r\n            name, \r\n            dateOfBirth, \r\n            nationalID, \r\n            homeAddress, \r\n            consentType  // Fetch the consentType from the Subject contract\r\n        ) = subject.GetPersonalData();\r\n\r\n        // Fetch medical records from the Controller contract\r\n        Patient storage patient = patients[patientID];\r\n\r\n        // Return patient data along with medical records and consentType\r\n        return (\r\n            name, \r\n            dateOfBirth, \r\n            nationalID, \r\n            homeAddress, \r\n            patient.medicalRecords, \r\n            consentType  // Return the ConsentType fetched from Subject contract\r\n        );\r\n    }\r\n}\r\n"
			},
			"Subject.sol": {
				"content": "// SPDX-License-Identifier: MIT\r\npragma solidity >=0.7.0 <0.9.0;\r\n\r\n// Subject contract that manages individual patient data\r\ncontract Subject {\r\n    address public patient;\r\n\r\n    // Enum for three types of consent\r\n    enum ConsentType { None, Partial, Full }\r\n\r\n    struct PersonalData {\r\n        string name;\r\n        string dateOfBirth;\r\n        string nationalID;\r\n        string homeAddress;\r\n        ConsentType consentType;\r\n    }\r\n\r\n    PersonalData public personalData;\r\n\r\n    event PersonalDataUpdated(address patient, ConsentType consentType);\r\n    event ConsentTypeUpdated(address patient, ConsentType consentType);\r\n\r\n    constructor(\r\n        string memory _name,\r\n        string memory _dateOfBirth,\r\n        string memory _nationalID,\r\n        string memory _homeAddress\r\n    ) {\r\n        patient = msg.sender;\r\n\r\n        personalData = PersonalData({\r\n            name: _name,\r\n            dateOfBirth: _dateOfBirth,\r\n            nationalID: _nationalID,\r\n            homeAddress: _homeAddress,\r\n            consentType: ConsentType.None  // Default: No consent\r\n        });\r\n    }\r\n\r\n    modifier onlyPatient() {\r\n        require(msg.sender == patient, \"Only the patient can perform this action.\");\r\n        _;\r\n    }\r\n\r\n    // Function to update the consent type (Full, Partial, None)\r\n    function UpdateConsentType(ConsentType _consentType) public onlyPatient {\r\n        personalData.consentType = _consentType;\r\n        emit ConsentTypeUpdated(patient, _consentType);\r\n    }\r\n\r\n    // Function to securely return patient data (name, DoB, ID, address, consentType)\r\n    function GetPersonalData() external view returns (\r\n        string memory name,\r\n        string memory dateOfBirth,\r\n        string memory nationalID,\r\n        string memory homeAddress,\r\n        ConsentType consentType\r\n    ) {\r\n        return (\r\n            personalData.name,\r\n            personalData.dateOfBirth,\r\n            personalData.nationalID,\r\n            personalData.homeAddress,\r\n            personalData.consentType\r\n        );\r\n    }\r\n\r\n    // Function to securely return the patient’s address\r\n    function GetPatientAddress() external view returns (address) {\r\n        return patient;\r\n    }\r\n}\r\n"
			}
		},
		"settings": {
			"optimizer": {
				"enabled": false,
				"runs": 200
			},
			"outputSelection": {
				"*": {
					"": [
						"ast"
					],
					"*": [
						"abi",
						"metadata",
						"devdoc",
						"userdoc",
						"storageLayout",
						"evm.legacyAssembly",
						"evm.bytecode",
						"evm.deployedBytecode",
						"evm.methodIdentifiers",
						"evm.gasEstimates",
						"evm.assembly"
					]
				}
			},
			"remappings": []
		}
	},
	"output": {
		"contracts": {
			"Controller.sol": {
				"Controller": {
					"abi": [
						{
							"inputs": [],
							"stateMutability": "nonpayable",
							"type": "constructor"
						},
						{
							"anonymous": false,
							"inputs": [
								{
									"indexed": false,
									"internalType": "address",
									"name": "patient",
									"type": "address"
								},
								{
									"indexed": false,
									"internalType": "enum Controller.ConsentType",
									"name": "consentType",
									"type": "uint8"
								}
							],
							"name": "ConsentUpdated",
							"type": "event"
						},
						{
							"anonymous": false,
							"inputs": [
								{
									"indexed": true,
									"internalType": "address",
									"name": "patientID",
									"type": "address"
								},
								{
									"indexed": false,
									"internalType": "string",
									"name": "medicalRecords",
									"type": "string"
								}
							],
							"name": "PatientCheckup",
							"type": "event"
						},
						{
							"anonymous": false,
							"inputs": [
								{
									"indexed": false,
									"internalType": "address",
									"name": "patientID",
									"type": "address"
								},
								{
									"indexed": false,
									"internalType": "bool",
									"name": "isListed",
									"type": "bool"
								}
							],
							"name": "PatientListed",
							"type": "event"
						},
						{
							"inputs": [
								{
									"internalType": "address",
									"name": "patientID",
									"type": "address"
								}
							],
							"name": "GetPatientInfoByPatientID",
							"outputs": [
								{
									"internalType": "string",
									"name": "name",
									"type": "string"
								},
								{
									"internalType": "string",
									"name": "dateOfBirth",
									"type": "string"
								},
								{
									"internalType": "string",
									"name": "nationalID",
									"type": "string"
								},
								{
									"internalType": "string",
									"name": "homeAddress",
									"type": "string"
								},
								{
									"internalType": "string",
									"name": "medicalRecords",
									"type": "string"
								},
								{
									"internalType": "enum Subject.ConsentType",
									"name": "consentType",
									"type": "uint8"
								}
							],
							"stateMutability": "view",
							"type": "function"
						},
						{
							"inputs": [
								{
									"internalType": "address",
									"name": "subjectAddress",
									"type": "address"
								}
							],
							"name": "LoadPatientInfoFromSubject",
							"outputs": [],
							"stateMutability": "nonpayable",
							"type": "function"
						},
						{
							"inputs": [
								{
									"internalType": "address",
									"name": "patientID",
									"type": "address"
								},
								{
									"internalType": "string",
									"name": "records",
									"type": "string"
								},
								{
									"internalType": "enum Controller.ConsentType",
									"name": "consentType",
									"type": "uint8"
								}
							],
							"name": "RegisterPatientCheckup",
							"outputs": [],
							"stateMutability": "nonpayable",
							"type": "function"
						},
						{
							"inputs": [],
							"name": "hospital",
							"outputs": [
								{
									"internalType": "address",
									"name": "",
									"type": "address"
								}
							],
							"stateMutability": "view",
							"type": "function"
						},
						{
							"inputs": [
								{
									"internalType": "uint256",
									"name": "",
									"type": "uint256"
								}
							],
							"name": "patientList",
							"outputs": [
								{
									"internalType": "address",
									"name": "",
									"type": "address"
								}
							],
							"stateMutability": "view",
							"type": "function"
						},
						{
							"inputs": [
								{
									"internalType": "address",
									"name": "",
									"type": "address"
								}
							],
							"name": "patientToSubject",
							"outputs": [
								{
									"internalType": "address",
									"name": "",
									"type": "address"
								}
							],
							"stateMutability": "view",
							"type": "function"
						},
						{
							"inputs": [
								{
									"internalType": "address",
									"name": "",
									"type": "address"
								}
							],
							"name": "patients",
							"outputs": [
								{
									"internalType": "address",
									"name": "patientID",
									"type": "address"
								},
								{
									"internalType": "string",
									"name": "medicalRecords",
									"type": "string"
								},
								{
									"internalType": "enum Controller.ConsentType",
									"name": "consentType",
									"type": "uint8"
								}
							],
							"stateMutability": "view",
							"type": "function"
						}
					],
					"devdoc": {
						"kind": "dev",
						"methods": {},
						"version": 1
					},
					"evm": {
						"assembly": "    /* \"Controller.sol\":106:3715  contract Controller {... */\n  mstore(0x40, 0x80)\n    /* \"Controller.sol\":841:895  constructor() {... */\n  callvalue\n  dup1\n  iszero\n  tag_1\n  jumpi\n  0x00\n  dup1\n  revert\ntag_1:\n  pop\n    /* \"Controller.sol\":877:887  msg.sender */\n  caller\n    /* \"Controller.sol\":866:874  hospital */\n  0x00\n  dup1\n    /* \"Controller.sol\":866:887  hospital = msg.sender */\n  0x0100\n  exp\n  dup2\n  sload\n  dup2\n  0xffffffffffffffffffffffffffffffffffffffff\n  mul\n  not\n  and\n  swap1\n  dup4\n  0xffffffffffffffffffffffffffffffffffffffff\n  and\n  mul\n  or\n  swap1\n  sstore\n  pop\n    /* \"Controller.sol\":106:3715  contract Controller {... */\n  dataSize(sub_0)\n  dup1\n  dataOffset(sub_0)\n  0x00\n  codecopy\n  0x00\n  return\nstop\n\nsub_0: assembly {\n        /* \"Controller.sol\":106:3715  contract Controller {... */\n      mstore(0x40, 0x80)\n      callvalue\n      dup1\n      iszero\n      tag_1\n      jumpi\n      0x00\n      dup1\n      revert\n    tag_1:\n      pop\n      jumpi(tag_2, lt(calldatasize, 0x04))\n      shr(0xe0, calldataload(0x00))\n      dup1\n      0x505cd939\n      gt\n      tag_10\n      jumpi\n      dup1\n      0x505cd939\n      eq\n      tag_6\n      jumpi\n      dup1\n      0xaa2fedde\n      eq\n      tag_7\n      jumpi\n      dup1\n      0xac5edf7f\n      eq\n      tag_8\n      jumpi\n      dup1\n      0xbabb1d41\n      eq\n      tag_9\n      jumpi\n      jump(tag_2)\n    tag_10:\n      dup1\n      0x083864cc\n      eq\n      tag_3\n      jumpi\n      dup1\n      0x0869cfbc\n      eq\n      tag_4\n      jumpi\n      dup1\n      0x4f8bb027\n      eq\n      tag_5\n      jumpi\n    tag_2:\n      0x00\n      dup1\n      revert\n        /* \"Controller.sol\":1122:1588  function LoadPatientInfoFromSubject(address subjectAddress) public onlyHospital {... */\n    tag_3:\n      tag_11\n      0x04\n      dup1\n      calldatasize\n      sub\n      dup2\n      add\n      swap1\n      tag_12\n      swap2\n      swap1\n      tag_13\n      jump\t// in\n    tag_12:\n      tag_14\n      jump\t// in\n    tag_11:\n      stop\n        /* \"Controller.sol\":581:624  mapping(address => Patient) public patients */\n    tag_4:\n      tag_15\n      0x04\n      dup1\n      calldatasize\n      sub\n      dup2\n      add\n      swap1\n      tag_16\n      swap2\n      swap1\n      tag_13\n      jump\t// in\n    tag_16:\n      tag_17\n      jump\t// in\n    tag_15:\n      mload(0x40)\n      tag_18\n      swap4\n      swap3\n      swap2\n      swap1\n      tag_19\n      jump\t// in\n    tag_18:\n      mload(0x40)\n      dup1\n      swap2\n      sub\n      swap1\n      return\n        /* \"Controller.sol\":2239:3712  function GetPatientInfoByPatientID(address patientID) public view returns (... */\n    tag_5:\n      tag_20\n      0x04\n      dup1\n      calldatasize\n      sub\n      dup2\n      add\n      swap1\n      tag_21\n      swap2\n      swap1\n      tag_13\n      jump\t// in\n    tag_21:\n      tag_22\n      jump\t// in\n    tag_20:\n      mload(0x40)\n      tag_23\n      swap7\n      swap6\n      swap5\n      swap4\n      swap3\n      swap2\n      swap1\n      tag_24\n      jump\t// in\n    tag_23:\n      mload(0x40)\n      dup1\n      swap2\n      sub\n      swap1\n      return\n        /* \"Controller.sol\":308:359  mapping(address => address) public patientToSubject */\n    tag_6:\n      tag_25\n      0x04\n      dup1\n      calldatasize\n      sub\n      dup2\n      add\n      swap1\n      tag_26\n      swap2\n      swap1\n      tag_13\n      jump\t// in\n    tag_26:\n      tag_27\n      jump\t// in\n    tag_25:\n      mload(0x40)\n      tag_28\n      swap2\n      swap1\n      tag_29\n      jump\t// in\n    tag_28:\n      mload(0x40)\n      dup1\n      swap2\n      sub\n      swap1\n      return\n        /* \"Controller.sol\":133:156  address public hospital */\n    tag_7:\n      tag_30\n      tag_31\n      jump\t// in\n    tag_30:\n      mload(0x40)\n      tag_32\n      swap2\n      swap1\n      tag_29\n      jump\t// in\n    tag_32:\n      mload(0x40)\n      dup1\n      swap2\n      sub\n      swap1\n      return\n        /* \"Controller.sol\":1687:2173  function RegisterPatientCheckup(... */\n    tag_8:\n      tag_33\n      0x04\n      dup1\n      calldatasize\n      sub\n      dup2\n      add\n      swap1\n      tag_34\n      swap2\n      swap1\n      tag_35\n      jump\t// in\n    tag_34:\n      tag_36\n      jump\t// in\n    tag_33:\n      stop\n        /* \"Controller.sol\":419:447  address[] public patientList */\n    tag_9:\n      tag_37\n      0x04\n      dup1\n      calldatasize\n      sub\n      dup2\n      add\n      swap1\n      tag_38\n      swap2\n      swap1\n      tag_39\n      jump\t// in\n    tag_38:\n      tag_40\n      jump\t// in\n    tag_37:\n      mload(0x40)\n      tag_41\n      swap2\n      swap1\n      tag_29\n      jump\t// in\n    tag_41:\n      mload(0x40)\n      dup1\n      swap2\n      sub\n      swap1\n      return\n        /* \"Controller.sol\":1122:1588  function LoadPatientInfoFromSubject(address subjectAddress) public onlyHospital {... */\n    tag_14:\n        /* \"Controller.sol\":960:968  hospital */\n      0x00\n      dup1\n      sload\n      swap1\n      0x0100\n      exp\n      swap1\n      div\n      0xffffffffffffffffffffffffffffffffffffffff\n      and\n        /* \"Controller.sol\":946:968  msg.sender == hospital */\n      0xffffffffffffffffffffffffffffffffffffffff\n      and\n        /* \"Controller.sol\":946:956  msg.sender */\n      caller\n        /* \"Controller.sol\":946:968  msg.sender == hospital */\n      0xffffffffffffffffffffffffffffffffffffffff\n      and\n      eq\n        /* \"Controller.sol\":938:1014  require(msg.sender == hospital, \"Only the hospital can perform this action\") */\n      tag_43\n      jumpi\n      mload(0x40)\n      0x08c379a000000000000000000000000000000000000000000000000000000000\n      dup2\n      mstore\n      0x04\n      add\n      tag_44\n      swap1\n      tag_45\n      jump\t// in\n    tag_44:\n      mload(0x40)\n      dup1\n      swap2\n      sub\n      swap1\n      revert\n    tag_43:\n        /* \"Controller.sol\":1213:1228  Subject subject */\n      0x00\n        /* \"Controller.sol\":1239:1253  subjectAddress */\n      dup2\n        /* \"Controller.sol\":1213:1254  Subject subject = Subject(subjectAddress) */\n      swap1\n      pop\n        /* \"Controller.sol\":1265:1282  address patientID */\n      0x00\n        /* \"Controller.sol\":1285:1292  subject */\n      dup2\n        /* \"Controller.sol\":1285:1310  subject.GetPatientAddress */\n      0xffffffffffffffffffffffffffffffffffffffff\n      and\n      0xf9714ae6\n        /* \"Controller.sol\":1285:1312  subject.GetPatientAddress() */\n      mload(0x40)\n      dup2\n      0xffffffff\n      and\n      0xe0\n      shl\n      dup2\n      mstore\n      0x04\n      add\n      0x20\n      mload(0x40)\n      dup1\n      dup4\n      sub\n      dup2\n      dup7\n      gas\n      staticcall\n      iszero\n      dup1\n      iszero\n      tag_48\n      jumpi\n      returndatasize\n      0x00\n      dup1\n      returndatacopy\n      revert(0x00, returndatasize)\n    tag_48:\n      pop\n      pop\n      pop\n      pop\n      mload(0x40)\n      returndatasize\n      not(0x1f)\n      0x1f\n      dup3\n      add\n      and\n      dup3\n      add\n      dup1\n      0x40\n      mstore\n      pop\n      dup2\n      add\n      swap1\n      tag_49\n      swap2\n      swap1\n      tag_50\n      jump\t// in\n    tag_49:\n        /* \"Controller.sol\":1265:1312  address patientID = subject.GetPatientAddress() */\n      swap1\n      pop\n        /* \"Controller.sol\":1334:1349  isPatientListed */\n      0x01\n        /* \"Controller.sol\":1334:1360  isPatientListed[patientID] */\n      0x00\n        /* \"Controller.sol\":1350:1359  patientID */\n      dup3\n        /* \"Controller.sol\":1334:1360  isPatientListed[patientID] */\n      0xffffffffffffffffffffffffffffffffffffffff\n      and\n      0xffffffffffffffffffffffffffffffffffffffff\n      and\n      dup2\n      mstore\n      0x20\n      add\n      swap1\n      dup2\n      mstore\n      0x20\n      add\n      0x00\n      keccak256\n      0x00\n      swap1\n      sload\n      swap1\n      0x0100\n      exp\n      swap1\n      div\n      0xff\n      and\n        /* \"Controller.sol\":1333:1360  !isPatientListed[patientID] */\n      iszero\n        /* \"Controller.sol\":1325:1395  require(!isPatientListed[patientID], \"Patient is already registered.\") */\n      tag_51\n      jumpi\n      mload(0x40)\n      0x08c379a000000000000000000000000000000000000000000000000000000000\n      dup2\n      mstore\n      0x04\n      add\n      tag_52\n      swap1\n      tag_53\n      jump\t// in\n    tag_52:\n      mload(0x40)\n      dup1\n      swap2\n      sub\n      swap1\n      revert\n    tag_51:\n        /* \"Controller.sol\":1436:1450  subjectAddress */\n      dup3\n        /* \"Controller.sol\":1406:1422  patientToSubject */\n      0x02\n        /* \"Controller.sol\":1406:1433  patientToSubject[patientID] */\n      0x00\n        /* \"Controller.sol\":1423:1432  patientID */\n      dup4\n        /* \"Controller.sol\":1406:1433  patientToSubject[patientID] */\n      0xffffffffffffffffffffffffffffffffffffffff\n      and\n      0xffffffffffffffffffffffffffffffffffffffff\n      and\n      dup2\n      mstore\n      0x20\n      add\n      swap1\n      dup2\n      mstore\n      0x20\n      add\n      0x00\n      keccak256\n      0x00\n        /* \"Controller.sol\":1406:1450  patientToSubject[patientID] = subjectAddress */\n      0x0100\n      exp\n      dup2\n      sload\n      dup2\n      0xffffffffffffffffffffffffffffffffffffffff\n      mul\n      not\n      and\n      swap1\n      dup4\n      0xffffffffffffffffffffffffffffffffffffffff\n      and\n      mul\n      or\n      swap1\n      sstore\n      pop\n        /* \"Controller.sol\":1490:1494  true */\n      0x01\n        /* \"Controller.sol\":1461:1476  isPatientListed */\n      dup1\n        /* \"Controller.sol\":1461:1487  isPatientListed[patientID] */\n      0x00\n        /* \"Controller.sol\":1477:1486  patientID */\n      dup4\n        /* \"Controller.sol\":1461:1487  isPatientListed[patientID] */\n      0xffffffffffffffffffffffffffffffffffffffff\n      and\n      0xffffffffffffffffffffffffffffffffffffffff\n      and\n      dup2\n      mstore\n      0x20\n      add\n      swap1\n      dup2\n      mstore\n      0x20\n      add\n      0x00\n      keccak256\n      0x00\n        /* \"Controller.sol\":1461:1494  isPatientListed[patientID] = true */\n      0x0100\n      exp\n      dup2\n      sload\n      dup2\n      0xff\n      mul\n      not\n      and\n      swap1\n      dup4\n      iszero\n      iszero\n      mul\n      or\n      swap1\n      sstore\n      pop\n        /* \"Controller.sol\":1505:1516  patientList */\n      0x03\n        /* \"Controller.sol\":1522:1531  patientID */\n      dup2\n        /* \"Controller.sol\":1505:1532  patientList.push(patientID) */\n      swap1\n      dup1\n      0x01\n      dup2\n      sload\n      add\n      dup1\n      dup3\n      sstore\n      dup1\n      swap2\n      pop\n      pop\n      0x01\n      swap1\n      sub\n      swap1\n      0x00\n      mstore\n      keccak256(0x00, 0x20)\n      add\n      0x00\n      swap1\n      swap2\n      swap1\n      swap2\n      swap1\n      swap2\n      0x0100\n      exp\n      dup2\n      sload\n      dup2\n      0xffffffffffffffffffffffffffffffffffffffff\n      mul\n      not\n      and\n      swap1\n      dup4\n      0xffffffffffffffffffffffffffffffffffffffff\n      and\n      mul\n      or\n      swap1\n      sstore\n      pop\n        /* \"Controller.sol\":1550:1580  PatientListed(patientID, true) */\n      0x1c756d9d47348cd0613128843b65fb96cefa70c6c725f6564b9fc0753f431fc1\n        /* \"Controller.sol\":1564:1573  patientID */\n      dup2\n        /* \"Controller.sol\":1575:1579  true */\n      0x01\n        /* \"Controller.sol\":1550:1580  PatientListed(patientID, true) */\n      mload(0x40)\n      tag_55\n      swap3\n      swap2\n      swap1\n      tag_56\n      jump\t// in\n    tag_55:\n      mload(0x40)\n      dup1\n      swap2\n      sub\n      swap1\n      log1\n        /* \"Controller.sol\":1202:1588  {... */\n      pop\n      pop\n        /* \"Controller.sol\":1122:1588  function LoadPatientInfoFromSubject(address subjectAddress) public onlyHospital {... */\n      pop\n      jump\t// out\n        /* \"Controller.sol\":581:624  mapping(address => Patient) public patients */\n    tag_17:\n      mstore(0x20, 0x04)\n      dup1\n      0x00\n      mstore\n      keccak256(0x00, 0x40)\n      0x00\n      swap2\n      pop\n      swap1\n      pop\n      dup1\n      0x00\n      add\n      0x00\n      swap1\n      sload\n      swap1\n      0x0100\n      exp\n      swap1\n      div\n      0xffffffffffffffffffffffffffffffffffffffff\n      and\n      swap1\n      dup1\n      0x01\n      add\n      dup1\n      sload\n      tag_57\n      swap1\n      tag_58\n      jump\t// in\n    tag_57:\n      dup1\n      0x1f\n      add\n      0x20\n      dup1\n      swap2\n      div\n      mul\n      0x20\n      add\n      mload(0x40)\n      swap1\n      dup2\n      add\n      0x40\n      mstore\n      dup1\n      swap3\n      swap2\n      swap1\n      dup2\n      dup2\n      mstore\n      0x20\n      add\n      dup3\n      dup1\n      sload\n      tag_59\n      swap1\n      tag_58\n      jump\t// in\n    tag_59:\n      dup1\n      iszero\n      tag_60\n      jumpi\n      dup1\n      0x1f\n      lt\n      tag_61\n      jumpi\n      0x0100\n      dup1\n      dup4\n      sload\n      div\n      mul\n      dup4\n      mstore\n      swap2\n      0x20\n      add\n      swap2\n      jump(tag_60)\n    tag_61:\n      dup3\n      add\n      swap2\n      swap1\n      0x00\n      mstore\n      keccak256(0x00, 0x20)\n      swap1\n    tag_62:\n      dup2\n      sload\n      dup2\n      mstore\n      swap1\n      0x01\n      add\n      swap1\n      0x20\n      add\n      dup1\n      dup4\n      gt\n      tag_62\n      jumpi\n      dup3\n      swap1\n      sub\n      0x1f\n      and\n      dup3\n      add\n      swap2\n    tag_60:\n      pop\n      pop\n      pop\n      pop\n      pop\n      swap1\n      dup1\n      0x02\n      add\n      0x00\n      swap1\n      sload\n      swap1\n      0x0100\n      exp\n      swap1\n      div\n      0xff\n      and\n      swap1\n      pop\n      dup4\n      jump\t// out\n        /* \"Controller.sol\":2239:3712  function GetPatientInfoByPatientID(address patientID) public view returns (... */\n    tag_22:\n        /* \"Controller.sol\":2324:2342  string memory name */\n      0x60\n        /* \"Controller.sol\":2353:2378  string memory dateOfBirth */\n      dup1\n        /* \"Controller.sol\":2389:2413  string memory nationalID */\n      0x60\n        /* \"Controller.sol\":2424:2449  string memory homeAddress */\n      dup1\n        /* \"Controller.sol\":2460:2488  string memory medicalRecords */\n      0x60\n        /* \"Controller.sol\":2499:2530  Subject.ConsentType consentType */\n      0x00\n        /* \"Controller.sol\":2621:2636  isPatientListed */\n      0x01\n        /* \"Controller.sol\":2621:2647  isPatientListed[patientID] */\n      0x00\n        /* \"Controller.sol\":2637:2646  patientID */\n      dup9\n        /* \"Controller.sol\":2621:2647  isPatientListed[patientID] */\n      0xffffffffffffffffffffffffffffffffffffffff\n      and\n      0xffffffffffffffffffffffffffffffffffffffff\n      and\n      dup2\n      mstore\n      0x20\n      add\n      swap1\n      dup2\n      mstore\n      0x20\n      add\n      0x00\n      keccak256\n      0x00\n      swap1\n      sload\n      swap1\n      0x0100\n      exp\n      swap1\n      div\n      0xff\n      and\n        /* \"Controller.sol\":2613:2678  require(isPatientListed[patientID], \"Patient is not registered.\") */\n      tag_64\n      jumpi\n      mload(0x40)\n      0x08c379a000000000000000000000000000000000000000000000000000000000\n      dup2\n      mstore\n      0x04\n      add\n      tag_65\n      swap1\n      tag_66\n      jump\t// in\n    tag_65:\n      mload(0x40)\n      dup1\n      swap2\n      sub\n      swap1\n      revert\n    tag_64:\n        /* \"Controller.sol\":2774:2796  address subjectAddress */\n      0x00\n        /* \"Controller.sol\":2799:2815  patientToSubject */\n      0x02\n        /* \"Controller.sol\":2799:2826  patientToSubject[patientID] */\n      0x00\n        /* \"Controller.sol\":2816:2825  patientID */\n      dup10\n        /* \"Controller.sol\":2799:2826  patientToSubject[patientID] */\n      0xffffffffffffffffffffffffffffffffffffffff\n      and\n      0xffffffffffffffffffffffffffffffffffffffff\n      and\n      dup2\n      mstore\n      0x20\n      add\n      swap1\n      dup2\n      mstore\n      0x20\n      add\n      0x00\n      keccak256\n      0x00\n      swap1\n      sload\n      swap1\n      0x0100\n      exp\n      swap1\n      div\n      0xffffffffffffffffffffffffffffffffffffffff\n      and\n        /* \"Controller.sol\":2774:2826  address subjectAddress = patientToSubject[patientID] */\n      swap1\n      pop\n        /* \"Controller.sol\":2871:2872  0 */\n      0x00\n        /* \"Controller.sol\":2845:2873  subjectAddress != address(0) */\n      0xffffffffffffffffffffffffffffffffffffffff\n      and\n        /* \"Controller.sol\":2845:2859  subjectAddress */\n      dup2\n        /* \"Controller.sol\":2845:2873  subjectAddress != address(0) */\n      0xffffffffffffffffffffffffffffffffffffffff\n      and\n      sub\n        /* \"Controller.sol\":2837:2906  require(subjectAddress != address(0), \"Subject contract not linked.\") */\n      tag_67\n      jumpi\n      mload(0x40)\n      0x08c379a000000000000000000000000000000000000000000000000000000000\n      dup2\n      mstore\n      0x04\n      add\n      tag_68\n      swap1\n      tag_69\n      jump\t// in\n    tag_68:\n      mload(0x40)\n      dup1\n      swap2\n      sub\n      swap1\n      revert\n    tag_67:\n        /* \"Controller.sol\":2987:3002  Subject subject */\n      0x00\n        /* \"Controller.sol\":3013:3027  subjectAddress */\n      dup2\n        /* \"Controller.sol\":2987:3028  Subject subject = Subject(subjectAddress) */\n      swap1\n      pop\n        /* \"Controller.sol\":3231:3238  subject */\n      dup1\n        /* \"Controller.sol\":3231:3254  subject.GetPersonalData */\n      0xffffffffffffffffffffffffffffffffffffffff\n      and\n      0x07043d0a\n        /* \"Controller.sol\":3231:3256  subject.GetPersonalData() */\n      mload(0x40)\n      dup2\n      0xffffffff\n      and\n      0xe0\n      shl\n      dup2\n      mstore\n      0x04\n      add\n      0x00\n      mload(0x40)\n      dup1\n      dup4\n      sub\n      dup2\n      dup7\n      gas\n      staticcall\n      iszero\n      dup1\n      iszero\n      tag_71\n      jumpi\n      returndatasize\n      0x00\n      dup1\n      returndatacopy\n      revert(0x00, returndatasize)\n    tag_71:\n      pop\n      pop\n      pop\n      pop\n      mload(0x40)\n      returndatasize\n      0x00\n      dup3\n      returndatacopy\n      returndatasize\n      not(0x1f)\n      0x1f\n      dup3\n      add\n      and\n      dup3\n      add\n      dup1\n      0x40\n      mstore\n      pop\n      dup2\n      add\n      swap1\n      tag_72\n      swap2\n      swap1\n      tag_73\n      jump\t// in\n    tag_72:\n        /* \"Controller.sol\":3039:3256  (... */\n      dup1\n      swap8\n      pop\n      dup2\n      swap10\n      pop\n      dup3\n      swap11\n      pop\n      dup4\n      swap12\n      pop\n      dup5\n      swap13\n      pop\n      pop\n      pop\n      pop\n      pop\n      pop\n        /* \"Controller.sol\":3332:3355  Patient storage patient */\n      0x00\n        /* \"Controller.sol\":3358:3366  patients */\n      0x04\n        /* \"Controller.sol\":3358:3377  patients[patientID] */\n      0x00\n        /* \"Controller.sol\":3367:3376  patientID */\n      dup12\n        /* \"Controller.sol\":3358:3377  patients[patientID] */\n      0xffffffffffffffffffffffffffffffffffffffff\n      and\n      0xffffffffffffffffffffffffffffffffffffffff\n      and\n      dup2\n      mstore\n      0x20\n      add\n      swap1\n      dup2\n      mstore\n      0x20\n      add\n      0x00\n      keccak256\n        /* \"Controller.sol\":3332:3377  Patient storage patient = patients[patientID] */\n      swap1\n      pop\n        /* \"Controller.sol\":3487:3491  name */\n      dup9\n        /* \"Controller.sol\":3507:3518  dateOfBirth */\n      dup9\n        /* \"Controller.sol\":3534:3544  nationalID */\n      dup9\n        /* \"Controller.sol\":3560:3571  homeAddress */\n      dup9\n        /* \"Controller.sol\":3587:3594  patient */\n      dup5\n        /* \"Controller.sol\":3587:3609  patient.medicalRecords */\n      0x01\n      add\n        /* \"Controller.sol\":3625:3636  consentType */\n      dup9\n        /* \"Controller.sol\":3465:3704  return (... */\n      dup2\n      dup1\n      sload\n      tag_74\n      swap1\n      tag_58\n      jump\t// in\n    tag_74:\n      dup1\n      0x1f\n      add\n      0x20\n      dup1\n      swap2\n      div\n      mul\n      0x20\n      add\n      mload(0x40)\n      swap1\n      dup2\n      add\n      0x40\n      mstore\n      dup1\n      swap3\n      swap2\n      swap1\n      dup2\n      dup2\n      mstore\n      0x20\n      add\n      dup3\n      dup1\n      sload\n      tag_75\n      swap1\n      tag_58\n      jump\t// in\n    tag_75:\n      dup1\n      iszero\n      tag_76\n      jumpi\n      dup1\n      0x1f\n      lt\n      tag_77\n      jumpi\n      0x0100\n      dup1\n      dup4\n      sload\n      div\n      mul\n      dup4\n      mstore\n      swap2\n      0x20\n      add\n      swap2\n      jump(tag_76)\n    tag_77:\n      dup3\n      add\n      swap2\n      swap1\n      0x00\n      mstore\n      keccak256(0x00, 0x20)\n      swap1\n    tag_78:\n      dup2\n      sload\n      dup2\n      mstore\n      swap1\n      0x01\n      add\n      swap1\n      0x20\n      add\n      dup1\n      dup4\n      gt\n      tag_78\n      jumpi\n      dup3\n      swap1\n      sub\n      0x1f\n      and\n      dup3\n      add\n      swap2\n    tag_76:\n      pop\n      pop\n      pop\n      pop\n      pop\n      swap2\n      pop\n      swap9\n      pop\n      swap9\n      pop\n      swap9\n      pop\n      swap9\n      pop\n      swap9\n      pop\n      swap9\n      pop\n      pop\n      pop\n      pop\n        /* \"Controller.sol\":2239:3712  function GetPatientInfoByPatientID(address patientID) public view returns (... */\n      swap2\n      swap4\n      swap6\n      pop\n      swap2\n      swap4\n      swap6\n      jump\t// out\n        /* \"Controller.sol\":308:359  mapping(address => address) public patientToSubject */\n    tag_27:\n      mstore(0x20, 0x02)\n      dup1\n      0x00\n      mstore\n      keccak256(0x00, 0x40)\n      0x00\n      swap2\n      pop\n      sload\n      swap1\n      0x0100\n      exp\n      swap1\n      div\n      0xffffffffffffffffffffffffffffffffffffffff\n      and\n      dup2\n      jump\t// out\n        /* \"Controller.sol\":133:156  address public hospital */\n    tag_31:\n      0x00\n      dup1\n      sload\n      swap1\n      0x0100\n      exp\n      swap1\n      div\n      0xffffffffffffffffffffffffffffffffffffffff\n      and\n      dup2\n      jump\t// out\n        /* \"Controller.sol\":1687:2173  function RegisterPatientCheckup(... */\n    tag_36:\n        /* \"Controller.sol\":960:968  hospital */\n      0x00\n      dup1\n      sload\n      swap1\n      0x0100\n      exp\n      swap1\n      div\n      0xffffffffffffffffffffffffffffffffffffffff\n      and\n        /* \"Controller.sol\":946:968  msg.sender == hospital */\n      0xffffffffffffffffffffffffffffffffffffffff\n      and\n        /* \"Controller.sol\":946:956  msg.sender */\n      caller\n        /* \"Controller.sol\":946:968  msg.sender == hospital */\n      0xffffffffffffffffffffffffffffffffffffffff\n      and\n      eq\n        /* \"Controller.sol\":938:1014  require(msg.sender == hospital, \"Only the hospital can perform this action\") */\n      tag_80\n      jumpi\n      mload(0x40)\n      0x08c379a000000000000000000000000000000000000000000000000000000000\n      dup2\n      mstore\n      0x04\n      add\n      tag_81\n      swap1\n      tag_45\n      jump\t// in\n    tag_81:\n      mload(0x40)\n      dup1\n      swap2\n      sub\n      swap1\n      revert\n    tag_80:\n        /* \"Controller.sol\":1859:1874  isPatientListed */\n      0x01\n        /* \"Controller.sol\":1859:1885  isPatientListed[patientID] */\n      0x00\n        /* \"Controller.sol\":1875:1884  patientID */\n      dup5\n        /* \"Controller.sol\":1859:1885  isPatientListed[patientID] */\n      0xffffffffffffffffffffffffffffffffffffffff\n      and\n      0xffffffffffffffffffffffffffffffffffffffff\n      and\n      dup2\n      mstore\n      0x20\n      add\n      swap1\n      dup2\n      mstore\n      0x20\n      add\n      0x00\n      keccak256\n      0x00\n      swap1\n      sload\n      swap1\n      0x0100\n      exp\n      swap1\n      div\n      0xff\n      and\n        /* \"Controller.sol\":1851:1916  require(isPatientListed[patientID], \"Patient is not registered.\") */\n      tag_83\n      jumpi\n      mload(0x40)\n      0x08c379a000000000000000000000000000000000000000000000000000000000\n      dup2\n      mstore\n      0x04\n      add\n      tag_84\n      swap1\n      tag_66\n      jump\t// in\n    tag_84:\n      mload(0x40)\n      dup1\n      swap2\n      sub\n      swap1\n      revert\n    tag_83:\n        /* \"Controller.sol\":1927:1950  Patient storage patient */\n      0x00\n        /* \"Controller.sol\":1953:1961  patients */\n      0x04\n        /* \"Controller.sol\":1953:1972  patients[patientID] */\n      0x00\n        /* \"Controller.sol\":1962:1971  patientID */\n      dup6\n        /* \"Controller.sol\":1953:1972  patients[patientID] */\n      0xffffffffffffffffffffffffffffffffffffffff\n      and\n      0xffffffffffffffffffffffffffffffffffffffff\n      and\n      dup2\n      mstore\n      0x20\n      add\n      swap1\n      dup2\n      mstore\n      0x20\n      add\n      0x00\n      keccak256\n        /* \"Controller.sol\":1927:1972  Patient storage patient = patients[patientID] */\n      swap1\n      pop\n        /* \"Controller.sol\":2008:2015  records */\n      dup3\n        /* \"Controller.sol\":1983:1990  patient */\n      dup2\n        /* \"Controller.sol\":1983:2005  patient.medicalRecords */\n      0x01\n      add\n        /* \"Controller.sol\":1983:2015  patient.medicalRecords = records */\n      swap1\n      dup2\n      tag_85\n      swap2\n      swap1\n      tag_86\n      jump\t// in\n    tag_85:\n      pop\n        /* \"Controller.sol\":2048:2059  consentType */\n      dup2\n        /* \"Controller.sol\":2026:2033  patient */\n      dup2\n        /* \"Controller.sol\":2026:2045  patient.consentType */\n      0x02\n      add\n      0x00\n        /* \"Controller.sol\":2026:2059  patient.consentType = consentType */\n      0x0100\n      exp\n      dup2\n      sload\n      dup2\n      0xff\n      mul\n      not\n      and\n      swap1\n      dup4\n      0x02\n      dup2\n      gt\n      iszero\n      tag_87\n      jumpi\n      tag_88\n      tag_89\n      jump\t// in\n    tag_88:\n    tag_87:\n      mul\n      or\n      swap1\n      sstore\n      pop\n        /* \"Controller.sol\":2092:2101  patientID */\n      dup4\n        /* \"Controller.sol\":2077:2111  PatientCheckup(patientID, records) */\n      0xffffffffffffffffffffffffffffffffffffffff\n      and\n      0x70e1e7613e95be2da79895ba5a4656bf7314119de1ee083d344472198ba4c659\n        /* \"Controller.sol\":2103:2110  records */\n      dup5\n        /* \"Controller.sol\":2077:2111  PatientCheckup(patientID, records) */\n      mload(0x40)\n      tag_90\n      swap2\n      swap1\n      tag_91\n      jump\t// in\n    tag_90:\n      mload(0x40)\n      dup1\n      swap2\n      sub\n      swap1\n      log2\n        /* \"Controller.sol\":2127:2165  ConsentUpdated(patientID, consentType) */\n      0x381e2c7989d47b4fcdd3ab33c87e87cf0b3b40064d6229631edaf3136d820885\n        /* \"Controller.sol\":2142:2151  patientID */\n      dup5\n        /* \"Controller.sol\":2153:2164  consentType */\n      dup4\n        /* \"Controller.sol\":2127:2165  ConsentUpdated(patientID, consentType) */\n      mload(0x40)\n      tag_92\n      swap3\n      swap2\n      swap1\n      tag_93\n      jump\t// in\n    tag_92:\n      mload(0x40)\n      dup1\n      swap2\n      sub\n      swap1\n      log1\n        /* \"Controller.sol\":1840:2173  {... */\n      pop\n        /* \"Controller.sol\":1687:2173  function RegisterPatientCheckup(... */\n      pop\n      pop\n      pop\n      jump\t// out\n        /* \"Controller.sol\":419:447  address[] public patientList */\n    tag_40:\n      0x03\n      dup2\n      dup2\n      sload\n      dup2\n      lt\n      tag_94\n      jumpi\n      0x00\n      dup1\n      revert\n    tag_94:\n      swap1\n      0x00\n      mstore\n      keccak256(0x00, 0x20)\n      add\n      0x00\n      swap2\n      pop\n      sload\n      swap1\n      0x0100\n      exp\n      swap1\n      div\n      0xffffffffffffffffffffffffffffffffffffffff\n      and\n      dup2\n      jump\t// out\n        /* \"#utility.yul\":7:82   */\n    tag_96:\n        /* \"#utility.yul\":40:46   */\n      0x00\n        /* \"#utility.yul\":73:75   */\n      0x40\n        /* \"#utility.yul\":67:76   */\n      mload\n        /* \"#utility.yul\":57:76   */\n      swap1\n      pop\n        /* \"#utility.yul\":7:82   */\n      swap1\n      jump\t// out\n        /* \"#utility.yul\":88:205   */\n    tag_97:\n        /* \"#utility.yul\":197:198   */\n      0x00\n        /* \"#utility.yul\":194:195   */\n      dup1\n        /* \"#utility.yul\":187:199   */\n      revert\n        /* \"#utility.yul\":211:328   */\n    tag_98:\n        /* \"#utility.yul\":320:321   */\n      0x00\n        /* \"#utility.yul\":317:318   */\n      dup1\n        /* \"#utility.yul\":310:322   */\n      revert\n        /* \"#utility.yul\":334:460   */\n    tag_99:\n        /* \"#utility.yul\":371:378   */\n      0x00\n        /* \"#utility.yul\":411:453   */\n      0xffffffffffffffffffffffffffffffffffffffff\n        /* \"#utility.yul\":404:409   */\n      dup3\n        /* \"#utility.yul\":400:454   */\n      and\n        /* \"#utility.yul\":389:454   */\n      swap1\n      pop\n        /* \"#utility.yul\":334:460   */\n      swap2\n      swap1\n      pop\n      jump\t// out\n        /* \"#utility.yul\":466:562   */\n    tag_100:\n        /* \"#utility.yul\":503:510   */\n      0x00\n        /* \"#utility.yul\":532:556   */\n      tag_168\n        /* \"#utility.yul\":550:555   */\n      dup3\n        /* \"#utility.yul\":532:556   */\n      tag_99\n      jump\t// in\n    tag_168:\n        /* \"#utility.yul\":521:556   */\n      swap1\n      pop\n        /* \"#utility.yul\":466:562   */\n      swap2\n      swap1\n      pop\n      jump\t// out\n        /* \"#utility.yul\":568:690   */\n    tag_101:\n        /* \"#utility.yul\":641:665   */\n      tag_170\n        /* \"#utility.yul\":659:664   */\n      dup2\n        /* \"#utility.yul\":641:665   */\n      tag_100\n      jump\t// in\n    tag_170:\n        /* \"#utility.yul\":634:639   */\n      dup2\n        /* \"#utility.yul\":631:666   */\n      eq\n        /* \"#utility.yul\":621:684   */\n      tag_171\n      jumpi\n        /* \"#utility.yul\":680:681   */\n      0x00\n        /* \"#utility.yul\":677:678   */\n      dup1\n        /* \"#utility.yul\":670:682   */\n      revert\n        /* \"#utility.yul\":621:684   */\n    tag_171:\n        /* \"#utility.yul\":568:690   */\n      pop\n      jump\t// out\n        /* \"#utility.yul\":696:835   */\n    tag_102:\n        /* \"#utility.yul\":742:747   */\n      0x00\n        /* \"#utility.yul\":780:786   */\n      dup2\n        /* \"#utility.yul\":767:787   */\n      calldataload\n        /* \"#utility.yul\":758:787   */\n      swap1\n      pop\n        /* \"#utility.yul\":796:829   */\n      tag_173\n        /* \"#utility.yul\":823:828   */\n      dup2\n        /* \"#utility.yul\":796:829   */\n      tag_101\n      jump\t// in\n    tag_173:\n        /* \"#utility.yul\":696:835   */\n      swap3\n      swap2\n      pop\n      pop\n      jump\t// out\n        /* \"#utility.yul\":841:1170   */\n    tag_13:\n        /* \"#utility.yul\":900:906   */\n      0x00\n        /* \"#utility.yul\":949:951   */\n      0x20\n        /* \"#utility.yul\":937:946   */\n      dup3\n        /* \"#utility.yul\":928:935   */\n      dup5\n        /* \"#utility.yul\":924:947   */\n      sub\n        /* \"#utility.yul\":920:952   */\n      slt\n        /* \"#utility.yul\":917:1036   */\n      iszero\n      tag_175\n      jumpi\n        /* \"#utility.yul\":955:1034   */\n      tag_176\n      tag_97\n      jump\t// in\n    tag_176:\n        /* \"#utility.yul\":917:1036   */\n    tag_175:\n        /* \"#utility.yul\":1075:1076   */\n      0x00\n        /* \"#utility.yul\":1100:1153   */\n      tag_177\n        /* \"#utility.yul\":1145:1152   */\n      dup5\n        /* \"#utility.yul\":1136:1142   */\n      dup3\n        /* \"#utility.yul\":1125:1134   */\n      dup6\n        /* \"#utility.yul\":1121:1143   */\n      add\n        /* \"#utility.yul\":1100:1153   */\n      tag_102\n      jump\t// in\n    tag_177:\n        /* \"#utility.yul\":1090:1153   */\n      swap2\n      pop\n        /* \"#utility.yul\":1046:1163   */\n      pop\n        /* \"#utility.yul\":841:1170   */\n      swap3\n      swap2\n      pop\n      pop\n      jump\t// out\n        /* \"#utility.yul\":1176:1294   */\n    tag_103:\n        /* \"#utility.yul\":1263:1287   */\n      tag_179\n        /* \"#utility.yul\":1281:1286   */\n      dup2\n        /* \"#utility.yul\":1263:1287   */\n      tag_100\n      jump\t// in\n    tag_179:\n        /* \"#utility.yul\":1258:1261   */\n      dup3\n        /* \"#utility.yul\":1251:1288   */\n      mstore\n        /* \"#utility.yul\":1176:1294   */\n      pop\n      pop\n      jump\t// out\n        /* \"#utility.yul\":1300:1399   */\n    tag_104:\n        /* \"#utility.yul\":1352:1358   */\n      0x00\n        /* \"#utility.yul\":1386:1391   */\n      dup2\n        /* \"#utility.yul\":1380:1392   */\n      mload\n        /* \"#utility.yul\":1370:1392   */\n      swap1\n      pop\n        /* \"#utility.yul\":1300:1399   */\n      swap2\n      swap1\n      pop\n      jump\t// out\n        /* \"#utility.yul\":1405:1574   */\n    tag_105:\n        /* \"#utility.yul\":1489:1500   */\n      0x00\n        /* \"#utility.yul\":1523:1529   */\n      dup3\n        /* \"#utility.yul\":1518:1521   */\n      dup3\n        /* \"#utility.yul\":1511:1530   */\n      mstore\n        /* \"#utility.yul\":1563:1567   */\n      0x20\n        /* \"#utility.yul\":1558:1561   */\n      dup3\n        /* \"#utility.yul\":1554:1568   */\n      add\n        /* \"#utility.yul\":1539:1568   */\n      swap1\n      pop\n        /* \"#utility.yul\":1405:1574   */\n      swap3\n      swap2\n      pop\n      pop\n      jump\t// out\n        /* \"#utility.yul\":1580:1719   */\n    tag_106:\n        /* \"#utility.yul\":1669:1675   */\n      dup3\n        /* \"#utility.yul\":1664:1667   */\n      dup2\n        /* \"#utility.yul\":1659:1662   */\n      dup4\n        /* \"#utility.yul\":1653:1676   */\n      mcopy\n        /* \"#utility.yul\":1710:1711   */\n      0x00\n        /* \"#utility.yul\":1701:1707   */\n      dup4\n        /* \"#utility.yul\":1696:1699   */\n      dup4\n        /* \"#utility.yul\":1692:1708   */\n      add\n        /* \"#utility.yul\":1685:1712   */\n      mstore\n        /* \"#utility.yul\":1580:1719   */\n      pop\n      pop\n      pop\n      jump\t// out\n        /* \"#utility.yul\":1725:1827   */\n    tag_107:\n        /* \"#utility.yul\":1766:1772   */\n      0x00\n        /* \"#utility.yul\":1817:1819   */\n      0x1f\n        /* \"#utility.yul\":1813:1820   */\n      not\n        /* \"#utility.yul\":1808:1810   */\n      0x1f\n        /* \"#utility.yul\":1801:1806   */\n      dup4\n        /* \"#utility.yul\":1797:1811   */\n      add\n        /* \"#utility.yul\":1793:1821   */\n      and\n        /* \"#utility.yul\":1783:1821   */\n      swap1\n      pop\n        /* \"#utility.yul\":1725:1827   */\n      swap2\n      swap1\n      pop\n      jump\t// out\n        /* \"#utility.yul\":1833:2210   */\n    tag_108:\n        /* \"#utility.yul\":1921:1924   */\n      0x00\n        /* \"#utility.yul\":1949:1988   */\n      tag_185\n        /* \"#utility.yul\":1982:1987   */\n      dup3\n        /* \"#utility.yul\":1949:1988   */\n      tag_104\n      jump\t// in\n    tag_185:\n        /* \"#utility.yul\":2004:2075   */\n      tag_186\n        /* \"#utility.yul\":2068:2074   */\n      dup2\n        /* \"#utility.yul\":2063:2066   */\n      dup6\n        /* \"#utility.yul\":2004:2075   */\n      tag_105\n      jump\t// in\n    tag_186:\n        /* \"#utility.yul\":1997:2075   */\n      swap4\n      pop\n        /* \"#utility.yul\":2084:2149   */\n      tag_187\n        /* \"#utility.yul\":2142:2148   */\n      dup2\n        /* \"#utility.yul\":2137:2140   */\n      dup6\n        /* \"#utility.yul\":2130:2134   */\n      0x20\n        /* \"#utility.yul\":2123:2128   */\n      dup7\n        /* \"#utility.yul\":2119:2135   */\n      add\n        /* \"#utility.yul\":2084:2149   */\n      tag_106\n      jump\t// in\n    tag_187:\n        /* \"#utility.yul\":2174:2203   */\n      tag_188\n        /* \"#utility.yul\":2196:2202   */\n      dup2\n        /* \"#utility.yul\":2174:2203   */\n      tag_107\n      jump\t// in\n    tag_188:\n        /* \"#utility.yul\":2169:2172   */\n      dup5\n        /* \"#utility.yul\":2165:2204   */\n      add\n        /* \"#utility.yul\":2158:2204   */\n      swap2\n      pop\n        /* \"#utility.yul\":1925:2210   */\n      pop\n        /* \"#utility.yul\":1833:2210   */\n      swap3\n      swap2\n      pop\n      pop\n      jump\t// out\n        /* \"#utility.yul\":2216:2396   */\n    tag_89:\n        /* \"#utility.yul\":2264:2341   */\n      0x4e487b7100000000000000000000000000000000000000000000000000000000\n        /* \"#utility.yul\":2261:2262   */\n      0x00\n        /* \"#utility.yul\":2254:2342   */\n      mstore\n        /* \"#utility.yul\":2361:2365   */\n      0x21\n        /* \"#utility.yul\":2358:2359   */\n      0x04\n        /* \"#utility.yul\":2351:2366   */\n      mstore\n        /* \"#utility.yul\":2385:2389   */\n      0x24\n        /* \"#utility.yul\":2382:2383   */\n      0x00\n        /* \"#utility.yul\":2375:2390   */\n      revert\n        /* \"#utility.yul\":2402:2520   */\n    tag_109:\n        /* \"#utility.yul\":2488:2489   */\n      0x03\n        /* \"#utility.yul\":2481:2486   */\n      dup2\n        /* \"#utility.yul\":2478:2490   */\n      lt\n        /* \"#utility.yul\":2468:2514   */\n      tag_191\n      jumpi\n        /* \"#utility.yul\":2494:2512   */\n      tag_192\n      tag_89\n      jump\t// in\n    tag_192:\n        /* \"#utility.yul\":2468:2514   */\n    tag_191:\n        /* \"#utility.yul\":2402:2520   */\n      pop\n      jump\t// out\n        /* \"#utility.yul\":2526:2663   */\n    tag_110:\n        /* \"#utility.yul\":2576:2583   */\n      0x00\n        /* \"#utility.yul\":2605:2610   */\n      dup2\n        /* \"#utility.yul\":2594:2610   */\n      swap1\n      pop\n        /* \"#utility.yul\":2611:2657   */\n      tag_194\n        /* \"#utility.yul\":2651:2656   */\n      dup3\n        /* \"#utility.yul\":2611:2657   */\n      tag_109\n      jump\t// in\n    tag_194:\n        /* \"#utility.yul\":2526:2663   */\n      swap2\n      swap1\n      pop\n      jump\t// out\n        /* \"#utility.yul\":2669:2806   */\n    tag_111:\n        /* \"#utility.yul\":2730:2739   */\n      0x00\n        /* \"#utility.yul\":2763:2800   */\n      tag_196\n        /* \"#utility.yul\":2794:2799   */\n      dup3\n        /* \"#utility.yul\":2763:2800   */\n      tag_110\n      jump\t// in\n    tag_196:\n        /* \"#utility.yul\":2750:2800   */\n      swap1\n      pop\n        /* \"#utility.yul\":2669:2806   */\n      swap2\n      swap1\n      pop\n      jump\t// out\n        /* \"#utility.yul\":2812:2965   */\n    tag_112:\n        /* \"#utility.yul\":2910:2958   */\n      tag_198\n        /* \"#utility.yul\":2952:2957   */\n      dup2\n        /* \"#utility.yul\":2910:2958   */\n      tag_111\n      jump\t// in\n    tag_198:\n        /* \"#utility.yul\":2905:2908   */\n      dup3\n        /* \"#utility.yul\":2898:2959   */\n      mstore\n        /* \"#utility.yul\":2812:2965   */\n      pop\n      pop\n      jump\t// out\n        /* \"#utility.yul\":2971:3526   */\n    tag_19:\n        /* \"#utility.yul\":3151:3155   */\n      0x00\n        /* \"#utility.yul\":3189:3191   */\n      0x60\n        /* \"#utility.yul\":3178:3187   */\n      dup3\n        /* \"#utility.yul\":3174:3192   */\n      add\n        /* \"#utility.yul\":3166:3192   */\n      swap1\n      pop\n        /* \"#utility.yul\":3202:3273   */\n      tag_200\n        /* \"#utility.yul\":3270:3271   */\n      0x00\n        /* \"#utility.yul\":3259:3268   */\n      dup4\n        /* \"#utility.yul\":3255:3272   */\n      add\n        /* \"#utility.yul\":3246:3252   */\n      dup7\n        /* \"#utility.yul\":3202:3273   */\n      tag_103\n      jump\t// in\n    tag_200:\n        /* \"#utility.yul\":3320:3329   */\n      dup2\n        /* \"#utility.yul\":3314:3318   */\n      dup2\n        /* \"#utility.yul\":3310:3330   */\n      sub\n        /* \"#utility.yul\":3305:3307   */\n      0x20\n        /* \"#utility.yul\":3294:3303   */\n      dup4\n        /* \"#utility.yul\":3290:3308   */\n      add\n        /* \"#utility.yul\":3283:3331   */\n      mstore\n        /* \"#utility.yul\":3348:3426   */\n      tag_201\n        /* \"#utility.yul\":3421:3425   */\n      dup2\n        /* \"#utility.yul\":3412:3418   */\n      dup6\n        /* \"#utility.yul\":3348:3426   */\n      tag_108\n      jump\t// in\n    tag_201:\n        /* \"#utility.yul\":3340:3426   */\n      swap1\n      pop\n        /* \"#utility.yul\":3436:3519   */\n      tag_202\n        /* \"#utility.yul\":3515:3517   */\n      0x40\n        /* \"#utility.yul\":3504:3513   */\n      dup4\n        /* \"#utility.yul\":3500:3518   */\n      add\n        /* \"#utility.yul\":3491:3497   */\n      dup5\n        /* \"#utility.yul\":3436:3519   */\n      tag_112\n      jump\t// in\n    tag_202:\n        /* \"#utility.yul\":2971:3526   */\n      swap5\n      swap4\n      pop\n      pop\n      pop\n      pop\n      jump\t// out\n        /* \"#utility.yul\":3532:3652   */\n    tag_113:\n        /* \"#utility.yul\":3620:3621   */\n      0x03\n        /* \"#utility.yul\":3613:3618   */\n      dup2\n        /* \"#utility.yul\":3610:3622   */\n      lt\n        /* \"#utility.yul\":3600:3646   */\n      tag_204\n      jumpi\n        /* \"#utility.yul\":3626:3644   */\n      tag_205\n      tag_89\n      jump\t// in\n    tag_205:\n        /* \"#utility.yul\":3600:3646   */\n    tag_204:\n        /* \"#utility.yul\":3532:3652   */\n      pop\n      jump\t// out\n        /* \"#utility.yul\":3658:3799   */\n    tag_114:\n        /* \"#utility.yul\":3710:3717   */\n      0x00\n        /* \"#utility.yul\":3739:3744   */\n      dup2\n        /* \"#utility.yul\":3728:3744   */\n      swap1\n      pop\n        /* \"#utility.yul\":3745:3793   */\n      tag_207\n        /* \"#utility.yul\":3787:3792   */\n      dup3\n        /* \"#utility.yul\":3745:3793   */\n      tag_113\n      jump\t// in\n    tag_207:\n        /* \"#utility.yul\":3658:3799   */\n      swap2\n      swap1\n      pop\n      jump\t// out\n        /* \"#utility.yul\":3805:3946   */\n    tag_115:\n        /* \"#utility.yul\":3868:3877   */\n      0x00\n        /* \"#utility.yul\":3901:3940   */\n      tag_209\n        /* \"#utility.yul\":3934:3939   */\n      dup3\n        /* \"#utility.yul\":3901:3940   */\n      tag_114\n      jump\t// in\n    tag_209:\n        /* \"#utility.yul\":3888:3940   */\n      swap1\n      pop\n        /* \"#utility.yul\":3805:3946   */\n      swap2\n      swap1\n      pop\n      jump\t// out\n        /* \"#utility.yul\":3952:4109   */\n    tag_116:\n        /* \"#utility.yul\":4052:4102   */\n      tag_211\n        /* \"#utility.yul\":4096:4101   */\n      dup2\n        /* \"#utility.yul\":4052:4102   */\n      tag_115\n      jump\t// in\n    tag_211:\n        /* \"#utility.yul\":4047:4050   */\n      dup3\n        /* \"#utility.yul\":4040:4103   */\n      mstore\n        /* \"#utility.yul\":3952:4109   */\n      pop\n      pop\n      jump\t// out\n        /* \"#utility.yul\":4115:5371   */\n    tag_24:\n        /* \"#utility.yul\":4461:4465   */\n      0x00\n        /* \"#utility.yul\":4499:4502   */\n      0xc0\n        /* \"#utility.yul\":4488:4497   */\n      dup3\n        /* \"#utility.yul\":4484:4503   */\n      add\n        /* \"#utility.yul\":4476:4503   */\n      swap1\n      pop\n        /* \"#utility.yul\":4549:4558   */\n      dup2\n        /* \"#utility.yul\":4543:4547   */\n      dup2\n        /* \"#utility.yul\":4539:4559   */\n      sub\n        /* \"#utility.yul\":4535:4536   */\n      0x00\n        /* \"#utility.yul\":4524:4533   */\n      dup4\n        /* \"#utility.yul\":4520:4537   */\n      add\n        /* \"#utility.yul\":4513:4560   */\n      mstore\n        /* \"#utility.yul\":4577:4655   */\n      tag_213\n        /* \"#utility.yul\":4650:4654   */\n      dup2\n        /* \"#utility.yul\":4641:4647   */\n      dup10\n        /* \"#utility.yul\":4577:4655   */\n      tag_108\n      jump\t// in\n    tag_213:\n        /* \"#utility.yul\":4569:4655   */\n      swap1\n      pop\n        /* \"#utility.yul\":4702:4711   */\n      dup2\n        /* \"#utility.yul\":4696:4700   */\n      dup2\n        /* \"#utility.yul\":4692:4712   */\n      sub\n        /* \"#utility.yul\":4687:4689   */\n      0x20\n        /* \"#utility.yul\":4676:4685   */\n      dup4\n        /* \"#utility.yul\":4672:4690   */\n      add\n        /* \"#utility.yul\":4665:4713   */\n      mstore\n        /* \"#utility.yul\":4730:4808   */\n      tag_214\n        /* \"#utility.yul\":4803:4807   */\n      dup2\n        /* \"#utility.yul\":4794:4800   */\n      dup9\n        /* \"#utility.yul\":4730:4808   */\n      tag_108\n      jump\t// in\n    tag_214:\n        /* \"#utility.yul\":4722:4808   */\n      swap1\n      pop\n        /* \"#utility.yul\":4855:4864   */\n      dup2\n        /* \"#utility.yul\":4849:4853   */\n      dup2\n        /* \"#utility.yul\":4845:4865   */\n      sub\n        /* \"#utility.yul\":4840:4842   */\n      0x40\n        /* \"#utility.yul\":4829:4838   */\n      dup4\n        /* \"#utility.yul\":4825:4843   */\n      add\n        /* \"#utility.yul\":4818:4866   */\n      mstore\n        /* \"#utility.yul\":4883:4961   */\n      tag_215\n        /* \"#utility.yul\":4956:4960   */\n      dup2\n        /* \"#utility.yul\":4947:4953   */\n      dup8\n        /* \"#utility.yul\":4883:4961   */\n      tag_108\n      jump\t// in\n    tag_215:\n        /* \"#utility.yul\":4875:4961   */\n      swap1\n      pop\n        /* \"#utility.yul\":5008:5017   */\n      dup2\n        /* \"#utility.yul\":5002:5006   */\n      dup2\n        /* \"#utility.yul\":4998:5018   */\n      sub\n        /* \"#utility.yul\":4993:4995   */\n      0x60\n        /* \"#utility.yul\":4982:4991   */\n      dup4\n        /* \"#utility.yul\":4978:4996   */\n      add\n        /* \"#utility.yul\":4971:5019   */\n      mstore\n        /* \"#utility.yul\":5036:5114   */\n      tag_216\n        /* \"#utility.yul\":5109:5113   */\n      dup2\n        /* \"#utility.yul\":5100:5106   */\n      dup7\n        /* \"#utility.yul\":5036:5114   */\n      tag_108\n      jump\t// in\n    tag_216:\n        /* \"#utility.yul\":5028:5114   */\n      swap1\n      pop\n        /* \"#utility.yul\":5162:5171   */\n      dup2\n        /* \"#utility.yul\":5156:5160   */\n      dup2\n        /* \"#utility.yul\":5152:5172   */\n      sub\n        /* \"#utility.yul\":5146:5149   */\n      0x80\n        /* \"#utility.yul\":5135:5144   */\n      dup4\n        /* \"#utility.yul\":5131:5150   */\n      add\n        /* \"#utility.yul\":5124:5173   */\n      mstore\n        /* \"#utility.yul\":5190:5268   */\n      tag_217\n        /* \"#utility.yul\":5263:5267   */\n      dup2\n        /* \"#utility.yul\":5254:5260   */\n      dup6\n        /* \"#utility.yul\":5190:5268   */\n      tag_108\n      jump\t// in\n    tag_217:\n        /* \"#utility.yul\":5182:5268   */\n      swap1\n      pop\n        /* \"#utility.yul\":5278:5364   */\n      tag_218\n        /* \"#utility.yul\":5359:5362   */\n      0xa0\n        /* \"#utility.yul\":5348:5357   */\n      dup4\n        /* \"#utility.yul\":5344:5363   */\n      add\n        /* \"#utility.yul\":5335:5341   */\n      dup5\n        /* \"#utility.yul\":5278:5364   */\n      tag_116\n      jump\t// in\n    tag_218:\n        /* \"#utility.yul\":4115:5371   */\n      swap8\n      swap7\n      pop\n      pop\n      pop\n      pop\n      pop\n      pop\n      pop\n      jump\t// out\n        /* \"#utility.yul\":5377:5599   */\n    tag_29:\n        /* \"#utility.yul\":5470:5474   */\n      0x00\n        /* \"#utility.yul\":5508:5510   */\n      0x20\n        /* \"#utility.yul\":5497:5506   */\n      dup3\n        /* \"#utility.yul\":5493:5511   */\n      add\n        /* \"#utility.yul\":5485:5511   */\n      swap1\n      pop\n        /* \"#utility.yul\":5521:5592   */\n      tag_220\n        /* \"#utility.yul\":5589:5590   */\n      0x00\n        /* \"#utility.yul\":5578:5587   */\n      dup4\n        /* \"#utility.yul\":5574:5591   */\n      add\n        /* \"#utility.yul\":5565:5571   */\n      dup5\n        /* \"#utility.yul\":5521:5592   */\n      tag_103\n      jump\t// in\n    tag_220:\n        /* \"#utility.yul\":5377:5599   */\n      swap3\n      swap2\n      pop\n      pop\n      jump\t// out\n        /* \"#utility.yul\":5605:5722   */\n    tag_117:\n        /* \"#utility.yul\":5714:5715   */\n      0x00\n        /* \"#utility.yul\":5711:5712   */\n      dup1\n        /* \"#utility.yul\":5704:5716   */\n      revert\n        /* \"#utility.yul\":5728:5845   */\n    tag_118:\n        /* \"#utility.yul\":5837:5838   */\n      0x00\n        /* \"#utility.yul\":5834:5835   */\n      dup1\n        /* \"#utility.yul\":5827:5839   */\n      revert\n        /* \"#utility.yul\":5851:6031   */\n    tag_119:\n        /* \"#utility.yul\":5899:5976   */\n      0x4e487b7100000000000000000000000000000000000000000000000000000000\n        /* \"#utility.yul\":5896:5897   */\n      0x00\n        /* \"#utility.yul\":5889:5977   */\n      mstore\n        /* \"#utility.yul\":5996:6000   */\n      0x41\n        /* \"#utility.yul\":5993:5994   */\n      0x04\n        /* \"#utility.yul\":5986:6001   */\n      mstore\n        /* \"#utility.yul\":6020:6024   */\n      0x24\n        /* \"#utility.yul\":6017:6018   */\n      0x00\n        /* \"#utility.yul\":6010:6025   */\n      revert\n        /* \"#utility.yul\":6037:6318   */\n    tag_120:\n        /* \"#utility.yul\":6120:6147   */\n      tag_225\n        /* \"#utility.yul\":6142:6146   */\n      dup3\n        /* \"#utility.yul\":6120:6147   */\n      tag_107\n      jump\t// in\n    tag_225:\n        /* \"#utility.yul\":6112:6118   */\n      dup2\n        /* \"#utility.yul\":6108:6148   */\n      add\n        /* \"#utility.yul\":6250:6256   */\n      dup2\n        /* \"#utility.yul\":6238:6248   */\n      dup2\n        /* \"#utility.yul\":6235:6257   */\n      lt\n        /* \"#utility.yul\":6214:6232   */\n      0xffffffffffffffff\n        /* \"#utility.yul\":6202:6212   */\n      dup3\n        /* \"#utility.yul\":6199:6233   */\n      gt\n        /* \"#utility.yul\":6196:6258   */\n      or\n        /* \"#utility.yul\":6193:6281   */\n      iszero\n      tag_226\n      jumpi\n        /* \"#utility.yul\":6261:6279   */\n      tag_227\n      tag_119\n      jump\t// in\n    tag_227:\n        /* \"#utility.yul\":6193:6281   */\n    tag_226:\n        /* \"#utility.yul\":6301:6311   */\n      dup1\n        /* \"#utility.yul\":6297:6299   */\n      0x40\n        /* \"#utility.yul\":6290:6312   */\n      mstore\n        /* \"#utility.yul\":6080:6318   */\n      pop\n        /* \"#utility.yul\":6037:6318   */\n      pop\n      pop\n      jump\t// out\n        /* \"#utility.yul\":6324:6453   */\n    tag_121:\n        /* \"#utility.yul\":6358:6364   */\n      0x00\n        /* \"#utility.yul\":6385:6405   */\n      tag_229\n      tag_96\n      jump\t// in\n    tag_229:\n        /* \"#utility.yul\":6375:6405   */\n      swap1\n      pop\n        /* \"#utility.yul\":6414:6447   */\n      tag_230\n        /* \"#utility.yul\":6442:6446   */\n      dup3\n        /* \"#utility.yul\":6434:6440   */\n      dup3\n        /* \"#utility.yul\":6414:6447   */\n      tag_120\n      jump\t// in\n    tag_230:\n        /* \"#utility.yul\":6324:6453   */\n      swap2\n      swap1\n      pop\n      jump\t// out\n        /* \"#utility.yul\":6459:6767   */\n    tag_122:\n        /* \"#utility.yul\":6521:6525   */\n      0x00\n        /* \"#utility.yul\":6611:6629   */\n      0xffffffffffffffff\n        /* \"#utility.yul\":6603:6609   */\n      dup3\n        /* \"#utility.yul\":6600:6630   */\n      gt\n        /* \"#utility.yul\":6597:6653   */\n      iszero\n      tag_232\n      jumpi\n        /* \"#utility.yul\":6633:6651   */\n      tag_233\n      tag_119\n      jump\t// in\n    tag_233:\n        /* \"#utility.yul\":6597:6653   */\n    tag_232:\n        /* \"#utility.yul\":6671:6700   */\n      tag_234\n        /* \"#utility.yul\":6693:6699   */\n      dup3\n        /* \"#utility.yul\":6671:6700   */\n      tag_107\n      jump\t// in\n    tag_234:\n        /* \"#utility.yul\":6663:6700   */\n      swap1\n      pop\n        /* \"#utility.yul\":6755:6759   */\n      0x20\n        /* \"#utility.yul\":6749:6753   */\n      dup2\n        /* \"#utility.yul\":6745:6760   */\n      add\n        /* \"#utility.yul\":6737:6760   */\n      swap1\n      pop\n        /* \"#utility.yul\":6459:6767   */\n      swap2\n      swap1\n      pop\n      jump\t// out\n        /* \"#utility.yul\":6773:6921   */\n    tag_123:\n        /* \"#utility.yul\":6871:6877   */\n      dup3\n        /* \"#utility.yul\":6866:6869   */\n      dup2\n        /* \"#utility.yul\":6861:6864   */\n      dup4\n        /* \"#utility.yul\":6848:6878   */\n      calldatacopy\n        /* \"#utility.yul\":6912:6913   */\n      0x00\n        /* \"#utility.yul\":6903:6909   */\n      dup4\n        /* \"#utility.yul\":6898:6901   */\n      dup4\n        /* \"#utility.yul\":6894:6910   */\n      add\n        /* \"#utility.yul\":6887:6914   */\n      mstore\n        /* \"#utility.yul\":6773:6921   */\n      pop\n      pop\n      pop\n      jump\t// out\n        /* \"#utility.yul\":6927:7352   */\n    tag_124:\n        /* \"#utility.yul\":7005:7010   */\n      0x00\n        /* \"#utility.yul\":7030:7096   */\n      tag_237\n        /* \"#utility.yul\":7046:7095   */\n      tag_238\n        /* \"#utility.yul\":7088:7094   */\n      dup5\n        /* \"#utility.yul\":7046:7095   */\n      tag_122\n      jump\t// in\n    tag_238:\n        /* \"#utility.yul\":7030:7096   */\n      tag_121\n      jump\t// in\n    tag_237:\n        /* \"#utility.yul\":7021:7096   */\n      swap1\n      pop\n        /* \"#utility.yul\":7119:7125   */\n      dup3\n        /* \"#utility.yul\":7112:7117   */\n      dup2\n        /* \"#utility.yul\":7105:7126   */\n      mstore\n        /* \"#utility.yul\":7157:7161   */\n      0x20\n        /* \"#utility.yul\":7150:7155   */\n      dup2\n        /* \"#utility.yul\":7146:7162   */\n      add\n        /* \"#utility.yul\":7195:7198   */\n      dup5\n        /* \"#utility.yul\":7186:7192   */\n      dup5\n        /* \"#utility.yul\":7181:7184   */\n      dup5\n        /* \"#utility.yul\":7177:7193   */\n      add\n        /* \"#utility.yul\":7174:7199   */\n      gt\n        /* \"#utility.yul\":7171:7283   */\n      iszero\n      tag_239\n      jumpi\n        /* \"#utility.yul\":7202:7281   */\n      tag_240\n      tag_118\n      jump\t// in\n    tag_240:\n        /* \"#utility.yul\":7171:7283   */\n    tag_239:\n        /* \"#utility.yul\":7292:7346   */\n      tag_241\n        /* \"#utility.yul\":7339:7345   */\n      dup5\n        /* \"#utility.yul\":7334:7337   */\n      dup3\n        /* \"#utility.yul\":7329:7332   */\n      dup6\n        /* \"#utility.yul\":7292:7346   */\n      tag_123\n      jump\t// in\n    tag_241:\n        /* \"#utility.yul\":7011:7352   */\n      pop\n        /* \"#utility.yul\":6927:7352   */\n      swap4\n      swap3\n      pop\n      pop\n      pop\n      jump\t// out\n        /* \"#utility.yul\":7372:7712   */\n    tag_125:\n        /* \"#utility.yul\":7428:7433   */\n      0x00\n        /* \"#utility.yul\":7477:7480   */\n      dup3\n        /* \"#utility.yul\":7470:7474   */\n      0x1f\n        /* \"#utility.yul\":7462:7468   */\n      dup4\n        /* \"#utility.yul\":7458:7475   */\n      add\n        /* \"#utility.yul\":7454:7481   */\n      slt\n        /* \"#utility.yul\":7444:7566   */\n      tag_243\n      jumpi\n        /* \"#utility.yul\":7485:7564   */\n      tag_244\n      tag_117\n      jump\t// in\n    tag_244:\n        /* \"#utility.yul\":7444:7566   */\n    tag_243:\n        /* \"#utility.yul\":7602:7608   */\n      dup2\n        /* \"#utility.yul\":7589:7609   */\n      calldataload\n        /* \"#utility.yul\":7627:7706   */\n      tag_245\n        /* \"#utility.yul\":7702:7705   */\n      dup5\n        /* \"#utility.yul\":7694:7700   */\n      dup3\n        /* \"#utility.yul\":7687:7691   */\n      0x20\n        /* \"#utility.yul\":7679:7685   */\n      dup7\n        /* \"#utility.yul\":7675:7692   */\n      add\n        /* \"#utility.yul\":7627:7706   */\n      tag_124\n      jump\t// in\n    tag_245:\n        /* \"#utility.yul\":7618:7706   */\n      swap2\n      pop\n        /* \"#utility.yul\":7434:7712   */\n      pop\n        /* \"#utility.yul\":7372:7712   */\n      swap3\n      swap2\n      pop\n      pop\n      jump\t// out\n        /* \"#utility.yul\":7718:7830   */\n    tag_126:\n        /* \"#utility.yul\":7804:7805   */\n      0x03\n        /* \"#utility.yul\":7797:7802   */\n      dup2\n        /* \"#utility.yul\":7794:7806   */\n      lt\n        /* \"#utility.yul\":7784:7824   */\n      tag_247\n      jumpi\n        /* \"#utility.yul\":7820:7821   */\n      0x00\n        /* \"#utility.yul\":7817:7818   */\n      dup1\n        /* \"#utility.yul\":7810:7822   */\n      revert\n        /* \"#utility.yul\":7784:7824   */\n    tag_247:\n        /* \"#utility.yul\":7718:7830   */\n      pop\n      jump\t// out\n        /* \"#utility.yul\":7836:8001   */\n    tag_127:\n        /* \"#utility.yul\":7895:7900   */\n      0x00\n        /* \"#utility.yul\":7933:7939   */\n      dup2\n        /* \"#utility.yul\":7920:7940   */\n      calldataload\n        /* \"#utility.yul\":7911:7940   */\n      swap1\n      pop\n        /* \"#utility.yul\":7949:7995   */\n      tag_249\n        /* \"#utility.yul\":7989:7994   */\n      dup2\n        /* \"#utility.yul\":7949:7995   */\n      tag_126\n      jump\t// in\n    tag_249:\n        /* \"#utility.yul\":7836:8001   */\n      swap3\n      swap2\n      pop\n      pop\n      jump\t// out\n        /* \"#utility.yul\":8007:8832   */\n    tag_35:\n        /* \"#utility.yul\":8107:8113   */\n      0x00\n        /* \"#utility.yul\":8115:8121   */\n      dup1\n        /* \"#utility.yul\":8123:8129   */\n      0x00\n        /* \"#utility.yul\":8172:8174   */\n      0x60\n        /* \"#utility.yul\":8160:8169   */\n      dup5\n        /* \"#utility.yul\":8151:8158   */\n      dup7\n        /* \"#utility.yul\":8147:8170   */\n      sub\n        /* \"#utility.yul\":8143:8175   */\n      slt\n        /* \"#utility.yul\":8140:8259   */\n      iszero\n      tag_251\n      jumpi\n        /* \"#utility.yul\":8178:8257   */\n      tag_252\n      tag_97\n      jump\t// in\n    tag_252:\n        /* \"#utility.yul\":8140:8259   */\n    tag_251:\n        /* \"#utility.yul\":8298:8299   */\n      0x00\n        /* \"#utility.yul\":8323:8376   */\n      tag_253\n        /* \"#utility.yul\":8368:8375   */\n      dup7\n        /* \"#utility.yul\":8359:8365   */\n      dup3\n        /* \"#utility.yul\":8348:8357   */\n      dup8\n        /* \"#utility.yul\":8344:8366   */\n      add\n        /* \"#utility.yul\":8323:8376   */\n      tag_102\n      jump\t// in\n    tag_253:\n        /* \"#utility.yul\":8313:8376   */\n      swap4\n      pop\n        /* \"#utility.yul\":8269:8386   */\n      pop\n        /* \"#utility.yul\":8453:8455   */\n      0x20\n        /* \"#utility.yul\":8442:8451   */\n      dup5\n        /* \"#utility.yul\":8438:8456   */\n      add\n        /* \"#utility.yul\":8425:8457   */\n      calldataload\n        /* \"#utility.yul\":8484:8502   */\n      0xffffffffffffffff\n        /* \"#utility.yul\":8476:8482   */\n      dup2\n        /* \"#utility.yul\":8473:8503   */\n      gt\n        /* \"#utility.yul\":8470:8587   */\n      iszero\n      tag_254\n      jumpi\n        /* \"#utility.yul\":8506:8585   */\n      tag_255\n      tag_98\n      jump\t// in\n    tag_255:\n        /* \"#utility.yul\":8470:8587   */\n    tag_254:\n        /* \"#utility.yul\":8611:8674   */\n      tag_256\n        /* \"#utility.yul\":8666:8673   */\n      dup7\n        /* \"#utility.yul\":8657:8663   */\n      dup3\n        /* \"#utility.yul\":8646:8655   */\n      dup8\n        /* \"#utility.yul\":8642:8664   */\n      add\n        /* \"#utility.yul\":8611:8674   */\n      tag_125\n      jump\t// in\n    tag_256:\n        /* \"#utility.yul\":8601:8674   */\n      swap3\n      pop\n        /* \"#utility.yul\":8396:8684   */\n      pop\n        /* \"#utility.yul\":8723:8725   */\n      0x40\n        /* \"#utility.yul\":8749:8815   */\n      tag_257\n        /* \"#utility.yul\":8807:8814   */\n      dup7\n        /* \"#utility.yul\":8798:8804   */\n      dup3\n        /* \"#utility.yul\":8787:8796   */\n      dup8\n        /* \"#utility.yul\":8783:8805   */\n      add\n        /* \"#utility.yul\":8749:8815   */\n      tag_127\n      jump\t// in\n    tag_257:\n        /* \"#utility.yul\":8739:8815   */\n      swap2\n      pop\n        /* \"#utility.yul\":8694:8825   */\n      pop\n        /* \"#utility.yul\":8007:8832   */\n      swap3\n      pop\n      swap3\n      pop\n      swap3\n      jump\t// out\n        /* \"#utility.yul\":8838:8915   */\n    tag_128:\n        /* \"#utility.yul\":8875:8882   */\n      0x00\n        /* \"#utility.yul\":8904:8909   */\n      dup2\n        /* \"#utility.yul\":8893:8909   */\n      swap1\n      pop\n        /* \"#utility.yul\":8838:8915   */\n      swap2\n      swap1\n      pop\n      jump\t// out\n        /* \"#utility.yul\":8921:9043   */\n    tag_129:\n        /* \"#utility.yul\":8994:9018   */\n      tag_260\n        /* \"#utility.yul\":9012:9017   */\n      dup2\n        /* \"#utility.yul\":8994:9018   */\n      tag_128\n      jump\t// in\n    tag_260:\n        /* \"#utility.yul\":8987:8992   */\n      dup2\n        /* \"#utility.yul\":8984:9019   */\n      eq\n        /* \"#utility.yul\":8974:9037   */\n      tag_261\n      jumpi\n        /* \"#utility.yul\":9033:9034   */\n      0x00\n        /* \"#utility.yul\":9030:9031   */\n      dup1\n        /* \"#utility.yul\":9023:9035   */\n      revert\n        /* \"#utility.yul\":8974:9037   */\n    tag_261:\n        /* \"#utility.yul\":8921:9043   */\n      pop\n      jump\t// out\n        /* \"#utility.yul\":9049:9188   */\n    tag_130:\n        /* \"#utility.yul\":9095:9100   */\n      0x00\n        /* \"#utility.yul\":9133:9139   */\n      dup2\n        /* \"#utility.yul\":9120:9140   */\n      calldataload\n        /* \"#utility.yul\":9111:9140   */\n      swap1\n      pop\n        /* \"#utility.yul\":9149:9182   */\n      tag_263\n        /* \"#utility.yul\":9176:9181   */\n      dup2\n        /* \"#utility.yul\":9149:9182   */\n      tag_129\n      jump\t// in\n    tag_263:\n        /* \"#utility.yul\":9049:9188   */\n      swap3\n      swap2\n      pop\n      pop\n      jump\t// out\n        /* \"#utility.yul\":9194:9523   */\n    tag_39:\n        /* \"#utility.yul\":9253:9259   */\n      0x00\n        /* \"#utility.yul\":9302:9304   */\n      0x20\n        /* \"#utility.yul\":9290:9299   */\n      dup3\n        /* \"#utility.yul\":9281:9288   */\n      dup5\n        /* \"#utility.yul\":9277:9300   */\n      sub\n        /* \"#utility.yul\":9273:9305   */\n      slt\n        /* \"#utility.yul\":9270:9389   */\n      iszero\n      tag_265\n      jumpi\n        /* \"#utility.yul\":9308:9387   */\n      tag_266\n      tag_97\n      jump\t// in\n    tag_266:\n        /* \"#utility.yul\":9270:9389   */\n    tag_265:\n        /* \"#utility.yul\":9428:9429   */\n      0x00\n        /* \"#utility.yul\":9453:9506   */\n      tag_267\n        /* \"#utility.yul\":9498:9505   */\n      dup5\n        /* \"#utility.yul\":9489:9495   */\n      dup3\n        /* \"#utility.yul\":9478:9487   */\n      dup6\n        /* \"#utility.yul\":9474:9496   */\n      add\n        /* \"#utility.yul\":9453:9506   */\n      tag_130\n      jump\t// in\n    tag_267:\n        /* \"#utility.yul\":9443:9506   */\n      swap2\n      pop\n        /* \"#utility.yul\":9399:9516   */\n      pop\n        /* \"#utility.yul\":9194:9523   */\n      swap3\n      swap2\n      pop\n      pop\n      jump\t// out\n        /* \"#utility.yul\":9529:9757   */\n    tag_131:\n        /* \"#utility.yul\":9669:9703   */\n      0x4f6e6c792074686520686f73706974616c2063616e20706572666f726d207468\n        /* \"#utility.yul\":9665:9666   */\n      0x00\n        /* \"#utility.yul\":9657:9663   */\n      dup3\n        /* \"#utility.yul\":9653:9667   */\n      add\n        /* \"#utility.yul\":9646:9704   */\n      mstore\n        /* \"#utility.yul\":9738:9749   */\n      0x697320616374696f6e0000000000000000000000000000000000000000000000\n        /* \"#utility.yul\":9733:9735   */\n      0x20\n        /* \"#utility.yul\":9725:9731   */\n      dup3\n        /* \"#utility.yul\":9721:9736   */\n      add\n        /* \"#utility.yul\":9714:9750   */\n      mstore\n        /* \"#utility.yul\":9529:9757   */\n      pop\n      jump\t// out\n        /* \"#utility.yul\":9763:10129   */\n    tag_132:\n        /* \"#utility.yul\":9905:9908   */\n      0x00\n        /* \"#utility.yul\":9926:9993   */\n      tag_270\n        /* \"#utility.yul\":9990:9992   */\n      0x29\n        /* \"#utility.yul\":9985:9988   */\n      dup4\n        /* \"#utility.yul\":9926:9993   */\n      tag_105\n      jump\t// in\n    tag_270:\n        /* \"#utility.yul\":9919:9993   */\n      swap2\n      pop\n        /* \"#utility.yul\":10002:10095   */\n      tag_271\n        /* \"#utility.yul\":10091:10094   */\n      dup3\n        /* \"#utility.yul\":10002:10095   */\n      tag_131\n      jump\t// in\n    tag_271:\n        /* \"#utility.yul\":10120:10122   */\n      0x40\n        /* \"#utility.yul\":10115:10118   */\n      dup3\n        /* \"#utility.yul\":10111:10123   */\n      add\n        /* \"#utility.yul\":10104:10123   */\n      swap1\n      pop\n        /* \"#utility.yul\":9763:10129   */\n      swap2\n      swap1\n      pop\n      jump\t// out\n        /* \"#utility.yul\":10135:10554   */\n    tag_45:\n        /* \"#utility.yul\":10301:10305   */\n      0x00\n        /* \"#utility.yul\":10339:10341   */\n      0x20\n        /* \"#utility.yul\":10328:10337   */\n      dup3\n        /* \"#utility.yul\":10324:10342   */\n      add\n        /* \"#utility.yul\":10316:10342   */\n      swap1\n      pop\n        /* \"#utility.yul\":10388:10397   */\n      dup2\n        /* \"#utility.yul\":10382:10386   */\n      dup2\n        /* \"#utility.yul\":10378:10398   */\n      sub\n        /* \"#utility.yul\":10374:10375   */\n      0x00\n        /* \"#utility.yul\":10363:10372   */\n      dup4\n        /* \"#utility.yul\":10359:10376   */\n      add\n        /* \"#utility.yul\":10352:10399   */\n      mstore\n        /* \"#utility.yul\":10416:10547   */\n      tag_273\n        /* \"#utility.yul\":10542:10546   */\n      dup2\n        /* \"#utility.yul\":10416:10547   */\n      tag_132\n      jump\t// in\n    tag_273:\n        /* \"#utility.yul\":10408:10547   */\n      swap1\n      pop\n        /* \"#utility.yul\":10135:10554   */\n      swap2\n      swap1\n      pop\n      jump\t// out\n        /* \"#utility.yul\":10560:10703   */\n    tag_133:\n        /* \"#utility.yul\":10617:10622   */\n      0x00\n        /* \"#utility.yul\":10648:10654   */\n      dup2\n        /* \"#utility.yul\":10642:10655   */\n      mload\n        /* \"#utility.yul\":10633:10655   */\n      swap1\n      pop\n        /* \"#utility.yul\":10664:10697   */\n      tag_275\n        /* \"#utility.yul\":10691:10696   */\n      dup2\n        /* \"#utility.yul\":10664:10697   */\n      tag_101\n      jump\t// in\n    tag_275:\n        /* \"#utility.yul\":10560:10703   */\n      swap3\n      swap2\n      pop\n      pop\n      jump\t// out\n        /* \"#utility.yul\":10709:11060   */\n    tag_50:\n        /* \"#utility.yul\":10779:10785   */\n      0x00\n        /* \"#utility.yul\":10828:10830   */\n      0x20\n        /* \"#utility.yul\":10816:10825   */\n      dup3\n        /* \"#utility.yul\":10807:10814   */\n      dup5\n        /* \"#utility.yul\":10803:10826   */\n      sub\n        /* \"#utility.yul\":10799:10831   */\n      slt\n        /* \"#utility.yul\":10796:10915   */\n      iszero\n      tag_277\n      jumpi\n        /* \"#utility.yul\":10834:10913   */\n      tag_278\n      tag_97\n      jump\t// in\n    tag_278:\n        /* \"#utility.yul\":10796:10915   */\n    tag_277:\n        /* \"#utility.yul\":10954:10955   */\n      0x00\n        /* \"#utility.yul\":10979:11043   */\n      tag_279\n        /* \"#utility.yul\":11035:11042   */\n      dup5\n        /* \"#utility.yul\":11026:11032   */\n      dup3\n        /* \"#utility.yul\":11015:11024   */\n      dup6\n        /* \"#utility.yul\":11011:11033   */\n      add\n        /* \"#utility.yul\":10979:11043   */\n      tag_133\n      jump\t// in\n    tag_279:\n        /* \"#utility.yul\":10969:11043   */\n      swap2\n      pop\n        /* \"#utility.yul\":10925:11053   */\n      pop\n        /* \"#utility.yul\":10709:11060   */\n      swap3\n      swap2\n      pop\n      pop\n      jump\t// out\n        /* \"#utility.yul\":11066:11246   */\n    tag_134:\n        /* \"#utility.yul\":11206:11238   */\n      0x50617469656e7420697320616c726561647920726567697374657265642e0000\n        /* \"#utility.yul\":11202:11203   */\n      0x00\n        /* \"#utility.yul\":11194:11200   */\n      dup3\n        /* \"#utility.yul\":11190:11204   */\n      add\n        /* \"#utility.yul\":11183:11239   */\n      mstore\n        /* \"#utility.yul\":11066:11246   */\n      pop\n      jump\t// out\n        /* \"#utility.yul\":11252:11618   */\n    tag_135:\n        /* \"#utility.yul\":11394:11397   */\n      0x00\n        /* \"#utility.yul\":11415:11482   */\n      tag_282\n        /* \"#utility.yul\":11479:11481   */\n      0x1e\n        /* \"#utility.yul\":11474:11477   */\n      dup4\n        /* \"#utility.yul\":11415:11482   */\n      tag_105\n      jump\t// in\n    tag_282:\n        /* \"#utility.yul\":11408:11482   */\n      swap2\n      pop\n        /* \"#utility.yul\":11491:11584   */\n      tag_283\n        /* \"#utility.yul\":11580:11583   */\n      dup3\n        /* \"#utility.yul\":11491:11584   */\n      tag_134\n      jump\t// in\n    tag_283:\n        /* \"#utility.yul\":11609:11611   */\n      0x20\n        /* \"#utility.yul\":11604:11607   */\n      dup3\n        /* \"#utility.yul\":11600:11612   */\n      add\n        /* \"#utility.yul\":11593:11612   */\n      swap1\n      pop\n        /* \"#utility.yul\":11252:11618   */\n      swap2\n      swap1\n      pop\n      jump\t// out\n        /* \"#utility.yul\":11624:12043   */\n    tag_53:\n        /* \"#utility.yul\":11790:11794   */\n      0x00\n        /* \"#utility.yul\":11828:11830   */\n      0x20\n        /* \"#utility.yul\":11817:11826   */\n      dup3\n        /* \"#utility.yul\":11813:11831   */\n      add\n        /* \"#utility.yul\":11805:11831   */\n      swap1\n      pop\n        /* \"#utility.yul\":11877:11886   */\n      dup2\n        /* \"#utility.yul\":11871:11875   */\n      dup2\n        /* \"#utility.yul\":11867:11887   */\n      sub\n        /* \"#utility.yul\":11863:11864   */\n      0x00\n        /* \"#utility.yul\":11852:11861   */\n      dup4\n        /* \"#utility.yul\":11848:11865   */\n      add\n        /* \"#utility.yul\":11841:11888   */\n      mstore\n        /* \"#utility.yul\":11905:12036   */\n      tag_285\n        /* \"#utility.yul\":12031:12035   */\n      dup2\n        /* \"#utility.yul\":11905:12036   */\n      tag_135\n      jump\t// in\n    tag_285:\n        /* \"#utility.yul\":11897:12036   */\n      swap1\n      pop\n        /* \"#utility.yul\":11624:12043   */\n      swap2\n      swap1\n      pop\n      jump\t// out\n        /* \"#utility.yul\":12049:12139   */\n    tag_136:\n        /* \"#utility.yul\":12083:12090   */\n      0x00\n        /* \"#utility.yul\":12126:12131   */\n      dup2\n        /* \"#utility.yul\":12119:12132   */\n      iszero\n        /* \"#utility.yul\":12112:12133   */\n      iszero\n        /* \"#utility.yul\":12101:12133   */\n      swap1\n      pop\n        /* \"#utility.yul\":12049:12139   */\n      swap2\n      swap1\n      pop\n      jump\t// out\n        /* \"#utility.yul\":12145:12254   */\n    tag_137:\n        /* \"#utility.yul\":12226:12247   */\n      tag_288\n        /* \"#utility.yul\":12241:12246   */\n      dup2\n        /* \"#utility.yul\":12226:12247   */\n      tag_136\n      jump\t// in\n    tag_288:\n        /* \"#utility.yul\":12221:12224   */\n      dup3\n        /* \"#utility.yul\":12214:12248   */\n      mstore\n        /* \"#utility.yul\":12145:12254   */\n      pop\n      pop\n      jump\t// out\n        /* \"#utility.yul\":12260:12580   */\n    tag_56:\n        /* \"#utility.yul\":12375:12379   */\n      0x00\n        /* \"#utility.yul\":12413:12415   */\n      0x40\n        /* \"#utility.yul\":12402:12411   */\n      dup3\n        /* \"#utility.yul\":12398:12416   */\n      add\n        /* \"#utility.yul\":12390:12416   */\n      swap1\n      pop\n        /* \"#utility.yul\":12426:12497   */\n      tag_290\n        /* \"#utility.yul\":12494:12495   */\n      0x00\n        /* \"#utility.yul\":12483:12492   */\n      dup4\n        /* \"#utility.yul\":12479:12496   */\n      add\n        /* \"#utility.yul\":12470:12476   */\n      dup6\n        /* \"#utility.yul\":12426:12497   */\n      tag_103\n      jump\t// in\n    tag_290:\n        /* \"#utility.yul\":12507:12573   */\n      tag_291\n        /* \"#utility.yul\":12569:12571   */\n      0x20\n        /* \"#utility.yul\":12558:12567   */\n      dup4\n        /* \"#utility.yul\":12554:12572   */\n      add\n        /* \"#utility.yul\":12545:12551   */\n      dup5\n        /* \"#utility.yul\":12507:12573   */\n      tag_137\n      jump\t// in\n    tag_291:\n        /* \"#utility.yul\":12260:12580   */\n      swap4\n      swap3\n      pop\n      pop\n      pop\n      jump\t// out\n        /* \"#utility.yul\":12586:12766   */\n    tag_138:\n        /* \"#utility.yul\":12634:12711   */\n      0x4e487b7100000000000000000000000000000000000000000000000000000000\n        /* \"#utility.yul\":12631:12632   */\n      0x00\n        /* \"#utility.yul\":12624:12712   */\n      mstore\n        /* \"#utility.yul\":12731:12735   */\n      0x22\n        /* \"#utility.yul\":12728:12729   */\n      0x04\n        /* \"#utility.yul\":12721:12736   */\n      mstore\n        /* \"#utility.yul\":12755:12759   */\n      0x24\n        /* \"#utility.yul\":12752:12753   */\n      0x00\n        /* \"#utility.yul\":12745:12760   */\n      revert\n        /* \"#utility.yul\":12772:13092   */\n    tag_58:\n        /* \"#utility.yul\":12816:12822   */\n      0x00\n        /* \"#utility.yul\":12853:12854   */\n      0x02\n        /* \"#utility.yul\":12847:12851   */\n      dup3\n        /* \"#utility.yul\":12843:12855   */\n      div\n        /* \"#utility.yul\":12833:12855   */\n      swap1\n      pop\n        /* \"#utility.yul\":12900:12901   */\n      0x01\n        /* \"#utility.yul\":12894:12898   */\n      dup3\n        /* \"#utility.yul\":12890:12902   */\n      and\n        /* \"#utility.yul\":12921:12939   */\n      dup1\n        /* \"#utility.yul\":12911:12992   */\n      tag_294\n      jumpi\n        /* \"#utility.yul\":12977:12981   */\n      0x7f\n        /* \"#utility.yul\":12969:12975   */\n      dup3\n        /* \"#utility.yul\":12965:12982   */\n      and\n        /* \"#utility.yul\":12955:12982   */\n      swap2\n      pop\n        /* \"#utility.yul\":12911:12992   */\n    tag_294:\n        /* \"#utility.yul\":13039:13041   */\n      0x20\n        /* \"#utility.yul\":13031:13037   */\n      dup3\n        /* \"#utility.yul\":13028:13042   */\n      lt\n        /* \"#utility.yul\":13008:13026   */\n      dup2\n        /* \"#utility.yul\":13005:13043   */\n      sub\n        /* \"#utility.yul\":13002:13086   */\n      tag_295\n      jumpi\n        /* \"#utility.yul\":13058:13076   */\n      tag_296\n      tag_138\n      jump\t// in\n    tag_296:\n        /* \"#utility.yul\":13002:13086   */\n    tag_295:\n        /* \"#utility.yul\":12823:13092   */\n      pop\n        /* \"#utility.yul\":12772:13092   */\n      swap2\n      swap1\n      pop\n      jump\t// out\n        /* \"#utility.yul\":13098:13274   */\n    tag_139:\n        /* \"#utility.yul\":13238:13266   */\n      0x50617469656e74206973206e6f7420726567697374657265642e000000000000\n        /* \"#utility.yul\":13234:13235   */\n      0x00\n        /* \"#utility.yul\":13226:13232   */\n      dup3\n        /* \"#utility.yul\":13222:13236   */\n      add\n        /* \"#utility.yul\":13215:13267   */\n      mstore\n        /* \"#utility.yul\":13098:13274   */\n      pop\n      jump\t// out\n        /* \"#utility.yul\":13280:13646   */\n    tag_140:\n        /* \"#utility.yul\":13422:13425   */\n      0x00\n        /* \"#utility.yul\":13443:13510   */\n      tag_299\n        /* \"#utility.yul\":13507:13509   */\n      0x1a\n        /* \"#utility.yul\":13502:13505   */\n      dup4\n        /* \"#utility.yul\":13443:13510   */\n      tag_105\n      jump\t// in\n    tag_299:\n        /* \"#utility.yul\":13436:13510   */\n      swap2\n      pop\n        /* \"#utility.yul\":13519:13612   */\n      tag_300\n        /* \"#utility.yul\":13608:13611   */\n      dup3\n        /* \"#utility.yul\":13519:13612   */\n      tag_139\n      jump\t// in\n    tag_300:\n        /* \"#utility.yul\":13637:13639   */\n      0x20\n        /* \"#utility.yul\":13632:13635   */\n      dup3\n        /* \"#utility.yul\":13628:13640   */\n      add\n        /* \"#utility.yul\":13621:13640   */\n      swap1\n      pop\n        /* \"#utility.yul\":13280:13646   */\n      swap2\n      swap1\n      pop\n      jump\t// out\n        /* \"#utility.yul\":13652:14071   */\n    tag_66:\n        /* \"#utility.yul\":13818:13822   */\n      0x00\n        /* \"#utility.yul\":13856:13858   */\n      0x20\n        /* \"#utility.yul\":13845:13854   */\n      dup3\n        /* \"#utility.yul\":13841:13859   */\n      add\n        /* \"#utility.yul\":13833:13859   */\n      swap1\n      pop\n        /* \"#utility.yul\":13905:13914   */\n      dup2\n        /* \"#utility.yul\":13899:13903   */\n      dup2\n        /* \"#utility.yul\":13895:13915   */\n      sub\n        /* \"#utility.yul\":13891:13892   */\n      0x00\n        /* \"#utility.yul\":13880:13889   */\n      dup4\n        /* \"#utility.yul\":13876:13893   */\n      add\n        /* \"#utility.yul\":13869:13916   */\n      mstore\n        /* \"#utility.yul\":13933:14064   */\n      tag_302\n        /* \"#utility.yul\":14059:14063   */\n      dup2\n        /* \"#utility.yul\":13933:14064   */\n      tag_140\n      jump\t// in\n    tag_302:\n        /* \"#utility.yul\":13925:14064   */\n      swap1\n      pop\n        /* \"#utility.yul\":13652:14071   */\n      swap2\n      swap1\n      pop\n      jump\t// out\n        /* \"#utility.yul\":14077:14255   */\n    tag_141:\n        /* \"#utility.yul\":14217:14247   */\n      0x5375626a65637420636f6e7472616374206e6f74206c696e6b65642e00000000\n        /* \"#utility.yul\":14213:14214   */\n      0x00\n        /* \"#utility.yul\":14205:14211   */\n      dup3\n        /* \"#utility.yul\":14201:14215   */\n      add\n        /* \"#utility.yul\":14194:14248   */\n      mstore\n        /* \"#utility.yul\":14077:14255   */\n      pop\n      jump\t// out\n        /* \"#utility.yul\":14261:14627   */\n    tag_142:\n        /* \"#utility.yul\":14403:14406   */\n      0x00\n        /* \"#utility.yul\":14424:14491   */\n      tag_305\n        /* \"#utility.yul\":14488:14490   */\n      0x1c\n        /* \"#utility.yul\":14483:14486   */\n      dup4\n        /* \"#utility.yul\":14424:14491   */\n      tag_105\n      jump\t// in\n    tag_305:\n        /* \"#utility.yul\":14417:14491   */\n      swap2\n      pop\n        /* \"#utility.yul\":14500:14593   */\n      tag_306\n        /* \"#utility.yul\":14589:14592   */\n      dup3\n        /* \"#utility.yul\":14500:14593   */\n      tag_141\n      jump\t// in\n    tag_306:\n        /* \"#utility.yul\":14618:14620   */\n      0x20\n        /* \"#utility.yul\":14613:14616   */\n      dup3\n        /* \"#utility.yul\":14609:14621   */\n      add\n        /* \"#utility.yul\":14602:14621   */\n      swap1\n      pop\n        /* \"#utility.yul\":14261:14627   */\n      swap2\n      swap1\n      pop\n      jump\t// out\n        /* \"#utility.yul\":14633:15052   */\n    tag_69:\n        /* \"#utility.yul\":14799:14803   */\n      0x00\n        /* \"#utility.yul\":14837:14839   */\n      0x20\n        /* \"#utility.yul\":14826:14835   */\n      dup3\n        /* \"#utility.yul\":14822:14840   */\n      add\n        /* \"#utility.yul\":14814:14840   */\n      swap1\n      pop\n        /* \"#utility.yul\":14886:14895   */\n      dup2\n        /* \"#utility.yul\":14880:14884   */\n      dup2\n        /* \"#utility.yul\":14876:14896   */\n      sub\n        /* \"#utility.yul\":14872:14873   */\n      0x00\n        /* \"#utility.yul\":14861:14870   */\n      dup4\n        /* \"#utility.yul\":14857:14874   */\n      add\n        /* \"#utility.yul\":14850:14897   */\n      mstore\n        /* \"#utility.yul\":14914:15045   */\n      tag_308\n        /* \"#utility.yul\":15040:15044   */\n      dup2\n        /* \"#utility.yul\":14914:15045   */\n      tag_142\n      jump\t// in\n    tag_308:\n        /* \"#utility.yul\":14906:15045   */\n      swap1\n      pop\n        /* \"#utility.yul\":14633:15052   */\n      swap2\n      swap1\n      pop\n      jump\t// out\n        /* \"#utility.yul\":15058:15492   */\n    tag_143:\n        /* \"#utility.yul\":15147:15152   */\n      0x00\n        /* \"#utility.yul\":15172:15238   */\n      tag_310\n        /* \"#utility.yul\":15188:15237   */\n      tag_311\n        /* \"#utility.yul\":15230:15236   */\n      dup5\n        /* \"#utility.yul\":15188:15237   */\n      tag_122\n      jump\t// in\n    tag_311:\n        /* \"#utility.yul\":15172:15238   */\n      tag_121\n      jump\t// in\n    tag_310:\n        /* \"#utility.yul\":15163:15238   */\n      swap1\n      pop\n        /* \"#utility.yul\":15261:15267   */\n      dup3\n        /* \"#utility.yul\":15254:15259   */\n      dup2\n        /* \"#utility.yul\":15247:15268   */\n      mstore\n        /* \"#utility.yul\":15299:15303   */\n      0x20\n        /* \"#utility.yul\":15292:15297   */\n      dup2\n        /* \"#utility.yul\":15288:15304   */\n      add\n        /* \"#utility.yul\":15337:15340   */\n      dup5\n        /* \"#utility.yul\":15328:15334   */\n      dup5\n        /* \"#utility.yul\":15323:15326   */\n      dup5\n        /* \"#utility.yul\":15319:15335   */\n      add\n        /* \"#utility.yul\":15316:15341   */\n      gt\n        /* \"#utility.yul\":15313:15425   */\n      iszero\n      tag_312\n      jumpi\n        /* \"#utility.yul\":15344:15423   */\n      tag_313\n      tag_118\n      jump\t// in\n    tag_313:\n        /* \"#utility.yul\":15313:15425   */\n    tag_312:\n        /* \"#utility.yul\":15434:15486   */\n      tag_314\n        /* \"#utility.yul\":15479:15485   */\n      dup5\n        /* \"#utility.yul\":15474:15477   */\n      dup3\n        /* \"#utility.yul\":15469:15472   */\n      dup6\n        /* \"#utility.yul\":15434:15486   */\n      tag_106\n      jump\t// in\n    tag_314:\n        /* \"#utility.yul\":15153:15492   */\n      pop\n        /* \"#utility.yul\":15058:15492   */\n      swap4\n      swap3\n      pop\n      pop\n      pop\n      jump\t// out\n        /* \"#utility.yul\":15512:15867   */\n    tag_144:\n        /* \"#utility.yul\":15579:15584   */\n      0x00\n        /* \"#utility.yul\":15628:15631   */\n      dup3\n        /* \"#utility.yul\":15621:15625   */\n      0x1f\n        /* \"#utility.yul\":15613:15619   */\n      dup4\n        /* \"#utility.yul\":15609:15626   */\n      add\n        /* \"#utility.yul\":15605:15632   */\n      slt\n        /* \"#utility.yul\":15595:15717   */\n      tag_316\n      jumpi\n        /* \"#utility.yul\":15636:15715   */\n      tag_317\n      tag_117\n      jump\t// in\n    tag_317:\n        /* \"#utility.yul\":15595:15717   */\n    tag_316:\n        /* \"#utility.yul\":15746:15752   */\n      dup2\n        /* \"#utility.yul\":15740:15753   */\n      mload\n        /* \"#utility.yul\":15771:15861   */\n      tag_318\n        /* \"#utility.yul\":15857:15860   */\n      dup5\n        /* \"#utility.yul\":15849:15855   */\n      dup3\n        /* \"#utility.yul\":15842:15846   */\n      0x20\n        /* \"#utility.yul\":15834:15840   */\n      dup7\n        /* \"#utility.yul\":15830:15847   */\n      add\n        /* \"#utility.yul\":15771:15861   */\n      tag_143\n      jump\t// in\n    tag_318:\n        /* \"#utility.yul\":15762:15861   */\n      swap2\n      pop\n        /* \"#utility.yul\":15585:15867   */\n      pop\n        /* \"#utility.yul\":15512:15867   */\n      swap3\n      swap2\n      pop\n      pop\n      jump\t// out\n        /* \"#utility.yul\":15873:15987   */\n    tag_145:\n        /* \"#utility.yul\":15961:15962   */\n      0x03\n        /* \"#utility.yul\":15954:15959   */\n      dup2\n        /* \"#utility.yul\":15951:15963   */\n      lt\n        /* \"#utility.yul\":15941:15981   */\n      tag_320\n      jumpi\n        /* \"#utility.yul\":15977:15978   */\n      0x00\n        /* \"#utility.yul\":15974:15975   */\n      dup1\n        /* \"#utility.yul\":15967:15979   */\n      revert\n        /* \"#utility.yul\":15941:15981   */\n    tag_320:\n        /* \"#utility.yul\":15873:15987   */\n      pop\n      jump\t// out\n        /* \"#utility.yul\":15993:16166   */\n    tag_146:\n        /* \"#utility.yul\":16065:16070   */\n      0x00\n        /* \"#utility.yul\":16096:16102   */\n      dup2\n        /* \"#utility.yul\":16090:16103   */\n      mload\n        /* \"#utility.yul\":16081:16103   */\n      swap1\n      pop\n        /* \"#utility.yul\":16112:16160   */\n      tag_322\n        /* \"#utility.yul\":16154:16159   */\n      dup2\n        /* \"#utility.yul\":16112:16160   */\n      tag_145\n      jump\t// in\n    tag_322:\n        /* \"#utility.yul\":15993:16166   */\n      swap3\n      swap2\n      pop\n      pop\n      jump\t// out\n        /* \"#utility.yul\":16172:17871   */\n    tag_73:\n        /* \"#utility.yul\":16333:16339   */\n      0x00\n        /* \"#utility.yul\":16341:16347   */\n      dup1\n        /* \"#utility.yul\":16349:16355   */\n      0x00\n        /* \"#utility.yul\":16357:16363   */\n      dup1\n        /* \"#utility.yul\":16365:16371   */\n      0x00\n        /* \"#utility.yul\":16414:16417   */\n      0xa0\n        /* \"#utility.yul\":16402:16411   */\n      dup7\n        /* \"#utility.yul\":16393:16400   */\n      dup9\n        /* \"#utility.yul\":16389:16412   */\n      sub\n        /* \"#utility.yul\":16385:16418   */\n      slt\n        /* \"#utility.yul\":16382:16502   */\n      iszero\n      tag_324\n      jumpi\n        /* \"#utility.yul\":16421:16500   */\n      tag_325\n      tag_97\n      jump\t// in\n    tag_325:\n        /* \"#utility.yul\":16382:16502   */\n    tag_324:\n        /* \"#utility.yul\":16562:16563   */\n      0x00\n        /* \"#utility.yul\":16551:16560   */\n      dup7\n        /* \"#utility.yul\":16547:16564   */\n      add\n        /* \"#utility.yul\":16541:16565   */\n      mload\n        /* \"#utility.yul\":16592:16610   */\n      0xffffffffffffffff\n        /* \"#utility.yul\":16584:16590   */\n      dup2\n        /* \"#utility.yul\":16581:16611   */\n      gt\n        /* \"#utility.yul\":16578:16695   */\n      iszero\n      tag_326\n      jumpi\n        /* \"#utility.yul\":16614:16693   */\n      tag_327\n      tag_98\n      jump\t// in\n    tag_327:\n        /* \"#utility.yul\":16578:16695   */\n    tag_326:\n        /* \"#utility.yul\":16719:16793   */\n      tag_328\n        /* \"#utility.yul\":16785:16792   */\n      dup9\n        /* \"#utility.yul\":16776:16782   */\n      dup3\n        /* \"#utility.yul\":16765:16774   */\n      dup10\n        /* \"#utility.yul\":16761:16783   */\n      add\n        /* \"#utility.yul\":16719:16793   */\n      tag_144\n      jump\t// in\n    tag_328:\n        /* \"#utility.yul\":16709:16793   */\n      swap6\n      pop\n        /* \"#utility.yul\":16512:16803   */\n      pop\n        /* \"#utility.yul\":16863:16865   */\n      0x20\n        /* \"#utility.yul\":16852:16861   */\n      dup7\n        /* \"#utility.yul\":16848:16866   */\n      add\n        /* \"#utility.yul\":16842:16867   */\n      mload\n        /* \"#utility.yul\":16894:16912   */\n      0xffffffffffffffff\n        /* \"#utility.yul\":16886:16892   */\n      dup2\n        /* \"#utility.yul\":16883:16913   */\n      gt\n        /* \"#utility.yul\":16880:16997   */\n      iszero\n      tag_329\n      jumpi\n        /* \"#utility.yul\":16916:16995   */\n      tag_330\n      tag_98\n      jump\t// in\n    tag_330:\n        /* \"#utility.yul\":16880:16997   */\n    tag_329:\n        /* \"#utility.yul\":17021:17095   */\n      tag_331\n        /* \"#utility.yul\":17087:17094   */\n      dup9\n        /* \"#utility.yul\":17078:17084   */\n      dup3\n        /* \"#utility.yul\":17067:17076   */\n      dup10\n        /* \"#utility.yul\":17063:17085   */\n      add\n        /* \"#utility.yul\":17021:17095   */\n      tag_144\n      jump\t// in\n    tag_331:\n        /* \"#utility.yul\":17011:17095   */\n      swap5\n      pop\n        /* \"#utility.yul\":16813:17105   */\n      pop\n        /* \"#utility.yul\":17165:17167   */\n      0x40\n        /* \"#utility.yul\":17154:17163   */\n      dup7\n        /* \"#utility.yul\":17150:17168   */\n      add\n        /* \"#utility.yul\":17144:17169   */\n      mload\n        /* \"#utility.yul\":17196:17214   */\n      0xffffffffffffffff\n        /* \"#utility.yul\":17188:17194   */\n      dup2\n        /* \"#utility.yul\":17185:17215   */\n      gt\n        /* \"#utility.yul\":17182:17299   */\n      iszero\n      tag_332\n      jumpi\n        /* \"#utility.yul\":17218:17297   */\n      tag_333\n      tag_98\n      jump\t// in\n    tag_333:\n        /* \"#utility.yul\":17182:17299   */\n    tag_332:\n        /* \"#utility.yul\":17323:17397   */\n      tag_334\n        /* \"#utility.yul\":17389:17396   */\n      dup9\n        /* \"#utility.yul\":17380:17386   */\n      dup3\n        /* \"#utility.yul\":17369:17378   */\n      dup10\n        /* \"#utility.yul\":17365:17387   */\n      add\n        /* \"#utility.yul\":17323:17397   */\n      tag_144\n      jump\t// in\n    tag_334:\n        /* \"#utility.yul\":17313:17397   */\n      swap4\n      pop\n        /* \"#utility.yul\":17115:17407   */\n      pop\n        /* \"#utility.yul\":17467:17469   */\n      0x60\n        /* \"#utility.yul\":17456:17465   */\n      dup7\n        /* \"#utility.yul\":17452:17470   */\n      add\n        /* \"#utility.yul\":17446:17471   */\n      mload\n        /* \"#utility.yul\":17498:17516   */\n      0xffffffffffffffff\n        /* \"#utility.yul\":17490:17496   */\n      dup2\n        /* \"#utility.yul\":17487:17517   */\n      gt\n        /* \"#utility.yul\":17484:17601   */\n      iszero\n      tag_335\n      jumpi\n        /* \"#utility.yul\":17520:17599   */\n      tag_336\n      tag_98\n      jump\t// in\n    tag_336:\n        /* \"#utility.yul\":17484:17601   */\n    tag_335:\n        /* \"#utility.yul\":17625:17699   */\n      tag_337\n        /* \"#utility.yul\":17691:17698   */\n      dup9\n        /* \"#utility.yul\":17682:17688   */\n      dup3\n        /* \"#utility.yul\":17671:17680   */\n      dup10\n        /* \"#utility.yul\":17667:17689   */\n      add\n        /* \"#utility.yul\":17625:17699   */\n      tag_144\n      jump\t// in\n    tag_337:\n        /* \"#utility.yul\":17615:17699   */\n      swap3\n      pop\n        /* \"#utility.yul\":17417:17709   */\n      pop\n        /* \"#utility.yul\":17748:17751   */\n      0x80\n        /* \"#utility.yul\":17775:17854   */\n      tag_338\n        /* \"#utility.yul\":17846:17853   */\n      dup9\n        /* \"#utility.yul\":17837:17843   */\n      dup3\n        /* \"#utility.yul\":17826:17835   */\n      dup10\n        /* \"#utility.yul\":17822:17844   */\n      add\n        /* \"#utility.yul\":17775:17854   */\n      tag_146\n      jump\t// in\n    tag_338:\n        /* \"#utility.yul\":17765:17854   */\n      swap2\n      pop\n        /* \"#utility.yul\":17719:17864   */\n      pop\n        /* \"#utility.yul\":16172:17871   */\n      swap3\n      swap6\n      pop\n      swap3\n      swap6\n      swap1\n      swap4\n      pop\n      jump\t// out\n        /* \"#utility.yul\":17877:18018   */\n    tag_147:\n        /* \"#utility.yul\":17926:17930   */\n      0x00\n        /* \"#utility.yul\":17949:17952   */\n      dup2\n        /* \"#utility.yul\":17941:17952   */\n      swap1\n      pop\n        /* \"#utility.yul\":17972:17975   */\n      dup2\n        /* \"#utility.yul\":17969:17970   */\n      0x00\n        /* \"#utility.yul\":17962:17976   */\n      mstore\n        /* \"#utility.yul\":18006:18010   */\n      0x20\n        /* \"#utility.yul\":18003:18004   */\n      0x00\n        /* \"#utility.yul\":17993:18011   */\n      keccak256\n        /* \"#utility.yul\":17985:18011   */\n      swap1\n      pop\n        /* \"#utility.yul\":17877:18018   */\n      swap2\n      swap1\n      pop\n      jump\t// out\n        /* \"#utility.yul\":18024:18117   */\n    tag_148:\n        /* \"#utility.yul\":18061:18067   */\n      0x00\n        /* \"#utility.yul\":18108:18110   */\n      0x20\n        /* \"#utility.yul\":18103:18105   */\n      0x1f\n        /* \"#utility.yul\":18096:18101   */\n      dup4\n        /* \"#utility.yul\":18092:18106   */\n      add\n        /* \"#utility.yul\":18088:18111   */\n      div\n        /* \"#utility.yul\":18078:18111   */\n      swap1\n      pop\n        /* \"#utility.yul\":18024:18117   */\n      swap2\n      swap1\n      pop\n      jump\t// out\n        /* \"#utility.yul\":18123:18230   */\n    tag_149:\n        /* \"#utility.yul\":18167:18175   */\n      0x00\n        /* \"#utility.yul\":18217:18222   */\n      dup3\n        /* \"#utility.yul\":18211:18215   */\n      dup3\n        /* \"#utility.yul\":18207:18223   */\n      shl\n        /* \"#utility.yul\":18186:18223   */\n      swap1\n      pop\n        /* \"#utility.yul\":18123:18230   */\n      swap3\n      swap2\n      pop\n      pop\n      jump\t// out\n        /* \"#utility.yul\":18236:18629   */\n    tag_150:\n        /* \"#utility.yul\":18305:18311   */\n      0x00\n        /* \"#utility.yul\":18355:18356   */\n      0x08\n        /* \"#utility.yul\":18343:18353   */\n      dup4\n        /* \"#utility.yul\":18339:18357   */\n      mul\n        /* \"#utility.yul\":18378:18475   */\n      tag_343\n        /* \"#utility.yul\":18408:18474   */\n      0xffffffffffffffffffffffffffffffffffffffffffffffffffffffffffffffff\n        /* \"#utility.yul\":18397:18406   */\n      dup3\n        /* \"#utility.yul\":18378:18475   */\n      tag_149\n      jump\t// in\n    tag_343:\n        /* \"#utility.yul\":18496:18535   */\n      tag_344\n        /* \"#utility.yul\":18526:18534   */\n      dup7\n        /* \"#utility.yul\":18515:18524   */\n      dup4\n        /* \"#utility.yul\":18496:18535   */\n      tag_149\n      jump\t// in\n    tag_344:\n        /* \"#utility.yul\":18484:18535   */\n      swap6\n      pop\n        /* \"#utility.yul\":18568:18572   */\n      dup1\n        /* \"#utility.yul\":18564:18573   */\n      not\n        /* \"#utility.yul\":18557:18562   */\n      dup5\n        /* \"#utility.yul\":18553:18574   */\n      and\n        /* \"#utility.yul\":18544:18574   */\n      swap4\n      pop\n        /* \"#utility.yul\":18617:18621   */\n      dup1\n        /* \"#utility.yul\":18607:18615   */\n      dup7\n        /* \"#utility.yul\":18603:18622   */\n      and\n        /* \"#utility.yul\":18596:18601   */\n      dup5\n        /* \"#utility.yul\":18593:18623   */\n      or\n        /* \"#utility.yul\":18583:18623   */\n      swap3\n      pop\n        /* \"#utility.yul\":18312:18629   */\n      pop\n      pop\n        /* \"#utility.yul\":18236:18629   */\n      swap4\n      swap3\n      pop\n      pop\n      pop\n      jump\t// out\n        /* \"#utility.yul\":18635:18695   */\n    tag_151:\n        /* \"#utility.yul\":18663:18666   */\n      0x00\n        /* \"#utility.yul\":18684:18689   */\n      dup2\n        /* \"#utility.yul\":18677:18689   */\n      swap1\n      pop\n        /* \"#utility.yul\":18635:18695   */\n      swap2\n      swap1\n      pop\n      jump\t// out\n        /* \"#utility.yul\":18701:18843   */\n    tag_152:\n        /* \"#utility.yul\":18751:18760   */\n      0x00\n        /* \"#utility.yul\":18784:18837   */\n      tag_347\n        /* \"#utility.yul\":18802:18836   */\n      tag_348\n        /* \"#utility.yul\":18811:18835   */\n      tag_349\n        /* \"#utility.yul\":18829:18834   */\n      dup5\n        /* \"#utility.yul\":18811:18835   */\n      tag_128\n      jump\t// in\n    tag_349:\n        /* \"#utility.yul\":18802:18836   */\n      tag_151\n      jump\t// in\n    tag_348:\n        /* \"#utility.yul\":18784:18837   */\n      tag_128\n      jump\t// in\n    tag_347:\n        /* \"#utility.yul\":18771:18837   */\n      swap1\n      pop\n        /* \"#utility.yul\":18701:18843   */\n      swap2\n      swap1\n      pop\n      jump\t// out\n        /* \"#utility.yul\":18849:18924   */\n    tag_153:\n        /* \"#utility.yul\":18892:18895   */\n      0x00\n        /* \"#utility.yul\":18913:18918   */\n      dup2\n        /* \"#utility.yul\":18906:18918   */\n      swap1\n      pop\n        /* \"#utility.yul\":18849:18924   */\n      swap2\n      swap1\n      pop\n      jump\t// out\n        /* \"#utility.yul\":18930:19199   */\n    tag_154:\n        /* \"#utility.yul\":19040:19079   */\n      tag_352\n        /* \"#utility.yul\":19071:19078   */\n      dup4\n        /* \"#utility.yul\":19040:19079   */\n      tag_152\n      jump\t// in\n    tag_352:\n        /* \"#utility.yul\":19101:19192   */\n      tag_353\n        /* \"#utility.yul\":19150:19191   */\n      tag_354\n        /* \"#utility.yul\":19174:19190   */\n      dup3\n        /* \"#utility.yul\":19150:19191   */\n      tag_153\n      jump\t// in\n    tag_354:\n        /* \"#utility.yul\":19142:19148   */\n      dup5\n        /* \"#utility.yul\":19135:19139   */\n      dup5\n        /* \"#utility.yul\":19129:19140   */\n      sload\n        /* \"#utility.yul\":19101:19192   */\n      tag_150\n      jump\t// in\n    tag_353:\n        /* \"#utility.yul\":19095:19099   */\n      dup3\n        /* \"#utility.yul\":19088:19193   */\n      sstore\n        /* \"#utility.yul\":19006:19199   */\n      pop\n        /* \"#utility.yul\":18930:19199   */\n      pop\n      pop\n      pop\n      jump\t// out\n        /* \"#utility.yul\":19205:19278   */\n    tag_155:\n        /* \"#utility.yul\":19250:19253   */\n      0x00\n        /* \"#utility.yul\":19205:19278   */\n      swap1\n      jump\t// out\n        /* \"#utility.yul\":19284:19473   */\n    tag_156:\n        /* \"#utility.yul\":19361:19393   */\n      tag_357\n      tag_155\n      jump\t// in\n    tag_357:\n        /* \"#utility.yul\":19402:19467   */\n      tag_358\n        /* \"#utility.yul\":19460:19466   */\n      dup2\n        /* \"#utility.yul\":19452:19458   */\n      dup5\n        /* \"#utility.yul\":19446:19450   */\n      dup5\n        /* \"#utility.yul\":19402:19467   */\n      tag_154\n      jump\t// in\n    tag_358:\n        /* \"#utility.yul\":19337:19473   */\n      pop\n        /* \"#utility.yul\":19284:19473   */\n      pop\n      pop\n      jump\t// out\n        /* \"#utility.yul\":19479:19665   */\n    tag_157:\n        /* \"#utility.yul\":19539:19659   */\n    tag_360:\n        /* \"#utility.yul\":19556:19559   */\n      dup2\n        /* \"#utility.yul\":19549:19554   */\n      dup2\n        /* \"#utility.yul\":19546:19560   */\n      lt\n        /* \"#utility.yul\":19539:19659   */\n      iszero\n      tag_362\n      jumpi\n        /* \"#utility.yul\":19610:19649   */\n      tag_363\n        /* \"#utility.yul\":19647:19648   */\n      0x00\n        /* \"#utility.yul\":19640:19645   */\n      dup3\n        /* \"#utility.yul\":19610:19649   */\n      tag_156\n      jump\t// in\n    tag_363:\n        /* \"#utility.yul\":19583:19584   */\n      0x01\n        /* \"#utility.yul\":19576:19581   */\n      dup2\n        /* \"#utility.yul\":19572:19585   */\n      add\n        /* \"#utility.yul\":19563:19585   */\n      swap1\n      pop\n        /* \"#utility.yul\":19539:19659   */\n      jump(tag_360)\n    tag_362:\n        /* \"#utility.yul\":19479:19665   */\n      pop\n      pop\n      jump\t// out\n        /* \"#utility.yul\":19671:20214   */\n    tag_158:\n        /* \"#utility.yul\":19772:19774   */\n      0x1f\n        /* \"#utility.yul\":19767:19770   */\n      dup3\n        /* \"#utility.yul\":19764:19775   */\n      gt\n        /* \"#utility.yul\":19761:20207   */\n      iszero\n      tag_365\n      jumpi\n        /* \"#utility.yul\":19806:19844   */\n      tag_366\n        /* \"#utility.yul\":19838:19843   */\n      dup2\n        /* \"#utility.yul\":19806:19844   */\n      tag_147\n      jump\t// in\n    tag_366:\n        /* \"#utility.yul\":19890:19919   */\n      tag_367\n        /* \"#utility.yul\":19908:19918   */\n      dup5\n        /* \"#utility.yul\":19890:19919   */\n      tag_148\n      jump\t// in\n    tag_367:\n        /* \"#utility.yul\":19880:19888   */\n      dup2\n        /* \"#utility.yul\":19876:19920   */\n      add\n        /* \"#utility.yul\":20073:20075   */\n      0x20\n        /* \"#utility.yul\":20061:20071   */\n      dup6\n        /* \"#utility.yul\":20058:20076   */\n      lt\n        /* \"#utility.yul\":20055:20104   */\n      iszero\n      tag_368\n      jumpi\n        /* \"#utility.yul\":20094:20102   */\n      dup2\n        /* \"#utility.yul\":20079:20102   */\n      swap1\n      pop\n        /* \"#utility.yul\":20055:20104   */\n    tag_368:\n        /* \"#utility.yul\":20117:20197   */\n      tag_369\n        /* \"#utility.yul\":20173:20195   */\n      tag_370\n        /* \"#utility.yul\":20191:20194   */\n      dup6\n        /* \"#utility.yul\":20173:20195   */\n      tag_148\n      jump\t// in\n    tag_370:\n        /* \"#utility.yul\":20163:20171   */\n      dup4\n        /* \"#utility.yul\":20159:20196   */\n      add\n        /* \"#utility.yul\":20146:20157   */\n      dup3\n        /* \"#utility.yul\":20117:20197   */\n      tag_157\n      jump\t// in\n    tag_369:\n        /* \"#utility.yul\":19776:20207   */\n      pop\n      pop\n        /* \"#utility.yul\":19761:20207   */\n    tag_365:\n        /* \"#utility.yul\":19671:20214   */\n      pop\n      pop\n      pop\n      jump\t// out\n        /* \"#utility.yul\":20220:20337   */\n    tag_159:\n        /* \"#utility.yul\":20274:20282   */\n      0x00\n        /* \"#utility.yul\":20324:20329   */\n      dup3\n        /* \"#utility.yul\":20318:20322   */\n      dup3\n        /* \"#utility.yul\":20314:20330   */\n      shr\n        /* \"#utility.yul\":20293:20330   */\n      swap1\n      pop\n        /* \"#utility.yul\":20220:20337   */\n      swap3\n      swap2\n      pop\n      pop\n      jump\t// out\n        /* \"#utility.yul\":20343:20512   */\n    tag_160:\n        /* \"#utility.yul\":20387:20393   */\n      0x00\n        /* \"#utility.yul\":20420:20471   */\n      tag_373\n        /* \"#utility.yul\":20468:20469   */\n      0x00\n        /* \"#utility.yul\":20464:20470   */\n      not\n        /* \"#utility.yul\":20456:20461   */\n      dup5\n        /* \"#utility.yul\":20453:20454   */\n      0x08\n        /* \"#utility.yul\":20449:20462   */\n      mul\n        /* \"#utility.yul\":20420:20471   */\n      tag_159\n      jump\t// in\n    tag_373:\n        /* \"#utility.yul\":20416:20472   */\n      not\n        /* \"#utility.yul\":20501:20505   */\n      dup1\n        /* \"#utility.yul\":20495:20499   */\n      dup4\n        /* \"#utility.yul\":20491:20506   */\n      and\n        /* \"#utility.yul\":20481:20506   */\n      swap2\n      pop\n        /* \"#utility.yul\":20394:20512   */\n      pop\n        /* \"#utility.yul\":20343:20512   */\n      swap3\n      swap2\n      pop\n      pop\n      jump\t// out\n        /* \"#utility.yul\":20517:20812   */\n    tag_161:\n        /* \"#utility.yul\":20593:20597   */\n      0x00\n        /* \"#utility.yul\":20739:20768   */\n      tag_375\n        /* \"#utility.yul\":20764:20767   */\n      dup4\n        /* \"#utility.yul\":20758:20762   */\n      dup4\n        /* \"#utility.yul\":20739:20768   */\n      tag_160\n      jump\t// in\n    tag_375:\n        /* \"#utility.yul\":20731:20768   */\n      swap2\n      pop\n        /* \"#utility.yul\":20801:20804   */\n      dup3\n        /* \"#utility.yul\":20798:20799   */\n      0x02\n        /* \"#utility.yul\":20794:20805   */\n      mul\n        /* \"#utility.yul\":20788:20792   */\n      dup3\n        /* \"#utility.yul\":20785:20806   */\n      or\n        /* \"#utility.yul\":20777:20806   */\n      swap1\n      pop\n        /* \"#utility.yul\":20517:20812   */\n      swap3\n      swap2\n      pop\n      pop\n      jump\t// out\n        /* \"#utility.yul\":20817:22212   */\n    tag_86:\n        /* \"#utility.yul\":20934:20971   */\n      tag_377\n        /* \"#utility.yul\":20967:20970   */\n      dup3\n        /* \"#utility.yul\":20934:20971   */\n      tag_104\n      jump\t// in\n    tag_377:\n        /* \"#utility.yul\":21036:21054   */\n      0xffffffffffffffff\n        /* \"#utility.yul\":21028:21034   */\n      dup2\n        /* \"#utility.yul\":21025:21055   */\n      gt\n        /* \"#utility.yul\":21022:21078   */\n      iszero\n      tag_378\n      jumpi\n        /* \"#utility.yul\":21058:21076   */\n      tag_379\n      tag_119\n      jump\t// in\n    tag_379:\n        /* \"#utility.yul\":21022:21078   */\n    tag_378:\n        /* \"#utility.yul\":21102:21140   */\n      tag_380\n        /* \"#utility.yul\":21134:21138   */\n      dup3\n        /* \"#utility.yul\":21128:21139   */\n      sload\n        /* \"#utility.yul\":21102:21140   */\n      tag_58\n      jump\t// in\n    tag_380:\n        /* \"#utility.yul\":21187:21254   */\n      tag_381\n        /* \"#utility.yul\":21247:21253   */\n      dup3\n        /* \"#utility.yul\":21239:21245   */\n      dup3\n        /* \"#utility.yul\":21233:21237   */\n      dup6\n        /* \"#utility.yul\":21187:21254   */\n      tag_158\n      jump\t// in\n    tag_381:\n        /* \"#utility.yul\":21281:21282   */\n      0x00\n        /* \"#utility.yul\":21305:21309   */\n      0x20\n        /* \"#utility.yul\":21292:21309   */\n      swap1\n      pop\n        /* \"#utility.yul\":21337:21339   */\n      0x1f\n        /* \"#utility.yul\":21329:21335   */\n      dup4\n        /* \"#utility.yul\":21326:21340   */\n      gt\n        /* \"#utility.yul\":21354:21355   */\n      0x01\n        /* \"#utility.yul\":21349:21967   */\n      dup2\n      eq\n      tag_383\n      jumpi\n        /* \"#utility.yul\":22011:22012   */\n      0x00\n        /* \"#utility.yul\":22028:22034   */\n      dup5\n        /* \"#utility.yul\":22025:22102   */\n      iszero\n      tag_384\n      jumpi\n        /* \"#utility.yul\":22077:22086   */\n      dup3\n        /* \"#utility.yul\":22072:22075   */\n      dup8\n        /* \"#utility.yul\":22068:22087   */\n      add\n        /* \"#utility.yul\":22062:22088   */\n      mload\n        /* \"#utility.yul\":22053:22088   */\n      swap1\n      pop\n        /* \"#utility.yul\":22025:22102   */\n    tag_384:\n        /* \"#utility.yul\":22128:22195   */\n      tag_385\n        /* \"#utility.yul\":22188:22194   */\n      dup6\n        /* \"#utility.yul\":22181:22186   */\n      dup3\n        /* \"#utility.yul\":22128:22195   */\n      tag_161\n      jump\t// in\n    tag_385:\n        /* \"#utility.yul\":22122:22126   */\n      dup7\n        /* \"#utility.yul\":22115:22196   */\n      sstore\n        /* \"#utility.yul\":21984:22206   */\n      pop\n        /* \"#utility.yul\":21319:22206   */\n      jump(tag_382)\n        /* \"#utility.yul\":21349:21967   */\n    tag_383:\n        /* \"#utility.yul\":21401:21405   */\n      0x1f\n        /* \"#utility.yul\":21397:21406   */\n      not\n        /* \"#utility.yul\":21389:21395   */\n      dup5\n        /* \"#utility.yul\":21385:21407   */\n      and\n        /* \"#utility.yul\":21435:21472   */\n      tag_386\n        /* \"#utility.yul\":21467:21471   */\n      dup7\n        /* \"#utility.yul\":21435:21472   */\n      tag_147\n      jump\t// in\n    tag_386:\n        /* \"#utility.yul\":21494:21495   */\n      0x00\n        /* \"#utility.yul\":21508:21716   */\n    tag_387:\n        /* \"#utility.yul\":21522:21529   */\n      dup3\n        /* \"#utility.yul\":21519:21520   */\n      dup2\n        /* \"#utility.yul\":21516:21530   */\n      lt\n        /* \"#utility.yul\":21508:21716   */\n      iszero\n      tag_389\n      jumpi\n        /* \"#utility.yul\":21601:21610   */\n      dup5\n        /* \"#utility.yul\":21596:21599   */\n      dup10\n        /* \"#utility.yul\":21592:21611   */\n      add\n        /* \"#utility.yul\":21586:21612   */\n      mload\n        /* \"#utility.yul\":21578:21584   */\n      dup3\n        /* \"#utility.yul\":21571:21613   */\n      sstore\n        /* \"#utility.yul\":21652:21653   */\n      0x01\n        /* \"#utility.yul\":21644:21650   */\n      dup3\n        /* \"#utility.yul\":21640:21654   */\n      add\n        /* \"#utility.yul\":21630:21654   */\n      swap2\n      pop\n        /* \"#utility.yul\":21699:21701   */\n      0x20\n        /* \"#utility.yul\":21688:21697   */\n      dup6\n        /* \"#utility.yul\":21684:21702   */\n      add\n        /* \"#utility.yul\":21671:21702   */\n      swap5\n      pop\n        /* \"#utility.yul\":21545:21549   */\n      0x20\n        /* \"#utility.yul\":21542:21543   */\n      dup2\n        /* \"#utility.yul\":21538:21550   */\n      add\n        /* \"#utility.yul\":21533:21550   */\n      swap1\n      pop\n        /* \"#utility.yul\":21508:21716   */\n      jump(tag_387)\n    tag_389:\n        /* \"#utility.yul\":21744:21750   */\n      dup7\n        /* \"#utility.yul\":21735:21742   */\n      dup4\n        /* \"#utility.yul\":21732:21751   */\n      lt\n        /* \"#utility.yul\":21729:21908   */\n      iszero\n      tag_390\n      jumpi\n        /* \"#utility.yul\":21802:21811   */\n      dup5\n        /* \"#utility.yul\":21797:21800   */\n      dup10\n        /* \"#utility.yul\":21793:21812   */\n      add\n        /* \"#utility.yul\":21787:21813   */\n      mload\n        /* \"#utility.yul\":21845:21893   */\n      tag_391\n        /* \"#utility.yul\":21887:21891   */\n      0x1f\n        /* \"#utility.yul\":21879:21885   */\n      dup10\n        /* \"#utility.yul\":21875:21892   */\n      and\n        /* \"#utility.yul\":21864:21873   */\n      dup3\n        /* \"#utility.yul\":21845:21893   */\n      tag_160\n      jump\t// in\n    tag_391:\n        /* \"#utility.yul\":21837:21843   */\n      dup4\n        /* \"#utility.yul\":21830:21894   */\n      sstore\n        /* \"#utility.yul\":21752:21908   */\n      pop\n        /* \"#utility.yul\":21729:21908   */\n    tag_390:\n        /* \"#utility.yul\":21954:21955   */\n      0x01\n        /* \"#utility.yul\":21950:21951   */\n      0x02\n        /* \"#utility.yul\":21942:21948   */\n      dup9\n        /* \"#utility.yul\":21938:21952   */\n      mul\n        /* \"#utility.yul\":21934:21956   */\n      add\n        /* \"#utility.yul\":21928:21932   */\n      dup9\n        /* \"#utility.yul\":21921:21957   */\n      sstore\n        /* \"#utility.yul\":21356:21967   */\n      pop\n      pop\n      pop\n        /* \"#utility.yul\":21319:22206   */\n    tag_382:\n      pop\n        /* \"#utility.yul\":20909:22212   */\n      pop\n      pop\n      pop\n        /* \"#utility.yul\":20817:22212   */\n      pop\n      pop\n      jump\t// out\n        /* \"#utility.yul\":22218:22531   */\n    tag_91:\n        /* \"#utility.yul\":22331:22335   */\n      0x00\n        /* \"#utility.yul\":22369:22371   */\n      0x20\n        /* \"#utility.yul\":22358:22367   */\n      dup3\n        /* \"#utility.yul\":22354:22372   */\n      add\n        /* \"#utility.yul\":22346:22372   */\n      swap1\n      pop\n        /* \"#utility.yul\":22418:22427   */\n      dup2\n        /* \"#utility.yul\":22412:22416   */\n      dup2\n        /* \"#utility.yul\":22408:22428   */\n      sub\n        /* \"#utility.yul\":22404:22405   */\n      0x00\n        /* \"#utility.yul\":22393:22402   */\n      dup4\n        /* \"#utility.yul\":22389:22406   */\n      add\n        /* \"#utility.yul\":22382:22429   */\n      mstore\n        /* \"#utility.yul\":22446:22524   */\n      tag_393\n        /* \"#utility.yul\":22519:22523   */\n      dup2\n        /* \"#utility.yul\":22510:22516   */\n      dup5\n        /* \"#utility.yul\":22446:22524   */\n      tag_108\n      jump\t// in\n    tag_393:\n        /* \"#utility.yul\":22438:22524   */\n      swap1\n      pop\n        /* \"#utility.yul\":22218:22531   */\n      swap3\n      swap2\n      pop\n      pop\n      jump\t// out\n        /* \"#utility.yul\":22537:22891   */\n    tag_93:\n        /* \"#utility.yul\":22669:22673   */\n      0x00\n        /* \"#utility.yul\":22707:22709   */\n      0x40\n        /* \"#utility.yul\":22696:22705   */\n      dup3\n        /* \"#utility.yul\":22692:22710   */\n      add\n        /* \"#utility.yul\":22684:22710   */\n      swap1\n      pop\n        /* \"#utility.yul\":22720:22791   */\n      tag_395\n        /* \"#utility.yul\":22788:22789   */\n      0x00\n        /* \"#utility.yul\":22777:22786   */\n      dup4\n        /* \"#utility.yul\":22773:22790   */\n      add\n        /* \"#utility.yul\":22764:22770   */\n      dup6\n        /* \"#utility.yul\":22720:22791   */\n      tag_103\n      jump\t// in\n    tag_395:\n        /* \"#utility.yul\":22801:22884   */\n      tag_396\n        /* \"#utility.yul\":22880:22882   */\n      0x20\n        /* \"#utility.yul\":22869:22878   */\n      dup4\n        /* \"#utility.yul\":22865:22883   */\n      add\n        /* \"#utility.yul\":22856:22862   */\n      dup5\n        /* \"#utility.yul\":22801:22884   */\n      tag_112\n      jump\t// in\n    tag_396:\n        /* \"#utility.yul\":22537:22891   */\n      swap4\n      swap3\n      pop\n      pop\n      pop\n      jump\t// out\n\n    auxdata: 0xa264697066735822122041d6f8bde988683477330c6b68f8a4b95fa14967ed523508810fb0f14ddf7c6f64736f6c634300081a0033\n}\n",
						"bytecode": {
							"functionDebugData": {
								"@_60": {
									"entryPoint": null,
									"id": 60,
									"parameterSlots": 0,
									"returnSlots": 0
								}
							},
							"generatedSources": [],
							"linkReferences": {},
							"object": "6080604052348015600e575f80fd5b50335f806101000a81548173ffffffffffffffffffffffffffffffffffffffff021916908373ffffffffffffffffffffffffffffffffffffffff1602179055506116af8061005b5f395ff3fe608060405234801561000f575f80fd5b506004361061007b575f3560e01c8063505cd93911610059578063505cd93914610102578063aa2fedde14610132578063ac5edf7f14610150578063babb1d411461016c5761007b565b8063083864cc1461007f5780630869cfbc1461009b5780634f8bb027146100cd575b5f80fd5b61009960048036038101906100949190610b58565b61019c565b005b6100b560048036038101906100b09190610b58565b610495565b6040516100c493929190610c75565b60405180910390f35b6100e760048036038101906100e29190610b58565b61056c565b6040516100f996959493929190610cf7565b60405180910390f35b61011c60048036038101906101179190610b58565b61083f565b6040516101299190610d79565b60405180910390f35b61013a61086f565b6040516101479190610d79565b60405180910390f35b61016a60048036038101906101659190610ee1565b610892565b005b61018660048036038101906101819190610f80565b610ab2565b6040516101939190610d79565b60405180910390f35b5f8054906101000a900473ffffffffffffffffffffffffffffffffffffffff1673ffffffffffffffffffffffffffffffffffffffff163373ffffffffffffffffffffffffffffffffffffffff1614610229576040517f08c379a00000000000000000000000000000000000000000000000000000000081526004016102209061101b565b60405180910390fd5b5f8190505f8173ffffffffffffffffffffffffffffffffffffffff1663f9714ae66040518163ffffffff1660e01b8152600401602060405180830381865afa158015610277573d5f803e3d5ffd5b505050506040513d601f19601f8201168201806040525081019061029b919061104d565b905060015f8273ffffffffffffffffffffffffffffffffffffffff1673ffffffffffffffffffffffffffffffffffffffff1681526020019081526020015f205f9054906101000a900460ff1615610327576040517f08c379a000000000000000000000000000000000000000000000000000000000815260040161031e906110c2565b60405180910390fd5b8260025f8373ffffffffffffffffffffffffffffffffffffffff1673ffffffffffffffffffffffffffffffffffffffff1681526020019081526020015f205f6101000a81548173ffffffffffffffffffffffffffffffffffffffff021916908373ffffffffffffffffffffffffffffffffffffffff1602179055506001805f8373ffffffffffffffffffffffffffffffffffffffff1673ffffffffffffffffffffffffffffffffffffffff1681526020019081526020015f205f6101000a81548160ff021916908315150217905550600381908060018154018082558091505060019003905f5260205f20015f9091909190916101000a81548173ffffffffffffffffffffffffffffffffffffffff021916908373ffffffffffffffffffffffffffffffffffffffff1602179055507f1c756d9d47348cd0613128843b65fb96cefa70c6c725f6564b9fc0753f431fc18160016040516104889291906110fa565b60405180910390a1505050565b6004602052805f5260405f205f91509050805f015f9054906101000a900473ffffffffffffffffffffffffffffffffffffffff16908060010180546104d99061114e565b80601f01602080910402602001604051908101604052809291908181526020018280546105059061114e565b80156105505780601f1061052757610100808354040283529160200191610550565b820191905f5260205f20905b81548152906001019060200180831161053357829003601f168201915b505050505090806002015f9054906101000a900460ff16905083565b60608060608060605f60015f8873ffffffffffffffffffffffffffffffffffffffff1673ffffffffffffffffffffffffffffffffffffffff1681526020019081526020015f205f9054906101000a900460ff166105fe576040517f08c379a00000000000000000000000000000000000000000000000000000000081526004016105f5906111c8565b60405180910390fd5b5f60025f8973ffffffffffffffffffffffffffffffffffffffff1673ffffffffffffffffffffffffffffffffffffffff1681526020019081526020015f205f9054906101000a900473ffffffffffffffffffffffffffffffffffffffff1690505f73ffffffffffffffffffffffffffffffffffffffff168173ffffffffffffffffffffffffffffffffffffffff16036106cc576040517f08c379a00000000000000000000000000000000000000000000000000000000081526004016106c390611230565b60405180910390fd5b5f8190508073ffffffffffffffffffffffffffffffffffffffff166307043d0a6040518163ffffffff1660e01b81526004015f60405180830381865afa158015610718573d5f803e3d5ffd5b505050506040513d5f823e3d601f19601f8201168201806040525081019061074091906112df565b809750819950829a50839b50849c5050505050505f60045f8b73ffffffffffffffffffffffffffffffffffffffff1673ffffffffffffffffffffffffffffffffffffffff1681526020019081526020015f2090508888888884600101888180546107a99061114e565b80601f01602080910402602001604051908101604052809291908181526020018280546107d59061114e565b80156108205780601f106107f757610100808354040283529160200191610820565b820191905f5260205f20905b81548152906001019060200180831161080357829003601f168201915b5050505050915098509850985098509850985050505091939550919395565b6002602052805f5260405f205f915054906101000a900473ffffffffffffffffffffffffffffffffffffffff1681565b5f8054906101000a900473ffffffffffffffffffffffffffffffffffffffff1681565b5f8054906101000a900473ffffffffffffffffffffffffffffffffffffffff1673ffffffffffffffffffffffffffffffffffffffff163373ffffffffffffffffffffffffffffffffffffffff161461091f576040517f08c379a00000000000000000000000000000000000000000000000000000000081526004016109169061101b565b60405180910390fd5b60015f8473ffffffffffffffffffffffffffffffffffffffff1673ffffffffffffffffffffffffffffffffffffffff1681526020019081526020015f205f9054906101000a900460ff166109a8576040517f08c379a000000000000000000000000000000000000000000000000000000000815260040161099f906111c8565b60405180910390fd5b5f60045f8573ffffffffffffffffffffffffffffffffffffffff1673ffffffffffffffffffffffffffffffffffffffff1681526020019081526020015f209050828160010190816109f99190611563565b5081816002015f6101000a81548160ff02191690836002811115610a2057610a1f610c02565b5b02179055508373ffffffffffffffffffffffffffffffffffffffff167f70e1e7613e95be2da79895ba5a4656bf7314119de1ee083d344472198ba4c65984604051610a6b9190611632565b60405180910390a27f381e2c7989d47b4fcdd3ab33c87e87cf0b3b40064d6229631edaf3136d8208858483604051610aa4929190611652565b60405180910390a150505050565b60038181548110610ac1575f80fd5b905f5260205f20015f915054906101000a900473ffffffffffffffffffffffffffffffffffffffff1681565b5f604051905090565b5f80fd5b5f80fd5b5f73ffffffffffffffffffffffffffffffffffffffff82169050919050565b5f610b2782610afe565b9050919050565b610b3781610b1d565b8114610b41575f80fd5b50565b5f81359050610b5281610b2e565b92915050565b5f60208284031215610b6d57610b6c610af6565b5b5f610b7a84828501610b44565b91505092915050565b610b8c81610b1d565b82525050565b5f81519050919050565b5f82825260208201905092915050565b8281835e5f83830152505050565b5f601f19601f8301169050919050565b5f610bd482610b92565b610bde8185610b9c565b9350610bee818560208601610bac565b610bf781610bba565b840191505092915050565b7f4e487b71000000000000000000000000000000000000000000000000000000005f52602160045260245ffd5b60038110610c4057610c3f610c02565b5b50565b5f819050610c5082610c2f565b919050565b5f610c5f82610c43565b9050919050565b610c6f81610c55565b82525050565b5f606082019050610c885f830186610b83565b8181036020830152610c9a8185610bca565b9050610ca96040830184610c66565b949350505050565b60038110610cc257610cc1610c02565b5b50565b5f819050610cd282610cb1565b919050565b5f610ce182610cc5565b9050919050565b610cf181610cd7565b82525050565b5f60c0820190508181035f830152610d0f8189610bca565b90508181036020830152610d238188610bca565b90508181036040830152610d378187610bca565b90508181036060830152610d4b8186610bca565b90508181036080830152610d5f8185610bca565b9050610d6e60a0830184610ce8565b979650505050505050565b5f602082019050610d8c5f830184610b83565b92915050565b5f80fd5b5f80fd5b7f4e487b71000000000000000000000000000000000000000000000000000000005f52604160045260245ffd5b610dd082610bba565b810181811067ffffffffffffffff82111715610def57610dee610d9a565b5b80604052505050565b5f610e01610aed565b9050610e0d8282610dc7565b919050565b5f67ffffffffffffffff821115610e2c57610e2b610d9a565b5b610e3582610bba565b9050602081019050919050565b828183375f83830152505050565b5f610e62610e5d84610e12565b610df8565b905082815260208101848484011115610e7e57610e7d610d96565b5b610e89848285610e42565b509392505050565b5f82601f830112610ea557610ea4610d92565b5b8135610eb5848260208601610e50565b91505092915050565b60038110610eca575f80fd5b50565b5f81359050610edb81610ebe565b92915050565b5f805f60608486031215610ef857610ef7610af6565b5b5f610f0586828701610b44565b935050602084013567ffffffffffffffff811115610f2657610f25610afa565b5b610f3286828701610e91565b9250506040610f4386828701610ecd565b9150509250925092565b5f819050919050565b610f5f81610f4d565b8114610f69575f80fd5b50565b5f81359050610f7a81610f56565b92915050565b5f60208284031215610f9557610f94610af6565b5b5f610fa284828501610f6c565b91505092915050565b7f4f6e6c792074686520686f73706974616c2063616e20706572666f726d2074685f8201527f697320616374696f6e0000000000000000000000000000000000000000000000602082015250565b5f611005602983610b9c565b915061101082610fab565b604082019050919050565b5f6020820190508181035f83015261103281610ff9565b9050919050565b5f8151905061104781610b2e565b92915050565b5f6020828403121561106257611061610af6565b5b5f61106f84828501611039565b91505092915050565b7f50617469656e7420697320616c726561647920726567697374657265642e00005f82015250565b5f6110ac601e83610b9c565b91506110b782611078565b602082019050919050565b5f6020820190508181035f8301526110d9816110a0565b9050919050565b5f8115159050919050565b6110f4816110e0565b82525050565b5f60408201905061110d5f830185610b83565b61111a60208301846110eb565b9392505050565b7f4e487b71000000000000000000000000000000000000000000000000000000005f52602260045260245ffd5b5f600282049050600182168061116557607f821691505b60208210810361117857611177611121565b5b50919050565b7f50617469656e74206973206e6f7420726567697374657265642e0000000000005f82015250565b5f6111b2601a83610b9c565b91506111bd8261117e565b602082019050919050565b5f6020820190508181035f8301526111df816111a6565b9050919050565b7f5375626a65637420636f6e7472616374206e6f74206c696e6b65642e000000005f82015250565b5f61121a601c83610b9c565b9150611225826111e6565b602082019050919050565b5f6020820190508181035f8301526112478161120e565b9050919050565b5f61126061125b84610e12565b610df8565b90508281526020810184848401111561127c5761127b610d96565b5b611287848285610bac565b509392505050565b5f82601f8301126112a3576112a2610d92565b5b81516112b384826020860161124e565b91505092915050565b600381106112c8575f80fd5b50565b5f815190506112d9816112bc565b92915050565b5f805f805f60a086880312156112f8576112f7610af6565b5b5f86015167ffffffffffffffff81111561131557611314610afa565b5b6113218882890161128f565b955050602086015167ffffffffffffffff81111561134257611341610afa565b5b61134e8882890161128f565b945050604086015167ffffffffffffffff81111561136f5761136e610afa565b5b61137b8882890161128f565b935050606086015167ffffffffffffffff81111561139c5761139b610afa565b5b6113a88882890161128f565b92505060806113b9888289016112cb565b9150509295509295909350565b5f819050815f5260205f209050919050565b5f6020601f8301049050919050565b5f82821b905092915050565b5f600883026114227fffffffffffffffffffffffffffffffffffffffffffffffffffffffffffffffff826113e7565b61142c86836113e7565b95508019841693508086168417925050509392505050565b5f819050919050565b5f61146761146261145d84610f4d565b611444565b610f4d565b9050919050565b5f819050919050565b6114808361144d565b61149461148c8261146e565b8484546113f3565b825550505050565b5f90565b6114a861149c565b6114b3818484611477565b505050565b5b818110156114d6576114cb5f826114a0565b6001810190506114b9565b5050565b601f82111561151b576114ec816113c6565b6114f5846113d8565b81016020851015611504578190505b611518611510856113d8565b8301826114b8565b50505b505050565b5f82821c905092915050565b5f61153b5f1984600802611520565b1980831691505092915050565b5f611553838361152c565b9150826002028217905092915050565b61156c82610b92565b67ffffffffffffffff81111561158557611584610d9a565b5b61158f825461114e565b61159a8282856114da565b5f60209050601f8311600181146115cb575f84156115b9578287015190505b6115c38582611548565b86555061162a565b601f1984166115d9866113c6565b5f5b82811015611600578489015182556001820191506020850194506020810190506115db565b8683101561161d5784890151611619601f89168261152c565b8355505b6001600288020188555050505b505050505050565b5f6020820190508181035f83015261164a8184610bca565b905092915050565b5f6040820190506116655f830185610b83565b6116726020830184610c66565b939250505056fea264697066735822122041d6f8bde988683477330c6b68f8a4b95fa14967ed523508810fb0f14ddf7c6f64736f6c634300081a0033",
							"opcodes": "PUSH1 0x80 PUSH1 0x40 MSTORE CALLVALUE DUP1 ISZERO PUSH1 0xE JUMPI PUSH0 DUP1 REVERT JUMPDEST POP CALLER PUSH0 DUP1 PUSH2 0x100 EXP DUP2 SLOAD DUP2 PUSH20 0xFFFFFFFFFFFFFFFFFFFFFFFFFFFFFFFFFFFFFFFF MUL NOT AND SWAP1 DUP4 PUSH20 0xFFFFFFFFFFFFFFFFFFFFFFFFFFFFFFFFFFFFFFFF AND MUL OR SWAP1 SSTORE POP PUSH2 0x16AF DUP1 PUSH2 0x5B PUSH0 CODECOPY PUSH0 RETURN INVALID PUSH1 0x80 PUSH1 0x40 MSTORE CALLVALUE DUP1 ISZERO PUSH2 0xF JUMPI PUSH0 DUP1 REVERT JUMPDEST POP PUSH1 0x4 CALLDATASIZE LT PUSH2 0x7B JUMPI PUSH0 CALLDATALOAD PUSH1 0xE0 SHR DUP1 PUSH4 0x505CD939 GT PUSH2 0x59 JUMPI DUP1 PUSH4 0x505CD939 EQ PUSH2 0x102 JUMPI DUP1 PUSH4 0xAA2FEDDE EQ PUSH2 0x132 JUMPI DUP1 PUSH4 0xAC5EDF7F EQ PUSH2 0x150 JUMPI DUP1 PUSH4 0xBABB1D41 EQ PUSH2 0x16C JUMPI PUSH2 0x7B JUMP JUMPDEST DUP1 PUSH4 0x83864CC EQ PUSH2 0x7F JUMPI DUP1 PUSH4 0x869CFBC EQ PUSH2 0x9B JUMPI DUP1 PUSH4 0x4F8BB027 EQ PUSH2 0xCD JUMPI JUMPDEST PUSH0 DUP1 REVERT JUMPDEST PUSH2 0x99 PUSH1 0x4 DUP1 CALLDATASIZE SUB DUP2 ADD SWAP1 PUSH2 0x94 SWAP2 SWAP1 PUSH2 0xB58 JUMP JUMPDEST PUSH2 0x19C JUMP JUMPDEST STOP JUMPDEST PUSH2 0xB5 PUSH1 0x4 DUP1 CALLDATASIZE SUB DUP2 ADD SWAP1 PUSH2 0xB0 SWAP2 SWAP1 PUSH2 0xB58 JUMP JUMPDEST PUSH2 0x495 JUMP JUMPDEST PUSH1 0x40 MLOAD PUSH2 0xC4 SWAP4 SWAP3 SWAP2 SWAP1 PUSH2 0xC75 JUMP JUMPDEST PUSH1 0x40 MLOAD DUP1 SWAP2 SUB SWAP1 RETURN JUMPDEST PUSH2 0xE7 PUSH1 0x4 DUP1 CALLDATASIZE SUB DUP2 ADD SWAP1 PUSH2 0xE2 SWAP2 SWAP1 PUSH2 0xB58 JUMP JUMPDEST PUSH2 0x56C JUMP JUMPDEST PUSH1 0x40 MLOAD PUSH2 0xF9 SWAP7 SWAP6 SWAP5 SWAP4 SWAP3 SWAP2 SWAP1 PUSH2 0xCF7 JUMP JUMPDEST PUSH1 0x40 MLOAD DUP1 SWAP2 SUB SWAP1 RETURN JUMPDEST PUSH2 0x11C PUSH1 0x4 DUP1 CALLDATASIZE SUB DUP2 ADD SWAP1 PUSH2 0x117 SWAP2 SWAP1 PUSH2 0xB58 JUMP JUMPDEST PUSH2 0x83F JUMP JUMPDEST PUSH1 0x40 MLOAD PUSH2 0x129 SWAP2 SWAP1 PUSH2 0xD79 JUMP JUMPDEST PUSH1 0x40 MLOAD DUP1 SWAP2 SUB SWAP1 RETURN JUMPDEST PUSH2 0x13A PUSH2 0x86F JUMP JUMPDEST PUSH1 0x40 MLOAD PUSH2 0x147 SWAP2 SWAP1 PUSH2 0xD79 JUMP JUMPDEST PUSH1 0x40 MLOAD DUP1 SWAP2 SUB SWAP1 RETURN JUMPDEST PUSH2 0x16A PUSH1 0x4 DUP1 CALLDATASIZE SUB DUP2 ADD SWAP1 PUSH2 0x165 SWAP2 SWAP1 PUSH2 0xEE1 JUMP JUMPDEST PUSH2 0x892 JUMP JUMPDEST STOP JUMPDEST PUSH2 0x186 PUSH1 0x4 DUP1 CALLDATASIZE SUB DUP2 ADD SWAP1 PUSH2 0x181 SWAP2 SWAP1 PUSH2 0xF80 JUMP JUMPDEST PUSH2 0xAB2 JUMP JUMPDEST PUSH1 0x40 MLOAD PUSH2 0x193 SWAP2 SWAP1 PUSH2 0xD79 JUMP JUMPDEST PUSH1 0x40 MLOAD DUP1 SWAP2 SUB SWAP1 RETURN JUMPDEST PUSH0 DUP1 SLOAD SWAP1 PUSH2 0x100 EXP SWAP1 DIV PUSH20 0xFFFFFFFFFFFFFFFFFFFFFFFFFFFFFFFFFFFFFFFF AND PUSH20 0xFFFFFFFFFFFFFFFFFFFFFFFFFFFFFFFFFFFFFFFF AND CALLER PUSH20 0xFFFFFFFFFFFFFFFFFFFFFFFFFFFFFFFFFFFFFFFF AND EQ PUSH2 0x229 JUMPI PUSH1 0x40 MLOAD PUSH32 0x8C379A000000000000000000000000000000000000000000000000000000000 DUP2 MSTORE PUSH1 0x4 ADD PUSH2 0x220 SWAP1 PUSH2 0x101B JUMP JUMPDEST PUSH1 0x40 MLOAD DUP1 SWAP2 SUB SWAP1 REVERT JUMPDEST PUSH0 DUP2 SWAP1 POP PUSH0 DUP2 PUSH20 0xFFFFFFFFFFFFFFFFFFFFFFFFFFFFFFFFFFFFFFFF AND PUSH4 0xF9714AE6 PUSH1 0x40 MLOAD DUP2 PUSH4 0xFFFFFFFF AND PUSH1 0xE0 SHL DUP2 MSTORE PUSH1 0x4 ADD PUSH1 0x20 PUSH1 0x40 MLOAD DUP1 DUP4 SUB DUP2 DUP7 GAS STATICCALL ISZERO DUP1 ISZERO PUSH2 0x277 JUMPI RETURNDATASIZE PUSH0 DUP1 RETURNDATACOPY RETURNDATASIZE PUSH0 REVERT JUMPDEST POP POP POP POP PUSH1 0x40 MLOAD RETURNDATASIZE PUSH1 0x1F NOT PUSH1 0x1F DUP3 ADD AND DUP3 ADD DUP1 PUSH1 0x40 MSTORE POP DUP2 ADD SWAP1 PUSH2 0x29B SWAP2 SWAP1 PUSH2 0x104D JUMP JUMPDEST SWAP1 POP PUSH1 0x1 PUSH0 DUP3 PUSH20 0xFFFFFFFFFFFFFFFFFFFFFFFFFFFFFFFFFFFFFFFF AND PUSH20 0xFFFFFFFFFFFFFFFFFFFFFFFFFFFFFFFFFFFFFFFF AND DUP2 MSTORE PUSH1 0x20 ADD SWAP1 DUP2 MSTORE PUSH1 0x20 ADD PUSH0 KECCAK256 PUSH0 SWAP1 SLOAD SWAP1 PUSH2 0x100 EXP SWAP1 DIV PUSH1 0xFF AND ISZERO PUSH2 0x327 JUMPI PUSH1 0x40 MLOAD PUSH32 0x8C379A000000000000000000000000000000000000000000000000000000000 DUP2 MSTORE PUSH1 0x4 ADD PUSH2 0x31E SWAP1 PUSH2 0x10C2 JUMP JUMPDEST PUSH1 0x40 MLOAD DUP1 SWAP2 SUB SWAP1 REVERT JUMPDEST DUP3 PUSH1 0x2 PUSH0 DUP4 PUSH20 0xFFFFFFFFFFFFFFFFFFFFFFFFFFFFFFFFFFFFFFFF AND PUSH20 0xFFFFFFFFFFFFFFFFFFFFFFFFFFFFFFFFFFFFFFFF AND DUP2 MSTORE PUSH1 0x20 ADD SWAP1 DUP2 MSTORE PUSH1 0x20 ADD PUSH0 KECCAK256 PUSH0 PUSH2 0x100 EXP DUP2 SLOAD DUP2 PUSH20 0xFFFFFFFFFFFFFFFFFFFFFFFFFFFFFFFFFFFFFFFF MUL NOT AND SWAP1 DUP4 PUSH20 0xFFFFFFFFFFFFFFFFFFFFFFFFFFFFFFFFFFFFFFFF AND MUL OR SWAP1 SSTORE POP PUSH1 0x1 DUP1 PUSH0 DUP4 PUSH20 0xFFFFFFFFFFFFFFFFFFFFFFFFFFFFFFFFFFFFFFFF AND PUSH20 0xFFFFFFFFFFFFFFFFFFFFFFFFFFFFFFFFFFFFFFFF AND DUP2 MSTORE PUSH1 0x20 ADD SWAP1 DUP2 MSTORE PUSH1 0x20 ADD PUSH0 KECCAK256 PUSH0 PUSH2 0x100 EXP DUP2 SLOAD DUP2 PUSH1 0xFF MUL NOT AND SWAP1 DUP4 ISZERO ISZERO MUL OR SWAP1 SSTORE POP PUSH1 0x3 DUP2 SWAP1 DUP1 PUSH1 0x1 DUP2 SLOAD ADD DUP1 DUP3 SSTORE DUP1 SWAP2 POP POP PUSH1 0x1 SWAP1 SUB SWAP1 PUSH0 MSTORE PUSH1 0x20 PUSH0 KECCAK256 ADD PUSH0 SWAP1 SWAP2 SWAP1 SWAP2 SWAP1 SWAP2 PUSH2 0x100 EXP DUP2 SLOAD DUP2 PUSH20 0xFFFFFFFFFFFFFFFFFFFFFFFFFFFFFFFFFFFFFFFF MUL NOT AND SWAP1 DUP4 PUSH20 0xFFFFFFFFFFFFFFFFFFFFFFFFFFFFFFFFFFFFFFFF AND MUL OR SWAP1 SSTORE POP PUSH32 0x1C756D9D47348CD0613128843B65FB96CEFA70C6C725F6564B9FC0753F431FC1 DUP2 PUSH1 0x1 PUSH1 0x40 MLOAD PUSH2 0x488 SWAP3 SWAP2 SWAP1 PUSH2 0x10FA JUMP JUMPDEST PUSH1 0x40 MLOAD DUP1 SWAP2 SUB SWAP1 LOG1 POP POP POP JUMP JUMPDEST PUSH1 0x4 PUSH1 0x20 MSTORE DUP1 PUSH0 MSTORE PUSH1 0x40 PUSH0 KECCAK256 PUSH0 SWAP2 POP SWAP1 POP DUP1 PUSH0 ADD PUSH0 SWAP1 SLOAD SWAP1 PUSH2 0x100 EXP SWAP1 DIV PUSH20 0xFFFFFFFFFFFFFFFFFFFFFFFFFFFFFFFFFFFFFFFF AND SWAP1 DUP1 PUSH1 0x1 ADD DUP1 SLOAD PUSH2 0x4D9 SWAP1 PUSH2 0x114E JUMP JUMPDEST DUP1 PUSH1 0x1F ADD PUSH1 0x20 DUP1 SWAP2 DIV MUL PUSH1 0x20 ADD PUSH1 0x40 MLOAD SWAP1 DUP2 ADD PUSH1 0x40 MSTORE DUP1 SWAP3 SWAP2 SWAP1 DUP2 DUP2 MSTORE PUSH1 0x20 ADD DUP3 DUP1 SLOAD PUSH2 0x505 SWAP1 PUSH2 0x114E JUMP JUMPDEST DUP1 ISZERO PUSH2 0x550 JUMPI DUP1 PUSH1 0x1F LT PUSH2 0x527 JUMPI PUSH2 0x100 DUP1 DUP4 SLOAD DIV MUL DUP4 MSTORE SWAP2 PUSH1 0x20 ADD SWAP2 PUSH2 0x550 JUMP JUMPDEST DUP3 ADD SWAP2 SWAP1 PUSH0 MSTORE PUSH1 0x20 PUSH0 KECCAK256 SWAP1 JUMPDEST DUP2 SLOAD DUP2 MSTORE SWAP1 PUSH1 0x1 ADD SWAP1 PUSH1 0x20 ADD DUP1 DUP4 GT PUSH2 0x533 JUMPI DUP3 SWAP1 SUB PUSH1 0x1F AND DUP3 ADD SWAP2 JUMPDEST POP POP POP POP POP SWAP1 DUP1 PUSH1 0x2 ADD PUSH0 SWAP1 SLOAD SWAP1 PUSH2 0x100 EXP SWAP1 DIV PUSH1 0xFF AND SWAP1 POP DUP4 JUMP JUMPDEST PUSH1 0x60 DUP1 PUSH1 0x60 DUP1 PUSH1 0x60 PUSH0 PUSH1 0x1 PUSH0 DUP9 PUSH20 0xFFFFFFFFFFFFFFFFFFFFFFFFFFFFFFFFFFFFFFFF AND PUSH20 0xFFFFFFFFFFFFFFFFFFFFFFFFFFFFFFFFFFFFFFFF AND DUP2 MSTORE PUSH1 0x20 ADD SWAP1 DUP2 MSTORE PUSH1 0x20 ADD PUSH0 KECCAK256 PUSH0 SWAP1 SLOAD SWAP1 PUSH2 0x100 EXP SWAP1 DIV PUSH1 0xFF AND PUSH2 0x5FE JUMPI PUSH1 0x40 MLOAD PUSH32 0x8C379A000000000000000000000000000000000000000000000000000000000 DUP2 MSTORE PUSH1 0x4 ADD PUSH2 0x5F5 SWAP1 PUSH2 0x11C8 JUMP JUMPDEST PUSH1 0x40 MLOAD DUP1 SWAP2 SUB SWAP1 REVERT JUMPDEST PUSH0 PUSH1 0x2 PUSH0 DUP10 PUSH20 0xFFFFFFFFFFFFFFFFFFFFFFFFFFFFFFFFFFFFFFFF AND PUSH20 0xFFFFFFFFFFFFFFFFFFFFFFFFFFFFFFFFFFFFFFFF AND DUP2 MSTORE PUSH1 0x20 ADD SWAP1 DUP2 MSTORE PUSH1 0x20 ADD PUSH0 KECCAK256 PUSH0 SWAP1 SLOAD SWAP1 PUSH2 0x100 EXP SWAP1 DIV PUSH20 0xFFFFFFFFFFFFFFFFFFFFFFFFFFFFFFFFFFFFFFFF AND SWAP1 POP PUSH0 PUSH20 0xFFFFFFFFFFFFFFFFFFFFFFFFFFFFFFFFFFFFFFFF AND DUP2 PUSH20 0xFFFFFFFFFFFFFFFFFFFFFFFFFFFFFFFFFFFFFFFF AND SUB PUSH2 0x6CC JUMPI PUSH1 0x40 MLOAD PUSH32 0x8C379A000000000000000000000000000000000000000000000000000000000 DUP2 MSTORE PUSH1 0x4 ADD PUSH2 0x6C3 SWAP1 PUSH2 0x1230 JUMP JUMPDEST PUSH1 0x40 MLOAD DUP1 SWAP2 SUB SWAP1 REVERT JUMPDEST PUSH0 DUP2 SWAP1 POP DUP1 PUSH20 0xFFFFFFFFFFFFFFFFFFFFFFFFFFFFFFFFFFFFFFFF AND PUSH4 0x7043D0A PUSH1 0x40 MLOAD DUP2 PUSH4 0xFFFFFFFF AND PUSH1 0xE0 SHL DUP2 MSTORE PUSH1 0x4 ADD PUSH0 PUSH1 0x40 MLOAD DUP1 DUP4 SUB DUP2 DUP7 GAS STATICCALL ISZERO DUP1 ISZERO PUSH2 0x718 JUMPI RETURNDATASIZE PUSH0 DUP1 RETURNDATACOPY RETURNDATASIZE PUSH0 REVERT JUMPDEST POP POP POP POP PUSH1 0x40 MLOAD RETURNDATASIZE PUSH0 DUP3 RETURNDATACOPY RETURNDATASIZE PUSH1 0x1F NOT PUSH1 0x1F DUP3 ADD AND DUP3 ADD DUP1 PUSH1 0x40 MSTORE POP DUP2 ADD SWAP1 PUSH2 0x740 SWAP2 SWAP1 PUSH2 0x12DF JUMP JUMPDEST DUP1 SWAP8 POP DUP2 SWAP10 POP DUP3 SWAP11 POP DUP4 SWAP12 POP DUP5 SWAP13 POP POP POP POP POP POP PUSH0 PUSH1 0x4 PUSH0 DUP12 PUSH20 0xFFFFFFFFFFFFFFFFFFFFFFFFFFFFFFFFFFFFFFFF AND PUSH20 0xFFFFFFFFFFFFFFFFFFFFFFFFFFFFFFFFFFFFFFFF AND DUP2 MSTORE PUSH1 0x20 ADD SWAP1 DUP2 MSTORE PUSH1 0x20 ADD PUSH0 KECCAK256 SWAP1 POP DUP9 DUP9 DUP9 DUP9 DUP5 PUSH1 0x1 ADD DUP9 DUP2 DUP1 SLOAD PUSH2 0x7A9 SWAP1 PUSH2 0x114E JUMP JUMPDEST DUP1 PUSH1 0x1F ADD PUSH1 0x20 DUP1 SWAP2 DIV MUL PUSH1 0x20 ADD PUSH1 0x40 MLOAD SWAP1 DUP2 ADD PUSH1 0x40 MSTORE DUP1 SWAP3 SWAP2 SWAP1 DUP2 DUP2 MSTORE PUSH1 0x20 ADD DUP3 DUP1 SLOAD PUSH2 0x7D5 SWAP1 PUSH2 0x114E JUMP JUMPDEST DUP1 ISZERO PUSH2 0x820 JUMPI DUP1 PUSH1 0x1F LT PUSH2 0x7F7 JUMPI PUSH2 0x100 DUP1 DUP4 SLOAD DIV MUL DUP4 MSTORE SWAP2 PUSH1 0x20 ADD SWAP2 PUSH2 0x820 JUMP JUMPDEST DUP3 ADD SWAP2 SWAP1 PUSH0 MSTORE PUSH1 0x20 PUSH0 KECCAK256 SWAP1 JUMPDEST DUP2 SLOAD DUP2 MSTORE SWAP1 PUSH1 0x1 ADD SWAP1 PUSH1 0x20 ADD DUP1 DUP4 GT PUSH2 0x803 JUMPI DUP3 SWAP1 SUB PUSH1 0x1F AND DUP3 ADD SWAP2 JUMPDEST POP POP POP POP POP SWAP2 POP SWAP9 POP SWAP9 POP SWAP9 POP SWAP9 POP SWAP9 POP SWAP9 POP POP POP POP SWAP2 SWAP4 SWAP6 POP SWAP2 SWAP4 SWAP6 JUMP JUMPDEST PUSH1 0x2 PUSH1 0x20 MSTORE DUP1 PUSH0 MSTORE PUSH1 0x40 PUSH0 KECCAK256 PUSH0 SWAP2 POP SLOAD SWAP1 PUSH2 0x100 EXP SWAP1 DIV PUSH20 0xFFFFFFFFFFFFFFFFFFFFFFFFFFFFFFFFFFFFFFFF AND DUP2 JUMP JUMPDEST PUSH0 DUP1 SLOAD SWAP1 PUSH2 0x100 EXP SWAP1 DIV PUSH20 0xFFFFFFFFFFFFFFFFFFFFFFFFFFFFFFFFFFFFFFFF AND DUP2 JUMP JUMPDEST PUSH0 DUP1 SLOAD SWAP1 PUSH2 0x100 EXP SWAP1 DIV PUSH20 0xFFFFFFFFFFFFFFFFFFFFFFFFFFFFFFFFFFFFFFFF AND PUSH20 0xFFFFFFFFFFFFFFFFFFFFFFFFFFFFFFFFFFFFFFFF AND CALLER PUSH20 0xFFFFFFFFFFFFFFFFFFFFFFFFFFFFFFFFFFFFFFFF AND EQ PUSH2 0x91F JUMPI PUSH1 0x40 MLOAD PUSH32 0x8C379A000000000000000000000000000000000000000000000000000000000 DUP2 MSTORE PUSH1 0x4 ADD PUSH2 0x916 SWAP1 PUSH2 0x101B JUMP JUMPDEST PUSH1 0x40 MLOAD DUP1 SWAP2 SUB SWAP1 REVERT JUMPDEST PUSH1 0x1 PUSH0 DUP5 PUSH20 0xFFFFFFFFFFFFFFFFFFFFFFFFFFFFFFFFFFFFFFFF AND PUSH20 0xFFFFFFFFFFFFFFFFFFFFFFFFFFFFFFFFFFFFFFFF AND DUP2 MSTORE PUSH1 0x20 ADD SWAP1 DUP2 MSTORE PUSH1 0x20 ADD PUSH0 KECCAK256 PUSH0 SWAP1 SLOAD SWAP1 PUSH2 0x100 EXP SWAP1 DIV PUSH1 0xFF AND PUSH2 0x9A8 JUMPI PUSH1 0x40 MLOAD PUSH32 0x8C379A000000000000000000000000000000000000000000000000000000000 DUP2 MSTORE PUSH1 0x4 ADD PUSH2 0x99F SWAP1 PUSH2 0x11C8 JUMP JUMPDEST PUSH1 0x40 MLOAD DUP1 SWAP2 SUB SWAP1 REVERT JUMPDEST PUSH0 PUSH1 0x4 PUSH0 DUP6 PUSH20 0xFFFFFFFFFFFFFFFFFFFFFFFFFFFFFFFFFFFFFFFF AND PUSH20 0xFFFFFFFFFFFFFFFFFFFFFFFFFFFFFFFFFFFFFFFF AND DUP2 MSTORE PUSH1 0x20 ADD SWAP1 DUP2 MSTORE PUSH1 0x20 ADD PUSH0 KECCAK256 SWAP1 POP DUP3 DUP2 PUSH1 0x1 ADD SWAP1 DUP2 PUSH2 0x9F9 SWAP2 SWAP1 PUSH2 0x1563 JUMP JUMPDEST POP DUP2 DUP2 PUSH1 0x2 ADD PUSH0 PUSH2 0x100 EXP DUP2 SLOAD DUP2 PUSH1 0xFF MUL NOT AND SWAP1 DUP4 PUSH1 0x2 DUP2 GT ISZERO PUSH2 0xA20 JUMPI PUSH2 0xA1F PUSH2 0xC02 JUMP JUMPDEST JUMPDEST MUL OR SWAP1 SSTORE POP DUP4 PUSH20 0xFFFFFFFFFFFFFFFFFFFFFFFFFFFFFFFFFFFFFFFF AND PUSH32 0x70E1E7613E95BE2DA79895BA5A4656BF7314119DE1EE083D344472198BA4C659 DUP5 PUSH1 0x40 MLOAD PUSH2 0xA6B SWAP2 SWAP1 PUSH2 0x1632 JUMP JUMPDEST PUSH1 0x40 MLOAD DUP1 SWAP2 SUB SWAP1 LOG2 PUSH32 0x381E2C7989D47B4FCDD3AB33C87E87CF0B3B40064D6229631EDAF3136D820885 DUP5 DUP4 PUSH1 0x40 MLOAD PUSH2 0xAA4 SWAP3 SWAP2 SWAP1 PUSH2 0x1652 JUMP JUMPDEST PUSH1 0x40 MLOAD DUP1 SWAP2 SUB SWAP1 LOG1 POP POP POP POP JUMP JUMPDEST PUSH1 0x3 DUP2 DUP2 SLOAD DUP2 LT PUSH2 0xAC1 JUMPI PUSH0 DUP1 REVERT JUMPDEST SWAP1 PUSH0 MSTORE PUSH1 0x20 PUSH0 KECCAK256 ADD PUSH0 SWAP2 POP SLOAD SWAP1 PUSH2 0x100 EXP SWAP1 DIV PUSH20 0xFFFFFFFFFFFFFFFFFFFFFFFFFFFFFFFFFFFFFFFF AND DUP2 JUMP JUMPDEST PUSH0 PUSH1 0x40 MLOAD SWAP1 POP SWAP1 JUMP JUMPDEST PUSH0 DUP1 REVERT JUMPDEST PUSH0 DUP1 REVERT JUMPDEST PUSH0 PUSH20 0xFFFFFFFFFFFFFFFFFFFFFFFFFFFFFFFFFFFFFFFF DUP3 AND SWAP1 POP SWAP2 SWAP1 POP JUMP JUMPDEST PUSH0 PUSH2 0xB27 DUP3 PUSH2 0xAFE JUMP JUMPDEST SWAP1 POP SWAP2 SWAP1 POP JUMP JUMPDEST PUSH2 0xB37 DUP2 PUSH2 0xB1D JUMP JUMPDEST DUP2 EQ PUSH2 0xB41 JUMPI PUSH0 DUP1 REVERT JUMPDEST POP JUMP JUMPDEST PUSH0 DUP2 CALLDATALOAD SWAP1 POP PUSH2 0xB52 DUP2 PUSH2 0xB2E JUMP JUMPDEST SWAP3 SWAP2 POP POP JUMP JUMPDEST PUSH0 PUSH1 0x20 DUP3 DUP5 SUB SLT ISZERO PUSH2 0xB6D JUMPI PUSH2 0xB6C PUSH2 0xAF6 JUMP JUMPDEST JUMPDEST PUSH0 PUSH2 0xB7A DUP5 DUP3 DUP6 ADD PUSH2 0xB44 JUMP JUMPDEST SWAP2 POP POP SWAP3 SWAP2 POP POP JUMP JUMPDEST PUSH2 0xB8C DUP2 PUSH2 0xB1D JUMP JUMPDEST DUP3 MSTORE POP POP JUMP JUMPDEST PUSH0 DUP2 MLOAD SWAP1 POP SWAP2 SWAP1 POP JUMP JUMPDEST PUSH0 DUP3 DUP3 MSTORE PUSH1 0x20 DUP3 ADD SWAP1 POP SWAP3 SWAP2 POP POP JUMP JUMPDEST DUP3 DUP2 DUP4 MCOPY PUSH0 DUP4 DUP4 ADD MSTORE POP POP POP JUMP JUMPDEST PUSH0 PUSH1 0x1F NOT PUSH1 0x1F DUP4 ADD AND SWAP1 POP SWAP2 SWAP1 POP JUMP JUMPDEST PUSH0 PUSH2 0xBD4 DUP3 PUSH2 0xB92 JUMP JUMPDEST PUSH2 0xBDE DUP2 DUP6 PUSH2 0xB9C JUMP JUMPDEST SWAP4 POP PUSH2 0xBEE DUP2 DUP6 PUSH1 0x20 DUP7 ADD PUSH2 0xBAC JUMP JUMPDEST PUSH2 0xBF7 DUP2 PUSH2 0xBBA JUMP JUMPDEST DUP5 ADD SWAP2 POP POP SWAP3 SWAP2 POP POP JUMP JUMPDEST PUSH32 0x4E487B7100000000000000000000000000000000000000000000000000000000 PUSH0 MSTORE PUSH1 0x21 PUSH1 0x4 MSTORE PUSH1 0x24 PUSH0 REVERT JUMPDEST PUSH1 0x3 DUP2 LT PUSH2 0xC40 JUMPI PUSH2 0xC3F PUSH2 0xC02 JUMP JUMPDEST JUMPDEST POP JUMP JUMPDEST PUSH0 DUP2 SWAP1 POP PUSH2 0xC50 DUP3 PUSH2 0xC2F JUMP JUMPDEST SWAP2 SWAP1 POP JUMP JUMPDEST PUSH0 PUSH2 0xC5F DUP3 PUSH2 0xC43 JUMP JUMPDEST SWAP1 POP SWAP2 SWAP1 POP JUMP JUMPDEST PUSH2 0xC6F DUP2 PUSH2 0xC55 JUMP JUMPDEST DUP3 MSTORE POP POP JUMP JUMPDEST PUSH0 PUSH1 0x60 DUP3 ADD SWAP1 POP PUSH2 0xC88 PUSH0 DUP4 ADD DUP7 PUSH2 0xB83 JUMP JUMPDEST DUP2 DUP2 SUB PUSH1 0x20 DUP4 ADD MSTORE PUSH2 0xC9A DUP2 DUP6 PUSH2 0xBCA JUMP JUMPDEST SWAP1 POP PUSH2 0xCA9 PUSH1 0x40 DUP4 ADD DUP5 PUSH2 0xC66 JUMP JUMPDEST SWAP5 SWAP4 POP POP POP POP JUMP JUMPDEST PUSH1 0x3 DUP2 LT PUSH2 0xCC2 JUMPI PUSH2 0xCC1 PUSH2 0xC02 JUMP JUMPDEST JUMPDEST POP JUMP JUMPDEST PUSH0 DUP2 SWAP1 POP PUSH2 0xCD2 DUP3 PUSH2 0xCB1 JUMP JUMPDEST SWAP2 SWAP1 POP JUMP JUMPDEST PUSH0 PUSH2 0xCE1 DUP3 PUSH2 0xCC5 JUMP JUMPDEST SWAP1 POP SWAP2 SWAP1 POP JUMP JUMPDEST PUSH2 0xCF1 DUP2 PUSH2 0xCD7 JUMP JUMPDEST DUP3 MSTORE POP POP JUMP JUMPDEST PUSH0 PUSH1 0xC0 DUP3 ADD SWAP1 POP DUP2 DUP2 SUB PUSH0 DUP4 ADD MSTORE PUSH2 0xD0F DUP2 DUP10 PUSH2 0xBCA JUMP JUMPDEST SWAP1 POP DUP2 DUP2 SUB PUSH1 0x20 DUP4 ADD MSTORE PUSH2 0xD23 DUP2 DUP9 PUSH2 0xBCA JUMP JUMPDEST SWAP1 POP DUP2 DUP2 SUB PUSH1 0x40 DUP4 ADD MSTORE PUSH2 0xD37 DUP2 DUP8 PUSH2 0xBCA JUMP JUMPDEST SWAP1 POP DUP2 DUP2 SUB PUSH1 0x60 DUP4 ADD MSTORE PUSH2 0xD4B DUP2 DUP7 PUSH2 0xBCA JUMP JUMPDEST SWAP1 POP DUP2 DUP2 SUB PUSH1 0x80 DUP4 ADD MSTORE PUSH2 0xD5F DUP2 DUP6 PUSH2 0xBCA JUMP JUMPDEST SWAP1 POP PUSH2 0xD6E PUSH1 0xA0 DUP4 ADD DUP5 PUSH2 0xCE8 JUMP JUMPDEST SWAP8 SWAP7 POP POP POP POP POP POP POP JUMP JUMPDEST PUSH0 PUSH1 0x20 DUP3 ADD SWAP1 POP PUSH2 0xD8C PUSH0 DUP4 ADD DUP5 PUSH2 0xB83 JUMP JUMPDEST SWAP3 SWAP2 POP POP JUMP JUMPDEST PUSH0 DUP1 REVERT JUMPDEST PUSH0 DUP1 REVERT JUMPDEST PUSH32 0x4E487B7100000000000000000000000000000000000000000000000000000000 PUSH0 MSTORE PUSH1 0x41 PUSH1 0x4 MSTORE PUSH1 0x24 PUSH0 REVERT JUMPDEST PUSH2 0xDD0 DUP3 PUSH2 0xBBA JUMP JUMPDEST DUP2 ADD DUP2 DUP2 LT PUSH8 0xFFFFFFFFFFFFFFFF DUP3 GT OR ISZERO PUSH2 0xDEF JUMPI PUSH2 0xDEE PUSH2 0xD9A JUMP JUMPDEST JUMPDEST DUP1 PUSH1 0x40 MSTORE POP POP POP JUMP JUMPDEST PUSH0 PUSH2 0xE01 PUSH2 0xAED JUMP JUMPDEST SWAP1 POP PUSH2 0xE0D DUP3 DUP3 PUSH2 0xDC7 JUMP JUMPDEST SWAP2 SWAP1 POP JUMP JUMPDEST PUSH0 PUSH8 0xFFFFFFFFFFFFFFFF DUP3 GT ISZERO PUSH2 0xE2C JUMPI PUSH2 0xE2B PUSH2 0xD9A JUMP JUMPDEST JUMPDEST PUSH2 0xE35 DUP3 PUSH2 0xBBA JUMP JUMPDEST SWAP1 POP PUSH1 0x20 DUP2 ADD SWAP1 POP SWAP2 SWAP1 POP JUMP JUMPDEST DUP3 DUP2 DUP4 CALLDATACOPY PUSH0 DUP4 DUP4 ADD MSTORE POP POP POP JUMP JUMPDEST PUSH0 PUSH2 0xE62 PUSH2 0xE5D DUP5 PUSH2 0xE12 JUMP JUMPDEST PUSH2 0xDF8 JUMP JUMPDEST SWAP1 POP DUP3 DUP2 MSTORE PUSH1 0x20 DUP2 ADD DUP5 DUP5 DUP5 ADD GT ISZERO PUSH2 0xE7E JUMPI PUSH2 0xE7D PUSH2 0xD96 JUMP JUMPDEST JUMPDEST PUSH2 0xE89 DUP5 DUP3 DUP6 PUSH2 0xE42 JUMP JUMPDEST POP SWAP4 SWAP3 POP POP POP JUMP JUMPDEST PUSH0 DUP3 PUSH1 0x1F DUP4 ADD SLT PUSH2 0xEA5 JUMPI PUSH2 0xEA4 PUSH2 0xD92 JUMP JUMPDEST JUMPDEST DUP2 CALLDATALOAD PUSH2 0xEB5 DUP5 DUP3 PUSH1 0x20 DUP7 ADD PUSH2 0xE50 JUMP JUMPDEST SWAP2 POP POP SWAP3 SWAP2 POP POP JUMP JUMPDEST PUSH1 0x3 DUP2 LT PUSH2 0xECA JUMPI PUSH0 DUP1 REVERT JUMPDEST POP JUMP JUMPDEST PUSH0 DUP2 CALLDATALOAD SWAP1 POP PUSH2 0xEDB DUP2 PUSH2 0xEBE JUMP JUMPDEST SWAP3 SWAP2 POP POP JUMP JUMPDEST PUSH0 DUP1 PUSH0 PUSH1 0x60 DUP5 DUP7 SUB SLT ISZERO PUSH2 0xEF8 JUMPI PUSH2 0xEF7 PUSH2 0xAF6 JUMP JUMPDEST JUMPDEST PUSH0 PUSH2 0xF05 DUP7 DUP3 DUP8 ADD PUSH2 0xB44 JUMP JUMPDEST SWAP4 POP POP PUSH1 0x20 DUP5 ADD CALLDATALOAD PUSH8 0xFFFFFFFFFFFFFFFF DUP2 GT ISZERO PUSH2 0xF26 JUMPI PUSH2 0xF25 PUSH2 0xAFA JUMP JUMPDEST JUMPDEST PUSH2 0xF32 DUP7 DUP3 DUP8 ADD PUSH2 0xE91 JUMP JUMPDEST SWAP3 POP POP PUSH1 0x40 PUSH2 0xF43 DUP7 DUP3 DUP8 ADD PUSH2 0xECD JUMP JUMPDEST SWAP2 POP POP SWAP3 POP SWAP3 POP SWAP3 JUMP JUMPDEST PUSH0 DUP2 SWAP1 POP SWAP2 SWAP1 POP JUMP JUMPDEST PUSH2 0xF5F DUP2 PUSH2 0xF4D JUMP JUMPDEST DUP2 EQ PUSH2 0xF69 JUMPI PUSH0 DUP1 REVERT JUMPDEST POP JUMP JUMPDEST PUSH0 DUP2 CALLDATALOAD SWAP1 POP PUSH2 0xF7A DUP2 PUSH2 0xF56 JUMP JUMPDEST SWAP3 SWAP2 POP POP JUMP JUMPDEST PUSH0 PUSH1 0x20 DUP3 DUP5 SUB SLT ISZERO PUSH2 0xF95 JUMPI PUSH2 0xF94 PUSH2 0xAF6 JUMP JUMPDEST JUMPDEST PUSH0 PUSH2 0xFA2 DUP5 DUP3 DUP6 ADD PUSH2 0xF6C JUMP JUMPDEST SWAP2 POP POP SWAP3 SWAP2 POP POP JUMP JUMPDEST PUSH32 0x4F6E6C792074686520686F73706974616C2063616E20706572666F726D207468 PUSH0 DUP3 ADD MSTORE PUSH32 0x697320616374696F6E0000000000000000000000000000000000000000000000 PUSH1 0x20 DUP3 ADD MSTORE POP JUMP JUMPDEST PUSH0 PUSH2 0x1005 PUSH1 0x29 DUP4 PUSH2 0xB9C JUMP JUMPDEST SWAP2 POP PUSH2 0x1010 DUP3 PUSH2 0xFAB JUMP JUMPDEST PUSH1 0x40 DUP3 ADD SWAP1 POP SWAP2 SWAP1 POP JUMP JUMPDEST PUSH0 PUSH1 0x20 DUP3 ADD SWAP1 POP DUP2 DUP2 SUB PUSH0 DUP4 ADD MSTORE PUSH2 0x1032 DUP2 PUSH2 0xFF9 JUMP JUMPDEST SWAP1 POP SWAP2 SWAP1 POP JUMP JUMPDEST PUSH0 DUP2 MLOAD SWAP1 POP PUSH2 0x1047 DUP2 PUSH2 0xB2E JUMP JUMPDEST SWAP3 SWAP2 POP POP JUMP JUMPDEST PUSH0 PUSH1 0x20 DUP3 DUP5 SUB SLT ISZERO PUSH2 0x1062 JUMPI PUSH2 0x1061 PUSH2 0xAF6 JUMP JUMPDEST JUMPDEST PUSH0 PUSH2 0x106F DUP5 DUP3 DUP6 ADD PUSH2 0x1039 JUMP JUMPDEST SWAP2 POP POP SWAP3 SWAP2 POP POP JUMP JUMPDEST PUSH32 0x50617469656E7420697320616C726561647920726567697374657265642E0000 PUSH0 DUP3 ADD MSTORE POP JUMP JUMPDEST PUSH0 PUSH2 0x10AC PUSH1 0x1E DUP4 PUSH2 0xB9C JUMP JUMPDEST SWAP2 POP PUSH2 0x10B7 DUP3 PUSH2 0x1078 JUMP JUMPDEST PUSH1 0x20 DUP3 ADD SWAP1 POP SWAP2 SWAP1 POP JUMP JUMPDEST PUSH0 PUSH1 0x20 DUP3 ADD SWAP1 POP DUP2 DUP2 SUB PUSH0 DUP4 ADD MSTORE PUSH2 0x10D9 DUP2 PUSH2 0x10A0 JUMP JUMPDEST SWAP1 POP SWAP2 SWAP1 POP JUMP JUMPDEST PUSH0 DUP2 ISZERO ISZERO SWAP1 POP SWAP2 SWAP1 POP JUMP JUMPDEST PUSH2 0x10F4 DUP2 PUSH2 0x10E0 JUMP JUMPDEST DUP3 MSTORE POP POP JUMP JUMPDEST PUSH0 PUSH1 0x40 DUP3 ADD SWAP1 POP PUSH2 0x110D PUSH0 DUP4 ADD DUP6 PUSH2 0xB83 JUMP JUMPDEST PUSH2 0x111A PUSH1 0x20 DUP4 ADD DUP5 PUSH2 0x10EB JUMP JUMPDEST SWAP4 SWAP3 POP POP POP JUMP JUMPDEST PUSH32 0x4E487B7100000000000000000000000000000000000000000000000000000000 PUSH0 MSTORE PUSH1 0x22 PUSH1 0x4 MSTORE PUSH1 0x24 PUSH0 REVERT JUMPDEST PUSH0 PUSH1 0x2 DUP3 DIV SWAP1 POP PUSH1 0x1 DUP3 AND DUP1 PUSH2 0x1165 JUMPI PUSH1 0x7F DUP3 AND SWAP2 POP JUMPDEST PUSH1 0x20 DUP3 LT DUP2 SUB PUSH2 0x1178 JUMPI PUSH2 0x1177 PUSH2 0x1121 JUMP JUMPDEST JUMPDEST POP SWAP2 SWAP1 POP JUMP JUMPDEST PUSH32 0x50617469656E74206973206E6F7420726567697374657265642E000000000000 PUSH0 DUP3 ADD MSTORE POP JUMP JUMPDEST PUSH0 PUSH2 0x11B2 PUSH1 0x1A DUP4 PUSH2 0xB9C JUMP JUMPDEST SWAP2 POP PUSH2 0x11BD DUP3 PUSH2 0x117E JUMP JUMPDEST PUSH1 0x20 DUP3 ADD SWAP1 POP SWAP2 SWAP1 POP JUMP JUMPDEST PUSH0 PUSH1 0x20 DUP3 ADD SWAP1 POP DUP2 DUP2 SUB PUSH0 DUP4 ADD MSTORE PUSH2 0x11DF DUP2 PUSH2 0x11A6 JUMP JUMPDEST SWAP1 POP SWAP2 SWAP1 POP JUMP JUMPDEST PUSH32 0x5375626A65637420636F6E7472616374206E6F74206C696E6B65642E00000000 PUSH0 DUP3 ADD MSTORE POP JUMP JUMPDEST PUSH0 PUSH2 0x121A PUSH1 0x1C DUP4 PUSH2 0xB9C JUMP JUMPDEST SWAP2 POP PUSH2 0x1225 DUP3 PUSH2 0x11E6 JUMP JUMPDEST PUSH1 0x20 DUP3 ADD SWAP1 POP SWAP2 SWAP1 POP JUMP JUMPDEST PUSH0 PUSH1 0x20 DUP3 ADD SWAP1 POP DUP2 DUP2 SUB PUSH0 DUP4 ADD MSTORE PUSH2 0x1247 DUP2 PUSH2 0x120E JUMP JUMPDEST SWAP1 POP SWAP2 SWAP1 POP JUMP JUMPDEST PUSH0 PUSH2 0x1260 PUSH2 0x125B DUP5 PUSH2 0xE12 JUMP JUMPDEST PUSH2 0xDF8 JUMP JUMPDEST SWAP1 POP DUP3 DUP2 MSTORE PUSH1 0x20 DUP2 ADD DUP5 DUP5 DUP5 ADD GT ISZERO PUSH2 0x127C JUMPI PUSH2 0x127B PUSH2 0xD96 JUMP JUMPDEST JUMPDEST PUSH2 0x1287 DUP5 DUP3 DUP6 PUSH2 0xBAC JUMP JUMPDEST POP SWAP4 SWAP3 POP POP POP JUMP JUMPDEST PUSH0 DUP3 PUSH1 0x1F DUP4 ADD SLT PUSH2 0x12A3 JUMPI PUSH2 0x12A2 PUSH2 0xD92 JUMP JUMPDEST JUMPDEST DUP2 MLOAD PUSH2 0x12B3 DUP5 DUP3 PUSH1 0x20 DUP7 ADD PUSH2 0x124E JUMP JUMPDEST SWAP2 POP POP SWAP3 SWAP2 POP POP JUMP JUMPDEST PUSH1 0x3 DUP2 LT PUSH2 0x12C8 JUMPI PUSH0 DUP1 REVERT JUMPDEST POP JUMP JUMPDEST PUSH0 DUP2 MLOAD SWAP1 POP PUSH2 0x12D9 DUP2 PUSH2 0x12BC JUMP JUMPDEST SWAP3 SWAP2 POP POP JUMP JUMPDEST PUSH0 DUP1 PUSH0 DUP1 PUSH0 PUSH1 0xA0 DUP7 DUP9 SUB SLT ISZERO PUSH2 0x12F8 JUMPI PUSH2 0x12F7 PUSH2 0xAF6 JUMP JUMPDEST JUMPDEST PUSH0 DUP7 ADD MLOAD PUSH8 0xFFFFFFFFFFFFFFFF DUP2 GT ISZERO PUSH2 0x1315 JUMPI PUSH2 0x1314 PUSH2 0xAFA JUMP JUMPDEST JUMPDEST PUSH2 0x1321 DUP9 DUP3 DUP10 ADD PUSH2 0x128F JUMP JUMPDEST SWAP6 POP POP PUSH1 0x20 DUP7 ADD MLOAD PUSH8 0xFFFFFFFFFFFFFFFF DUP2 GT ISZERO PUSH2 0x1342 JUMPI PUSH2 0x1341 PUSH2 0xAFA JUMP JUMPDEST JUMPDEST PUSH2 0x134E DUP9 DUP3 DUP10 ADD PUSH2 0x128F JUMP JUMPDEST SWAP5 POP POP PUSH1 0x40 DUP7 ADD MLOAD PUSH8 0xFFFFFFFFFFFFFFFF DUP2 GT ISZERO PUSH2 0x136F JUMPI PUSH2 0x136E PUSH2 0xAFA JUMP JUMPDEST JUMPDEST PUSH2 0x137B DUP9 DUP3 DUP10 ADD PUSH2 0x128F JUMP JUMPDEST SWAP4 POP POP PUSH1 0x60 DUP7 ADD MLOAD PUSH8 0xFFFFFFFFFFFFFFFF DUP2 GT ISZERO PUSH2 0x139C JUMPI PUSH2 0x139B PUSH2 0xAFA JUMP JUMPDEST JUMPDEST PUSH2 0x13A8 DUP9 DUP3 DUP10 ADD PUSH2 0x128F JUMP JUMPDEST SWAP3 POP POP PUSH1 0x80 PUSH2 0x13B9 DUP9 DUP3 DUP10 ADD PUSH2 0x12CB JUMP JUMPDEST SWAP2 POP POP SWAP3 SWAP6 POP SWAP3 SWAP6 SWAP1 SWAP4 POP JUMP JUMPDEST PUSH0 DUP2 SWAP1 POP DUP2 PUSH0 MSTORE PUSH1 0x20 PUSH0 KECCAK256 SWAP1 POP SWAP2 SWAP1 POP JUMP JUMPDEST PUSH0 PUSH1 0x20 PUSH1 0x1F DUP4 ADD DIV SWAP1 POP SWAP2 SWAP1 POP JUMP JUMPDEST PUSH0 DUP3 DUP3 SHL SWAP1 POP SWAP3 SWAP2 POP POP JUMP JUMPDEST PUSH0 PUSH1 0x8 DUP4 MUL PUSH2 0x1422 PUSH32 0xFFFFFFFFFFFFFFFFFFFFFFFFFFFFFFFFFFFFFFFFFFFFFFFFFFFFFFFFFFFFFFFF DUP3 PUSH2 0x13E7 JUMP JUMPDEST PUSH2 0x142C DUP7 DUP4 PUSH2 0x13E7 JUMP JUMPDEST SWAP6 POP DUP1 NOT DUP5 AND SWAP4 POP DUP1 DUP7 AND DUP5 OR SWAP3 POP POP POP SWAP4 SWAP3 POP POP POP JUMP JUMPDEST PUSH0 DUP2 SWAP1 POP SWAP2 SWAP1 POP JUMP JUMPDEST PUSH0 PUSH2 0x1467 PUSH2 0x1462 PUSH2 0x145D DUP5 PUSH2 0xF4D JUMP JUMPDEST PUSH2 0x1444 JUMP JUMPDEST PUSH2 0xF4D JUMP JUMPDEST SWAP1 POP SWAP2 SWAP1 POP JUMP JUMPDEST PUSH0 DUP2 SWAP1 POP SWAP2 SWAP1 POP JUMP JUMPDEST PUSH2 0x1480 DUP4 PUSH2 0x144D JUMP JUMPDEST PUSH2 0x1494 PUSH2 0x148C DUP3 PUSH2 0x146E JUMP JUMPDEST DUP5 DUP5 SLOAD PUSH2 0x13F3 JUMP JUMPDEST DUP3 SSTORE POP POP POP POP JUMP JUMPDEST PUSH0 SWAP1 JUMP JUMPDEST PUSH2 0x14A8 PUSH2 0x149C JUMP JUMPDEST PUSH2 0x14B3 DUP2 DUP5 DUP5 PUSH2 0x1477 JUMP JUMPDEST POP POP POP JUMP JUMPDEST JUMPDEST DUP2 DUP2 LT ISZERO PUSH2 0x14D6 JUMPI PUSH2 0x14CB PUSH0 DUP3 PUSH2 0x14A0 JUMP JUMPDEST PUSH1 0x1 DUP2 ADD SWAP1 POP PUSH2 0x14B9 JUMP JUMPDEST POP POP JUMP JUMPDEST PUSH1 0x1F DUP3 GT ISZERO PUSH2 0x151B JUMPI PUSH2 0x14EC DUP2 PUSH2 0x13C6 JUMP JUMPDEST PUSH2 0x14F5 DUP5 PUSH2 0x13D8 JUMP JUMPDEST DUP2 ADD PUSH1 0x20 DUP6 LT ISZERO PUSH2 0x1504 JUMPI DUP2 SWAP1 POP JUMPDEST PUSH2 0x1518 PUSH2 0x1510 DUP6 PUSH2 0x13D8 JUMP JUMPDEST DUP4 ADD DUP3 PUSH2 0x14B8 JUMP JUMPDEST POP POP JUMPDEST POP POP POP JUMP JUMPDEST PUSH0 DUP3 DUP3 SHR SWAP1 POP SWAP3 SWAP2 POP POP JUMP JUMPDEST PUSH0 PUSH2 0x153B PUSH0 NOT DUP5 PUSH1 0x8 MUL PUSH2 0x1520 JUMP JUMPDEST NOT DUP1 DUP4 AND SWAP2 POP POP SWAP3 SWAP2 POP POP JUMP JUMPDEST PUSH0 PUSH2 0x1553 DUP4 DUP4 PUSH2 0x152C JUMP JUMPDEST SWAP2 POP DUP3 PUSH1 0x2 MUL DUP3 OR SWAP1 POP SWAP3 SWAP2 POP POP JUMP JUMPDEST PUSH2 0x156C DUP3 PUSH2 0xB92 JUMP JUMPDEST PUSH8 0xFFFFFFFFFFFFFFFF DUP2 GT ISZERO PUSH2 0x1585 JUMPI PUSH2 0x1584 PUSH2 0xD9A JUMP JUMPDEST JUMPDEST PUSH2 0x158F DUP3 SLOAD PUSH2 0x114E JUMP JUMPDEST PUSH2 0x159A DUP3 DUP3 DUP6 PUSH2 0x14DA JUMP JUMPDEST PUSH0 PUSH1 0x20 SWAP1 POP PUSH1 0x1F DUP4 GT PUSH1 0x1 DUP2 EQ PUSH2 0x15CB JUMPI PUSH0 DUP5 ISZERO PUSH2 0x15B9 JUMPI DUP3 DUP8 ADD MLOAD SWAP1 POP JUMPDEST PUSH2 0x15C3 DUP6 DUP3 PUSH2 0x1548 JUMP JUMPDEST DUP7 SSTORE POP PUSH2 0x162A JUMP JUMPDEST PUSH1 0x1F NOT DUP5 AND PUSH2 0x15D9 DUP7 PUSH2 0x13C6 JUMP JUMPDEST PUSH0 JUMPDEST DUP3 DUP2 LT ISZERO PUSH2 0x1600 JUMPI DUP5 DUP10 ADD MLOAD DUP3 SSTORE PUSH1 0x1 DUP3 ADD SWAP2 POP PUSH1 0x20 DUP6 ADD SWAP5 POP PUSH1 0x20 DUP2 ADD SWAP1 POP PUSH2 0x15DB JUMP JUMPDEST DUP7 DUP4 LT ISZERO PUSH2 0x161D JUMPI DUP5 DUP10 ADD MLOAD PUSH2 0x1619 PUSH1 0x1F DUP10 AND DUP3 PUSH2 0x152C JUMP JUMPDEST DUP4 SSTORE POP JUMPDEST PUSH1 0x1 PUSH1 0x2 DUP9 MUL ADD DUP9 SSTORE POP POP POP JUMPDEST POP POP POP POP POP POP JUMP JUMPDEST PUSH0 PUSH1 0x20 DUP3 ADD SWAP1 POP DUP2 DUP2 SUB PUSH0 DUP4 ADD MSTORE PUSH2 0x164A DUP2 DUP5 PUSH2 0xBCA JUMP JUMPDEST SWAP1 POP SWAP3 SWAP2 POP POP JUMP JUMPDEST PUSH0 PUSH1 0x40 DUP3 ADD SWAP1 POP PUSH2 0x1665 PUSH0 DUP4 ADD DUP6 PUSH2 0xB83 JUMP JUMPDEST PUSH2 0x1672 PUSH1 0x20 DUP4 ADD DUP5 PUSH2 0xC66 JUMP JUMPDEST SWAP4 SWAP3 POP POP POP JUMP INVALID LOG2 PUSH5 0x6970667358 0x22 SLT KECCAK256 COINBASE 0xD6 0xF8 0xBD 0xE9 DUP9 PUSH9 0x3477330C6B68F8A4B9 PUSH0 LOG1 BLOBHASH PUSH8 0xED523508810FB0F1 0x4D 0xDF PUSH29 0x6F64736F6C634300081A00330000000000000000000000000000000000 ",
							"sourceMap": "106:3609:0:-:0;;;841:54;;;;;;;;;;877:10;866:8;;:21;;;;;;;;;;;;;;;;;;106:3609;;;;;;"
						},
						"deployedBytecode": {
							"functionDebugData": {
								"@GetPatientInfoByPatientID_249": {
									"entryPoint": 1388,
									"id": 249,
									"parameterSlots": 1,
									"returnSlots": 6
								},
								"@LoadPatientInfoFromSubject_124": {
									"entryPoint": 412,
									"id": 124,
									"parameterSlots": 1,
									"returnSlots": 0
								},
								"@RegisterPatientCheckup_173": {
									"entryPoint": 2194,
									"id": 173,
									"parameterSlots": 3,
									"returnSlots": 0
								},
								"@hospital_4": {
									"entryPoint": 2159,
									"id": 4,
									"parameterSlots": 0,
									"returnSlots": 0
								},
								"@patientList_19": {
									"entryPoint": 2738,
									"id": 19,
									"parameterSlots": 0,
									"returnSlots": 0
								},
								"@patientToSubject_16": {
									"entryPoint": 2111,
									"id": 16,
									"parameterSlots": 0,
									"returnSlots": 0
								},
								"@patients_32": {
									"entryPoint": 1173,
									"id": 32,
									"parameterSlots": 0,
									"returnSlots": 0
								},
								"abi_decode_available_length_t_string_memory_ptr": {
									"entryPoint": 3664,
									"id": null,
									"parameterSlots": 3,
									"returnSlots": 1
								},
								"abi_decode_available_length_t_string_memory_ptr_fromMemory": {
									"entryPoint": 4686,
									"id": null,
									"parameterSlots": 3,
									"returnSlots": 1
								},
								"abi_decode_t_address": {
									"entryPoint": 2884,
									"id": null,
									"parameterSlots": 2,
									"returnSlots": 1
								},
								"abi_decode_t_address_fromMemory": {
									"entryPoint": 4153,
									"id": null,
									"parameterSlots": 2,
									"returnSlots": 1
								},
								"abi_decode_t_enum$_ConsentType_$258_fromMemory": {
									"entryPoint": 4811,
									"id": null,
									"parameterSlots": 2,
									"returnSlots": 1
								},
								"abi_decode_t_enum$_ConsentType_$8": {
									"entryPoint": 3789,
									"id": null,
									"parameterSlots": 2,
									"returnSlots": 1
								},
								"abi_decode_t_string_memory_ptr": {
									"entryPoint": 3729,
									"id": null,
									"parameterSlots": 2,
									"returnSlots": 1
								},
								"abi_decode_t_string_memory_ptr_fromMemory": {
									"entryPoint": 4751,
									"id": null,
									"parameterSlots": 2,
									"returnSlots": 1
								},
								"abi_decode_t_uint256": {
									"entryPoint": 3948,
									"id": null,
									"parameterSlots": 2,
									"returnSlots": 1
								},
								"abi_decode_tuple_t_address": {
									"entryPoint": 2904,
									"id": null,
									"parameterSlots": 2,
									"returnSlots": 1
								},
								"abi_decode_tuple_t_address_fromMemory": {
									"entryPoint": 4173,
									"id": null,
									"parameterSlots": 2,
									"returnSlots": 1
								},
								"abi_decode_tuple_t_addresst_string_memory_ptrt_enum$_ConsentType_$8": {
									"entryPoint": 3809,
									"id": null,
									"parameterSlots": 2,
									"returnSlots": 3
								},
								"abi_decode_tuple_t_string_memory_ptrt_string_memory_ptrt_string_memory_ptrt_string_memory_ptrt_enum$_ConsentType_$258_fromMemory": {
									"entryPoint": 4831,
									"id": null,
									"parameterSlots": 2,
									"returnSlots": 5
								},
								"abi_decode_tuple_t_uint256": {
									"entryPoint": 3968,
									"id": null,
									"parameterSlots": 2,
									"returnSlots": 1
								},
								"abi_encode_t_address_to_t_address_fromStack": {
									"entryPoint": 2947,
									"id": null,
									"parameterSlots": 2,
									"returnSlots": 0
								},
								"abi_encode_t_bool_to_t_bool_fromStack": {
									"entryPoint": 4331,
									"id": null,
									"parameterSlots": 2,
									"returnSlots": 0
								},
								"abi_encode_t_enum$_ConsentType_$258_to_t_uint8_fromStack": {
									"entryPoint": 3304,
									"id": null,
									"parameterSlots": 2,
									"returnSlots": 0
								},
								"abi_encode_t_enum$_ConsentType_$8_to_t_uint8_fromStack": {
									"entryPoint": 3174,
									"id": null,
									"parameterSlots": 2,
									"returnSlots": 0
								},
								"abi_encode_t_string_memory_ptr_to_t_string_memory_ptr_fromStack": {
									"entryPoint": 3018,
									"id": null,
									"parameterSlots": 2,
									"returnSlots": 1
								},
								"abi_encode_t_stringliteral_65c08c67b2ccfb5624ed788a56f34f1c05453460e42d277525f575d31761c99d_to_t_string_memory_ptr_fromStack": {
									"entryPoint": 4622,
									"id": null,
									"parameterSlots": 1,
									"returnSlots": 1
								},
								"abi_encode_t_stringliteral_84ff94bbaa57137b35f9b8f39fdeaeff6b0a3545367c4451daaa9ca05b0f93d1_to_t_string_memory_ptr_fromStack": {
									"entryPoint": 4256,
									"id": null,
									"parameterSlots": 1,
									"returnSlots": 1
								},
								"abi_encode_t_stringliteral_89c5e7387e569ef43a6ecfd5c0f3394d72ac3f5e80b69be050c53833f4edfb44_to_t_string_memory_ptr_fromStack": {
									"entryPoint": 4518,
									"id": null,
									"parameterSlots": 1,
									"returnSlots": 1
								},
								"abi_encode_t_stringliteral_a015b263109441687c0351efc41c46e1c1fc6a3764364e97b6879c3be83d27a6_to_t_string_memory_ptr_fromStack": {
									"entryPoint": 4089,
									"id": null,
									"parameterSlots": 1,
									"returnSlots": 1
								},
								"abi_encode_tuple_t_address__to_t_address__fromStack_reversed": {
									"entryPoint": 3449,
									"id": null,
									"parameterSlots": 2,
									"returnSlots": 1
								},
								"abi_encode_tuple_t_address_t_bool__to_t_address_t_bool__fromStack_reversed": {
									"entryPoint": 4346,
									"id": null,
									"parameterSlots": 3,
									"returnSlots": 1
								},
								"abi_encode_tuple_t_address_t_enum$_ConsentType_$8__to_t_address_t_uint8__fromStack_reversed": {
									"entryPoint": 5714,
									"id": null,
									"parameterSlots": 3,
									"returnSlots": 1
								},
								"abi_encode_tuple_t_address_t_string_memory_ptr_t_enum$_ConsentType_$8__to_t_address_t_string_memory_ptr_t_uint8__fromStack_reversed": {
									"entryPoint": 3189,
									"id": null,
									"parameterSlots": 4,
									"returnSlots": 1
								},
								"abi_encode_tuple_t_string_memory_ptr__to_t_string_memory_ptr__fromStack_reversed": {
									"entryPoint": 5682,
									"id": null,
									"parameterSlots": 2,
									"returnSlots": 1
								},
								"abi_encode_tuple_t_string_memory_ptr_t_string_memory_ptr_t_string_memory_ptr_t_string_memory_ptr_t_string_memory_ptr_t_enum$_ConsentType_$258__to_t_string_memory_ptr_t_string_memory_ptr_t_string_memory_ptr_t_string_memory_ptr_t_string_memory_ptr_t_uint8__fromStack_reversed": {
									"entryPoint": 3319,
									"id": null,
									"parameterSlots": 7,
									"returnSlots": 1
								},
								"abi_encode_tuple_t_stringliteral_65c08c67b2ccfb5624ed788a56f34f1c05453460e42d277525f575d31761c99d__to_t_string_memory_ptr__fromStack_reversed": {
									"entryPoint": 4656,
									"id": null,
									"parameterSlots": 1,
									"returnSlots": 1
								},
								"abi_encode_tuple_t_stringliteral_84ff94bbaa57137b35f9b8f39fdeaeff6b0a3545367c4451daaa9ca05b0f93d1__to_t_string_memory_ptr__fromStack_reversed": {
									"entryPoint": 4290,
									"id": null,
									"parameterSlots": 1,
									"returnSlots": 1
								},
								"abi_encode_tuple_t_stringliteral_89c5e7387e569ef43a6ecfd5c0f3394d72ac3f5e80b69be050c53833f4edfb44__to_t_string_memory_ptr__fromStack_reversed": {
									"entryPoint": 4552,
									"id": null,
									"parameterSlots": 1,
									"returnSlots": 1
								},
								"abi_encode_tuple_t_stringliteral_a015b263109441687c0351efc41c46e1c1fc6a3764364e97b6879c3be83d27a6__to_t_string_memory_ptr__fromStack_reversed": {
									"entryPoint": 4123,
									"id": null,
									"parameterSlots": 1,
									"returnSlots": 1
								},
								"allocate_memory": {
									"entryPoint": 3576,
									"id": null,
									"parameterSlots": 1,
									"returnSlots": 1
								},
								"allocate_unbounded": {
									"entryPoint": 2797,
									"id": null,
									"parameterSlots": 0,
									"returnSlots": 1
								},
								"array_allocation_size_t_string_memory_ptr": {
									"entryPoint": 3602,
									"id": null,
									"parameterSlots": 1,
									"returnSlots": 1
								},
								"array_dataslot_t_string_storage": {
									"entryPoint": 5062,
									"id": null,
									"parameterSlots": 1,
									"returnSlots": 1
								},
								"array_length_t_string_memory_ptr": {
									"entryPoint": 2962,
									"id": null,
									"parameterSlots": 1,
									"returnSlots": 1
								},
								"array_storeLengthForEncoding_t_string_memory_ptr_fromStack": {
									"entryPoint": 2972,
									"id": null,
									"parameterSlots": 2,
									"returnSlots": 1
								},
								"clean_up_bytearray_end_slots_t_string_storage": {
									"entryPoint": 5338,
									"id": null,
									"parameterSlots": 3,
									"returnSlots": 0
								},
								"cleanup_t_address": {
									"entryPoint": 2845,
									"id": null,
									"parameterSlots": 1,
									"returnSlots": 1
								},
								"cleanup_t_bool": {
									"entryPoint": 4320,
									"id": null,
									"parameterSlots": 1,
									"returnSlots": 1
								},
								"cleanup_t_enum$_ConsentType_$258": {
									"entryPoint": 3269,
									"id": null,
									"parameterSlots": 1,
									"returnSlots": 1
								},
								"cleanup_t_enum$_ConsentType_$8": {
									"entryPoint": 3139,
									"id": null,
									"parameterSlots": 1,
									"returnSlots": 1
								},
								"cleanup_t_uint160": {
									"entryPoint": 2814,
									"id": null,
									"parameterSlots": 1,
									"returnSlots": 1
								},
								"cleanup_t_uint256": {
									"entryPoint": 3917,
									"id": null,
									"parameterSlots": 1,
									"returnSlots": 1
								},
								"clear_storage_range_t_bytes1": {
									"entryPoint": 5304,
									"id": null,
									"parameterSlots": 2,
									"returnSlots": 0
								},
								"convert_t_enum$_ConsentType_$258_to_t_uint8": {
									"entryPoint": 3287,
									"id": null,
									"parameterSlots": 1,
									"returnSlots": 1
								},
								"convert_t_enum$_ConsentType_$8_to_t_uint8": {
									"entryPoint": 3157,
									"id": null,
									"parameterSlots": 1,
									"returnSlots": 1
								},
								"convert_t_uint256_to_t_uint256": {
									"entryPoint": 5197,
									"id": null,
									"parameterSlots": 1,
									"returnSlots": 1
								},
								"copy_byte_array_to_storage_from_t_string_memory_ptr_to_t_string_storage": {
									"entryPoint": 5475,
									"id": null,
									"parameterSlots": 2,
									"returnSlots": 0
								},
								"copy_calldata_to_memory_with_cleanup": {
									"entryPoint": 3650,
									"id": null,
									"parameterSlots": 3,
									"returnSlots": 0
								},
								"copy_memory_to_memory_with_cleanup": {
									"entryPoint": 2988,
									"id": null,
									"parameterSlots": 3,
									"returnSlots": 0
								},
								"divide_by_32_ceil": {
									"entryPoint": 5080,
									"id": null,
									"parameterSlots": 1,
									"returnSlots": 1
								},
								"extract_byte_array_length": {
									"entryPoint": 4430,
									"id": null,
									"parameterSlots": 1,
									"returnSlots": 1
								},
								"extract_used_part_and_set_length_of_short_byte_array": {
									"entryPoint": 5448,
									"id": null,
									"parameterSlots": 2,
									"returnSlots": 1
								},
								"finalize_allocation": {
									"entryPoint": 3527,
									"id": null,
									"parameterSlots": 2,
									"returnSlots": 0
								},
								"identity": {
									"entryPoint": 5188,
									"id": null,
									"parameterSlots": 1,
									"returnSlots": 1
								},
								"mask_bytes_dynamic": {
									"entryPoint": 5420,
									"id": null,
									"parameterSlots": 2,
									"returnSlots": 1
								},
								"panic_error_0x21": {
									"entryPoint": 3074,
									"id": null,
									"parameterSlots": 0,
									"returnSlots": 0
								},
								"panic_error_0x22": {
									"entryPoint": 4385,
									"id": null,
									"parameterSlots": 0,
									"returnSlots": 0
								},
								"panic_error_0x41": {
									"entryPoint": 3482,
									"id": null,
									"parameterSlots": 0,
									"returnSlots": 0
								},
								"prepare_store_t_uint256": {
									"entryPoint": 5230,
									"id": null,
									"parameterSlots": 1,
									"returnSlots": 1
								},
								"revert_error_1b9f4a0a5773e33b91aa01db23bf8c55fce1411167c872835e7fa00a4f17d46d": {
									"entryPoint": 3474,
									"id": null,
									"parameterSlots": 0,
									"returnSlots": 0
								},
								"revert_error_987264b3b1d58a9c7f8255e93e81c77d86d6299019c33110a076957a3e06e2ae": {
									"entryPoint": 3478,
									"id": null,
									"parameterSlots": 0,
									"returnSlots": 0
								},
								"revert_error_c1322bf8034eace5e0b5c7295db60986aa89aae5e0ea0873e4689e076861a5db": {
									"entryPoint": 2810,
									"id": null,
									"parameterSlots": 0,
									"returnSlots": 0
								},
								"revert_error_dbdddcbe895c83990c08b3492a0e83918d802a52331272ac6fdb6a7c4aea3b1b": {
									"entryPoint": 2806,
									"id": null,
									"parameterSlots": 0,
									"returnSlots": 0
								},
								"round_up_to_mul_of_32": {
									"entryPoint": 3002,
									"id": null,
									"parameterSlots": 1,
									"returnSlots": 1
								},
								"shift_left_dynamic": {
									"entryPoint": 5095,
									"id": null,
									"parameterSlots": 2,
									"returnSlots": 1
								},
								"shift_right_unsigned_dynamic": {
									"entryPoint": 5408,
									"id": null,
									"parameterSlots": 2,
									"returnSlots": 1
								},
								"storage_set_to_zero_t_uint256": {
									"entryPoint": 5280,
									"id": null,
									"parameterSlots": 2,
									"returnSlots": 0
								},
								"store_literal_in_memory_65c08c67b2ccfb5624ed788a56f34f1c05453460e42d277525f575d31761c99d": {
									"entryPoint": 4582,
									"id": null,
									"parameterSlots": 1,
									"returnSlots": 0
								},
								"store_literal_in_memory_84ff94bbaa57137b35f9b8f39fdeaeff6b0a3545367c4451daaa9ca05b0f93d1": {
									"entryPoint": 4216,
									"id": null,
									"parameterSlots": 1,
									"returnSlots": 0
								},
								"store_literal_in_memory_89c5e7387e569ef43a6ecfd5c0f3394d72ac3f5e80b69be050c53833f4edfb44": {
									"entryPoint": 4478,
									"id": null,
									"parameterSlots": 1,
									"returnSlots": 0
								},
								"store_literal_in_memory_a015b263109441687c0351efc41c46e1c1fc6a3764364e97b6879c3be83d27a6": {
									"entryPoint": 4011,
									"id": null,
									"parameterSlots": 1,
									"returnSlots": 0
								},
								"update_byte_slice_dynamic32": {
									"entryPoint": 5107,
									"id": null,
									"parameterSlots": 3,
									"returnSlots": 1
								},
								"update_storage_value_t_uint256_to_t_uint256": {
									"entryPoint": 5239,
									"id": null,
									"parameterSlots": 3,
									"returnSlots": 0
								},
								"validator_assert_t_enum$_ConsentType_$258": {
									"entryPoint": 3249,
									"id": null,
									"parameterSlots": 1,
									"returnSlots": 0
								},
								"validator_assert_t_enum$_ConsentType_$8": {
									"entryPoint": 3119,
									"id": null,
									"parameterSlots": 1,
									"returnSlots": 0
								},
								"validator_revert_t_address": {
									"entryPoint": 2862,
									"id": null,
									"parameterSlots": 1,
									"returnSlots": 0
								},
								"validator_revert_t_enum$_ConsentType_$258": {
									"entryPoint": 4796,
									"id": null,
									"parameterSlots": 1,
									"returnSlots": 0
								},
								"validator_revert_t_enum$_ConsentType_$8": {
									"entryPoint": 3774,
									"id": null,
									"parameterSlots": 1,
									"returnSlots": 0
								},
								"validator_revert_t_uint256": {
									"entryPoint": 3926,
									"id": null,
									"parameterSlots": 1,
									"returnSlots": 0
								},
								"zero_value_for_split_t_uint256": {
									"entryPoint": 5276,
									"id": null,
									"parameterSlots": 0,
									"returnSlots": 1
								}
							},
							"generatedSources": [
								{
									"ast": {
										"nativeSrc": "0:22894:2",
										"nodeType": "YulBlock",
										"src": "0:22894:2",
										"statements": [
											{
												"body": {
													"nativeSrc": "47:35:2",
													"nodeType": "YulBlock",
													"src": "47:35:2",
													"statements": [
														{
															"nativeSrc": "57:19:2",
															"nodeType": "YulAssignment",
															"src": "57:19:2",
															"value": {
																"arguments": [
																	{
																		"kind": "number",
																		"nativeSrc": "73:2:2",
																		"nodeType": "YulLiteral",
																		"src": "73:2:2",
																		"type": "",
																		"value": "64"
																	}
																],
																"functionName": {
																	"name": "mload",
																	"nativeSrc": "67:5:2",
																	"nodeType": "YulIdentifier",
																	"src": "67:5:2"
																},
																"nativeSrc": "67:9:2",
																"nodeType": "YulFunctionCall",
																"src": "67:9:2"
															},
															"variableNames": [
																{
																	"name": "memPtr",
																	"nativeSrc": "57:6:2",
																	"nodeType": "YulIdentifier",
																	"src": "57:6:2"
																}
															]
														}
													]
												},
												"name": "allocate_unbounded",
												"nativeSrc": "7:75:2",
												"nodeType": "YulFunctionDefinition",
												"returnVariables": [
													{
														"name": "memPtr",
														"nativeSrc": "40:6:2",
														"nodeType": "YulTypedName",
														"src": "40:6:2",
														"type": ""
													}
												],
												"src": "7:75:2"
											},
											{
												"body": {
													"nativeSrc": "177:28:2",
													"nodeType": "YulBlock",
													"src": "177:28:2",
													"statements": [
														{
															"expression": {
																"arguments": [
																	{
																		"kind": "number",
																		"nativeSrc": "194:1:2",
																		"nodeType": "YulLiteral",
																		"src": "194:1:2",
																		"type": "",
																		"value": "0"
																	},
																	{
																		"kind": "number",
																		"nativeSrc": "197:1:2",
																		"nodeType": "YulLiteral",
																		"src": "197:1:2",
																		"type": "",
																		"value": "0"
																	}
																],
																"functionName": {
																	"name": "revert",
																	"nativeSrc": "187:6:2",
																	"nodeType": "YulIdentifier",
																	"src": "187:6:2"
																},
																"nativeSrc": "187:12:2",
																"nodeType": "YulFunctionCall",
																"src": "187:12:2"
															},
															"nativeSrc": "187:12:2",
															"nodeType": "YulExpressionStatement",
															"src": "187:12:2"
														}
													]
												},
												"name": "revert_error_dbdddcbe895c83990c08b3492a0e83918d802a52331272ac6fdb6a7c4aea3b1b",
												"nativeSrc": "88:117:2",
												"nodeType": "YulFunctionDefinition",
												"src": "88:117:2"
											},
											{
												"body": {
													"nativeSrc": "300:28:2",
													"nodeType": "YulBlock",
													"src": "300:28:2",
													"statements": [
														{
															"expression": {
																"arguments": [
																	{
																		"kind": "number",
																		"nativeSrc": "317:1:2",
																		"nodeType": "YulLiteral",
																		"src": "317:1:2",
																		"type": "",
																		"value": "0"
																	},
																	{
																		"kind": "number",
																		"nativeSrc": "320:1:2",
																		"nodeType": "YulLiteral",
																		"src": "320:1:2",
																		"type": "",
																		"value": "0"
																	}
																],
																"functionName": {
																	"name": "revert",
																	"nativeSrc": "310:6:2",
																	"nodeType": "YulIdentifier",
																	"src": "310:6:2"
																},
																"nativeSrc": "310:12:2",
																"nodeType": "YulFunctionCall",
																"src": "310:12:2"
															},
															"nativeSrc": "310:12:2",
															"nodeType": "YulExpressionStatement",
															"src": "310:12:2"
														}
													]
												},
												"name": "revert_error_c1322bf8034eace5e0b5c7295db60986aa89aae5e0ea0873e4689e076861a5db",
												"nativeSrc": "211:117:2",
												"nodeType": "YulFunctionDefinition",
												"src": "211:117:2"
											},
											{
												"body": {
													"nativeSrc": "379:81:2",
													"nodeType": "YulBlock",
													"src": "379:81:2",
													"statements": [
														{
															"nativeSrc": "389:65:2",
															"nodeType": "YulAssignment",
															"src": "389:65:2",
															"value": {
																"arguments": [
																	{
																		"name": "value",
																		"nativeSrc": "404:5:2",
																		"nodeType": "YulIdentifier",
																		"src": "404:5:2"
																	},
																	{
																		"kind": "number",
																		"nativeSrc": "411:42:2",
																		"nodeType": "YulLiteral",
																		"src": "411:42:2",
																		"type": "",
																		"value": "0xffffffffffffffffffffffffffffffffffffffff"
																	}
																],
																"functionName": {
																	"name": "and",
																	"nativeSrc": "400:3:2",
																	"nodeType": "YulIdentifier",
																	"src": "400:3:2"
																},
																"nativeSrc": "400:54:2",
																"nodeType": "YulFunctionCall",
																"src": "400:54:2"
															},
															"variableNames": [
																{
																	"name": "cleaned",
																	"nativeSrc": "389:7:2",
																	"nodeType": "YulIdentifier",
																	"src": "389:7:2"
																}
															]
														}
													]
												},
												"name": "cleanup_t_uint160",
												"nativeSrc": "334:126:2",
												"nodeType": "YulFunctionDefinition",
												"parameters": [
													{
														"name": "value",
														"nativeSrc": "361:5:2",
														"nodeType": "YulTypedName",
														"src": "361:5:2",
														"type": ""
													}
												],
												"returnVariables": [
													{
														"name": "cleaned",
														"nativeSrc": "371:7:2",
														"nodeType": "YulTypedName",
														"src": "371:7:2",
														"type": ""
													}
												],
												"src": "334:126:2"
											},
											{
												"body": {
													"nativeSrc": "511:51:2",
													"nodeType": "YulBlock",
													"src": "511:51:2",
													"statements": [
														{
															"nativeSrc": "521:35:2",
															"nodeType": "YulAssignment",
															"src": "521:35:2",
															"value": {
																"arguments": [
																	{
																		"name": "value",
																		"nativeSrc": "550:5:2",
																		"nodeType": "YulIdentifier",
																		"src": "550:5:2"
																	}
																],
																"functionName": {
																	"name": "cleanup_t_uint160",
																	"nativeSrc": "532:17:2",
																	"nodeType": "YulIdentifier",
																	"src": "532:17:2"
																},
																"nativeSrc": "532:24:2",
																"nodeType": "YulFunctionCall",
																"src": "532:24:2"
															},
															"variableNames": [
																{
																	"name": "cleaned",
																	"nativeSrc": "521:7:2",
																	"nodeType": "YulIdentifier",
																	"src": "521:7:2"
																}
															]
														}
													]
												},
												"name": "cleanup_t_address",
												"nativeSrc": "466:96:2",
												"nodeType": "YulFunctionDefinition",
												"parameters": [
													{
														"name": "value",
														"nativeSrc": "493:5:2",
														"nodeType": "YulTypedName",
														"src": "493:5:2",
														"type": ""
													}
												],
												"returnVariables": [
													{
														"name": "cleaned",
														"nativeSrc": "503:7:2",
														"nodeType": "YulTypedName",
														"src": "503:7:2",
														"type": ""
													}
												],
												"src": "466:96:2"
											},
											{
												"body": {
													"nativeSrc": "611:79:2",
													"nodeType": "YulBlock",
													"src": "611:79:2",
													"statements": [
														{
															"body": {
																"nativeSrc": "668:16:2",
																"nodeType": "YulBlock",
																"src": "668:16:2",
																"statements": [
																	{
																		"expression": {
																			"arguments": [
																				{
																					"kind": "number",
																					"nativeSrc": "677:1:2",
																					"nodeType": "YulLiteral",
																					"src": "677:1:2",
																					"type": "",
																					"value": "0"
																				},
																				{
																					"kind": "number",
																					"nativeSrc": "680:1:2",
																					"nodeType": "YulLiteral",
																					"src": "680:1:2",
																					"type": "",
																					"value": "0"
																				}
																			],
																			"functionName": {
																				"name": "revert",
																				"nativeSrc": "670:6:2",
																				"nodeType": "YulIdentifier",
																				"src": "670:6:2"
																			},
																			"nativeSrc": "670:12:2",
																			"nodeType": "YulFunctionCall",
																			"src": "670:12:2"
																		},
																		"nativeSrc": "670:12:2",
																		"nodeType": "YulExpressionStatement",
																		"src": "670:12:2"
																	}
																]
															},
															"condition": {
																"arguments": [
																	{
																		"arguments": [
																			{
																				"name": "value",
																				"nativeSrc": "634:5:2",
																				"nodeType": "YulIdentifier",
																				"src": "634:5:2"
																			},
																			{
																				"arguments": [
																					{
																						"name": "value",
																						"nativeSrc": "659:5:2",
																						"nodeType": "YulIdentifier",
																						"src": "659:5:2"
																					}
																				],
																				"functionName": {
																					"name": "cleanup_t_address",
																					"nativeSrc": "641:17:2",
																					"nodeType": "YulIdentifier",
																					"src": "641:17:2"
																				},
																				"nativeSrc": "641:24:2",
																				"nodeType": "YulFunctionCall",
																				"src": "641:24:2"
																			}
																		],
																		"functionName": {
																			"name": "eq",
																			"nativeSrc": "631:2:2",
																			"nodeType": "YulIdentifier",
																			"src": "631:2:2"
																		},
																		"nativeSrc": "631:35:2",
																		"nodeType": "YulFunctionCall",
																		"src": "631:35:2"
																	}
																],
																"functionName": {
																	"name": "iszero",
																	"nativeSrc": "624:6:2",
																	"nodeType": "YulIdentifier",
																	"src": "624:6:2"
																},
																"nativeSrc": "624:43:2",
																"nodeType": "YulFunctionCall",
																"src": "624:43:2"
															},
															"nativeSrc": "621:63:2",
															"nodeType": "YulIf",
															"src": "621:63:2"
														}
													]
												},
												"name": "validator_revert_t_address",
												"nativeSrc": "568:122:2",
												"nodeType": "YulFunctionDefinition",
												"parameters": [
													{
														"name": "value",
														"nativeSrc": "604:5:2",
														"nodeType": "YulTypedName",
														"src": "604:5:2",
														"type": ""
													}
												],
												"src": "568:122:2"
											},
											{
												"body": {
													"nativeSrc": "748:87:2",
													"nodeType": "YulBlock",
													"src": "748:87:2",
													"statements": [
														{
															"nativeSrc": "758:29:2",
															"nodeType": "YulAssignment",
															"src": "758:29:2",
															"value": {
																"arguments": [
																	{
																		"name": "offset",
																		"nativeSrc": "780:6:2",
																		"nodeType": "YulIdentifier",
																		"src": "780:6:2"
																	}
																],
																"functionName": {
																	"name": "calldataload",
																	"nativeSrc": "767:12:2",
																	"nodeType": "YulIdentifier",
																	"src": "767:12:2"
																},
																"nativeSrc": "767:20:2",
																"nodeType": "YulFunctionCall",
																"src": "767:20:2"
															},
															"variableNames": [
																{
																	"name": "value",
																	"nativeSrc": "758:5:2",
																	"nodeType": "YulIdentifier",
																	"src": "758:5:2"
																}
															]
														},
														{
															"expression": {
																"arguments": [
																	{
																		"name": "value",
																		"nativeSrc": "823:5:2",
																		"nodeType": "YulIdentifier",
																		"src": "823:5:2"
																	}
																],
																"functionName": {
																	"name": "validator_revert_t_address",
																	"nativeSrc": "796:26:2",
																	"nodeType": "YulIdentifier",
																	"src": "796:26:2"
																},
																"nativeSrc": "796:33:2",
																"nodeType": "YulFunctionCall",
																"src": "796:33:2"
															},
															"nativeSrc": "796:33:2",
															"nodeType": "YulExpressionStatement",
															"src": "796:33:2"
														}
													]
												},
												"name": "abi_decode_t_address",
												"nativeSrc": "696:139:2",
												"nodeType": "YulFunctionDefinition",
												"parameters": [
													{
														"name": "offset",
														"nativeSrc": "726:6:2",
														"nodeType": "YulTypedName",
														"src": "726:6:2",
														"type": ""
													},
													{
														"name": "end",
														"nativeSrc": "734:3:2",
														"nodeType": "YulTypedName",
														"src": "734:3:2",
														"type": ""
													}
												],
												"returnVariables": [
													{
														"name": "value",
														"nativeSrc": "742:5:2",
														"nodeType": "YulTypedName",
														"src": "742:5:2",
														"type": ""
													}
												],
												"src": "696:139:2"
											},
											{
												"body": {
													"nativeSrc": "907:263:2",
													"nodeType": "YulBlock",
													"src": "907:263:2",
													"statements": [
														{
															"body": {
																"nativeSrc": "953:83:2",
																"nodeType": "YulBlock",
																"src": "953:83:2",
																"statements": [
																	{
																		"expression": {
																			"arguments": [],
																			"functionName": {
																				"name": "revert_error_dbdddcbe895c83990c08b3492a0e83918d802a52331272ac6fdb6a7c4aea3b1b",
																				"nativeSrc": "955:77:2",
																				"nodeType": "YulIdentifier",
																				"src": "955:77:2"
																			},
																			"nativeSrc": "955:79:2",
																			"nodeType": "YulFunctionCall",
																			"src": "955:79:2"
																		},
																		"nativeSrc": "955:79:2",
																		"nodeType": "YulExpressionStatement",
																		"src": "955:79:2"
																	}
																]
															},
															"condition": {
																"arguments": [
																	{
																		"arguments": [
																			{
																				"name": "dataEnd",
																				"nativeSrc": "928:7:2",
																				"nodeType": "YulIdentifier",
																				"src": "928:7:2"
																			},
																			{
																				"name": "headStart",
																				"nativeSrc": "937:9:2",
																				"nodeType": "YulIdentifier",
																				"src": "937:9:2"
																			}
																		],
																		"functionName": {
																			"name": "sub",
																			"nativeSrc": "924:3:2",
																			"nodeType": "YulIdentifier",
																			"src": "924:3:2"
																		},
																		"nativeSrc": "924:23:2",
																		"nodeType": "YulFunctionCall",
																		"src": "924:23:2"
																	},
																	{
																		"kind": "number",
																		"nativeSrc": "949:2:2",
																		"nodeType": "YulLiteral",
																		"src": "949:2:2",
																		"type": "",
																		"value": "32"
																	}
																],
																"functionName": {
																	"name": "slt",
																	"nativeSrc": "920:3:2",
																	"nodeType": "YulIdentifier",
																	"src": "920:3:2"
																},
																"nativeSrc": "920:32:2",
																"nodeType": "YulFunctionCall",
																"src": "920:32:2"
															},
															"nativeSrc": "917:119:2",
															"nodeType": "YulIf",
															"src": "917:119:2"
														},
														{
															"nativeSrc": "1046:117:2",
															"nodeType": "YulBlock",
															"src": "1046:117:2",
															"statements": [
																{
																	"nativeSrc": "1061:15:2",
																	"nodeType": "YulVariableDeclaration",
																	"src": "1061:15:2",
																	"value": {
																		"kind": "number",
																		"nativeSrc": "1075:1:2",
																		"nodeType": "YulLiteral",
																		"src": "1075:1:2",
																		"type": "",
																		"value": "0"
																	},
																	"variables": [
																		{
																			"name": "offset",
																			"nativeSrc": "1065:6:2",
																			"nodeType": "YulTypedName",
																			"src": "1065:6:2",
																			"type": ""
																		}
																	]
																},
																{
																	"nativeSrc": "1090:63:2",
																	"nodeType": "YulAssignment",
																	"src": "1090:63:2",
																	"value": {
																		"arguments": [
																			{
																				"arguments": [
																					{
																						"name": "headStart",
																						"nativeSrc": "1125:9:2",
																						"nodeType": "YulIdentifier",
																						"src": "1125:9:2"
																					},
																					{
																						"name": "offset",
																						"nativeSrc": "1136:6:2",
																						"nodeType": "YulIdentifier",
																						"src": "1136:6:2"
																					}
																				],
																				"functionName": {
																					"name": "add",
																					"nativeSrc": "1121:3:2",
																					"nodeType": "YulIdentifier",
																					"src": "1121:3:2"
																				},
																				"nativeSrc": "1121:22:2",
																				"nodeType": "YulFunctionCall",
																				"src": "1121:22:2"
																			},
																			{
																				"name": "dataEnd",
																				"nativeSrc": "1145:7:2",
																				"nodeType": "YulIdentifier",
																				"src": "1145:7:2"
																			}
																		],
																		"functionName": {
																			"name": "abi_decode_t_address",
																			"nativeSrc": "1100:20:2",
																			"nodeType": "YulIdentifier",
																			"src": "1100:20:2"
																		},
																		"nativeSrc": "1100:53:2",
																		"nodeType": "YulFunctionCall",
																		"src": "1100:53:2"
																	},
																	"variableNames": [
																		{
																			"name": "value0",
																			"nativeSrc": "1090:6:2",
																			"nodeType": "YulIdentifier",
																			"src": "1090:6:2"
																		}
																	]
																}
															]
														}
													]
												},
												"name": "abi_decode_tuple_t_address",
												"nativeSrc": "841:329:2",
												"nodeType": "YulFunctionDefinition",
												"parameters": [
													{
														"name": "headStart",
														"nativeSrc": "877:9:2",
														"nodeType": "YulTypedName",
														"src": "877:9:2",
														"type": ""
													},
													{
														"name": "dataEnd",
														"nativeSrc": "888:7:2",
														"nodeType": "YulTypedName",
														"src": "888:7:2",
														"type": ""
													}
												],
												"returnVariables": [
													{
														"name": "value0",
														"nativeSrc": "900:6:2",
														"nodeType": "YulTypedName",
														"src": "900:6:2",
														"type": ""
													}
												],
												"src": "841:329:2"
											},
											{
												"body": {
													"nativeSrc": "1241:53:2",
													"nodeType": "YulBlock",
													"src": "1241:53:2",
													"statements": [
														{
															"expression": {
																"arguments": [
																	{
																		"name": "pos",
																		"nativeSrc": "1258:3:2",
																		"nodeType": "YulIdentifier",
																		"src": "1258:3:2"
																	},
																	{
																		"arguments": [
																			{
																				"name": "value",
																				"nativeSrc": "1281:5:2",
																				"nodeType": "YulIdentifier",
																				"src": "1281:5:2"
																			}
																		],
																		"functionName": {
																			"name": "cleanup_t_address",
																			"nativeSrc": "1263:17:2",
																			"nodeType": "YulIdentifier",
																			"src": "1263:17:2"
																		},
																		"nativeSrc": "1263:24:2",
																		"nodeType": "YulFunctionCall",
																		"src": "1263:24:2"
																	}
																],
																"functionName": {
																	"name": "mstore",
																	"nativeSrc": "1251:6:2",
																	"nodeType": "YulIdentifier",
																	"src": "1251:6:2"
																},
																"nativeSrc": "1251:37:2",
																"nodeType": "YulFunctionCall",
																"src": "1251:37:2"
															},
															"nativeSrc": "1251:37:2",
															"nodeType": "YulExpressionStatement",
															"src": "1251:37:2"
														}
													]
												},
												"name": "abi_encode_t_address_to_t_address_fromStack",
												"nativeSrc": "1176:118:2",
												"nodeType": "YulFunctionDefinition",
												"parameters": [
													{
														"name": "value",
														"nativeSrc": "1229:5:2",
														"nodeType": "YulTypedName",
														"src": "1229:5:2",
														"type": ""
													},
													{
														"name": "pos",
														"nativeSrc": "1236:3:2",
														"nodeType": "YulTypedName",
														"src": "1236:3:2",
														"type": ""
													}
												],
												"src": "1176:118:2"
											},
											{
												"body": {
													"nativeSrc": "1359:40:2",
													"nodeType": "YulBlock",
													"src": "1359:40:2",
													"statements": [
														{
															"nativeSrc": "1370:22:2",
															"nodeType": "YulAssignment",
															"src": "1370:22:2",
															"value": {
																"arguments": [
																	{
																		"name": "value",
																		"nativeSrc": "1386:5:2",
																		"nodeType": "YulIdentifier",
																		"src": "1386:5:2"
																	}
																],
																"functionName": {
																	"name": "mload",
																	"nativeSrc": "1380:5:2",
																	"nodeType": "YulIdentifier",
																	"src": "1380:5:2"
																},
																"nativeSrc": "1380:12:2",
																"nodeType": "YulFunctionCall",
																"src": "1380:12:2"
															},
															"variableNames": [
																{
																	"name": "length",
																	"nativeSrc": "1370:6:2",
																	"nodeType": "YulIdentifier",
																	"src": "1370:6:2"
																}
															]
														}
													]
												},
												"name": "array_length_t_string_memory_ptr",
												"nativeSrc": "1300:99:2",
												"nodeType": "YulFunctionDefinition",
												"parameters": [
													{
														"name": "value",
														"nativeSrc": "1342:5:2",
														"nodeType": "YulTypedName",
														"src": "1342:5:2",
														"type": ""
													}
												],
												"returnVariables": [
													{
														"name": "length",
														"nativeSrc": "1352:6:2",
														"nodeType": "YulTypedName",
														"src": "1352:6:2",
														"type": ""
													}
												],
												"src": "1300:99:2"
											},
											{
												"body": {
													"nativeSrc": "1501:73:2",
													"nodeType": "YulBlock",
													"src": "1501:73:2",
													"statements": [
														{
															"expression": {
																"arguments": [
																	{
																		"name": "pos",
																		"nativeSrc": "1518:3:2",
																		"nodeType": "YulIdentifier",
																		"src": "1518:3:2"
																	},
																	{
																		"name": "length",
																		"nativeSrc": "1523:6:2",
																		"nodeType": "YulIdentifier",
																		"src": "1523:6:2"
																	}
																],
																"functionName": {
																	"name": "mstore",
																	"nativeSrc": "1511:6:2",
																	"nodeType": "YulIdentifier",
																	"src": "1511:6:2"
																},
																"nativeSrc": "1511:19:2",
																"nodeType": "YulFunctionCall",
																"src": "1511:19:2"
															},
															"nativeSrc": "1511:19:2",
															"nodeType": "YulExpressionStatement",
															"src": "1511:19:2"
														},
														{
															"nativeSrc": "1539:29:2",
															"nodeType": "YulAssignment",
															"src": "1539:29:2",
															"value": {
																"arguments": [
																	{
																		"name": "pos",
																		"nativeSrc": "1558:3:2",
																		"nodeType": "YulIdentifier",
																		"src": "1558:3:2"
																	},
																	{
																		"kind": "number",
																		"nativeSrc": "1563:4:2",
																		"nodeType": "YulLiteral",
																		"src": "1563:4:2",
																		"type": "",
																		"value": "0x20"
																	}
																],
																"functionName": {
																	"name": "add",
																	"nativeSrc": "1554:3:2",
																	"nodeType": "YulIdentifier",
																	"src": "1554:3:2"
																},
																"nativeSrc": "1554:14:2",
																"nodeType": "YulFunctionCall",
																"src": "1554:14:2"
															},
															"variableNames": [
																{
																	"name": "updated_pos",
																	"nativeSrc": "1539:11:2",
																	"nodeType": "YulIdentifier",
																	"src": "1539:11:2"
																}
															]
														}
													]
												},
												"name": "array_storeLengthForEncoding_t_string_memory_ptr_fromStack",
												"nativeSrc": "1405:169:2",
												"nodeType": "YulFunctionDefinition",
												"parameters": [
													{
														"name": "pos",
														"nativeSrc": "1473:3:2",
														"nodeType": "YulTypedName",
														"src": "1473:3:2",
														"type": ""
													},
													{
														"name": "length",
														"nativeSrc": "1478:6:2",
														"nodeType": "YulTypedName",
														"src": "1478:6:2",
														"type": ""
													}
												],
												"returnVariables": [
													{
														"name": "updated_pos",
														"nativeSrc": "1489:11:2",
														"nodeType": "YulTypedName",
														"src": "1489:11:2",
														"type": ""
													}
												],
												"src": "1405:169:2"
											},
											{
												"body": {
													"nativeSrc": "1642:77:2",
													"nodeType": "YulBlock",
													"src": "1642:77:2",
													"statements": [
														{
															"expression": {
																"arguments": [
																	{
																		"name": "dst",
																		"nativeSrc": "1659:3:2",
																		"nodeType": "YulIdentifier",
																		"src": "1659:3:2"
																	},
																	{
																		"name": "src",
																		"nativeSrc": "1664:3:2",
																		"nodeType": "YulIdentifier",
																		"src": "1664:3:2"
																	},
																	{
																		"name": "length",
																		"nativeSrc": "1669:6:2",
																		"nodeType": "YulIdentifier",
																		"src": "1669:6:2"
																	}
																],
																"functionName": {
																	"name": "mcopy",
																	"nativeSrc": "1653:5:2",
																	"nodeType": "YulIdentifier",
																	"src": "1653:5:2"
																},
																"nativeSrc": "1653:23:2",
																"nodeType": "YulFunctionCall",
																"src": "1653:23:2"
															},
															"nativeSrc": "1653:23:2",
															"nodeType": "YulExpressionStatement",
															"src": "1653:23:2"
														},
														{
															"expression": {
																"arguments": [
																	{
																		"arguments": [
																			{
																				"name": "dst",
																				"nativeSrc": "1696:3:2",
																				"nodeType": "YulIdentifier",
																				"src": "1696:3:2"
																			},
																			{
																				"name": "length",
																				"nativeSrc": "1701:6:2",
																				"nodeType": "YulIdentifier",
																				"src": "1701:6:2"
																			}
																		],
																		"functionName": {
																			"name": "add",
																			"nativeSrc": "1692:3:2",
																			"nodeType": "YulIdentifier",
																			"src": "1692:3:2"
																		},
																		"nativeSrc": "1692:16:2",
																		"nodeType": "YulFunctionCall",
																		"src": "1692:16:2"
																	},
																	{
																		"kind": "number",
																		"nativeSrc": "1710:1:2",
																		"nodeType": "YulLiteral",
																		"src": "1710:1:2",
																		"type": "",
																		"value": "0"
																	}
																],
																"functionName": {
																	"name": "mstore",
																	"nativeSrc": "1685:6:2",
																	"nodeType": "YulIdentifier",
																	"src": "1685:6:2"
																},
																"nativeSrc": "1685:27:2",
																"nodeType": "YulFunctionCall",
																"src": "1685:27:2"
															},
															"nativeSrc": "1685:27:2",
															"nodeType": "YulExpressionStatement",
															"src": "1685:27:2"
														}
													]
												},
												"name": "copy_memory_to_memory_with_cleanup",
												"nativeSrc": "1580:139:2",
												"nodeType": "YulFunctionDefinition",
												"parameters": [
													{
														"name": "src",
														"nativeSrc": "1624:3:2",
														"nodeType": "YulTypedName",
														"src": "1624:3:2",
														"type": ""
													},
													{
														"name": "dst",
														"nativeSrc": "1629:3:2",
														"nodeType": "YulTypedName",
														"src": "1629:3:2",
														"type": ""
													},
													{
														"name": "length",
														"nativeSrc": "1634:6:2",
														"nodeType": "YulTypedName",
														"src": "1634:6:2",
														"type": ""
													}
												],
												"src": "1580:139:2"
											},
											{
												"body": {
													"nativeSrc": "1773:54:2",
													"nodeType": "YulBlock",
													"src": "1773:54:2",
													"statements": [
														{
															"nativeSrc": "1783:38:2",
															"nodeType": "YulAssignment",
															"src": "1783:38:2",
															"value": {
																"arguments": [
																	{
																		"arguments": [
																			{
																				"name": "value",
																				"nativeSrc": "1801:5:2",
																				"nodeType": "YulIdentifier",
																				"src": "1801:5:2"
																			},
																			{
																				"kind": "number",
																				"nativeSrc": "1808:2:2",
																				"nodeType": "YulLiteral",
																				"src": "1808:2:2",
																				"type": "",
																				"value": "31"
																			}
																		],
																		"functionName": {
																			"name": "add",
																			"nativeSrc": "1797:3:2",
																			"nodeType": "YulIdentifier",
																			"src": "1797:3:2"
																		},
																		"nativeSrc": "1797:14:2",
																		"nodeType": "YulFunctionCall",
																		"src": "1797:14:2"
																	},
																	{
																		"arguments": [
																			{
																				"kind": "number",
																				"nativeSrc": "1817:2:2",
																				"nodeType": "YulLiteral",
																				"src": "1817:2:2",
																				"type": "",
																				"value": "31"
																			}
																		],
																		"functionName": {
																			"name": "not",
																			"nativeSrc": "1813:3:2",
																			"nodeType": "YulIdentifier",
																			"src": "1813:3:2"
																		},
																		"nativeSrc": "1813:7:2",
																		"nodeType": "YulFunctionCall",
																		"src": "1813:7:2"
																	}
																],
																"functionName": {
																	"name": "and",
																	"nativeSrc": "1793:3:2",
																	"nodeType": "YulIdentifier",
																	"src": "1793:3:2"
																},
																"nativeSrc": "1793:28:2",
																"nodeType": "YulFunctionCall",
																"src": "1793:28:2"
															},
															"variableNames": [
																{
																	"name": "result",
																	"nativeSrc": "1783:6:2",
																	"nodeType": "YulIdentifier",
																	"src": "1783:6:2"
																}
															]
														}
													]
												},
												"name": "round_up_to_mul_of_32",
												"nativeSrc": "1725:102:2",
												"nodeType": "YulFunctionDefinition",
												"parameters": [
													{
														"name": "value",
														"nativeSrc": "1756:5:2",
														"nodeType": "YulTypedName",
														"src": "1756:5:2",
														"type": ""
													}
												],
												"returnVariables": [
													{
														"name": "result",
														"nativeSrc": "1766:6:2",
														"nodeType": "YulTypedName",
														"src": "1766:6:2",
														"type": ""
													}
												],
												"src": "1725:102:2"
											},
											{
												"body": {
													"nativeSrc": "1925:285:2",
													"nodeType": "YulBlock",
													"src": "1925:285:2",
													"statements": [
														{
															"nativeSrc": "1935:53:2",
															"nodeType": "YulVariableDeclaration",
															"src": "1935:53:2",
															"value": {
																"arguments": [
																	{
																		"name": "value",
																		"nativeSrc": "1982:5:2",
																		"nodeType": "YulIdentifier",
																		"src": "1982:5:2"
																	}
																],
																"functionName": {
																	"name": "array_length_t_string_memory_ptr",
																	"nativeSrc": "1949:32:2",
																	"nodeType": "YulIdentifier",
																	"src": "1949:32:2"
																},
																"nativeSrc": "1949:39:2",
																"nodeType": "YulFunctionCall",
																"src": "1949:39:2"
															},
															"variables": [
																{
																	"name": "length",
																	"nativeSrc": "1939:6:2",
																	"nodeType": "YulTypedName",
																	"src": "1939:6:2",
																	"type": ""
																}
															]
														},
														{
															"nativeSrc": "1997:78:2",
															"nodeType": "YulAssignment",
															"src": "1997:78:2",
															"value": {
																"arguments": [
																	{
																		"name": "pos",
																		"nativeSrc": "2063:3:2",
																		"nodeType": "YulIdentifier",
																		"src": "2063:3:2"
																	},
																	{
																		"name": "length",
																		"nativeSrc": "2068:6:2",
																		"nodeType": "YulIdentifier",
																		"src": "2068:6:2"
																	}
																],
																"functionName": {
																	"name": "array_storeLengthForEncoding_t_string_memory_ptr_fromStack",
																	"nativeSrc": "2004:58:2",
																	"nodeType": "YulIdentifier",
																	"src": "2004:58:2"
																},
																"nativeSrc": "2004:71:2",
																"nodeType": "YulFunctionCall",
																"src": "2004:71:2"
															},
															"variableNames": [
																{
																	"name": "pos",
																	"nativeSrc": "1997:3:2",
																	"nodeType": "YulIdentifier",
																	"src": "1997:3:2"
																}
															]
														},
														{
															"expression": {
																"arguments": [
																	{
																		"arguments": [
																			{
																				"name": "value",
																				"nativeSrc": "2123:5:2",
																				"nodeType": "YulIdentifier",
																				"src": "2123:5:2"
																			},
																			{
																				"kind": "number",
																				"nativeSrc": "2130:4:2",
																				"nodeType": "YulLiteral",
																				"src": "2130:4:2",
																				"type": "",
																				"value": "0x20"
																			}
																		],
																		"functionName": {
																			"name": "add",
																			"nativeSrc": "2119:3:2",
																			"nodeType": "YulIdentifier",
																			"src": "2119:3:2"
																		},
																		"nativeSrc": "2119:16:2",
																		"nodeType": "YulFunctionCall",
																		"src": "2119:16:2"
																	},
																	{
																		"name": "pos",
																		"nativeSrc": "2137:3:2",
																		"nodeType": "YulIdentifier",
																		"src": "2137:3:2"
																	},
																	{
																		"name": "length",
																		"nativeSrc": "2142:6:2",
																		"nodeType": "YulIdentifier",
																		"src": "2142:6:2"
																	}
																],
																"functionName": {
																	"name": "copy_memory_to_memory_with_cleanup",
																	"nativeSrc": "2084:34:2",
																	"nodeType": "YulIdentifier",
																	"src": "2084:34:2"
																},
																"nativeSrc": "2084:65:2",
																"nodeType": "YulFunctionCall",
																"src": "2084:65:2"
															},
															"nativeSrc": "2084:65:2",
															"nodeType": "YulExpressionStatement",
															"src": "2084:65:2"
														},
														{
															"nativeSrc": "2158:46:2",
															"nodeType": "YulAssignment",
															"src": "2158:46:2",
															"value": {
																"arguments": [
																	{
																		"name": "pos",
																		"nativeSrc": "2169:3:2",
																		"nodeType": "YulIdentifier",
																		"src": "2169:3:2"
																	},
																	{
																		"arguments": [
																			{
																				"name": "length",
																				"nativeSrc": "2196:6:2",
																				"nodeType": "YulIdentifier",
																				"src": "2196:6:2"
																			}
																		],
																		"functionName": {
																			"name": "round_up_to_mul_of_32",
																			"nativeSrc": "2174:21:2",
																			"nodeType": "YulIdentifier",
																			"src": "2174:21:2"
																		},
																		"nativeSrc": "2174:29:2",
																		"nodeType": "YulFunctionCall",
																		"src": "2174:29:2"
																	}
																],
																"functionName": {
																	"name": "add",
																	"nativeSrc": "2165:3:2",
																	"nodeType": "YulIdentifier",
																	"src": "2165:3:2"
																},
																"nativeSrc": "2165:39:2",
																"nodeType": "YulFunctionCall",
																"src": "2165:39:2"
															},
															"variableNames": [
																{
																	"name": "end",
																	"nativeSrc": "2158:3:2",
																	"nodeType": "YulIdentifier",
																	"src": "2158:3:2"
																}
															]
														}
													]
												},
												"name": "abi_encode_t_string_memory_ptr_to_t_string_memory_ptr_fromStack",
												"nativeSrc": "1833:377:2",
												"nodeType": "YulFunctionDefinition",
												"parameters": [
													{
														"name": "value",
														"nativeSrc": "1906:5:2",
														"nodeType": "YulTypedName",
														"src": "1906:5:2",
														"type": ""
													},
													{
														"name": "pos",
														"nativeSrc": "1913:3:2",
														"nodeType": "YulTypedName",
														"src": "1913:3:2",
														"type": ""
													}
												],
												"returnVariables": [
													{
														"name": "end",
														"nativeSrc": "1921:3:2",
														"nodeType": "YulTypedName",
														"src": "1921:3:2",
														"type": ""
													}
												],
												"src": "1833:377:2"
											},
											{
												"body": {
													"nativeSrc": "2244:152:2",
													"nodeType": "YulBlock",
													"src": "2244:152:2",
													"statements": [
														{
															"expression": {
																"arguments": [
																	{
																		"kind": "number",
																		"nativeSrc": "2261:1:2",
																		"nodeType": "YulLiteral",
																		"src": "2261:1:2",
																		"type": "",
																		"value": "0"
																	},
																	{
																		"kind": "number",
																		"nativeSrc": "2264:77:2",
																		"nodeType": "YulLiteral",
																		"src": "2264:77:2",
																		"type": "",
																		"value": "35408467139433450592217433187231851964531694900788300625387963629091585785856"
																	}
																],
																"functionName": {
																	"name": "mstore",
																	"nativeSrc": "2254:6:2",
																	"nodeType": "YulIdentifier",
																	"src": "2254:6:2"
																},
																"nativeSrc": "2254:88:2",
																"nodeType": "YulFunctionCall",
																"src": "2254:88:2"
															},
															"nativeSrc": "2254:88:2",
															"nodeType": "YulExpressionStatement",
															"src": "2254:88:2"
														},
														{
															"expression": {
																"arguments": [
																	{
																		"kind": "number",
																		"nativeSrc": "2358:1:2",
																		"nodeType": "YulLiteral",
																		"src": "2358:1:2",
																		"type": "",
																		"value": "4"
																	},
																	{
																		"kind": "number",
																		"nativeSrc": "2361:4:2",
																		"nodeType": "YulLiteral",
																		"src": "2361:4:2",
																		"type": "",
																		"value": "0x21"
																	}
																],
																"functionName": {
																	"name": "mstore",
																	"nativeSrc": "2351:6:2",
																	"nodeType": "YulIdentifier",
																	"src": "2351:6:2"
																},
																"nativeSrc": "2351:15:2",
																"nodeType": "YulFunctionCall",
																"src": "2351:15:2"
															},
															"nativeSrc": "2351:15:2",
															"nodeType": "YulExpressionStatement",
															"src": "2351:15:2"
														},
														{
															"expression": {
																"arguments": [
																	{
																		"kind": "number",
																		"nativeSrc": "2382:1:2",
																		"nodeType": "YulLiteral",
																		"src": "2382:1:2",
																		"type": "",
																		"value": "0"
																	},
																	{
																		"kind": "number",
																		"nativeSrc": "2385:4:2",
																		"nodeType": "YulLiteral",
																		"src": "2385:4:2",
																		"type": "",
																		"value": "0x24"
																	}
																],
																"functionName": {
																	"name": "revert",
																	"nativeSrc": "2375:6:2",
																	"nodeType": "YulIdentifier",
																	"src": "2375:6:2"
																},
																"nativeSrc": "2375:15:2",
																"nodeType": "YulFunctionCall",
																"src": "2375:15:2"
															},
															"nativeSrc": "2375:15:2",
															"nodeType": "YulExpressionStatement",
															"src": "2375:15:2"
														}
													]
												},
												"name": "panic_error_0x21",
												"nativeSrc": "2216:180:2",
												"nodeType": "YulFunctionDefinition",
												"src": "2216:180:2"
											},
											{
												"body": {
													"nativeSrc": "2458:62:2",
													"nodeType": "YulBlock",
													"src": "2458:62:2",
													"statements": [
														{
															"body": {
																"nativeSrc": "2492:22:2",
																"nodeType": "YulBlock",
																"src": "2492:22:2",
																"statements": [
																	{
																		"expression": {
																			"arguments": [],
																			"functionName": {
																				"name": "panic_error_0x21",
																				"nativeSrc": "2494:16:2",
																				"nodeType": "YulIdentifier",
																				"src": "2494:16:2"
																			},
																			"nativeSrc": "2494:18:2",
																			"nodeType": "YulFunctionCall",
																			"src": "2494:18:2"
																		},
																		"nativeSrc": "2494:18:2",
																		"nodeType": "YulExpressionStatement",
																		"src": "2494:18:2"
																	}
																]
															},
															"condition": {
																"arguments": [
																	{
																		"arguments": [
																			{
																				"name": "value",
																				"nativeSrc": "2481:5:2",
																				"nodeType": "YulIdentifier",
																				"src": "2481:5:2"
																			},
																			{
																				"kind": "number",
																				"nativeSrc": "2488:1:2",
																				"nodeType": "YulLiteral",
																				"src": "2488:1:2",
																				"type": "",
																				"value": "3"
																			}
																		],
																		"functionName": {
																			"name": "lt",
																			"nativeSrc": "2478:2:2",
																			"nodeType": "YulIdentifier",
																			"src": "2478:2:2"
																		},
																		"nativeSrc": "2478:12:2",
																		"nodeType": "YulFunctionCall",
																		"src": "2478:12:2"
																	}
																],
																"functionName": {
																	"name": "iszero",
																	"nativeSrc": "2471:6:2",
																	"nodeType": "YulIdentifier",
																	"src": "2471:6:2"
																},
																"nativeSrc": "2471:20:2",
																"nodeType": "YulFunctionCall",
																"src": "2471:20:2"
															},
															"nativeSrc": "2468:46:2",
															"nodeType": "YulIf",
															"src": "2468:46:2"
														}
													]
												},
												"name": "validator_assert_t_enum$_ConsentType_$8",
												"nativeSrc": "2402:118:2",
												"nodeType": "YulFunctionDefinition",
												"parameters": [
													{
														"name": "value",
														"nativeSrc": "2451:5:2",
														"nodeType": "YulTypedName",
														"src": "2451:5:2",
														"type": ""
													}
												],
												"src": "2402:118:2"
											},
											{
												"body": {
													"nativeSrc": "2584:79:2",
													"nodeType": "YulBlock",
													"src": "2584:79:2",
													"statements": [
														{
															"nativeSrc": "2594:16:2",
															"nodeType": "YulAssignment",
															"src": "2594:16:2",
															"value": {
																"name": "value",
																"nativeSrc": "2605:5:2",
																"nodeType": "YulIdentifier",
																"src": "2605:5:2"
															},
															"variableNames": [
																{
																	"name": "cleaned",
																	"nativeSrc": "2594:7:2",
																	"nodeType": "YulIdentifier",
																	"src": "2594:7:2"
																}
															]
														},
														{
															"expression": {
																"arguments": [
																	{
																		"name": "value",
																		"nativeSrc": "2651:5:2",
																		"nodeType": "YulIdentifier",
																		"src": "2651:5:2"
																	}
																],
																"functionName": {
																	"name": "validator_assert_t_enum$_ConsentType_$8",
																	"nativeSrc": "2611:39:2",
																	"nodeType": "YulIdentifier",
																	"src": "2611:39:2"
																},
																"nativeSrc": "2611:46:2",
																"nodeType": "YulFunctionCall",
																"src": "2611:46:2"
															},
															"nativeSrc": "2611:46:2",
															"nodeType": "YulExpressionStatement",
															"src": "2611:46:2"
														}
													]
												},
												"name": "cleanup_t_enum$_ConsentType_$8",
												"nativeSrc": "2526:137:2",
												"nodeType": "YulFunctionDefinition",
												"parameters": [
													{
														"name": "value",
														"nativeSrc": "2566:5:2",
														"nodeType": "YulTypedName",
														"src": "2566:5:2",
														"type": ""
													}
												],
												"returnVariables": [
													{
														"name": "cleaned",
														"nativeSrc": "2576:7:2",
														"nodeType": "YulTypedName",
														"src": "2576:7:2",
														"type": ""
													}
												],
												"src": "2526:137:2"
											},
											{
												"body": {
													"nativeSrc": "2740:66:2",
													"nodeType": "YulBlock",
													"src": "2740:66:2",
													"statements": [
														{
															"nativeSrc": "2750:50:2",
															"nodeType": "YulAssignment",
															"src": "2750:50:2",
															"value": {
																"arguments": [
																	{
																		"name": "value",
																		"nativeSrc": "2794:5:2",
																		"nodeType": "YulIdentifier",
																		"src": "2794:5:2"
																	}
																],
																"functionName": {
																	"name": "cleanup_t_enum$_ConsentType_$8",
																	"nativeSrc": "2763:30:2",
																	"nodeType": "YulIdentifier",
																	"src": "2763:30:2"
																},
																"nativeSrc": "2763:37:2",
																"nodeType": "YulFunctionCall",
																"src": "2763:37:2"
															},
															"variableNames": [
																{
																	"name": "converted",
																	"nativeSrc": "2750:9:2",
																	"nodeType": "YulIdentifier",
																	"src": "2750:9:2"
																}
															]
														}
													]
												},
												"name": "convert_t_enum$_ConsentType_$8_to_t_uint8",
												"nativeSrc": "2669:137:2",
												"nodeType": "YulFunctionDefinition",
												"parameters": [
													{
														"name": "value",
														"nativeSrc": "2720:5:2",
														"nodeType": "YulTypedName",
														"src": "2720:5:2",
														"type": ""
													}
												],
												"returnVariables": [
													{
														"name": "converted",
														"nativeSrc": "2730:9:2",
														"nodeType": "YulTypedName",
														"src": "2730:9:2",
														"type": ""
													}
												],
												"src": "2669:137:2"
											},
											{
												"body": {
													"nativeSrc": "2888:77:2",
													"nodeType": "YulBlock",
													"src": "2888:77:2",
													"statements": [
														{
															"expression": {
																"arguments": [
																	{
																		"name": "pos",
																		"nativeSrc": "2905:3:2",
																		"nodeType": "YulIdentifier",
																		"src": "2905:3:2"
																	},
																	{
																		"arguments": [
																			{
																				"name": "value",
																				"nativeSrc": "2952:5:2",
																				"nodeType": "YulIdentifier",
																				"src": "2952:5:2"
																			}
																		],
																		"functionName": {
																			"name": "convert_t_enum$_ConsentType_$8_to_t_uint8",
																			"nativeSrc": "2910:41:2",
																			"nodeType": "YulIdentifier",
																			"src": "2910:41:2"
																		},
																		"nativeSrc": "2910:48:2",
																		"nodeType": "YulFunctionCall",
																		"src": "2910:48:2"
																	}
																],
																"functionName": {
																	"name": "mstore",
																	"nativeSrc": "2898:6:2",
																	"nodeType": "YulIdentifier",
																	"src": "2898:6:2"
																},
																"nativeSrc": "2898:61:2",
																"nodeType": "YulFunctionCall",
																"src": "2898:61:2"
															},
															"nativeSrc": "2898:61:2",
															"nodeType": "YulExpressionStatement",
															"src": "2898:61:2"
														}
													]
												},
												"name": "abi_encode_t_enum$_ConsentType_$8_to_t_uint8_fromStack",
												"nativeSrc": "2812:153:2",
												"nodeType": "YulFunctionDefinition",
												"parameters": [
													{
														"name": "value",
														"nativeSrc": "2876:5:2",
														"nodeType": "YulTypedName",
														"src": "2876:5:2",
														"type": ""
													},
													{
														"name": "pos",
														"nativeSrc": "2883:3:2",
														"nodeType": "YulTypedName",
														"src": "2883:3:2",
														"type": ""
													}
												],
												"src": "2812:153:2"
											},
											{
												"body": {
													"nativeSrc": "3156:370:2",
													"nodeType": "YulBlock",
													"src": "3156:370:2",
													"statements": [
														{
															"nativeSrc": "3166:26:2",
															"nodeType": "YulAssignment",
															"src": "3166:26:2",
															"value": {
																"arguments": [
																	{
																		"name": "headStart",
																		"nativeSrc": "3178:9:2",
																		"nodeType": "YulIdentifier",
																		"src": "3178:9:2"
																	},
																	{
																		"kind": "number",
																		"nativeSrc": "3189:2:2",
																		"nodeType": "YulLiteral",
																		"src": "3189:2:2",
																		"type": "",
																		"value": "96"
																	}
																],
																"functionName": {
																	"name": "add",
																	"nativeSrc": "3174:3:2",
																	"nodeType": "YulIdentifier",
																	"src": "3174:3:2"
																},
																"nativeSrc": "3174:18:2",
																"nodeType": "YulFunctionCall",
																"src": "3174:18:2"
															},
															"variableNames": [
																{
																	"name": "tail",
																	"nativeSrc": "3166:4:2",
																	"nodeType": "YulIdentifier",
																	"src": "3166:4:2"
																}
															]
														},
														{
															"expression": {
																"arguments": [
																	{
																		"name": "value0",
																		"nativeSrc": "3246:6:2",
																		"nodeType": "YulIdentifier",
																		"src": "3246:6:2"
																	},
																	{
																		"arguments": [
																			{
																				"name": "headStart",
																				"nativeSrc": "3259:9:2",
																				"nodeType": "YulIdentifier",
																				"src": "3259:9:2"
																			},
																			{
																				"kind": "number",
																				"nativeSrc": "3270:1:2",
																				"nodeType": "YulLiteral",
																				"src": "3270:1:2",
																				"type": "",
																				"value": "0"
																			}
																		],
																		"functionName": {
																			"name": "add",
																			"nativeSrc": "3255:3:2",
																			"nodeType": "YulIdentifier",
																			"src": "3255:3:2"
																		},
																		"nativeSrc": "3255:17:2",
																		"nodeType": "YulFunctionCall",
																		"src": "3255:17:2"
																	}
																],
																"functionName": {
																	"name": "abi_encode_t_address_to_t_address_fromStack",
																	"nativeSrc": "3202:43:2",
																	"nodeType": "YulIdentifier",
																	"src": "3202:43:2"
																},
																"nativeSrc": "3202:71:2",
																"nodeType": "YulFunctionCall",
																"src": "3202:71:2"
															},
															"nativeSrc": "3202:71:2",
															"nodeType": "YulExpressionStatement",
															"src": "3202:71:2"
														},
														{
															"expression": {
																"arguments": [
																	{
																		"arguments": [
																			{
																				"name": "headStart",
																				"nativeSrc": "3294:9:2",
																				"nodeType": "YulIdentifier",
																				"src": "3294:9:2"
																			},
																			{
																				"kind": "number",
																				"nativeSrc": "3305:2:2",
																				"nodeType": "YulLiteral",
																				"src": "3305:2:2",
																				"type": "",
																				"value": "32"
																			}
																		],
																		"functionName": {
																			"name": "add",
																			"nativeSrc": "3290:3:2",
																			"nodeType": "YulIdentifier",
																			"src": "3290:3:2"
																		},
																		"nativeSrc": "3290:18:2",
																		"nodeType": "YulFunctionCall",
																		"src": "3290:18:2"
																	},
																	{
																		"arguments": [
																			{
																				"name": "tail",
																				"nativeSrc": "3314:4:2",
																				"nodeType": "YulIdentifier",
																				"src": "3314:4:2"
																			},
																			{
																				"name": "headStart",
																				"nativeSrc": "3320:9:2",
																				"nodeType": "YulIdentifier",
																				"src": "3320:9:2"
																			}
																		],
																		"functionName": {
																			"name": "sub",
																			"nativeSrc": "3310:3:2",
																			"nodeType": "YulIdentifier",
																			"src": "3310:3:2"
																		},
																		"nativeSrc": "3310:20:2",
																		"nodeType": "YulFunctionCall",
																		"src": "3310:20:2"
																	}
																],
																"functionName": {
																	"name": "mstore",
																	"nativeSrc": "3283:6:2",
																	"nodeType": "YulIdentifier",
																	"src": "3283:6:2"
																},
																"nativeSrc": "3283:48:2",
																"nodeType": "YulFunctionCall",
																"src": "3283:48:2"
															},
															"nativeSrc": "3283:48:2",
															"nodeType": "YulExpressionStatement",
															"src": "3283:48:2"
														},
														{
															"nativeSrc": "3340:86:2",
															"nodeType": "YulAssignment",
															"src": "3340:86:2",
															"value": {
																"arguments": [
																	{
																		"name": "value1",
																		"nativeSrc": "3412:6:2",
																		"nodeType": "YulIdentifier",
																		"src": "3412:6:2"
																	},
																	{
																		"name": "tail",
																		"nativeSrc": "3421:4:2",
																		"nodeType": "YulIdentifier",
																		"src": "3421:4:2"
																	}
																],
																"functionName": {
																	"name": "abi_encode_t_string_memory_ptr_to_t_string_memory_ptr_fromStack",
																	"nativeSrc": "3348:63:2",
																	"nodeType": "YulIdentifier",
																	"src": "3348:63:2"
																},
																"nativeSrc": "3348:78:2",
																"nodeType": "YulFunctionCall",
																"src": "3348:78:2"
															},
															"variableNames": [
																{
																	"name": "tail",
																	"nativeSrc": "3340:4:2",
																	"nodeType": "YulIdentifier",
																	"src": "3340:4:2"
																}
															]
														},
														{
															"expression": {
																"arguments": [
																	{
																		"name": "value2",
																		"nativeSrc": "3491:6:2",
																		"nodeType": "YulIdentifier",
																		"src": "3491:6:2"
																	},
																	{
																		"arguments": [
																			{
																				"name": "headStart",
																				"nativeSrc": "3504:9:2",
																				"nodeType": "YulIdentifier",
																				"src": "3504:9:2"
																			},
																			{
																				"kind": "number",
																				"nativeSrc": "3515:2:2",
																				"nodeType": "YulLiteral",
																				"src": "3515:2:2",
																				"type": "",
																				"value": "64"
																			}
																		],
																		"functionName": {
																			"name": "add",
																			"nativeSrc": "3500:3:2",
																			"nodeType": "YulIdentifier",
																			"src": "3500:3:2"
																		},
																		"nativeSrc": "3500:18:2",
																		"nodeType": "YulFunctionCall",
																		"src": "3500:18:2"
																	}
																],
																"functionName": {
																	"name": "abi_encode_t_enum$_ConsentType_$8_to_t_uint8_fromStack",
																	"nativeSrc": "3436:54:2",
																	"nodeType": "YulIdentifier",
																	"src": "3436:54:2"
																},
																"nativeSrc": "3436:83:2",
																"nodeType": "YulFunctionCall",
																"src": "3436:83:2"
															},
															"nativeSrc": "3436:83:2",
															"nodeType": "YulExpressionStatement",
															"src": "3436:83:2"
														}
													]
												},
												"name": "abi_encode_tuple_t_address_t_string_memory_ptr_t_enum$_ConsentType_$8__to_t_address_t_string_memory_ptr_t_uint8__fromStack_reversed",
												"nativeSrc": "2971:555:2",
												"nodeType": "YulFunctionDefinition",
												"parameters": [
													{
														"name": "headStart",
														"nativeSrc": "3112:9:2",
														"nodeType": "YulTypedName",
														"src": "3112:9:2",
														"type": ""
													},
													{
														"name": "value2",
														"nativeSrc": "3124:6:2",
														"nodeType": "YulTypedName",
														"src": "3124:6:2",
														"type": ""
													},
													{
														"name": "value1",
														"nativeSrc": "3132:6:2",
														"nodeType": "YulTypedName",
														"src": "3132:6:2",
														"type": ""
													},
													{
														"name": "value0",
														"nativeSrc": "3140:6:2",
														"nodeType": "YulTypedName",
														"src": "3140:6:2",
														"type": ""
													}
												],
												"returnVariables": [
													{
														"name": "tail",
														"nativeSrc": "3151:4:2",
														"nodeType": "YulTypedName",
														"src": "3151:4:2",
														"type": ""
													}
												],
												"src": "2971:555:2"
											},
											{
												"body": {
													"nativeSrc": "3590:62:2",
													"nodeType": "YulBlock",
													"src": "3590:62:2",
													"statements": [
														{
															"body": {
																"nativeSrc": "3624:22:2",
																"nodeType": "YulBlock",
																"src": "3624:22:2",
																"statements": [
																	{
																		"expression": {
																			"arguments": [],
																			"functionName": {
																				"name": "panic_error_0x21",
																				"nativeSrc": "3626:16:2",
																				"nodeType": "YulIdentifier",
																				"src": "3626:16:2"
																			},
																			"nativeSrc": "3626:18:2",
																			"nodeType": "YulFunctionCall",
																			"src": "3626:18:2"
																		},
																		"nativeSrc": "3626:18:2",
																		"nodeType": "YulExpressionStatement",
																		"src": "3626:18:2"
																	}
																]
															},
															"condition": {
																"arguments": [
																	{
																		"arguments": [
																			{
																				"name": "value",
																				"nativeSrc": "3613:5:2",
																				"nodeType": "YulIdentifier",
																				"src": "3613:5:2"
																			},
																			{
																				"kind": "number",
																				"nativeSrc": "3620:1:2",
																				"nodeType": "YulLiteral",
																				"src": "3620:1:2",
																				"type": "",
																				"value": "3"
																			}
																		],
																		"functionName": {
																			"name": "lt",
																			"nativeSrc": "3610:2:2",
																			"nodeType": "YulIdentifier",
																			"src": "3610:2:2"
																		},
																		"nativeSrc": "3610:12:2",
																		"nodeType": "YulFunctionCall",
																		"src": "3610:12:2"
																	}
																],
																"functionName": {
																	"name": "iszero",
																	"nativeSrc": "3603:6:2",
																	"nodeType": "YulIdentifier",
																	"src": "3603:6:2"
																},
																"nativeSrc": "3603:20:2",
																"nodeType": "YulFunctionCall",
																"src": "3603:20:2"
															},
															"nativeSrc": "3600:46:2",
															"nodeType": "YulIf",
															"src": "3600:46:2"
														}
													]
												},
												"name": "validator_assert_t_enum$_ConsentType_$258",
												"nativeSrc": "3532:120:2",
												"nodeType": "YulFunctionDefinition",
												"parameters": [
													{
														"name": "value",
														"nativeSrc": "3583:5:2",
														"nodeType": "YulTypedName",
														"src": "3583:5:2",
														"type": ""
													}
												],
												"src": "3532:120:2"
											},
											{
												"body": {
													"nativeSrc": "3718:81:2",
													"nodeType": "YulBlock",
													"src": "3718:81:2",
													"statements": [
														{
															"nativeSrc": "3728:16:2",
															"nodeType": "YulAssignment",
															"src": "3728:16:2",
															"value": {
																"name": "value",
																"nativeSrc": "3739:5:2",
																"nodeType": "YulIdentifier",
																"src": "3739:5:2"
															},
															"variableNames": [
																{
																	"name": "cleaned",
																	"nativeSrc": "3728:7:2",
																	"nodeType": "YulIdentifier",
																	"src": "3728:7:2"
																}
															]
														},
														{
															"expression": {
																"arguments": [
																	{
																		"name": "value",
																		"nativeSrc": "3787:5:2",
																		"nodeType": "YulIdentifier",
																		"src": "3787:5:2"
																	}
																],
																"functionName": {
																	"name": "validator_assert_t_enum$_ConsentType_$258",
																	"nativeSrc": "3745:41:2",
																	"nodeType": "YulIdentifier",
																	"src": "3745:41:2"
																},
																"nativeSrc": "3745:48:2",
																"nodeType": "YulFunctionCall",
																"src": "3745:48:2"
															},
															"nativeSrc": "3745:48:2",
															"nodeType": "YulExpressionStatement",
															"src": "3745:48:2"
														}
													]
												},
												"name": "cleanup_t_enum$_ConsentType_$258",
												"nativeSrc": "3658:141:2",
												"nodeType": "YulFunctionDefinition",
												"parameters": [
													{
														"name": "value",
														"nativeSrc": "3700:5:2",
														"nodeType": "YulTypedName",
														"src": "3700:5:2",
														"type": ""
													}
												],
												"returnVariables": [
													{
														"name": "cleaned",
														"nativeSrc": "3710:7:2",
														"nodeType": "YulTypedName",
														"src": "3710:7:2",
														"type": ""
													}
												],
												"src": "3658:141:2"
											},
											{
												"body": {
													"nativeSrc": "3878:68:2",
													"nodeType": "YulBlock",
													"src": "3878:68:2",
													"statements": [
														{
															"nativeSrc": "3888:52:2",
															"nodeType": "YulAssignment",
															"src": "3888:52:2",
															"value": {
																"arguments": [
																	{
																		"name": "value",
																		"nativeSrc": "3934:5:2",
																		"nodeType": "YulIdentifier",
																		"src": "3934:5:2"
																	}
																],
																"functionName": {
																	"name": "cleanup_t_enum$_ConsentType_$258",
																	"nativeSrc": "3901:32:2",
																	"nodeType": "YulIdentifier",
																	"src": "3901:32:2"
																},
																"nativeSrc": "3901:39:2",
																"nodeType": "YulFunctionCall",
																"src": "3901:39:2"
															},
															"variableNames": [
																{
																	"name": "converted",
																	"nativeSrc": "3888:9:2",
																	"nodeType": "YulIdentifier",
																	"src": "3888:9:2"
																}
															]
														}
													]
												},
												"name": "convert_t_enum$_ConsentType_$258_to_t_uint8",
												"nativeSrc": "3805:141:2",
												"nodeType": "YulFunctionDefinition",
												"parameters": [
													{
														"name": "value",
														"nativeSrc": "3858:5:2",
														"nodeType": "YulTypedName",
														"src": "3858:5:2",
														"type": ""
													}
												],
												"returnVariables": [
													{
														"name": "converted",
														"nativeSrc": "3868:9:2",
														"nodeType": "YulTypedName",
														"src": "3868:9:2",
														"type": ""
													}
												],
												"src": "3805:141:2"
											},
											{
												"body": {
													"nativeSrc": "4030:79:2",
													"nodeType": "YulBlock",
													"src": "4030:79:2",
													"statements": [
														{
															"expression": {
																"arguments": [
																	{
																		"name": "pos",
																		"nativeSrc": "4047:3:2",
																		"nodeType": "YulIdentifier",
																		"src": "4047:3:2"
																	},
																	{
																		"arguments": [
																			{
																				"name": "value",
																				"nativeSrc": "4096:5:2",
																				"nodeType": "YulIdentifier",
																				"src": "4096:5:2"
																			}
																		],
																		"functionName": {
																			"name": "convert_t_enum$_ConsentType_$258_to_t_uint8",
																			"nativeSrc": "4052:43:2",
																			"nodeType": "YulIdentifier",
																			"src": "4052:43:2"
																		},
																		"nativeSrc": "4052:50:2",
																		"nodeType": "YulFunctionCall",
																		"src": "4052:50:2"
																	}
																],
																"functionName": {
																	"name": "mstore",
																	"nativeSrc": "4040:6:2",
																	"nodeType": "YulIdentifier",
																	"src": "4040:6:2"
																},
																"nativeSrc": "4040:63:2",
																"nodeType": "YulFunctionCall",
																"src": "4040:63:2"
															},
															"nativeSrc": "4040:63:2",
															"nodeType": "YulExpressionStatement",
															"src": "4040:63:2"
														}
													]
												},
												"name": "abi_encode_t_enum$_ConsentType_$258_to_t_uint8_fromStack",
												"nativeSrc": "3952:157:2",
												"nodeType": "YulFunctionDefinition",
												"parameters": [
													{
														"name": "value",
														"nativeSrc": "4018:5:2",
														"nodeType": "YulTypedName",
														"src": "4018:5:2",
														"type": ""
													},
													{
														"name": "pos",
														"nativeSrc": "4025:3:2",
														"nodeType": "YulTypedName",
														"src": "4025:3:2",
														"type": ""
													}
												],
												"src": "3952:157:2"
											},
											{
												"body": {
													"nativeSrc": "4466:905:2",
													"nodeType": "YulBlock",
													"src": "4466:905:2",
													"statements": [
														{
															"nativeSrc": "4476:27:2",
															"nodeType": "YulAssignment",
															"src": "4476:27:2",
															"value": {
																"arguments": [
																	{
																		"name": "headStart",
																		"nativeSrc": "4488:9:2",
																		"nodeType": "YulIdentifier",
																		"src": "4488:9:2"
																	},
																	{
																		"kind": "number",
																		"nativeSrc": "4499:3:2",
																		"nodeType": "YulLiteral",
																		"src": "4499:3:2",
																		"type": "",
																		"value": "192"
																	}
																],
																"functionName": {
																	"name": "add",
																	"nativeSrc": "4484:3:2",
																	"nodeType": "YulIdentifier",
																	"src": "4484:3:2"
																},
																"nativeSrc": "4484:19:2",
																"nodeType": "YulFunctionCall",
																"src": "4484:19:2"
															},
															"variableNames": [
																{
																	"name": "tail",
																	"nativeSrc": "4476:4:2",
																	"nodeType": "YulIdentifier",
																	"src": "4476:4:2"
																}
															]
														},
														{
															"expression": {
																"arguments": [
																	{
																		"arguments": [
																			{
																				"name": "headStart",
																				"nativeSrc": "4524:9:2",
																				"nodeType": "YulIdentifier",
																				"src": "4524:9:2"
																			},
																			{
																				"kind": "number",
																				"nativeSrc": "4535:1:2",
																				"nodeType": "YulLiteral",
																				"src": "4535:1:2",
																				"type": "",
																				"value": "0"
																			}
																		],
																		"functionName": {
																			"name": "add",
																			"nativeSrc": "4520:3:2",
																			"nodeType": "YulIdentifier",
																			"src": "4520:3:2"
																		},
																		"nativeSrc": "4520:17:2",
																		"nodeType": "YulFunctionCall",
																		"src": "4520:17:2"
																	},
																	{
																		"arguments": [
																			{
																				"name": "tail",
																				"nativeSrc": "4543:4:2",
																				"nodeType": "YulIdentifier",
																				"src": "4543:4:2"
																			},
																			{
																				"name": "headStart",
																				"nativeSrc": "4549:9:2",
																				"nodeType": "YulIdentifier",
																				"src": "4549:9:2"
																			}
																		],
																		"functionName": {
																			"name": "sub",
																			"nativeSrc": "4539:3:2",
																			"nodeType": "YulIdentifier",
																			"src": "4539:3:2"
																		},
																		"nativeSrc": "4539:20:2",
																		"nodeType": "YulFunctionCall",
																		"src": "4539:20:2"
																	}
																],
																"functionName": {
																	"name": "mstore",
																	"nativeSrc": "4513:6:2",
																	"nodeType": "YulIdentifier",
																	"src": "4513:6:2"
																},
																"nativeSrc": "4513:47:2",
																"nodeType": "YulFunctionCall",
																"src": "4513:47:2"
															},
															"nativeSrc": "4513:47:2",
															"nodeType": "YulExpressionStatement",
															"src": "4513:47:2"
														},
														{
															"nativeSrc": "4569:86:2",
															"nodeType": "YulAssignment",
															"src": "4569:86:2",
															"value": {
																"arguments": [
																	{
																		"name": "value0",
																		"nativeSrc": "4641:6:2",
																		"nodeType": "YulIdentifier",
																		"src": "4641:6:2"
																	},
																	{
																		"name": "tail",
																		"nativeSrc": "4650:4:2",
																		"nodeType": "YulIdentifier",
																		"src": "4650:4:2"
																	}
																],
																"functionName": {
																	"name": "abi_encode_t_string_memory_ptr_to_t_string_memory_ptr_fromStack",
																	"nativeSrc": "4577:63:2",
																	"nodeType": "YulIdentifier",
																	"src": "4577:63:2"
																},
																"nativeSrc": "4577:78:2",
																"nodeType": "YulFunctionCall",
																"src": "4577:78:2"
															},
															"variableNames": [
																{
																	"name": "tail",
																	"nativeSrc": "4569:4:2",
																	"nodeType": "YulIdentifier",
																	"src": "4569:4:2"
																}
															]
														},
														{
															"expression": {
																"arguments": [
																	{
																		"arguments": [
																			{
																				"name": "headStart",
																				"nativeSrc": "4676:9:2",
																				"nodeType": "YulIdentifier",
																				"src": "4676:9:2"
																			},
																			{
																				"kind": "number",
																				"nativeSrc": "4687:2:2",
																				"nodeType": "YulLiteral",
																				"src": "4687:2:2",
																				"type": "",
																				"value": "32"
																			}
																		],
																		"functionName": {
																			"name": "add",
																			"nativeSrc": "4672:3:2",
																			"nodeType": "YulIdentifier",
																			"src": "4672:3:2"
																		},
																		"nativeSrc": "4672:18:2",
																		"nodeType": "YulFunctionCall",
																		"src": "4672:18:2"
																	},
																	{
																		"arguments": [
																			{
																				"name": "tail",
																				"nativeSrc": "4696:4:2",
																				"nodeType": "YulIdentifier",
																				"src": "4696:4:2"
																			},
																			{
																				"name": "headStart",
																				"nativeSrc": "4702:9:2",
																				"nodeType": "YulIdentifier",
																				"src": "4702:9:2"
																			}
																		],
																		"functionName": {
																			"name": "sub",
																			"nativeSrc": "4692:3:2",
																			"nodeType": "YulIdentifier",
																			"src": "4692:3:2"
																		},
																		"nativeSrc": "4692:20:2",
																		"nodeType": "YulFunctionCall",
																		"src": "4692:20:2"
																	}
																],
																"functionName": {
																	"name": "mstore",
																	"nativeSrc": "4665:6:2",
																	"nodeType": "YulIdentifier",
																	"src": "4665:6:2"
																},
																"nativeSrc": "4665:48:2",
																"nodeType": "YulFunctionCall",
																"src": "4665:48:2"
															},
															"nativeSrc": "4665:48:2",
															"nodeType": "YulExpressionStatement",
															"src": "4665:48:2"
														},
														{
															"nativeSrc": "4722:86:2",
															"nodeType": "YulAssignment",
															"src": "4722:86:2",
															"value": {
																"arguments": [
																	{
																		"name": "value1",
																		"nativeSrc": "4794:6:2",
																		"nodeType": "YulIdentifier",
																		"src": "4794:6:2"
																	},
																	{
																		"name": "tail",
																		"nativeSrc": "4803:4:2",
																		"nodeType": "YulIdentifier",
																		"src": "4803:4:2"
																	}
																],
																"functionName": {
																	"name": "abi_encode_t_string_memory_ptr_to_t_string_memory_ptr_fromStack",
																	"nativeSrc": "4730:63:2",
																	"nodeType": "YulIdentifier",
																	"src": "4730:63:2"
																},
																"nativeSrc": "4730:78:2",
																"nodeType": "YulFunctionCall",
																"src": "4730:78:2"
															},
															"variableNames": [
																{
																	"name": "tail",
																	"nativeSrc": "4722:4:2",
																	"nodeType": "YulIdentifier",
																	"src": "4722:4:2"
																}
															]
														},
														{
															"expression": {
																"arguments": [
																	{
																		"arguments": [
																			{
																				"name": "headStart",
																				"nativeSrc": "4829:9:2",
																				"nodeType": "YulIdentifier",
																				"src": "4829:9:2"
																			},
																			{
																				"kind": "number",
																				"nativeSrc": "4840:2:2",
																				"nodeType": "YulLiteral",
																				"src": "4840:2:2",
																				"type": "",
																				"value": "64"
																			}
																		],
																		"functionName": {
																			"name": "add",
																			"nativeSrc": "4825:3:2",
																			"nodeType": "YulIdentifier",
																			"src": "4825:3:2"
																		},
																		"nativeSrc": "4825:18:2",
																		"nodeType": "YulFunctionCall",
																		"src": "4825:18:2"
																	},
																	{
																		"arguments": [
																			{
																				"name": "tail",
																				"nativeSrc": "4849:4:2",
																				"nodeType": "YulIdentifier",
																				"src": "4849:4:2"
																			},
																			{
																				"name": "headStart",
																				"nativeSrc": "4855:9:2",
																				"nodeType": "YulIdentifier",
																				"src": "4855:9:2"
																			}
																		],
																		"functionName": {
																			"name": "sub",
																			"nativeSrc": "4845:3:2",
																			"nodeType": "YulIdentifier",
																			"src": "4845:3:2"
																		},
																		"nativeSrc": "4845:20:2",
																		"nodeType": "YulFunctionCall",
																		"src": "4845:20:2"
																	}
																],
																"functionName": {
																	"name": "mstore",
																	"nativeSrc": "4818:6:2",
																	"nodeType": "YulIdentifier",
																	"src": "4818:6:2"
																},
																"nativeSrc": "4818:48:2",
																"nodeType": "YulFunctionCall",
																"src": "4818:48:2"
															},
															"nativeSrc": "4818:48:2",
															"nodeType": "YulExpressionStatement",
															"src": "4818:48:2"
														},
														{
															"nativeSrc": "4875:86:2",
															"nodeType": "YulAssignment",
															"src": "4875:86:2",
															"value": {
																"arguments": [
																	{
																		"name": "value2",
																		"nativeSrc": "4947:6:2",
																		"nodeType": "YulIdentifier",
																		"src": "4947:6:2"
																	},
																	{
																		"name": "tail",
																		"nativeSrc": "4956:4:2",
																		"nodeType": "YulIdentifier",
																		"src": "4956:4:2"
																	}
																],
																"functionName": {
																	"name": "abi_encode_t_string_memory_ptr_to_t_string_memory_ptr_fromStack",
																	"nativeSrc": "4883:63:2",
																	"nodeType": "YulIdentifier",
																	"src": "4883:63:2"
																},
																"nativeSrc": "4883:78:2",
																"nodeType": "YulFunctionCall",
																"src": "4883:78:2"
															},
															"variableNames": [
																{
																	"name": "tail",
																	"nativeSrc": "4875:4:2",
																	"nodeType": "YulIdentifier",
																	"src": "4875:4:2"
																}
															]
														},
														{
															"expression": {
																"arguments": [
																	{
																		"arguments": [
																			{
																				"name": "headStart",
																				"nativeSrc": "4982:9:2",
																				"nodeType": "YulIdentifier",
																				"src": "4982:9:2"
																			},
																			{
																				"kind": "number",
																				"nativeSrc": "4993:2:2",
																				"nodeType": "YulLiteral",
																				"src": "4993:2:2",
																				"type": "",
																				"value": "96"
																			}
																		],
																		"functionName": {
																			"name": "add",
																			"nativeSrc": "4978:3:2",
																			"nodeType": "YulIdentifier",
																			"src": "4978:3:2"
																		},
																		"nativeSrc": "4978:18:2",
																		"nodeType": "YulFunctionCall",
																		"src": "4978:18:2"
																	},
																	{
																		"arguments": [
																			{
																				"name": "tail",
																				"nativeSrc": "5002:4:2",
																				"nodeType": "YulIdentifier",
																				"src": "5002:4:2"
																			},
																			{
																				"name": "headStart",
																				"nativeSrc": "5008:9:2",
																				"nodeType": "YulIdentifier",
																				"src": "5008:9:2"
																			}
																		],
																		"functionName": {
																			"name": "sub",
																			"nativeSrc": "4998:3:2",
																			"nodeType": "YulIdentifier",
																			"src": "4998:3:2"
																		},
																		"nativeSrc": "4998:20:2",
																		"nodeType": "YulFunctionCall",
																		"src": "4998:20:2"
																	}
																],
																"functionName": {
																	"name": "mstore",
																	"nativeSrc": "4971:6:2",
																	"nodeType": "YulIdentifier",
																	"src": "4971:6:2"
																},
																"nativeSrc": "4971:48:2",
																"nodeType": "YulFunctionCall",
																"src": "4971:48:2"
															},
															"nativeSrc": "4971:48:2",
															"nodeType": "YulExpressionStatement",
															"src": "4971:48:2"
														},
														{
															"nativeSrc": "5028:86:2",
															"nodeType": "YulAssignment",
															"src": "5028:86:2",
															"value": {
																"arguments": [
																	{
																		"name": "value3",
																		"nativeSrc": "5100:6:2",
																		"nodeType": "YulIdentifier",
																		"src": "5100:6:2"
																	},
																	{
																		"name": "tail",
																		"nativeSrc": "5109:4:2",
																		"nodeType": "YulIdentifier",
																		"src": "5109:4:2"
																	}
																],
																"functionName": {
																	"name": "abi_encode_t_string_memory_ptr_to_t_string_memory_ptr_fromStack",
																	"nativeSrc": "5036:63:2",
																	"nodeType": "YulIdentifier",
																	"src": "5036:63:2"
																},
																"nativeSrc": "5036:78:2",
																"nodeType": "YulFunctionCall",
																"src": "5036:78:2"
															},
															"variableNames": [
																{
																	"name": "tail",
																	"nativeSrc": "5028:4:2",
																	"nodeType": "YulIdentifier",
																	"src": "5028:4:2"
																}
															]
														},
														{
															"expression": {
																"arguments": [
																	{
																		"arguments": [
																			{
																				"name": "headStart",
																				"nativeSrc": "5135:9:2",
																				"nodeType": "YulIdentifier",
																				"src": "5135:9:2"
																			},
																			{
																				"kind": "number",
																				"nativeSrc": "5146:3:2",
																				"nodeType": "YulLiteral",
																				"src": "5146:3:2",
																				"type": "",
																				"value": "128"
																			}
																		],
																		"functionName": {
																			"name": "add",
																			"nativeSrc": "5131:3:2",
																			"nodeType": "YulIdentifier",
																			"src": "5131:3:2"
																		},
																		"nativeSrc": "5131:19:2",
																		"nodeType": "YulFunctionCall",
																		"src": "5131:19:2"
																	},
																	{
																		"arguments": [
																			{
																				"name": "tail",
																				"nativeSrc": "5156:4:2",
																				"nodeType": "YulIdentifier",
																				"src": "5156:4:2"
																			},
																			{
																				"name": "headStart",
																				"nativeSrc": "5162:9:2",
																				"nodeType": "YulIdentifier",
																				"src": "5162:9:2"
																			}
																		],
																		"functionName": {
																			"name": "sub",
																			"nativeSrc": "5152:3:2",
																			"nodeType": "YulIdentifier",
																			"src": "5152:3:2"
																		},
																		"nativeSrc": "5152:20:2",
																		"nodeType": "YulFunctionCall",
																		"src": "5152:20:2"
																	}
																],
																"functionName": {
																	"name": "mstore",
																	"nativeSrc": "5124:6:2",
																	"nodeType": "YulIdentifier",
																	"src": "5124:6:2"
																},
																"nativeSrc": "5124:49:2",
																"nodeType": "YulFunctionCall",
																"src": "5124:49:2"
															},
															"nativeSrc": "5124:49:2",
															"nodeType": "YulExpressionStatement",
															"src": "5124:49:2"
														},
														{
															"nativeSrc": "5182:86:2",
															"nodeType": "YulAssignment",
															"src": "5182:86:2",
															"value": {
																"arguments": [
																	{
																		"name": "value4",
																		"nativeSrc": "5254:6:2",
																		"nodeType": "YulIdentifier",
																		"src": "5254:6:2"
																	},
																	{
																		"name": "tail",
																		"nativeSrc": "5263:4:2",
																		"nodeType": "YulIdentifier",
																		"src": "5263:4:2"
																	}
																],
																"functionName": {
																	"name": "abi_encode_t_string_memory_ptr_to_t_string_memory_ptr_fromStack",
																	"nativeSrc": "5190:63:2",
																	"nodeType": "YulIdentifier",
																	"src": "5190:63:2"
																},
																"nativeSrc": "5190:78:2",
																"nodeType": "YulFunctionCall",
																"src": "5190:78:2"
															},
															"variableNames": [
																{
																	"name": "tail",
																	"nativeSrc": "5182:4:2",
																	"nodeType": "YulIdentifier",
																	"src": "5182:4:2"
																}
															]
														},
														{
															"expression": {
																"arguments": [
																	{
																		"name": "value5",
																		"nativeSrc": "5335:6:2",
																		"nodeType": "YulIdentifier",
																		"src": "5335:6:2"
																	},
																	{
																		"arguments": [
																			{
																				"name": "headStart",
																				"nativeSrc": "5348:9:2",
																				"nodeType": "YulIdentifier",
																				"src": "5348:9:2"
																			},
																			{
																				"kind": "number",
																				"nativeSrc": "5359:3:2",
																				"nodeType": "YulLiteral",
																				"src": "5359:3:2",
																				"type": "",
																				"value": "160"
																			}
																		],
																		"functionName": {
																			"name": "add",
																			"nativeSrc": "5344:3:2",
																			"nodeType": "YulIdentifier",
																			"src": "5344:3:2"
																		},
																		"nativeSrc": "5344:19:2",
																		"nodeType": "YulFunctionCall",
																		"src": "5344:19:2"
																	}
																],
																"functionName": {
																	"name": "abi_encode_t_enum$_ConsentType_$258_to_t_uint8_fromStack",
																	"nativeSrc": "5278:56:2",
																	"nodeType": "YulIdentifier",
																	"src": "5278:56:2"
																},
																"nativeSrc": "5278:86:2",
																"nodeType": "YulFunctionCall",
																"src": "5278:86:2"
															},
															"nativeSrc": "5278:86:2",
															"nodeType": "YulExpressionStatement",
															"src": "5278:86:2"
														}
													]
												},
												"name": "abi_encode_tuple_t_string_memory_ptr_t_string_memory_ptr_t_string_memory_ptr_t_string_memory_ptr_t_string_memory_ptr_t_enum$_ConsentType_$258__to_t_string_memory_ptr_t_string_memory_ptr_t_string_memory_ptr_t_string_memory_ptr_t_string_memory_ptr_t_uint8__fromStack_reversed",
												"nativeSrc": "4115:1256:2",
												"nodeType": "YulFunctionDefinition",
												"parameters": [
													{
														"name": "headStart",
														"nativeSrc": "4398:9:2",
														"nodeType": "YulTypedName",
														"src": "4398:9:2",
														"type": ""
													},
													{
														"name": "value5",
														"nativeSrc": "4410:6:2",
														"nodeType": "YulTypedName",
														"src": "4410:6:2",
														"type": ""
													},
													{
														"name": "value4",
														"nativeSrc": "4418:6:2",
														"nodeType": "YulTypedName",
														"src": "4418:6:2",
														"type": ""
													},
													{
														"name": "value3",
														"nativeSrc": "4426:6:2",
														"nodeType": "YulTypedName",
														"src": "4426:6:2",
														"type": ""
													},
													{
														"name": "value2",
														"nativeSrc": "4434:6:2",
														"nodeType": "YulTypedName",
														"src": "4434:6:2",
														"type": ""
													},
													{
														"name": "value1",
														"nativeSrc": "4442:6:2",
														"nodeType": "YulTypedName",
														"src": "4442:6:2",
														"type": ""
													},
													{
														"name": "value0",
														"nativeSrc": "4450:6:2",
														"nodeType": "YulTypedName",
														"src": "4450:6:2",
														"type": ""
													}
												],
												"returnVariables": [
													{
														"name": "tail",
														"nativeSrc": "4461:4:2",
														"nodeType": "YulTypedName",
														"src": "4461:4:2",
														"type": ""
													}
												],
												"src": "4115:1256:2"
											},
											{
												"body": {
													"nativeSrc": "5475:124:2",
													"nodeType": "YulBlock",
													"src": "5475:124:2",
													"statements": [
														{
															"nativeSrc": "5485:26:2",
															"nodeType": "YulAssignment",
															"src": "5485:26:2",
															"value": {
																"arguments": [
																	{
																		"name": "headStart",
																		"nativeSrc": "5497:9:2",
																		"nodeType": "YulIdentifier",
																		"src": "5497:9:2"
																	},
																	{
																		"kind": "number",
																		"nativeSrc": "5508:2:2",
																		"nodeType": "YulLiteral",
																		"src": "5508:2:2",
																		"type": "",
																		"value": "32"
																	}
																],
																"functionName": {
																	"name": "add",
																	"nativeSrc": "5493:3:2",
																	"nodeType": "YulIdentifier",
																	"src": "5493:3:2"
																},
																"nativeSrc": "5493:18:2",
																"nodeType": "YulFunctionCall",
																"src": "5493:18:2"
															},
															"variableNames": [
																{
																	"name": "tail",
																	"nativeSrc": "5485:4:2",
																	"nodeType": "YulIdentifier",
																	"src": "5485:4:2"
																}
															]
														},
														{
															"expression": {
																"arguments": [
																	{
																		"name": "value0",
																		"nativeSrc": "5565:6:2",
																		"nodeType": "YulIdentifier",
																		"src": "5565:6:2"
																	},
																	{
																		"arguments": [
																			{
																				"name": "headStart",
																				"nativeSrc": "5578:9:2",
																				"nodeType": "YulIdentifier",
																				"src": "5578:9:2"
																			},
																			{
																				"kind": "number",
																				"nativeSrc": "5589:1:2",
																				"nodeType": "YulLiteral",
																				"src": "5589:1:2",
																				"type": "",
																				"value": "0"
																			}
																		],
																		"functionName": {
																			"name": "add",
																			"nativeSrc": "5574:3:2",
																			"nodeType": "YulIdentifier",
																			"src": "5574:3:2"
																		},
																		"nativeSrc": "5574:17:2",
																		"nodeType": "YulFunctionCall",
																		"src": "5574:17:2"
																	}
																],
																"functionName": {
																	"name": "abi_encode_t_address_to_t_address_fromStack",
																	"nativeSrc": "5521:43:2",
																	"nodeType": "YulIdentifier",
																	"src": "5521:43:2"
																},
																"nativeSrc": "5521:71:2",
																"nodeType": "YulFunctionCall",
																"src": "5521:71:2"
															},
															"nativeSrc": "5521:71:2",
															"nodeType": "YulExpressionStatement",
															"src": "5521:71:2"
														}
													]
												},
												"name": "abi_encode_tuple_t_address__to_t_address__fromStack_reversed",
												"nativeSrc": "5377:222:2",
												"nodeType": "YulFunctionDefinition",
												"parameters": [
													{
														"name": "headStart",
														"nativeSrc": "5447:9:2",
														"nodeType": "YulTypedName",
														"src": "5447:9:2",
														"type": ""
													},
													{
														"name": "value0",
														"nativeSrc": "5459:6:2",
														"nodeType": "YulTypedName",
														"src": "5459:6:2",
														"type": ""
													}
												],
												"returnVariables": [
													{
														"name": "tail",
														"nativeSrc": "5470:4:2",
														"nodeType": "YulTypedName",
														"src": "5470:4:2",
														"type": ""
													}
												],
												"src": "5377:222:2"
											},
											{
												"body": {
													"nativeSrc": "5694:28:2",
													"nodeType": "YulBlock",
													"src": "5694:28:2",
													"statements": [
														{
															"expression": {
																"arguments": [
																	{
																		"kind": "number",
																		"nativeSrc": "5711:1:2",
																		"nodeType": "YulLiteral",
																		"src": "5711:1:2",
																		"type": "",
																		"value": "0"
																	},
																	{
																		"kind": "number",
																		"nativeSrc": "5714:1:2",
																		"nodeType": "YulLiteral",
																		"src": "5714:1:2",
																		"type": "",
																		"value": "0"
																	}
																],
																"functionName": {
																	"name": "revert",
																	"nativeSrc": "5704:6:2",
																	"nodeType": "YulIdentifier",
																	"src": "5704:6:2"
																},
																"nativeSrc": "5704:12:2",
																"nodeType": "YulFunctionCall",
																"src": "5704:12:2"
															},
															"nativeSrc": "5704:12:2",
															"nodeType": "YulExpressionStatement",
															"src": "5704:12:2"
														}
													]
												},
												"name": "revert_error_1b9f4a0a5773e33b91aa01db23bf8c55fce1411167c872835e7fa00a4f17d46d",
												"nativeSrc": "5605:117:2",
												"nodeType": "YulFunctionDefinition",
												"src": "5605:117:2"
											},
											{
												"body": {
													"nativeSrc": "5817:28:2",
													"nodeType": "YulBlock",
													"src": "5817:28:2",
													"statements": [
														{
															"expression": {
																"arguments": [
																	{
																		"kind": "number",
																		"nativeSrc": "5834:1:2",
																		"nodeType": "YulLiteral",
																		"src": "5834:1:2",
																		"type": "",
																		"value": "0"
																	},
																	{
																		"kind": "number",
																		"nativeSrc": "5837:1:2",
																		"nodeType": "YulLiteral",
																		"src": "5837:1:2",
																		"type": "",
																		"value": "0"
																	}
																],
																"functionName": {
																	"name": "revert",
																	"nativeSrc": "5827:6:2",
																	"nodeType": "YulIdentifier",
																	"src": "5827:6:2"
																},
																"nativeSrc": "5827:12:2",
																"nodeType": "YulFunctionCall",
																"src": "5827:12:2"
															},
															"nativeSrc": "5827:12:2",
															"nodeType": "YulExpressionStatement",
															"src": "5827:12:2"
														}
													]
												},
												"name": "revert_error_987264b3b1d58a9c7f8255e93e81c77d86d6299019c33110a076957a3e06e2ae",
												"nativeSrc": "5728:117:2",
												"nodeType": "YulFunctionDefinition",
												"src": "5728:117:2"
											},
											{
												"body": {
													"nativeSrc": "5879:152:2",
													"nodeType": "YulBlock",
													"src": "5879:152:2",
													"statements": [
														{
															"expression": {
																"arguments": [
																	{
																		"kind": "number",
																		"nativeSrc": "5896:1:2",
																		"nodeType": "YulLiteral",
																		"src": "5896:1:2",
																		"type": "",
																		"value": "0"
																	},
																	{
																		"kind": "number",
																		"nativeSrc": "5899:77:2",
																		"nodeType": "YulLiteral",
																		"src": "5899:77:2",
																		"type": "",
																		"value": "35408467139433450592217433187231851964531694900788300625387963629091585785856"
																	}
																],
																"functionName": {
																	"name": "mstore",
																	"nativeSrc": "5889:6:2",
																	"nodeType": "YulIdentifier",
																	"src": "5889:6:2"
																},
																"nativeSrc": "5889:88:2",
																"nodeType": "YulFunctionCall",
																"src": "5889:88:2"
															},
															"nativeSrc": "5889:88:2",
															"nodeType": "YulExpressionStatement",
															"src": "5889:88:2"
														},
														{
															"expression": {
																"arguments": [
																	{
																		"kind": "number",
																		"nativeSrc": "5993:1:2",
																		"nodeType": "YulLiteral",
																		"src": "5993:1:2",
																		"type": "",
																		"value": "4"
																	},
																	{
																		"kind": "number",
																		"nativeSrc": "5996:4:2",
																		"nodeType": "YulLiteral",
																		"src": "5996:4:2",
																		"type": "",
																		"value": "0x41"
																	}
																],
																"functionName": {
																	"name": "mstore",
																	"nativeSrc": "5986:6:2",
																	"nodeType": "YulIdentifier",
																	"src": "5986:6:2"
																},
																"nativeSrc": "5986:15:2",
																"nodeType": "YulFunctionCall",
																"src": "5986:15:2"
															},
															"nativeSrc": "5986:15:2",
															"nodeType": "YulExpressionStatement",
															"src": "5986:15:2"
														},
														{
															"expression": {
																"arguments": [
																	{
																		"kind": "number",
																		"nativeSrc": "6017:1:2",
																		"nodeType": "YulLiteral",
																		"src": "6017:1:2",
																		"type": "",
																		"value": "0"
																	},
																	{
																		"kind": "number",
																		"nativeSrc": "6020:4:2",
																		"nodeType": "YulLiteral",
																		"src": "6020:4:2",
																		"type": "",
																		"value": "0x24"
																	}
																],
																"functionName": {
																	"name": "revert",
																	"nativeSrc": "6010:6:2",
																	"nodeType": "YulIdentifier",
																	"src": "6010:6:2"
																},
																"nativeSrc": "6010:15:2",
																"nodeType": "YulFunctionCall",
																"src": "6010:15:2"
															},
															"nativeSrc": "6010:15:2",
															"nodeType": "YulExpressionStatement",
															"src": "6010:15:2"
														}
													]
												},
												"name": "panic_error_0x41",
												"nativeSrc": "5851:180:2",
												"nodeType": "YulFunctionDefinition",
												"src": "5851:180:2"
											},
											{
												"body": {
													"nativeSrc": "6080:238:2",
													"nodeType": "YulBlock",
													"src": "6080:238:2",
													"statements": [
														{
															"nativeSrc": "6090:58:2",
															"nodeType": "YulVariableDeclaration",
															"src": "6090:58:2",
															"value": {
																"arguments": [
																	{
																		"name": "memPtr",
																		"nativeSrc": "6112:6:2",
																		"nodeType": "YulIdentifier",
																		"src": "6112:6:2"
																	},
																	{
																		"arguments": [
																			{
																				"name": "size",
																				"nativeSrc": "6142:4:2",
																				"nodeType": "YulIdentifier",
																				"src": "6142:4:2"
																			}
																		],
																		"functionName": {
																			"name": "round_up_to_mul_of_32",
																			"nativeSrc": "6120:21:2",
																			"nodeType": "YulIdentifier",
																			"src": "6120:21:2"
																		},
																		"nativeSrc": "6120:27:2",
																		"nodeType": "YulFunctionCall",
																		"src": "6120:27:2"
																	}
																],
																"functionName": {
																	"name": "add",
																	"nativeSrc": "6108:3:2",
																	"nodeType": "YulIdentifier",
																	"src": "6108:3:2"
																},
																"nativeSrc": "6108:40:2",
																"nodeType": "YulFunctionCall",
																"src": "6108:40:2"
															},
															"variables": [
																{
																	"name": "newFreePtr",
																	"nativeSrc": "6094:10:2",
																	"nodeType": "YulTypedName",
																	"src": "6094:10:2",
																	"type": ""
																}
															]
														},
														{
															"body": {
																"nativeSrc": "6259:22:2",
																"nodeType": "YulBlock",
																"src": "6259:22:2",
																"statements": [
																	{
																		"expression": {
																			"arguments": [],
																			"functionName": {
																				"name": "panic_error_0x41",
																				"nativeSrc": "6261:16:2",
																				"nodeType": "YulIdentifier",
																				"src": "6261:16:2"
																			},
																			"nativeSrc": "6261:18:2",
																			"nodeType": "YulFunctionCall",
																			"src": "6261:18:2"
																		},
																		"nativeSrc": "6261:18:2",
																		"nodeType": "YulExpressionStatement",
																		"src": "6261:18:2"
																	}
																]
															},
															"condition": {
																"arguments": [
																	{
																		"arguments": [
																			{
																				"name": "newFreePtr",
																				"nativeSrc": "6202:10:2",
																				"nodeType": "YulIdentifier",
																				"src": "6202:10:2"
																			},
																			{
																				"kind": "number",
																				"nativeSrc": "6214:18:2",
																				"nodeType": "YulLiteral",
																				"src": "6214:18:2",
																				"type": "",
																				"value": "0xffffffffffffffff"
																			}
																		],
																		"functionName": {
																			"name": "gt",
																			"nativeSrc": "6199:2:2",
																			"nodeType": "YulIdentifier",
																			"src": "6199:2:2"
																		},
																		"nativeSrc": "6199:34:2",
																		"nodeType": "YulFunctionCall",
																		"src": "6199:34:2"
																	},
																	{
																		"arguments": [
																			{
																				"name": "newFreePtr",
																				"nativeSrc": "6238:10:2",
																				"nodeType": "YulIdentifier",
																				"src": "6238:10:2"
																			},
																			{
																				"name": "memPtr",
																				"nativeSrc": "6250:6:2",
																				"nodeType": "YulIdentifier",
																				"src": "6250:6:2"
																			}
																		],
																		"functionName": {
																			"name": "lt",
																			"nativeSrc": "6235:2:2",
																			"nodeType": "YulIdentifier",
																			"src": "6235:2:2"
																		},
																		"nativeSrc": "6235:22:2",
																		"nodeType": "YulFunctionCall",
																		"src": "6235:22:2"
																	}
																],
																"functionName": {
																	"name": "or",
																	"nativeSrc": "6196:2:2",
																	"nodeType": "YulIdentifier",
																	"src": "6196:2:2"
																},
																"nativeSrc": "6196:62:2",
																"nodeType": "YulFunctionCall",
																"src": "6196:62:2"
															},
															"nativeSrc": "6193:88:2",
															"nodeType": "YulIf",
															"src": "6193:88:2"
														},
														{
															"expression": {
																"arguments": [
																	{
																		"kind": "number",
																		"nativeSrc": "6297:2:2",
																		"nodeType": "YulLiteral",
																		"src": "6297:2:2",
																		"type": "",
																		"value": "64"
																	},
																	{
																		"name": "newFreePtr",
																		"nativeSrc": "6301:10:2",
																		"nodeType": "YulIdentifier",
																		"src": "6301:10:2"
																	}
																],
																"functionName": {
																	"name": "mstore",
																	"nativeSrc": "6290:6:2",
																	"nodeType": "YulIdentifier",
																	"src": "6290:6:2"
																},
																"nativeSrc": "6290:22:2",
																"nodeType": "YulFunctionCall",
																"src": "6290:22:2"
															},
															"nativeSrc": "6290:22:2",
															"nodeType": "YulExpressionStatement",
															"src": "6290:22:2"
														}
													]
												},
												"name": "finalize_allocation",
												"nativeSrc": "6037:281:2",
												"nodeType": "YulFunctionDefinition",
												"parameters": [
													{
														"name": "memPtr",
														"nativeSrc": "6066:6:2",
														"nodeType": "YulTypedName",
														"src": "6066:6:2",
														"type": ""
													},
													{
														"name": "size",
														"nativeSrc": "6074:4:2",
														"nodeType": "YulTypedName",
														"src": "6074:4:2",
														"type": ""
													}
												],
												"src": "6037:281:2"
											},
											{
												"body": {
													"nativeSrc": "6365:88:2",
													"nodeType": "YulBlock",
													"src": "6365:88:2",
													"statements": [
														{
															"nativeSrc": "6375:30:2",
															"nodeType": "YulAssignment",
															"src": "6375:30:2",
															"value": {
																"arguments": [],
																"functionName": {
																	"name": "allocate_unbounded",
																	"nativeSrc": "6385:18:2",
																	"nodeType": "YulIdentifier",
																	"src": "6385:18:2"
																},
																"nativeSrc": "6385:20:2",
																"nodeType": "YulFunctionCall",
																"src": "6385:20:2"
															},
															"variableNames": [
																{
																	"name": "memPtr",
																	"nativeSrc": "6375:6:2",
																	"nodeType": "YulIdentifier",
																	"src": "6375:6:2"
																}
															]
														},
														{
															"expression": {
																"arguments": [
																	{
																		"name": "memPtr",
																		"nativeSrc": "6434:6:2",
																		"nodeType": "YulIdentifier",
																		"src": "6434:6:2"
																	},
																	{
																		"name": "size",
																		"nativeSrc": "6442:4:2",
																		"nodeType": "YulIdentifier",
																		"src": "6442:4:2"
																	}
																],
																"functionName": {
																	"name": "finalize_allocation",
																	"nativeSrc": "6414:19:2",
																	"nodeType": "YulIdentifier",
																	"src": "6414:19:2"
																},
																"nativeSrc": "6414:33:2",
																"nodeType": "YulFunctionCall",
																"src": "6414:33:2"
															},
															"nativeSrc": "6414:33:2",
															"nodeType": "YulExpressionStatement",
															"src": "6414:33:2"
														}
													]
												},
												"name": "allocate_memory",
												"nativeSrc": "6324:129:2",
												"nodeType": "YulFunctionDefinition",
												"parameters": [
													{
														"name": "size",
														"nativeSrc": "6349:4:2",
														"nodeType": "YulTypedName",
														"src": "6349:4:2",
														"type": ""
													}
												],
												"returnVariables": [
													{
														"name": "memPtr",
														"nativeSrc": "6358:6:2",
														"nodeType": "YulTypedName",
														"src": "6358:6:2",
														"type": ""
													}
												],
												"src": "6324:129:2"
											},
											{
												"body": {
													"nativeSrc": "6526:241:2",
													"nodeType": "YulBlock",
													"src": "6526:241:2",
													"statements": [
														{
															"body": {
																"nativeSrc": "6631:22:2",
																"nodeType": "YulBlock",
																"src": "6631:22:2",
																"statements": [
																	{
																		"expression": {
																			"arguments": [],
																			"functionName": {
																				"name": "panic_error_0x41",
																				"nativeSrc": "6633:16:2",
																				"nodeType": "YulIdentifier",
																				"src": "6633:16:2"
																			},
																			"nativeSrc": "6633:18:2",
																			"nodeType": "YulFunctionCall",
																			"src": "6633:18:2"
																		},
																		"nativeSrc": "6633:18:2",
																		"nodeType": "YulExpressionStatement",
																		"src": "6633:18:2"
																	}
																]
															},
															"condition": {
																"arguments": [
																	{
																		"name": "length",
																		"nativeSrc": "6603:6:2",
																		"nodeType": "YulIdentifier",
																		"src": "6603:6:2"
																	},
																	{
																		"kind": "number",
																		"nativeSrc": "6611:18:2",
																		"nodeType": "YulLiteral",
																		"src": "6611:18:2",
																		"type": "",
																		"value": "0xffffffffffffffff"
																	}
																],
																"functionName": {
																	"name": "gt",
																	"nativeSrc": "6600:2:2",
																	"nodeType": "YulIdentifier",
																	"src": "6600:2:2"
																},
																"nativeSrc": "6600:30:2",
																"nodeType": "YulFunctionCall",
																"src": "6600:30:2"
															},
															"nativeSrc": "6597:56:2",
															"nodeType": "YulIf",
															"src": "6597:56:2"
														},
														{
															"nativeSrc": "6663:37:2",
															"nodeType": "YulAssignment",
															"src": "6663:37:2",
															"value": {
																"arguments": [
																	{
																		"name": "length",
																		"nativeSrc": "6693:6:2",
																		"nodeType": "YulIdentifier",
																		"src": "6693:6:2"
																	}
																],
																"functionName": {
																	"name": "round_up_to_mul_of_32",
																	"nativeSrc": "6671:21:2",
																	"nodeType": "YulIdentifier",
																	"src": "6671:21:2"
																},
																"nativeSrc": "6671:29:2",
																"nodeType": "YulFunctionCall",
																"src": "6671:29:2"
															},
															"variableNames": [
																{
																	"name": "size",
																	"nativeSrc": "6663:4:2",
																	"nodeType": "YulIdentifier",
																	"src": "6663:4:2"
																}
															]
														},
														{
															"nativeSrc": "6737:23:2",
															"nodeType": "YulAssignment",
															"src": "6737:23:2",
															"value": {
																"arguments": [
																	{
																		"name": "size",
																		"nativeSrc": "6749:4:2",
																		"nodeType": "YulIdentifier",
																		"src": "6749:4:2"
																	},
																	{
																		"kind": "number",
																		"nativeSrc": "6755:4:2",
																		"nodeType": "YulLiteral",
																		"src": "6755:4:2",
																		"type": "",
																		"value": "0x20"
																	}
																],
																"functionName": {
																	"name": "add",
																	"nativeSrc": "6745:3:2",
																	"nodeType": "YulIdentifier",
																	"src": "6745:3:2"
																},
																"nativeSrc": "6745:15:2",
																"nodeType": "YulFunctionCall",
																"src": "6745:15:2"
															},
															"variableNames": [
																{
																	"name": "size",
																	"nativeSrc": "6737:4:2",
																	"nodeType": "YulIdentifier",
																	"src": "6737:4:2"
																}
															]
														}
													]
												},
												"name": "array_allocation_size_t_string_memory_ptr",
												"nativeSrc": "6459:308:2",
												"nodeType": "YulFunctionDefinition",
												"parameters": [
													{
														"name": "length",
														"nativeSrc": "6510:6:2",
														"nodeType": "YulTypedName",
														"src": "6510:6:2",
														"type": ""
													}
												],
												"returnVariables": [
													{
														"name": "size",
														"nativeSrc": "6521:4:2",
														"nodeType": "YulTypedName",
														"src": "6521:4:2",
														"type": ""
													}
												],
												"src": "6459:308:2"
											},
											{
												"body": {
													"nativeSrc": "6837:84:2",
													"nodeType": "YulBlock",
													"src": "6837:84:2",
													"statements": [
														{
															"expression": {
																"arguments": [
																	{
																		"name": "dst",
																		"nativeSrc": "6861:3:2",
																		"nodeType": "YulIdentifier",
																		"src": "6861:3:2"
																	},
																	{
																		"name": "src",
																		"nativeSrc": "6866:3:2",
																		"nodeType": "YulIdentifier",
																		"src": "6866:3:2"
																	},
																	{
																		"name": "length",
																		"nativeSrc": "6871:6:2",
																		"nodeType": "YulIdentifier",
																		"src": "6871:6:2"
																	}
																],
																"functionName": {
																	"name": "calldatacopy",
																	"nativeSrc": "6848:12:2",
																	"nodeType": "YulIdentifier",
																	"src": "6848:12:2"
																},
																"nativeSrc": "6848:30:2",
																"nodeType": "YulFunctionCall",
																"src": "6848:30:2"
															},
															"nativeSrc": "6848:30:2",
															"nodeType": "YulExpressionStatement",
															"src": "6848:30:2"
														},
														{
															"expression": {
																"arguments": [
																	{
																		"arguments": [
																			{
																				"name": "dst",
																				"nativeSrc": "6898:3:2",
																				"nodeType": "YulIdentifier",
																				"src": "6898:3:2"
																			},
																			{
																				"name": "length",
																				"nativeSrc": "6903:6:2",
																				"nodeType": "YulIdentifier",
																				"src": "6903:6:2"
																			}
																		],
																		"functionName": {
																			"name": "add",
																			"nativeSrc": "6894:3:2",
																			"nodeType": "YulIdentifier",
																			"src": "6894:3:2"
																		},
																		"nativeSrc": "6894:16:2",
																		"nodeType": "YulFunctionCall",
																		"src": "6894:16:2"
																	},
																	{
																		"kind": "number",
																		"nativeSrc": "6912:1:2",
																		"nodeType": "YulLiteral",
																		"src": "6912:1:2",
																		"type": "",
																		"value": "0"
																	}
																],
																"functionName": {
																	"name": "mstore",
																	"nativeSrc": "6887:6:2",
																	"nodeType": "YulIdentifier",
																	"src": "6887:6:2"
																},
																"nativeSrc": "6887:27:2",
																"nodeType": "YulFunctionCall",
																"src": "6887:27:2"
															},
															"nativeSrc": "6887:27:2",
															"nodeType": "YulExpressionStatement",
															"src": "6887:27:2"
														}
													]
												},
												"name": "copy_calldata_to_memory_with_cleanup",
												"nativeSrc": "6773:148:2",
												"nodeType": "YulFunctionDefinition",
												"parameters": [
													{
														"name": "src",
														"nativeSrc": "6819:3:2",
														"nodeType": "YulTypedName",
														"src": "6819:3:2",
														"type": ""
													},
													{
														"name": "dst",
														"nativeSrc": "6824:3:2",
														"nodeType": "YulTypedName",
														"src": "6824:3:2",
														"type": ""
													},
													{
														"name": "length",
														"nativeSrc": "6829:6:2",
														"nodeType": "YulTypedName",
														"src": "6829:6:2",
														"type": ""
													}
												],
												"src": "6773:148:2"
											},
											{
												"body": {
													"nativeSrc": "7011:341:2",
													"nodeType": "YulBlock",
													"src": "7011:341:2",
													"statements": [
														{
															"nativeSrc": "7021:75:2",
															"nodeType": "YulAssignment",
															"src": "7021:75:2",
															"value": {
																"arguments": [
																	{
																		"arguments": [
																			{
																				"name": "length",
																				"nativeSrc": "7088:6:2",
																				"nodeType": "YulIdentifier",
																				"src": "7088:6:2"
																			}
																		],
																		"functionName": {
																			"name": "array_allocation_size_t_string_memory_ptr",
																			"nativeSrc": "7046:41:2",
																			"nodeType": "YulIdentifier",
																			"src": "7046:41:2"
																		},
																		"nativeSrc": "7046:49:2",
																		"nodeType": "YulFunctionCall",
																		"src": "7046:49:2"
																	}
																],
																"functionName": {
																	"name": "allocate_memory",
																	"nativeSrc": "7030:15:2",
																	"nodeType": "YulIdentifier",
																	"src": "7030:15:2"
																},
																"nativeSrc": "7030:66:2",
																"nodeType": "YulFunctionCall",
																"src": "7030:66:2"
															},
															"variableNames": [
																{
																	"name": "array",
																	"nativeSrc": "7021:5:2",
																	"nodeType": "YulIdentifier",
																	"src": "7021:5:2"
																}
															]
														},
														{
															"expression": {
																"arguments": [
																	{
																		"name": "array",
																		"nativeSrc": "7112:5:2",
																		"nodeType": "YulIdentifier",
																		"src": "7112:5:2"
																	},
																	{
																		"name": "length",
																		"nativeSrc": "7119:6:2",
																		"nodeType": "YulIdentifier",
																		"src": "7119:6:2"
																	}
																],
																"functionName": {
																	"name": "mstore",
																	"nativeSrc": "7105:6:2",
																	"nodeType": "YulIdentifier",
																	"src": "7105:6:2"
																},
																"nativeSrc": "7105:21:2",
																"nodeType": "YulFunctionCall",
																"src": "7105:21:2"
															},
															"nativeSrc": "7105:21:2",
															"nodeType": "YulExpressionStatement",
															"src": "7105:21:2"
														},
														{
															"nativeSrc": "7135:27:2",
															"nodeType": "YulVariableDeclaration",
															"src": "7135:27:2",
															"value": {
																"arguments": [
																	{
																		"name": "array",
																		"nativeSrc": "7150:5:2",
																		"nodeType": "YulIdentifier",
																		"src": "7150:5:2"
																	},
																	{
																		"kind": "number",
																		"nativeSrc": "7157:4:2",
																		"nodeType": "YulLiteral",
																		"src": "7157:4:2",
																		"type": "",
																		"value": "0x20"
																	}
																],
																"functionName": {
																	"name": "add",
																	"nativeSrc": "7146:3:2",
																	"nodeType": "YulIdentifier",
																	"src": "7146:3:2"
																},
																"nativeSrc": "7146:16:2",
																"nodeType": "YulFunctionCall",
																"src": "7146:16:2"
															},
															"variables": [
																{
																	"name": "dst",
																	"nativeSrc": "7139:3:2",
																	"nodeType": "YulTypedName",
																	"src": "7139:3:2",
																	"type": ""
																}
															]
														},
														{
															"body": {
																"nativeSrc": "7200:83:2",
																"nodeType": "YulBlock",
																"src": "7200:83:2",
																"statements": [
																	{
																		"expression": {
																			"arguments": [],
																			"functionName": {
																				"name": "revert_error_987264b3b1d58a9c7f8255e93e81c77d86d6299019c33110a076957a3e06e2ae",
																				"nativeSrc": "7202:77:2",
																				"nodeType": "YulIdentifier",
																				"src": "7202:77:2"
																			},
																			"nativeSrc": "7202:79:2",
																			"nodeType": "YulFunctionCall",
																			"src": "7202:79:2"
																		},
																		"nativeSrc": "7202:79:2",
																		"nodeType": "YulExpressionStatement",
																		"src": "7202:79:2"
																	}
																]
															},
															"condition": {
																"arguments": [
																	{
																		"arguments": [
																			{
																				"name": "src",
																				"nativeSrc": "7181:3:2",
																				"nodeType": "YulIdentifier",
																				"src": "7181:3:2"
																			},
																			{
																				"name": "length",
																				"nativeSrc": "7186:6:2",
																				"nodeType": "YulIdentifier",
																				"src": "7186:6:2"
																			}
																		],
																		"functionName": {
																			"name": "add",
																			"nativeSrc": "7177:3:2",
																			"nodeType": "YulIdentifier",
																			"src": "7177:3:2"
																		},
																		"nativeSrc": "7177:16:2",
																		"nodeType": "YulFunctionCall",
																		"src": "7177:16:2"
																	},
																	{
																		"name": "end",
																		"nativeSrc": "7195:3:2",
																		"nodeType": "YulIdentifier",
																		"src": "7195:3:2"
																	}
																],
																"functionName": {
																	"name": "gt",
																	"nativeSrc": "7174:2:2",
																	"nodeType": "YulIdentifier",
																	"src": "7174:2:2"
																},
																"nativeSrc": "7174:25:2",
																"nodeType": "YulFunctionCall",
																"src": "7174:25:2"
															},
															"nativeSrc": "7171:112:2",
															"nodeType": "YulIf",
															"src": "7171:112:2"
														},
														{
															"expression": {
																"arguments": [
																	{
																		"name": "src",
																		"nativeSrc": "7329:3:2",
																		"nodeType": "YulIdentifier",
																		"src": "7329:3:2"
																	},
																	{
																		"name": "dst",
																		"nativeSrc": "7334:3:2",
																		"nodeType": "YulIdentifier",
																		"src": "7334:3:2"
																	},
																	{
																		"name": "length",
																		"nativeSrc": "7339:6:2",
																		"nodeType": "YulIdentifier",
																		"src": "7339:6:2"
																	}
																],
																"functionName": {
																	"name": "copy_calldata_to_memory_with_cleanup",
																	"nativeSrc": "7292:36:2",
																	"nodeType": "YulIdentifier",
																	"src": "7292:36:2"
																},
																"nativeSrc": "7292:54:2",
																"nodeType": "YulFunctionCall",
																"src": "7292:54:2"
															},
															"nativeSrc": "7292:54:2",
															"nodeType": "YulExpressionStatement",
															"src": "7292:54:2"
														}
													]
												},
												"name": "abi_decode_available_length_t_string_memory_ptr",
												"nativeSrc": "6927:425:2",
												"nodeType": "YulFunctionDefinition",
												"parameters": [
													{
														"name": "src",
														"nativeSrc": "6984:3:2",
														"nodeType": "YulTypedName",
														"src": "6984:3:2",
														"type": ""
													},
													{
														"name": "length",
														"nativeSrc": "6989:6:2",
														"nodeType": "YulTypedName",
														"src": "6989:6:2",
														"type": ""
													},
													{
														"name": "end",
														"nativeSrc": "6997:3:2",
														"nodeType": "YulTypedName",
														"src": "6997:3:2",
														"type": ""
													}
												],
												"returnVariables": [
													{
														"name": "array",
														"nativeSrc": "7005:5:2",
														"nodeType": "YulTypedName",
														"src": "7005:5:2",
														"type": ""
													}
												],
												"src": "6927:425:2"
											},
											{
												"body": {
													"nativeSrc": "7434:278:2",
													"nodeType": "YulBlock",
													"src": "7434:278:2",
													"statements": [
														{
															"body": {
																"nativeSrc": "7483:83:2",
																"nodeType": "YulBlock",
																"src": "7483:83:2",
																"statements": [
																	{
																		"expression": {
																			"arguments": [],
																			"functionName": {
																				"name": "revert_error_1b9f4a0a5773e33b91aa01db23bf8c55fce1411167c872835e7fa00a4f17d46d",
																				"nativeSrc": "7485:77:2",
																				"nodeType": "YulIdentifier",
																				"src": "7485:77:2"
																			},
																			"nativeSrc": "7485:79:2",
																			"nodeType": "YulFunctionCall",
																			"src": "7485:79:2"
																		},
																		"nativeSrc": "7485:79:2",
																		"nodeType": "YulExpressionStatement",
																		"src": "7485:79:2"
																	}
																]
															},
															"condition": {
																"arguments": [
																	{
																		"arguments": [
																			{
																				"arguments": [
																					{
																						"name": "offset",
																						"nativeSrc": "7462:6:2",
																						"nodeType": "YulIdentifier",
																						"src": "7462:6:2"
																					},
																					{
																						"kind": "number",
																						"nativeSrc": "7470:4:2",
																						"nodeType": "YulLiteral",
																						"src": "7470:4:2",
																						"type": "",
																						"value": "0x1f"
																					}
																				],
																				"functionName": {
																					"name": "add",
																					"nativeSrc": "7458:3:2",
																					"nodeType": "YulIdentifier",
																					"src": "7458:3:2"
																				},
																				"nativeSrc": "7458:17:2",
																				"nodeType": "YulFunctionCall",
																				"src": "7458:17:2"
																			},
																			{
																				"name": "end",
																				"nativeSrc": "7477:3:2",
																				"nodeType": "YulIdentifier",
																				"src": "7477:3:2"
																			}
																		],
																		"functionName": {
																			"name": "slt",
																			"nativeSrc": "7454:3:2",
																			"nodeType": "YulIdentifier",
																			"src": "7454:3:2"
																		},
																		"nativeSrc": "7454:27:2",
																		"nodeType": "YulFunctionCall",
																		"src": "7454:27:2"
																	}
																],
																"functionName": {
																	"name": "iszero",
																	"nativeSrc": "7447:6:2",
																	"nodeType": "YulIdentifier",
																	"src": "7447:6:2"
																},
																"nativeSrc": "7447:35:2",
																"nodeType": "YulFunctionCall",
																"src": "7447:35:2"
															},
															"nativeSrc": "7444:122:2",
															"nodeType": "YulIf",
															"src": "7444:122:2"
														},
														{
															"nativeSrc": "7575:34:2",
															"nodeType": "YulVariableDeclaration",
															"src": "7575:34:2",
															"value": {
																"arguments": [
																	{
																		"name": "offset",
																		"nativeSrc": "7602:6:2",
																		"nodeType": "YulIdentifier",
																		"src": "7602:6:2"
																	}
																],
																"functionName": {
																	"name": "calldataload",
																	"nativeSrc": "7589:12:2",
																	"nodeType": "YulIdentifier",
																	"src": "7589:12:2"
																},
																"nativeSrc": "7589:20:2",
																"nodeType": "YulFunctionCall",
																"src": "7589:20:2"
															},
															"variables": [
																{
																	"name": "length",
																	"nativeSrc": "7579:6:2",
																	"nodeType": "YulTypedName",
																	"src": "7579:6:2",
																	"type": ""
																}
															]
														},
														{
															"nativeSrc": "7618:88:2",
															"nodeType": "YulAssignment",
															"src": "7618:88:2",
															"value": {
																"arguments": [
																	{
																		"arguments": [
																			{
																				"name": "offset",
																				"nativeSrc": "7679:6:2",
																				"nodeType": "YulIdentifier",
																				"src": "7679:6:2"
																			},
																			{
																				"kind": "number",
																				"nativeSrc": "7687:4:2",
																				"nodeType": "YulLiteral",
																				"src": "7687:4:2",
																				"type": "",
																				"value": "0x20"
																			}
																		],
																		"functionName": {
																			"name": "add",
																			"nativeSrc": "7675:3:2",
																			"nodeType": "YulIdentifier",
																			"src": "7675:3:2"
																		},
																		"nativeSrc": "7675:17:2",
																		"nodeType": "YulFunctionCall",
																		"src": "7675:17:2"
																	},
																	{
																		"name": "length",
																		"nativeSrc": "7694:6:2",
																		"nodeType": "YulIdentifier",
																		"src": "7694:6:2"
																	},
																	{
																		"name": "end",
																		"nativeSrc": "7702:3:2",
																		"nodeType": "YulIdentifier",
																		"src": "7702:3:2"
																	}
																],
																"functionName": {
																	"name": "abi_decode_available_length_t_string_memory_ptr",
																	"nativeSrc": "7627:47:2",
																	"nodeType": "YulIdentifier",
																	"src": "7627:47:2"
																},
																"nativeSrc": "7627:79:2",
																"nodeType": "YulFunctionCall",
																"src": "7627:79:2"
															},
															"variableNames": [
																{
																	"name": "array",
																	"nativeSrc": "7618:5:2",
																	"nodeType": "YulIdentifier",
																	"src": "7618:5:2"
																}
															]
														}
													]
												},
												"name": "abi_decode_t_string_memory_ptr",
												"nativeSrc": "7372:340:2",
												"nodeType": "YulFunctionDefinition",
												"parameters": [
													{
														"name": "offset",
														"nativeSrc": "7412:6:2",
														"nodeType": "YulTypedName",
														"src": "7412:6:2",
														"type": ""
													},
													{
														"name": "end",
														"nativeSrc": "7420:3:2",
														"nodeType": "YulTypedName",
														"src": "7420:3:2",
														"type": ""
													}
												],
												"returnVariables": [
													{
														"name": "array",
														"nativeSrc": "7428:5:2",
														"nodeType": "YulTypedName",
														"src": "7428:5:2",
														"type": ""
													}
												],
												"src": "7372:340:2"
											},
											{
												"body": {
													"nativeSrc": "7774:56:2",
													"nodeType": "YulBlock",
													"src": "7774:56:2",
													"statements": [
														{
															"body": {
																"nativeSrc": "7808:16:2",
																"nodeType": "YulBlock",
																"src": "7808:16:2",
																"statements": [
																	{
																		"expression": {
																			"arguments": [
																				{
																					"kind": "number",
																					"nativeSrc": "7817:1:2",
																					"nodeType": "YulLiteral",
																					"src": "7817:1:2",
																					"type": "",
																					"value": "0"
																				},
																				{
																					"kind": "number",
																					"nativeSrc": "7820:1:2",
																					"nodeType": "YulLiteral",
																					"src": "7820:1:2",
																					"type": "",
																					"value": "0"
																				}
																			],
																			"functionName": {
																				"name": "revert",
																				"nativeSrc": "7810:6:2",
																				"nodeType": "YulIdentifier",
																				"src": "7810:6:2"
																			},
																			"nativeSrc": "7810:12:2",
																			"nodeType": "YulFunctionCall",
																			"src": "7810:12:2"
																		},
																		"nativeSrc": "7810:12:2",
																		"nodeType": "YulExpressionStatement",
																		"src": "7810:12:2"
																	}
																]
															},
															"condition": {
																"arguments": [
																	{
																		"arguments": [
																			{
																				"name": "value",
																				"nativeSrc": "7797:5:2",
																				"nodeType": "YulIdentifier",
																				"src": "7797:5:2"
																			},
																			{
																				"kind": "number",
																				"nativeSrc": "7804:1:2",
																				"nodeType": "YulLiteral",
																				"src": "7804:1:2",
																				"type": "",
																				"value": "3"
																			}
																		],
																		"functionName": {
																			"name": "lt",
																			"nativeSrc": "7794:2:2",
																			"nodeType": "YulIdentifier",
																			"src": "7794:2:2"
																		},
																		"nativeSrc": "7794:12:2",
																		"nodeType": "YulFunctionCall",
																		"src": "7794:12:2"
																	}
																],
																"functionName": {
																	"name": "iszero",
																	"nativeSrc": "7787:6:2",
																	"nodeType": "YulIdentifier",
																	"src": "7787:6:2"
																},
																"nativeSrc": "7787:20:2",
																"nodeType": "YulFunctionCall",
																"src": "7787:20:2"
															},
															"nativeSrc": "7784:40:2",
															"nodeType": "YulIf",
															"src": "7784:40:2"
														}
													]
												},
												"name": "validator_revert_t_enum$_ConsentType_$8",
												"nativeSrc": "7718:112:2",
												"nodeType": "YulFunctionDefinition",
												"parameters": [
													{
														"name": "value",
														"nativeSrc": "7767:5:2",
														"nodeType": "YulTypedName",
														"src": "7767:5:2",
														"type": ""
													}
												],
												"src": "7718:112:2"
											},
											{
												"body": {
													"nativeSrc": "7901:100:2",
													"nodeType": "YulBlock",
													"src": "7901:100:2",
													"statements": [
														{
															"nativeSrc": "7911:29:2",
															"nodeType": "YulAssignment",
															"src": "7911:29:2",
															"value": {
																"arguments": [
																	{
																		"name": "offset",
																		"nativeSrc": "7933:6:2",
																		"nodeType": "YulIdentifier",
																		"src": "7933:6:2"
																	}
																],
																"functionName": {
																	"name": "calldataload",
																	"nativeSrc": "7920:12:2",
																	"nodeType": "YulIdentifier",
																	"src": "7920:12:2"
																},
																"nativeSrc": "7920:20:2",
																"nodeType": "YulFunctionCall",
																"src": "7920:20:2"
															},
															"variableNames": [
																{
																	"name": "value",
																	"nativeSrc": "7911:5:2",
																	"nodeType": "YulIdentifier",
																	"src": "7911:5:2"
																}
															]
														},
														{
															"expression": {
																"arguments": [
																	{
																		"name": "value",
																		"nativeSrc": "7989:5:2",
																		"nodeType": "YulIdentifier",
																		"src": "7989:5:2"
																	}
																],
																"functionName": {
																	"name": "validator_revert_t_enum$_ConsentType_$8",
																	"nativeSrc": "7949:39:2",
																	"nodeType": "YulIdentifier",
																	"src": "7949:39:2"
																},
																"nativeSrc": "7949:46:2",
																"nodeType": "YulFunctionCall",
																"src": "7949:46:2"
															},
															"nativeSrc": "7949:46:2",
															"nodeType": "YulExpressionStatement",
															"src": "7949:46:2"
														}
													]
												},
												"name": "abi_decode_t_enum$_ConsentType_$8",
												"nativeSrc": "7836:165:2",
												"nodeType": "YulFunctionDefinition",
												"parameters": [
													{
														"name": "offset",
														"nativeSrc": "7879:6:2",
														"nodeType": "YulTypedName",
														"src": "7879:6:2",
														"type": ""
													},
													{
														"name": "end",
														"nativeSrc": "7887:3:2",
														"nodeType": "YulTypedName",
														"src": "7887:3:2",
														"type": ""
													}
												],
												"returnVariables": [
													{
														"name": "value",
														"nativeSrc": "7895:5:2",
														"nodeType": "YulTypedName",
														"src": "7895:5:2",
														"type": ""
													}
												],
												"src": "7836:165:2"
											},
											{
												"body": {
													"nativeSrc": "8130:702:2",
													"nodeType": "YulBlock",
													"src": "8130:702:2",
													"statements": [
														{
															"body": {
																"nativeSrc": "8176:83:2",
																"nodeType": "YulBlock",
																"src": "8176:83:2",
																"statements": [
																	{
																		"expression": {
																			"arguments": [],
																			"functionName": {
																				"name": "revert_error_dbdddcbe895c83990c08b3492a0e83918d802a52331272ac6fdb6a7c4aea3b1b",
																				"nativeSrc": "8178:77:2",
																				"nodeType": "YulIdentifier",
																				"src": "8178:77:2"
																			},
																			"nativeSrc": "8178:79:2",
																			"nodeType": "YulFunctionCall",
																			"src": "8178:79:2"
																		},
																		"nativeSrc": "8178:79:2",
																		"nodeType": "YulExpressionStatement",
																		"src": "8178:79:2"
																	}
																]
															},
															"condition": {
																"arguments": [
																	{
																		"arguments": [
																			{
																				"name": "dataEnd",
																				"nativeSrc": "8151:7:2",
																				"nodeType": "YulIdentifier",
																				"src": "8151:7:2"
																			},
																			{
																				"name": "headStart",
																				"nativeSrc": "8160:9:2",
																				"nodeType": "YulIdentifier",
																				"src": "8160:9:2"
																			}
																		],
																		"functionName": {
																			"name": "sub",
																			"nativeSrc": "8147:3:2",
																			"nodeType": "YulIdentifier",
																			"src": "8147:3:2"
																		},
																		"nativeSrc": "8147:23:2",
																		"nodeType": "YulFunctionCall",
																		"src": "8147:23:2"
																	},
																	{
																		"kind": "number",
																		"nativeSrc": "8172:2:2",
																		"nodeType": "YulLiteral",
																		"src": "8172:2:2",
																		"type": "",
																		"value": "96"
																	}
																],
																"functionName": {
																	"name": "slt",
																	"nativeSrc": "8143:3:2",
																	"nodeType": "YulIdentifier",
																	"src": "8143:3:2"
																},
																"nativeSrc": "8143:32:2",
																"nodeType": "YulFunctionCall",
																"src": "8143:32:2"
															},
															"nativeSrc": "8140:119:2",
															"nodeType": "YulIf",
															"src": "8140:119:2"
														},
														{
															"nativeSrc": "8269:117:2",
															"nodeType": "YulBlock",
															"src": "8269:117:2",
															"statements": [
																{
																	"nativeSrc": "8284:15:2",
																	"nodeType": "YulVariableDeclaration",
																	"src": "8284:15:2",
																	"value": {
																		"kind": "number",
																		"nativeSrc": "8298:1:2",
																		"nodeType": "YulLiteral",
																		"src": "8298:1:2",
																		"type": "",
																		"value": "0"
																	},
																	"variables": [
																		{
																			"name": "offset",
																			"nativeSrc": "8288:6:2",
																			"nodeType": "YulTypedName",
																			"src": "8288:6:2",
																			"type": ""
																		}
																	]
																},
																{
																	"nativeSrc": "8313:63:2",
																	"nodeType": "YulAssignment",
																	"src": "8313:63:2",
																	"value": {
																		"arguments": [
																			{
																				"arguments": [
																					{
																						"name": "headStart",
																						"nativeSrc": "8348:9:2",
																						"nodeType": "YulIdentifier",
																						"src": "8348:9:2"
																					},
																					{
																						"name": "offset",
																						"nativeSrc": "8359:6:2",
																						"nodeType": "YulIdentifier",
																						"src": "8359:6:2"
																					}
																				],
																				"functionName": {
																					"name": "add",
																					"nativeSrc": "8344:3:2",
																					"nodeType": "YulIdentifier",
																					"src": "8344:3:2"
																				},
																				"nativeSrc": "8344:22:2",
																				"nodeType": "YulFunctionCall",
																				"src": "8344:22:2"
																			},
																			{
																				"name": "dataEnd",
																				"nativeSrc": "8368:7:2",
																				"nodeType": "YulIdentifier",
																				"src": "8368:7:2"
																			}
																		],
																		"functionName": {
																			"name": "abi_decode_t_address",
																			"nativeSrc": "8323:20:2",
																			"nodeType": "YulIdentifier",
																			"src": "8323:20:2"
																		},
																		"nativeSrc": "8323:53:2",
																		"nodeType": "YulFunctionCall",
																		"src": "8323:53:2"
																	},
																	"variableNames": [
																		{
																			"name": "value0",
																			"nativeSrc": "8313:6:2",
																			"nodeType": "YulIdentifier",
																			"src": "8313:6:2"
																		}
																	]
																}
															]
														},
														{
															"nativeSrc": "8396:288:2",
															"nodeType": "YulBlock",
															"src": "8396:288:2",
															"statements": [
																{
																	"nativeSrc": "8411:46:2",
																	"nodeType": "YulVariableDeclaration",
																	"src": "8411:46:2",
																	"value": {
																		"arguments": [
																			{
																				"arguments": [
																					{
																						"name": "headStart",
																						"nativeSrc": "8442:9:2",
																						"nodeType": "YulIdentifier",
																						"src": "8442:9:2"
																					},
																					{
																						"kind": "number",
																						"nativeSrc": "8453:2:2",
																						"nodeType": "YulLiteral",
																						"src": "8453:2:2",
																						"type": "",
																						"value": "32"
																					}
																				],
																				"functionName": {
																					"name": "add",
																					"nativeSrc": "8438:3:2",
																					"nodeType": "YulIdentifier",
																					"src": "8438:3:2"
																				},
																				"nativeSrc": "8438:18:2",
																				"nodeType": "YulFunctionCall",
																				"src": "8438:18:2"
																			}
																		],
																		"functionName": {
																			"name": "calldataload",
																			"nativeSrc": "8425:12:2",
																			"nodeType": "YulIdentifier",
																			"src": "8425:12:2"
																		},
																		"nativeSrc": "8425:32:2",
																		"nodeType": "YulFunctionCall",
																		"src": "8425:32:2"
																	},
																	"variables": [
																		{
																			"name": "offset",
																			"nativeSrc": "8415:6:2",
																			"nodeType": "YulTypedName",
																			"src": "8415:6:2",
																			"type": ""
																		}
																	]
																},
																{
																	"body": {
																		"nativeSrc": "8504:83:2",
																		"nodeType": "YulBlock",
																		"src": "8504:83:2",
																		"statements": [
																			{
																				"expression": {
																					"arguments": [],
																					"functionName": {
																						"name": "revert_error_c1322bf8034eace5e0b5c7295db60986aa89aae5e0ea0873e4689e076861a5db",
																						"nativeSrc": "8506:77:2",
																						"nodeType": "YulIdentifier",
																						"src": "8506:77:2"
																					},
																					"nativeSrc": "8506:79:2",
																					"nodeType": "YulFunctionCall",
																					"src": "8506:79:2"
																				},
																				"nativeSrc": "8506:79:2",
																				"nodeType": "YulExpressionStatement",
																				"src": "8506:79:2"
																			}
																		]
																	},
																	"condition": {
																		"arguments": [
																			{
																				"name": "offset",
																				"nativeSrc": "8476:6:2",
																				"nodeType": "YulIdentifier",
																				"src": "8476:6:2"
																			},
																			{
																				"kind": "number",
																				"nativeSrc": "8484:18:2",
																				"nodeType": "YulLiteral",
																				"src": "8484:18:2",
																				"type": "",
																				"value": "0xffffffffffffffff"
																			}
																		],
																		"functionName": {
																			"name": "gt",
																			"nativeSrc": "8473:2:2",
																			"nodeType": "YulIdentifier",
																			"src": "8473:2:2"
																		},
																		"nativeSrc": "8473:30:2",
																		"nodeType": "YulFunctionCall",
																		"src": "8473:30:2"
																	},
																	"nativeSrc": "8470:117:2",
																	"nodeType": "YulIf",
																	"src": "8470:117:2"
																},
																{
																	"nativeSrc": "8601:73:2",
																	"nodeType": "YulAssignment",
																	"src": "8601:73:2",
																	"value": {
																		"arguments": [
																			{
																				"arguments": [
																					{
																						"name": "headStart",
																						"nativeSrc": "8646:9:2",
																						"nodeType": "YulIdentifier",
																						"src": "8646:9:2"
																					},
																					{
																						"name": "offset",
																						"nativeSrc": "8657:6:2",
																						"nodeType": "YulIdentifier",
																						"src": "8657:6:2"
																					}
																				],
																				"functionName": {
																					"name": "add",
																					"nativeSrc": "8642:3:2",
																					"nodeType": "YulIdentifier",
																					"src": "8642:3:2"
																				},
																				"nativeSrc": "8642:22:2",
																				"nodeType": "YulFunctionCall",
																				"src": "8642:22:2"
																			},
																			{
																				"name": "dataEnd",
																				"nativeSrc": "8666:7:2",
																				"nodeType": "YulIdentifier",
																				"src": "8666:7:2"
																			}
																		],
																		"functionName": {
																			"name": "abi_decode_t_string_memory_ptr",
																			"nativeSrc": "8611:30:2",
																			"nodeType": "YulIdentifier",
																			"src": "8611:30:2"
																		},
																		"nativeSrc": "8611:63:2",
																		"nodeType": "YulFunctionCall",
																		"src": "8611:63:2"
																	},
																	"variableNames": [
																		{
																			"name": "value1",
																			"nativeSrc": "8601:6:2",
																			"nodeType": "YulIdentifier",
																			"src": "8601:6:2"
																		}
																	]
																}
															]
														},
														{
															"nativeSrc": "8694:131:2",
															"nodeType": "YulBlock",
															"src": "8694:131:2",
															"statements": [
																{
																	"nativeSrc": "8709:16:2",
																	"nodeType": "YulVariableDeclaration",
																	"src": "8709:16:2",
																	"value": {
																		"kind": "number",
																		"nativeSrc": "8723:2:2",
																		"nodeType": "YulLiteral",
																		"src": "8723:2:2",
																		"type": "",
																		"value": "64"
																	},
																	"variables": [
																		{
																			"name": "offset",
																			"nativeSrc": "8713:6:2",
																			"nodeType": "YulTypedName",
																			"src": "8713:6:2",
																			"type": ""
																		}
																	]
																},
																{
																	"nativeSrc": "8739:76:2",
																	"nodeType": "YulAssignment",
																	"src": "8739:76:2",
																	"value": {
																		"arguments": [
																			{
																				"arguments": [
																					{
																						"name": "headStart",
																						"nativeSrc": "8787:9:2",
																						"nodeType": "YulIdentifier",
																						"src": "8787:9:2"
																					},
																					{
																						"name": "offset",
																						"nativeSrc": "8798:6:2",
																						"nodeType": "YulIdentifier",
																						"src": "8798:6:2"
																					}
																				],
																				"functionName": {
																					"name": "add",
																					"nativeSrc": "8783:3:2",
																					"nodeType": "YulIdentifier",
																					"src": "8783:3:2"
																				},
																				"nativeSrc": "8783:22:2",
																				"nodeType": "YulFunctionCall",
																				"src": "8783:22:2"
																			},
																			{
																				"name": "dataEnd",
																				"nativeSrc": "8807:7:2",
																				"nodeType": "YulIdentifier",
																				"src": "8807:7:2"
																			}
																		],
																		"functionName": {
																			"name": "abi_decode_t_enum$_ConsentType_$8",
																			"nativeSrc": "8749:33:2",
																			"nodeType": "YulIdentifier",
																			"src": "8749:33:2"
																		},
																		"nativeSrc": "8749:66:2",
																		"nodeType": "YulFunctionCall",
																		"src": "8749:66:2"
																	},
																	"variableNames": [
																		{
																			"name": "value2",
																			"nativeSrc": "8739:6:2",
																			"nodeType": "YulIdentifier",
																			"src": "8739:6:2"
																		}
																	]
																}
															]
														}
													]
												},
												"name": "abi_decode_tuple_t_addresst_string_memory_ptrt_enum$_ConsentType_$8",
												"nativeSrc": "8007:825:2",
												"nodeType": "YulFunctionDefinition",
												"parameters": [
													{
														"name": "headStart",
														"nativeSrc": "8084:9:2",
														"nodeType": "YulTypedName",
														"src": "8084:9:2",
														"type": ""
													},
													{
														"name": "dataEnd",
														"nativeSrc": "8095:7:2",
														"nodeType": "YulTypedName",
														"src": "8095:7:2",
														"type": ""
													}
												],
												"returnVariables": [
													{
														"name": "value0",
														"nativeSrc": "8107:6:2",
														"nodeType": "YulTypedName",
														"src": "8107:6:2",
														"type": ""
													},
													{
														"name": "value1",
														"nativeSrc": "8115:6:2",
														"nodeType": "YulTypedName",
														"src": "8115:6:2",
														"type": ""
													},
													{
														"name": "value2",
														"nativeSrc": "8123:6:2",
														"nodeType": "YulTypedName",
														"src": "8123:6:2",
														"type": ""
													}
												],
												"src": "8007:825:2"
											},
											{
												"body": {
													"nativeSrc": "8883:32:2",
													"nodeType": "YulBlock",
													"src": "8883:32:2",
													"statements": [
														{
															"nativeSrc": "8893:16:2",
															"nodeType": "YulAssignment",
															"src": "8893:16:2",
															"value": {
																"name": "value",
																"nativeSrc": "8904:5:2",
																"nodeType": "YulIdentifier",
																"src": "8904:5:2"
															},
															"variableNames": [
																{
																	"name": "cleaned",
																	"nativeSrc": "8893:7:2",
																	"nodeType": "YulIdentifier",
																	"src": "8893:7:2"
																}
															]
														}
													]
												},
												"name": "cleanup_t_uint256",
												"nativeSrc": "8838:77:2",
												"nodeType": "YulFunctionDefinition",
												"parameters": [
													{
														"name": "value",
														"nativeSrc": "8865:5:2",
														"nodeType": "YulTypedName",
														"src": "8865:5:2",
														"type": ""
													}
												],
												"returnVariables": [
													{
														"name": "cleaned",
														"nativeSrc": "8875:7:2",
														"nodeType": "YulTypedName",
														"src": "8875:7:2",
														"type": ""
													}
												],
												"src": "8838:77:2"
											},
											{
												"body": {
													"nativeSrc": "8964:79:2",
													"nodeType": "YulBlock",
													"src": "8964:79:2",
													"statements": [
														{
															"body": {
																"nativeSrc": "9021:16:2",
																"nodeType": "YulBlock",
																"src": "9021:16:2",
																"statements": [
																	{
																		"expression": {
																			"arguments": [
																				{
																					"kind": "number",
																					"nativeSrc": "9030:1:2",
																					"nodeType": "YulLiteral",
																					"src": "9030:1:2",
																					"type": "",
																					"value": "0"
																				},
																				{
																					"kind": "number",
																					"nativeSrc": "9033:1:2",
																					"nodeType": "YulLiteral",
																					"src": "9033:1:2",
																					"type": "",
																					"value": "0"
																				}
																			],
																			"functionName": {
																				"name": "revert",
																				"nativeSrc": "9023:6:2",
																				"nodeType": "YulIdentifier",
																				"src": "9023:6:2"
																			},
																			"nativeSrc": "9023:12:2",
																			"nodeType": "YulFunctionCall",
																			"src": "9023:12:2"
																		},
																		"nativeSrc": "9023:12:2",
																		"nodeType": "YulExpressionStatement",
																		"src": "9023:12:2"
																	}
																]
															},
															"condition": {
																"arguments": [
																	{
																		"arguments": [
																			{
																				"name": "value",
																				"nativeSrc": "8987:5:2",
																				"nodeType": "YulIdentifier",
																				"src": "8987:5:2"
																			},
																			{
																				"arguments": [
																					{
																						"name": "value",
																						"nativeSrc": "9012:5:2",
																						"nodeType": "YulIdentifier",
																						"src": "9012:5:2"
																					}
																				],
																				"functionName": {
																					"name": "cleanup_t_uint256",
																					"nativeSrc": "8994:17:2",
																					"nodeType": "YulIdentifier",
																					"src": "8994:17:2"
																				},
																				"nativeSrc": "8994:24:2",
																				"nodeType": "YulFunctionCall",
																				"src": "8994:24:2"
																			}
																		],
																		"functionName": {
																			"name": "eq",
																			"nativeSrc": "8984:2:2",
																			"nodeType": "YulIdentifier",
																			"src": "8984:2:2"
																		},
																		"nativeSrc": "8984:35:2",
																		"nodeType": "YulFunctionCall",
																		"src": "8984:35:2"
																	}
																],
																"functionName": {
																	"name": "iszero",
																	"nativeSrc": "8977:6:2",
																	"nodeType": "YulIdentifier",
																	"src": "8977:6:2"
																},
																"nativeSrc": "8977:43:2",
																"nodeType": "YulFunctionCall",
																"src": "8977:43:2"
															},
															"nativeSrc": "8974:63:2",
															"nodeType": "YulIf",
															"src": "8974:63:2"
														}
													]
												},
												"name": "validator_revert_t_uint256",
												"nativeSrc": "8921:122:2",
												"nodeType": "YulFunctionDefinition",
												"parameters": [
													{
														"name": "value",
														"nativeSrc": "8957:5:2",
														"nodeType": "YulTypedName",
														"src": "8957:5:2",
														"type": ""
													}
												],
												"src": "8921:122:2"
											},
											{
												"body": {
													"nativeSrc": "9101:87:2",
													"nodeType": "YulBlock",
													"src": "9101:87:2",
													"statements": [
														{
															"nativeSrc": "9111:29:2",
															"nodeType": "YulAssignment",
															"src": "9111:29:2",
															"value": {
																"arguments": [
																	{
																		"name": "offset",
																		"nativeSrc": "9133:6:2",
																		"nodeType": "YulIdentifier",
																		"src": "9133:6:2"
																	}
																],
																"functionName": {
																	"name": "calldataload",
																	"nativeSrc": "9120:12:2",
																	"nodeType": "YulIdentifier",
																	"src": "9120:12:2"
																},
																"nativeSrc": "9120:20:2",
																"nodeType": "YulFunctionCall",
																"src": "9120:20:2"
															},
															"variableNames": [
																{
																	"name": "value",
																	"nativeSrc": "9111:5:2",
																	"nodeType": "YulIdentifier",
																	"src": "9111:5:2"
																}
															]
														},
														{
															"expression": {
																"arguments": [
																	{
																		"name": "value",
																		"nativeSrc": "9176:5:2",
																		"nodeType": "YulIdentifier",
																		"src": "9176:5:2"
																	}
																],
																"functionName": {
																	"name": "validator_revert_t_uint256",
																	"nativeSrc": "9149:26:2",
																	"nodeType": "YulIdentifier",
																	"src": "9149:26:2"
																},
																"nativeSrc": "9149:33:2",
																"nodeType": "YulFunctionCall",
																"src": "9149:33:2"
															},
															"nativeSrc": "9149:33:2",
															"nodeType": "YulExpressionStatement",
															"src": "9149:33:2"
														}
													]
												},
												"name": "abi_decode_t_uint256",
												"nativeSrc": "9049:139:2",
												"nodeType": "YulFunctionDefinition",
												"parameters": [
													{
														"name": "offset",
														"nativeSrc": "9079:6:2",
														"nodeType": "YulTypedName",
														"src": "9079:6:2",
														"type": ""
													},
													{
														"name": "end",
														"nativeSrc": "9087:3:2",
														"nodeType": "YulTypedName",
														"src": "9087:3:2",
														"type": ""
													}
												],
												"returnVariables": [
													{
														"name": "value",
														"nativeSrc": "9095:5:2",
														"nodeType": "YulTypedName",
														"src": "9095:5:2",
														"type": ""
													}
												],
												"src": "9049:139:2"
											},
											{
												"body": {
													"nativeSrc": "9260:263:2",
													"nodeType": "YulBlock",
													"src": "9260:263:2",
													"statements": [
														{
															"body": {
																"nativeSrc": "9306:83:2",
																"nodeType": "YulBlock",
																"src": "9306:83:2",
																"statements": [
																	{
																		"expression": {
																			"arguments": [],
																			"functionName": {
																				"name": "revert_error_dbdddcbe895c83990c08b3492a0e83918d802a52331272ac6fdb6a7c4aea3b1b",
																				"nativeSrc": "9308:77:2",
																				"nodeType": "YulIdentifier",
																				"src": "9308:77:2"
																			},
																			"nativeSrc": "9308:79:2",
																			"nodeType": "YulFunctionCall",
																			"src": "9308:79:2"
																		},
																		"nativeSrc": "9308:79:2",
																		"nodeType": "YulExpressionStatement",
																		"src": "9308:79:2"
																	}
																]
															},
															"condition": {
																"arguments": [
																	{
																		"arguments": [
																			{
																				"name": "dataEnd",
																				"nativeSrc": "9281:7:2",
																				"nodeType": "YulIdentifier",
																				"src": "9281:7:2"
																			},
																			{
																				"name": "headStart",
																				"nativeSrc": "9290:9:2",
																				"nodeType": "YulIdentifier",
																				"src": "9290:9:2"
																			}
																		],
																		"functionName": {
																			"name": "sub",
																			"nativeSrc": "9277:3:2",
																			"nodeType": "YulIdentifier",
																			"src": "9277:3:2"
																		},
																		"nativeSrc": "9277:23:2",
																		"nodeType": "YulFunctionCall",
																		"src": "9277:23:2"
																	},
																	{
																		"kind": "number",
																		"nativeSrc": "9302:2:2",
																		"nodeType": "YulLiteral",
																		"src": "9302:2:2",
																		"type": "",
																		"value": "32"
																	}
																],
																"functionName": {
																	"name": "slt",
																	"nativeSrc": "9273:3:2",
																	"nodeType": "YulIdentifier",
																	"src": "9273:3:2"
																},
																"nativeSrc": "9273:32:2",
																"nodeType": "YulFunctionCall",
																"src": "9273:32:2"
															},
															"nativeSrc": "9270:119:2",
															"nodeType": "YulIf",
															"src": "9270:119:2"
														},
														{
															"nativeSrc": "9399:117:2",
															"nodeType": "YulBlock",
															"src": "9399:117:2",
															"statements": [
																{
																	"nativeSrc": "9414:15:2",
																	"nodeType": "YulVariableDeclaration",
																	"src": "9414:15:2",
																	"value": {
																		"kind": "number",
																		"nativeSrc": "9428:1:2",
																		"nodeType": "YulLiteral",
																		"src": "9428:1:2",
																		"type": "",
																		"value": "0"
																	},
																	"variables": [
																		{
																			"name": "offset",
																			"nativeSrc": "9418:6:2",
																			"nodeType": "YulTypedName",
																			"src": "9418:6:2",
																			"type": ""
																		}
																	]
																},
																{
																	"nativeSrc": "9443:63:2",
																	"nodeType": "YulAssignment",
																	"src": "9443:63:2",
																	"value": {
																		"arguments": [
																			{
																				"arguments": [
																					{
																						"name": "headStart",
																						"nativeSrc": "9478:9:2",
																						"nodeType": "YulIdentifier",
																						"src": "9478:9:2"
																					},
																					{
																						"name": "offset",
																						"nativeSrc": "9489:6:2",
																						"nodeType": "YulIdentifier",
																						"src": "9489:6:2"
																					}
																				],
																				"functionName": {
																					"name": "add",
																					"nativeSrc": "9474:3:2",
																					"nodeType": "YulIdentifier",
																					"src": "9474:3:2"
																				},
																				"nativeSrc": "9474:22:2",
																				"nodeType": "YulFunctionCall",
																				"src": "9474:22:2"
																			},
																			{
																				"name": "dataEnd",
																				"nativeSrc": "9498:7:2",
																				"nodeType": "YulIdentifier",
																				"src": "9498:7:2"
																			}
																		],
																		"functionName": {
																			"name": "abi_decode_t_uint256",
																			"nativeSrc": "9453:20:2",
																			"nodeType": "YulIdentifier",
																			"src": "9453:20:2"
																		},
																		"nativeSrc": "9453:53:2",
																		"nodeType": "YulFunctionCall",
																		"src": "9453:53:2"
																	},
																	"variableNames": [
																		{
																			"name": "value0",
																			"nativeSrc": "9443:6:2",
																			"nodeType": "YulIdentifier",
																			"src": "9443:6:2"
																		}
																	]
																}
															]
														}
													]
												},
												"name": "abi_decode_tuple_t_uint256",
												"nativeSrc": "9194:329:2",
												"nodeType": "YulFunctionDefinition",
												"parameters": [
													{
														"name": "headStart",
														"nativeSrc": "9230:9:2",
														"nodeType": "YulTypedName",
														"src": "9230:9:2",
														"type": ""
													},
													{
														"name": "dataEnd",
														"nativeSrc": "9241:7:2",
														"nodeType": "YulTypedName",
														"src": "9241:7:2",
														"type": ""
													}
												],
												"returnVariables": [
													{
														"name": "value0",
														"nativeSrc": "9253:6:2",
														"nodeType": "YulTypedName",
														"src": "9253:6:2",
														"type": ""
													}
												],
												"src": "9194:329:2"
											},
											{
												"body": {
													"nativeSrc": "9635:122:2",
													"nodeType": "YulBlock",
													"src": "9635:122:2",
													"statements": [
														{
															"expression": {
																"arguments": [
																	{
																		"arguments": [
																			{
																				"name": "memPtr",
																				"nativeSrc": "9657:6:2",
																				"nodeType": "YulIdentifier",
																				"src": "9657:6:2"
																			},
																			{
																				"kind": "number",
																				"nativeSrc": "9665:1:2",
																				"nodeType": "YulLiteral",
																				"src": "9665:1:2",
																				"type": "",
																				"value": "0"
																			}
																		],
																		"functionName": {
																			"name": "add",
																			"nativeSrc": "9653:3:2",
																			"nodeType": "YulIdentifier",
																			"src": "9653:3:2"
																		},
																		"nativeSrc": "9653:14:2",
																		"nodeType": "YulFunctionCall",
																		"src": "9653:14:2"
																	},
																	{
																		"hexValue": "4f6e6c792074686520686f73706974616c2063616e20706572666f726d207468",
																		"kind": "string",
																		"nativeSrc": "9669:34:2",
																		"nodeType": "YulLiteral",
																		"src": "9669:34:2",
																		"type": "",
																		"value": "Only the hospital can perform th"
																	}
																],
																"functionName": {
																	"name": "mstore",
																	"nativeSrc": "9646:6:2",
																	"nodeType": "YulIdentifier",
																	"src": "9646:6:2"
																},
																"nativeSrc": "9646:58:2",
																"nodeType": "YulFunctionCall",
																"src": "9646:58:2"
															},
															"nativeSrc": "9646:58:2",
															"nodeType": "YulExpressionStatement",
															"src": "9646:58:2"
														},
														{
															"expression": {
																"arguments": [
																	{
																		"arguments": [
																			{
																				"name": "memPtr",
																				"nativeSrc": "9725:6:2",
																				"nodeType": "YulIdentifier",
																				"src": "9725:6:2"
																			},
																			{
																				"kind": "number",
																				"nativeSrc": "9733:2:2",
																				"nodeType": "YulLiteral",
																				"src": "9733:2:2",
																				"type": "",
																				"value": "32"
																			}
																		],
																		"functionName": {
																			"name": "add",
																			"nativeSrc": "9721:3:2",
																			"nodeType": "YulIdentifier",
																			"src": "9721:3:2"
																		},
																		"nativeSrc": "9721:15:2",
																		"nodeType": "YulFunctionCall",
																		"src": "9721:15:2"
																	},
																	{
																		"hexValue": "697320616374696f6e",
																		"kind": "string",
																		"nativeSrc": "9738:11:2",
																		"nodeType": "YulLiteral",
																		"src": "9738:11:2",
																		"type": "",
																		"value": "is action"
																	}
																],
																"functionName": {
																	"name": "mstore",
																	"nativeSrc": "9714:6:2",
																	"nodeType": "YulIdentifier",
																	"src": "9714:6:2"
																},
																"nativeSrc": "9714:36:2",
																"nodeType": "YulFunctionCall",
																"src": "9714:36:2"
															},
															"nativeSrc": "9714:36:2",
															"nodeType": "YulExpressionStatement",
															"src": "9714:36:2"
														}
													]
												},
												"name": "store_literal_in_memory_a015b263109441687c0351efc41c46e1c1fc6a3764364e97b6879c3be83d27a6",
												"nativeSrc": "9529:228:2",
												"nodeType": "YulFunctionDefinition",
												"parameters": [
													{
														"name": "memPtr",
														"nativeSrc": "9627:6:2",
														"nodeType": "YulTypedName",
														"src": "9627:6:2",
														"type": ""
													}
												],
												"src": "9529:228:2"
											},
											{
												"body": {
													"nativeSrc": "9909:220:2",
													"nodeType": "YulBlock",
													"src": "9909:220:2",
													"statements": [
														{
															"nativeSrc": "9919:74:2",
															"nodeType": "YulAssignment",
															"src": "9919:74:2",
															"value": {
																"arguments": [
																	{
																		"name": "pos",
																		"nativeSrc": "9985:3:2",
																		"nodeType": "YulIdentifier",
																		"src": "9985:3:2"
																	},
																	{
																		"kind": "number",
																		"nativeSrc": "9990:2:2",
																		"nodeType": "YulLiteral",
																		"src": "9990:2:2",
																		"type": "",
																		"value": "41"
																	}
																],
																"functionName": {
																	"name": "array_storeLengthForEncoding_t_string_memory_ptr_fromStack",
																	"nativeSrc": "9926:58:2",
																	"nodeType": "YulIdentifier",
																	"src": "9926:58:2"
																},
																"nativeSrc": "9926:67:2",
																"nodeType": "YulFunctionCall",
																"src": "9926:67:2"
															},
															"variableNames": [
																{
																	"name": "pos",
																	"nativeSrc": "9919:3:2",
																	"nodeType": "YulIdentifier",
																	"src": "9919:3:2"
																}
															]
														},
														{
															"expression": {
																"arguments": [
																	{
																		"name": "pos",
																		"nativeSrc": "10091:3:2",
																		"nodeType": "YulIdentifier",
																		"src": "10091:3:2"
																	}
																],
																"functionName": {
																	"name": "store_literal_in_memory_a015b263109441687c0351efc41c46e1c1fc6a3764364e97b6879c3be83d27a6",
																	"nativeSrc": "10002:88:2",
																	"nodeType": "YulIdentifier",
																	"src": "10002:88:2"
																},
																"nativeSrc": "10002:93:2",
																"nodeType": "YulFunctionCall",
																"src": "10002:93:2"
															},
															"nativeSrc": "10002:93:2",
															"nodeType": "YulExpressionStatement",
															"src": "10002:93:2"
														},
														{
															"nativeSrc": "10104:19:2",
															"nodeType": "YulAssignment",
															"src": "10104:19:2",
															"value": {
																"arguments": [
																	{
																		"name": "pos",
																		"nativeSrc": "10115:3:2",
																		"nodeType": "YulIdentifier",
																		"src": "10115:3:2"
																	},
																	{
																		"kind": "number",
																		"nativeSrc": "10120:2:2",
																		"nodeType": "YulLiteral",
																		"src": "10120:2:2",
																		"type": "",
																		"value": "64"
																	}
																],
																"functionName": {
																	"name": "add",
																	"nativeSrc": "10111:3:2",
																	"nodeType": "YulIdentifier",
																	"src": "10111:3:2"
																},
																"nativeSrc": "10111:12:2",
																"nodeType": "YulFunctionCall",
																"src": "10111:12:2"
															},
															"variableNames": [
																{
																	"name": "end",
																	"nativeSrc": "10104:3:2",
																	"nodeType": "YulIdentifier",
																	"src": "10104:3:2"
																}
															]
														}
													]
												},
												"name": "abi_encode_t_stringliteral_a015b263109441687c0351efc41c46e1c1fc6a3764364e97b6879c3be83d27a6_to_t_string_memory_ptr_fromStack",
												"nativeSrc": "9763:366:2",
												"nodeType": "YulFunctionDefinition",
												"parameters": [
													{
														"name": "pos",
														"nativeSrc": "9897:3:2",
														"nodeType": "YulTypedName",
														"src": "9897:3:2",
														"type": ""
													}
												],
												"returnVariables": [
													{
														"name": "end",
														"nativeSrc": "9905:3:2",
														"nodeType": "YulTypedName",
														"src": "9905:3:2",
														"type": ""
													}
												],
												"src": "9763:366:2"
											},
											{
												"body": {
													"nativeSrc": "10306:248:2",
													"nodeType": "YulBlock",
													"src": "10306:248:2",
													"statements": [
														{
															"nativeSrc": "10316:26:2",
															"nodeType": "YulAssignment",
															"src": "10316:26:2",
															"value": {
																"arguments": [
																	{
																		"name": "headStart",
																		"nativeSrc": "10328:9:2",
																		"nodeType": "YulIdentifier",
																		"src": "10328:9:2"
																	},
																	{
																		"kind": "number",
																		"nativeSrc": "10339:2:2",
																		"nodeType": "YulLiteral",
																		"src": "10339:2:2",
																		"type": "",
																		"value": "32"
																	}
																],
																"functionName": {
																	"name": "add",
																	"nativeSrc": "10324:3:2",
																	"nodeType": "YulIdentifier",
																	"src": "10324:3:2"
																},
																"nativeSrc": "10324:18:2",
																"nodeType": "YulFunctionCall",
																"src": "10324:18:2"
															},
															"variableNames": [
																{
																	"name": "tail",
																	"nativeSrc": "10316:4:2",
																	"nodeType": "YulIdentifier",
																	"src": "10316:4:2"
																}
															]
														},
														{
															"expression": {
																"arguments": [
																	{
																		"arguments": [
																			{
																				"name": "headStart",
																				"nativeSrc": "10363:9:2",
																				"nodeType": "YulIdentifier",
																				"src": "10363:9:2"
																			},
																			{
																				"kind": "number",
																				"nativeSrc": "10374:1:2",
																				"nodeType": "YulLiteral",
																				"src": "10374:1:2",
																				"type": "",
																				"value": "0"
																			}
																		],
																		"functionName": {
																			"name": "add",
																			"nativeSrc": "10359:3:2",
																			"nodeType": "YulIdentifier",
																			"src": "10359:3:2"
																		},
																		"nativeSrc": "10359:17:2",
																		"nodeType": "YulFunctionCall",
																		"src": "10359:17:2"
																	},
																	{
																		"arguments": [
																			{
																				"name": "tail",
																				"nativeSrc": "10382:4:2",
																				"nodeType": "YulIdentifier",
																				"src": "10382:4:2"
																			},
																			{
																				"name": "headStart",
																				"nativeSrc": "10388:9:2",
																				"nodeType": "YulIdentifier",
																				"src": "10388:9:2"
																			}
																		],
																		"functionName": {
																			"name": "sub",
																			"nativeSrc": "10378:3:2",
																			"nodeType": "YulIdentifier",
																			"src": "10378:3:2"
																		},
																		"nativeSrc": "10378:20:2",
																		"nodeType": "YulFunctionCall",
																		"src": "10378:20:2"
																	}
																],
																"functionName": {
																	"name": "mstore",
																	"nativeSrc": "10352:6:2",
																	"nodeType": "YulIdentifier",
																	"src": "10352:6:2"
																},
																"nativeSrc": "10352:47:2",
																"nodeType": "YulFunctionCall",
																"src": "10352:47:2"
															},
															"nativeSrc": "10352:47:2",
															"nodeType": "YulExpressionStatement",
															"src": "10352:47:2"
														},
														{
															"nativeSrc": "10408:139:2",
															"nodeType": "YulAssignment",
															"src": "10408:139:2",
															"value": {
																"arguments": [
																	{
																		"name": "tail",
																		"nativeSrc": "10542:4:2",
																		"nodeType": "YulIdentifier",
																		"src": "10542:4:2"
																	}
																],
																"functionName": {
																	"name": "abi_encode_t_stringliteral_a015b263109441687c0351efc41c46e1c1fc6a3764364e97b6879c3be83d27a6_to_t_string_memory_ptr_fromStack",
																	"nativeSrc": "10416:124:2",
																	"nodeType": "YulIdentifier",
																	"src": "10416:124:2"
																},
																"nativeSrc": "10416:131:2",
																"nodeType": "YulFunctionCall",
																"src": "10416:131:2"
															},
															"variableNames": [
																{
																	"name": "tail",
																	"nativeSrc": "10408:4:2",
																	"nodeType": "YulIdentifier",
																	"src": "10408:4:2"
																}
															]
														}
													]
												},
												"name": "abi_encode_tuple_t_stringliteral_a015b263109441687c0351efc41c46e1c1fc6a3764364e97b6879c3be83d27a6__to_t_string_memory_ptr__fromStack_reversed",
												"nativeSrc": "10135:419:2",
												"nodeType": "YulFunctionDefinition",
												"parameters": [
													{
														"name": "headStart",
														"nativeSrc": "10286:9:2",
														"nodeType": "YulTypedName",
														"src": "10286:9:2",
														"type": ""
													}
												],
												"returnVariables": [
													{
														"name": "tail",
														"nativeSrc": "10301:4:2",
														"nodeType": "YulTypedName",
														"src": "10301:4:2",
														"type": ""
													}
												],
												"src": "10135:419:2"
											},
											{
												"body": {
													"nativeSrc": "10623:80:2",
													"nodeType": "YulBlock",
													"src": "10623:80:2",
													"statements": [
														{
															"nativeSrc": "10633:22:2",
															"nodeType": "YulAssignment",
															"src": "10633:22:2",
															"value": {
																"arguments": [
																	{
																		"name": "offset",
																		"nativeSrc": "10648:6:2",
																		"nodeType": "YulIdentifier",
																		"src": "10648:6:2"
																	}
																],
																"functionName": {
																	"name": "mload",
																	"nativeSrc": "10642:5:2",
																	"nodeType": "YulIdentifier",
																	"src": "10642:5:2"
																},
																"nativeSrc": "10642:13:2",
																"nodeType": "YulFunctionCall",
																"src": "10642:13:2"
															},
															"variableNames": [
																{
																	"name": "value",
																	"nativeSrc": "10633:5:2",
																	"nodeType": "YulIdentifier",
																	"src": "10633:5:2"
																}
															]
														},
														{
															"expression": {
																"arguments": [
																	{
																		"name": "value",
																		"nativeSrc": "10691:5:2",
																		"nodeType": "YulIdentifier",
																		"src": "10691:5:2"
																	}
																],
																"functionName": {
																	"name": "validator_revert_t_address",
																	"nativeSrc": "10664:26:2",
																	"nodeType": "YulIdentifier",
																	"src": "10664:26:2"
																},
																"nativeSrc": "10664:33:2",
																"nodeType": "YulFunctionCall",
																"src": "10664:33:2"
															},
															"nativeSrc": "10664:33:2",
															"nodeType": "YulExpressionStatement",
															"src": "10664:33:2"
														}
													]
												},
												"name": "abi_decode_t_address_fromMemory",
												"nativeSrc": "10560:143:2",
												"nodeType": "YulFunctionDefinition",
												"parameters": [
													{
														"name": "offset",
														"nativeSrc": "10601:6:2",
														"nodeType": "YulTypedName",
														"src": "10601:6:2",
														"type": ""
													},
													{
														"name": "end",
														"nativeSrc": "10609:3:2",
														"nodeType": "YulTypedName",
														"src": "10609:3:2",
														"type": ""
													}
												],
												"returnVariables": [
													{
														"name": "value",
														"nativeSrc": "10617:5:2",
														"nodeType": "YulTypedName",
														"src": "10617:5:2",
														"type": ""
													}
												],
												"src": "10560:143:2"
											},
											{
												"body": {
													"nativeSrc": "10786:274:2",
													"nodeType": "YulBlock",
													"src": "10786:274:2",
													"statements": [
														{
															"body": {
																"nativeSrc": "10832:83:2",
																"nodeType": "YulBlock",
																"src": "10832:83:2",
																"statements": [
																	{
																		"expression": {
																			"arguments": [],
																			"functionName": {
																				"name": "revert_error_dbdddcbe895c83990c08b3492a0e83918d802a52331272ac6fdb6a7c4aea3b1b",
																				"nativeSrc": "10834:77:2",
																				"nodeType": "YulIdentifier",
																				"src": "10834:77:2"
																			},
																			"nativeSrc": "10834:79:2",
																			"nodeType": "YulFunctionCall",
																			"src": "10834:79:2"
																		},
																		"nativeSrc": "10834:79:2",
																		"nodeType": "YulExpressionStatement",
																		"src": "10834:79:2"
																	}
																]
															},
															"condition": {
																"arguments": [
																	{
																		"arguments": [
																			{
																				"name": "dataEnd",
																				"nativeSrc": "10807:7:2",
																				"nodeType": "YulIdentifier",
																				"src": "10807:7:2"
																			},
																			{
																				"name": "headStart",
																				"nativeSrc": "10816:9:2",
																				"nodeType": "YulIdentifier",
																				"src": "10816:9:2"
																			}
																		],
																		"functionName": {
																			"name": "sub",
																			"nativeSrc": "10803:3:2",
																			"nodeType": "YulIdentifier",
																			"src": "10803:3:2"
																		},
																		"nativeSrc": "10803:23:2",
																		"nodeType": "YulFunctionCall",
																		"src": "10803:23:2"
																	},
																	{
																		"kind": "number",
																		"nativeSrc": "10828:2:2",
																		"nodeType": "YulLiteral",
																		"src": "10828:2:2",
																		"type": "",
																		"value": "32"
																	}
																],
																"functionName": {
																	"name": "slt",
																	"nativeSrc": "10799:3:2",
																	"nodeType": "YulIdentifier",
																	"src": "10799:3:2"
																},
																"nativeSrc": "10799:32:2",
																"nodeType": "YulFunctionCall",
																"src": "10799:32:2"
															},
															"nativeSrc": "10796:119:2",
															"nodeType": "YulIf",
															"src": "10796:119:2"
														},
														{
															"nativeSrc": "10925:128:2",
															"nodeType": "YulBlock",
															"src": "10925:128:2",
															"statements": [
																{
																	"nativeSrc": "10940:15:2",
																	"nodeType": "YulVariableDeclaration",
																	"src": "10940:15:2",
																	"value": {
																		"kind": "number",
																		"nativeSrc": "10954:1:2",
																		"nodeType": "YulLiteral",
																		"src": "10954:1:2",
																		"type": "",
																		"value": "0"
																	},
																	"variables": [
																		{
																			"name": "offset",
																			"nativeSrc": "10944:6:2",
																			"nodeType": "YulTypedName",
																			"src": "10944:6:2",
																			"type": ""
																		}
																	]
																},
																{
																	"nativeSrc": "10969:74:2",
																	"nodeType": "YulAssignment",
																	"src": "10969:74:2",
																	"value": {
																		"arguments": [
																			{
																				"arguments": [
																					{
																						"name": "headStart",
																						"nativeSrc": "11015:9:2",
																						"nodeType": "YulIdentifier",
																						"src": "11015:9:2"
																					},
																					{
																						"name": "offset",
																						"nativeSrc": "11026:6:2",
																						"nodeType": "YulIdentifier",
																						"src": "11026:6:2"
																					}
																				],
																				"functionName": {
																					"name": "add",
																					"nativeSrc": "11011:3:2",
																					"nodeType": "YulIdentifier",
																					"src": "11011:3:2"
																				},
																				"nativeSrc": "11011:22:2",
																				"nodeType": "YulFunctionCall",
																				"src": "11011:22:2"
																			},
																			{
																				"name": "dataEnd",
																				"nativeSrc": "11035:7:2",
																				"nodeType": "YulIdentifier",
																				"src": "11035:7:2"
																			}
																		],
																		"functionName": {
																			"name": "abi_decode_t_address_fromMemory",
																			"nativeSrc": "10979:31:2",
																			"nodeType": "YulIdentifier",
																			"src": "10979:31:2"
																		},
																		"nativeSrc": "10979:64:2",
																		"nodeType": "YulFunctionCall",
																		"src": "10979:64:2"
																	},
																	"variableNames": [
																		{
																			"name": "value0",
																			"nativeSrc": "10969:6:2",
																			"nodeType": "YulIdentifier",
																			"src": "10969:6:2"
																		}
																	]
																}
															]
														}
													]
												},
												"name": "abi_decode_tuple_t_address_fromMemory",
												"nativeSrc": "10709:351:2",
												"nodeType": "YulFunctionDefinition",
												"parameters": [
													{
														"name": "headStart",
														"nativeSrc": "10756:9:2",
														"nodeType": "YulTypedName",
														"src": "10756:9:2",
														"type": ""
													},
													{
														"name": "dataEnd",
														"nativeSrc": "10767:7:2",
														"nodeType": "YulTypedName",
														"src": "10767:7:2",
														"type": ""
													}
												],
												"returnVariables": [
													{
														"name": "value0",
														"nativeSrc": "10779:6:2",
														"nodeType": "YulTypedName",
														"src": "10779:6:2",
														"type": ""
													}
												],
												"src": "10709:351:2"
											},
											{
												"body": {
													"nativeSrc": "11172:74:2",
													"nodeType": "YulBlock",
													"src": "11172:74:2",
													"statements": [
														{
															"expression": {
																"arguments": [
																	{
																		"arguments": [
																			{
																				"name": "memPtr",
																				"nativeSrc": "11194:6:2",
																				"nodeType": "YulIdentifier",
																				"src": "11194:6:2"
																			},
																			{
																				"kind": "number",
																				"nativeSrc": "11202:1:2",
																				"nodeType": "YulLiteral",
																				"src": "11202:1:2",
																				"type": "",
																				"value": "0"
																			}
																		],
																		"functionName": {
																			"name": "add",
																			"nativeSrc": "11190:3:2",
																			"nodeType": "YulIdentifier",
																			"src": "11190:3:2"
																		},
																		"nativeSrc": "11190:14:2",
																		"nodeType": "YulFunctionCall",
																		"src": "11190:14:2"
																	},
																	{
																		"hexValue": "50617469656e7420697320616c726561647920726567697374657265642e",
																		"kind": "string",
																		"nativeSrc": "11206:32:2",
																		"nodeType": "YulLiteral",
																		"src": "11206:32:2",
																		"type": "",
																		"value": "Patient is already registered."
																	}
																],
																"functionName": {
																	"name": "mstore",
																	"nativeSrc": "11183:6:2",
																	"nodeType": "YulIdentifier",
																	"src": "11183:6:2"
																},
																"nativeSrc": "11183:56:2",
																"nodeType": "YulFunctionCall",
																"src": "11183:56:2"
															},
															"nativeSrc": "11183:56:2",
															"nodeType": "YulExpressionStatement",
															"src": "11183:56:2"
														}
													]
												},
												"name": "store_literal_in_memory_84ff94bbaa57137b35f9b8f39fdeaeff6b0a3545367c4451daaa9ca05b0f93d1",
												"nativeSrc": "11066:180:2",
												"nodeType": "YulFunctionDefinition",
												"parameters": [
													{
														"name": "memPtr",
														"nativeSrc": "11164:6:2",
														"nodeType": "YulTypedName",
														"src": "11164:6:2",
														"type": ""
													}
												],
												"src": "11066:180:2"
											},
											{
												"body": {
													"nativeSrc": "11398:220:2",
													"nodeType": "YulBlock",
													"src": "11398:220:2",
													"statements": [
														{
															"nativeSrc": "11408:74:2",
															"nodeType": "YulAssignment",
															"src": "11408:74:2",
															"value": {
																"arguments": [
																	{
																		"name": "pos",
																		"nativeSrc": "11474:3:2",
																		"nodeType": "YulIdentifier",
																		"src": "11474:3:2"
																	},
																	{
																		"kind": "number",
																		"nativeSrc": "11479:2:2",
																		"nodeType": "YulLiteral",
																		"src": "11479:2:2",
																		"type": "",
																		"value": "30"
																	}
																],
																"functionName": {
																	"name": "array_storeLengthForEncoding_t_string_memory_ptr_fromStack",
																	"nativeSrc": "11415:58:2",
																	"nodeType": "YulIdentifier",
																	"src": "11415:58:2"
																},
																"nativeSrc": "11415:67:2",
																"nodeType": "YulFunctionCall",
																"src": "11415:67:2"
															},
															"variableNames": [
																{
																	"name": "pos",
																	"nativeSrc": "11408:3:2",
																	"nodeType": "YulIdentifier",
																	"src": "11408:3:2"
																}
															]
														},
														{
															"expression": {
																"arguments": [
																	{
																		"name": "pos",
																		"nativeSrc": "11580:3:2",
																		"nodeType": "YulIdentifier",
																		"src": "11580:3:2"
																	}
																],
																"functionName": {
																	"name": "store_literal_in_memory_84ff94bbaa57137b35f9b8f39fdeaeff6b0a3545367c4451daaa9ca05b0f93d1",
																	"nativeSrc": "11491:88:2",
																	"nodeType": "YulIdentifier",
																	"src": "11491:88:2"
																},
																"nativeSrc": "11491:93:2",
																"nodeType": "YulFunctionCall",
																"src": "11491:93:2"
															},
															"nativeSrc": "11491:93:2",
															"nodeType": "YulExpressionStatement",
															"src": "11491:93:2"
														},
														{
															"nativeSrc": "11593:19:2",
															"nodeType": "YulAssignment",
															"src": "11593:19:2",
															"value": {
																"arguments": [
																	{
																		"name": "pos",
																		"nativeSrc": "11604:3:2",
																		"nodeType": "YulIdentifier",
																		"src": "11604:3:2"
																	},
																	{
																		"kind": "number",
																		"nativeSrc": "11609:2:2",
																		"nodeType": "YulLiteral",
																		"src": "11609:2:2",
																		"type": "",
																		"value": "32"
																	}
																],
																"functionName": {
																	"name": "add",
																	"nativeSrc": "11600:3:2",
																	"nodeType": "YulIdentifier",
																	"src": "11600:3:2"
																},
																"nativeSrc": "11600:12:2",
																"nodeType": "YulFunctionCall",
																"src": "11600:12:2"
															},
															"variableNames": [
																{
																	"name": "end",
																	"nativeSrc": "11593:3:2",
																	"nodeType": "YulIdentifier",
																	"src": "11593:3:2"
																}
															]
														}
													]
												},
[truncated: 1,865,228 more chars]
