# Supplementary material for: Blockchain enabled policy-based access control mechanism to restrict unauthorized access to electronic health records
Source: PeerJ Comput Sci. 2025 Jan 23;11:e2647. doi: 10.7717/peerj-cs.2647 (PMC11784709; doi:10.7717/peerj-cs.2647)
Supplement: Supplemental Information 1 [file peerj-cs-11-2647-s001.zip › artifacts/build-info/82b3c7fea526d3b719f6ba3b6c8bee02.json]

{
	"id": "82b3c7fea526d3b719f6ba3b6c8bee02",
	"_format": "hh-sol-build-info-1",
	"solcVersion": "0.8.26",
	"solcLongVersion": "0.8.26+commit.8a97fa7a",
	"input": {
		"language": "Solidity",
		"sources": {
			"Healthcare.sol": {
				"content": "// SPDX-License-Identifier: MIT\r\n\r\npragma solidity ^0.8.0;\r\n\r\ncontract HealthcareRecords {\r\n    address owner;\r\n\r\n    struct Record {\r\n        uint256 recordID;\r\n        string patientName;\r\n        string diagnosis;\r\n        string treatment;\r\n        uint256 timestamp;\r\n    }\r\n\r\n    mapping(uint256 => Record[]) private patientRecords;\r\n\r\n    mapping(address => bool) private authorizedProviders;\r\n\r\n    modifier onlyOwner() {\r\n        require(msg.sender == owner, \"Only owner can perform this function\");\r\n        _;\r\n    }\r\n\r\n    modifier onlyAuthorizedProvider() {\r\n        require(authorizedProviders[msg.sender], \"Not an authorized provider\");\r\n        _;\r\n    }\r\n\r\n    constructor() {\r\n        owner = msg.sender;\r\n    }\r\n\r\n    function getOwner() public view returns (address) {\r\n        return owner;\r\n    }\r\n\r\n    function authorizeProvider(address provider) public onlyOwner {\r\n        authorizedProviders[provider] = true;\r\n\r\n    }\r\n\r\n\r\n    function addRecord(uint256 patientID, string memory patientName, string memory diagnosis, string memory treatment) public onlyAuthorizedProvider {\r\n        uint256 recordID = patientRecords[patientID].length + 1;\r\n        patientRecords[patientID].push(Record(recordID, patientName, diagnosis, treatment, block.timestamp));\r\n    }\r\n\r\n    function getPatientRecords(uint256 patientID) public view onlyAuthorizedProvider returns (Record[] memory) {\r\n        return patientRecords[patientID];\r\n    }\r\n\r\n}"
			}
		},
		"settings": {
			"optimizer": {
				"enabled": false,
				"runs": 200
			},
			"outputSelection": {
				"*": {
					"": [
						"ast"
					],
					"*": [
						"abi",
						"metadata",
						"devdoc",
						"userdoc",
						"storageLayout",
						"evm.legacyAssembly",
						"evm.bytecode",
						"evm.deployedBytecode",
						"evm.methodIdentifiers",
						"evm.gasEstimates",
						"evm.assembly"
					]
				}
			},
			"remappings": []
		}
	},
	"output": {
		"contracts": {
			"Healthcare.sol": {
				"HealthcareRecords": {
					"abi": [
						{
							"inputs": [],
							"stateMutability": "nonpayable",
							"type": "constructor"
						},
						{
							"inputs": [
								{
									"internalType": "uint256",
									"name": "patientID",
									"type": "uint256"
								},
								{
									"internalType": "string",
									"name": "patientName",
									"type": "string"
								},
								{
									"internalType": "string",
									"name": "diagnosis",
									"type": "string"
								},
								{
									"internalType": "string",
									"name": "treatment",
									"type": "string"
								}
							],
							"name": "addRecord",
							"outputs": [],
							"stateMutability": "nonpayable",
							"type": "function"
						},
						{
							"inputs": [
								{
									"internalType": "address",
									"name": "provider",
									"type": "address"
								}
							],
							"name": "authorizeProvider",
							"outputs": [],
							"stateMutability": "nonpayable",
							"type": "function"
						},
						{
							"inputs": [],
							"name": "getOwner",
							"outputs": [
								{
									"internalType": "address",
									"name": "",
									"type": "address"
								}
							],
							"stateMutability": "view",
							"type": "function"
						},
						{
							"inputs": [
								{
									"internalType": "uint256",
									"name": "patientID",
									"type": "uint256"
								}
							],
							"name": "getPatientRecords",
							"outputs": [
								{
									"components": [
										{
											"internalType": "uint256",
											"name": "recordID",
											"type": "uint256"
										},
										{
											"internalType": "string",
											"name": "patientName",
											"type": "string"
										},
										{
											"internalType": "string",
											"name": "diagnosis",
											"type": "string"
										},
										{
											"internalType": "string",
											"name": "treatment",
											"type": "string"
										},
										{
											"internalType": "uint256",
											"name": "timestamp",
											"type": "uint256"
										}
									],
									"internalType": "struct HealthcareRecords.Record[]",
									"name": "",
									"type": "tuple[]"
								}
							],
							"stateMutability": "view",
							"type": "function"
						}
					],
					"devdoc": {
						"kind": "dev",
						"methods": {},
						"version": 1
					},
					"evm": {
						"assembly": "    /* \"Healthcare.sol\":62:1456  contract HealthcareRecords {... */\n  mstore(0x40, 0x80)\n    /* \"Healthcare.sol\":678:729  constructor() {... */\n  callvalue\n  dup1\n  iszero\n  tag_1\n  jumpi\n  0x00\n  dup1\n  revert\ntag_1:\n  pop\n    /* \"Healthcare.sol\":711:721  msg.sender */\n  caller\n    /* \"Healthcare.sol\":703:708  owner */\n  0x00\n  dup1\n    /* \"Healthcare.sol\":703:721  owner = msg.sender */\n  0x0100\n  exp\n  dup2\n  sload\n  dup2\n  0xffffffffffffffffffffffffffffffffffffffff\n  mul\n  not\n  and\n  swap1\n  dup4\n  0xffffffffffffffffffffffffffffffffffffffff\n  and\n  mul\n  or\n  swap1\n  sstore\n  pop\n    /* \"Healthcare.sol\":62:1456  contract HealthcareRecords {... */\n  dataSize(sub_0)\n  dup1\n  dataOffset(sub_0)\n  0x00\n  codecopy\n  0x00\n  return\nstop\n\nsub_0: assembly {\n        /* \"Healthcare.sol\":62:1456  contract HealthcareRecords {... */\n      mstore(0x40, 0x80)\n      callvalue\n      dup1\n      iszero\n      tag_1\n      jumpi\n      0x00\n      dup1\n      revert\n    tag_1:\n      pop\n      jumpi(tag_2, lt(calldatasize, 0x04))\n      shr(0xe0, calldataload(0x00))\n      dup1\n      0x112ea262\n      eq\n      tag_3\n      jumpi\n      dup1\n      0x1a08a348\n      eq\n      tag_4\n      jumpi\n      dup1\n      0x893d20e8\n      eq\n      tag_5\n      jumpi\n      dup1\n      0xdce7e843\n      eq\n      tag_6\n      jumpi\n    tag_2:\n      0x00\n      dup1\n      revert\n        /* \"Healthcare.sol\":826:945  function authorizeProvider(address provider) public onlyOwner {... */\n    tag_3:\n      tag_7\n      0x04\n      dup1\n      calldatasize\n      sub\n      dup2\n      add\n      swap1\n      tag_8\n      swap2\n      swap1\n      tag_9\n      jump\t// in\n    tag_8:\n      tag_10\n      jump\t// in\n    tag_7:\n      stop\n        /* \"Healthcare.sol\":955:1285  function addRecord(uint256 patientID, string memory patientName, string memory diagnosis, string memory treatment) public onlyAuthorizedProvider {... */\n    tag_4:\n      tag_11\n      0x04\n      dup1\n      calldatasize\n      sub\n      dup2\n      add\n      swap1\n      tag_12\n      swap2\n      swap1\n      tag_13\n      jump\t// in\n    tag_12:\n      tag_14\n      jump\t// in\n    tag_11:\n      stop\n        /* \"Healthcare.sol\":737:818  function getOwner() public view returns (address) {... */\n    tag_5:\n      tag_15\n      tag_16\n      jump\t// in\n    tag_15:\n      mload(0x40)\n      tag_17\n      swap2\n      swap1\n      tag_18\n      jump\t// in\n    tag_17:\n      mload(0x40)\n      dup1\n      swap2\n      sub\n      swap1\n      return\n        /* \"Healthcare.sol\":1293:1451  function getPatientRecords(uint256 patientID) public view onlyAuthorizedProvider returns (Record[] memory) {... */\n    tag_6:\n      tag_19\n      0x04\n      dup1\n      calldatasize\n      sub\n      dup2\n      add\n      swap1\n      tag_20\n      swap2\n      swap1\n      tag_21\n      jump\t// in\n    tag_20:\n      tag_22\n      jump\t// in\n    tag_19:\n      mload(0x40)\n      tag_23\n      swap2\n      swap1\n      tag_24\n      jump\t// in\n    tag_23:\n      mload(0x40)\n      dup1\n      swap2\n      sub\n      swap1\n      return\n        /* \"Healthcare.sol\":826:945  function authorizeProvider(address provider) public onlyOwner {... */\n    tag_10:\n        /* \"Healthcare.sol\":461:466  owner */\n      0x00\n      dup1\n      sload\n      swap1\n      0x0100\n      exp\n      swap1\n      div\n      0xffffffffffffffffffffffffffffffffffffffff\n      and\n        /* \"Healthcare.sol\":447:466  msg.sender == owner */\n      0xffffffffffffffffffffffffffffffffffffffff\n      and\n        /* \"Healthcare.sol\":447:457  msg.sender */\n      caller\n        /* \"Healthcare.sol\":447:466  msg.sender == owner */\n      0xffffffffffffffffffffffffffffffffffffffff\n      and\n      eq\n        /* \"Healthcare.sol\":439:507  require(msg.sender == owner, \"Only owner can perform this function\") */\n      tag_26\n      jumpi\n      mload(0x40)\n      0x08c379a000000000000000000000000000000000000000000000000000000000\n      dup2\n      mstore\n      0x04\n      add\n      tag_27\n      swap1\n      tag_28\n      jump\t// in\n    tag_27:\n      mload(0x40)\n      dup1\n      swap2\n      sub\n      swap1\n      revert\n    tag_26:\n        /* \"Healthcare.sol\":931:935  true */\n      0x01\n        /* \"Healthcare.sol\":899:918  authorizedProviders */\n      0x02\n        /* \"Healthcare.sol\":899:928  authorizedProviders[provider] */\n      0x00\n        /* \"Healthcare.sol\":919:927  provider */\n      dup4\n        /* \"Healthcare.sol\":899:928  authorizedProviders[provider] */\n      0xffffffffffffffffffffffffffffffffffffffff\n      and\n      0xffffffffffffffffffffffffffffffffffffffff\n      and\n      dup2\n      mstore\n      0x20\n      add\n      swap1\n      dup2\n      mstore\n      0x20\n      add\n      0x00\n      keccak256\n      0x00\n        /* \"Healthcare.sol\":899:935  authorizedProviders[provider] = true */\n      0x0100\n      exp\n      dup2\n      sload\n      dup2\n      0xff\n      mul\n      not\n      and\n      swap1\n      dup4\n      iszero\n      iszero\n      mul\n      or\n      swap1\n      sstore\n      pop\n        /* \"Healthcare.sol\":826:945  function authorizeProvider(address provider) public onlyOwner {... */\n      pop\n      jump\t// out\n        /* \"Healthcare.sol\":955:1285  function addRecord(uint256 patientID, string memory patientName, string memory diagnosis, string memory treatment) public onlyAuthorizedProvider {... */\n    tag_14:\n        /* \"Healthcare.sol\":588:607  authorizedProviders */\n      0x02\n        /* \"Healthcare.sol\":588:619  authorizedProviders[msg.sender] */\n      0x00\n        /* \"Healthcare.sol\":608:618  msg.sender */\n      caller\n        /* \"Healthcare.sol\":588:619  authorizedProviders[msg.sender] */\n      0xffffffffffffffffffffffffffffffffffffffff\n      and\n      0xffffffffffffffffffffffffffffffffffffffff\n      and\n      dup2\n      mstore\n      0x20\n      add\n      swap1\n      dup2\n      mstore\n      0x20\n      add\n      0x00\n      keccak256\n      0x00\n      swap1\n      sload\n      swap1\n      0x0100\n      exp\n      swap1\n      div\n      0xff\n      and\n        /* \"Healthcare.sol\":580:650  require(authorizedProviders[msg.sender], \"Not an authorized provider\") */\n      tag_31\n      jumpi\n      mload(0x40)\n      0x08c379a000000000000000000000000000000000000000000000000000000000\n      dup2\n      mstore\n      0x04\n      add\n      tag_32\n      swap1\n      tag_33\n      jump\t// in\n    tag_32:\n      mload(0x40)\n      dup1\n      swap2\n      sub\n      swap1\n      revert\n    tag_31:\n        /* \"Healthcare.sol\":1111:1127  uint256 recordID */\n      0x00\n        /* \"Healthcare.sol\":1165:1166  1 */\n      0x01\n        /* \"Healthcare.sol\":1130:1144  patientRecords */\n      dup1\n        /* \"Healthcare.sol\":1130:1155  patientRecords[patientID] */\n      0x00\n        /* \"Healthcare.sol\":1145:1154  patientID */\n      dup8\n        /* \"Healthcare.sol\":1130:1155  patientRecords[patientID] */\n      dup2\n      mstore\n      0x20\n      add\n      swap1\n      dup2\n      mstore\n      0x20\n      add\n      0x00\n      keccak256\n        /* \"Healthcare.sol\":1130:1162  patientRecords[patientID].length */\n      dup1\n      sload\n      swap1\n      pop\n        /* \"Healthcare.sol\":1130:1166  patientRecords[patientID].length + 1 */\n      tag_35\n      swap2\n      swap1\n      tag_36\n      jump\t// in\n    tag_35:\n        /* \"Healthcare.sol\":1111:1166  uint256 recordID = patientRecords[patientID].length + 1 */\n      swap1\n      pop\n        /* \"Healthcare.sol\":1177:1191  patientRecords */\n      0x01\n        /* \"Healthcare.sol\":1177:1202  patientRecords[patientID] */\n      0x00\n        /* \"Healthcare.sol\":1192:1201  patientID */\n      dup7\n        /* \"Healthcare.sol\":1177:1202  patientRecords[patientID] */\n      dup2\n      mstore\n      0x20\n      add\n      swap1\n      dup2\n      mstore\n      0x20\n      add\n      0x00\n      keccak256\n        /* \"Healthcare.sol\":1208:1276  Record(recordID, patientName, diagnosis, treatment, block.timestamp) */\n      mload(0x40)\n      dup1\n      0xa0\n      add\n      0x40\n      mstore\n      dup1\n        /* \"Healthcare.sol\":1215:1223  recordID */\n      dup4\n        /* \"Healthcare.sol\":1208:1276  Record(recordID, patientName, diagnosis, treatment, block.timestamp) */\n      dup2\n      mstore\n      0x20\n      add\n        /* \"Healthcare.sol\":1225:1236  patientName */\n      dup7\n        /* \"Healthcare.sol\":1208:1276  Record(recordID, patientName, diagnosis, treatment, block.timestamp) */\n      dup2\n      mstore\n      0x20\n      add\n        /* \"Healthcare.sol\":1238:1247  diagnosis */\n      dup6\n        /* \"Healthcare.sol\":1208:1276  Record(recordID, patientName, diagnosis, treatment, block.timestamp) */\n      dup2\n      mstore\n      0x20\n      add\n        /* \"Healthcare.sol\":1249:1258  treatment */\n      dup5\n        /* \"Healthcare.sol\":1208:1276  Record(recordID, patientName, diagnosis, treatment, block.timestamp) */\n      dup2\n      mstore\n      0x20\n      add\n        /* \"Healthcare.sol\":1260:1275  block.timestamp */\n      timestamp\n        /* \"Healthcare.sol\":1208:1276  Record(recordID, patientName, diagnosis, treatment, block.timestamp) */\n      dup2\n      mstore\n      pop\n        /* \"Healthcare.sol\":1177:1277  patientRecords[patientID].push(Record(recordID, patientName, diagnosis, treatment, block.timestamp)) */\n      swap1\n      dup1\n      0x01\n      dup2\n      sload\n      add\n      dup1\n      dup3\n      sstore\n      dup1\n      swap2\n      pop\n      pop\n      0x01\n      swap1\n      sub\n      swap1\n      0x00\n      mstore\n      keccak256(0x00, 0x20)\n      swap1\n      0x05\n      mul\n      add\n      0x00\n      swap1\n      swap2\n      swap1\n      swap2\n      swap1\n      swap2\n      pop\n      0x00\n      dup3\n      add\n      mload\n      dup2\n      0x00\n      add\n      sstore\n      0x20\n      dup3\n      add\n      mload\n      dup2\n      0x01\n      add\n      swap1\n      dup2\n      tag_38\n      swap2\n      swap1\n      tag_39\n      jump\t// in\n    tag_38:\n      pop\n      0x40\n      dup3\n      add\n      mload\n      dup2\n      0x02\n      add\n      swap1\n      dup2\n      tag_40\n      swap2\n      swap1\n      tag_39\n      jump\t// in\n    tag_40:\n      pop\n      0x60\n      dup3\n      add\n      mload\n      dup2\n      0x03\n      add\n      swap1\n      dup2\n      tag_41\n      swap2\n      swap1\n      tag_39\n      jump\t// in\n    tag_41:\n      pop\n      0x80\n      dup3\n      add\n      mload\n      dup2\n      0x04\n      add\n      sstore\n      pop\n      pop\n        /* \"Healthcare.sol\":1100:1285  {... */\n      pop\n        /* \"Healthcare.sol\":955:1285  function addRecord(uint256 patientID, string memory patientName, string memory diagnosis, string memory treatment) public onlyAuthorizedProvider {... */\n      pop\n      pop\n      pop\n      pop\n      jump\t// out\n        /* \"Healthcare.sol\":737:818  function getOwner() public view returns (address) {... */\n    tag_16:\n        /* \"Healthcare.sol\":778:785  address */\n      0x00\n        /* \"Healthcare.sol\":805:810  owner */\n      dup1\n      0x00\n      swap1\n      sload\n      swap1\n      0x0100\n      exp\n      swap1\n      div\n      0xffffffffffffffffffffffffffffffffffffffff\n      and\n        /* \"Healthcare.sol\":798:810  return owner */\n      swap1\n      pop\n        /* \"Healthcare.sol\":737:818  function getOwner() public view returns (address) {... */\n      swap1\n      jump\t// out\n        /* \"Healthcare.sol\":1293:1451  function getPatientRecords(uint256 patientID) public view onlyAuthorizedProvider returns (Record[] memory) {... */\n    tag_22:\n        /* \"Healthcare.sol\":1383:1398  Record[] memory */\n      0x60\n        /* \"Healthcare.sol\":588:607  authorizedProviders */\n      0x02\n        /* \"Healthcare.sol\":588:619  authorizedProviders[msg.sender] */\n      0x00\n        /* \"Healthcare.sol\":608:618  msg.sender */\n      caller\n        /* \"Healthcare.sol\":588:619  authorizedProviders[msg.sender] */\n      0xffffffffffffffffffffffffffffffffffffffff\n      and\n      0xffffffffffffffffffffffffffffffffffffffff\n      and\n      dup2\n      mstore\n      0x20\n      add\n      swap1\n      dup2\n      mstore\n      0x20\n      add\n      0x00\n      keccak256\n      0x00\n      swap1\n      sload\n      swap1\n      0x0100\n      exp\n      swap1\n      div\n      0xff\n      and\n        /* \"Healthcare.sol\":580:650  require(authorizedProviders[msg.sender], \"Not an authorized provider\") */\n      tag_44\n      jumpi\n      mload(0x40)\n      0x08c379a000000000000000000000000000000000000000000000000000000000\n      dup2\n      mstore\n      0x04\n      add\n      tag_45\n      swap1\n      tag_33\n      jump\t// in\n    tag_45:\n      mload(0x40)\n      dup1\n      swap2\n      sub\n      swap1\n      revert\n    tag_44:\n        /* \"Healthcare.sol\":1418:1432  patientRecords */\n      0x01\n        /* \"Healthcare.sol\":1418:1443  patientRecords[patientID] */\n      0x00\n        /* \"Healthcare.sol\":1433:1442  patientID */\n      dup4\n        /* \"Healthcare.sol\":1418:1443  patientRecords[patientID] */\n      dup2\n      mstore\n      0x20\n      add\n      swap1\n      dup2\n      mstore\n      0x20\n      add\n      0x00\n      keccak256\n        /* \"Healthcare.sol\":1411:1443  return patientRecords[patientID] */\n      dup1\n      sload\n      dup1\n      0x20\n      mul\n      0x20\n      add\n      mload(0x40)\n      swap1\n      dup2\n      add\n      0x40\n      mstore\n      dup1\n      swap3\n      swap2\n      swap1\n      dup2\n      dup2\n      mstore\n      0x20\n      add\n      0x00\n      swap1\n    tag_47:\n      dup3\n      dup3\n      lt\n      iszero\n      tag_48\n      jumpi\n      dup4\n      dup3\n      swap1\n      0x00\n      mstore\n      keccak256(0x00, 0x20)\n      swap1\n      0x05\n      mul\n      add\n      mload(0x40)\n      dup1\n      0xa0\n      add\n      0x40\n      mstore\n      swap1\n      dup2\n      0x00\n      dup3\n      add\n      sload\n      dup2\n      mstore\n      0x20\n      add\n      0x01\n      dup3\n      add\n      dup1\n      sload\n      tag_50\n      swap1\n      tag_51\n      jump\t// in\n    tag_50:\n      dup1\n      0x1f\n      add\n      0x20\n      dup1\n      swap2\n      div\n      mul\n      0x20\n      add\n      mload(0x40)\n      swap1\n      dup2\n      add\n      0x40\n      mstore\n      dup1\n      swap3\n      swap2\n      swap1\n      dup2\n      dup2\n      mstore\n      0x20\n      add\n      dup3\n      dup1\n      sload\n      tag_52\n      swap1\n      tag_51\n      jump\t// in\n    tag_52:\n      dup1\n      iszero\n      tag_53\n      jumpi\n      dup1\n      0x1f\n      lt\n      tag_54\n      jumpi\n      0x0100\n      dup1\n      dup4\n      sload\n      div\n      mul\n      dup4\n      mstore\n      swap2\n      0x20\n      add\n      swap2\n      jump(tag_53)\n    tag_54:\n      dup3\n      add\n      swap2\n      swap1\n      0x00\n      mstore\n      keccak256(0x00, 0x20)\n      swap1\n    tag_55:\n      dup2\n      sload\n      dup2\n      mstore\n      swap1\n      0x01\n      add\n      swap1\n      0x20\n      add\n      dup1\n      dup4\n      gt\n      tag_55\n      jumpi\n      dup3\n      swap1\n      sub\n      0x1f\n      and\n      dup3\n      add\n      swap2\n    tag_53:\n      pop\n      pop\n      pop\n      pop\n      pop\n      dup2\n      mstore\n      0x20\n      add\n      0x02\n      dup3\n      add\n      dup1\n      sload\n      tag_56\n      swap1\n      tag_51\n      jump\t// in\n    tag_56:\n      dup1\n      0x1f\n      add\n      0x20\n      dup1\n      swap2\n      div\n      mul\n      0x20\n      add\n      mload(0x40)\n      swap1\n      dup2\n      add\n      0x40\n      mstore\n      dup1\n      swap3\n      swap2\n      swap1\n      dup2\n      dup2\n      mstore\n      0x20\n      add\n      dup3\n      dup1\n      sload\n      tag_57\n      swap1\n      tag_51\n      jump\t// in\n    tag_57:\n      dup1\n      iszero\n      tag_58\n      jumpi\n      dup1\n      0x1f\n      lt\n      tag_59\n      jumpi\n      0x0100\n      dup1\n      dup4\n      sload\n      div\n      mul\n      dup4\n      mstore\n      swap2\n      0x20\n      add\n      swap2\n      jump(tag_58)\n    tag_59:\n      dup3\n      add\n      swap2\n      swap1\n      0x00\n      mstore\n      keccak256(0x00, 0x20)\n      swap1\n    tag_60:\n      dup2\n      sload\n      dup2\n      mstore\n      swap1\n      0x01\n      add\n      swap1\n      0x20\n      add\n      dup1\n      dup4\n      gt\n      tag_60\n      jumpi\n      dup3\n      swap1\n      sub\n      0x1f\n      and\n      dup3\n      add\n      swap2\n    tag_58:\n      pop\n      pop\n      pop\n      pop\n      pop\n      dup2\n      mstore\n      0x20\n      add\n      0x03\n      dup3\n      add\n      dup1\n      sload\n      tag_61\n      swap1\n      tag_51\n      jump\t// in\n    tag_61:\n      dup1\n      0x1f\n      add\n      0x20\n      dup1\n      swap2\n      div\n      mul\n      0x20\n      add\n      mload(0x40)\n      swap1\n      dup2\n      add\n      0x40\n      mstore\n      dup1\n      swap3\n      swap2\n      swap1\n      dup2\n      dup2\n      mstore\n      0x20\n      add\n      dup3\n      dup1\n      sload\n      tag_62\n      swap1\n      tag_51\n      jump\t// in\n    tag_62:\n      dup1\n      iszero\n      tag_63\n      jumpi\n      dup1\n      0x1f\n      lt\n      tag_64\n      jumpi\n      0x0100\n      dup1\n      dup4\n      sload\n      div\n      mul\n      dup4\n      mstore\n      swap2\n      0x20\n      add\n      swap2\n      jump(tag_63)\n    tag_64:\n      dup3\n      add\n      swap2\n      swap1\n      0x00\n      mstore\n      keccak256(0x00, 0x20)\n      swap1\n    tag_65:\n      dup2\n      sload\n      dup2\n      mstore\n      swap1\n      0x01\n      add\n      swap1\n      0x20\n      add\n      dup1\n      dup4\n      gt\n      tag_65\n      jumpi\n      dup3\n      swap1\n      sub\n      0x1f\n      and\n      dup3\n      add\n      swap2\n    tag_63:\n      pop\n      pop\n      pop\n      pop\n      pop\n      dup2\n      mstore\n      0x20\n      add\n      0x04\n      dup3\n      add\n      sload\n      dup2\n      mstore\n      pop\n      pop\n      dup2\n      mstore\n      0x20\n      add\n      swap1\n      0x01\n      add\n      swap1\n      jump(tag_47)\n    tag_48:\n      pop\n      pop\n      pop\n      pop\n      swap1\n      pop\n        /* \"Healthcare.sol\":1293:1451  function getPatientRecords(uint256 patientID) public view onlyAuthorizedProvider returns (Record[] memory) {... */\n      swap2\n      swap1\n      pop\n      jump\t// out\n        /* \"#utility.yul\":7:82   */\n    tag_66:\n        /* \"#utility.yul\":40:46   */\n      0x00\n        /* \"#utility.yul\":73:75   */\n      0x40\n        /* \"#utility.yul\":67:76   */\n      mload\n        /* \"#utility.yul\":57:76   */\n      swap1\n      pop\n        /* \"#utility.yul\":7:82   */\n      swap1\n      jump\t// out\n        /* \"#utility.yul\":88:205   */\n    tag_67:\n        /* \"#utility.yul\":197:198   */\n      0x00\n        /* \"#utility.yul\":194:195   */\n      dup1\n        /* \"#utility.yul\":187:199   */\n      revert\n        /* \"#utility.yul\":211:328   */\n    tag_68:\n        /* \"#utility.yul\":320:321   */\n      0x00\n        /* \"#utility.yul\":317:318   */\n      dup1\n        /* \"#utility.yul\":310:322   */\n      revert\n        /* \"#utility.yul\":334:460   */\n    tag_69:\n        /* \"#utility.yul\":371:378   */\n      0x00\n        /* \"#utility.yul\":411:453   */\n      0xffffffffffffffffffffffffffffffffffffffff\n        /* \"#utility.yul\":404:409   */\n      dup3\n        /* \"#utility.yul\":400:454   */\n      and\n        /* \"#utility.yul\":389:454   */\n      swap1\n      pop\n        /* \"#utility.yul\":334:460   */\n      swap2\n      swap1\n      pop\n      jump\t// out\n        /* \"#utility.yul\":466:562   */\n    tag_70:\n        /* \"#utility.yul\":503:510   */\n      0x00\n        /* \"#utility.yul\":532:556   */\n      tag_127\n        /* \"#utility.yul\":550:555   */\n      dup3\n        /* \"#utility.yul\":532:556   */\n      tag_69\n      jump\t// in\n    tag_127:\n        /* \"#utility.yul\":521:556   */\n      swap1\n      pop\n        /* \"#utility.yul\":466:562   */\n      swap2\n      swap1\n      pop\n      jump\t// out\n        /* \"#utility.yul\":568:690   */\n    tag_71:\n        /* \"#utility.yul\":641:665   */\n      tag_129\n        /* \"#utility.yul\":659:664   */\n      dup2\n        /* \"#utility.yul\":641:665   */\n      tag_70\n      jump\t// in\n    tag_129:\n        /* \"#utility.yul\":634:639   */\n      dup2\n        /* \"#utility.yul\":631:666   */\n      eq\n        /* \"#utility.yul\":621:684   */\n      tag_130\n      jumpi\n        /* \"#utility.yul\":680:681   */\n      0x00\n        /* \"#utility.yul\":677:678   */\n      dup1\n        /* \"#utility.yul\":670:682   */\n      revert\n        /* \"#utility.yul\":621:684   */\n    tag_130:\n        /* \"#utility.yul\":568:690   */\n      pop\n      jump\t// out\n        /* \"#utility.yul\":696:835   */\n    tag_72:\n        /* \"#utility.yul\":742:747   */\n      0x00\n        /* \"#utility.yul\":780:786   */\n      dup2\n        /* \"#utility.yul\":767:787   */\n      calldataload\n        /* \"#utility.yul\":758:787   */\n      swap1\n      pop\n        /* \"#utility.yul\":796:829   */\n      tag_132\n        /* \"#utility.yul\":823:828   */\n      dup2\n        /* \"#utility.yul\":796:829   */\n      tag_71\n      jump\t// in\n    tag_132:\n        /* \"#utility.yul\":696:835   */\n      swap3\n      swap2\n      pop\n      pop\n      jump\t// out\n        /* \"#utility.yul\":841:1170   */\n    tag_9:\n        /* \"#utility.yul\":900:906   */\n      0x00\n        /* \"#utility.yul\":949:951   */\n      0x20\n        /* \"#utility.yul\":937:946   */\n      dup3\n        /* \"#utility.yul\":928:935   */\n      dup5\n        /* \"#utility.yul\":924:947   */\n      sub\n        /* \"#utility.yul\":920:952   */\n      slt\n        /* \"#utility.yul\":917:1036   */\n      iszero\n      tag_134\n      jumpi\n        /* \"#utility.yul\":955:1034   */\n      tag_135\n      tag_67\n      jump\t// in\n    tag_135:\n        /* \"#utility.yul\":917:1036   */\n    tag_134:\n        /* \"#utility.yul\":1075:1076   */\n      0x00\n        /* \"#utility.yul\":1100:1153   */\n      tag_136\n        /* \"#utility.yul\":1145:1152   */\n      dup5\n        /* \"#utility.yul\":1136:1142   */\n      dup3\n        /* \"#utility.yul\":1125:1134   */\n      dup6\n        /* \"#utility.yul\":1121:1143   */\n      add\n        /* \"#utility.yul\":1100:1153   */\n      tag_72\n      jump\t// in\n    tag_136:\n        /* \"#utility.yul\":1090:1153   */\n      swap2\n      pop\n        /* \"#utility.yul\":1046:1163   */\n      pop\n        /* \"#utility.yul\":841:1170   */\n      swap3\n      swap2\n      pop\n      pop\n      jump\t// out\n        /* \"#utility.yul\":1176:1253   */\n    tag_73:\n        /* \"#utility.yul\":1213:1220   */\n      0x00\n        /* \"#utility.yul\":1242:1247   */\n      dup2\n        /* \"#utility.yul\":1231:1247   */\n      swap1\n      pop\n        /* \"#utility.yul\":1176:1253   */\n      swap2\n      swap1\n      pop\n      jump\t// out\n        /* \"#utility.yul\":1259:1381   */\n    tag_74:\n        /* \"#utility.yul\":1332:1356   */\n      tag_139\n        /* \"#utility.yul\":1350:1355   */\n      dup2\n        /* \"#utility.yul\":1332:1356   */\n      tag_73\n      jump\t// in\n    tag_139:\n        /* \"#utility.yul\":1325:1330   */\n      dup2\n        /* \"#utility.yul\":1322:1357   */\n      eq\n        /* \"#utility.yul\":1312:1375   */\n      tag_140\n      jumpi\n        /* \"#utility.yul\":1371:1372   */\n      0x00\n        /* \"#utility.yul\":1368:1369   */\n      dup1\n        /* \"#utility.yul\":1361:1373   */\n      revert\n        /* \"#utility.yul\":1312:1375   */\n    tag_140:\n        /* \"#utility.yul\":1259:1381   */\n      pop\n      jump\t// out\n        /* \"#utility.yul\":1387:1526   */\n    tag_75:\n        /* \"#utility.yul\":1433:1438   */\n      0x00\n        /* \"#utility.yul\":1471:1477   */\n      dup2\n        /* \"#utility.yul\":1458:1478   */\n      calldataload\n        /* \"#utility.yul\":1449:1478   */\n      swap1\n      pop\n        /* \"#utility.yul\":1487:1520   */\n      tag_142\n        /* \"#utility.yul\":1514:1519   */\n      dup2\n        /* \"#utility.yul\":1487:1520   */\n      tag_74\n      jump\t// in\n    tag_142:\n        /* \"#utility.yul\":1387:1526   */\n      swap3\n      swap2\n      pop\n      pop\n      jump\t// out\n        /* \"#utility.yul\":1532:1649   */\n    tag_76:\n        /* \"#utility.yul\":1641:1642   */\n      0x00\n        /* \"#utility.yul\":1638:1639   */\n      dup1\n        /* \"#utility.yul\":1631:1643   */\n      revert\n        /* \"#utility.yul\":1655:1772   */\n    tag_77:\n        /* \"#utility.yul\":1764:1765   */\n      0x00\n        /* \"#utility.yul\":1761:1762   */\n      dup1\n        /* \"#utility.yul\":1754:1766   */\n      revert\n        /* \"#utility.yul\":1778:1880   */\n    tag_78:\n        /* \"#utility.yul\":1819:1825   */\n      0x00\n        /* \"#utility.yul\":1870:1872   */\n      0x1f\n        /* \"#utility.yul\":1866:1873   */\n      not\n        /* \"#utility.yul\":1861:1863   */\n      0x1f\n        /* \"#utility.yul\":1854:1859   */\n      dup4\n        /* \"#utility.yul\":1850:1864   */\n      add\n        /* \"#utility.yul\":1846:1874   */\n      and\n        /* \"#utility.yul\":1836:1874   */\n      swap1\n      pop\n        /* \"#utility.yul\":1778:1880   */\n      swap2\n      swap1\n      pop\n      jump\t// out\n        /* \"#utility.yul\":1886:2066   */\n    tag_79:\n        /* \"#utility.yul\":1934:2011   */\n      0x4e487b7100000000000000000000000000000000000000000000000000000000\n        /* \"#utility.yul\":1931:1932   */\n      0x00\n        /* \"#utility.yul\":1924:2012   */\n      mstore\n        /* \"#utility.yul\":2031:2035   */\n      0x41\n        /* \"#utility.yul\":2028:2029   */\n      0x04\n        /* \"#utility.yul\":2021:2036   */\n      mstore\n        /* \"#utility.yul\":2055:2059   */\n      0x24\n        /* \"#utility.yul\":2052:2053   */\n      0x00\n        /* \"#utility.yul\":2045:2060   */\n      revert\n        /* \"#utility.yul\":2072:2353   */\n    tag_80:\n        /* \"#utility.yul\":2155:2182   */\n      tag_148\n        /* \"#utility.yul\":2177:2181   */\n      dup3\n        /* \"#utility.yul\":2155:2182   */\n      tag_78\n      jump\t// in\n    tag_148:\n        /* \"#utility.yul\":2147:2153   */\n      dup2\n        /* \"#utility.yul\":2143:2183   */\n      add\n        /* \"#utility.yul\":2285:2291   */\n      dup2\n        /* \"#utility.yul\":2273:2283   */\n      dup2\n        /* \"#utility.yul\":2270:2292   */\n      lt\n        /* \"#utility.yul\":2249:2267   */\n      0xffffffffffffffff\n        /* \"#utility.yul\":2237:2247   */\n      dup3\n        /* \"#utility.yul\":2234:2268   */\n      gt\n        /* \"#utility.yul\":2231:2293   */\n      or\n        /* \"#utility.yul\":2228:2316   */\n      iszero\n      tag_149\n      jumpi\n        /* \"#utility.yul\":2296:2314   */\n      tag_150\n      tag_79\n      jump\t// in\n    tag_150:\n        /* \"#utility.yul\":2228:2316   */\n    tag_149:\n        /* \"#utility.yul\":2336:2346   */\n      dup1\n        /* \"#utility.yul\":2332:2334   */\n      0x40\n        /* \"#utility.yul\":2325:2347   */\n      mstore\n        /* \"#utility.yul\":2115:2353   */\n      pop\n        /* \"#utility.yul\":2072:2353   */\n      pop\n      pop\n      jump\t// out\n        /* \"#utility.yul\":2359:2488   */\n    tag_81:\n        /* \"#utility.yul\":2393:2399   */\n      0x00\n        /* \"#utility.yul\":2420:2440   */\n      tag_152\n      tag_66\n      jump\t// in\n    tag_152:\n        /* \"#utility.yul\":2410:2440   */\n      swap1\n      pop\n        /* \"#utility.yul\":2449:2482   */\n      tag_153\n        /* \"#utility.yul\":2477:2481   */\n      dup3\n        /* \"#utility.yul\":2469:2475   */\n      dup3\n        /* \"#utility.yul\":2449:2482   */\n      tag_80\n      jump\t// in\n    tag_153:\n        /* \"#utility.yul\":2359:2488   */\n      swap2\n      swap1\n      pop\n      jump\t// out\n        /* \"#utility.yul\":2494:2802   */\n    tag_82:\n        /* \"#utility.yul\":2556:2560   */\n      0x00\n        /* \"#utility.yul\":2646:2664   */\n      0xffffffffffffffff\n        /* \"#utility.yul\":2638:2644   */\n      dup3\n        /* \"#utility.yul\":2635:2665   */\n      gt\n        /* \"#utility.yul\":2632:2688   */\n      iszero\n      tag_155\n      jumpi\n        /* \"#utility.yul\":2668:2686   */\n      tag_156\n      tag_79\n      jump\t// in\n    tag_156:\n        /* \"#utility.yul\":2632:2688   */\n    tag_155:\n        /* \"#utility.yul\":2706:2735   */\n      tag_157\n        /* \"#utility.yul\":2728:2734   */\n      dup3\n        /* \"#utility.yul\":2706:2735   */\n      tag_78\n      jump\t// in\n    tag_157:\n        /* \"#utility.yul\":2698:2735   */\n      swap1\n      pop\n        /* \"#utility.yul\":2790:2794   */\n      0x20\n        /* \"#utility.yul\":2784:2788   */\n      dup2\n        /* \"#utility.yul\":2780:2795   */\n      add\n        /* \"#utility.yul\":2772:2795   */\n      swap1\n      pop\n        /* \"#utility.yul\":2494:2802   */\n      swap2\n      swap1\n      pop\n      jump\t// out\n        /* \"#utility.yul\":2808:2956   */\n    tag_83:\n        /* \"#utility.yul\":2906:2912   */\n      dup3\n        /* \"#utility.yul\":2901:2904   */\n      dup2\n        /* \"#utility.yul\":2896:2899   */\n      dup4\n        /* \"#utility.yul\":2883:2913   */\n      calldatacopy\n        /* \"#utility.yul\":2947:2948   */\n      0x00\n        /* \"#utility.yul\":2938:2944   */\n      dup4\n        /* \"#utility.yul\":2933:2936   */\n      dup4\n        /* \"#utility.yul\":2929:2945   */\n      add\n        /* \"#utility.yul\":2922:2949   */\n      mstore\n        /* \"#utility.yul\":2808:2956   */\n      pop\n      pop\n      pop\n      jump\t// out\n        /* \"#utility.yul\":2962:3387   */\n    tag_84:\n        /* \"#utility.yul\":3040:3045   */\n      0x00\n        /* \"#utility.yul\":3065:3131   */\n      tag_160\n        /* \"#utility.yul\":3081:3130   */\n      tag_161\n        /* \"#utility.yul\":3123:3129   */\n      dup5\n        /* \"#utility.yul\":3081:3130   */\n      tag_82\n      jump\t// in\n    tag_161:\n        /* \"#utility.yul\":3065:3131   */\n      tag_81\n      jump\t// in\n    tag_160:\n        /* \"#utility.yul\":3056:3131   */\n      swap1\n      pop\n        /* \"#utility.yul\":3154:3160   */\n      dup3\n        /* \"#utility.yul\":3147:3152   */\n      dup2\n        /* \"#utility.yul\":3140:3161   */\n      mstore\n        /* \"#utility.yul\":3192:3196   */\n      0x20\n        /* \"#utility.yul\":3185:3190   */\n      dup2\n        /* \"#utility.yul\":3181:3197   */\n      add\n        /* \"#utility.yul\":3230:3233   */\n      dup5\n        /* \"#utility.yul\":3221:3227   */\n      dup5\n        /* \"#utility.yul\":3216:3219   */\n      dup5\n        /* \"#utility.yul\":3212:3228   */\n      add\n        /* \"#utility.yul\":3209:3234   */\n      gt\n        /* \"#utility.yul\":3206:3318   */\n      iszero\n      tag_162\n      jumpi\n        /* \"#utility.yul\":3237:3316   */\n      tag_163\n      tag_77\n      jump\t// in\n    tag_163:\n        /* \"#utility.yul\":3206:3318   */\n    tag_162:\n        /* \"#utility.yul\":3327:3381   */\n      tag_164\n        /* \"#utility.yul\":3374:3380   */\n      dup5\n        /* \"#utility.yul\":3369:3372   */\n      dup3\n        /* \"#utility.yul\":3364:3367   */\n      dup6\n        /* \"#utility.yul\":3327:3381   */\n      tag_83\n      jump\t// in\n    tag_164:\n        /* \"#utility.yul\":3046:3387   */\n      pop\n        /* \"#utility.yul\":2962:3387   */\n      swap4\n      swap3\n      pop\n      pop\n      pop\n      jump\t// out\n        /* \"#utility.yul\":3407:3747   */\n    tag_85:\n        /* \"#utility.yul\":3463:3468   */\n      0x00\n        /* \"#utility.yul\":3512:3515   */\n      dup3\n        /* \"#utility.yul\":3505:3509   */\n      0x1f\n        /* \"#utility.yul\":3497:3503   */\n      dup4\n        /* \"#utility.yul\":3493:3510   */\n      add\n        /* \"#utility.yul\":3489:3516   */\n      slt\n        /* \"#utility.yul\":3479:3601   */\n      tag_166\n      jumpi\n        /* \"#utility.yul\":3520:3599   */\n      tag_167\n      tag_76\n      jump\t// in\n    tag_167:\n        /* \"#utility.yul\":3479:3601   */\n    tag_166:\n        /* \"#utility.yul\":3637:3643   */\n      dup2\n        /* \"#utility.yul\":3624:3644   */\n      calldataload\n        /* \"#utility.yul\":3662:3741   */\n      tag_168\n        /* \"#utility.yul\":3737:3740   */\n      dup5\n        /* \"#utility.yul\":3729:3735   */\n      dup3\n        /* \"#utility.yul\":3722:3726   */\n      0x20\n        /* \"#utility.yul\":3714:3720   */\n      dup7\n        /* \"#utility.yul\":3710:3727   */\n      add\n        /* \"#utility.yul\":3662:3741   */\n      tag_84\n      jump\t// in\n    tag_168:\n        /* \"#utility.yul\":3653:3741   */\n      swap2\n      pop\n        /* \"#utility.yul\":3469:3747   */\n      pop\n        /* \"#utility.yul\":3407:3747   */\n      swap3\n      swap2\n      pop\n      pop\n      jump\t// out\n        /* \"#utility.yul\":3753:5058   */\n    tag_13:\n        /* \"#utility.yul\":3869:3875   */\n      0x00\n        /* \"#utility.yul\":3877:3883   */\n      dup1\n        /* \"#utility.yul\":3885:3891   */\n      0x00\n        /* \"#utility.yul\":3893:3899   */\n      dup1\n        /* \"#utility.yul\":3942:3945   */\n      0x80\n        /* \"#utility.yul\":3930:3939   */\n      dup6\n        /* \"#utility.yul\":3921:3928   */\n      dup8\n        /* \"#utility.yul\":3917:3940   */\n      sub\n        /* \"#utility.yul\":3913:3946   */\n      slt\n        /* \"#utility.yul\":3910:4030   */\n      iszero\n      tag_170\n      jumpi\n        /* \"#utility.yul\":3949:4028   */\n      tag_171\n      tag_67\n      jump\t// in\n    tag_171:\n        /* \"#utility.yul\":3910:4030   */\n    tag_170:\n        /* \"#utility.yul\":4069:4070   */\n      0x00\n        /* \"#utility.yul\":4094:4147   */\n      tag_172\n        /* \"#utility.yul\":4139:4146   */\n      dup8\n        /* \"#utility.yul\":4130:4136   */\n      dup3\n        /* \"#utility.yul\":4119:4128   */\n      dup9\n        /* \"#utility.yul\":4115:4137   */\n      add\n        /* \"#utility.yul\":4094:4147   */\n      tag_75\n      jump\t// in\n    tag_172:\n        /* \"#utility.yul\":4084:4147   */\n      swap5\n      pop\n        /* \"#utility.yul\":4040:4157   */\n      pop\n        /* \"#utility.yul\":4224:4226   */\n      0x20\n        /* \"#utility.yul\":4213:4222   */\n      dup6\n        /* \"#utility.yul\":4209:4227   */\n      add\n        /* \"#utility.yul\":4196:4228   */\n      calldataload\n        /* \"#utility.yul\":4255:4273   */\n      0xffffffffffffffff\n        /* \"#utility.yul\":4247:4253   */\n      dup2\n        /* \"#utility.yul\":4244:4274   */\n      gt\n        /* \"#utility.yul\":4241:4358   */\n      iszero\n      tag_173\n      jumpi\n        /* \"#utility.yul\":4277:4356   */\n      tag_174\n      tag_68\n      jump\t// in\n    tag_174:\n        /* \"#utility.yul\":4241:4358   */\n    tag_173:\n        /* \"#utility.yul\":4382:4445   */\n      tag_175\n        /* \"#utility.yul\":4437:4444   */\n      dup8\n        /* \"#utility.yul\":4428:4434   */\n      dup3\n        /* \"#utility.yul\":4417:4426   */\n      dup9\n        /* \"#utility.yul\":4413:4435   */\n      add\n        /* \"#utility.yul\":4382:4445   */\n      tag_85\n      jump\t// in\n    tag_175:\n        /* \"#utility.yul\":4372:4445   */\n      swap4\n      pop\n        /* \"#utility.yul\":4167:4455   */\n      pop\n        /* \"#utility.yul\":4522:4524   */\n      0x40\n        /* \"#utility.yul\":4511:4520   */\n      dup6\n        /* \"#utility.yul\":4507:4525   */\n      add\n        /* \"#utility.yul\":4494:4526   */\n      calldataload\n        /* \"#utility.yul\":4553:4571   */\n      0xffffffffffffffff\n        /* \"#utility.yul\":4545:4551   */\n      dup2\n        /* \"#utility.yul\":4542:4572   */\n      gt\n        /* \"#utility.yul\":4539:4656   */\n      iszero\n      tag_176\n      jumpi\n        /* \"#utility.yul\":4575:4654   */\n      tag_177\n      tag_68\n      jump\t// in\n    tag_177:\n        /* \"#utility.yul\":4539:4656   */\n    tag_176:\n        /* \"#utility.yul\":4680:4743   */\n      tag_178\n        /* \"#utility.yul\":4735:4742   */\n      dup8\n        /* \"#utility.yul\":4726:4732   */\n      dup3\n        /* \"#utility.yul\":4715:4724   */\n      dup9\n        /* \"#utility.yul\":4711:4733   */\n      add\n        /* \"#utility.yul\":4680:4743   */\n      tag_85\n      jump\t// in\n    tag_178:\n        /* \"#utility.yul\":4670:4743   */\n      swap3\n      pop\n        /* \"#utility.yul\":4465:4753   */\n      pop\n        /* \"#utility.yul\":4820:4822   */\n      0x60\n        /* \"#utility.yul\":4809:4818   */\n      dup6\n        /* \"#utility.yul\":4805:4823   */\n      add\n        /* \"#utility.yul\":4792:4824   */\n      calldataload\n        /* \"#utility.yul\":4851:4869   */\n      0xffffffffffffffff\n        /* \"#utility.yul\":4843:4849   */\n      dup2\n        /* \"#utility.yul\":4840:4870   */\n      gt\n        /* \"#utility.yul\":4837:4954   */\n      iszero\n      tag_179\n      jumpi\n        /* \"#utility.yul\":4873:4952   */\n      tag_180\n      tag_68\n      jump\t// in\n    tag_180:\n        /* \"#utility.yul\":4837:4954   */\n    tag_179:\n        /* \"#utility.yul\":4978:5041   */\n      tag_181\n        /* \"#utility.yul\":5033:5040   */\n      dup8\n        /* \"#utility.yul\":5024:5030   */\n      dup3\n        /* \"#utility.yul\":5013:5022   */\n      dup9\n        /* \"#utility.yul\":5009:5031   */\n      add\n        /* \"#utility.yul\":4978:5041   */\n      tag_85\n      jump\t// in\n    tag_181:\n        /* \"#utility.yul\":4968:5041   */\n      swap2\n      pop\n        /* \"#utility.yul\":4763:5051   */\n      pop\n        /* \"#utility.yul\":3753:5058   */\n      swap3\n      swap6\n      swap2\n      swap5\n      pop\n      swap3\n      pop\n      jump\t// out\n        /* \"#utility.yul\":5064:5182   */\n    tag_86:\n        /* \"#utility.yul\":5151:5175   */\n      tag_183\n        /* \"#utility.yul\":5169:5174   */\n      dup2\n        /* \"#utility.yul\":5151:5175   */\n      tag_70\n      jump\t// in\n    tag_183:\n        /* \"#utility.yul\":5146:5149   */\n      dup3\n        /* \"#utility.yul\":5139:5176   */\n      mstore\n        /* \"#utility.yul\":5064:5182   */\n      pop\n      pop\n      jump\t// out\n        /* \"#utility.yul\":5188:5410   */\n    tag_18:\n        /* \"#utility.yul\":5281:5285   */\n      0x00\n        /* \"#utility.yul\":5319:5321   */\n      0x20\n        /* \"#utility.yul\":5308:5317   */\n      dup3\n        /* \"#utility.yul\":5304:5322   */\n      add\n        /* \"#utility.yul\":5296:5322   */\n      swap1\n      pop\n        /* \"#utility.yul\":5332:5403   */\n      tag_185\n        /* \"#utility.yul\":5400:5401   */\n      0x00\n        /* \"#utility.yul\":5389:5398   */\n      dup4\n        /* \"#utility.yul\":5385:5402   */\n      add\n        /* \"#utility.yul\":5376:5382   */\n      dup5\n        /* \"#utility.yul\":5332:5403   */\n      tag_86\n      jump\t// in\n    tag_185:\n        /* \"#utility.yul\":5188:5410   */\n      swap3\n      swap2\n      pop\n      pop\n      jump\t// out\n        /* \"#utility.yul\":5416:5745   */\n    tag_21:\n        /* \"#utility.yul\":5475:5481   */\n      0x00\n        /* \"#utility.yul\":5524:5526   */\n      0x20\n        /* \"#utility.yul\":5512:5521   */\n      dup3\n        /* \"#utility.yul\":5503:5510   */\n      dup5\n        /* \"#utility.yul\":5499:5522   */\n      sub\n        /* \"#utility.yul\":5495:5527   */\n      slt\n        /* \"#utility.yul\":5492:5611   */\n      iszero\n      tag_187\n      jumpi\n        /* \"#utility.yul\":5530:5609   */\n      tag_188\n      tag_67\n      jump\t// in\n    tag_188:\n        /* \"#utility.yul\":5492:5611   */\n    tag_187:\n        /* \"#utility.yul\":5650:5651   */\n      0x00\n        /* \"#utility.yul\":5675:5728   */\n      tag_189\n        /* \"#utility.yul\":5720:5727   */\n      dup5\n        /* \"#utility.yul\":5711:5717   */\n      dup3\n        /* \"#utility.yul\":5700:5709   */\n      dup6\n        /* \"#utility.yul\":5696:5718   */\n      add\n        /* \"#utility.yul\":5675:5728   */\n      tag_75\n      jump\t// in\n    tag_189:\n        /* \"#utility.yul\":5665:5728   */\n      swap2\n      pop\n        /* \"#utility.yul\":5621:5738   */\n      pop\n        /* \"#utility.yul\":5416:5745   */\n      swap3\n      swap2\n      pop\n      pop\n      jump\t// out\n        /* \"#utility.yul\":5751:5887   */\n    tag_87:\n        /* \"#utility.yul\":5840:5846   */\n      0x00\n        /* \"#utility.yul\":5874:5879   */\n      dup2\n        /* \"#utility.yul\":5868:5880   */\n      mload\n        /* \"#utility.yul\":5858:5880   */\n      swap1\n      pop\n        /* \"#utility.yul\":5751:5887   */\n      swap2\n      swap1\n      pop\n      jump\t// out\n        /* \"#utility.yul\":5893:6099   */\n    tag_88:\n        /* \"#utility.yul\":6014:6025   */\n      0x00\n        /* \"#utility.yul\":6048:6054   */\n      dup3\n        /* \"#utility.yul\":6043:6046   */\n      dup3\n        /* \"#utility.yul\":6036:6055   */\n      mstore\n        /* \"#utility.yul\":6088:6092   */\n      0x20\n        /* \"#utility.yul\":6083:6086   */\n      dup3\n        /* \"#utility.yul\":6079:6093   */\n      add\n        /* \"#utility.yul\":6064:6093   */\n      swap1\n      pop\n        /* \"#utility.yul\":5893:6099   */\n      swap3\n      swap2\n      pop\n      pop\n      jump\t// out\n        /* \"#utility.yul\":6105:6259   */\n    tag_89:\n        /* \"#utility.yul\":6194:6198   */\n      0x00\n        /* \"#utility.yul\":6217:6220   */\n      dup2\n        /* \"#utility.yul\":6209:6220   */\n      swap1\n      pop\n        /* \"#utility.yul\":6247:6251   */\n      0x20\n        /* \"#utility.yul\":6242:6245   */\n      dup3\n        /* \"#utility.yul\":6238:6252   */\n      add\n        /* \"#utility.yul\":6230:6252   */\n      swap1\n      pop\n        /* \"#utility.yul\":6105:6259   */\n      swap2\n      swap1\n      pop\n      jump\t// out\n        /* \"#utility.yul\":6265:6373   */\n    tag_90:\n        /* \"#utility.yul\":6342:6366   */\n      tag_194\n        /* \"#utility.yul\":6360:6365   */\n      dup2\n        /* \"#utility.yul\":6342:6366   */\n      tag_73\n      jump\t// in\n    tag_194:\n        /* \"#utility.yul\":6337:6340   */\n      dup3\n        /* \"#utility.yul\":6330:6367   */\n      mstore\n        /* \"#utility.yul\":6265:6373   */\n      pop\n      pop\n      jump\t// out\n        /* \"#utility.yul\":6379:6478   */\n    tag_91:\n        /* \"#utility.yul\":6431:6437   */\n      0x00\n        /* \"#utility.yul\":6465:6470   */\n      dup2\n        /* \"#utility.yul\":6459:6471   */\n      mload\n        /* \"#utility.yul\":6449:6471   */\n      swap1\n      pop\n        /* \"#utility.yul\":6379:6478   */\n      swap2\n      swap1\n      pop\n      jump\t// out\n        /* \"#utility.yul\":6484:6643   */\n    tag_92:\n        /* \"#utility.yul\":6558:6569   */\n      0x00\n        /* \"#utility.yul\":6592:6598   */\n      dup3\n        /* \"#utility.yul\":6587:6590   */\n      dup3\n        /* \"#utility.yul\":6580:6599   */\n      mstore\n        /* \"#utility.yul\":6632:6636   */\n      0x20\n        /* \"#utility.yul\":6627:6630   */\n      dup3\n        /* \"#utility.yul\":6623:6637   */\n      add\n        /* \"#utility.yul\":6608:6637   */\n      swap1\n      pop\n        /* \"#utility.yul\":6484:6643   */\n      swap3\n      swap2\n      pop\n      pop\n      jump\t// out\n        /* \"#utility.yul\":6649:6788   */\n    tag_93:\n        /* \"#utility.yul\":6738:6744   */\n      dup3\n        /* \"#utility.yul\":6733:6736   */\n      dup2\n        /* \"#utility.yul\":6728:6731   */\n      dup4\n        /* \"#utility.yul\":6722:6745   */\n      mcopy\n        /* \"#utility.yul\":6779:6780   */\n      0x00\n        /* \"#utility.yul\":6770:6776   */\n      dup4\n        /* \"#utility.yul\":6765:6768   */\n      dup4\n        /* \"#utility.yul\":6761:6777   */\n      add\n        /* \"#utility.yul\":6754:6781   */\n      mstore\n        /* \"#utility.yul\":6649:6788   */\n      pop\n      pop\n      pop\n      jump\t// out\n        /* \"#utility.yul\":6794:7151   */\n    tag_94:\n        /* \"#utility.yul\":6872:6875   */\n      0x00\n        /* \"#utility.yul\":6900:6939   */\n      tag_199\n        /* \"#utility.yul\":6933:6938   */\n      dup3\n        /* \"#utility.yul\":6900:6939   */\n      tag_91\n      jump\t// in\n    tag_199:\n        /* \"#utility.yul\":6955:7016   */\n      tag_200\n        /* \"#utility.yul\":7009:7015   */\n      dup2\n        /* \"#utility.yul\":7004:7007   */\n      dup6\n        /* \"#utility.yul\":6955:7016   */\n      tag_92\n      jump\t// in\n    tag_200:\n        /* \"#utility.yul\":6948:7016   */\n      swap4\n      pop\n        /* \"#utility.yul\":7025:7090   */\n      tag_201\n        /* \"#utility.yul\":7083:7089   */\n      dup2\n        /* \"#utility.yul\":7078:7081   */\n      dup6\n        /* \"#utility.yul\":7071:7075   */\n      0x20\n        /* \"#utility.yul\":7064:7069   */\n      dup7\n        /* \"#utility.yul\":7060:7076   */\n      add\n        /* \"#utility.yul\":7025:7090   */\n      tag_93\n      jump\t// in\n    tag_201:\n        /* \"#utility.yul\":7115:7144   */\n      tag_202\n        /* \"#utility.yul\":7137:7143   */\n      dup2\n        /* \"#utility.yul\":7115:7144   */\n      tag_78\n      jump\t// in\n    tag_202:\n        /* \"#utility.yul\":7110:7113   */\n      dup5\n        /* \"#utility.yul\":7106:7145   */\n      add\n        /* \"#utility.yul\":7099:7145   */\n      swap2\n      pop\n        /* \"#utility.yul\":6876:7151   */\n      pop\n        /* \"#utility.yul\":6794:7151   */\n      swap3\n      swap2\n      pop\n      pop\n      jump\t// out\n        /* \"#utility.yul\":7231:8511   */\n    tag_95:\n        /* \"#utility.yul\":7334:7337   */\n      0x00\n        /* \"#utility.yul\":7370:7374   */\n      0xa0\n        /* \"#utility.yul\":7365:7368   */\n      dup4\n        /* \"#utility.yul\":7361:7375   */\n      add\n        /* \"#utility.yul\":7461:7465   */\n      0x00\n        /* \"#utility.yul\":7454:7459   */\n      dup4\n        /* \"#utility.yul\":7450:7466   */\n      add\n        /* \"#utility.yul\":7444:7467   */\n      mload\n        /* \"#utility.yul\":7480:7543   */\n      tag_204\n        /* \"#utility.yul\":7537:7541   */\n      0x00\n        /* \"#utility.yul\":7532:7535   */\n      dup7\n        /* \"#utility.yul\":7528:7542   */\n      add\n        /* \"#utility.yul\":7514:7526   */\n      dup3\n        /* \"#utility.yul\":7480:7543   */\n      tag_90\n      jump\t// in\n    tag_204:\n        /* \"#utility.yul\":7385:7553   */\n      pop\n        /* \"#utility.yul\":7642:7646   */\n      0x20\n        /* \"#utility.yul\":7635:7640   */\n      dup4\n        /* \"#utility.yul\":7631:7647   */\n      add\n        /* \"#utility.yul\":7625:7648   */\n      mload\n        /* \"#utility.yul\":7695:7698   */\n      dup5\n        /* \"#utility.yul\":7689:7693   */\n      dup3\n        /* \"#utility.yul\":7685:7699   */\n      sub\n        /* \"#utility.yul\":7678:7682   */\n      0x20\n        /* \"#utility.yul\":7673:7676   */\n      dup7\n        /* \"#utility.yul\":7669:7683   */\n      add\n        /* \"#utility.yul\":7662:7700   */\n      mstore\n        /* \"#utility.yul\":7721:7794   */\n      tag_205\n        /* \"#utility.yul\":7789:7793   */\n      dup3\n        /* \"#utility.yul\":7775:7787   */\n      dup3\n        /* \"#utility.yul\":7721:7794   */\n      tag_94\n      jump\t// in\n    tag_205:\n        /* \"#utility.yul\":7713:7794   */\n      swap2\n      pop\n        /* \"#utility.yul\":7563:7805   */\n      pop\n        /* \"#utility.yul\":7892:7896   */\n      0x40\n        /* \"#utility.yul\":7885:7890   */\n      dup4\n        /* \"#utility.yul\":7881:7897   */\n      add\n        /* \"#utility.yul\":7875:7898   */\n      mload\n        /* \"#utility.yul\":7945:7948   */\n      dup5\n        /* \"#utility.yul\":7939:7943   */\n      dup3\n        /* \"#utility.yul\":7935:7949   */\n      sub\n        /* \"#utility.yul\":7928:7932   */\n      0x40\n        /* \"#utility.yul\":7923:7926   */\n      dup7\n        /* \"#utility.yul\":7919:7933   */\n      add\n        /* \"#utility.yul\":7912:7950   */\n      mstore\n        /* \"#utility.yul\":7971:8044   */\n      tag_206\n        /* \"#utility.yul\":8039:8043   */\n      dup3\n        /* \"#utility.yul\":8025:8037   */\n      dup3\n        /* \"#utility.yul\":7971:8044   */\n      tag_94\n      jump\t// in\n    tag_206:\n        /* \"#utility.yul\":7963:8044   */\n      swap2\n      pop\n        /* \"#utility.yul\":7815:8055   */\n      pop\n        /* \"#utility.yul\":8142:8146   */\n      0x60\n        /* \"#utility.yul\":8135:8140   */\n      dup4\n        /* \"#utility.yul\":8131:8147   */\n      add\n        /* \"#utility.yul\":8125:8148   */\n      mload\n        /* \"#utility.yul\":8195:8198   */\n      dup5\n        /* \"#utility.yul\":8189:8193   */\n      dup3\n        /* \"#utility.yul\":8185:8199   */\n      sub\n        /* \"#utility.yul\":8178:8182   */\n      0x60\n        /* \"#utility.yul\":8173:8176   */\n      dup7\n        /* \"#utility.yul\":8169:8183   */\n      add\n        /* \"#utility.yul\":8162:8200   */\n      mstore\n        /* \"#utility.yul\":8221:8294   */\n      tag_207\n        /* \"#utility.yul\":8289:8293   */\n      dup3\n        /* \"#utility.yul\":8275:8287   */\n      dup3\n        /* \"#utility.yul\":8221:8294   */\n      tag_94\n      jump\t// in\n    tag_207:\n        /* \"#utility.yul\":8213:8294   */\n      swap2\n      pop\n        /* \"#utility.yul\":8065:8305   */\n      pop\n        /* \"#utility.yul\":8392:8396   */\n      0x80\n        /* \"#utility.yul\":8385:8390   */\n      dup4\n        /* \"#utility.yul\":8381:8397   */\n      add\n        /* \"#utility.yul\":8375:8398   */\n      mload\n        /* \"#utility.yul\":8411:8474   */\n      tag_208\n        /* \"#utility.yul\":8468:8472   */\n      0x80\n        /* \"#utility.yul\":8463:8466   */\n      dup7\n        /* \"#utility.yul\":8459:8473   */\n      add\n        /* \"#utility.yul\":8445:8457   */\n      dup3\n        /* \"#utility.yul\":8411:8474   */\n      tag_90\n      jump\t// in\n    tag_208:\n        /* \"#utility.yul\":8315:8484   */\n      pop\n        /* \"#utility.yul\":8501:8505   */\n      dup1\n        /* \"#utility.yul\":8494:8505   */\n      swap2\n      pop\n        /* \"#utility.yul\":7339:8511   */\n      pop\n        /* \"#utility.yul\":7231:8511   */\n      swap3\n      swap2\n      pop\n      pop\n      jump\t// out\n        /* \"#utility.yul\":8517:8761   */\n    tag_96:\n        /* \"#utility.yul\":8630:8640   */\n      0x00\n        /* \"#utility.yul\":8665:8755   */\n      tag_210\n        /* \"#utility.yul\":8751:8754   */\n      dup4\n        /* \"#utility.yul\":8743:8749   */\n      dup4\n        /* \"#utility.yul\":8665:8755   */\n      tag_95\n      jump\t// in\n    tag_210:\n        /* \"#utility.yul\":8651:8755   */\n      swap1\n      pop\n        /* \"#utility.yul\":8517:8761   */\n      swap3\n      swap2\n      pop\n      pop\n      jump\t// out\n        /* \"#utility.yul\":8767:8902   */\n    tag_97:\n        /* \"#utility.yul\":8859:8863   */\n      0x00\n        /* \"#utility.yul\":8891:8895   */\n      0x20\n        /* \"#utility.yul\":8886:8889   */\n      dup3\n        /* \"#utility.yul\":8882:8896   */\n      add\n        /* \"#utility.yul\":8874:8896   */\n      swap1\n      pop\n        /* \"#utility.yul\":8767:8902   */\n      swap2\n      swap1\n      pop\n      jump\t// out\n        /* \"#utility.yul\":8986:10073   */\n    tag_98:\n        /* \"#utility.yul\":9149:9152   */\n      0x00\n        /* \"#utility.yul\":9178:9254   */\n      tag_213\n        /* \"#utility.yul\":9248:9253   */\n      dup3\n        /* \"#utility.yul\":9178:9254   */\n      tag_87\n      jump\t// in\n    tag_213:\n        /* \"#utility.yul\":9270:9378   */\n      tag_214\n        /* \"#utility.yul\":9371:9377   */\n      dup2\n        /* \"#utility.yul\":9366:9369   */\n      dup6\n        /* \"#utility.yul\":9270:9378   */\n      tag_88\n      jump\t// in\n    tag_214:\n        /* \"#utility.yul\":9263:9378   */\n      swap4\n      pop\n        /* \"#utility.yul\":9404:9407   */\n      dup4\n        /* \"#utility.yul\":9449:9453   */\n      0x20\n        /* \"#utility.yul\":9441:9447   */\n      dup3\n        /* \"#utility.yul\":9437:9454   */\n      mul\n        /* \"#utility.yul\":9432:9435   */\n      dup6\n        /* \"#utility.yul\":9428:9455   */\n      add\n        /* \"#utility.yul\":9479:9557   */\n      tag_215\n        /* \"#utility.yul\":9551:9556   */\n      dup6\n        /* \"#utility.yul\":9479:9557   */\n      tag_89\n      jump\t// in\n    tag_215:\n        /* \"#utility.yul\":9580:9587   */\n      dup1\n        /* \"#utility.yul\":9611:9612   */\n      0x00\n        /* \"#utility.yul\":9596:10028   */\n    tag_216:\n        /* \"#utility.yul\":9621:9627   */\n      dup6\n        /* \"#utility.yul\":9618:9619   */\n      dup2\n        /* \"#utility.yul\":9615:9628   */\n      lt\n        /* \"#utility.yul\":9596:10028   */\n      iszero\n      tag_218\n      jumpi\n        /* \"#utility.yul\":9692:9701   */\n      dup5\n        /* \"#utility.yul\":9686:9690   */\n      dup5\n        /* \"#utility.yul\":9682:9702   */\n      sub\n        /* \"#utility.yul\":9677:9680   */\n      dup10\n        /* \"#utility.yul\":9670:9703   */\n      mstore\n        /* \"#utility.yul\":9743:9749   */\n      dup2\n        /* \"#utility.yul\":9737:9750   */\n      mload\n        /* \"#utility.yul\":9771:9879   */\n      tag_219\n        /* \"#utility.yul\":9874:9878   */\n      dup6\n        /* \"#utility.yul\":9859:9872   */\n      dup3\n        /* \"#utility.yul\":9771:9879   */\n      tag_96\n      jump\t// in\n    tag_219:\n        /* \"#utility.yul\":9763:9879   */\n      swap5\n      pop\n        /* \"#utility.yul\":9902:9984   */\n      tag_220\n        /* \"#utility.yul\":9977:9983   */\n      dup4\n        /* \"#utility.yul\":9902:9984   */\n      tag_97\n      jump\t// in\n    tag_220:\n        /* \"#utility.yul\":9892:9984   */\n      swap3\n      pop\n        /* \"#utility.yul\":10013:10017   */\n      0x20\n        /* \"#utility.yul\":10008:10011   */\n      dup11\n        /* \"#utility.yul\":10004:10018   */\n      add\n        /* \"#utility.yul\":9997:10018   */\n      swap10\n      pop\n        /* \"#utility.yul\":9656:10028   */\n      pop\n        /* \"#utility.yul\":9643:9644   */\n      0x01\n        /* \"#utility.yul\":9640:9641   */\n      dup2\n        /* \"#utility.yul\":9636:9645   */\n      add\n        /* \"#utility.yul\":9631:9645   */\n      swap1\n      pop\n        /* \"#utility.yul\":9596:10028   */\n      jump(tag_216)\n    tag_218:\n        /* \"#utility.yul\":9600:9614   */\n      pop\n        /* \"#utility.yul\":10044:10048   */\n      dup3\n        /* \"#utility.yul\":10037:10048   */\n      swap8\n      pop\n        /* \"#utility.yul\":10064:10067   */\n      dup8\n        /* \"#utility.yul\":10057:10067   */\n      swap6\n      pop\n        /* \"#utility.yul\":9154:10073   */\n      pop\n      pop\n      pop\n      pop\n      pop\n        /* \"#utility.yul\":8986:10073   */\n      swap3\n      swap2\n      pop\n      pop\n      jump\t// out\n        /* \"#utility.yul\":10079:10540   */\n    tag_24:\n        /* \"#utility.yul\":10266:10270   */\n      0x00\n        /* \"#utility.yul\":10304:10306   */\n      0x20\n        /* \"#utility.yul\":10293:10302   */\n      dup3\n        /* \"#utility.yul\":10289:10307   */\n      add\n        /* \"#utility.yul\":10281:10307   */\n      swap1\n      pop\n        /* \"#utility.yul\":10353:10362   */\n      dup2\n        /* \"#utility.yul\":10347:10351   */\n      dup2\n        /* \"#utility.yul\":10343:10363   */\n      sub\n        /* \"#utility.yul\":10339:10340   */\n      0x00\n        /* \"#utility.yul\":10328:10337   */\n      dup4\n        /* \"#utility.yul\":10324:10341   */\n      add\n        /* \"#utility.yul\":10317:10364   */\n      mstore\n        /* \"#utility.yul\":10381:10533   */\n      tag_222\n        /* \"#utility.yul\":10528:10532   */\n      dup2\n        /* \"#utility.yul\":10519:10525   */\n      dup5\n        /* \"#utility.yul\":10381:10533   */\n      tag_98\n      jump\t// in\n    tag_222:\n        /* \"#utility.yul\":10373:10533   */\n      swap1\n      pop\n        /* \"#utility.yul\":10079:10540   */\n      swap3\n      swap2\n      pop\n      pop\n      jump\t// out\n        /* \"#utility.yul\":10546:10715   */\n    tag_99:\n        /* \"#utility.yul\":10630:10641   */\n      0x00\n        /* \"#utility.yul\":10664:10670   */\n      dup3\n        /* \"#utility.yul\":10659:10662   */\n      dup3\n        /* \"#utility.yul\":10652:10671   */\n      mstore\n        /* \"#utility.yul\":10704:10708   */\n      0x20\n        /* \"#utility.yul\":10699:10702   */\n      dup3\n        /* \"#utility.yul\":10695:10709   */\n      add\n        /* \"#utility.yul\":10680:10709   */\n      swap1\n      pop\n        /* \"#utility.yul\":10546:10715   */\n      swap3\n      swap2\n      pop\n      pop\n      jump\t// out\n        /* \"#utility.yul\":10721:10944   */\n    tag_100:\n        /* \"#utility.yul\":10861:10895   */\n      0x4f6e6c79206f776e65722063616e20706572666f726d20746869732066756e63\n        /* \"#utility.yul\":10857:10858   */\n      0x00\n        /* \"#utility.yul\":10849:10855   */\n      dup3\n        /* \"#utility.yul\":10845:10859   */\n      add\n        /* \"#utility.yul\":10838:10896   */\n      mstore\n        /* \"#utility.yul\":10930:10936   */\n      0x74696f6e00000000000000000000000000000000000000000000000000000000\n        /* \"#utility.yul\":10925:10927   */\n      0x20\n        /* \"#utility.yul\":10917:10923   */\n      dup3\n        /* \"#utility.yul\":10913:10928   */\n      add\n        /* \"#utility.yul\":10906:10937   */\n      mstore\n        /* \"#utility.yul\":10721:10944   */\n      pop\n      jump\t// out\n        /* \"#utility.yul\":10950:11316   */\n    tag_101:\n        /* \"#utility.yul\":11092:11095   */\n      0x00\n        /* \"#utility.yul\":11113:11180   */\n      tag_226\n        /* \"#utility.yul\":11177:11179   */\n      0x24\n        /* \"#utility.yul\":11172:11175   */\n      dup4\n        /* \"#utility.yul\":11113:11180   */\n      tag_99\n      jump\t// in\n    tag_226:\n        /* \"#utility.yul\":11106:11180   */\n      swap2\n      pop\n        /* \"#utility.yul\":11189:11282   */\n      tag_227\n        /* \"#utility.yul\":11278:11281   */\n      dup3\n        /* \"#utility.yul\":11189:11282   */\n      tag_100\n      jump\t// in\n    tag_227:\n        /* \"#utility.yul\":11307:11309   */\n      0x40\n        /* \"#utility.yul\":11302:11305   */\n      dup3\n        /* \"#utility.yul\":11298:11310   */\n      add\n        /* \"#utility.yul\":11291:11310   */\n      swap1\n      pop\n        /* \"#utility.yul\":10950:11316   */\n      swap2\n      swap1\n      pop\n      jump\t// out\n        /* \"#utility.yul\":11322:11741   */\n    tag_28:\n        /* \"#utility.yul\":11488:11492   */\n      0x00\n        /* \"#utility.yul\":11526:11528   */\n      0x20\n        /* \"#utility.yul\":11515:11524   */\n      dup3\n        /* \"#utility.yul\":11511:11529   */\n      add\n        /* \"#utility.yul\":11503:11529   */\n      swap1\n      pop\n        /* \"#utility.yul\":11575:11584   */\n      dup2\n        /* \"#utility.yul\":11569:11573   */\n      dup2\n        /* \"#utility.yul\":11565:11585   */\n      sub\n        /* \"#utility.yul\":11561:11562   */\n      0x00\n        /* \"#utility.yul\":11550:11559   */\n      dup4\n        /* \"#utility.yul\":11546:11563   */\n      add\n        /* \"#utility.yul\":11539:11586   */\n      mstore\n        /* \"#utility.yul\":11603:11734   */\n      tag_229\n        /* \"#utility.yul\":11729:11733   */\n      dup2\n        /* \"#utility.yul\":11603:11734   */\n      tag_101\n      jump\t// in\n    tag_229:\n        /* \"#utility.yul\":11595:11734   */\n      swap1\n      pop\n        /* \"#utility.yul\":11322:11741   */\n      swap2\n      swap1\n      pop\n      jump\t// out\n        /* \"#utility.yul\":11747:11923   */\n    tag_102:\n        /* \"#utility.yul\":11887:11915   */\n      0x4e6f7420616e20617574686f72697a65642070726f7669646572000000000000\n        /* \"#utility.yul\":11883:11884   */\n      0x00\n        /* \"#utility.yul\":11875:11881   */\n      dup3\n        /* \"#utility.yul\":11871:11885   */\n      add\n        /* \"#utility.yul\":11864:11916   */\n      mstore\n        /* \"#utility.yul\":11747:11923   */\n      pop\n      jump\t// out\n        /* \"#utility.yul\":11929:12295   */\n    tag_103:\n        /* \"#utility.yul\":12071:12074   */\n      0x00\n        /* \"#utility.yul\":12092:12159   */\n      tag_232\n        /* \"#utility.yul\":12156:12158   */\n      0x1a\n        /* \"#utility.yul\":12151:12154   */\n      dup4\n        /* \"#utility.yul\":12092:12159   */\n      tag_99\n      jump\t// in\n    tag_232:\n        /* \"#utility.yul\":12085:12159   */\n      swap2\n      pop\n        /* \"#utility.yul\":12168:12261   */\n      tag_233\n        /* \"#utility.yul\":12257:12260   */\n      dup3\n        /* \"#utility.yul\":12168:12261   */\n      tag_102\n      jump\t// in\n    tag_233:\n        /* \"#utility.yul\":12286:12288   */\n      0x20\n        /* \"#utility.yul\":12281:12284   */\n      dup3\n        /* \"#utility.yul\":12277:12289   */\n      add\n        /* \"#utility.yul\":12270:12289   */\n      swap1\n      pop\n        /* \"#utility.yul\":11929:12295   */\n      swap2\n      swap1\n      pop\n      jump\t// out\n        /* \"#utility.yul\":12301:12720   */\n    tag_33:\n        /* \"#utility.yul\":12467:12471   */\n      0x00\n        /* \"#utility.yul\":12505:12507   */\n      0x20\n        /* \"#utility.yul\":12494:12503   */\n      dup3\n        /* \"#utility.yul\":12490:12508   */\n      add\n        /* \"#utility.yul\":12482:12508   */\n      swap1\n      pop\n        /* \"#utility.yul\":12554:12563   */\n      dup2\n        /* \"#utility.yul\":12548:12552   */\n      dup2\n        /* \"#utility.yul\":12544:12564   */\n      sub\n        /* \"#utility.yul\":12540:12541   */\n      0x00\n        /* \"#utility.yul\":12529:12538   */\n      dup4\n        /* \"#utility.yul\":12525:12542   */\n      add\n        /* \"#utility.yul\":12518:12565   */\n      mstore\n        /* \"#utility.yul\":12582:12713   */\n      tag_235\n        /* \"#utility.yul\":12708:12712   */\n      dup2\n        /* \"#utility.yul\":12582:12713   */\n      tag_103\n      jump\t// in\n    tag_235:\n        /* \"#utility.yul\":12574:12713   */\n      swap1\n      pop\n        /* \"#utility.yul\":12301:12720   */\n      swap2\n      swap1\n      pop\n      jump\t// out\n        /* \"#utility.yul\":12726:12906   */\n    tag_104:\n        /* \"#utility.yul\":12774:12851   */\n      0x4e487b7100000000000000000000000000000000000000000000000000000000\n        /* \"#utility.yul\":12771:12772   */\n      0x00\n        /* \"#utility.yul\":12764:12852   */\n      mstore\n        /* \"#utility.yul\":12871:12875   */\n      0x11\n        /* \"#utility.yul\":12868:12869   */\n      0x04\n        /* \"#utility.yul\":12861:12876   */\n      mstore\n        /* \"#utility.yul\":12895:12899   */\n      0x24\n        /* \"#utility.yul\":12892:12893   */\n      0x00\n        /* \"#utility.yul\":12885:12900   */\n      revert\n        /* \"#utility.yul\":12912:13103   */\n    tag_36:\n        /* \"#utility.yul\":12952:12955   */\n      0x00\n        /* \"#utility.yul\":12971:12991   */\n      tag_238\n        /* \"#utility.yul\":12989:12990   */\n      dup3\n        /* \"#utility.yul\":12971:12991   */\n      tag_73\n      jump\t// in\n    tag_238:\n        /* \"#utility.yul\":12966:12991   */\n      swap2\n      pop\n        /* \"#utility.yul\":13005:13025   */\n      tag_239\n        /* \"#utility.yul\":13023:13024   */\n      dup4\n        /* \"#utility.yul\":13005:13025   */\n      tag_73\n      jump\t// in\n    tag_239:\n        /* \"#utility.yul\":13000:13025   */\n      swap3\n      pop\n        /* \"#utility.yul\":13048:13049   */\n      dup3\n        /* \"#utility.yul\":13045:13046   */\n      dup3\n        /* \"#utility.yul\":13041:13050   */\n      add\n        /* \"#utility.yul\":13034:13050   */\n      swap1\n      pop\n        /* \"#utility.yul\":13069:13072   */\n      dup1\n        /* \"#utility.yul\":13066:13067   */\n      dup3\n        /* \"#utility.yul\":13063:13073   */\n      gt\n        /* \"#utility.yul\":13060:13096   */\n      iszero\n      tag_240\n      jumpi\n        /* \"#utility.yul\":13076:13094   */\n      tag_241\n      tag_104\n      jump\t// in\n    tag_241:\n        /* \"#utility.yul\":13060:13096   */\n    tag_240:\n        /* \"#utility.yul\":12912:13103   */\n      swap3\n      swap2\n      pop\n      pop\n      jump\t// out\n        /* \"#utility.yul\":13109:13289   */\n    tag_105:\n        /* \"#utility.yul\":13157:13234   */\n      0x4e487b7100000000000000000000000000000000000000000000000000000000\n        /* \"#utility.yul\":13154:13155   */\n      0x00\n        /* \"#utility.yul\":13147:13235   */\n      mstore\n        /* \"#utility.yul\":13254:13258   */\n      0x22\n        /* \"#utility.yul\":13251:13252   */\n      0x04\n        /* \"#utility.yul\":13244:13259   */\n      mstore\n        /* \"#utility.yul\":13278:13282   */\n      0x24\n        /* \"#utility.yul\":13275:13276   */\n      0x00\n        /* \"#utility.yul\":13268:13283   */\n      revert\n        /* \"#utility.yul\":13295:13615   */\n    tag_51:\n        /* \"#utility.yul\":13339:13345   */\n      0x00\n        /* \"#utility.yul\":13376:13377   */\n      0x02\n        /* \"#utility.yul\":13370:13374   */\n      dup3\n        /* \"#utility.yul\":13366:13378   */\n      div\n        /* \"#utility.yul\":13356:13378   */\n      swap1\n      pop\n        /* \"#utility.yul\":13423:13424   */\n      0x01\n        /* \"#utility.yul\":13417:13421   */\n      dup3\n        /* \"#utility.yul\":13413:13425   */\n      and\n        /* \"#utility.yul\":13444:13462   */\n      dup1\n        /* \"#utility.yul\":13434:13515   */\n      tag_244\n      jumpi\n        /* \"#utility.yul\":13500:13504   */\n      0x7f\n        /* \"#utility.yul\":13492:13498   */\n      dup3\n        /* \"#utility.yul\":13488:13505   */\n      and\n        /* \"#utility.yul\":13478:13505   */\n      swap2\n      pop\n        /* \"#utility.yul\":13434:13515   */\n    tag_244:\n        /* \"#utility.yul\":13562:13564   */\n      0x20\n        /* \"#utility.yul\":13554:13560   */\n      dup3\n        /* \"#utility.yul\":13551:13565   */\n      lt\n        /* \"#utility.yul\":13531:13549   */\n      dup2\n        /* \"#utility.yul\":13528:13566   */\n      sub\n        /* \"#utility.yul\":13525:13609   */\n      tag_245\n      jumpi\n        /* \"#utility.yul\":13581:13599   */\n      tag_246\n      tag_105\n      jump\t// in\n    tag_246:\n        /* \"#utility.yul\":13525:13609   */\n    tag_245:\n        /* \"#utility.yul\":13346:13615   */\n      pop\n        /* \"#utility.yul\":13295:13615   */\n      swap2\n      swap1\n      pop\n      jump\t// out\n        /* \"#utility.yul\":13621:13762   */\n    tag_106:\n        /* \"#utility.yul\":13670:13674   */\n      0x00\n        /* \"#utility.yul\":13693:13696   */\n      dup2\n        /* \"#utility.yul\":13685:13696   */\n      swap1\n      pop\n        /* \"#utility.yul\":13716:13719   */\n      dup2\n        /* \"#utility.yul\":13713:13714   */\n      0x00\n        /* \"#utility.yul\":13706:13720   */\n      mstore\n        /* \"#utility.yul\":13750:13754   */\n      0x20\n        /* \"#utility.yul\":13747:13748   */\n      0x00\n        /* \"#utility.yul\":13737:13755   */\n      keccak256\n        /* \"#utility.yul\":13729:13755   */\n      swap1\n      pop\n        /* \"#utility.yul\":13621:13762   */\n      swap2\n      swap1\n      pop\n      jump\t// out\n        /* \"#utility.yul\":13768:13861   */\n    tag_107:\n        /* \"#utility.yul\":13805:13811   */\n      0x00\n        /* \"#utility.yul\":13852:13854   */\n      0x20\n        /* \"#utility.yul\":13847:13849   */\n      0x1f\n        /* \"#utility.yul\":13840:13845   */\n      dup4\n        /* \"#utility.yul\":13836:13850   */\n      add\n        /* \"#utility.yul\":13832:13855   */\n      div\n        /* \"#utility.yul\":13822:13855   */\n      swap1\n      pop\n        /* \"#utility.yul\":13768:13861   */\n      swap2\n      swap1\n      pop\n      jump\t// out\n        /* \"#utility.yul\":13867:13974   */\n    tag_108:\n        /* \"#utility.yul\":13911:13919   */\n      0x00\n        /* \"#utility.yul\":13961:13966   */\n      dup3\n        /* \"#utility.yul\":13955:13959   */\n      dup3\n        /* \"#utility.yul\":13951:13967   */\n      shl\n        /* \"#utility.yul\":13930:13967   */\n      swap1\n      pop\n        /* \"#utility.yul\":13867:13974   */\n      swap3\n      swap2\n      pop\n      pop\n      jump\t// out\n        /* \"#utility.yul\":13980:14373   */\n    tag_109:\n        /* \"#utility.yul\":14049:14055   */\n      0x00\n        /* \"#utility.yul\":14099:14100   */\n      0x08\n        /* \"#utility.yul\":14087:14097   */\n      dup4\n        /* \"#utility.yul\":14083:14101   */\n      mul\n        /* \"#utility.yul\":14122:14219   */\n      tag_251\n        /* \"#utility.yul\":14152:14218   */\n      0xffffffffffffffffffffffffffffffffffffffffffffffffffffffffffffffff\n        /* \"#utility.yul\":14141:14150   */\n      dup3\n        /* \"#utility.yul\":14122:14219   */\n      tag_108\n      jump\t// in\n    tag_251:\n        /* \"#utility.yul\":14240:14279   */\n      tag_252\n        /* \"#utility.yul\":14270:14278   */\n      dup7\n        /* \"#utility.yul\":14259:14268   */\n      dup4\n        /* \"#utility.yul\":14240:14279   */\n      tag_108\n      jump\t// in\n    tag_252:\n        /* \"#utility.yul\":14228:14279   */\n      swap6\n      pop\n        /* \"#utility.yul\":14312:14316   */\n      dup1\n        /* \"#utility.yul\":14308:14317   */\n      not\n        /* \"#utility.yul\":14301:14306   */\n      dup5\n        /* \"#utility.yul\":14297:14318   */\n      and\n        /* \"#utility.yul\":14288:14318   */\n      swap4\n      pop\n        /* \"#utility.yul\":14361:14365   */\n      dup1\n        /* \"#utility.yul\":14351:14359   */\n      dup7\n        /* \"#utility.yul\":14347:14366   */\n      and\n        /* \"#utility.yul\":14340:14345   */\n      dup5\n        /* \"#utility.yul\":14337:14367   */\n      or\n        /* \"#utility.yul\":14327:14367   */\n      swap3\n      pop\n        /* \"#utility.yul\":14056:14373   */\n      pop\n      pop\n        /* \"#utility.yul\":13980:14373   */\n      swap4\n      swap3\n      pop\n      pop\n      pop\n      jump\t// out\n        /* \"#utility.yul\":14379:14439   */\n    tag_110:\n        /* \"#utility.yul\":14407:14410   */\n      0x00\n        /* \"#utility.yul\":14428:14433   */\n      dup2\n        /* \"#utility.yul\":14421:14433   */\n      swap1\n      pop\n        /* \"#utility.yul\":14379:14439   */\n      swap2\n      swap1\n      pop\n      jump\t// out\n        /* \"#utility.yul\":14445:14587   */\n    tag_111:\n        /* \"#utility.yul\":14495:14504   */\n      0x00\n        /* \"#utility.yul\":14528:14581   */\n      tag_255\n        /* \"#utility.yul\":14546:14580   */\n      tag_256\n        /* \"#utility.yul\":14555:14579   */\n      tag_257\n        /* \"#utility.yul\":14573:14578   */\n      dup5\n        /* \"#utility.yul\":14555:14579   */\n      tag_73\n      jump\t// in\n    tag_257:\n        /* \"#utility.yul\":14546:14580   */\n      tag_110\n      jump\t// in\n    tag_256:\n        /* \"#utility.yul\":14528:14581   */\n      tag_73\n      jump\t// in\n    tag_255:\n        /* \"#utility.yul\":14515:14581   */\n      swap1\n      pop\n        /* \"#utility.yul\":14445:14587   */\n      swap2\n      swap1\n      pop\n      jump\t// out\n        /* \"#utility.yul\":14593:14668   */\n    tag_112:\n        /* \"#utility.yul\":14636:14639   */\n      0x00\n        /* \"#utility.yul\":14657:14662   */\n      dup2\n        /* \"#utility.yul\":14650:14662   */\n      swap1\n      pop\n        /* \"#utility.yul\":14593:14668   */\n      swap2\n      swap1\n      pop\n      jump\t// out\n        /* \"#utility.yul\":14674:14943   */\n    tag_113:\n        /* \"#utility.yul\":14784:14823   */\n      tag_260\n        /* \"#utility.yul\":14815:14822   */\n      dup4\n        /* \"#utility.yul\":14784:14823   */\n      tag_111\n      jump\t// in\n    tag_260:\n        /* \"#utility.yul\":14845:14936   */\n      tag_261\n        /* \"#utility.yul\":14894:14935   */\n      tag_262\n        /* \"#utility.yul\":14918:14934   */\n      dup3\n        /* \"#utility.yul\":14894:14935   */\n      tag_112\n      jump\t// in\n    tag_262:\n        /* \"#utility.yul\":14886:14892   */\n      dup5\n        /* \"#utility.yul\":14879:14883   */\n      dup5\n        /* \"#utility.yul\":14873:14884   */\n      sload\n        /* \"#utility.yul\":14845:14936   */\n      tag_109\n      jump\t// in\n    tag_261:\n        /* \"#utility.yul\":14839:14843   */\n      dup3\n        /* \"#utility.yul\":14832:14937   */\n      sstore\n        /* \"#utility.yul\":14750:14943   */\n      pop\n        /* \"#utility.yul\":14674:14943   */\n      pop\n      pop\n      pop\n      jump\t// out\n        /* \"#utility.yul\":14949:15022   */\n    tag_114:\n        /* \"#utility.yul\":14994:14997   */\n      0x00\n        /* \"#utility.yul\":14949:15022   */\n      swap1\n      jump\t// out\n        /* \"#utility.yul\":15028:15217   */\n    tag_115:\n        /* \"#utility.yul\":15105:15137   */\n      tag_265\n      tag_114\n      jump\t// in\n    tag_265:\n        /* \"#utility.yul\":15146:15211   */\n      tag_266\n        /* \"#utility.yul\":15204:15210   */\n      dup2\n        /* \"#utility.yul\":15196:15202   */\n      dup5\n        /* \"#utility.yul\":15190:15194   */\n      dup5\n        /* \"#utility.yul\":15146:15211   */\n      tag_113\n      jump\t// in\n    tag_266:\n        /* \"#utility.yul\":15081:15217   */\n      pop\n        /* \"#utility.yul\":15028:15217   */\n      pop\n      pop\n      jump\t// out\n        /* \"#utility.yul\":15223:15409   */\n    tag_116:\n        /* \"#utility.yul\":15283:15403   */\n    tag_268:\n        /* \"#utility.yul\":15300:15303   */\n      dup2\n        /* \"#utility.yul\":15293:15298   */\n      dup2\n        /* \"#utility.yul\":15290:15304   */\n      lt\n        /* \"#utility.yul\":15283:15403   */\n      iszero\n      tag_270\n      jumpi\n        /* \"#utility.yul\":15354:15393   */\n      tag_271\n        /* \"#utility.yul\":15391:15392   */\n      0x00\n        /* \"#utility.yul\":15384:15389   */\n      dup3\n        /* \"#utility.yul\":15354:15393   */\n      tag_115\n      jump\t// in\n    tag_271:\n        /* \"#utility.yul\":15327:15328   */\n      0x01\n        /* \"#utility.yul\":15320:15325   */\n      dup2\n        /* \"#utility.yul\":15316:15329   */\n      add\n        /* \"#utility.yul\":15307:15329   */\n      swap1\n      pop\n        /* \"#utility.yul\":15283:15403   */\n      jump(tag_268)\n    tag_270:\n        /* \"#utility.yul\":15223:15409   */\n      pop\n      pop\n      jump\t// out\n        /* \"#utility.yul\":15415:15958   */\n    tag_117:\n        /* \"#utility.yul\":15516:15518   */\n      0x1f\n        /* \"#utility.yul\":15511:15514   */\n      dup3\n        /* \"#utility.yul\":15508:15519   */\n      gt\n        /* \"#utility.yul\":15505:15951   */\n      iszero\n      tag_273\n      jumpi\n        /* \"#utility.yul\":15550:15588   */\n      tag_274\n        /* \"#utility.yul\":15582:15587   */\n      dup2\n        /* \"#utility.yul\":15550:15588   */\n      tag_106\n      jump\t// in\n    tag_274:\n        /* \"#utility.yul\":15634:15663   */\n      tag_275\n        /* \"#utility.yul\":15652:15662   */\n      dup5\n        /* \"#utility.yul\":15634:15663   */\n      tag_107\n      jump\t// in\n    tag_275:\n        /* \"#utility.yul\":15624:15632   */\n      dup2\n        /* \"#utility.yul\":15620:15664   */\n      add\n        /* \"#utility.yul\":15817:15819   */\n      0x20\n        /* \"#utility.yul\":15805:15815   */\n      dup6\n        /* \"#utility.yul\":15802:15820   */\n      lt\n        /* \"#utility.yul\":15799:15848   */\n      iszero\n      tag_276\n      jumpi\n        /* \"#utility.yul\":15838:15846   */\n      dup2\n        /* \"#utility.yul\":15823:15846   */\n      swap1\n      pop\n        /* \"#utility.yul\":15799:15848   */\n    tag_276:\n        /* \"#utility.yul\":15861:15941   */\n      tag_277\n        /* \"#utility.yul\":15917:15939   */\n      tag_278\n        /* \"#utility.yul\":15935:15938   */\n      dup6\n        /* \"#utility.yul\":15917:15939   */\n      tag_107\n      jump\t// in\n    tag_278:\n        /* \"#utility.yul\":15907:15915   */\n      dup4\n        /* \"#utility.yul\":15903:15940   */\n      add\n        /* \"#utility.yul\":15890:15901   */\n      dup3\n        /* \"#utility.yul\":15861:15941   */\n      tag_116\n      jump\t// in\n    tag_277:\n        /* \"#utility.yul\":15520:15951   */\n      pop\n      pop\n        /* \"#utility.yul\":15505:15951   */\n    tag_273:\n        /* \"#utility.yul\":15415:15958   */\n      pop\n      pop\n      pop\n      jump\t// out\n        /* \"#utility.yul\":15964:16081   */\n    tag_118:\n        /* \"#utility.yul\":16018:16026   */\n      0x00\n        /* \"#utility.yul\":16068:16073   */\n      dup3\n        /* \"#utility.yul\":16062:16066   */\n      dup3\n        /* \"#utility.yul\":16058:16074   */\n      shr\n        /* \"#utility.yul\":16037:16074   */\n      swap1\n      pop\n        /* \"#utility.yul\":15964:16081   */\n      swap3\n      swap2\n      pop\n      pop\n      jump\t// out\n        /* \"#utility.yul\":16087:16256   */\n    tag_119:\n        /* \"#utility.yul\":16131:16137   */\n      0x00\n        /* \"#utility.yul\":16164:16215   */\n      tag_281\n        /* \"#utility.yul\":16212:16213   */\n      0x00\n        /* \"#utility.yul\":16208:16214   */\n      not\n        /* \"#utility.yul\":16200:16205   */\n      dup5\n        /* \"#utility.yul\":16197:16198   */\n      0x08\n        /* \"#utility.yul\":16193:16206   */\n      mul\n        /* \"#utility.yul\":16164:16215   */\n      tag_118\n      jump\t// in\n    tag_281:\n        /* \"#utility.yul\":16160:16216   */\n      not\n        /* \"#utility.yul\":16245:16249   */\n      dup1\n        /* \"#utility.yul\":16239:16243   */\n      dup4\n        /* \"#utility.yul\":16235:16250   */\n      and\n        /* \"#utility.yul\":16225:16250   */\n      swap2\n      pop\n        /* \"#utility.yul\":16138:16256   */\n      pop\n        /* \"#utility.yul\":16087:16256   */\n      swap3\n      swap2\n      pop\n      pop\n      jump\t// out\n        /* \"#utility.yul\":16261:16556   */\n    tag_120:\n        /* \"#utility.yul\":16337:16341   */\n      0x00\n        /* \"#utility.yul\":16483:16512   */\n      tag_283\n        /* \"#utility.yul\":16508:16511   */\n      dup4\n        /* \"#utility.yul\":16502:16506   */\n      dup4\n        /* \"#utility.yul\":16483:16512   */\n      tag_119\n      jump\t// in\n    tag_283:\n        /* \"#utility.yul\":16475:16512   */\n      swap2\n      pop\n        /* \"#utility.yul\":16545:16548   */\n      dup3\n        /* \"#utility.yul\":16542:16543   */\n      0x02\n        /* \"#utility.yul\":16538:16549   */\n      mul\n        /* \"#utility.yul\":16532:16536   */\n      dup3\n        /* \"#utility.yul\":16529:16550   */\n      or\n        /* \"#utility.yul\":16521:16550   */\n      swap1\n      pop\n        /* \"#utility.yul\":16261:16556   */\n      swap3\n      swap2\n      pop\n      pop\n      jump\t// out\n        /* \"#utility.yul\":16561:17956   */\n    tag_39:\n        /* \"#utility.yul\":16678:16715   */\n      tag_285\n        /* \"#utility.yul\":16711:16714   */\n      dup3\n        /* \"#utility.yul\":16678:16715   */\n      tag_91\n      jump\t// in\n    tag_285:\n        /* \"#utility.yul\":16780:16798   */\n      0xffffffffffffffff\n        /* \"#utility.yul\":16772:16778   */\n      dup2\n        /* \"#utility.yul\":16769:16799   */\n      gt\n        /* \"#utility.yul\":16766:16822   */\n      iszero\n      tag_286\n      jumpi\n        /* \"#utility.yul\":16802:16820   */\n      tag_287\n      tag_79\n      jump\t// in\n    tag_287:\n        /* \"#utility.yul\":16766:16822   */\n    tag_286:\n        /* \"#utility.yul\":16846:16884   */\n      tag_288\n        /* \"#utility.yul\":16878:16882   */\n      dup3\n        /* \"#utility.yul\":16872:16883   */\n      sload\n        /* \"#utility.yul\":16846:16884   */\n      tag_51\n      jump\t// in\n    tag_288:\n        /* \"#utility.yul\":16931:16998   */\n      tag_289\n        /* \"#utility.yul\":16991:16997   */\n      dup3\n        /* \"#utility.yul\":16983:16989   */\n      dup3\n        /* \"#utility.yul\":16977:16981   */\n      dup6\n        /* \"#utility.yul\":16931:16998   */\n      tag_117\n      jump\t// in\n    tag_289:\n        /* \"#utility.yul\":17025:17026   */\n      0x00\n        /* \"#utility.yul\":17049:17053   */\n      0x20\n        /* \"#utility.yul\":17036:17053   */\n      swap1\n      pop\n        /* \"#utility.yul\":17081:17083   */\n      0x1f\n        /* \"#utility.yul\":17073:17079   */\n      dup4\n        /* \"#utility.yul\":17070:17084   */\n      gt\n        /* \"#utility.yul\":17098:17099   */\n      0x01\n        /* \"#utility.yul\":17093:17711   */\n      dup2\n      eq\n      tag_291\n      jumpi\n        /* \"#utility.yul\":17755:17756   */\n      0x00\n        /* \"#utility.yul\":17772:17778   */\n      dup5\n        /* \"#utility.yul\":17769:17846   */\n      iszero\n      tag_292\n      jumpi\n        /* \"#utility.yul\":17821:17830   */\n      dup3\n        /* \"#utility.yul\":17816:17819   */\n      dup8\n        /* \"#utility.yul\":17812:17831   */\n      add\n        /* \"#utility.yul\":17806:17832   */\n      mload\n        /* \"#utility.yul\":17797:17832   */\n      swap1\n      pop\n        /* \"#utility.yul\":17769:17846   */\n    tag_292:\n        /* \"#utility.yul\":17872:17939   */\n      tag_293\n        /* \"#utility.yul\":17932:17938   */\n      dup6\n        /* \"#utility.yul\":17925:17930   */\n      dup3\n        /* \"#utility.yul\":17872:17939   */\n      tag_120\n      jump\t// in\n    tag_293:\n        /* \"#utility.yul\":17866:17870   */\n      dup7\n        /* \"#utility.yul\":17859:17940   */\n      sstore\n        /* \"#utility.yul\":17728:17950   */\n      pop\n        /* \"#utility.yul\":17063:17950   */\n      jump(tag_290)\n        /* \"#utility.yul\":17093:17711   */\n    tag_291:\n        /* \"#utility.yul\":17145:17149   */\n      0x1f\n        /* \"#utility.yul\":17141:17150   */\n      not\n        /* \"#utility.yul\":17133:17139   */\n      dup5\n        /* \"#utility.yul\":17129:17151   */\n      and\n        /* \"#utility.yul\":17179:17216   */\n      tag_294\n        /* \"#utility.yul\":17211:17215   */\n      dup7\n        /* \"#utility.yul\":17179:17216   */\n      tag_106\n      jump\t// in\n    tag_294:\n        /* \"#utility.yul\":17238:17239   */\n      0x00\n        /* \"#utility.yul\":17252:17460   */\n    tag_295:\n        /* \"#utility.yul\":17266:17273   */\n      dup3\n        /* \"#utility.yul\":17263:17264   */\n      dup2\n        /* \"#utility.yul\":17260:17274   */\n      lt\n        /* \"#utility.yul\":17252:17460   */\n      iszero\n      tag_297\n      jumpi\n        /* \"#utility.yul\":17345:17354   */\n      dup5\n        /* \"#utility.yul\":17340:17343   */\n      dup10\n        /* \"#utility.yul\":17336:17355   */\n      add\n        /* \"#utility.yul\":17330:17356   */\n      mload\n        /* \"#utility.yul\":17322:17328   */\n      dup3\n        /* \"#utility.yul\":17315:17357   */\n      sstore\n        /* \"#utility.yul\":17396:17397   */\n      0x01\n        /* \"#utility.yul\":17388:17394   */\n      dup3\n        /* \"#utility.yul\":17384:17398   */\n      add\n        /* \"#utility.yul\":17374:17398   */\n      swap2\n      pop\n        /* \"#utility.yul\":17443:17445   */\n      0x20\n        /* \"#utility.yul\":17432:17441   */\n      dup6\n        /* \"#utility.yul\":17428:17446   */\n      add\n        /* \"#utility.yul\":17415:17446   */\n      swap5\n      pop\n        /* \"#utility.yul\":17289:17293   */\n      0x20\n        /* \"#utility.yul\":17286:17287   */\n      dup2\n        /* \"#utility.yul\":17282:17294   */\n      add\n        /* \"#utility.yul\":17277:17294   */\n      swap1\n      pop\n        /* \"#utility.yul\":17252:17460   */\n      jump(tag_295)\n    tag_297:\n        /* \"#utility.yul\":17488:17494   */\n      dup7\n        /* \"#utility.yul\":17479:17486   */\n      dup4\n        /* \"#utility.yul\":17476:17495   */\n      lt\n        /* \"#utility.yul\":17473:17652   */\n      iszero\n      tag_298\n      jumpi\n        /* \"#utility.yul\":17546:17555   */\n      dup5\n        /* \"#utility.yul\":17541:17544   */\n      dup10\n        /* \"#utility.yul\":17537:17556   */\n      add\n        /* \"#utility.yul\":17531:17557   */\n      mload\n        /* \"#utility.yul\":17589:17637   */\n      tag_299\n        /* \"#utility.yul\":17631:17635   */\n      0x1f\n        /* \"#utility.yul\":17623:17629   */\n      dup10\n        /* \"#utility.yul\":17619:17636   */\n      and\n        /* \"#utility.yul\":17608:17617   */\n      dup3\n        /* \"#utility.yul\":17589:17637   */\n      tag_119\n      jump\t// in\n    tag_299:\n        /* \"#utility.yul\":17581:17587   */\n      dup4\n        /* \"#utility.yul\":17574:17638   */\n      sstore\n        /* \"#utility.yul\":17496:17652   */\n      pop\n        /* \"#utility.yul\":17473:17652   */\n    tag_298:\n        /* \"#utility.yul\":17698:17699   */\n      0x01\n        /* \"#utility.yul\":17694:17695   */\n      0x02\n        /* \"#utility.yul\":17686:17692   */\n      dup9\n        /* \"#utility.yul\":17682:17696   */\n      mul\n        /* \"#utility.yul\":17678:17700   */\n      add\n        /* \"#utility.yul\":17672:17676   */\n      dup9\n        /* \"#utility.yul\":17665:17701   */\n      sstore\n        /* \"#utility.yul\":17100:17711   */\n      pop\n      pop\n      pop\n        /* \"#utility.yul\":17063:17950   */\n    tag_290:\n      pop\n        /* \"#utility.yul\":16653:17956   */\n      pop\n      pop\n      pop\n        /* \"#utility.yul\":16561:17956   */\n      pop\n      pop\n      jump\t// out\n\n    auxdata: 0xa26469706673582212201cc0e7c63588698a2aad4711afdc828760b0ab7139fbc7685ccab6de0f8edc4f64736f6c634300081a0033\n}\n",
						"bytecode": {
							"functionDebugData": {
								"@_57": {
									"entryPoint": null,
									"id": 57,
									"parameterSlots": 0,
									"returnSlots": 0
								}
							},
							"generatedSources": [],
							"linkReferences": {},
							"object": "6080604052348015600e575f80fd5b50335f806101000a81548173ffffffffffffffffffffffffffffffffffffffff021916908373ffffffffffffffffffffffffffffffffffffffff160217905550610f408061005b5f395ff3fe608060405234801561000f575f80fd5b506004361061004a575f3560e01c8063112ea2621461004e5780631a08a3481461006a578063893d20e814610086578063dce7e843146100a4575b5f80fd5b6100686004803603810190610063919061066b565b6100d4565b005b610084600480360381019061007f9190610805565b6101b9565b005b61008e610320565b60405161009b91906108cc565b60405180910390f35b6100be60048036038101906100b991906108e5565b610347565b6040516100cb9190610abb565b60405180910390f35b5f8054906101000a900473ffffffffffffffffffffffffffffffffffffffff1673ffffffffffffffffffffffffffffffffffffffff163373ffffffffffffffffffffffffffffffffffffffff1614610161576040517f08c379a000000000000000000000000000000000000000000000000000000000815260040161015890610b5b565b60405180910390fd5b600160025f8373ffffffffffffffffffffffffffffffffffffffff1673ffffffffffffffffffffffffffffffffffffffff1681526020019081526020015f205f6101000a81548160ff02191690831515021790555050565b60025f3373ffffffffffffffffffffffffffffffffffffffff1673ffffffffffffffffffffffffffffffffffffffff1681526020019081526020015f205f9054906101000a900460ff16610242576040517f08c379a000000000000000000000000000000000000000000000000000000000815260040161023990610bc3565b60405180910390fd5b5f6001805f8781526020019081526020015f20805490506102639190610c0e565b905060015f8681526020019081526020015f206040518060a0016040528083815260200186815260200185815260200184815260200142815250908060018154018082558091505060019003905f5260205f2090600502015f909190919091505f820151815f015560208201518160010190816102e09190610e3b565b5060408201518160020190816102f69190610e3b565b50606082015181600301908161030c9190610e3b565b506080820151816004015550505050505050565b5f805f9054906101000a900473ffffffffffffffffffffffffffffffffffffffff16905090565b606060025f3373ffffffffffffffffffffffffffffffffffffffff1673ffffffffffffffffffffffffffffffffffffffff1681526020019081526020015f205f9054906101000a900460ff166103d2576040517f08c379a00000000000000000000000000000000000000000000000000000000081526004016103c990610bc3565b60405180910390fd5b60015f8381526020019081526020015f20805480602002602001604051908101604052809291908181526020015f905b828210156105f5578382905f5260205f2090600502016040518060a00160405290815f820154815260200160018201805461043c90610c6e565b80601f016020809104026020016040519081016040528092919081815260200182805461046890610c6e565b80156104b35780601f1061048a576101008083540402835291602001916104b3565b820191905f5260205f20905b81548152906001019060200180831161049657829003601f168201915b505050505081526020016002820180546104cc90610c6e565b80601f01602080910402602001604051908101604052809291908181526020018280546104f890610c6e565b80156105435780601f1061051a57610100808354040283529160200191610543565b820191905f5260205f20905b81548152906001019060200180831161052657829003601f168201915b5050505050815260200160038201805461055c90610c6e565b80601f016020809104026020016040519081016040528092919081815260200182805461058890610c6e565b80156105d35780601f106105aa576101008083540402835291602001916105d3565b820191905f5260205f20905b8154815290600101906020018083116105b657829003601f168201915b5050505050815260200160048201548152505081526020019060010190610402565b505050509050919050565b5f604051905090565b5f80fd5b5f80fd5b5f73ffffffffffffffffffffffffffffffffffffffff82169050919050565b5f61063a82610611565b9050919050565b61064a81610630565b8114610654575f80fd5b50565b5f8135905061066581610641565b92915050565b5f602082840312156106805761067f610609565b5b5f61068d84828501610657565b91505092915050565b5f819050919050565b6106a881610696565b81146106b2575f80fd5b50565b5f813590506106c38161069f565b92915050565b5f80fd5b5f80fd5b5f601f19601f8301169050919050565b7f4e487b71000000000000000000000000000000000000000000000000000000005f52604160045260245ffd5b610717826106d1565b810181811067ffffffffffffffff82111715610736576107356106e1565b5b80604052505050565b5f610748610600565b9050610754828261070e565b919050565b5f67ffffffffffffffff821115610773576107726106e1565b5b61077c826106d1565b9050602081019050919050565b828183375f83830152505050565b5f6107a96107a484610759565b61073f565b9050828152602081018484840111156107c5576107c46106cd565b5b6107d0848285610789565b509392505050565b5f82601f8301126107ec576107eb6106c9565b5b81356107fc848260208601610797565b91505092915050565b5f805f806080858703121561081d5761081c610609565b5b5f61082a878288016106b5565b945050602085013567ffffffffffffffff81111561084b5761084a61060d565b5b610857878288016107d8565b935050604085013567ffffffffffffffff8111156108785761087761060d565b5b610884878288016107d8565b925050606085013567ffffffffffffffff8111156108a5576108a461060d565b5b6108b1878288016107d8565b91505092959194509250565b6108c681610630565b82525050565b5f6020820190506108df5f8301846108bd565b92915050565b5f602082840312156108fa576108f9610609565b5b5f610907848285016106b5565b91505092915050565b5f81519050919050565b5f82825260208201905092915050565b5f819050602082019050919050565b61094281610696565b82525050565b5f81519050919050565b5f82825260208201905092915050565b8281835e5f83830152505050565b5f61097a82610948565b6109848185610952565b9350610994818560208601610962565b61099d816106d1565b840191505092915050565b5f60a083015f8301516109bd5f860182610939565b50602083015184820360208601526109d58282610970565b915050604083015184820360408601526109ef8282610970565b91505060608301518482036060860152610a098282610970565b9150506080830151610a1e6080860182610939565b508091505092915050565b5f610a3483836109a8565b905092915050565b5f602082019050919050565b5f610a5282610910565b610a5c818561091a565b935083602082028501610a6e8561092a565b805f5b85811015610aa95784840389528151610a8a8582610a29565b9450610a9583610a3c565b925060208a01995050600181019050610a71565b50829750879550505050505092915050565b5f6020820190508181035f830152610ad38184610a48565b905092915050565b5f82825260208201905092915050565b7f4f6e6c79206f776e65722063616e20706572666f726d20746869732066756e635f8201527f74696f6e00000000000000000000000000000000000000000000000000000000602082015250565b5f610b45602483610adb565b9150610b5082610aeb565b604082019050919050565b5f6020820190508181035f830152610b7281610b39565b9050919050565b7f4e6f7420616e20617574686f72697a65642070726f76696465720000000000005f82015250565b5f610bad601a83610adb565b9150610bb882610b79565b602082019050919050565b5f6020820190508181035f830152610bda81610ba1565b9050919050565b7f4e487b71000000000000000000000000000000000000000000000000000000005f52601160045260245ffd5b5f610c1882610696565b9150610c2383610696565b9250828201905080821115610c3b57610c3a610be1565b5b92915050565b7f4e487b71000000000000000000000000000000000000000000000000000000005f52602260045260245ffd5b5f6002820490506001821680610c8557607f821691505b602082108103610c9857610c97610c41565b5b50919050565b5f819050815f5260205f209050919050565b5f6020601f8301049050919050565b5f82821b905092915050565b5f60088302610cfa7fffffffffffffffffffffffffffffffffffffffffffffffffffffffffffffffff82610cbf565b610d048683610cbf565b95508019841693508086168417925050509392505050565b5f819050919050565b5f610d3f610d3a610d3584610696565b610d1c565b610696565b9050919050565b5f819050919050565b610d5883610d25565b610d6c610d6482610d46565b848454610ccb565b825550505050565b5f90565b610d80610d74565b610d8b818484610d4f565b505050565b5b81811015610dae57610da35f82610d78565b600181019050610d91565b5050565b601f821115610df357610dc481610c9e565b610dcd84610cb0565b81016020851015610ddc578190505b610df0610de885610cb0565b830182610d90565b50505b505050565b5f82821c905092915050565b5f610e135f1984600802610df8565b1980831691505092915050565b5f610e2b8383610e04565b9150826002028217905092915050565b610e4482610948565b67ffffffffffffffff811115610e5d57610e5c6106e1565b5b610e678254610c6e565b610e72828285610db2565b5f60209050601f831160018114610ea3575f8415610e91578287015190505b610e9b8582610e20565b865550610f02565b601f198416610eb186610c9e565b5f5b82811015610ed857848901518255600182019150602085019450602081019050610eb3565b86831015610ef55784890151610ef1601f891682610e04565b8355505b6001600288020188555050505b50505050505056fea26469706673582212201cc0e7c63588698a2aad4711afdc828760b0ab7139fbc7685ccab6de0f8edc4f64736f6c634300081a0033",
							"opcodes": "PUSH1 0x80 PUSH1 0x40 MSTORE CALLVALUE DUP1 ISZERO PUSH1 0xE JUMPI PUSH0 DUP1 REVERT JUMPDEST POP CALLER PUSH0 DUP1 PUSH2 0x100 EXP DUP2 SLOAD DUP2 PUSH20 0xFFFFFFFFFFFFFFFFFFFFFFFFFFFFFFFFFFFFFFFF MUL NOT AND SWAP1 DUP4 PUSH20 0xFFFFFFFFFFFFFFFFFFFFFFFFFFFFFFFFFFFFFFFF AND MUL OR SWAP1 SSTORE POP PUSH2 0xF40 DUP1 PUSH2 0x5B PUSH0 CODECOPY PUSH0 RETURN INVALID PUSH1 0x80 PUSH1 0x40 MSTORE CALLVALUE DUP1 ISZERO PUSH2 0xF JUMPI PUSH0 DUP1 REVERT JUMPDEST POP PUSH1 0x4 CALLDATASIZE LT PUSH2 0x4A JUMPI PUSH0 CALLDATALOAD PUSH1 0xE0 SHR DUP1 PUSH4 0x112EA262 EQ PUSH2 0x4E JUMPI DUP1 PUSH4 0x1A08A348 EQ PUSH2 0x6A JUMPI DUP1 PUSH4 0x893D20E8 EQ PUSH2 0x86 JUMPI DUP1 PUSH4 0xDCE7E843 EQ PUSH2 0xA4 JUMPI JUMPDEST PUSH0 DUP1 REVERT JUMPDEST PUSH2 0x68 PUSH1 0x4 DUP1 CALLDATASIZE SUB DUP2 ADD SWAP1 PUSH2 0x63 SWAP2 SWAP1 PUSH2 0x66B JUMP JUMPDEST PUSH2 0xD4 JUMP JUMPDEST STOP JUMPDEST PUSH2 0x84 PUSH1 0x4 DUP1 CALLDATASIZE SUB DUP2 ADD SWAP1 PUSH2 0x7F SWAP2 SWAP1 PUSH2 0x805 JUMP JUMPDEST PUSH2 0x1B9 JUMP JUMPDEST STOP JUMPDEST PUSH2 0x8E PUSH2 0x320 JUMP JUMPDEST PUSH1 0x40 MLOAD PUSH2 0x9B SWAP2 SWAP1 PUSH2 0x8CC JUMP JUMPDEST PUSH1 0x40 MLOAD DUP1 SWAP2 SUB SWAP1 RETURN JUMPDEST PUSH2 0xBE PUSH1 0x4 DUP1 CALLDATASIZE SUB DUP2 ADD SWAP1 PUSH2 0xB9 SWAP2 SWAP1 PUSH2 0x8E5 JUMP JUMPDEST PUSH2 0x347 JUMP JUMPDEST PUSH1 0x40 MLOAD PUSH2 0xCB SWAP2 SWAP1 PUSH2 0xABB JUMP JUMPDEST PUSH1 0x40 MLOAD DUP1 SWAP2 SUB SWAP1 RETURN JUMPDEST PUSH0 DUP1 SLOAD SWAP1 PUSH2 0x100 EXP SWAP1 DIV PUSH20 0xFFFFFFFFFFFFFFFFFFFFFFFFFFFFFFFFFFFFFFFF AND PUSH20 0xFFFFFFFFFFFFFFFFFFFFFFFFFFFFFFFFFFFFFFFF AND CALLER PUSH20 0xFFFFFFFFFFFFFFFFFFFFFFFFFFFFFFFFFFFFFFFF AND EQ PUSH2 0x161 JUMPI PUSH1 0x40 MLOAD PUSH32 0x8C379A000000000000000000000000000000000000000000000000000000000 DUP2 MSTORE PUSH1 0x4 ADD PUSH2 0x158 SWAP1 PUSH2 0xB5B JUMP JUMPDEST PUSH1 0x40 MLOAD DUP1 SWAP2 SUB SWAP1 REVERT JUMPDEST PUSH1 0x1 PUSH1 0x2 PUSH0 DUP4 PUSH20 0xFFFFFFFFFFFFFFFFFFFFFFFFFFFFFFFFFFFFFFFF AND PUSH20 0xFFFFFFFFFFFFFFFFFFFFFFFFFFFFFFFFFFFFFFFF AND DUP2 MSTORE PUSH1 0x20 ADD SWAP1 DUP2 MSTORE PUSH1 0x20 ADD PUSH0 KECCAK256 PUSH0 PUSH2 0x100 EXP DUP2 SLOAD DUP2 PUSH1 0xFF MUL NOT AND SWAP1 DUP4 ISZERO ISZERO MUL OR SWAP1 SSTORE POP POP JUMP JUMPDEST PUSH1 0x2 PUSH0 CALLER PUSH20 0xFFFFFFFFFFFFFFFFFFFFFFFFFFFFFFFFFFFFFFFF AND PUSH20 0xFFFFFFFFFFFFFFFFFFFFFFFFFFFFFFFFFFFFFFFF AND DUP2 MSTORE PUSH1 0x20 ADD SWAP1 DUP2 MSTORE PUSH1 0x20 ADD PUSH0 KECCAK256 PUSH0 SWAP1 SLOAD SWAP1 PUSH2 0x100 EXP SWAP1 DIV PUSH1 0xFF AND PUSH2 0x242 JUMPI PUSH1 0x40 MLOAD PUSH32 0x8C379A000000000000000000000000000000000000000000000000000000000 DUP2 MSTORE PUSH1 0x4 ADD PUSH2 0x239 SWAP1 PUSH2 0xBC3 JUMP JUMPDEST PUSH1 0x40 MLOAD DUP1 SWAP2 SUB SWAP1 REVERT JUMPDEST PUSH0 PUSH1 0x1 DUP1 PUSH0 DUP8 DUP2 MSTORE PUSH1 0x20 ADD SWAP1 DUP2 MSTORE PUSH1 0x20 ADD PUSH0 KECCAK256 DUP1 SLOAD SWAP1 POP PUSH2 0x263 SWAP2 SWAP1 PUSH2 0xC0E JUMP JUMPDEST SWAP1 POP PUSH1 0x1 PUSH0 DUP7 DUP2 MSTORE PUSH1 0x20 ADD SWAP1 DUP2 MSTORE PUSH1 0x20 ADD PUSH0 KECCAK256 PUSH1 0x40 MLOAD DUP1 PUSH1 0xA0 ADD PUSH1 0x40 MSTORE DUP1 DUP4 DUP2 MSTORE PUSH1 0x20 ADD DUP7 DUP2 MSTORE PUSH1 0x20 ADD DUP6 DUP2 MSTORE PUSH1 0x20 ADD DUP5 DUP2 MSTORE PUSH1 0x20 ADD TIMESTAMP DUP2 MSTORE POP SWAP1 DUP1 PUSH1 0x1 DUP2 SLOAD ADD DUP1 DUP3 SSTORE DUP1 SWAP2 POP POP PUSH1 0x1 SWAP1 SUB SWAP1 PUSH0 MSTORE PUSH1 0x20 PUSH0 KECCAK256 SWAP1 PUSH1 0x5 MUL ADD PUSH0 SWAP1 SWAP2 SWAP1 SWAP2 SWAP1 SWAP2 POP PUSH0 DUP3 ADD MLOAD DUP2 PUSH0 ADD SSTORE PUSH1 0x20 DUP3 ADD MLOAD DUP2 PUSH1 0x1 ADD SWAP1 DUP2 PUSH2 0x2E0 SWAP2 SWAP1 PUSH2 0xE3B JUMP JUMPDEST POP PUSH1 0x40 DUP3 ADD MLOAD DUP2 PUSH1 0x2 ADD SWAP1 DUP2 PUSH2 0x2F6 SWAP2 SWAP1 PUSH2 0xE3B JUMP JUMPDEST POP PUSH1 0x60 DUP3 ADD MLOAD DUP2 PUSH1 0x3 ADD SWAP1 DUP2 PUSH2 0x30C SWAP2 SWAP1 PUSH2 0xE3B JUMP JUMPDEST POP PUSH1 0x80 DUP3 ADD MLOAD DUP2 PUSH1 0x4 ADD SSTORE POP POP POP POP POP POP POP JUMP JUMPDEST PUSH0 DUP1 PUSH0 SWAP1 SLOAD SWAP1 PUSH2 0x100 EXP SWAP1 DIV PUSH20 0xFFFFFFFFFFFFFFFFFFFFFFFFFFFFFFFFFFFFFFFF AND SWAP1 POP SWAP1 JUMP JUMPDEST PUSH1 0x60 PUSH1 0x2 PUSH0 CALLER PUSH20 0xFFFFFFFFFFFFFFFFFFFFFFFFFFFFFFFFFFFFFFFF AND PUSH20 0xFFFFFFFFFFFFFFFFFFFFFFFFFFFFFFFFFFFFFFFF AND DUP2 MSTORE PUSH1 0x20 ADD SWAP1 DUP2 MSTORE PUSH1 0x20 ADD PUSH0 KECCAK256 PUSH0 SWAP1 SLOAD SWAP1 PUSH2 0x100 EXP SWAP1 DIV PUSH1 0xFF AND PUSH2 0x3D2 JUMPI PUSH1 0x40 MLOAD PUSH32 0x8C379A000000000000000000000000000000000000000000000000000000000 DUP2 MSTORE PUSH1 0x4 ADD PUSH2 0x3C9 SWAP1 PUSH2 0xBC3 JUMP JUMPDEST PUSH1 0x40 MLOAD DUP1 SWAP2 SUB SWAP1 REVERT JUMPDEST PUSH1 0x1 PUSH0 DUP4 DUP2 MSTORE PUSH1 0x20 ADD SWAP1 DUP2 MSTORE PUSH1 0x20 ADD PUSH0 KECCAK256 DUP1 SLOAD DUP1 PUSH1 0x20 MUL PUSH1 0x20 ADD PUSH1 0x40 MLOAD SWAP1 DUP2 ADD PUSH1 0x40 MSTORE DUP1 SWAP3 SWAP2 SWAP1 DUP2 DUP2 MSTORE PUSH1 0x20 ADD PUSH0 SWAP1 JUMPDEST DUP3 DUP3 LT ISZERO PUSH2 0x5F5 JUMPI DUP4 DUP3 SWAP1 PUSH0 MSTORE PUSH1 0x20 PUSH0 KECCAK256 SWAP1 PUSH1 0x5 MUL ADD PUSH1 0x40 MLOAD DUP1 PUSH1 0xA0 ADD PUSH1 0x40 MSTORE SWAP1 DUP2 PUSH0 DUP3 ADD SLOAD DUP2 MSTORE PUSH1 0x20 ADD PUSH1 0x1 DUP3 ADD DUP1 SLOAD PUSH2 0x43C SWAP1 PUSH2 0xC6E JUMP JUMPDEST DUP1 PUSH1 0x1F ADD PUSH1 0x20 DUP1 SWAP2 DIV MUL PUSH1 0x20 ADD PUSH1 0x40 MLOAD SWAP1 DUP2 ADD PUSH1 0x40 MSTORE DUP1 SWAP3 SWAP2 SWAP1 DUP2 DUP2 MSTORE PUSH1 0x20 ADD DUP3 DUP1 SLOAD PUSH2 0x468 SWAP1 PUSH2 0xC6E JUMP JUMPDEST DUP1 ISZERO PUSH2 0x4B3 JUMPI DUP1 PUSH1 0x1F LT PUSH2 0x48A JUMPI PUSH2 0x100 DUP1 DUP4 SLOAD DIV MUL DUP4 MSTORE SWAP2 PUSH1 0x20 ADD SWAP2 PUSH2 0x4B3 JUMP JUMPDEST DUP3 ADD SWAP2 SWAP1 PUSH0 MSTORE PUSH1 0x20 PUSH0 KECCAK256 SWAP1 JUMPDEST DUP2 SLOAD DUP2 MSTORE SWAP1 PUSH1 0x1 ADD SWAP1 PUSH1 0x20 ADD DUP1 DUP4 GT PUSH2 0x496 JUMPI DUP3 SWAP1 SUB PUSH1 0x1F AND DUP3 ADD SWAP2 JUMPDEST POP POP POP POP POP DUP2 MSTORE PUSH1 0x20 ADD PUSH1 0x2 DUP3 ADD DUP1 SLOAD PUSH2 0x4CC SWAP1 PUSH2 0xC6E JUMP JUMPDEST DUP1 PUSH1 0x1F ADD PUSH1 0x20 DUP1 SWAP2 DIV MUL PUSH1 0x20 ADD PUSH1 0x40 MLOAD SWAP1 DUP2 ADD PUSH1 0x40 MSTORE DUP1 SWAP3 SWAP2 SWAP1 DUP2 DUP2 MSTORE PUSH1 0x20 ADD DUP3 DUP1 SLOAD PUSH2 0x4F8 SWAP1 PUSH2 0xC6E JUMP JUMPDEST DUP1 ISZERO PUSH2 0x543 JUMPI DUP1 PUSH1 0x1F LT PUSH2 0x51A JUMPI PUSH2 0x100 DUP1 DUP4 SLOAD DIV MUL DUP4 MSTORE SWAP2 PUSH1 0x20 ADD SWAP2 PUSH2 0x543 JUMP JUMPDEST DUP3 ADD SWAP2 SWAP1 PUSH0 MSTORE PUSH1 0x20 PUSH0 KECCAK256 SWAP1 JUMPDEST DUP2 SLOAD DUP2 MSTORE SWAP1 PUSH1 0x1 ADD SWAP1 PUSH1 0x20 ADD DUP1 DUP4 GT PUSH2 0x526 JUMPI DUP3 SWAP1 SUB PUSH1 0x1F AND DUP3 ADD SWAP2 JUMPDEST POP POP POP POP POP DUP2 MSTORE PUSH1 0x20 ADD PUSH1 0x3 DUP3 ADD DUP1 SLOAD PUSH2 0x55C SWAP1 PUSH2 0xC6E JUMP JUMPDEST DUP1 PUSH1 0x1F ADD PUSH1 0x20 DUP1 SWAP2 DIV MUL PUSH1 0x20 ADD PUSH1 0x40 MLOAD SWAP1 DUP2 ADD PUSH1 0x40 MSTORE DUP1 SWAP3 SWAP2 SWAP1 DUP2 DUP2 MSTORE PUSH1 0x20 ADD DUP3 DUP1 SLOAD PUSH2 0x588 SWAP1 PUSH2 0xC6E JUMP JUMPDEST DUP1 ISZERO PUSH2 0x5D3 JUMPI DUP1 PUSH1 0x1F LT PUSH2 0x5AA JUMPI PUSH2 0x100 DUP1 DUP4 SLOAD DIV MUL DUP4 MSTORE SWAP2 PUSH1 0x20 ADD SWAP2 PUSH2 0x5D3 JUMP JUMPDEST DUP3 ADD SWAP2 SWAP1 PUSH0 MSTORE PUSH1 0x20 PUSH0 KECCAK256 SWAP1 JUMPDEST DUP2 SLOAD DUP2 MSTORE SWAP1 PUSH1 0x1 ADD SWAP1 PUSH1 0x20 ADD DUP1 DUP4 GT PUSH2 0x5B6 JUMPI DUP3 SWAP1 SUB PUSH1 0x1F AND DUP3 ADD SWAP2 JUMPDEST POP POP POP POP POP DUP2 MSTORE PUSH1 0x20 ADD PUSH1 0x4 DUP3 ADD SLOAD DUP2 MSTORE POP POP DUP2 MSTORE PUSH1 0x20 ADD SWAP1 PUSH1 0x1 ADD SWAP1 PUSH2 0x402 JUMP JUMPDEST POP POP POP POP SWAP1 POP SWAP2 SWAP1 POP JUMP JUMPDEST PUSH0 PUSH1 0x40 MLOAD SWAP1 POP SWAP1 JUMP JUMPDEST PUSH0 DUP1 REVERT JUMPDEST PUSH0 DUP1 REVERT JUMPDEST PUSH0 PUSH20 0xFFFFFFFFFFFFFFFFFFFFFFFFFFFFFFFFFFFFFFFF DUP3 AND SWAP1 POP SWAP2 SWAP1 POP JUMP JUMPDEST PUSH0 PUSH2 0x63A DUP3 PUSH2 0x611 JUMP JUMPDEST SWAP1 POP SWAP2 SWAP1 POP JUMP JUMPDEST PUSH2 0x64A DUP2 PUSH2 0x630 JUMP JUMPDEST DUP2 EQ PUSH2 0x654 JUMPI PUSH0 DUP1 REVERT JUMPDEST POP JUMP JUMPDEST PUSH0 DUP2 CALLDATALOAD SWAP1 POP PUSH2 0x665 DUP2 PUSH2 0x641 JUMP JUMPDEST SWAP3 SWAP2 POP POP JUMP JUMPDEST PUSH0 PUSH1 0x20 DUP3 DUP5 SUB SLT ISZERO PUSH2 0x680 JUMPI PUSH2 0x67F PUSH2 0x609 JUMP JUMPDEST JUMPDEST PUSH0 PUSH2 0x68D DUP5 DUP3 DUP6 ADD PUSH2 0x657 JUMP JUMPDEST SWAP2 POP POP SWAP3 SWAP2 POP POP JUMP JUMPDEST PUSH0 DUP2 SWAP1 POP SWAP2 SWAP1 POP JUMP JUMPDEST PUSH2 0x6A8 DUP2 PUSH2 0x696 JUMP JUMPDEST DUP2 EQ PUSH2 0x6B2 JUMPI PUSH0 DUP1 REVERT JUMPDEST POP JUMP JUMPDEST PUSH0 DUP2 CALLDATALOAD SWAP1 POP PUSH2 0x6C3 DUP2 PUSH2 0x69F JUMP JUMPDEST SWAP3 SWAP2 POP POP JUMP JUMPDEST PUSH0 DUP1 REVERT JUMPDEST PUSH0 DUP1 REVERT JUMPDEST PUSH0 PUSH1 0x1F NOT PUSH1 0x1F DUP4 ADD AND SWAP1 POP SWAP2 SWAP1 POP JUMP JUMPDEST PUSH32 0x4E487B7100000000000000000000000000000000000000000000000000000000 PUSH0 MSTORE PUSH1 0x41 PUSH1 0x4 MSTORE PUSH1 0x24 PUSH0 REVERT JUMPDEST PUSH2 0x717 DUP3 PUSH2 0x6D1 JUMP JUMPDEST DUP2 ADD DUP2 DUP2 LT PUSH8 0xFFFFFFFFFFFFFFFF DUP3 GT OR ISZERO PUSH2 0x736 JUMPI PUSH2 0x735 PUSH2 0x6E1 JUMP JUMPDEST JUMPDEST DUP1 PUSH1 0x40 MSTORE POP POP POP JUMP JUMPDEST PUSH0 PUSH2 0x748 PUSH2 0x600 JUMP JUMPDEST SWAP1 POP PUSH2 0x754 DUP3 DUP3 PUSH2 0x70E JUMP JUMPDEST SWAP2 SWAP1 POP JUMP JUMPDEST PUSH0 PUSH8 0xFFFFFFFFFFFFFFFF DUP3 GT ISZERO PUSH2 0x773 JUMPI PUSH2 0x772 PUSH2 0x6E1 JUMP JUMPDEST JUMPDEST PUSH2 0x77C DUP3 PUSH2 0x6D1 JUMP JUMPDEST SWAP1 POP PUSH1 0x20 DUP2 ADD SWAP1 POP SWAP2 SWAP1 POP JUMP JUMPDEST DUP3 DUP2 DUP4 CALLDATACOPY PUSH0 DUP4 DUP4 ADD MSTORE POP POP POP JUMP JUMPDEST PUSH0 PUSH2 0x7A9 PUSH2 0x7A4 DUP5 PUSH2 0x759 JUMP JUMPDEST PUSH2 0x73F JUMP JUMPDEST SWAP1 POP DUP3 DUP2 MSTORE PUSH1 0x20 DUP2 ADD DUP5 DUP5 DUP5 ADD GT ISZERO PUSH2 0x7C5 JUMPI PUSH2 0x7C4 PUSH2 0x6CD JUMP JUMPDEST JUMPDEST PUSH2 0x7D0 DUP5 DUP3 DUP6 PUSH2 0x789 JUMP JUMPDEST POP SWAP4 SWAP3 POP POP POP JUMP JUMPDEST PUSH0 DUP3 PUSH1 0x1F DUP4 ADD SLT PUSH2 0x7EC JUMPI PUSH2 0x7EB PUSH2 0x6C9 JUMP JUMPDEST JUMPDEST DUP2 CALLDATALOAD PUSH2 0x7FC DUP5 DUP3 PUSH1 0x20 DUP7 ADD PUSH2 0x797 JUMP JUMPDEST SWAP2 POP POP SWAP3 SWAP2 POP POP JUMP JUMPDEST PUSH0 DUP1 PUSH0 DUP1 PUSH1 0x80 DUP6 DUP8 SUB SLT ISZERO PUSH2 0x81D JUMPI PUSH2 0x81C PUSH2 0x609 JUMP JUMPDEST JUMPDEST PUSH0 PUSH2 0x82A DUP8 DUP3 DUP9 ADD PUSH2 0x6B5 JUMP JUMPDEST SWAP5 POP POP PUSH1 0x20 DUP6 ADD CALLDATALOAD PUSH8 0xFFFFFFFFFFFFFFFF DUP2 GT ISZERO PUSH2 0x84B JUMPI PUSH2 0x84A PUSH2 0x60D JUMP JUMPDEST JUMPDEST PUSH2 0x857 DUP8 DUP3 DUP9 ADD PUSH2 0x7D8 JUMP JUMPDEST SWAP4 POP POP PUSH1 0x40 DUP6 ADD CALLDATALOAD PUSH8 0xFFFFFFFFFFFFFFFF DUP2 GT ISZERO PUSH2 0x878 JUMPI PUSH2 0x877 PUSH2 0x60D JUMP JUMPDEST JUMPDEST PUSH2 0x884 DUP8 DUP3 DUP9 ADD PUSH2 0x7D8 JUMP JUMPDEST SWAP3 POP POP PUSH1 0x60 DUP6 ADD CALLDATALOAD PUSH8 0xFFFFFFFFFFFFFFFF DUP2 GT ISZERO PUSH2 0x8A5 JUMPI PUSH2 0x8A4 PUSH2 0x60D JUMP JUMPDEST JUMPDEST PUSH2 0x8B1 DUP8 DUP3 DUP9 ADD PUSH2 0x7D8 JUMP JUMPDEST SWAP2 POP POP SWAP3 SWAP6 SWAP2 SWAP5 POP SWAP3 POP JUMP JUMPDEST PUSH2 0x8C6 DUP2 PUSH2 0x630 JUMP JUMPDEST DUP3 MSTORE POP POP JUMP JUMPDEST PUSH0 PUSH1 0x20 DUP3 ADD SWAP1 POP PUSH2 0x8DF PUSH0 DUP4 ADD DUP5 PUSH2 0x8BD JUMP JUMPDEST SWAP3 SWAP2 POP POP JUMP JUMPDEST PUSH0 PUSH1 0x20 DUP3 DUP5 SUB SLT ISZERO PUSH2 0x8FA JUMPI PUSH2 0x8F9 PUSH2 0x609 JUMP JUMPDEST JUMPDEST PUSH0 PUSH2 0x907 DUP5 DUP3 DUP6 ADD PUSH2 0x6B5 JUMP JUMPDEST SWAP2 POP POP SWAP3 SWAP2 POP POP JUMP JUMPDEST PUSH0 DUP2 MLOAD SWAP1 POP SWAP2 SWAP1 POP JUMP JUMPDEST PUSH0 DUP3 DUP3 MSTORE PUSH1 0x20 DUP3 ADD SWAP1 POP SWAP3 SWAP2 POP POP JUMP JUMPDEST PUSH0 DUP2 SWAP1 POP PUSH1 0x20 DUP3 ADD SWAP1 POP SWAP2 SWAP1 POP JUMP JUMPDEST PUSH2 0x942 DUP2 PUSH2 0x696 JUMP JUMPDEST DUP3 MSTORE POP POP JUMP JUMPDEST PUSH0 DUP2 MLOAD SWAP1 POP SWAP2 SWAP1 POP JUMP JUMPDEST PUSH0 DUP3 DUP3 MSTORE PUSH1 0x20 DUP3 ADD SWAP1 POP SWAP3 SWAP2 POP POP JUMP JUMPDEST DUP3 DUP2 DUP4 MCOPY PUSH0 DUP4 DUP4 ADD MSTORE POP POP POP JUMP JUMPDEST PUSH0 PUSH2 0x97A DUP3 PUSH2 0x948 JUMP JUMPDEST PUSH2 0x984 DUP2 DUP6 PUSH2 0x952 JUMP JUMPDEST SWAP4 POP PUSH2 0x994 DUP2 DUP6 PUSH1 0x20 DUP7 ADD PUSH2 0x962 JUMP JUMPDEST PUSH2 0x99D DUP2 PUSH2 0x6D1 JUMP JUMPDEST DUP5 ADD SWAP2 POP POP SWAP3 SWAP2 POP POP JUMP JUMPDEST PUSH0 PUSH1 0xA0 DUP4 ADD PUSH0 DUP4 ADD MLOAD PUSH2 0x9BD PUSH0 DUP7 ADD DUP3 PUSH2 0x939 JUMP JUMPDEST POP PUSH1 0x20 DUP4 ADD MLOAD DUP5 DUP3 SUB PUSH1 0x20 DUP7 ADD MSTORE PUSH2 0x9D5 DUP3 DUP3 PUSH2 0x970 JUMP JUMPDEST SWAP2 POP POP PUSH1 0x40 DUP4 ADD MLOAD DUP5 DUP3 SUB PUSH1 0x40 DUP7 ADD MSTORE PUSH2 0x9EF DUP3 DUP3 PUSH2 0x970 JUMP JUMPDEST SWAP2 POP POP PUSH1 0x60 DUP4 ADD MLOAD DUP5 DUP3 SUB PUSH1 0x60 DUP7 ADD MSTORE PUSH2 0xA09 DUP3 DUP3 PUSH2 0x970 JUMP JUMPDEST SWAP2 POP POP PUSH1 0x80 DUP4 ADD MLOAD PUSH2 0xA1E PUSH1 0x80 DUP7 ADD DUP3 PUSH2 0x939 JUMP JUMPDEST POP DUP1 SWAP2 POP POP SWAP3 SWAP2 POP POP JUMP JUMPDEST PUSH0 PUSH2 0xA34 DUP4 DUP4 PUSH2 0x9A8 JUMP JUMPDEST SWAP1 POP SWAP3 SWAP2 POP POP JUMP JUMPDEST PUSH0 PUSH1 0x20 DUP3 ADD SWAP1 POP SWAP2 SWAP1 POP JUMP JUMPDEST PUSH0 PUSH2 0xA52 DUP3 PUSH2 0x910 JUMP JUMPDEST PUSH2 0xA5C DUP2 DUP6 PUSH2 0x91A JUMP JUMPDEST SWAP4 POP DUP4 PUSH1 0x20 DUP3 MUL DUP6 ADD PUSH2 0xA6E DUP6 PUSH2 0x92A JUMP JUMPDEST DUP1 PUSH0 JUMPDEST DUP6 DUP2 LT ISZERO PUSH2 0xAA9 JUMPI DUP5 DUP5 SUB DUP10 MSTORE DUP2 MLOAD PUSH2 0xA8A DUP6 DUP3 PUSH2 0xA29 JUMP JUMPDEST SWAP5 POP PUSH2 0xA95 DUP4 PUSH2 0xA3C JUMP JUMPDEST SWAP3 POP PUSH1 0x20 DUP11 ADD SWAP10 POP POP PUSH1 0x1 DUP2 ADD SWAP1 POP PUSH2 0xA71 JUMP JUMPDEST POP DUP3 SWAP8 POP DUP8 SWAP6 POP POP POP POP POP POP SWAP3 SWAP2 POP POP JUMP JUMPDEST PUSH0 PUSH1 0x20 DUP3 ADD SWAP1 POP DUP2 DUP2 SUB PUSH0 DUP4 ADD MSTORE PUSH2 0xAD3 DUP2 DUP5 PUSH2 0xA48 JUMP JUMPDEST SWAP1 POP SWAP3 SWAP2 POP POP JUMP JUMPDEST PUSH0 DUP3 DUP3 MSTORE PUSH1 0x20 DUP3 ADD SWAP1 POP SWAP3 SWAP2 POP POP JUMP JUMPDEST PUSH32 0x4F6E6C79206F776E65722063616E20706572666F726D20746869732066756E63 PUSH0 DUP3 ADD MSTORE PUSH32 0x74696F6E00000000000000000000000000000000000000000000000000000000 PUSH1 0x20 DUP3 ADD MSTORE POP JUMP JUMPDEST PUSH0 PUSH2 0xB45 PUSH1 0x24 DUP4 PUSH2 0xADB JUMP JUMPDEST SWAP2 POP PUSH2 0xB50 DUP3 PUSH2 0xAEB JUMP JUMPDEST PUSH1 0x40 DUP3 ADD SWAP1 POP SWAP2 SWAP1 POP JUMP JUMPDEST PUSH0 PUSH1 0x20 DUP3 ADD SWAP1 POP DUP2 DUP2 SUB PUSH0 DUP4 ADD MSTORE PUSH2 0xB72 DUP2 PUSH2 0xB39 JUMP JUMPDEST SWAP1 POP SWAP2 SWAP1 POP JUMP JUMPDEST PUSH32 0x4E6F7420616E20617574686F72697A65642070726F7669646572000000000000 PUSH0 DUP3 ADD MSTORE POP JUMP JUMPDEST PUSH0 PUSH2 0xBAD PUSH1 0x1A DUP4 PUSH2 0xADB JUMP JUMPDEST SWAP2 POP PUSH2 0xBB8 DUP3 PUSH2 0xB79 JUMP JUMPDEST PUSH1 0x20 DUP3 ADD SWAP1 POP SWAP2 SWAP1 POP JUMP JUMPDEST PUSH0 PUSH1 0x20 DUP3 ADD SWAP1 POP DUP2 DUP2 SUB PUSH0 DUP4 ADD MSTORE PUSH2 0xBDA DUP2 PUSH2 0xBA1 JUMP JUMPDEST SWAP1 POP SWAP2 SWAP1 POP JUMP JUMPDEST PUSH32 0x4E487B7100000000000000000000000000000000000000000000000000000000 PUSH0 MSTORE PUSH1 0x11 PUSH1 0x4 MSTORE PUSH1 0x24 PUSH0 REVERT JUMPDEST PUSH0 PUSH2 0xC18 DUP3 PUSH2 0x696 JUMP JUMPDEST SWAP2 POP PUSH2 0xC23 DUP4 PUSH2 0x696 JUMP JUMPDEST SWAP3 POP DUP3 DUP3 ADD SWAP1 POP DUP1 DUP3 GT ISZERO PUSH2 0xC3B JUMPI PUSH2 0xC3A PUSH2 0xBE1 JUMP JUMPDEST JUMPDEST SWAP3 SWAP2 POP POP JUMP JUMPDEST PUSH32 0x4E487B7100000000000000000000000000000000000000000000000000000000 PUSH0 MSTORE PUSH1 0x22 PUSH1 0x4 MSTORE PUSH1 0x24 PUSH0 REVERT JUMPDEST PUSH0 PUSH1 0x2 DUP3 DIV SWAP1 POP PUSH1 0x1 DUP3 AND DUP1 PUSH2 0xC85 JUMPI PUSH1 0x7F DUP3 AND SWAP2 POP JUMPDEST PUSH1 0x20 DUP3 LT DUP2 SUB PUSH2 0xC98 JUMPI PUSH2 0xC97 PUSH2 0xC41 JUMP JUMPDEST JUMPDEST POP SWAP2 SWAP1 POP JUMP JUMPDEST PUSH0 DUP2 SWAP1 POP DUP2 PUSH0 MSTORE PUSH1 0x20 PUSH0 KECCAK256 SWAP1 POP SWAP2 SWAP1 POP JUMP JUMPDEST PUSH0 PUSH1 0x20 PUSH1 0x1F DUP4 ADD DIV SWAP1 POP SWAP2 SWAP1 POP JUMP JUMPDEST PUSH0 DUP3 DUP3 SHL SWAP1 POP SWAP3 SWAP2 POP POP JUMP JUMPDEST PUSH0 PUSH1 0x8 DUP4 MUL PUSH2 0xCFA PUSH32 0xFFFFFFFFFFFFFFFFFFFFFFFFFFFFFFFFFFFFFFFFFFFFFFFFFFFFFFFFFFFFFFFF DUP3 PUSH2 0xCBF JUMP JUMPDEST PUSH2 0xD04 DUP7 DUP4 PUSH2 0xCBF JUMP JUMPDEST SWAP6 POP DUP1 NOT DUP5 AND SWAP4 POP DUP1 DUP7 AND DUP5 OR SWAP3 POP POP POP SWAP4 SWAP3 POP POP POP JUMP JUMPDEST PUSH0 DUP2 SWAP1 POP SWAP2 SWAP1 POP JUMP JUMPDEST PUSH0 PUSH2 0xD3F PUSH2 0xD3A PUSH2 0xD35 DUP5 PUSH2 0x696 JUMP JUMPDEST PUSH2 0xD1C JUMP JUMPDEST PUSH2 0x696 JUMP JUMPDEST SWAP1 POP SWAP2 SWAP1 POP JUMP JUMPDEST PUSH0 DUP2 SWAP1 POP SWAP2 SWAP1 POP JUMP JUMPDEST PUSH2 0xD58 DUP4 PUSH2 0xD25 JUMP JUMPDEST PUSH2 0xD6C PUSH2 0xD64 DUP3 PUSH2 0xD46 JUMP JUMPDEST DUP5 DUP5 SLOAD PUSH2 0xCCB JUMP JUMPDEST DUP3 SSTORE POP POP POP POP JUMP JUMPDEST PUSH0 SWAP1 JUMP JUMPDEST PUSH2 0xD80 PUSH2 0xD74 JUMP JUMPDEST PUSH2 0xD8B DUP2 DUP5 DUP5 PUSH2 0xD4F JUMP JUMPDEST POP POP POP JUMP JUMPDEST JUMPDEST DUP2 DUP2 LT ISZERO PUSH2 0xDAE JUMPI PUSH2 0xDA3 PUSH0 DUP3 PUSH2 0xD78 JUMP JUMPDEST PUSH1 0x1 DUP2 ADD SWAP1 POP PUSH2 0xD91 JUMP JUMPDEST POP POP JUMP JUMPDEST PUSH1 0x1F DUP3 GT ISZERO PUSH2 0xDF3 JUMPI PUSH2 0xDC4 DUP2 PUSH2 0xC9E JUMP JUMPDEST PUSH2 0xDCD DUP5 PUSH2 0xCB0 JUMP JUMPDEST DUP2 ADD PUSH1 0x20 DUP6 LT ISZERO PUSH2 0xDDC JUMPI DUP2 SWAP1 POP JUMPDEST PUSH2 0xDF0 PUSH2 0xDE8 DUP6 PUSH2 0xCB0 JUMP JUMPDEST DUP4 ADD DUP3 PUSH2 0xD90 JUMP JUMPDEST POP POP JUMPDEST POP POP POP JUMP JUMPDEST PUSH0 DUP3 DUP3 SHR SWAP1 POP SWAP3 SWAP2 POP POP JUMP JUMPDEST PUSH0 PUSH2 0xE13 PUSH0 NOT DUP5 PUSH1 0x8 MUL PUSH2 0xDF8 JUMP JUMPDEST NOT DUP1 DUP4 AND SWAP2 POP POP SWAP3 SWAP2 POP POP JUMP JUMPDEST PUSH0 PUSH2 0xE2B DUP4 DUP4 PUSH2 0xE04 JUMP JUMPDEST SWAP2 POP DUP3 PUSH1 0x2 MUL DUP3 OR SWAP1 POP SWAP3 SWAP2 POP POP JUMP JUMPDEST PUSH2 0xE44 DUP3 PUSH2 0x948 JUMP JUMPDEST PUSH8 0xFFFFFFFFFFFFFFFF DUP2 GT ISZERO PUSH2 0xE5D JUMPI PUSH2 0xE5C PUSH2 0x6E1 JUMP JUMPDEST JUMPDEST PUSH2 0xE67 DUP3 SLOAD PUSH2 0xC6E JUMP JUMPDEST PUSH2 0xE72 DUP3 DUP3 DUP6 PUSH2 0xDB2 JUMP JUMPDEST PUSH0 PUSH1 0x20 SWAP1 POP PUSH1 0x1F DUP4 GT PUSH1 0x1 DUP2 EQ PUSH2 0xEA3 JUMPI PUSH0 DUP5 ISZERO PUSH2 0xE91 JUMPI DUP3 DUP8 ADD MLOAD SWAP1 POP JUMPDEST PUSH2 0xE9B DUP6 DUP3 PUSH2 0xE20 JUMP JUMPDEST DUP7 SSTORE POP PUSH2 0xF02 JUMP JUMPDEST PUSH1 0x1F NOT DUP5 AND PUSH2 0xEB1 DUP7 PUSH2 0xC9E JUMP JUMPDEST PUSH0 JUMPDEST DUP3 DUP2 LT ISZERO PUSH2 0xED8 JUMPI DUP5 DUP10 ADD MLOAD DUP3 SSTORE PUSH1 0x1 DUP3 ADD SWAP2 POP PUSH1 0x20 DUP6 ADD SWAP5 POP PUSH1 0x20 DUP2 ADD SWAP1 POP PUSH2 0xEB3 JUMP JUMPDEST DUP7 DUP4 LT ISZERO PUSH2 0xEF5 JUMPI DUP5 DUP10 ADD MLOAD PUSH2 0xEF1 PUSH1 0x1F DUP10 AND DUP3 PUSH2 0xE04 JUMP JUMPDEST DUP4 SSTORE POP JUMPDEST PUSH1 0x1 PUSH1 0x2 DUP9 MUL ADD DUP9 SSTORE POP POP POP JUMPDEST POP POP POP POP POP POP JUMP INVALID LOG2 PUSH5 0x6970667358 0x22 SLT KECCAK256 SHR 0xC0 0xE7 0xC6 CALLDATALOAD DUP9 PUSH10 0x8A2AAD4711AFDC828760 0xB0 0xAB PUSH18 0x39FBC7685CCAB6DE0F8EDC4F64736F6C6343 STOP ADDMOD BYTE STOP CALLER ",
							"sourceMap": "62:1394:0:-:0;;;678:51;;;;;;;;;;711:10;703:5;;:18;;;;;;;;;;;;;;;;;;62:1394;;;;;;"
						},
						"deployedBytecode": {
							"functionDebugData": {
								"@addRecord_116": {
									"entryPoint": 441,
									"id": 116,
									"parameterSlots": 4,
									"returnSlots": 0
								},
								"@authorizeProvider_79": {
									"entryPoint": 212,
									"id": 79,
									"parameterSlots": 1,
									"returnSlots": 0
								},
								"@getOwner_65": {
									"entryPoint": 800,
									"id": 65,
									"parameterSlots": 0,
									"returnSlots": 1
								},
								"@getPatientRecords_132": {
									"entryPoint": 839,
									"id": 132,
									"parameterSlots": 1,
									"returnSlots": 1
								},
								"abi_decode_available_length_t_string_memory_ptr": {
									"entryPoint": 1943,
									"id": null,
									"parameterSlots": 3,
									"returnSlots": 1
								},
								"abi_decode_t_address": {
									"entryPoint": 1623,
									"id": null,
									"parameterSlots": 2,
									"returnSlots": 1
								},
								"abi_decode_t_string_memory_ptr": {
									"entryPoint": 2008,
									"id": null,
									"parameterSlots": 2,
									"returnSlots": 1
								},
								"abi_decode_t_uint256": {
									"entryPoint": 1717,
									"id": null,
									"parameterSlots": 2,
									"returnSlots": 1
								},
								"abi_decode_tuple_t_address": {
									"entryPoint": 1643,
									"id": null,
									"parameterSlots": 2,
									"returnSlots": 1
								},
								"abi_decode_tuple_t_uint256": {
									"entryPoint": 2277,
									"id": null,
									"parameterSlots": 2,
									"returnSlots": 1
								},
								"abi_decode_tuple_t_uint256t_string_memory_ptrt_string_memory_ptrt_string_memory_ptr": {
									"entryPoint": 2053,
									"id": null,
									"parameterSlots": 2,
									"returnSlots": 4
								},
								"abi_encodeUpdatedPos_t_struct$_Record_$14_memory_ptr_to_t_struct$_Record_$14_memory_ptr": {
									"entryPoint": 2601,
									"id": null,
									"parameterSlots": 2,
									"returnSlots": 1
								},
								"abi_encode_t_address_to_t_address_fromStack": {
									"entryPoint": 2237,
									"id": null,
									"parameterSlots": 2,
									"returnSlots": 0
								},
								"abi_encode_t_array$_t_struct$_Record_$14_memory_ptr_$dyn_memory_ptr_to_t_array$_t_struct$_Record_$14_memory_ptr_$dyn_memory_ptr_fromStack": {
									"entryPoint": 2632,
									"id": null,
									"parameterSlots": 2,
									"returnSlots": 1
								},
								"abi_encode_t_string_memory_ptr_to_t_string_memory_ptr": {
									"entryPoint": 2416,
									"id": null,
									"parameterSlots": 2,
									"returnSlots": 1
								},
								"abi_encode_t_stringliteral_87ec00d18507973ffca613b667bdf0d2bdad0a4adcd1a64c2850ccae32e69f84_to_t_string_memory_ptr_fromStack": {
									"entryPoint": 2873,
									"id": null,
									"parameterSlots": 1,
									"returnSlots": 1
								},
								"abi_encode_t_stringliteral_cde5db5023ed9e2ea499f4b0c477a15408608beaab38d406e8e4d2ae56f22472_to_t_string_memory_ptr_fromStack": {
									"entryPoint": 2977,
									"id": null,
									"parameterSlots": 1,
									"returnSlots": 1
								},
								"abi_encode_t_struct$_Record_$14_memory_ptr_to_t_struct$_Record_$14_memory_ptr": {
									"entryPoint": 2472,
									"id": null,
									"parameterSlots": 2,
									"returnSlots": 1
								},
								"abi_encode_t_uint256_to_t_uint256": {
									"entryPoint": 2361,
									"id": null,
									"parameterSlots": 2,
									"returnSlots": 0
								},
								"abi_encode_tuple_t_address__to_t_address__fromStack_reversed": {
									"entryPoint": 2252,
									"id": null,
									"parameterSlots": 2,
									"returnSlots": 1
								},
								"abi_encode_tuple_t_array$_t_struct$_Record_$14_memory_ptr_$dyn_memory_ptr__to_t_array$_t_struct$_Record_$14_memory_ptr_$dyn_memory_ptr__fromStack_reversed": {
									"entryPoint": 2747,
									"id": null,
									"parameterSlots": 2,
									"returnSlots": 1
								},
								"abi_encode_tuple_t_stringliteral_87ec00d18507973ffca613b667bdf0d2bdad0a4adcd1a64c2850ccae32e69f84__to_t_string_memory_ptr__fromStack_reversed": {
									"entryPoint": 2907,
									"id": null,
									"parameterSlots": 1,
									"returnSlots": 1
								},
								"abi_encode_tuple_t_stringliteral_cde5db5023ed9e2ea499f4b0c477a15408608beaab38d406e8e4d2ae56f22472__to_t_string_memory_ptr__fromStack_reversed": {
									"entryPoint": 3011,
									"id": null,
									"parameterSlots": 1,
									"returnSlots": 1
								},
								"allocate_memory": {
									"entryPoint": 1855,
									"id": null,
									"parameterSlots": 1,
									"returnSlots": 1
								},
								"allocate_unbounded": {
									"entryPoint": 1536,
									"id": null,
									"parameterSlots": 0,
									"returnSlots": 1
								},
								"array_allocation_size_t_string_memory_ptr": {
									"entryPoint": 1881,
									"id": null,
									"parameterSlots": 1,
									"returnSlots": 1
								},
								"array_dataslot_t_array$_t_struct$_Record_$14_memory_ptr_$dyn_memory_ptr": {
									"entryPoint": 2346,
									"id": null,
									"parameterSlots": 1,
									"returnSlots": 1
								},
								"array_dataslot_t_string_storage": {
									"entryPoint": 3230,
									"id": null,
									"parameterSlots": 1,
									"returnSlots": 1
								},
								"array_length_t_array$_t_struct$_Record_$14_memory_ptr_$dyn_memory_ptr": {
									"entryPoint": 2320,
									"id": null,
									"parameterSlots": 1,
									"returnSlots": 1
								},
								"array_length_t_string_memory_ptr": {
									"entryPoint": 2376,
									"id": null,
									"parameterSlots": 1,
									"returnSlots": 1
								},
								"array_nextElement_t_array$_t_struct$_Record_$14_memory_ptr_$dyn_memory_ptr": {
									"entryPoint": 2620,
									"id": null,
									"parameterSlots": 1,
									"returnSlots": 1
								},
								"array_storeLengthForEncoding_t_array$_t_struct$_Record_$14_memory_ptr_$dyn_memory_ptr_fromStack": {
									"entryPoint": 2330,
									"id": null,
									"parameterSlots": 2,
									"returnSlots": 1
								},
								"array_storeLengthForEncoding_t_string_memory_ptr": {
									"entryPoint": 2386,
									"id": null,
									"parameterSlots": 2,
									"returnSlots": 1
								},
								"array_storeLengthForEncoding_t_string_memory_ptr_fromStack": {
									"entryPoint": 2779,
									"id": null,
									"parameterSlots": 2,
									"returnSlots": 1
								},
								"checked_add_t_uint256": {
									"entryPoint": 3086,
									"id": null,
									"parameterSlots": 2,
									"returnSlots": 1
								},
								"clean_up_bytearray_end_slots_t_string_storage": {
									"entryPoint": 3506,
									"id": null,
									"parameterSlots": 3,
									"returnSlots": 0
								},
								"cleanup_t_address": {
									"entryPoint": 1584,
									"id": null,
									"parameterSlots": 1,
									"returnSlots": 1
								},
								"cleanup_t_uint160": {
									"entryPoint": 1553,
									"id": null,
									"parameterSlots": 1,
									"returnSlots": 1
								},
								"cleanup_t_uint256": {
									"entryPoint": 1686,
									"id": null,
									"parameterSlots": 1,
									"returnSlots": 1
								},
								"clear_storage_range_t_bytes1": {
									"entryPoint": 3472,
									"id": null,
									"parameterSlots": 2,
									"returnSlots": 0
								},
								"convert_t_uint256_to_t_uint256": {
									"entryPoint": 3365,
									"id": null,
									"parameterSlots": 1,
									"returnSlots": 1
								},
								"copy_byte_array_to_storage_from_t_string_memory_ptr_to_t_string_storage": {
									"entryPoint": 3643,
									"id": null,
									"parameterSlots": 2,
									"returnSlots": 0
								},
								"copy_calldata_to_memory_with_cleanup": {
									"entryPoint": 1929,
									"id": null,
									"parameterSlots": 3,
									"returnSlots": 0
								},
								"copy_memory_to_memory_with_cleanup": {
									"entryPoint": 2402,
									"id": null,
									"parameterSlots": 3,
									"returnSlots": 0
								},
								"divide_by_32_ceil": {
									"entryPoint": 3248,
									"id": null,
									"parameterSlots": 1,
									"returnSlots": 1
								},
								"extract_byte_array_length": {
									"entryPoint": 3182,
									"id": null,
									"parameterSlots": 1,
									"returnSlots": 1
								},
								"extract_used_part_and_set_length_of_short_byte_array": {
									"entryPoint": 3616,
									"id": null,
									"parameterSlots": 2,
									"returnSlots": 1
								},
								"finalize_allocation": {
									"entryPoint": 1806,
									"id": null,
									"parameterSlots": 2,
									"returnSlots": 0
								},
								"identity": {
									"entryPoint": 3356,
									"id": null,
									"parameterSlots": 1,
									"returnSlots": 1
								},
								"mask_bytes_dynamic": {
									"entryPoint": 3588,
									"id": null,
									"parameterSlots": 2,
									"returnSlots": 1
								},
								"panic_error_0x11": {
									"entryPoint": 3041,
									"id": null,
									"parameterSlots": 0,
									"returnSlots": 0
								},
								"panic_error_0x22": {
									"entryPoint": 3137,
									"id": null,
									"parameterSlots": 0,
									"returnSlots": 0
								},
								"panic_error_0x41": {
									"entryPoint": 1761,
									"id": null,
									"parameterSlots": 0,
									"returnSlots": 0
								},
								"prepare_store_t_uint256": {
									"entryPoint": 3398,
									"id": null,
									"parameterSlots": 1,
									"returnSlots": 1
								},
								"revert_error_1b9f4a0a5773e33b91aa01db23bf8c55fce1411167c872835e7fa00a4f17d46d": {
									"entryPoint": 1737,
									"id": null,
									"parameterSlots": 0,
									"returnSlots": 0
								},
								"revert_error_987264b3b1d58a9c7f8255e93e81c77d86d6299019c33110a076957a3e06e2ae": {
									"entryPoint": 1741,
									"id": null,
									"parameterSlots": 0,
									"returnSlots": 0
								},
								"revert_error_c1322bf8034eace5e0b5c7295db60986aa89aae5e0ea0873e4689e076861a5db": {
									"entryPoint": 1549,
									"id": null,
									"parameterSlots": 0,
									"returnSlots": 0
								},
								"revert_error_dbdddcbe895c83990c08b3492a0e83918d802a52331272ac6fdb6a7c4aea3b1b": {
									"entryPoint": 1545,
									"id": null,
									"parameterSlots": 0,
									"returnSlots": 0
								},
								"round_up_to_mul_of_32": {
									"entryPoint": 1745,
									"id": null,
									"parameterSlots": 1,
									"returnSlots": 1
								},
								"shift_left_dynamic": {
									"entryPoint": 3263,
									"id": null,
									"parameterSlots": 2,
									"returnSlots": 1
								},
								"shift_right_unsigned_dynamic": {
									"entryPoint": 3576,
									"id": null,
									"parameterSlots": 2,
									"returnSlots": 1
								},
								"storage_set_to_zero_t_uint256": {
									"entryPoint": 3448,
									"id": null,
									"parameterSlots": 2,
									"returnSlots": 0
								},
								"store_literal_in_memory_87ec00d18507973ffca613b667bdf0d2bdad0a4adcd1a64c2850ccae32e69f84": {
									"entryPoint": 2795,
									"id": null,
									"parameterSlots": 1,
									"returnSlots": 0
								},
								"store_literal_in_memory_cde5db5023ed9e2ea499f4b0c477a15408608beaab38d406e8e4d2ae56f22472": {
									"entryPoint": 2937,
									"id": null,
									"parameterSlots": 1,
									"returnSlots": 0
								},
								"update_byte_slice_dynamic32": {
									"entryPoint": 3275,
									"id": null,
									"parameterSlots": 3,
									"returnSlots": 1
								},
								"update_storage_value_t_uint256_to_t_uint256": {
									"entryPoint": 3407,
									"id": null,
									"parameterSlots": 3,
									"returnSlots": 0
								},
								"validator_revert_t_address": {
									"entryPoint": 1601,
									"id": null,
									"parameterSlots": 1,
									"returnSlots": 0
								},
								"validator_revert_t_uint256": {
									"entryPoint": 1695,
									"id": null,
									"parameterSlots": 1,
									"returnSlots": 0
								},
								"zero_value_for_split_t_uint256": {
									"entryPoint": 3444,
									"id": null,
									"parameterSlots": 0,
									"returnSlots": 1
								}
							},
							"generatedSources": [
								{
									"ast": {
										"nativeSrc": "0:17959:1",
										"nodeType": "YulBlock",
										"src": "0:17959:1",
										"statements": [
											{
												"body": {
													"nativeSrc": "47:35:1",
													"nodeType": "YulBlock",
													"src": "47:35:1",
													"statements": [
														{
															"nativeSrc": "57:19:1",
															"nodeType": "YulAssignment",
															"src": "57:19:1",
															"value": {
																"arguments": [
																	{
																		"kind": "number",
																		"nativeSrc": "73:2:1",
																		"nodeType": "YulLiteral",
																		"src": "73:2:1",
																		"type": "",
																		"value": "64"
																	}
																],
																"functionName": {
																	"name": "mload",
																	"nativeSrc": "67:5:1",
																	"nodeType": "YulIdentifier",
																	"src": "67:5:1"
																},
																"nativeSrc": "67:9:1",
																"nodeType": "YulFunctionCall",
																"src": "67:9:1"
															},
															"variableNames": [
																{
																	"name": "memPtr",
																	"nativeSrc": "57:6:1",
																	"nodeType": "YulIdentifier",
																	"src": "57:6:1"
																}
															]
														}
													]
												},
												"name": "allocate_unbounded",
												"nativeSrc": "7:75:1",
												"nodeType": "YulFunctionDefinition",
												"returnVariables": [
													{
														"name": "memPtr",
														"nativeSrc": "40:6:1",
														"nodeType": "YulTypedName",
														"src": "40:6:1",
														"type": ""
													}
												],
												"src": "7:75:1"
											},
											{
												"body": {
													"nativeSrc": "177:28:1",
													"nodeType": "YulBlock",
													"src": "177:28:1",
													"statements": [
														{
															"expression": {
																"arguments": [
																	{
																		"kind": "number",
																		"nativeSrc": "194:1:1",
																		"nodeType": "YulLiteral",
																		"src": "194:1:1",
																		"type": "",
																		"value": "0"
																	},
																	{
																		"kind": "number",
																		"nativeSrc": "197:1:1",
																		"nodeType": "YulLiteral",
																		"src": "197:1:1",
																		"type": "",
																		"value": "0"
																	}
																],
																"functionName": {
																	"name": "revert",
																	"nativeSrc": "187:6:1",
																	"nodeType": "YulIdentifier",
																	"src": "187:6:1"
																},
																"nativeSrc": "187:12:1",
																"nodeType": "YulFunctionCall",
																"src": "187:12:1"
															},
															"nativeSrc": "187:12:1",
															"nodeType": "YulExpressionStatement",
															"src": "187:12:1"
														}
													]
												},
												"name": "revert_error_dbdddcbe895c83990c08b3492a0e83918d802a52331272ac6fdb6a7c4aea3b1b",
												"nativeSrc": "88:117:1",
												"nodeType": "YulFunctionDefinition",
												"src": "88:117:1"
											},
											{
												"body": {
													"nativeSrc": "300:28:1",
													"nodeType": "YulBlock",
													"src": "300:28:1",
													"statements": [
														{
															"expression": {
																"arguments": [
																	{
																		"kind": "number",
																		"nativeSrc": "317:1:1",
																		"nodeType": "YulLiteral",
																		"src": "317:1:1",
																		"type": "",
																		"value": "0"
																	},
																	{
																		"kind": "number",
																		"nativeSrc": "320:1:1",
																		"nodeType": "YulLiteral",
																		"src": "320:1:1",
																		"type": "",
																		"value": "0"
																	}
																],
																"functionName": {
																	"name": "revert",
																	"nativeSrc": "310:6:1",
																	"nodeType": "YulIdentifier",
																	"src": "310:6:1"
																},
																"nativeSrc": "310:12:1",
																"nodeType": "YulFunctionCall",
																"src": "310:12:1"
															},
															"nativeSrc": "310:12:1",
															"nodeType": "YulExpressionStatement",
															"src": "310:12:1"
														}
													]
												},
												"name": "revert_error_c1322bf8034eace5e0b5c7295db60986aa89aae5e0ea0873e4689e076861a5db",
												"nativeSrc": "211:117:1",
												"nodeType": "YulFunctionDefinition",
												"src": "211:117:1"
											},
											{
												"body": {
													"nativeSrc": "379:81:1",
													"nodeType": "YulBlock",
													"src": "379:81:1",
													"statements": [
														{
															"nativeSrc": "389:65:1",
															"nodeType": "YulAssignment",
															"src": "389:65:1",
															"value": {
																"arguments": [
																	{
																		"name": "value",
																		"nativeSrc": "404:5:1",
																		"nodeType": "YulIdentifier",
																		"src": "404:5:1"
																	},
																	{
																		"kind": "number",
																		"nativeSrc": "411:42:1",
																		"nodeType": "YulLiteral",
																		"src": "411:42:1",
																		"type": "",
																		"value": "0xffffffffffffffffffffffffffffffffffffffff"
																	}
																],
																"functionName": {
																	"name": "and",
																	"nativeSrc": "400:3:1",
																	"nodeType": "YulIdentifier",
																	"src": "400:3:1"
																},
																"nativeSrc": "400:54:1",
																"nodeType": "YulFunctionCall",
																"src": "400:54:1"
															},
															"variableNames": [
																{
																	"name": "cleaned",
																	"nativeSrc": "389:7:1",
																	"nodeType": "YulIdentifier",
																	"src": "389:7:1"
																}
															]
														}
													]
												},
												"name": "cleanup_t_uint160",
												"nativeSrc": "334:126:1",
												"nodeType": "YulFunctionDefinition",
												"parameters": [
													{
														"name": "value",
														"nativeSrc": "361:5:1",
														"nodeType": "YulTypedName",
														"src": "361:5:1",
														"type": ""
													}
												],
												"returnVariables": [
													{
														"name": "cleaned",
														"nativeSrc": "371:7:1",
														"nodeType": "YulTypedName",
														"src": "371:7:1",
														"type": ""
													}
												],
												"src": "334:126:1"
											},
											{
												"body": {
													"nativeSrc": "511:51:1",
													"nodeType": "YulBlock",
													"src": "511:51:1",
													"statements": [
														{
															"nativeSrc": "521:35:1",
															"nodeType": "YulAssignment",
															"src": "521:35:1",
															"value": {
																"arguments": [
																	{
																		"name": "value",
																		"nativeSrc": "550:5:1",
																		"nodeType": "YulIdentifier",
																		"src": "550:5:1"
																	}
																],
																"functionName": {
																	"name": "cleanup_t_uint160",
																	"nativeSrc": "532:17:1",
																	"nodeType": "YulIdentifier",
																	"src": "532:17:1"
																},
																"nativeSrc": "532:24:1",
																"nodeType": "YulFunctionCall",
																"src": "532:24:1"
															},
															"variableNames": [
																{
																	"name": "cleaned",
																	"nativeSrc": "521:7:1",
																	"nodeType": "YulIdentifier",
																	"src": "521:7:1"
																}
															]
														}
													]
												},
												"name": "cleanup_t_address",
												"nativeSrc": "466:96:1",
												"nodeType": "YulFunctionDefinition",
												"parameters": [
													{
														"name": "value",
														"nativeSrc": "493:5:1",
														"nodeType": "YulTypedName",
														"src": "493:5:1",
														"type": ""
													}
												],
												"returnVariables": [
													{
														"name": "cleaned",
														"nativeSrc": "503:7:1",
														"nodeType": "YulTypedName",
														"src": "503:7:1",
														"type": ""
													}
												],
												"src": "466:96:1"
											},
											{
												"body": {
													"nativeSrc": "611:79:1",
													"nodeType": "YulBlock",
													"src": "611:79:1",
													"statements": [
														{
															"body": {
																"nativeSrc": "668:16:1",
																"nodeType": "YulBlock",
																"src": "668:16:1",
																"statements": [
																	{
																		"expression": {
																			"arguments": [
																				{
																					"kind": "number",
																					"nativeSrc": "677:1:1",
																					"nodeType": "YulLiteral",
																					"src": "677:1:1",
																					"type": "",
																					"value": "0"
																				},
																				{
																					"kind": "number",
																					"nativeSrc": "680:1:1",
																					"nodeType": "YulLiteral",
																					"src": "680:1:1",
																					"type": "",
																					"value": "0"
																				}
																			],
																			"functionName": {
																				"name": "revert",
																				"nativeSrc": "670:6:1",
																				"nodeType": "YulIdentifier",
																				"src": "670:6:1"
																			},
																			"nativeSrc": "670:12:1",
																			"nodeType": "YulFunctionCall",
																			"src": "670:12:1"
																		},
																		"nativeSrc": "670:12:1",
																		"nodeType": "YulExpressionStatement",
																		"src": "670:12:1"
																	}
																]
															},
															"condition": {
																"arguments": [
																	{
																		"arguments": [
																			{
																				"name": "value",
																				"nativeSrc": "634:5:1",
																				"nodeType": "YulIdentifier",
																				"src": "634:5:1"
																			},
																			{
																				"arguments": [
																					{
																						"name": "value",
																						"nativeSrc": "659:5:1",
																						"nodeType": "YulIdentifier",
																						"src": "659:5:1"
																					}
																				],
																				"functionName": {
																					"name": "cleanup_t_address",
																					"nativeSrc": "641:17:1",
																					"nodeType": "YulIdentifier",
																					"src": "641:17:1"
																				},
																				"nativeSrc": "641:24:1",
																				"nodeType": "YulFunctionCall",
																				"src": "641:24:1"
																			}
																		],
																		"functionName": {
																			"name": "eq",
																			"nativeSrc": "631:2:1",
																			"nodeType": "YulIdentifier",
																			"src": "631:2:1"
																		},
																		"nativeSrc": "631:35:1",
																		"nodeType": "YulFunctionCall",
																		"src": "631:35:1"
																	}
																],
																"functionName": {
																	"name": "iszero",
																	"nativeSrc": "624:6:1",
																	"nodeType": "YulIdentifier",
																	"src": "624:6:1"
																},
																"nativeSrc": "624:43:1",
																"nodeType": "YulFunctionCall",
																"src": "624:43:1"
															},
															"nativeSrc": "621:63:1",
															"nodeType": "YulIf",
															"src": "621:63:1"
														}
													]
												},
												"name": "validator_revert_t_address",
												"nativeSrc": "568:122:1",
												"nodeType": "YulFunctionDefinition",
												"parameters": [
													{
														"name": "value",
														"nativeSrc": "604:5:1",
														"nodeType": "YulTypedName",
														"src": "604:5:1",
														"type": ""
													}
												],
												"src": "568:122:1"
											},
											{
												"body": {
													"nativeSrc": "748:87:1",
													"nodeType": "YulBlock",
													"src": "748:87:1",
													"statements": [
														{
															"nativeSrc": "758:29:1",
															"nodeType": "YulAssignment",
															"src": "758:29:1",
															"value": {
																"arguments": [
																	{
																		"name": "offset",
																		"nativeSrc": "780:6:1",
																		"nodeType": "YulIdentifier",
																		"src": "780:6:1"
																	}
																],
																"functionName": {
																	"name": "calldataload",
																	"nativeSrc": "767:12:1",
																	"nodeType": "YulIdentifier",
																	"src": "767:12:1"
																},
																"nativeSrc": "767:20:1",
																"nodeType": "YulFunctionCall",
																"src": "767:20:1"
															},
															"variableNames": [
																{
																	"name": "value",
																	"nativeSrc": "758:5:1",
																	"nodeType": "YulIdentifier",
																	"src": "758:5:1"
																}
															]
														},
														{
															"expression": {
																"arguments": [
																	{
																		"name": "value",
																		"nativeSrc": "823:5:1",
																		"nodeType": "YulIdentifier",
																		"src": "823:5:1"
																	}
																],
																"functionName": {
																	"name": "validator_revert_t_address",
																	"nativeSrc": "796:26:1",
																	"nodeType": "YulIdentifier",
																	"src": "796:26:1"
																},
																"nativeSrc": "796:33:1",
																"nodeType": "YulFunctionCall",
																"src": "796:33:1"
															},
															"nativeSrc": "796:33:1",
															"nodeType": "YulExpressionStatement",
															"src": "796:33:1"
														}
													]
												},
												"name": "abi_decode_t_address",
												"nativeSrc": "696:139:1",
												"nodeType": "YulFunctionDefinition",
												"parameters": [
													{
														"name": "offset",
														"nativeSrc": "726:6:1",
														"nodeType": "YulTypedName",
														"src": "726:6:1",
														"type": ""
													},
													{
														"name": "end",
														"nativeSrc": "734:3:1",
														"nodeType": "YulTypedName",
														"src": "734:3:1",
														"type": ""
													}
												],
												"returnVariables": [
													{
														"name": "value",
														"nativeSrc": "742:5:1",
														"nodeType": "YulTypedName",
														"src": "742:5:1",
														"type": ""
													}
												],
												"src": "696:139:1"
											},
											{
												"body": {
													"nativeSrc": "907:263:1",
													"nodeType": "YulBlock",
													"src": "907:263:1",
													"statements": [
														{
															"body": {
																"nativeSrc": "953:83:1",
																"nodeType": "YulBlock",
																"src": "953:83:1",
																"statements": [
																	{
																		"expression": {
																			"arguments": [],
																			"functionName": {
																				"name": "revert_error_dbdddcbe895c83990c08b3492a0e83918d802a52331272ac6fdb6a7c4aea3b1b",
																				"nativeSrc": "955:77:1",
																				"nodeType": "YulIdentifier",
																				"src": "955:77:1"
																			},
																			"nativeSrc": "955:79:1",
																			"nodeType": "YulFunctionCall",
																			"src": "955:79:1"
																		},
																		"nativeSrc": "955:79:1",
																		"nodeType": "YulExpressionStatement",
																		"src": "955:79:1"
																	}
																]
															},
															"condition": {
																"arguments": [
																	{
																		"arguments": [
																			{
																				"name": "dataEnd",
																				"nativeSrc": "928:7:1",
																				"nodeType": "YulIdentifier",
																				"src": "928:7:1"
																			},
																			{
																				"name": "headStart",
																				"nativeSrc": "937:9:1",
																				"nodeType": "YulIdentifier",
																				"src": "937:9:1"
																			}
																		],
																		"functionName": {
																			"name": "sub",
																			"nativeSrc": "924:3:1",
																			"nodeType": "YulIdentifier",
																			"src": "924:3:1"
																		},
																		"nativeSrc": "924:23:1",
																		"nodeType": "YulFunctionCall",
																		"src": "924:23:1"
																	},
																	{
																		"kind": "number",
																		"nativeSrc": "949:2:1",
																		"nodeType": "YulLiteral",
																		"src": "949:2:1",
																		"type": "",
																		"value": "32"
																	}
																],
																"functionName": {
																	"name": "slt",
																	"nativeSrc": "920:3:1",
																	"nodeType": "YulIdentifier",
																	"src": "920:3:1"
																},
																"nativeSrc": "920:32:1",
																"nodeType": "YulFunctionCall",
																"src": "920:32:1"
															},
															"nativeSrc": "917:119:1",
															"nodeType": "YulIf",
															"src": "917:119:1"
														},
														{
															"nativeSrc": "1046:117:1",
															"nodeType": "YulBlock",
															"src": "1046:117:1",
															"statements": [
																{
																	"nativeSrc": "1061:15:1",
																	"nodeType": "YulVariableDeclaration",
																	"src": "1061:15:1",
																	"value": {
																		"kind": "number",
																		"nativeSrc": "1075:1:1",
																		"nodeType": "YulLiteral",
																		"src": "1075:1:1",
																		"type": "",
																		"value": "0"
																	},
																	"variables": [
																		{
																			"name": "offset",
																			"nativeSrc": "1065:6:1",
																			"nodeType": "YulTypedName",
																			"src": "1065:6:1",
																			"type": ""
																		}
																	]
																},
																{
																	"nativeSrc": "1090:63:1",
																	"nodeType": "YulAssignment",
																	"src": "1090:63:1",
																	"value": {
																		"arguments": [
																			{
																				"arguments": [
																					{
																						"name": "headStart",
																						"nativeSrc": "1125:9:1",
																						"nodeType": "YulIdentifier",
																						"src": "1125:9:1"
																					},
																					{
																						"name": "offset",
																						"nativeSrc": "1136:6:1",
																						"nodeType": "YulIdentifier",
																						"src": "1136:6:1"
																					}
																				],
																				"functionName": {
																					"name": "add",
																					"nativeSrc": "1121:3:1",
																					"nodeType": "YulIdentifier",
																					"src": "1121:3:1"
																				},
																				"nativeSrc": "1121:22:1",
																				"nodeType": "YulFunctionCall",
																				"src": "1121:22:1"
																			},
																			{
																				"name": "dataEnd",
																				"nativeSrc": "1145:7:1",
																				"nodeType": "YulIdentifier",
																				"src": "1145:7:1"
																			}
																		],
																		"functionName": {
																			"name": "abi_decode_t_address",
																			"nativeSrc": "1100:20:1",
																			"nodeType": "YulIdentifier",
																			"src": "1100:20:1"
																		},
																		"nativeSrc": "1100:53:1",
																		"nodeType": "YulFunctionCall",
																		"src": "1100:53:1"
																	},
																	"variableNames": [
																		{
																			"name": "value0",
																			"nativeSrc": "1090:6:1",
																			"nodeType": "YulIdentifier",
																			"src": "1090:6:1"
																		}
																	]
																}
															]
														}
													]
												},
												"name": "abi_decode_tuple_t_address",
												"nativeSrc": "841:329:1",
												"nodeType": "YulFunctionDefinition",
												"parameters": [
													{
														"name": "headStart",
														"nativeSrc": "877:9:1",
														"nodeType": "YulTypedName",
														"src": "877:9:1",
														"type": ""
													},
													{
														"name": "dataEnd",
														"nativeSrc": "888:7:1",
														"nodeType": "YulTypedName",
														"src": "888:7:1",
														"type": ""
													}
												],
												"returnVariables": [
													{
														"name": "value0",
														"nativeSrc": "900:6:1",
														"nodeType": "YulTypedName",
														"src": "900:6:1",
														"type": ""
													}
												],
												"src": "841:329:1"
											},
											{
												"body": {
													"nativeSrc": "1221:32:1",
													"nodeType": "YulBlock",
													"src": "1221:32:1",
													"statements": [
														{
															"nativeSrc": "1231:16:1",
															"nodeType": "YulAssignment",
															"src": "1231:16:1",
															"value": {
																"name": "value",
																"nativeSrc": "1242:5:1",
																"nodeType": "YulIdentifier",
																"src": "1242:5:1"
															},
															"variableNames": [
																{
																	"name": "cleaned",
																	"nativeSrc": "1231:7:1",
																	"nodeType": "YulIdentifier",
																	"src": "1231:7:1"
																}
															]
														}
													]
												},
												"name": "cleanup_t_uint256",
												"nativeSrc": "1176:77:1",
												"nodeType": "YulFunctionDefinition",
												"parameters": [
													{
														"name": "value",
														"nativeSrc": "1203:5:1",
														"nodeType": "YulTypedName",
														"src": "1203:5:1",
														"type": ""
													}
												],
												"returnVariables": [
													{
														"name": "cleaned",
														"nativeSrc": "1213:7:1",
														"nodeType": "YulTypedName",
														"src": "1213:7:1",
														"type": ""
													}
												],
												"src": "1176:77:1"
											},
											{
												"body": {
													"nativeSrc": "1302:79:1",
													"nodeType": "YulBlock",
													"src": "1302:79:1",
													"statements": [
														{
															"body": {
																"nativeSrc": "1359:16:1",
																"nodeType": "YulBlock",
																"src": "1359:16:1",
																"statements": [
																	{
																		"expression": {
																			"arguments": [
																				{
																					"kind": "number",
																					"nativeSrc": "1368:1:1",
																					"nodeType": "YulLiteral",
																					"src": "1368:1:1",
																					"type": "",
																					"value": "0"
																				},
																				{
																					"kind": "number",
																					"nativeSrc": "1371:1:1",
																					"nodeType": "YulLiteral",
																					"src": "1371:1:1",
																					"type": "",
																					"value": "0"
																				}
																			],
																			"functionName": {
																				"name": "revert",
																				"nativeSrc": "1361:6:1",
																				"nodeType": "YulIdentifier",
																				"src": "1361:6:1"
																			},
																			"nativeSrc": "1361:12:1",
																			"nodeType": "YulFunctionCall",
																			"src": "1361:12:1"
																		},
																		"nativeSrc": "1361:12:1",
																		"nodeType": "YulExpressionStatement",
																		"src": "1361:12:1"
																	}
																]
															},
															"condition": {
																"arguments": [
																	{
																		"arguments": [
																			{
																				"name": "value",
																				"nativeSrc": "1325:5:1",
																				"nodeType": "YulIdentifier",
																				"src": "1325:5:1"
																			},
																			{
																				"arguments": [
																					{
																						"name": "value",
																						"nativeSrc": "1350:5:1",
																						"nodeType": "YulIdentifier",
																						"src": "1350:5:1"
																					}
																				],
																				"functionName": {
																					"name": "cleanup_t_uint256",
																					"nativeSrc": "1332:17:1",
																					"nodeType": "YulIdentifier",
																					"src": "1332:17:1"
																				},
																				"nativeSrc": "1332:24:1",
																				"nodeType": "YulFunctionCall",
																				"src": "1332:24:1"
																			}
																		],
																		"functionName": {
																			"name": "eq",
																			"nativeSrc": "1322:2:1",
																			"nodeType": "YulIdentifier",
																			"src": "1322:2:1"
																		},
																		"nativeSrc": "1322:35:1",
																		"nodeType": "YulFunctionCall",
																		"src": "1322:35:1"
																	}
																],
																"functionName": {
																	"name": "iszero",
																	"nativeSrc": "1315:6:1",
																	"nodeType": "YulIdentifier",
																	"src": "1315:6:1"
																},
																"nativeSrc": "1315:43:1",
																"nodeType": "YulFunctionCall",
																"src": "1315:43:1"
															},
															"nativeSrc": "1312:63:1",
															"nodeType": "YulIf",
															"src": "1312:63:1"
														}
													]
												},
												"name": "validator_revert_t_uint256",
												"nativeSrc": "1259:122:1",
												"nodeType": "YulFunctionDefinition",
												"parameters": [
													{
														"name": "value",
														"nativeSrc": "1295:5:1",
														"nodeType": "YulTypedName",
														"src": "1295:5:1",
														"type": ""
													}
												],
												"src": "1259:122:1"
											},
											{
												"body": {
													"nativeSrc": "1439:87:1",
													"nodeType": "YulBlock",
													"src": "1439:87:1",
													"statements": [
														{
															"nativeSrc": "1449:29:1",
															"nodeType": "YulAssignment",
															"src": "1449:29:1",
															"value": {
																"arguments": [
																	{
																		"name": "offset",
																		"nativeSrc": "1471:6:1",
																		"nodeType": "YulIdentifier",
																		"src": "1471:6:1"
																	}
																],
																"functionName": {
																	"name": "calldataload",
																	"nativeSrc": "1458:12:1",
																	"nodeType": "YulIdentifier",
																	"src": "1458:12:1"
																},
																"nativeSrc": "1458:20:1",
																"nodeType": "YulFunctionCall",
																"src": "1458:20:1"
															},
															"variableNames": [
																{
																	"name": "value",
																	"nativeSrc": "1449:5:1",
																	"nodeType": "YulIdentifier",
																	"src": "1449:5:1"
																}
															]
														},
														{
															"expression": {
																"arguments": [
																	{
																		"name": "value",
																		"nativeSrc": "1514:5:1",
																		"nodeType": "YulIdentifier",
																		"src": "1514:5:1"
																	}
																],
																"functionName": {
																	"name": "validator_revert_t_uint256",
																	"nativeSrc": "1487:26:1",
																	"nodeType": "YulIdentifier",
																	"src": "1487:26:1"
																},
																"nativeSrc": "1487:33:1",
																"nodeType": "YulFunctionCall",
																"src": "1487:33:1"
															},
															"nativeSrc": "1487:33:1",
															"nodeType": "YulExpressionStatement",
															"src": "1487:33:1"
														}
													]
												},
												"name": "abi_decode_t_uint256",
												"nativeSrc": "1387:139:1",
												"nodeType": "YulFunctionDefinition",
												"parameters": [
													{
														"name": "offset",
														"nativeSrc": "1417:6:1",
														"nodeType": "YulTypedName",
														"src": "1417:6:1",
														"type": ""
													},
													{
														"name": "end",
														"nativeSrc": "1425:3:1",
														"nodeType": "YulTypedName",
														"src": "1425:3:1",
														"type": ""
													}
												],
												"returnVariables": [
													{
														"name": "value",
														"nativeSrc": "1433:5:1",
														"nodeType": "YulTypedName",
														"src": "1433:5:1",
														"type": ""
													}
												],
												"src": "1387:139:1"
											},
											{
												"body": {
													"nativeSrc": "1621:28:1",
													"nodeType": "YulBlock",
													"src": "1621:28:1",
													"statements": [
														{
															"expression": {
																"arguments": [
																	{
																		"kind": "number",
																		"nativeSrc": "1638:1:1",
																		"nodeType": "YulLiteral",
																		"src": "1638:1:1",
																		"type": "",
																		"value": "0"
																	},
																	{
																		"kind": "number",
																		"nativeSrc": "1641:1:1",
																		"nodeType": "YulLiteral",
																		"src": "1641:1:1",
																		"type": "",
																		"value": "0"
																	}
																],
																"functionName": {
																	"name": "revert",
																	"nativeSrc": "1631:6:1",
																	"nodeType": "YulIdentifier",
																	"src": "1631:6:1"
																},
																"nativeSrc": "1631:12:1",
																"nodeType": "YulFunctionCall",
																"src": "1631:12:1"
															},
															"nativeSrc": "1631:12:1",
															"nodeType": "YulExpressionStatement",
															"src": "1631:12:1"
														}
													]
												},
												"name": "revert_error_1b9f4a0a5773e33b91aa01db23bf8c55fce1411167c872835e7fa00a4f17d46d",
												"nativeSrc": "1532:117:1",
												"nodeType": "YulFunctionDefinition",
												"src": "1532:117:1"
											},
											{
												"body": {
													"nativeSrc": "1744:28:1",
													"nodeType": "YulBlock",
													"src": "1744:28:1",
													"statements": [
														{
															"expression": {
																"arguments": [
																	{
																		"kind": "number",
																		"nativeSrc": "1761:1:1",
																		"nodeType": "YulLiteral",
																		"src": "1761:1:1",
																		"type": "",
																		"value": "0"
																	},
																	{
																		"kind": "number",
																		"nativeSrc": "1764:1:1",
																		"nodeType": "YulLiteral",
																		"src": "1764:1:1",
																		"type": "",
																		"value": "0"
																	}
																],
																"functionName": {
																	"name": "revert",
																	"nativeSrc": "1754:6:1",
																	"nodeType": "YulIdentifier",
																	"src": "1754:6:1"
																},
																"nativeSrc": "1754:12:1",
																"nodeType": "YulFunctionCall",
																"src": "1754:12:1"
															},
															"nativeSrc": "1754:12:1",
															"nodeType": "YulExpressionStatement",
															"src": "1754:12:1"
														}
													]
												},
												"name": "revert_error_987264b3b1d58a9c7f8255e93e81c77d86d6299019c33110a076957a3e06e2ae",
												"nativeSrc": "1655:117:1",
												"nodeType": "YulFunctionDefinition",
												"src": "1655:117:1"
											},
											{
												"body": {
													"nativeSrc": "1826:54:1",
													"nodeType": "YulBlock",
													"src": "1826:54:1",
													"statements": [
														{
															"nativeSrc": "1836:38:1",
															"nodeType": "YulAssignment",
															"src": "1836:38:1",
															"value": {
																"arguments": [
																	{
																		"arguments": [
																			{
																				"name": "value",
																				"nativeSrc": "1854:5:1",
																				"nodeType": "YulIdentifier",
																				"src": "1854:5:1"
																			},
																			{
																				"kind": "number",
																				"nativeSrc": "1861:2:1",
																				"nodeType": "YulLiteral",
																				"src": "1861:2:1",
																				"type": "",
																				"value": "31"
																			}
																		],
																		"functionName": {
																			"name": "add",
																			"nativeSrc": "1850:3:1",
																			"nodeType": "YulIdentifier",
																			"src": "1850:3:1"
																		},
																		"nativeSrc": "1850:14:1",
																		"nodeType": "YulFunctionCall",
																		"src": "1850:14:1"
																	},
																	{
																		"arguments": [
																			{
																				"kind": "number",
																				"nativeSrc": "1870:2:1",
																				"nodeType": "YulLiteral",
																				"src": "1870:2:1",
																				"type": "",
																				"value": "31"
																			}
																		],
																		"functionName": {
																			"name": "not",
																			"nativeSrc": "1866:3:1",
																			"nodeType": "YulIdentifier",
																			"src": "1866:3:1"
																		},
																		"nativeSrc": "1866:7:1",
																		"nodeType": "YulFunctionCall",
																		"src": "1866:7:1"
																	}
																],
																"functionName": {
																	"name": "and",
																	"nativeSrc": "1846:3:1",
																	"nodeType": "YulIdentifier",
																	"src": "1846:3:1"
																},
																"nativeSrc": "1846:28:1",
																"nodeType": "YulFunctionCall",
																"src": "1846:28:1"
															},
															"variableNames": [
																{
																	"name": "result",
																	"nativeSrc": "1836:6:1",
																	"nodeType": "YulIdentifier",
																	"src": "1836:6:1"
																}
															]
														}
													]
												},
												"name": "round_up_to_mul_of_32",
												"nativeSrc": "1778:102:1",
												"nodeType": "YulFunctionDefinition",
												"parameters": [
													{
														"name": "value",
														"nativeSrc": "1809:5:1",
														"nodeType": "YulTypedName",
														"src": "1809:5:1",
														"type": ""
													}
												],
												"returnVariables": [
													{
														"name": "result",
														"nativeSrc": "1819:6:1",
														"nodeType": "YulTypedName",
														"src": "1819:6:1",
														"type": ""
													}
												],
												"src": "1778:102:1"
											},
											{
												"body": {
													"nativeSrc": "1914:152:1",
													"nodeType": "YulBlock",
													"src": "1914:152:1",
													"statements": [
														{
															"expression": {
																"arguments": [
																	{
																		"kind": "number",
																		"nativeSrc": "1931:1:1",
																		"nodeType": "YulLiteral",
																		"src": "1931:1:1",
																		"type": "",
																		"value": "0"
																	},
																	{
																		"kind": "number",
																		"nativeSrc": "1934:77:1",
																		"nodeType": "YulLiteral",
																		"src": "1934:77:1",
																		"type": "",
																		"value": "35408467139433450592217433187231851964531694900788300625387963629091585785856"
																	}
																],
																"functionName": {
																	"name": "mstore",
																	"nativeSrc": "1924:6:1",
																	"nodeType": "YulIdentifier",
																	"src": "1924:6:1"
																},
																"nativeSrc": "1924:88:1",
																"nodeType": "YulFunctionCall",
																"src": "1924:88:1"
															},
															"nativeSrc": "1924:88:1",
															"nodeType": "YulExpressionStatement",
															"src": "1924:88:1"
														},
														{
															"expression": {
																"arguments": [
																	{
																		"kind": "number",
																		"nativeSrc": "2028:1:1",
																		"nodeType": "YulLiteral",
																		"src": "2028:1:1",
																		"type": "",
																		"value": "4"
																	},
																	{
																		"kind": "number",
																		"nativeSrc": "2031:4:1",
																		"nodeType": "YulLiteral",
																		"src": "2031:4:1",
																		"type": "",
																		"value": "0x41"
																	}
																],
																"functionName": {
																	"name": "mstore",
																	"nativeSrc": "2021:6:1",
																	"nodeType": "YulIdentifier",
																	"src": "2021:6:1"
																},
																"nativeSrc": "2021:15:1",
																"nodeType": "YulFunctionCall",
																"src": "2021:15:1"
															},
															"nativeSrc": "2021:15:1",
															"nodeType": "YulExpressionStatement",
															"src": "2021:15:1"
														},
														{
															"expression": {
																"arguments": [
																	{
																		"kind": "number",
																		"nativeSrc": "2052:1:1",
																		"nodeType": "YulLiteral",
																		"src": "2052:1:1",
																		"type": "",
																		"value": "0"
																	},
																	{
																		"kind": "number",
																		"nativeSrc": "2055:4:1",
																		"nodeType": "YulLiteral",
																		"src": "2055:4:1",
																		"type": "",
																		"value": "0x24"
																	}
																],
																"functionName": {
																	"name": "revert",
																	"nativeSrc": "2045:6:1",
																	"nodeType": "YulIdentifier",
																	"src": "2045:6:1"
																},
																"nativeSrc": "2045:15:1",
																"nodeType": "YulFunctionCall",
																"src": "2045:15:1"
															},
															"nativeSrc": "2045:15:1",
															"nodeType": "YulExpressionStatement",
															"src": "2045:15:1"
														}
													]
												},
												"name": "panic_error_0x41",
												"nativeSrc": "1886:180:1",
												"nodeType": "YulFunctionDefinition",
												"src": "1886:180:1"
											},
											{
												"body": {
													"nativeSrc": "2115:238:1",
													"nodeType": "YulBlock",
													"src": "2115:238:1",
													"statements": [
														{
															"nativeSrc": "2125:58:1",
															"nodeType": "YulVariableDeclaration",
															"src": "2125:58:1",
															"value": {
																"arguments": [
																	{
																		"name": "memPtr",
																		"nativeSrc": "2147:6:1",
																		"nodeType": "YulIdentifier",
																		"src": "2147:6:1"
																	},
																	{
																		"arguments": [
																			{
																				"name": "size",
																				"nativeSrc": "2177:4:1",
																				"nodeType": "YulIdentifier",
																				"src": "2177:4:1"
																			}
																		],
																		"functionName": {
																			"name": "round_up_to_mul_of_32",
																			"nativeSrc": "2155:21:1",
																			"nodeType": "YulIdentifier",
																			"src": "2155:21:1"
																		},
																		"nativeSrc": "2155:27:1",
																		"nodeType": "YulFunctionCall",
																		"src": "2155:27:1"
																	}
																],
																"functionName": {
																	"name": "add",
																	"nativeSrc": "2143:3:1",
																	"nodeType": "YulIdentifier",
																	"src": "2143:3:1"
																},
																"nativeSrc": "2143:40:1",
																"nodeType": "YulFunctionCall",
																"src": "2143:40:1"
															},
															"variables": [
																{
																	"name": "newFreePtr",
																	"nativeSrc": "2129:10:1",
																	"nodeType": "YulTypedName",
																	"src": "2129:10:1",
																	"type": ""
																}
															]
														},
														{
															"body": {
																"nativeSrc": "2294:22:1",
																"nodeType": "YulBlock",
																"src": "2294:22:1",
																"statements": [
																	{
																		"expression": {
																			"arguments": [],
																			"functionName": {
																				"name": "panic_error_0x41",
																				"nativeSrc": "2296:16:1",
																				"nodeType": "YulIdentifier",
																				"src": "2296:16:1"
																			},
																			"nativeSrc": "2296:18:1",
																			"nodeType": "YulFunctionCall",
																			"src": "2296:18:1"
																		},
																		"nativeSrc": "2296:18:1",
																		"nodeType": "YulExpressionStatement",
																		"src": "2296:18:1"
																	}
																]
															},
															"condition": {
																"arguments": [
																	{
																		"arguments": [
																			{
																				"name": "newFreePtr",
																				"nativeSrc": "2237:10:1",
																				"nodeType": "YulIdentifier",
																				"src": "2237:10:1"
																			},
																			{
																				"kind": "number",
																				"nativeSrc": "2249:18:1",
																				"nodeType": "YulLiteral",
																				"src": "2249:18:1",
																				"type": "",
																				"value": "0xffffffffffffffff"
																			}
																		],
																		"functionName": {
																			"name": "gt",
																			"nativeSrc": "2234:2:1",
																			"nodeType": "YulIdentifier",
																			"src": "2234:2:1"
																		},
																		"nativeSrc": "2234:34:1",
																		"nodeType": "YulFunctionCall",
																		"src": "2234:34:1"
																	},
																	{
																		"arguments": [
																			{
																				"name": "newFreePtr",
																				"nativeSrc": "2273:10:1",
																				"nodeType": "YulIdentifier",
																				"src": "2273:10:1"
																			},
																			{
																				"name": "memPtr",
																				"nativeSrc": "2285:6:1",
																				"nodeType": "YulIdentifier",
																				"src": "2285:6:1"
																			}
																		],
																		"functionName": {
																			"name": "lt",
																			"nativeSrc": "2270:2:1",
																			"nodeType": "YulIdentifier",
																			"src": "2270:2:1"
																		},
																		"nativeSrc": "2270:22:1",
																		"nodeType": "YulFunctionCall",
																		"src": "2270:22:1"
																	}
																],
																"functionName": {
																	"name": "or",
																	"nativeSrc": "2231:2:1",
																	"nodeType": "YulIdentifier",
																	"src": "2231:2:1"
																},
																"nativeSrc": "2231:62:1",
																"nodeType": "YulFunctionCall",
																"src": "2231:62:1"
															},
															"nativeSrc": "2228:88:1",
															"nodeType": "YulIf",
															"src": "2228:88:1"
														},
														{
															"expression": {
																"arguments": [
																	{
																		"kind": "number",
																		"nativeSrc": "2332:2:1",
																		"nodeType": "YulLiteral",
																		"src": "2332:2:1",
																		"type": "",
																		"value": "64"
																	},
																	{
																		"name": "newFreePtr",
																		"nativeSrc": "2336:10:1",
																		"nodeType": "YulIdentifier",
																		"src": "2336:10:1"
																	}
																],
																"functionName": {
																	"name": "mstore",
																	"nativeSrc": "2325:6:1",
																	"nodeType": "YulIdentifier",
																	"src": "2325:6:1"
																},
																"nativeSrc": "2325:22:1",
																"nodeType": "YulFunctionCall",
																"src": "2325:22:1"
															},
															"nativeSrc": "2325:22:1",
															"nodeType": "YulExpressionStatement",
															"src": "2325:22:1"
														}
													]
												},
												"name": "finalize_allocation",
												"nativeSrc": "2072:281:1",
												"nodeType": "YulFunctionDefinition",
												"parameters": [
													{
														"name": "memPtr",
														"nativeSrc": "2101:6:1",
														"nodeType": "YulTypedName",
														"src": "2101:6:1",
														"type": ""
													},
													{
														"name": "size",
														"nativeSrc": "2109:4:1",
														"nodeType": "YulTypedName",
														"src": "2109:4:1",
														"type": ""
													}
												],
												"src": "2072:281:1"
											},
											{
												"body": {
													"nativeSrc": "2400:88:1",
													"nodeType": "YulBlock",
													"src": "2400:88:1",
													"statements": [
														{
															"nativeSrc": "2410:30:1",
															"nodeType": "YulAssignment",
															"src": "2410:30:1",
															"value": {
																"arguments": [],
																"functionName": {
																	"name": "allocate_unbounded",
																	"nativeSrc": "2420:18:1",
																	"nodeType": "YulIdentifier",
																	"src": "2420:18:1"
																},
																"nativeSrc": "2420:20:1",
																"nodeType": "YulFunctionCall",
																"src": "2420:20:1"
															},
															"variableNames": [
																{
																	"name": "memPtr",
																	"nativeSrc": "2410:6:1",
																	"nodeType": "YulIdentifier",
																	"src": "2410:6:1"
																}
															]
														},
														{
															"expression": {
																"arguments": [
																	{
																		"name": "memPtr",
																		"nativeSrc": "2469:6:1",
																		"nodeType": "YulIdentifier",
																		"src": "2469:6:1"
																	},
																	{
																		"name": "size",
																		"nativeSrc": "2477:4:1",
																		"nodeType": "YulIdentifier",
																		"src": "2477:4:1"
																	}
																],
																"functionName": {
																	"name": "finalize_allocation",
																	"nativeSrc": "2449:19:1",
																	"nodeType": "YulIdentifier",
																	"src": "2449:19:1"
																},
																"nativeSrc": "2449:33:1",
																"nodeType": "YulFunctionCall",
																"src": "2449:33:1"
															},
															"nativeSrc": "2449:33:1",
															"nodeType": "YulExpressionStatement",
															"src": "2449:33:1"
														}
													]
												},
												"name": "allocate_memory",
												"nativeSrc": "2359:129:1",
												"nodeType": "YulFunctionDefinition",
												"parameters": [
													{
														"name": "size",
														"nativeSrc": "2384:4:1",
														"nodeType": "YulTypedName",
														"src": "2384:4:1",
														"type": ""
													}
												],
												"returnVariables": [
													{
														"name": "memPtr",
														"nativeSrc": "2393:6:1",
														"nodeType": "YulTypedName",
														"src": "2393:6:1",
														"type": ""
													}
												],
												"src": "2359:129:1"
											},
											{
												"body": {
													"nativeSrc": "2561:241:1",
													"nodeType": "YulBlock",
													"src": "2561:241:1",
													"statements": [
														{
															"body": {
																"nativeSrc": "2666:22:1",
																"nodeType": "YulBlock",
																"src": "2666:22:1",
																"statements": [
																	{
																		"expression": {
																			"arguments": [],
																			"functionName": {
																				"name": "panic_error_0x41",
																				"nativeSrc": "2668:16:1",
																				"nodeType": "YulIdentifier",
																				"src": "2668:16:1"
																			},
																			"nativeSrc": "2668:18:1",
																			"nodeType": "YulFunctionCall",
																			"src": "2668:18:1"
																		},
																		"nativeSrc": "2668:18:1",
																		"nodeType": "YulExpressionStatement",
																		"src": "2668:18:1"
																	}
																]
															},
															"condition": {
																"arguments": [
																	{
																		"name": "length",
																		"nativeSrc": "2638:6:1",
																		"nodeType": "YulIdentifier",
																		"src": "2638:6:1"
																	},
																	{
																		"kind": "number",
																		"nativeSrc": "2646:18:1",
																		"nodeType": "YulLiteral",
																		"src": "2646:18:1",
																		"type": "",
																		"value": "0xffffffffffffffff"
																	}
																],
																"functionName": {
																	"name": "gt",
																	"nativeSrc": "2635:2:1",
																	"nodeType": "YulIdentifier",
																	"src": "2635:2:1"
																},
																"nativeSrc": "2635:30:1",
																"nodeType": "YulFunctionCall",
																"src": "2635:30:1"
															},
															"nativeSrc": "2632:56:1",
															"nodeType": "YulIf",
															"src": "2632:56:1"
														},
														{
															"nativeSrc": "2698:37:1",
															"nodeType": "YulAssignment",
															"src": "2698:37:1",
															"value": {
																"arguments": [
																	{
																		"name": "length",
																		"nativeSrc": "2728:6:1",
																		"nodeType": "YulIdentifier",
																		"src": "2728:6:1"
																	}
																],
																"functionName": {
																	"name": "round_up_to_mul_of_32",
																	"nativeSrc": "2706:21:1",
																	"nodeType": "YulIdentifier",
																	"src": "2706:21:1"
																},
																"nativeSrc": "2706:29:1",
																"nodeType": "YulFunctionCall",
																"src": "2706:29:1"
															},
															"variableNames": [
																{
																	"name": "size",
																	"nativeSrc": "2698:4:1",
																	"nodeType": "YulIdentifier",
																	"src": "2698:4:1"
																}
															]
														},
														{
															"nativeSrc": "2772:23:1",
															"nodeType": "YulAssignment",
															"src": "2772:23:1",
															"value": {
																"arguments": [
																	{
																		"name": "size",
																		"nativeSrc": "2784:4:1",
																		"nodeType": "YulIdentifier",
																		"src": "2784:4:1"
																	},
																	{
																		"kind": "number",
																		"nativeSrc": "2790:4:1",
																		"nodeType": "YulLiteral",
																		"src": "2790:4:1",
																		"type": "",
																		"value": "0x20"
																	}
																],
																"functionName": {
																	"name": "add",
																	"nativeSrc": "2780:3:1",
																	"nodeType": "YulIdentifier",
																	"src": "2780:3:1"
																},
																"nativeSrc": "2780:15:1",
																"nodeType": "YulFunctionCall",
																"src": "2780:15:1"
															},
															"variableNames": [
																{
																	"name": "size",
																	"nativeSrc": "2772:4:1",
																	"nodeType": "YulIdentifier",
																	"src": "2772:4:1"
																}
															]
														}
													]
												},
												"name": "array_allocation_size_t_string_memory_ptr",
												"nativeSrc": "2494:308:1",
												"nodeType": "YulFunctionDefinition",
												"parameters": [
													{
														"name": "length",
														"nativeSrc": "2545:6:1",
														"nodeType": "YulTypedName",
														"src": "2545:6:1",
														"type": ""
													}
												],
												"returnVariables": [
													{
														"name": "size",
														"nativeSrc": "2556:4:1",
														"nodeType": "YulTypedName",
														"src": "2556:4:1",
														"type": ""
													}
												],
												"src": "2494:308:1"
											},
											{
												"body": {
													"nativeSrc": "2872:84:1",
													"nodeType": "YulBlock",
													"src": "2872:84:1",
													"statements": [
														{
															"expression": {
																"arguments": [
																	{
																		"name": "dst",
																		"nativeSrc": "2896:3:1",
																		"nodeType": "YulIdentifier",
																		"src": "2896:3:1"
																	},
																	{
																		"name": "src",
																		"nativeSrc": "2901:3:1",
																		"nodeType": "YulIdentifier",
																		"src": "2901:3:1"
																	},
																	{
																		"name": "length",
																		"nativeSrc": "2906:6:1",
																		"nodeType": "YulIdentifier",
																		"src": "2906:6:1"
																	}
																],
																"functionName": {
																	"name": "calldatacopy",
																	"nativeSrc": "2883:12:1",
																	"nodeType": "YulIdentifier",
																	"src": "2883:12:1"
																},
																"nativeSrc": "2883:30:1",
																"nodeType": "YulFunctionCall",
																"src": "2883:30:1"
															},
															"nativeSrc": "2883:30:1",
															"nodeType": "YulExpressionStatement",
															"src": "2883:30:1"
														},
														{
															"expression": {
																"arguments": [
																	{
																		"arguments": [
																			{
																				"name": "dst",
																				"nativeSrc": "2933:3:1",
																				"nodeType": "YulIdentifier",
																				"src": "2933:3:1"
																			},
																			{
																				"name": "length",
																				"nativeSrc": "2938:6:1",
																				"nodeType": "YulIdentifier",
																				"src": "2938:6:1"
																			}
																		],
																		"functionName": {
																			"name": "add",
																			"nativeSrc": "2929:3:1",
																			"nodeType": "YulIdentifier",
																			"src": "2929:3:1"
																		},
																		"nativeSrc": "2929:16:1",
																		"nodeType": "YulFunctionCall",
																		"src": "2929:16:1"
																	},
																	{
																		"kind": "number",
																		"nativeSrc": "2947:1:1",
																		"nodeType": "YulLiteral",
																		"src": "2947:1:1",
																		"type": "",
																		"value": "0"
																	}
																],
																"functionName": {
																	"name": "mstore",
																	"nativeSrc": "2922:6:1",
																	"nodeType": "YulIdentifier",
																	"src": "2922:6:1"
																},
																"nativeSrc": "2922:27:1",
																"nodeType": "YulFunctionCall",
																"src": "2922:27:1"
															},
															"nativeSrc": "2922:27:1",
															"nodeType": "YulExpressionStatement",
															"src": "2922:27:1"
														}
													]
												},
												"name": "copy_calldata_to_memory_with_cleanup",
												"nativeSrc": "2808:148:1",
												"nodeType": "YulFunctionDefinition",
												"parameters": [
													{
														"name": "src",
														"nativeSrc": "2854:3:1",
														"nodeType": "YulTypedName",
														"src": "2854:3:1",
														"type": ""
													},
													{
														"name": "dst",
														"nativeSrc": "2859:3:1",
														"nodeType": "YulTypedName",
														"src": "2859:3:1",
														"type": ""
													},
													{
														"name": "length",
														"nativeSrc": "2864:6:1",
														"nodeType": "YulTypedName",
														"src": "2864:6:1",
														"type": ""
													}
												],
												"src": "2808:148:1"
											},
											{
												"body": {
													"nativeSrc": "3046:341:1",
													"nodeType": "YulBlock",
													"src": "3046:341:1",
													"statements": [
														{
															"nativeSrc": "3056:75:1",
															"nodeType": "YulAssignment",
															"src": "3056:75:1",
															"value": {
																"arguments": [
																	{
																		"arguments": [
																			{
																				"name": "length",
																				"nativeSrc": "3123:6:1",
																				"nodeType": "YulIdentifier",
																				"src": "3123:6:1"
																			}
																		],
																		"functionName": {
																			"name": "array_allocation_size_t_string_memory_ptr",
																			"nativeSrc": "3081:41:1",
																			"nodeType": "YulIdentifier",
																			"src": "3081:41:1"
																		},
																		"nativeSrc": "3081:49:1",
																		"nodeType": "YulFunctionCall",
																		"src": "3081:49:1"
																	}
																],
																"functionName": {
																	"name": "allocate_memory",
																	"nativeSrc": "3065:15:1",
																	"nodeType": "YulIdentifier",
																	"src": "3065:15:1"
																},
																"nativeSrc": "3065:66:1",
																"nodeType": "YulFunctionCall",
																"src": "3065:66:1"
															},
															"variableNames": [
																{
																	"name": "array",
																	"nativeSrc": "3056:5:1",
																	"nodeType": "YulIdentifier",
																	"src": "3056:5:1"
																}
															]
														},
														{
															"expression": {
																"arguments": [
																	{
																		"name": "array",
																		"nativeSrc": "3147:5:1",
																		"nodeType": "YulIdentifier",
																		"src": "3147:5:1"
																	},
																	{
																		"name": "length",
																		"nativeSrc": "3154:6:1",
																		"nodeType": "YulIdentifier",
																		"src": "3154:6:1"
																	}
																],
																"functionName": {
																	"name": "mstore",
																	"nativeSrc": "3140:6:1",
																	"nodeType": "YulIdentifier",
																	"src": "3140:6:1"
																},
																"nativeSrc": "3140:21:1",
																"nodeType": "YulFunctionCall",
																"src": "3140:21:1"
															},
															"nativeSrc": "3140:21:1",
															"nodeType": "YulExpressionStatement",
															"src": "3140:21:1"
														},
														{
															"nativeSrc": "3170:27:1",
															"nodeType": "YulVariableDeclaration",
															"src": "3170:27:1",
															"value": {
																"arguments": [
																	{
																		"name": "array",
																		"nativeSrc": "3185:5:1",
																		"nodeType": "YulIdentifier",
																		"src": "3185:5:1"
																	},
																	{
																		"kind": "number",
																		"nativeSrc": "3192:4:1",
																		"nodeType": "YulLiteral",
																		"src": "3192:4:1",
																		"type": "",
																		"value": "0x20"
																	}
																],
																"functionName": {
																	"name": "add",
																	"nativeSrc": "3181:3:1",
																	"nodeType": "YulIdentifier",
																	"src": "3181:3:1"
																},
																"nativeSrc": "3181:16:1",
																"nodeType": "YulFunctionCall",
																"src": "3181:16:1"
															},
															"variables": [
																{
																	"name": "dst",
																	"nativeSrc": "3174:3:1",
																	"nodeType": "YulTypedName",
																	"src": "3174:3:1",
																	"type": ""
																}
															]
														},
														{
															"body": {
																"nativeSrc": "3235:83:1",
																"nodeType": "YulBlock",
																"src": "3235:83:1",
																"statements": [
																	{
																		"expression": {
																			"arguments": [],
																			"functionName": {
																				"name": "revert_error_987264b3b1d58a9c7f8255e93e81c77d86d6299019c33110a076957a3e06e2ae",
																				"nativeSrc": "3237:77:1",
																				"nodeType": "YulIdentifier",
																				"src": "3237:77:1"
																			},
																			"nativeSrc": "3237:79:1",
																			"nodeType": "YulFunctionCall",
																			"src": "3237:79:1"
																		},
																		"nativeSrc": "3237:79:1",
																		"nodeType": "YulExpressionStatement",
																		"src": "3237:79:1"
																	}
																]
															},
															"condition": {
																"arguments": [
																	{
																		"arguments": [
																			{
																				"name": "src",
																				"nativeSrc": "3216:3:1",
																				"nodeType": "YulIdentifier",
																				"src": "3216:3:1"
																			},
																			{
																				"name": "length",
																				"nativeSrc": "3221:6:1",
																				"nodeType": "YulIdentifier",
																				"src": "3221:6:1"
																			}
																		],
																		"functionName": {
																			"name": "add",
																			"nativeSrc": "3212:3:1",
																			"nodeType": "YulIdentifier",
																			"src": "3212:3:1"
																		},
																		"nativeSrc": "3212:16:1",
																		"nodeType": "YulFunctionCall",
																		"src": "3212:16:1"
																	},
																	{
																		"name": "end",
																		"nativeSrc": "3230:3:1",
																		"nodeType": "YulIdentifier",
																		"src": "3230:3:1"
																	}
																],
																"functionName": {
																	"name": "gt",
																	"nativeSrc": "3209:2:1",
																	"nodeType": "YulIdentifier",
																	"src": "3209:2:1"
																},
																"nativeSrc": "3209:25:1",
																"nodeType": "YulFunctionCall",
																"src": "3209:25:1"
															},
															"nativeSrc": "3206:112:1",
															"nodeType": "YulIf",
															"src": "3206:112:1"
														},
														{
															"expression": {
																"arguments": [
																	{
																		"name": "src",
																		"nativeSrc": "3364:3:1",
																		"nodeType": "YulIdentifier",
																		"src": "3364:3:1"
																	},
																	{
																		"name": "dst",
																		"nativeSrc": "3369:3:1",
																		"nodeType": "YulIdentifier",
																		"src": "3369:3:1"
																	},
																	{
																		"name": "length",
																		"nativeSrc": "3374:6:1",
																		"nodeType": "YulIdentifier",
																		"src": "3374:6:1"
																	}
																],
																"functionName": {
																	"name": "copy_calldata_to_memory_with_cleanup",
																	"nativeSrc": "3327:36:1",
																	"nodeType": "YulIdentifier",
																	"src": "3327:36:1"
																},
																"nativeSrc": "3327:54:1",
																"nodeType": "YulFunctionCall",
																"src": "3327:54:1"
															},
															"nativeSrc": "3327:54:1",
															"nodeType": "YulExpressionStatement",
															"src": "3327:54:1"
														}
													]
												},
												"name": "abi_decode_available_length_t_string_memory_ptr",
												"nativeSrc": "2962:425:1",
												"nodeType": "YulFunctionDefinition",
												"parameters": [
													{
														"name": "src",
														"nativeSrc": "3019:3:1",
														"nodeType": "YulTypedName",
														"src": "3019:3:1",
														"type": ""
													},
													{
														"name": "length",
														"nativeSrc": "3024:6:1",
														"nodeType": "YulTypedName",
														"src": "3024:6:1",
														"type": ""
													},
													{
														"name": "end",
														"nativeSrc": "3032:3:1",
														"nodeType": "YulTypedName",
														"src": "3032:3:1",
														"type": ""
													}
												],
												"returnVariables": [
													{
														"name": "array",
														"nativeSrc": "3040:5:1",
														"nodeType": "YulTypedName",
														"src": "3040:5:1",
														"type": ""
													}
												],
												"src": "2962:425:1"
											},
											{
												"body": {
													"nativeSrc": "3469:278:1",
													"nodeType": "YulBlock",
													"src": "3469:278:1",
													"statements": [
														{
															"body": {
																"nativeSrc": "3518:83:1",
																"nodeType": "YulBlock",
																"src": "3518:83:1",
																"statements": [
																	{
																		"expression": {
																			"arguments": [],
																			"functionName": {
																				"name": "revert_error_1b9f4a0a5773e33b91aa01db23bf8c55fce1411167c872835e7fa00a4f17d46d",
																				"nativeSrc": "3520:77:1",
																				"nodeType": "YulIdentifier",
																				"src": "3520:77:1"
																			},
																			"nativeSrc": "3520:79:1",
																			"nodeType": "YulFunctionCall",
																			"src": "3520:79:1"
																		},
																		"nativeSrc": "3520:79:1",
																		"nodeType": "YulExpressionStatement",
																		"src": "3520:79:1"
																	}
																]
															},
															"condition": {
																"arguments": [
																	{
																		"arguments": [
																			{
																				"arguments": [
																					{
																						"name": "offset",
																						"nativeSrc": "3497:6:1",
																						"nodeType": "YulIdentifier",
																						"src": "3497:6:1"
																					},
																					{
																						"kind": "number",
																						"nativeSrc": "3505:4:1",
																						"nodeType": "YulLiteral",
																						"src": "3505:4:1",
																						"type": "",
																						"value": "0x1f"
																					}
																				],
																				"functionName": {
																					"name": "add",
																					"nativeSrc": "3493:3:1",
																					"nodeType": "YulIdentifier",
																					"src": "3493:3:1"
																				},
																				"nativeSrc": "3493:17:1",
																				"nodeType": "YulFunctionCall",
																				"src": "3493:17:1"
																			},
																			{
																				"name": "end",
																				"nativeSrc": "3512:3:1",
																				"nodeType": "YulIdentifier",
																				"src": "3512:3:1"
																			}
																		],
																		"functionName": {
																			"name": "slt",
																			"nativeSrc": "3489:3:1",
																			"nodeType": "YulIdentifier",
																			"src": "3489:3:1"
																		},
																		"nativeSrc": "3489:27:1",
																		"nodeType": "YulFunctionCall",
																		"src": "3489:27:1"
																	}
																],
																"functionName": {
																	"name": "iszero",
																	"nativeSrc": "3482:6:1",
																	"nodeType": "YulIdentifier",
																	"src": "3482:6:1"
																},
																"nativeSrc": "3482:35:1",
																"nodeType": "YulFunctionCall",
																"src": "3482:35:1"
															},
															"nativeSrc": "3479:122:1",
															"nodeType": "YulIf",
															"src": "3479:122:1"
														},
														{
															"nativeSrc": "3610:34:1",
															"nodeType": "YulVariableDeclaration",
															"src": "3610:34:1",
															"value": {
																"arguments": [
																	{
																		"name": "offset",
																		"nativeSrc": "3637:6:1",
																		"nodeType": "YulIdentifier",
																		"src": "3637:6:1"
																	}
																],
																"functionName": {
																	"name": "calldataload",
																	"nativeSrc": "3624:12:1",
																	"nodeType": "YulIdentifier",
																	"src": "3624:12:1"
																},
																"nativeSrc": "3624:20:1",
																"nodeType": "YulFunctionCall",
																"src": "3624:20:1"
															},
															"variables": [
																{
																	"name": "length",
																	"nativeSrc": "3614:6:1",
																	"nodeType": "YulTypedName",
																	"src": "3614:6:1",
																	"type": ""
																}
															]
														},
														{
															"nativeSrc": "3653:88:1",
															"nodeType": "YulAssignment",
															"src": "3653:88:1",
															"value": {
																"arguments": [
																	{
																		"arguments": [
																			{
																				"name": "offset",
																				"nativeSrc": "3714:6:1",
																				"nodeType": "YulIdentifier",
																				"src": "3714:6:1"
																			},
																			{
																				"kind": "number",
																				"nativeSrc": "3722:4:1",
																				"nodeType": "YulLiteral",
																				"src": "3722:4:1",
																				"type": "",
																				"value": "0x20"
																			}
																		],
																		"functionName": {
																			"name": "add",
																			"nativeSrc": "3710:3:1",
																			"nodeType": "YulIdentifier",
																			"src": "3710:3:1"
																		},
																		"nativeSrc": "3710:17:1",
																		"nodeType": "YulFunctionCall",
																		"src": "3710:17:1"
																	},
																	{
																		"name": "length",
																		"nativeSrc": "3729:6:1",
																		"nodeType": "YulIdentifier",
																		"src": "3729:6:1"
																	},
																	{
																		"name": "end",
																		"nativeSrc": "3737:3:1",
																		"nodeType": "YulIdentifier",
																		"src": "3737:3:1"
																	}
																],
																"functionName": {
																	"name": "abi_decode_available_length_t_string_memory_ptr",
																	"nativeSrc": "3662:47:1",
																	"nodeType": "YulIdentifier",
																	"src": "3662:47:1"
																},
																"nativeSrc": "3662:79:1",
																"nodeType": "YulFunctionCall",
																"src": "3662:79:1"
															},
															"variableNames": [
																{
																	"name": "array",
																	"nativeSrc": "3653:5:1",
																	"nodeType": "YulIdentifier",
																	"src": "3653:5:1"
																}
															]
														}
													]
												},
												"name": "abi_decode_t_string_memory_ptr",
												"nativeSrc": "3407:340:1",
												"nodeType": "YulFunctionDefinition",
												"parameters": [
													{
														"name": "offset",
														"nativeSrc": "3447:6:1",
														"nodeType": "YulTypedName",
														"src": "3447:6:1",
														"type": ""
													},
													{
														"name": "end",
														"nativeSrc": "3455:3:1",
														"nodeType": "YulTypedName",
														"src": "3455:3:1",
														"type": ""
													}
												],
												"returnVariables": [
													{
														"name": "array",
														"nativeSrc": "3463:5:1",
														"nodeType": "YulTypedName",
														"src": "3463:5:1",
														"type": ""
													}
												],
												"src": "3407:340:1"
											},
											{
												"body": {
													"nativeSrc": "3900:1158:1",
													"nodeType": "YulBlock",
													"src": "3900:1158:1",
													"statements": [
														{
															"body": {
																"nativeSrc": "3947:83:1",
																"nodeType": "YulBlock",
																"src": "3947:83:1",
																"statements": [
																	{
																		"expression": {
																			"arguments": [],
																			"functionName": {
																				"name": "revert_error_dbdddcbe895c83990c08b3492a0e83918d802a52331272ac6fdb6a7c4aea3b1b",
																				"nativeSrc": "3949:77:1",
																				"nodeType": "YulIdentifier",
																				"src": "3949:77:1"
																			},
																			"nativeSrc": "3949:79:1",
																			"nodeType": "YulFunctionCall",
																			"src": "3949:79:1"
																		},
																		"nativeSrc": "3949:79:1",
																		"nodeType": "YulExpressionStatement",
																		"src": "3949:79:1"
																	}
																]
															},
															"condition": {
																"arguments": [
																	{
																		"arguments": [
																			{
																				"name": "dataEnd",
																				"nativeSrc": "3921:7:1",
																				"nodeType": "YulIdentifier",
																				"src": "3921:7:1"
																			},
																			{
																				"name": "headStart",
																				"nativeSrc": "3930:9:1",
																				"nodeType": "YulIdentifier",
																				"src": "3930:9:1"
																			}
																		],
																		"functionName": {
																			"name": "sub",
																			"nativeSrc": "3917:3:1",
																			"nodeType": "YulIdentifier",
																			"src": "3917:3:1"
																		},
																		"nativeSrc": "3917:23:1",
																		"nodeType": "YulFunctionCall",
																		"src": "3917:23:1"
																	},
																	{
																		"kind": "number",
																		"nativeSrc": "3942:3:1",
																		"nodeType": "YulLiteral",
																		"src": "3942:3:1",
																		"type": "",
																		"value": "128"
																	}
																],
																"functionName": {
																	"name": "slt",
																	"nativeSrc": "3913:3:1",
																	"nodeType": "YulIdentifier",
																	"src": "3913:3:1"
																},
																"nativeSrc": "3913:33:1",
																"nodeType": "YulFunctionCall",
																"src": "3913:33:1"
															},
															"nativeSrc": "3910:120:1",
															"nodeType": "YulIf",
															"src": "3910:120:1"
														},
														{
															"nativeSrc": "4040:117:1",
															"nodeType": "YulBlock",
															"src": "4040:117:1",
															"statements": [
																{
																	"nativeSrc": "4055:15:1",
																	"nodeType": "YulVariableDeclaration",
																	"src": "4055:15:1",
																	"value": {
																		"kind": "number",
																		"nativeSrc": "4069:1:1",
																		"nodeType": "YulLiteral",
																		"src": "4069:1:1",
																		"type": "",
																		"value": "0"
																	},
																	"variables": [
																		{
																			"name": "offset",
																			"nativeSrc": "4059:6:1",
																			"nodeType": "YulTypedName",
																			"src": "4059:6:1",
																			"type": ""
																		}
																	]
																},
																{
																	"nativeSrc": "4084:63:1",
																	"nodeType": "YulAssignment",
																	"src": "4084:63:1",
																	"value": {
																		"arguments": [
																			{
																				"arguments": [
																					{
																						"name": "headStart",
																						"nativeSrc": "4119:9:1",
																						"nodeType": "YulIdentifier",
																						"src": "4119:9:1"
																					},
																					{
																						"name": "offset",
																						"nativeSrc": "4130:6:1",
																						"nodeType": "YulIdentifier",
																						"src": "4130:6:1"
																					}
																				],
																				"functionName": {
																					"name": "add",
																					"nativeSrc": "4115:3:1",
																					"nodeType": "YulIdentifier",
																					"src": "4115:3:1"
																				},
																				"nativeSrc": "4115:22:1",
																				"nodeType": "YulFunctionCall",
																				"src": "4115:22:1"
																			},
																			{
																				"name": "dataEnd",
																				"nativeSrc": "4139:7:1",
																				"nodeType": "YulIdentifier",
																				"src": "4139:7:1"
																			}
																		],
																		"functionName": {
																			"name": "abi_decode_t_uint256",
																			"nativeSrc": "4094:20:1",
																			"nodeType": "YulIdentifier",
																			"src": "4094:20:1"
																		},
																		"nativeSrc": "4094:53:1",
																		"nodeType": "YulFunctionCall",
																		"src": "4094:53:1"
																	},
																	"variableNames": [
																		{
																			"name": "value0",
																			"nativeSrc": "4084:6:1",
																			"nodeType": "YulIdentifier",
																			"src": "4084:6:1"
																		}
																	]
																}
															]
														},
														{
															"nativeSrc": "4167:288:1",
															"nodeType": "YulBlock",
															"src": "4167:288:1",
															"statements": [
																{
																	"nativeSrc": "4182:46:1",
																	"nodeType": "YulVariableDeclaration",
																	"src": "4182:46:1",
																	"value": {
																		"arguments": [
																			{
																				"arguments": [
																					{
																						"name": "headStart",
																						"nativeSrc": "4213:9:1",
																						"nodeType": "YulIdentifier",
																						"src": "4213:9:1"
																					},
																					{
																						"kind": "number",
																						"nativeSrc": "4224:2:1",
																						"nodeType": "YulLiteral",
																						"src": "4224:2:1",
																						"type": "",
																						"value": "32"
																					}
																				],
																				"functionName": {
																					"name": "add",
																					"nativeSrc": "4209:3:1",
																					"nodeType": "YulIdentifier",
																					"src": "4209:3:1"
																				},
																				"nativeSrc": "4209:18:1",
																				"nodeType": "YulFunctionCall",
																				"src": "4209:18:1"
																			}
																		],
																		"functionName": {
																			"name": "calldataload",
																			"nativeSrc": "4196:12:1",
																			"nodeType": "YulIdentifier",
																			"src": "4196:12:1"
																		},
																		"nativeSrc": "4196:32:1",
																		"nodeType": "YulFunctionCall",
																		"src": "4196:32:1"
																	},
																	"variables": [
																		{
																			"name": "offset",
																			"nativeSrc": "4186:6:1",
																			"nodeType": "YulTypedName",
																			"src": "4186:6:1",
																			"type": ""
																		}
																	]
																},
																{
																	"body": {
																		"nativeSrc": "4275:83:1",
																		"nodeType": "YulBlock",
																		"src": "4275:83:1",
																		"statements": [
																			{
																				"expression": {
																					"arguments": [],
																					"functionName": {
																						"name": "revert_error_c1322bf8034eace5e0b5c7295db60986aa89aae5e0ea0873e4689e076861a5db",
																						"nativeSrc": "4277:77:1",
																						"nodeType": "YulIdentifier",
																						"src": "4277:77:1"
																					},
																					"nativeSrc": "4277:79:1",
																					"nodeType": "YulFunctionCall",
																					"src": "4277:79:1"
																				},
																				"nativeSrc": "4277:79:1",
																				"nodeType": "YulExpressionStatement",
																				"src": "4277:79:1"
																			}
																		]
																	},
																	"condition": {
																		"arguments": [
																			{
																				"name": "offset",
																				"nativeSrc": "4247:6:1",
																				"nodeType": "YulIdentifier",
																				"src": "4247:6:1"
																			},
																			{
																				"kind": "number",
																				"nativeSrc": "4255:18:1",
																				"nodeType": "YulLiteral",
																				"src": "4255:18:1",
																				"type": "",
																				"value": "0xffffffffffffffff"
																			}
																		],
																		"functionName": {
																			"name": "gt",
																			"nativeSrc": "4244:2:1",
																			"nodeType": "YulIdentifier",
																			"src": "4244:2:1"
																		},
																		"nativeSrc": "4244:30:1",
																		"nodeType": "YulFunctionCall",
																		"src": "4244:30:1"
																	},
																	"nativeSrc": "4241:117:1",
																	"nodeType": "YulIf",
																	"src": "4241:117:1"
																},
																{
																	"nativeSrc": "4372:73:1",
																	"nodeType": "YulAssignment",
																	"src": "4372:73:1",
																	"value": {
																		"arguments": [
																			{
																				"arguments": [
																					{
																						"name": "headStart",
																						"nativeSrc": "4417:9:1",
																						"nodeType": "YulIdentifier",
																						"src": "4417:9:1"
																					},
																					{
																						"name": "offset",
																						"nativeSrc": "4428:6:1",
																						"nodeType": "YulIdentifier",
																						"src": "4428:6:1"
																					}
																				],
																				"functionName": {
																					"name": "add",
																					"nativeSrc": "4413:3:1",
																					"nodeType": "YulIdentifier",
																					"src": "4413:3:1"
																				},
																				"nativeSrc": "4413:22:1",
																				"nodeType": "YulFunctionCall",
																				"src": "4413:22:1"
																			},
																			{
																				"name": "dataEnd",
																				"nativeSrc": "4437:7:1",
																				"nodeType": "YulIdentifier",
																				"src": "4437:7:1"
																			}
																		],
																		"functionName": {
																			"name": "abi_decode_t_string_memory_ptr",
																			"nativeSrc": "4382:30:1",
																			"nodeType": "YulIdentifier",
																			"src": "4382:30:1"
																		},
																		"nativeSrc": "4382:63:1",
																		"nodeType": "YulFunctionCall",
																		"src": "4382:63:1"
																	},
																	"variableNames": [
																		{
																			"name": "value1",
																			"nativeSrc": "4372:6:1",
																			"nodeType": "YulIdentifier",
																			"src": "4372:6:1"
																		}
																	]
																}
															]
														},
														{
															"nativeSrc": "4465:288:1",
															"nodeType": "YulBlock",
															"src": "4465:288:1",
															"statements": [
																{
																	"nativeSrc": "4480:46:1",
																	"nodeType": "YulVariableDeclaration",
																	"src": "4480:46:1",
																	"value": {
																		"arguments": [
																			{
																				"arguments": [
																					{
																						"name": "headStart",
																						"nativeSrc": "4511:9:1",
																						"nodeType": "YulIdentifier",
																						"src": "4511:9:1"
																					},
																					{
																						"kind": "number",
																						"nativeSrc": "4522:2:1",
																						"nodeType": "YulLiteral",
																						"src": "4522:2:1",
																						"type": "",
																						"value": "64"
																					}
																				],
																				"functionName": {
																					"name": "add",
																					"nativeSrc": "4507:3:1",
																					"nodeType": "YulIdentifier",
																					"src": "4507:3:1"
																				},
																				"nativeSrc": "4507:18:1",
																				"nodeType": "YulFunctionCall",
																				"src": "4507:18:1"
																			}
																		],
																		"functionName": {
																			"name": "calldataload",
																			"nativeSrc": "4494:12:1",
																			"nodeType": "YulIdentifier",
																			"src": "4494:12:1"
																		},
																		"nativeSrc": "4494:32:1",
																		"nodeType": "YulFunctionCall",
																		"src": "4494:32:1"
																	},
																	"variables": [
																		{
																			"name": "offset",
																			"nativeSrc": "4484:6:1",
																			"nodeType": "YulTypedName",
																			"src": "4484:6:1",
																			"type": ""
																		}
																	]
																},
																{
																	"body": {
																		"nativeSrc": "4573:83:1",
																		"nodeType": "YulBlock",
																		"src": "4573:83:1",
																		"statements": [
																			{
																				"expression": {
																					"arguments": [],
																					"functionName": {
																						"name": "revert_error_c1322bf8034eace5e0b5c7295db60986aa89aae5e0ea0873e4689e076861a5db",
																						"nativeSrc": "4575:77:1",
																						"nodeType": "YulIdentifier",
																						"src": "4575:77:1"
																					},
																					"nativeSrc": "4575:79:1",
																					"nodeType": "YulFunctionCall",
																					"src": "4575:79:1"
																				},
																				"nativeSrc": "4575:79:1",
																				"nodeType": "YulExpressionStatement",
																				"src": "4575:79:1"
																			}
																		]
																	},
																	"condition": {
																		"arguments": [
																			{
																				"name": "offset",
																				"nativeSrc": "4545:6:1",
																				"nodeType": "YulIdentifier",
																				"src": "4545:6:1"
																			},
																			{
																				"kind": "number",
																				"nativeSrc": "4553:18:1",
																				"nodeType": "YulLiteral",
																				"src": "4553:18:1",
																				"type": "",
																				"value": "0xffffffffffffffff"
																			}
																		],
																		"functionName": {
																			"name": "gt",
																			"nativeSrc": "4542:2:1",
																			"nodeType": "YulIdentifier",
																			"src": "4542:2:1"
																		},
																		"nativeSrc": "4542:30:1",
																		"nodeType": "YulFunctionCall",
																		"src": "4542:30:1"
																	},
																	"nativeSrc": "4539:117:1",
																	"nodeType": "YulIf",
																	"src": "4539:117:1"
																},
																{
																	"nativeSrc": "4670:73:1",
																	"nodeType": "YulAssignment",
																	"src": "4670:73:1",
																	"value": {
																		"arguments": [
																			{
																				"arguments": [
																					{
																						"name": "headStart",
																						"nativeSrc": "4715:9:1",
																						"nodeType": "YulIdentifier",
																						"src": "4715:9:1"
																					},
																					{
																						"name": "offset",
																						"nativeSrc": "4726:6:1",
																						"nodeType": "YulIdentifier",
																						"src": "4726:6:1"
																					}
																				],
																				"functionName": {
																					"name": "add",
																					"nativeSrc": "4711:3:1",
																					"nodeType": "YulIdentifier",
																					"src": "4711:3:1"
																				},
																				"nativeSrc": "4711:22:1",
																				"nodeType": "YulFunctionCall",
																				"src": "4711:22:1"
																			},
																			{
																				"name": "dataEnd",
																				"nativeSrc": "4735:7:1",
																				"nodeType": "YulIdentifier",
																				"src": "4735:7:1"
																			}
																		],
																		"functionName": {
																			"name": "abi_decode_t_string_memory_ptr",
																			"nativeSrc": "4680:30:1",
																			"nodeType": "YulIdentifier",
																			"src": "4680:30:1"
																		},
																		"nativeSrc": "4680:63:1",
																		"nodeType": "YulFunctionCall",
																		"src": "4680:63:1"
																	},
																	"variableNames": [
																		{
																			"name": "value2",
																			"nativeSrc": "4670:6:1",
																			"nodeType": "YulIdentifier",
																			"src": "4670:6:1"
																		}
																	]
																}
															]
														},
														{
															"nativeSrc": "4763:288:1",
															"nodeType": "YulBlock",
															"src": "4763:288:1",
															"statements": [
																{
																	"nativeSrc": "4778:46:1",
																	"nodeType": "YulVariableDeclaration",
																	"src": "4778:46:1",
																	"value": {
																		"arguments": [
																			{
																				"arguments": [
																					{
																						"name": "headStart",
																						"nativeSrc": "4809:9:1",
																						"nodeType": "YulIdentifier",
																						"src": "4809:9:1"
																					},
																					{
																						"kind": "number",
																						"nativeSrc": "4820:2:1",
																						"nodeType": "YulLiteral",
																						"src": "4820:2:1",
																						"type": "",
																						"value": "96"
																					}
																				],
																				"functionName": {
																					"name": "add",
																					"nativeSrc": "4805:3:1",
																					"nodeType": "YulIdentifier",
																					"src": "4805:3:1"
																				},
																				"nativeSrc": "4805:18:1",
																				"nodeType": "YulFunctionCall",
																				"src": "4805:18:1"
																			}
																		],
																		"functionName": {
																			"name": "calldataload",
																			"nativeSrc": "4792:12:1",
																			"nodeType": "YulIdentifier",
																			"src": "4792:12:1"
																		},
																		"nativeSrc": "4792:32:1",
																		"nodeType": "YulFunctionCall",
																		"src": "4792:32:1"
																	},
																	"variables": [
																		{
																			"name": "offset",
																			"nativeSrc": "4782:6:1",
																			"nodeType": "YulTypedName",
																			"src": "4782:6:1",
																			"type": ""
																		}
																	]
																},
																{
																	"body": {
																		"nativeSrc": "4871:83:1",
																		"nodeType": "YulBlock",
																		"src": "4871:83:1",
																		"statements": [
																			{
																				"expression": {
																					"arguments": [],
																					"functionName": {
																						"name": "revert_error_c1322bf8034eace5e0b5c7295db60986aa89aae5e0ea0873e4689e076861a5db",
																						"nativeSrc": "4873:77:1",
																						"nodeType": "YulIdentifier",
																						"src": "4873:77:1"
																					},
																					"nativeSrc": "4873:79:1",
																					"nodeType": "YulFunctionCall",
																					"src": "4873:79:1"
																				},
																				"nativeSrc": "4873:79:1",
																				"nodeType": "YulExpressionStatement",
																				"src": "4873:79:1"
																			}
																		]
																	},
																	"condition": {
																		"arguments": [
																			{
																				"name": "offset",
																				"nativeSrc": "4843:6:1",
																				"nodeType": "YulIdentifier",
																				"src": "4843:6:1"
																			},
																			{
																				"kind": "number",
																				"nativeSrc": "4851:18:1",
																				"nodeType": "YulLiteral",
																				"src": "4851:18:1",
																				"type": "",
																				"value": "0xffffffffffffffff"
																			}
																		],
																		"functionName": {
																			"name": "gt",
																			"nativeSrc": "4840:2:1",
																			"nodeType": "YulIdentifier",
																			"src": "4840:2:1"
																		},
																		"nativeSrc": "4840:30:1",
																		"nodeType": "YulFunctionCall",
																		"src": "4840:30:1"
																	},
																	"nativeSrc": "4837:117:1",
																	"nodeType": "YulIf",
																	"src": "4837:117:1"
																},
																{
																	"nativeSrc": "4968:73:1",
																	"nodeType": "YulAssignment",
																	"src": "4968:73:1",
																	"value": {
																		"arguments": [
																			{
																				"arguments": [
																					{
																						"name": "headStart",
																						"nativeSrc": "5013:9:1",
																						"nodeType": "YulIdentifier",
																						"src": "5013:9:1"
																					},
																					{
																						"name": "offset",
																						"nativeSrc": "5024:6:1",
																						"nodeType": "YulIdentifier",
																						"src": "5024:6:1"
																					}
																				],
																				"functionName": {
																					"name": "add",
																					"nativeSrc": "5009:3:1",
																					"nodeType": "YulIdentifier",
																					"src": "5009:3:1"
																				},
																				"nativeSrc": "5009:22:1",
																				"nodeType": "YulFunctionCall",
																				"src": "5009:22:1"
																			},
																			{
																				"name": "dataEnd",
																				"nativeSrc": "5033:7:1",
																				"nodeType": "YulIdentifier",
																				"src": "5033:7:1"
																			}
																		],
																		"functionName": {
																			"name": "abi_decode_t_string_memory_ptr",
																			"nativeSrc": "4978:30:1",
																			"nodeType": "YulIdentifier",
																			"src": "4978:30:1"
																		},
																		"nativeSrc": "4978:63:1",
																		"nodeType": "YulFunctionCall",
																		"src": "4978:63:1"
																	},
																	"variableNames": [
																		{
																			"name": "value3",
																			"nativeSrc": "4968:6:1",
																			"nodeType": "YulIdentifier",
																			"src": "4968:6:1"
																		}
																	]
																}
															]
														}
													]
												},
												"name": "abi_decode_tuple_t_uint256t_string_memory_ptrt_string_memory_ptrt_string_memory_ptr",
												"nativeSrc": "3753:1305:1",
												"nodeType": "YulFunctionDefinition",
												"parameters": [
													{
														"name": "headStart",
														"nativeSrc": "3846:9:1",
														"nodeType": "YulTypedName",
														"src": "3846:9:1",
														"type": ""
													},
													{
														"name": "dataEnd",
														"nativeSrc": "3857:7:1",
														"nodeType": "YulTypedName",
														"src": "3857:7:1",
														"type": ""
													}
												],
												"returnVariables": [
													{
														"name": "value0",
														"nativeSrc": "3869:6:1",
														"nodeType": "YulTypedName",
														"src": "3869:6:1",
														"type": ""
													},
													{
														"name": "value1",
														"nativeSrc": "3877:6:1",
														"nodeType": "YulTypedName",
														"src": "3877:6:1",
														"type": ""
													},
													{
														"name": "value2",
														"nativeSrc": "3885:6:1",
														"nodeType": "YulTypedName",
														"src": "3885:6:1",
														"type": ""
													},
													{
														"name": "value3",
														"nativeSrc": "3893:6:1",
														"nodeType": "YulTypedName",
														"src": "3893:6:1",
														"type": ""
													}
												],
												"src": "3753:1305:1"
											},
											{
												"body": {
													"nativeSrc": "5129:53:1",
													"nodeType": "YulBlock",
													"src": "5129:53:1",
													"statements": [
														{
															"expression": {
																"arguments": [
																	{
																		"name": "pos",
																		"nativeSrc": "5146:3:1",
																		"nodeType": "YulIdentifier",
																		"src": "5146:3:1"
																	},
																	{
																		"arguments": [
																			{
																				"name": "value",
																				"nativeSrc": "5169:5:1",
																				"nodeType": "YulIdentifier",
																				"src": "5169:5:1"
																			}
																		],
																		"functionName": {
																			"name": "cleanup_t_address",
																			"nativeSrc": "5151:17:1",
																			"nodeType": "YulIdentifier",
																			"src": "5151:17:1"
																		},
																		"nativeSrc": "5151:24:1",
																		"nodeType": "YulFunctionCall",
																		"src": "5151:24:1"
																	}
																],
																"functionName": {
																	"name": "mstore",
																	"nativeSrc": "5139:6:1",
																	"nodeType": "YulIdentifier",
																	"src": "5139:6:1"
																},
																"nativeSrc": "5139:37:1",
																"nodeType": "YulFunctionCall",
																"src": "5139:37:1"
															},
															"nativeSrc": "5139:37:1",
															"nodeType": "YulExpressionStatement",
															"src": "5139:37:1"
														}
													]
												},
												"name": "abi_encode_t_address_to_t_address_fromStack",
												"nativeSrc": "5064:118:1",
												"nodeType": "YulFunctionDefinition",
												"parameters": [
													{
														"name": "value",
														"nativeSrc": "5117:5:1",
														"nodeType": "YulTypedName",
														"src": "5117:5:1",
														"type": ""
													},
													{
														"name": "pos",
														"nativeSrc": "5124:3:1",
														"nodeType": "YulTypedName",
														"src": "5124:3:1",
														"type": ""
													}
												],
												"src": "5064:118:1"
											},
											{
												"body": {
													"nativeSrc": "5286:124:1",
													"nodeType": "YulBlock",
													"src": "5286:124:1",
													"statements": [
														{
															"nativeSrc": "5296:26:1",
															"nodeType": "YulAssignment",
															"src": "5296:26:1",
															"value": {
																"arguments": [
																	{
																		"name": "headStart",
																		"nativeSrc": "5308:9:1",
																		"nodeType": "YulIdentifier",
																		"src": "5308:9:1"
																	},
																	{
																		"kind": "number",
																		"nativeSrc": "5319:2:1",
																		"nodeType": "YulLiteral",
																		"src": "5319:2:1",
																		"type": "",
																		"value": "32"
																	}
																],
																"functionName": {
																	"name": "add",
																	"nativeSrc": "5304:3:1",
																	"nodeType": "YulIdentifier",
																	"src": "5304:3:1"
																},
																"nativeSrc": "5304:18:1",
																"nodeType": "YulFunctionCall",
																"src": "5304:18:1"
															},
															"variableNames": [
																{
																	"name": "tail",
																	"nativeSrc": "5296:4:1",
																	"nodeType": "YulIdentifier",
																	"src": "5296:4:1"
																}
															]
														},
														{
															"expression": {
																"arguments": [
																	{
																		"name": "value0",
																		"nativeSrc": "5376:6:1",
																		"nodeType": "YulIdentifier",
																		"src": "5376:6:1"
																	},
																	{
																		"arguments": [
																			{
																				"name": "headStart",
																				"nativeSrc": "5389:9:1",
																				"nodeType": "YulIdentifier",
																				"src": "5389:9:1"
																			},
																			{
																				"kind": "number",
																				"nativeSrc": "5400:1:1",
																				"nodeType": "YulLiteral",
																				"src": "5400:1:1",
																				"type": "",
																				"value": "0"
																			}
																		],
																		"functionName": {
																			"name": "add",
																			"nativeSrc": "5385:3:1",
																			"nodeType": "YulIdentifier",
																			"src": "5385:3:1"
																		},
																		"nativeSrc": "5385:17:1",
																		"nodeType": "YulFunctionCall",
																		"src": "5385:17:1"
																	}
																],
																"functionName": {
																	"name": "abi_encode_t_address_to_t_address_fromStack",
																	"nativeSrc": "5332:43:1",
																	"nodeType": "YulIdentifier",
																	"src": "5332:43:1"
																},
																"nativeSrc": "5332:71:1",
																"nodeType": "YulFunctionCall",
																"src": "5332:71:1"
															},
															"nativeSrc": "5332:71:1",
															"nodeType": "YulExpressionStatement",
															"src": "5332:71:1"
														}
													]
												},
												"name": "abi_encode_tuple_t_address__to_t_address__fromStack_reversed",
												"nativeSrc": "5188:222:1",
												"nodeType": "YulFunctionDefinition",
												"parameters": [
													{
														"name": "headStart",
														"nativeSrc": "5258:9:1",
														"nodeType": "YulTypedName",
														"src": "5258:9:1",
														"type": ""
													},
													{
														"name": "value0",
														"nativeSrc": "5270:6:1",
														"nodeType": "YulTypedName",
														"src": "5270:6:1",
														"type": ""
													}
												],
												"returnVariables": [
													{
														"name": "tail",
														"nativeSrc": "5281:4:1",
														"nodeType": "YulTypedName",
														"src": "5281:4:1",
														"type": ""
													}
												],
												"src": "5188:222:1"
											},
											{
												"body": {
													"nativeSrc": "5482:263:1",
													"nodeType": "YulBlock",
													"src": "5482:263:1",
													"statements": [
														{
															"body": {
																"nativeSrc": "5528:83:1",
																"nodeType": "YulBlock",
																"src": "5528:83:1",
																"statements": [
																	{
																		"expression": {
																			"arguments": [],
																			"functionName": {
																				"name": "revert_error_dbdddcbe895c83990c08b3492a0e83918d802a52331272ac6fdb6a7c4aea3b1b",
																				"nativeSrc": "5530:77:1",
																				"nodeType": "YulIdentifier",
																				"src": "5530:77:1"
																			},
																			"nativeSrc": "5530:79:1",
																			"nodeType": "YulFunctionCall",
																			"src": "5530:79:1"
																		},
																		"nativeSrc": "5530:79:1",
																		"nodeType": "YulExpressionStatement",
																		"src": "5530:79:1"
																	}
																]
															},
															"condition": {
																"arguments": [
																	{
																		"arguments": [
																			{
																				"name": "dataEnd",
																				"nativeSrc": "5503:7:1",
																				"nodeType": "YulIdentifier",
																				"src": "5503:7:1"
																			},
																			{
																				"name": "headStart",
																				"nativeSrc": "5512:9:1",
																				"nodeType": "YulIdentifier",
																				"src": "5512:9:1"
																			}
																		],
																		"functionName": {
																			"name": "sub",
																			"nativeSrc": "5499:3:1",
																			"nodeType": "YulIdentifier",
																			"src": "5499:3:1"
																		},
																		"nativeSrc": "5499:23:1",
																		"nodeType": "YulFunctionCall",
																		"src": "5499:23:1"
																	},
																	{
																		"kind": "number",
																		"nativeSrc": "5524:2:1",
																		"nodeType": "YulLiteral",
																		"src": "5524:2:1",
																		"type": "",
																		"value": "32"
																	}
																],
																"functionName": {
																	"name": "slt",
																	"nativeSrc": "5495:3:1",
																	"nodeType": "YulIdentifier",
																	"src": "5495:3:1"
																},
																"nativeSrc": "5495:32:1",
																"nodeType": "YulFunctionCall",
																"src": "5495:32:1"
															},
															"nativeSrc": "5492:119:1",
															"nodeType": "YulIf",
															"src": "5492:119:1"
														},
														{
															"nativeSrc": "5621:117:1",
															"nodeType": "YulBlock",
															"src": "5621:117:1",
															"statements": [
																{
																	"nativeSrc": "5636:15:1",
																	"nodeType": "YulVariableDeclaration",
																	"src": "5636:15:1",
																	"value": {
																		"kind": "number",
																		"nativeSrc": "5650:1:1",
																		"nodeType": "YulLiteral",
																		"src": "5650:1:1",
																		"type": "",
																		"value": "0"
																	},
																	"variables": [
																		{
																			"name": "offset",
																			"nativeSrc": "5640:6:1",
																			"nodeType": "YulTypedName",
																			"src": "5640:6:1",
																			"type": ""
																		}
																	]
																},
																{
																	"nativeSrc": "5665:63:1",
																	"nodeType": "YulAssignment",
																	"src": "5665:63:1",
																	"value": {
																		"arguments": [
																			{
																				"arguments": [
																					{
																						"name": "headStart",
																						"nativeSrc": "5700:9:1",
																						"nodeType": "YulIdentifier",
																						"src": "5700:9:1"
																					},
																					{
																						"name": "offset",
																						"nativeSrc": "5711:6:1",
																						"nodeType": "YulIdentifier",
																						"src": "5711:6:1"
																					}
																				],
																				"functionName": {
																					"name": "add",
																					"nativeSrc": "5696:3:1",
																					"nodeType": "YulIdentifier",
																					"src": "5696:3:1"
																				},
																				"nativeSrc": "5696:22:1",
																				"nodeType": "YulFunctionCall",
																				"src": "5696:22:1"
																			},
																			{
																				"name": "dataEnd",
																				"nativeSrc": "5720:7:1",
																				"nodeType": "YulIdentifier",
																				"src": "5720:7:1"
																			}
																		],
																		"functionName": {
																			"name": "abi_decode_t_uint256",
																			"nativeSrc": "5675:20:1",
																			"nodeType": "YulIdentifier",
																			"src": "5675:20:1"
																		},
																		"nativeSrc": "5675:53:1",
																		"nodeType": "YulFunctionCall",
																		"src": "5675:53:1"
																	},
																	"variableNames": [
																		{
																			"name": "value0",
																			"nativeSrc": "5665:6:1",
																			"nodeType": "YulIdentifier",
																			"src": "5665:6:1"
																		}
																	]
																}
															]
														}
													]
												},
												"name": "abi_decode_tuple_t_uint256",
												"nativeSrc": "5416:329:1",
												"nodeType": "YulFunctionDefinition",
												"parameters": [
													{
														"name": "headStart",
														"nativeSrc": "5452:9:1",
														"nodeType": "YulTypedName",
														"src": "5452:9:1",
														"type": ""
													},
													{
														"name": "dataEnd",
														"nativeSrc": "5463:7:1",
														"nodeType": "YulTypedName",
														"src": "5463:7:1",
														"type": ""
													}
												],
												"returnVariables": [
													{
														"name": "value0",
														"nativeSrc": "5475:6:1",
														"nodeType": "YulTypedName",
														"src": "5475:6:1",
														"type": ""
													}
												],
												"src": "5416:329:1"
											},
											{
												"body": {
													"nativeSrc": "5847:40:1",
													"nodeType": "YulBlock",
													"src": "5847:40:1",
													"statements": [
														{
															"nativeSrc": "5858:22:1",
															"nodeType": "YulAssignment",
															"src": "5858:22:1",
															"value": {
																"arguments": [
																	{
																		"name": "value",
																		"nativeSrc": "5874:5:1",
																		"nodeType": "YulIdentifier",
																		"src": "5874:5:1"
																	}
																],
																"functionName": {
																	"name": "mload",
																	"nativeSrc": "5868:5:1",
																	"nodeType": "YulIdentifier",
																	"src": "5868:5:1"
																},
																"nativeSrc": "5868:12:1",
																"nodeType": "YulFunctionCall",
																"src": "5868:12:1"
															},
															"variableNames": [
																{
																	"name": "length",
																	"nativeSrc": "5858:6:1",
																	"nodeType": "YulIdentifier",
																	"src": "5858:6:1"
																}
															]
														}
													]
												},
												"name": "array_length_t_array$_t_struct$_Record_$14_memory_ptr_$dyn_memory_ptr",
												"nativeSrc": "5751:136:1",
												"nodeType": "YulFunctionDefinition",
												"parameters": [
													{
														"name": "value",
														"nativeSrc": "5830:5:1",
														"nodeType": "YulTypedName",
														"src": "5830:5:1",
														"type": ""
													}
												],
												"returnVariables": [
													{
														"name": "length",
														"nativeSrc": "5840:6:1",
														"nodeType": "YulTypedName",
														"src": "5840:6:1",
														"type": ""
													}
												],
												"src": "5751:136:1"
											},
											{
												"body": {
													"nativeSrc": "6026:73:1",
													"nodeType": "YulBlock",
													"src": "6026:73:1",
													"statements": [
														{
															"expression": {
																"arguments": [
																	{
																		"name": "pos",
																		"nativeSrc": "6043:3:1",
																		"nodeType": "YulIdentifier",
																		"src": "6043:3:1"
																	},
																	{
																		"name": "length",
																		"nativeSrc": "6048:6:1",
																		"nodeType": "YulIdentifier",
																		"src": "6048:6:1"
																	}
																],
																"functionName": {
																	"name": "mstore",
																	"nativeSrc": "6036:6:1",
																	"nodeType": "YulIdentifier",
																	"src": "6036:6:1"
																},
																"nativeSrc": "6036:19:1",
																"nodeType": "YulFunctionCall",
																"src": "6036:19:1"
															},
															"nativeSrc": "6036:19:1",
															"nodeType": "YulExpressionStatement",
															"src": "6036:19:1"
														},
														{
															"nativeSrc": "6064:29:1",
															"nodeType": "YulAssignment",
															"src": "6064:29:1",
															"value": {
																"arguments": [
																	{
																		"name": "pos",
																		"nativeSrc": "6083:3:1",
																		"nodeType": "YulIdentifier",
																		"src": "6083:3:1"
																	},
																	{
																		"kind": "number",
																		"nativeSrc": "6088:4:1",
																		"nodeType": "YulLiteral",
																		"src": "6088:4:1",
																		"type": "",
																		"value": "0x20"
																	}
																],
																"functionName": {
																	"name": "add",
																	"nativeSrc": "6079:3:1",
																	"nodeType": "YulIdentifier",
																	"src": "6079:3:1"
																},
																"nativeSrc": "6079:14:1",
																"nodeType": "YulFunctionCall",
																"src": "6079:14:1"
															},
															"variableNames": [
																{
																	"name": "updated_pos",
																	"nativeSrc": "6064:11:1",
																	"nodeType": "YulIdentifier",
																	"src": "6064:11:1"
																}
															]
														}
													]
												},
												"name": "array_storeLengthForEncoding_t_array$_t_struct$_Record_$14_memory_ptr_$dyn_memory_ptr_fromStack",
												"nativeSrc": "5893:206:1",
												"nodeType": "YulFunctionDefinition",
												"parameters": [
													{
														"name": "pos",
														"nativeSrc": "5998:3:1",
														"nodeType": "YulTypedName",
														"src": "5998:3:1",
														"type": ""
													},
													{
														"name": "length",
														"nativeSrc": "6003:6:1",
														"nodeType": "YulTypedName",
														"src": "6003:6:1",
														"type": ""
													}
												],
												"returnVariables": [
													{
														"name": "updated_pos",
														"nativeSrc": "6014:11:1",
														"nodeType": "YulTypedName",
														"src": "6014:11:1",
														"type": ""
													}
												],
												"src": "5893:206:1"
											},
											{
												"body": {
													"nativeSrc": "6199:60:1",
													"nodeType": "YulBlock",
													"src": "6199:60:1",
													"statements": [
														{
															"nativeSrc": "6209:11:1",
															"nodeType": "YulAssignment",
															"src": "6209:11:1",
															"value": {
																"name": "ptr",
																"nativeSrc": "6217:3:1",
																"nodeType": "YulIdentifier",
																"src": "6217:3:1"
															},
															"variableNames": [
																{
																	"name": "data",
																	"nativeSrc": "6209:4:1",
																	"nodeType": "YulIdentifier",
																	"src": "6209:4:1"
																}
															]
														},
														{
															"nativeSrc": "6230:22:1",
															"nodeType": "YulAssignment",
															"src": "6230:22:1",
															"value": {
																"arguments": [
																	{
																		"name": "ptr",
																		"nativeSrc": "6242:3:1",
																		"nodeType": "YulIdentifier",
																		"src": "6242:3:1"
																	},
																	{
																		"kind": "number",
																		"nativeSrc": "6247:4:1",
																		"nodeType": "YulLiteral",
																		"src": "6247:4:1",
																		"type": "",
																		"value": "0x20"
																	}
																],
																"functionName": {
																	"name": "add",
																	"nativeSrc": "6238:3:1",
																	"nodeType": "YulIdentifier",
																	"src": "6238:3:1"
																},
																"nativeSrc": "6238:14:1",
																"nodeType": "YulFunctionCall",
																"src": "6238:14:1"
															},
															"variableNames": [
																{
																	"name": "data",
																	"nativeSrc": "6230:4:1",
																	"nodeType": "YulIdentifier",
																	"src": "6230:4:1"
																}
															]
														}
													]
												},
												"name": "array_dataslot_t_array$_t_struct$_Record_$14_memory_ptr_$dyn_memory_ptr",
												"nativeSrc": "6105:154:1",
												"nodeType": "YulFunctionDefinition",
												"parameters": [
													{
														"name": "ptr",
														"nativeSrc": "6186:3:1",
														"nodeType": "YulTypedName",
														"src": "6186:3:1",
														"type": ""
													}
												],
												"returnVariables": [
													{
														"name": "data",
														"nativeSrc": "6194:4:1",
														"nodeType": "YulTypedName",
														"src": "6194:4:1",
														"type": ""
													}
												],
												"src": "6105:154:1"
											},
											{
												"body": {
													"nativeSrc": "6320:53:1",
													"nodeType": "YulBlock",
													"src": "6320:53:1",
													"statements": [
														{
															"expression": {
																"arguments": [
																	{
																		"name": "pos",
																		"nativeSrc": "6337:3:1",
																		"nodeType": "YulIdentifier",
																		"src": "6337:3:1"
																	},
																	{
																		"arguments": [
																			{
																				"name": "value",
																				"nativeSrc": "6360:5:1",
																				"nodeType": "YulIdentifier",
																				"src": "6360:5:1"
																			}
																		],
																		"functionName": {
																			"name": "cleanup_t_uint256",
																			"nativeSrc": "6342:17:1",
																			"nodeType": "YulIdentifier",
																			"src": "6342:17:1"
																		},
																		"nativeSrc": "6342:24:1",
																		"nodeType": "YulFunctionCall",
																		"src": "6342:24:1"
																	}
																],
																"functionName": {
																	"name": "mstore",
																	"nativeSrc": "6330:6:1",
																	"nodeType": "YulIdentifier",
																	"src": "6330:6:1"
																},
																"nativeSrc": "6330:37:1",
																"nodeType": "YulFunctionCall",
																"src": "6330:37:1"
															},
															"nativeSrc": "6330:37:1",
															"nodeType": "YulExpressionStatement",
															"src": "6330:37:1"
														}
													]
												},
												"name": "abi_encode_t_uint256_to_t_uint256",
												"nativeSrc": "6265:108:1",
												"nodeType": "YulFunctionDefinition",
												"parameters": [
													{
														"name": "value",
														"nativeSrc": "6308:5:1",
														"nodeType": "YulTypedName",
														"src": "6308:5:1",
														"type": ""
													},
													{
														"name": "pos",
														"nativeSrc": "6315:3:1",
														"nodeType": "YulTypedName",
														"src": "6315:3:1",
														"type": ""
													}
												],
												"src": "6265:108:1"
											},
											{
												"body": {
													"nativeSrc": "6438:40:1",
													"nodeType": "YulBlock",
													"src": "6438:40:1",
													"statements": [
														{
															"nativeSrc": "6449:22:1",
															"nodeType": "YulAssignment",
															"src": "6449:22:1",
															"value": {
																"arguments": [
																	{
																		"name": "value",
																		"nativeSrc": "6465:5:1",
																		"nodeType": "YulIdentifier",
																		"src": "6465:5:1"
																	}
																],
																"functionName": {
																	"name": "mload",
																	"nativeSrc": "6459:5:1",
																	"nodeType": "YulIdentifier",
																	"src": "6459:5:1"
																},
																"nativeSrc": "6459:12:1",
																"nodeType": "YulFunctionCall",
																"src": "6459:12:1"
															},
															"variableNames": [
																{
																	"name": "length",
																	"nativeSrc": "6449:6:1",
																	"nodeType": "YulIdentifier",
																	"src": "6449:6:1"
																}
															]
														}
													]
												},
												"name": "array_length_t_string_memory_ptr",
												"nativeSrc": "6379:99:1",
												"nodeType": "YulFunctionDefinition",
												"parameters": [
													{
														"name": "value",
														"nativeSrc": "6421:5:1",
														"nodeType": "YulTypedName",
														"src": "6421:5:1",
														"type": ""
													}
												],
												"returnVariables": [
													{
														"name": "length",
														"nativeSrc": "6431:6:1",
														"nodeType": "YulTypedName",
														"src": "6431:6:1",
														"type": ""
													}
												],
												"src": "6379:99:1"
											},
											{
												"body": {
													"nativeSrc": "6570:73:1",
													"nodeType": "YulBlock",
													"src": "6570:73:1",
													"statements": [
														{
															"expression": {
																"arguments": [
																	{
																		"name": "pos",
																		"nativeSrc": "6587:3:1",
																		"nodeType": "YulIdentifier",
																		"src": "6587:3:1"
																	},
																	{
																		"name": "length",
																		"nativeSrc": "6592:6:1",
																		"nodeType": "YulIdentifier",
																		"src": "6592:6:1"
																	}
																],
																"functionName": {
																	"name": "mstore",
																	"nativeSrc": "6580:6:1",
																	"nodeType": "YulIdentifier",
																	"src": "6580:6:1"
																},
																"nativeSrc": "6580:19:1",
																"nodeType": "YulFunctionCall",
																"src": "6580:19:1"
															},
															"nativeSrc": "6580:19:1",
															"nodeType": "YulExpressionStatement",
															"src": "6580:19:1"
														},
														{
															"nativeSrc": "6608:29:1",
															"nodeType": "YulAssignment",
															"src": "6608:29:1",
															"value": {
																"arguments": [
																	{
																		"name": "pos",
																		"nativeSrc": "6627:3:1",
																		"nodeType": "YulIdentifier",
																		"src": "6627:3:1"
																	},
																	{
																		"kind": "number",
																		"nativeSrc": "6632:4:1",
																		"nodeType": "YulLiteral",
																		"src": "6632:4:1",
																		"type": "",
																		"value": "0x20"
																	}
																],
																"functionName": {
																	"name": "add",
																	"nativeSrc": "6623:3:1",
																	"nodeType": "YulIdentifier",
																	"src": "6623:3:1"
																},
																"nativeSrc": "6623:14:1",
																"nodeType": "YulFunctionCall",
																"src": "6623:14:1"
															},
															"variableNames": [
																{
																	"name": "updated_pos",
																	"nativeSrc": "6608:11:1",
																	"nodeType": "YulIdentifier",
																	"src": "6608:11:1"
																}
															]
														}
													]
												},
												"name": "array_storeLengthForEncoding_t_string_memory_ptr",
												"nativeSrc": "6484:159:1",
												"nodeType": "YulFunctionDefinition",
												"parameters": [
													{
														"name": "pos",
														"nativeSrc": "6542:3:1",
														"nodeType": "YulTypedName",
														"src": "6542:3:1",
														"type": ""
													},
													{
														"name": "length",
														"nativeSrc": "6547:6:1",
														"nodeType": "YulTypedName",
														"src": "6547:6:1",
														"type": ""
													}
												],
												"returnVariables": [
													{
														"name": "updated_pos",
														"nativeSrc": "6558:11:1",
														"nodeType": "YulTypedName",
														"src": "6558:11:1",
														"type": ""
													}
												],
												"src": "6484:159:1"
											},
											{
												"body": {
													"nativeSrc": "6711:77:1",
													"nodeType": "YulBlock",
													"src": "6711:77:1",
													"statements": [
														{
															"expression": {
																"arguments": [
																	{
																		"name": "dst",
																		"nativeSrc": "6728:3:1",
																		"nodeType": "YulIdentifier",
																		"src": "6728:3:1"
																	},
																	{
																		"name": "src",
																		"nativeSrc": "6733:3:1",
																		"nodeType": "YulIdentifier",
																		"src": "6733:3:1"
																	},
																	{
																		"name": "length",
																		"nativeSrc": "6738:6:1",
																		"nodeType": "YulIdentifier",
																		"src": "6738:6:1"
																	}
																],
																"functionName": {
																	"name": "mcopy",
																	"nativeSrc": "6722:5:1",
																	"nodeType": "YulIdentifier",
																	"src": "6722:5:1"
																},
																"nativeSrc": "6722:23:1",
																"nodeType": "YulFunctionCall",
																"src": "6722:23:1"
															},
															"nativeSrc": "6722:23:1",
															"nodeType": "YulExpressionStatement",
															"src": "6722:23:1"
														},
														{
															"expression": {
																"arguments": [
																	{
																		"arguments": [
																			{
																				"name": "dst",
																				"nativeSrc": "6765:3:1",
																				"nodeType": "YulIdentifier",
																				"src": "6765:3:1"
																			},
																			{
																				"name": "length",
																				"nativeSrc": "6770:6:1",
																				"nodeType": "YulIdentifier",
																				"src": "6770:6:1"
																			}
																		],
																		"functionName": {
																			"name": "add",
																			"nativeSrc": "6761:3:1",
																			"nodeType": "YulIdentifier",
																			"src": "6761:3:1"
																		},
																		"nativeSrc": "6761:16:1",
																		"nodeType": "YulFunctionCall",
																		"src": "6761:16:1"
																	},
																	{
																		"kind": "number",
																		"nativeSrc": "6779:1:1",
																		"nodeType": "YulLiteral",
																		"src": "6779:1:1",
																		"type": "",
																		"value": "0"
																	}
																],
																"functionName": {
																	"name": "mstore",
																	"nativeSrc": "6754:6:1",
																	"nodeType": "YulIdentifier",
																	"src": "6754:6:1"
																},
																"nativeSrc": "6754:27:1",
																"nodeType": "YulFunctionCall",
																"src": "6754:27:1"
															},
															"nativeSrc": "6754:27:1",
															"nodeType": "YulExpressionStatement",
															"src": "6754:27:1"
														}
													]
												},
												"name": "copy_memory_to_memory_with_cleanup",
												"nativeSrc": "6649:139:1",
												"nodeType": "YulFunctionDefinition",
												"parameters": [
													{
														"name": "src",
														"nativeSrc": "6693:3:1",
														"nodeType": "YulTypedName",
														"src": "6693:3:1",
														"type": ""
													},
													{
														"name": "dst",
														"nativeSrc": "6698:3:1",
														"nodeType": "YulTypedName",
														"src": "6698:3:1",
														"type": ""
													},
													{
														"name": "length",
														"nativeSrc": "6703:6:1",
														"nodeType": "YulTypedName",
														"src": "6703:6:1",
														"type": ""
													}
												],
												"src": "6649:139:1"
											},
											{
												"body": {
													"nativeSrc": "6876:275:1",
													"nodeType": "YulBlock",
													"src": "6876:275:1",
													"statements": [
														{
															"nativeSrc": "6886:53:1",
															"nodeType": "YulVariableDeclaration",
															"src": "6886:53:1",
															"value": {
																"arguments": [
																	{
																		"name": "value",
																		"nativeSrc": "6933:5:1",
																		"nodeType": "YulIdentifier",
																		"src": "6933:5:1"
																	}
																],
																"functionName": {
																	"name": "array_length_t_string_memory_ptr",
																	"nativeSrc": "6900:32:1",
																	"nodeType": "YulIdentifier",
																	"src": "6900:32:1"
																},
																"nativeSrc": "6900:39:1",
																"nodeType": "YulFunctionCall",
																"src": "6900:39:1"
															},
															"variables": [
																{
																	"name": "length",
																	"nativeSrc": "6890:6:1",
																	"nodeType": "YulTypedName",
																	"src": "6890:6:1",
																	"type": ""
																}
															]
														},
														{
															"nativeSrc": "6948:68:1",
															"nodeType": "YulAssignment",
															"src": "6948:68:1",
															"value": {
																"arguments": [
																	{
																		"name": "pos",
																		"nativeSrc": "7004:3:1",
																		"nodeType": "YulIdentifier",
																		"src": "7004:3:1"
																	},
																	{
																		"name": "length",
																		"nativeSrc": "7009:6:1",
																		"nodeType": "YulIdentifier",
																		"src": "7009:6:1"
																	}
																],
																"functionName": {
																	"name": "array_storeLengthForEncoding_t_string_memory_ptr",
																	"nativeSrc": "6955:48:1",
																	"nodeType": "YulIdentifier",
																	"src": "6955:48:1"
																},
																"nativeSrc": "6955:61:1",
																"nodeType": "YulFunctionCall",
																"src": "6955:61:1"
															},
															"variableNames": [
																{
																	"name": "pos",
																	"nativeSrc": "6948:3:1",
																	"nodeType": "YulIdentifier",
																	"src": "6948:3:1"
																}
															]
														},
														{
															"expression": {
																"arguments": [
																	{
																		"arguments": [
																			{
																				"name": "value",
																				"nativeSrc": "7064:5:1",
																				"nodeType": "YulIdentifier",
																				"src": "7064:5:1"
																			},
																			{
																				"kind": "number",
																				"nativeSrc": "7071:4:1",
																				"nodeType": "YulLiteral",
																				"src": "7071:4:1",
																				"type": "",
																				"value": "0x20"
																			}
																		],
																		"functionName": {
																			"name": "add",
																			"nativeSrc": "7060:3:1",
																			"nodeType": "YulIdentifier",
																			"src": "7060:3:1"
																		},
																		"nativeSrc": "7060:16:1",
																		"nodeType": "YulFunctionCall",
																		"src": "7060:16:1"
																	},
																	{
																		"name": "pos",
																		"nativeSrc": "7078:3:1",
																		"nodeType": "YulIdentifier",
																		"src": "7078:3:1"
																	},
																	{
																		"name": "length",
																		"nativeSrc": "7083:6:1",
																		"nodeType": "YulIdentifier",
																		"src": "7083:6:1"
																	}
																],
																"functionName": {
																	"name": "copy_memory_to_memory_with_cleanup",
																	"nativeSrc": "7025:34:1",
																	"nodeType": "YulIdentifier",
																	"src": "7025:34:1"
																},
																"nativeSrc": "7025:65:1",
																"nodeType": "YulFunctionCall",
																"src": "7025:65:1"
															},
															"nativeSrc": "7025:65:1",
															"nodeType": "YulExpressionStatement",
															"src": "7025:65:1"
														},
														{
															"nativeSrc": "7099:46:1",
															"nodeType": "YulAssignment",
															"src": "7099:46:1",
															"value": {
																"arguments": [
																	{
																		"name": "pos",
																		"nativeSrc": "7110:3:1",
																		"nodeType": "YulIdentifier",
																		"src": "7110:3:1"
																	},
																	{
																		"arguments": [
																			{
																				"name": "length",
																				"nativeSrc": "7137:6:1",
																				"nodeType": "YulIdentifier",
																				"src": "7137:6:1"
																			}
																		],
																		"functionName": {
																			"name": "round_up_to_mul_of_32",
																			"nativeSrc": "7115:21:1",
																			"nodeType": "YulIdentifier",
																			"src": "7115:21:1"
																		},
																		"nativeSrc": "7115:29:1",
																		"nodeType": "YulFunctionCall",
																		"src": "7115:29:1"
																	}
																],
																"functionName": {
																	"name": "add",
																	"nativeSrc": "7106:3:1",
																	"nodeType": "YulIdentifier",
																	"src": "7106:3:1"
																},
																"nativeSrc": "7106:39:1",
																"nodeType": "YulFunctionCall",
																"src": "7106:39:1"
															},
															"variableNames": [
																{
																	"name": "end",
																	"nativeSrc": "7099:3:1",
																	"nodeType": "YulIdentifier",
																	"src": "7099:3:1"
																}
															]
														}
													]
												},
												"name": "abi_encode_t_string_memory_ptr_to_t_string_memory_ptr",
												"nativeSrc": "6794:357:1",
												"nodeType": "YulFunctionDefinition",
												"parameters": [
													{
														"name": "value",
														"nativeSrc": "6857:5:1",
														"nodeType": "YulTypedName",
														"src": "6857:5:1",
														"type": ""
													},
													{
														"name": "pos",
														"nativeSrc": "6864:3:1",
														"nodeType": "YulTypedName",
														"src": "6864:3:1",
														"type": ""
													}
												],
												"returnVariables": [
													{
														"name": "end",
														"nativeSrc": "6872:3:1",
														"nodeType": "YulTypedName",
														"src": "6872:3:1",
														"type": ""
													}
												],
												"src": "6794:357:1"
											},
											{
												"body": {
													"nativeSrc": "7339:1172:1",
													"nodeType": "YulBlock",
													"src": "7339:1172:1",
													"statements": [
														{
															"nativeSrc": "7349:26:1",
															"nodeType": "YulVariableDeclaration",
															"src": "7349:26:1",
															"value": {
																"arguments": [
																	{
																		"name": "pos",
																		"nativeSrc": "7365:3:1",
																		"nodeType": "YulIdentifier",
																		"src": "7365:3:1"
																	},
																	{
																		"kind": "number",
																		"nativeSrc": "7370:4:1",
																		"nodeType": "YulLiteral",
																		"src": "7370:4:1",
																		"type": "",
																		"value": "0xa0"
																	}
																],
																"functionName": {
																	"name": "add",
																	"nativeSrc": "7361:3:1",
																	"nodeType": "YulIdentifier",
																	"src": "7361:3:1"
																},
																"nativeSrc": "7361:14:1",
																"nodeType": "YulFunctionCall",
																"src": "7361:14:1"
															},
															"variables": [
																{
																	"name": "tail",
																	"nativeSrc": "7353:4:1",
																	"nodeType": "YulTypedName",
																	"src": "7353:4:1",
																	"type": ""
																}
															]
														},
														{
															"nativeSrc": "7385:168:1",
															"nodeType": "YulBlock",
															"src": "7385:168:1",
															"statements": [
																{
																	"nativeSrc": "7424:43:1",
																	"nodeType": "YulVariableDeclaration",
																	"src": "7424:43:1",
																	"value": {
																		"arguments": [
																			{
																				"arguments": [
																					{
																						"name": "value",
																						"nativeSrc": "7454:5:1",
																						"nodeType": "YulIdentifier",
																						"src": "7454:5:1"
																					},
																					{
																						"kind": "number",
																						"nativeSrc": "7461:4:1",
																						"nodeType": "YulLiteral",
																						"src": "7461:4:1",
																						"type": "",
																						"value": "0x00"
																					}
																				],
																				"functionName": {
																					"name": "add",
																					"nativeSrc": "7450:3:1",
																					"nodeType": "YulIdentifier",
																					"src": "7450:3:1"
																				},
																				"nativeSrc": "7450:16:1",
																				"nodeType": "YulFunctionCall",
																				"src": "7450:16:1"
																			}
																		],
																		"functionName": {
																			"name": "mload",
																			"nativeSrc": "7444:5:1",
																			"nodeType": "YulIdentifier",
																			"src": "7444:5:1"
																		},
																		"nativeSrc": "7444:23:1",
																		"nodeType": "YulFunctionCall",
																		"src": "7444:23:1"
																	},
																	"variables": [
																		{
																			"name": "memberValue0",
																			"nativeSrc": "7428:12:1",
																			"nodeType": "YulTypedName",
																			"src": "7428:12:1",
																			"type": ""
																		}
																	]
																},
																{
																	"expression": {
																		"arguments": [
																			{
																				"name": "memberValue0",
																				"nativeSrc": "7514:12:1",
																				"nodeType": "YulIdentifier",
																				"src": "7514:12:1"
																			},
																			{
																				"arguments": [
																					{
																						"name": "pos",
																						"nativeSrc": "7532:3:1",
																						"nodeType": "YulIdentifier",
																						"src": "7532:3:1"
																					},
																					{
																						"kind": "number",
																						"nativeSrc": "7537:4:1",
																						"nodeType": "YulLiteral",
																						"src": "7537:4:1",
																						"type": "",
																						"value": "0x00"
																					}
																				],
																				"functionName": {
																					"name": "add",
																					"nativeSrc": "7528:3:1",
																					"nodeType": "YulIdentifier",
																					"src": "7528:3:1"
																				},
																				"nativeSrc": "7528:14:1",
																				"nodeType": "YulFunctionCall",
																				"src": "7528:14:1"
																			}
																		],
																		"functionName": {
																			"name": "abi_encode_t_uint256_to_t_uint256",
																			"nativeSrc": "7480:33:1",
																			"nodeType": "YulIdentifier",
																			"src": "7480:33:1"
																		},
																		"nativeSrc": "7480:63:1",
																		"nodeType": "YulFunctionCall",
																		"src": "7480:63:1"
																	},
																	"nativeSrc": "7480:63:1",
																	"nodeType": "YulExpressionStatement",
																	"src": "7480:63:1"
																}
															]
														},
														{
															"nativeSrc": "7563:242:1",
															"nodeType": "YulBlock",
															"src": "7563:242:1",
															"statements": [
																{
																	"nativeSrc": "7605:43:1",
																	"nodeType": "YulVariableDeclaration",
																	"src": "7605:43:1",
																	"value": {
																		"arguments": [
																			{
																				"arguments": [
																					{
																						"name": "value",
																						"nativeSrc": "7635:5:1",
																						"nodeType": "YulIdentifier",
																						"src": "7635:5:1"
																					},
																					{
																						"kind": "number",
																						"nativeSrc": "7642:4:1",
																						"nodeType": "YulLiteral",
																						"src": "7642:4:1",
																						"type": "",
																						"value": "0x20"
																					}
																				],
																				"functionName": {
																					"name": "add",
																					"nativeSrc": "7631:3:1",
																					"nodeType": "YulIdentifier",
																					"src": "7631:3:1"
																				},
																				"nativeSrc": "7631:16:1",
																				"nodeType": "YulFunctionCall",
																				"src": "7631:16:1"
																			}
																		],
																		"functionName": {
																			"name": "mload",
																			"nativeSrc": "7625:5:1",
																			"nodeType": "YulIdentifier",
																			"src": "7625:5:1"
																		},
																		"nativeSrc": "7625:23:1",
																		"nodeType": "YulFunctionCall",
																		"src": "7625:23:1"
																	},
																	"variables": [
																		{
																			"name": "memberValue0",
																			"nativeSrc": "7609:12:1",
																			"nodeType": "YulTypedName",
																			"src": "7609:12:1",
																			"type": ""
																		}
																	]
																},
																{
																	"expression": {
																		"arguments": [
																			{
																				"arguments": [
																					{
																						"name": "pos",
																						"nativeSrc": "7673:3:1",
																						"nodeType": "YulIdentifier",
																						"src": "7673:3:1"
																					},
																					{
																						"kind": "number",
																						"nativeSrc": "7678:4:1",
																						"nodeType": "YulLiteral",
																						"src": "7678:4:1",
																						"type": "",
																						"value": "0x20"
																					}
																				],
																				"functionName": {
																					"name": "add",
																					"nativeSrc": "7669:3:1",
																					"nodeType": "YulIdentifier",
																					"src": "7669:3:1"
																				},
																				"nativeSrc": "7669:14:1",
																				"nodeType": "YulFunctionCall",
																				"src": "7669:14:1"
																			},
																			{
																				"arguments": [
																					{
																						"name": "tail",
																						"nativeSrc": "7689:4:1",
																						"nodeType": "YulIdentifier",
																						"src": "7689:4:1"
																					},
																					{
																						"name": "pos",
																						"nativeSrc": "7695:3:1",
																						"nodeType": "YulIdentifier",
																						"src": "7695:3:1"
																					}
																				],
																				"functionName": {
																					"name": "sub",
																					"nativeSrc": "7685:3:1",
																					"nodeType": "YulIdentifier",
																					"src": "7685:3:1"
																				},
																				"nativeSrc": "7685:14:1",
																				"nodeType": "YulFunctionCall",
																				"src": "7685:14:1"
																			}
																		],
																		"functionName": {
																			"name": "mstore",
																			"nativeSrc": "7662:6:1",
																			"nodeType": "YulIdentifier",
																			"src": "7662:6:1"
																		},
																		"nativeSrc": "7662:38:1",
																		"nodeType": "YulFunctionCall",
																		"src": "7662:38:1"
																	},
																	"nativeSrc": "7662:38:1",
																	"nodeType": "YulExpressionStatement",
																	"src": "7662:38:1"
																},
																{
																	"nativeSrc": "7713:81:1",
																	"nodeType": "YulAssignment",
																	"src": "7713:81:1",
																	"value": {
																		"arguments": [
																			{
																				"name": "memberValue0",
																				"nativeSrc": "7775:12:1",
																				"nodeType": "YulIdentifier",
																				"src": "7775:12:1"
																			},
																			{
																				"name": "tail",
																				"nativeSrc": "7789:4:1",
																				"nodeType": "YulIdentifier",
																				"src": "7789:4:1"
																			}
																		],
																		"functionName": {
																			"name": "abi_encode_t_string_memory_ptr_to_t_string_memory_ptr",
																			"nativeSrc": "7721:53:1",
																			"nodeType": "YulIdentifier",
																			"src": "7721:53:1"
																		},
																		"nativeSrc": "7721:73:1",
																		"nodeType": "YulFunctionCall",
																		"src": "7721:73:1"
																	},
																	"variableNames": [
																		{
																			"name": "tail",
																			"nativeSrc": "7713:4:1",
																			"nodeType": "YulIdentifier",
																			"src": "7713:4:1"
																		}
																	]
																}
															]
														},
														{
															"nativeSrc": "7815:240:1",
															"nodeType": "YulBlock",
															"src": "7815:240:1",
															"statements": [
																{
																	"nativeSrc": "7855:43:1",
																	"nodeType": "YulVariableDeclaration",
																	"src": "7855:43:1",
																	"value": {
																		"arguments": [
																			{
																				"arguments": [
																					{
																						"name": "value",
																						"nativeSrc": "7885:5:1",
																						"nodeType": "YulIdentifier",
																						"src": "7885:5:1"
																					},
																					{
																						"kind": "number",
																						"nativeSrc": "7892:4:1",
																						"nodeType": "YulLiteral",
																						"src": "7892:4:1",
																						"type": "",
																						"value": "0x40"
																					}
																				],
																				"functionName": {
																					"name": "add",
																					"nativeSrc": "7881:3:1",
																					"nodeType": "YulIdentifier",
																					"src": "7881:3:1"
																				},
																				"nativeSrc": "7881:16:1",
																				"nodeType": "YulFunctionCall",
																				"src": "7881:16:1"
																			}
																		],
																		"functionName": {
																			"name": "mload",
																			"nativeSrc": "7875:5:1",
																			"nodeType": "YulIdentifier",
																			"src": "7875:5:1"
																		},
																		"nativeSrc": "7875:23:1",
																		"nodeType": "YulFunctionCall",
																		"src": "7875:23:1"
																	},
																	"variables": [
																		{
																			"name": "memberValue0",
																			"nativeSrc": "7859:12:1",
																			"nodeType": "YulTypedName",
																			"src": "7859:12:1",
																			"type": ""
																		}
																	]
																},
																{
																	"expression": {
																		"arguments": [
																			{
																				"arguments": [
																					{
																						"name": "pos",
																						"nativeSrc": "7923:3:1",
																						"nodeType": "YulIdentifier",
																						"src": "7923:3:1"
																					},
																					{
																						"kind": "number",
																						"nativeSrc": "7928:4:1",
																						"nodeType": "YulLiteral",
																						"src": "7928:4:1",
																						"type": "",
																						"value": "0x40"
																					}
																				],
																				"functionName": {
																					"name": "add",
																					"nativeSrc": "7919:3:1",
																					"nodeType": "YulIdentifier",
																					"src": "7919:3:1"
																				},
																				"nativeSrc": "7919:14:1",
																				"nodeType": "YulFunctionCall",
																				"src": "7919:14:1"
																			},
																			{
																				"arguments": [
																					{
																						"name": "tail",
																						"nativeSrc": "7939:4:1",
																						"nodeType": "YulIdentifier",
																						"src": "7939:4:1"
																					},
																					{
																						"name": "pos",
																						"nativeSrc": "7945:3:1",
																						"nodeType": "YulIdentifier",
																						"src": "7945:3:1"
																					}
																				],
																				"functionName": {
																					"name": "sub",
																					"nativeSrc": "7935:3:1",
																					"nodeType": "YulIdentifier",
																					"src": "7935:3:1"
																				},
																				"nativeSrc": "7935:14:1",
																				"nodeType": "YulFunctionCall",
																				"src": "7935:14:1"
																			}
																		],
																		"functionName": {
																			"name": "mstore",
																			"nativeSrc": "7912:6:1",
																			"nodeType": "YulIdentifier",
																			"src": "7912:6:1"
																		},
																		"nativeSrc": "7912:38:1",
																		"nodeType": "YulFunctionCall",
																		"src": "7912:38:1"
																	},
																	"nativeSrc": "7912:38:1",
																	"nodeType": "YulExpressionStatement",
																	"src": "7912:38:1"
																},
																{
																	"nativeSrc": "7963:81:1",
																	"nodeType": "YulAssignment",
																	"src": "7963:81:1",
																	"value": {
																		"arguments": [
																			{
																				"name": "memberValue0",
																				"nativeSrc": "8025:12:1",
																				"nodeType": "YulIdentifier",
																				"src": "8025:12:1"
																			},
																			{
																				"name": "tail",
																				"nativeSrc": "8039:4:1",
																				"nodeType": "YulIdentifier",
																				"src": "8039:4:1"
																			}
																		],
																		"functionName": {
																			"name": "abi_encode_t_string_memory_ptr_to_t_string_memory_ptr",
																			"nativeSrc": "7971:53:1",
																			"nodeType": "YulIdentifier",
																			"src": "7971:53:1"
																		},
																		"nativeSrc": "7971:73:1",
																		"nodeType": "YulFunctionCall",
																		"src": "7971:73:1"
																	},
																	"variableNames": [
																		{
																			"name": "tail",
																			"nativeSrc": "7963:4:1",
																			"nodeType": "YulIdentifier",
																			"src": "7963:4:1"
																		}
																	]
																}
															]
														},
														{
															"nativeSrc": "8065:240:1",
															"nodeType": "YulBlock",
															"src": "8065:240:1",
															"statements": [
																{
																	"nativeSrc": "8105:43:1",
																	"nodeType": "YulVariableDeclaration",
																	"src": "8105:43:1",
																	"value": {
																		"arguments": [
																			{
																				"arguments": [
																					{
																						"name": "value",
																						"nativeSrc": "8135:5:1",
																						"nodeType": "YulIdentifier",
																						"src": "8135:5:1"
																					},
																					{
																						"kind": "number",
																						"nativeSrc": "8142:4:1",
																						"nodeType": "YulLiteral",
																						"src": "8142:4:1",
																						"type": "",
																						"value": "0x60"
																					}
																				],
																				"functionName": {
																					"name": "add",
																					"nativeSrc": "8131:3:1",
																					"nodeType": "YulIdentifier",
																					"src": "8131:3:1"
																				},
																				"nativeSrc": "8131:16:1",
																				"nodeType": "YulFunctionCall",
																				"src": "8131:16:1"
																			}
																		],
																		"functionName": {
																			"name": "mload",
																			"nativeSrc": "8125:5:1",
																			"nodeType": "YulIdentifier",
																			"src": "8125:5:1"
																		},
																		"nativeSrc": "8125:23:1",
																		"nodeType": "YulFunctionCall",
																		"src": "8125:23:1"
																	},
																	"variables": [
																		{
																			"name": "memberValue0",
																			"nativeSrc": "8109:12:1",
																			"nodeType": "YulTypedName",
																			"src": "8109:12:1",
																			"type": ""
																		}
																	]
																},
																{
																	"expression": {
																		"arguments": [
																			{
																				"arguments": [
																					{
																						"name": "pos",
																						"nativeSrc": "8173:3:1",
																						"nodeType": "YulIdentifier",
																						"src": "8173:3:1"
																					},
																					{
																						"kind": "number",
																						"nativeSrc": "8178:4:1",
																						"nodeType": "YulLiteral",
																						"src": "8178:4:1",
																						"type": "",
																						"value": "0x60"
																					}
																				],
																				"functionName": {
																					"name": "add",
																					"nativeSrc": "8169:3:1",
																					"nodeType": "YulIdentifier",
																					"src": "8169:3:1"
																				},
																				"nativeSrc": "8169:14:1",
																				"nodeType": "YulFunctionCall",
																				"src": "8169:14:1"
																			},
																			{
																				"arguments": [
																					{
																						"name": "tail",
																						"nativeSrc": "8189:4:1",
																						"nodeType": "YulIdentifier",
																						"src": "8189:4:1"
																					},
																					{
																						"name": "pos",
																						"nativeSrc": "8195:3:1",
																						"nodeType": "YulIdentifier",
																						"src": "8195:3:1"
																					}
																				],
																				"functionName": {
																					"name": "sub",
																					"nativeSrc": "8185:3:1",
																					"nodeType": "YulIdentifier",
																					"src": "8185:3:1"
																				},
																				"nativeSrc": "8185:14:1",
																				"nodeType": "YulFunctionCall",
																				"src": "8185:14:1"
																			}
																		],
																		"functionName": {
																			"name": "mstore",
																			"nativeSrc": "8162:6:1",
																			"nodeType": "YulIdentifier",
																			"src": "8162:6:1"
																		},
																		"nativeSrc": "8162:38:1",
																		"nodeType": "YulFunctionCall",
																		"src": "8162:38:1"
																	},
																	"nativeSrc": "8162:38:1",
																	"nodeType": "YulExpressionStatement",
																	"src": "8162:38:1"
																},
																{
																	"nativeSrc": "8213:81:1",
																	"nodeType": "YulAssignment",
																	"src": "8213:81:1",
																	"value": {
																		"arguments": [
																			{
																				"name": "memberValue0",
																				"nativeSrc": "8275:12:1",
																				"nodeType": "YulIdentifier",
																				"src": "8275:12:1"
																			},
																			{
																				"name": "tail",
																				"nativeSrc": "8289:4:1",
																				"nodeType": "YulIdentifier",
																				"src": "8289:4:1"
																			}
																		],
																		"functionName": {
																			"name": "abi_encode_t_string_memory_ptr_to_t_string_memory_ptr",
																			"nativeSrc": "8221:53:1",
																			"nodeType": "YulIdentifier",
																			"src": "8221:53:1"
																		},
																		"nativeSrc": "8221:73:1",
																		"nodeType": "YulFunctionCall",
																		"src": "8221:73:1"
																	},
																	"variableNames": [
																		{
																			"name": "tail",
																			"nativeSrc": "8213:4:1",
																			"nodeType": "YulIdentifier",
																			"src": "8213:4:1"
																		}
																	]
																}
															]
														},
														{
															"nativeSrc": "8315:169:1",
															"nodeType": "YulBlock",
															"src": "8315:169:1",
															"statements": [
																{
																	"nativeSrc": "8355:43:1",
																	"nodeType": "YulVariableDeclaration",
																	"src": "8355:43:1",
																	"value": {
																		"arguments": [
																			{
																				"arguments": [
																					{
																						"name": "value",
																						"nativeSrc": "8385:5:1",
																						"nodeType": "YulIdentifier",
																						"src": "8385:5:1"
																					},
																					{
																						"kind": "number",
																						"nativeSrc": "8392:4:1",
																						"nodeType": "YulLiteral",
																						"src": "8392:4:1",
																						"type": "",
																						"value": "0x80"
																					}
																				],
																				"functionName": {
																					"name": "add",
																					"nativeSrc": "8381:3:1",
																					"nodeType": "YulIdentifier",
																					"src": "8381:3:1"
																				},
																				"nativeSrc": "8381:16:1",
																				"nodeType": "YulFunctionCall",
																				"src": "8381:16:1"
																			}
																		],
																		"functionName": {
																			"name": "mload",
																			"nativeSrc": "8375:5:1",
																			"nodeType": "YulIdentifier",
																			"src": "8375:5:1"
																		},
																		"nativeSrc": "8375:23:1",
																		"nodeType": "YulFunctionCall",
																		"src": "8375:23:1"
																	},
																	"variables": [
																		{
																			"name": "memberValue0",
																			"nativeSrc": "8359:12:1",
																			"nodeType": "YulTypedName",
																			"src": "8359:12:1",
																			"type": ""
																		}
																	]
																},
																{
																	"expression": {
																		"arguments": [
																			{
																				"name": "memberValue0",
																				"nativeSrc": "8445:12:1",
																				"nodeType": "YulIdentifier",
																				"src": "8445:12:1"
																			},
																			{
																				"arguments": [
																					{
																						"name": "pos",
																						"nativeSrc": "8463:3:1",
																						"nodeType": "YulIdentifier",
																						"src": "8463:3:1"
																					},
																					{
																						"kind": "number",
																						"nativeSrc": "8468:4:1",
																						"nodeType": "YulLiteral",
																						"src": "8468:4:1",
																						"type": "",
																						"value": "0x80"
																					}
																				],
																				"functionName": {
																					"name": "add",
																					"nativeSrc": "8459:3:1",
																					"nodeType": "YulIdentifier",
																					"src": "8459:3:1"
																				},
																				"nativeSrc": "8459:14:1",
																				"nodeType": "YulFunctionCall",
																				"src": "8459:14:1"
																			}
																		],
																		"functionName": {
																			"name": "abi_encode_t_uint256_to_t_uint256",
																			"nativeSrc": "8411:33:1",
																			"nodeType": "YulIdentifier",
																			"src": "8411:33:1"
																		},
																		"nativeSrc": "8411:63:1",
																		"nodeType": "YulFunctionCall",
																		"src": "8411:63:1"
																	},
																	"nativeSrc": "8411:63:1",
																	"nodeType": "YulExpressionStatement",
																	"src": "8411:63:1"
																}
															]
														},
														{
															"nativeSrc": "8494:11:1",
															"nodeType": "YulAssignment",
															"src": "8494:11:1",
															"value": {
																"name": "tail",
																"nativeSrc": "8501:4:1",
																"nodeType": "YulIdentifier",
																"src": "8501:4:1"
															},
															"variableNames": [
																{
																	"name": "end",
																	"nativeSrc": "8494:3:1",
																	"nodeType": "YulIdentifier",
																	"src": "8494:3:1"
																}
															]
														}
													]
												},
												"name": "abi_encode_t_struct$_Record_$14_memory_ptr_to_t_struct$_Record_$14_memory_ptr",
												"nativeSrc": "7231:1280:1",
												"nodeType": "YulFunctionDefinition",
												"parameters": [
													{
														"name": "value",
														"nativeSrc": "7318:5:1",
														"nodeType": "YulTypedName",
														"src": "7318:5:1",
														"type": ""
													},
													{
														"name": "pos",
														"nativeSrc": "7325:3:1",
														"nodeType": "YulTypedName",
														"src": "7325:3:1",
														"type": ""
													}
												],
												"returnVariables": [
													{
														"name": "end",
														"nativeSrc": "7334:3:1",
														"nodeType": "YulTypedName",
														"src": "7334:3:1",
														"type": ""
													}
												],
												"src": "7231:1280:1"
											},
											{
												"body": {
													"nativeSrc": "8641:120:1",
													"nodeType": "YulBlock",
													"src": "8641:120:1",
													"statements": [
														{
															"nativeSrc": "8651:104:1",
															"nodeType": "YulAssignment",
															"src": "8651:104:1",
															"value": {
																"arguments": [
																	{
																		"name": "value0",
																		"nativeSrc": "8743:6:1",
																		"nodeType": "YulIdentifier",
																		"src": "8743:6:1"
																	},
																	{
																		"name": "pos",
																		"nativeSrc": "8751:3:1",
																		"nodeType": "YulIdentifier",
																		"src": "8751:3:1"
																	}
																],
																"functionName": {
																	"name": "abi_encode_t_struct$_Record_$14_memory_ptr_to_t_struct$_Record_$14_memory_ptr",
																	"nativeSrc": "8665:77:1",
																	"nodeType": "YulIdentifier",
																	"src": "8665:77:1"
																},
																"nativeSrc": "8665:90:1",
																"nodeType": "YulFunctionCall",
																"src": "8665:90:1"
															},
															"variableNames": [
																{
																	"name": "updatedPos",
																	"nativeSrc": "8651:10:1",
																	"nodeType": "YulIdentifier",
																	"src": "8651:10:1"
																}
															]
														}
													]
												},
												"name": "abi_encodeUpdatedPos_t_struct$_Record_$14_memory_ptr_to_t_struct$_Record_$14_memory_ptr",
												"nativeSrc": "8517:244:1",
												"nodeType": "YulFunctionDefinition",
												"parameters": [
													{
														"name": "value0",
														"nativeSrc": "8614:6:1",
														"nodeType": "YulTypedName",
														"src": "8614:6:1",
														"type": ""
													},
													{
														"name": "pos",
														"nativeSrc": "8622:3:1",
														"nodeType": "YulTypedName",
														"src": "8622:3:1",
														"type": ""
													}
												],
												"returnVariables": [
													{
														"name": "updatedPos",
														"nativeSrc": "8630:10:1",
														"nodeType": "YulTypedName",
														"src": "8630:10:1",
														"type": ""
													}
												],
												"src": "8517:244:1"
											},
											{
												"body": {
													"nativeSrc": "8864:38:1",
													"nodeType": "YulBlock",
													"src": "8864:38:1",
													"statements": [
														{
															"nativeSrc": "8874:22:1",
															"nodeType": "YulAssignment",
															"src": "8874:22:1",
															"value": {
																"arguments": [
																	{
																		"name": "ptr",
																		"nativeSrc": "8886:3:1",
																		"nodeType": "YulIdentifier",
																		"src": "8886:3:1"
																	},
																	{
																		"kind": "number",
																		"nativeSrc": "8891:4:1",
																		"nodeType": "YulLiteral",
																		"src": "8891:4:1",
																		"type": "",
																		"value": "0x20"
																	}
																],
																"functionName": {
																	"name": "add",
																	"nativeSrc": "8882:3:1",
																	"nodeType": "YulIdentifier",
																	"src": "8882:3:1"
																},
																"nativeSrc": "8882:14:1",
																"nodeType": "YulFunctionCall",
																"src": "8882:14:1"
															},
															"variableNames": [
																{
																	"name": "next",
																	"nativeSrc": "8874:4:1",
																	"nodeType": "YulIdentifier",
																	"src": "8874:4:1"
																}
															]
														}
													]
												},
												"name": "array_nextElement_t_array$_t_struct$_Record_$14_memory_ptr_$dyn_memory_ptr",
												"nativeSrc": "8767:135:1",
												"nodeType": "YulFunctionDefinition",
												"parameters": [
													{
														"name": "ptr",
														"nativeSrc": "8851:3:1",
														"nodeType": "YulTypedName",
														"src": "8851:3:1",
														"type": ""
													}
												],
												"returnVariables": [
													{
														"name": "next",
														"nativeSrc": "8859:4:1",
														"nodeType": "YulTypedName",
														"src": "8859:4:1",
														"type": ""
													}
												],
												"src": "8767:135:1"
											},
											{
												"body": {
													"nativeSrc": "9154:919:1",
													"nodeType": "YulBlock",
													"src": "9154:919:1",
													"statements": [
														{
															"nativeSrc": "9164:90:1",
															"nodeType": "YulVariableDeclaration",
															"src": "9164:90:1",
															"value": {
																"arguments": [
																	{
																		"name": "value",
																		"nativeSrc": "9248:5:1",
																		"nodeType": "YulIdentifier",
																		"src": "9248:5:1"
																	}
																],
																"functionName": {
																	"name": "array_length_t_array$_t_struct$_Record_$14_memory_ptr_$dyn_memory_ptr",
																	"nativeSrc": "9178:69:1",
																	"nodeType": "YulIdentifier",
																	"src": "9178:69:1"
																},
																"nativeSrc": "9178:76:1",
																"nodeType": "YulFunctionCall",
																"src": "9178:76:1"
															},
															"variables": [
																{
																	"name": "length",
																	"nativeSrc": "9168:6:1",
																	"nodeType": "YulTypedName",
																	"src": "9168:6:1",
																	"type": ""
																}
															]
														},
														{
															"nativeSrc": "9263:115:1",
															"nodeType": "YulAssignment",
															"src": "9263:115:1",
															"value": {
																"arguments": [
																	{
																		"name": "pos",
																		"nativeSrc": "9366:3:1",
																		"nodeType": "YulIdentifier",
																		"src": "9366:3:1"
																	},
																	{
																		"name": "length",
																		"nativeSrc": "9371:6:1",
																		"nodeType": "YulIdentifier",
																		"src": "9371:6:1"
																	}
																],
																"functionName": {
																	"name": "array_storeLengthForEncoding_t_array$_t_struct$_Record_$14_memory_ptr_$dyn_memory_ptr_fromStack",
																	"nativeSrc": "9270:95:1",
																	"nodeType": "YulIdentifier",
																	"src": "9270:95:1"
																},
																"nativeSrc": "9270:108:1",
																"nodeType": "YulFunctionCall",
																"src": "9270:108:1"
															},
															"variableNames": [
																{
																	"name": "pos",
																	"nativeSrc": "9263:3:1",
																	"nodeType": "YulIdentifier",
																	"src": "9263:3:1"
																}
															]
														},
														{
															"nativeSrc": "9387:20:1",
															"nodeType": "YulVariableDeclaration",
															"src": "9387:20:1",
															"value": {
																"name": "pos",
																"nativeSrc": "9404:3:1",
																"nodeType": "YulIdentifier",
																"src": "9404:3:1"
															},
															"variables": [
																{
																	"name": "headStart",
																	"nativeSrc": "9391:9:1",
																	"nodeType": "YulTypedName",
																	"src": "9391:9:1",
																	"type": ""
																}
															]
														},
														{
															"nativeSrc": "9416:39:1",
															"nodeType": "YulVariableDeclaration",
															"src": "9416:39:1",
															"value": {
																"arguments": [
																	{
																		"name": "pos",
																		"nativeSrc": "9432:3:1",
																		"nodeType": "YulIdentifier",
																		"src": "9432:3:1"
																	},
																	{
																		"arguments": [
																			{
																				"name": "length",
																				"nativeSrc": "9441:6:1",
																				"nodeType": "YulIdentifier",
																				"src": "9441:6:1"
																			},
																			{
																				"kind": "number",
																				"nativeSrc": "9449:4:1",
																				"nodeType": "YulLiteral",
																				"src": "9449:4:1",
																				"type": "",
																				"value": "0x20"
																			}
																		],
																		"functionName": {
																			"name": "mul",
																			"nativeSrc": "9437:3:1",
																			"nodeType": "YulIdentifier",
																			"src": "9437:3:1"
																		},
																		"nativeSrc": "9437:17:1",
																		"nodeType": "YulFunctionCall",
																		"src": "9437:17:1"
																	}
																],
																"functionName": {
																	"name": "add",
																	"nativeSrc": "9428:3:1",
																	"nodeType": "YulIdentifier",
																	"src": "9428:3:1"
																},
																"nativeSrc": "9428:27:1",
																"nodeType": "YulFunctionCall",
																"src": "9428:27:1"
															},
															"variables": [
																{
																	"name": "tail",
																	"nativeSrc": "9420:4:1",
																	"nodeType": "YulTypedName",
																	"src": "9420:4:1",
																	"type": ""
																}
															]
														},
														{
															"nativeSrc": "9464:93:1",
															"nodeType": "YulVariableDeclaration",
															"src": "9464:93:1",
															"value": {
																"arguments": [
																	{
																		"name": "value",
																		"nativeSrc": "9551:5:1",
																		"nodeType": "YulIdentifier",
																		"src": "9551:5:1"
																	}
																],
																"functionName": {
																	"name": "array_dataslot_t_array$_t_struct$_Record_$14_memory_ptr_$dyn_memory_ptr",
																	"nativeSrc": "9479:71:1",
																	"nodeType": "YulIdentifier",
																	"src": "9479:71:1"
																},
																"nativeSrc": "9479:78:1",
																"nodeType": "YulFunctionCall",
																"src": "9479:78:1"
															},
															"variables": [
																{
																	"name": "baseRef",
																	"nativeSrc": "9468:7:1",
																	"nodeType": "YulTypedName",
																	"src": "9468:7:1",
																	"type": ""
																}
															]
														},
														{
															"nativeSrc": "9566:21:1",
															"nodeType": "YulVariableDeclaration",
															"src": "9566:21:1",
															"value": {
																"name": "baseRef",
																"nativeSrc": "9580:7:1",
																"nodeType": "YulIdentifier",
																"src": "9580:7:1"
															},
															"variables": [
																{
																	"name": "srcPtr",
																	"nativeSrc": "9570:6:1",
																	"nodeType": "YulTypedName",
																	"src": "9570:6:1",
																	"type": ""
																}
															]
														},
														{
															"body": {
																"nativeSrc": "9656:372:1",
																"nodeType": "YulBlock",
																"src": "9656:372:1",
																"statements": [
																	{
																		"expression": {
																			"arguments": [
																				{
																					"name": "pos",
																					"nativeSrc": "9677:3:1",
																					"nodeType": "YulIdentifier",
																					"src": "9677:3:1"
																				},
																				{
																					"arguments": [
																						{
																							"name": "tail",
																							"nativeSrc": "9686:4:1",
																							"nodeType": "YulIdentifier",
																							"src": "9686:4:1"
																						},
																						{
																							"name": "headStart",
																							"nativeSrc": "9692:9:1",
																							"nodeType": "YulIdentifier",
																							"src": "9692:9:1"
																						}
																					],
																					"functionName": {
																						"name": "sub",
																						"nativeSrc": "9682:3:1",
																						"nodeType": "YulIdentifier",
																						"src": "9682:3:1"
																					},
																					"nativeSrc": "9682:20:1",
																					"nodeType": "YulFunctionCall",
																					"src": "9682:20:1"
																				}
																			],
																			"functionName": {
																				"name": "mstore",
																				"nativeSrc": "9670:6:1",
																				"nodeType": "YulIdentifier",
																				"src": "9670:6:1"
																			},
																			"nativeSrc": "9670:33:1",
																			"nodeType": "YulFunctionCall",
																			"src": "9670:33:1"
																		},
																		"nativeSrc": "9670:33:1",
																		"nodeType": "YulExpressionStatement",
																		"src": "9670:33:1"
																	},
																	{
																		"nativeSrc": "9716:34:1",
																		"nodeType": "YulVariableDeclaration",
																		"src": "9716:34:1",
																		"value": {
																			"arguments": [
																				{
																					"name": "srcPtr",
																					"nativeSrc": "9743:6:1",
																					"nodeType": "YulIdentifier",
																					"src": "9743:6:1"
																				}
																			],
																			"functionName": {
																				"name": "mload",
																				"nativeSrc": "9737:5:1",
																				"nodeType": "YulIdentifier",
																				"src": "9737:5:1"
																			},
																			"nativeSrc": "9737:13:1",
																			"nodeType": "YulFunctionCall",
																			"src": "9737:13:1"
																		},
																		"variables": [
																			{
																				"name": "elementValue0",
																				"nativeSrc": "9720:13:1",
																				"nodeType": "YulTypedName",
																				"src": "9720:13:1",
																				"type": ""
																			}
																		]
																	},
																	{
																		"nativeSrc": "9763:116:1",
																		"nodeType": "YulAssignment",
																		"src": "9763:116:1",
																		"value": {
																			"arguments": [
																				{
																					"name": "elementValue0",
																					"nativeSrc": "9859:13:1",
																					"nodeType": "YulIdentifier",
																					"src": "9859:13:1"
																				},
																				{
																					"name": "tail",
																					"nativeSrc": "9874:4:1",
																					"nodeType": "YulIdentifier",
																					"src": "9874:4:1"
																				}
																			],
																			"functionName": {
																				"name": "abi_encodeUpdatedPos_t_struct$_Record_$14_memory_ptr_to_t_struct$_Record_$14_memory_ptr",
																				"nativeSrc": "9771:87:1",
																				"nodeType": "YulIdentifier",
																				"src": "9771:87:1"
																			},
																			"nativeSrc": "9771:108:1",
																			"nodeType": "YulFunctionCall",
																			"src": "9771:108:1"
																		},
																		"variableNames": [
																			{
																				"name": "tail",
																				"nativeSrc": "9763:4:1",
																				"nodeType": "YulIdentifier",
																				"src": "9763:4:1"
																			}
																		]
																	},
																	{
																		"nativeSrc": "9892:92:1",
																		"nodeType": "YulAssignment",
																		"src": "9892:92:1",
																		"value": {
																			"arguments": [
																				{
																					"name": "srcPtr",
																					"nativeSrc": "9977:6:1",
																					"nodeType": "YulIdentifier",
																					"src": "9977:6:1"
																				}
																			],
																			"functionName": {
																				"name": "array_nextElement_t_array$_t_struct$_Record_$14_memory_ptr_$dyn_memory_ptr",
																				"nativeSrc": "9902:74:1",
																				"nodeType": "YulIdentifier",
																				"src": "9902:74:1"
																			},
																			"nativeSrc": "9902:82:1",
																			"nodeType": "YulFunctionCall",
																			"src": "9902:82:1"
																		},
																		"variableNames": [
																			{
																				"name": "srcPtr",
																				"nativeSrc": "9892:6:1",
																				"nodeType": "YulIdentifier",
																				"src": "9892:6:1"
																			}
																		]
																	},
																	{
																		"nativeSrc": "9997:21:1",
																		"nodeType": "YulAssignment",
																		"src": "9997:21:1",
																		"value": {
																			"arguments": [
																				{
																					"name": "pos",
																					"nativeSrc": "10008:3:1",
																					"nodeType": "YulIdentifier",
																					"src": "10008:3:1"
																				},
																				{
																					"kind": "number",
																					"nativeSrc": "10013:4:1",
																					"nodeType": "YulLiteral",
																					"src": "10013:4:1",
																					"type": "",
																					"value": "0x20"
																				}
																			],
																			"functionName": {
																				"name": "add",
																				"nativeSrc": "10004:3:1",
																				"nodeType": "YulIdentifier",
																				"src": "10004:3:1"
																			},
																			"nativeSrc": "10004:14:1",
																			"nodeType": "YulFunctionCall",
																			"src": "10004:14:1"
																		},
																		"variableNames": [
																			{
																				"name": "pos",
																				"nativeSrc": "9997:3:1",
																				"nodeType": "YulIdentifier",
																				"src": "9997:3:1"
																			}
																		]
																	}
																]
															},
															"condition": {
																"arguments": [
																	{
																		"name": "i",
																		"nativeSrc": "9618:1:1",
																		"nodeType": "YulIdentifier",
																		"src": "9618:1:1"
																	},
																	{
																		"name": "length",
																		"nativeSrc": "9621:6:1",
																		"nodeType": "YulIdentifier",
																		"src": "9621:6:1"
																	}
																],
																"functionName": {
																	"name": "lt",
																	"nativeSrc": "9615:2:1",
																	"nodeType": "YulIdentifier",
																	"src": "9615:2:1"
																},
																"nativeSrc": "9615:13:1",
																"nodeType": "YulFunctionCall",
																"src": "9615:13:1"
															},
															"nativeSrc": "9596:432:1",
															"nodeType": "YulForLoop",
															"post": {
																"nativeSrc": "9629:18:1",
																"nodeType": "YulBlock",
																"src": "9629:18:1",
																"statements": [
																	{
																		"nativeSrc": "9631:14:1",
																		"nodeType": "YulAssignment",
																		"src": "9631:14:1",
																		"value": {
																			"arguments": [
																				{
																					"name": "i",
																					"nativeSrc": "9640:1:1",
																					"nodeType": "YulIdentifier",
																					"src": "9640:1:1"
																				},
																				{
																					"kind": "number",
																					"nativeSrc": "9643:1:1",
																					"nodeType": "YulLiteral",
																					"src": "9643:1:1",
																					"type": "",
																					"value": "1"
																				}
																			],
																			"functionName": {
																				"name": "add",
																				"nativeSrc": "9636:3:1",
																				"nodeType": "YulIdentifier",
																				"src": "9636:3:1"
																			},
																			"nativeSrc": "9636:9:1",
																			"nodeType": "YulFunctionCall",
																			"src": "9636:9:1"
																		},
																		"variableNames": [
																			{
																				"name": "i",
																				"nativeSrc": "9631:1:1",
																				"nodeType": "YulIdentifier",
																				"src": "9631:1:1"
																			}
																		]
																	}
																]
															},
															"pre": {
																"nativeSrc": "9600:14:1",
																"nodeType": "YulBlock",
																"src": "9600:14:1",
																"statements": [
																	{
																		"nativeSrc": "9602:10:1",
																		"nodeType": "YulVariableDeclaration",
																		"src": "9602:10:1",
																		"value": {
																			"kind": "number",
																			"nativeSrc": "9611:1:1",
																			"nodeType": "YulLiteral",
																			"src": "9611:1:1",
																			"type": "",
																			"value": "0"
																		},
																		"variables": [
																			{
																				"name": "i",
																				"nativeSrc": "9606:1:1",
																				"nodeType": "YulTypedName",
																				"src": "9606:1:1",
																				"type": ""
																			}
																		]
																	}
																]
															},
															"src": "9596:432:1"
														},
														{
															"nativeSrc": "10037:11:1",
															"nodeType": "YulAssignment",
															"src": "10037:11:1",
															"value": {
																"name": "tail",
																"nativeSrc": "10044:4:1",
																"nodeType": "YulIdentifier",
																"src": "10044:4:1"
															},
															"variableNames": [
																{
																	"name": "pos",
																	"nativeSrc": "10037:3:1",
																	"nodeType": "YulIdentifier",
																	"src": "10037:3:1"
																}
															]
														},
														{
															"nativeSrc": "10057:10:1",
															"nodeType": "YulAssignment",
															"src": "10057:10:1",
															"value": {
																"name": "pos",
																"nativeSrc": "10064:3:1",
																"nodeType": "YulIdentifier",
																"src": "10064:3:1"
															},
															"variableNames": [
																{
																	"name": "end",
																	"nativeSrc": "10057:3:1",
																	"nodeType": "YulIdentifier",
																	"src": "10057:3:1"
																}
															]
														}
													]
												},
												"name": "abi_encode_t_array$_t_struct$_Record_$14_memory_ptr_$dyn_memory_ptr_to_t_array$_t_struct$_Record_$14_memory_ptr_$dyn_memory_ptr_fromStack",
												"nativeSrc": "8986:1087:1",
												"nodeType": "YulFunctionDefinition",
												"parameters": [
													{
														"name": "value",
														"nativeSrc": "9133:5:1",
														"nodeType": "YulTypedName",
														"src": "9133:5:1",
														"type": ""
													},
													{
														"name": "pos",
														"nativeSrc": "9140:3:1",
														"nodeType": "YulTypedName",
														"src": "9140:3:1",
														"type": ""
													}
												],
												"returnVariables": [
													{
														"name": "end",
														"nativeSrc": "9149:3:1",
														"nodeType": "YulTypedName",
														"src": "9149:3:1",
														"type": ""
													}
												],
												"src": "8986:1087:1"
											},
											{
												"body": {
													"nativeSrc": "10271:269:1",
													"nodeType": "YulBlock",
													"src": "10271:269:1",
													"statements": [
														{
															"nativeSrc": "10281:26:1",
															"nodeType": "YulAssignment",
															"src": "10281:26:1",
															"value": {
																"arguments": [
																	{
																		"name": "headStart",
																		"nativeSrc": "10293:9:1",
																		"nodeType": "YulIdentifier",
																		"src": "10293:9:1"
																	},
																	{
																		"kind": "number",
																		"nativeSrc": "10304:2:1",
																		"nodeType": "YulLiteral",
																		"src": "10304:2:1",
																		"type": "",
																		"value": "32"
																	}
																],
																"functionName": {
																	"name": "add",
																	"nativeSrc": "10289:3:1",
																	"nodeType": "YulIdentifier",
																	"src": "10289:3:1"
																},
																"nativeSrc": "10289:18:1",
																"nodeType": "YulFunctionCall",
																"src": "10289:18:1"
															},
															"variableNames": [
																{
																	"name": "tail",
																	"nativeSrc": "10281:4:1",
																	"nodeType": "YulIdentifier",
																	"src": "10281:4:1"
																}
															]
														},
														{
															"expression": {
																"arguments": [
																	{
																		"arguments": [
																			{
																				"name": "headStart",
																				"nativeSrc": "10328:9:1",
																				"nodeType": "YulIdentifier",
																				"src": "10328:9:1"
																			},
																			{
																				"kind": "number",
																				"nativeSrc": "10339:1:1",
																				"nodeType": "YulLiteral",
																				"src": "10339:1:1",
																				"type": "",
																				"value": "0"
																			}
																		],
																		"functionName": {
																			"name": "add",
																			"nativeSrc": "10324:3:1",
																			"nodeType": "YulIdentifier",
																			"src": "10324:3:1"
																		},
																		"nativeSrc": "10324:17:1",
																		"nodeType": "YulFunctionCall",
																		"src": "10324:17:1"
																	},
																	{
																		"arguments": [
																			{
																				"name": "tail",
																				"nativeSrc": "10347:4:1",
																				"nodeType": "YulIdentifier",
																				"src": "10347:4:1"
																			},
																			{
																				"name": "headStart",
																				"nativeSrc": "10353:9:1",
																				"nodeType": "YulIdentifier",
																				"src": "10353:9:1"
																			}
																		],
																		"functionName": {
																			"name": "sub",
																			"nativeSrc": "10343:3:1",
																			"nodeType": "YulIdentifier",
																			"src": "10343:3:1"
																		},
																		"nativeSrc": "10343:20:1",
																		"nodeType": "YulFunctionCall",
																		"src": "10343:20:1"
																	}
																],
																"functionName": {
																	"name": "mstore",
																	"nativeSrc": "10317:6:1",
																	"nodeType": "YulIdentifier",
																	"src": "10317:6:1"
																},
																"nativeSrc": "10317:47:1",
																"nodeType": "YulFunctionCall",
																"src": "10317:47:1"
															},
															"nativeSrc": "10317:47:1",
															"nodeType": "YulExpressionStatement",
															"src": "10317:47:1"
														},
														{
															"nativeSrc": "10373:160:1",
															"nodeType": "YulAssignment",
															"src": "10373:160:1",
															"value": {
																"arguments": [
																	{
																		"name": "value0",
																		"nativeSrc": "10519:6:1",
																		"nodeType": "YulIdentifier",
																		"src": "10519:6:1"
																	},
																	{
																		"name": "tail",
																		"nativeSrc": "10528:4:1",
																		"nodeType": "YulIdentifier",
																		"src": "10528:4:1"
																	}
																],
																"functionName": {
																	"name": "abi_encode_t_array$_t_struct$_Record_$14_memory_ptr_$dyn_memory_ptr_to_t_array$_t_struct$_Record_$14_memory_ptr_$dyn_memory_ptr_fromStack",
																	"nativeSrc": "10381:137:1",
																	"nodeType": "YulIdentifier",
																	"src": "10381:137:1"
																},
																"nativeSrc": "10381:152:1",
																"nodeType": "YulFunctionCall",
																"src": "10381:152:1"
															},
															"variableNames": [
																{
																	"name": "tail",
																	"nativeSrc": "10373:4:1",
																	"nodeType": "YulIdentifier",
																	"src": "10373:4:1"
																}
															]
														}
													]
												},
												"name": "abi_encode_tuple_t_array$_t_struct$_Record_$14_memory_ptr_$dyn_memory_ptr__to_t_array$_t_struct$_Record_$14_memory_ptr_$dyn_memory_ptr__fromStack_reversed",
												"nativeSrc": "10079:461:1",
												"nodeType": "YulFunctionDefinition",
												"parameters": [
													{
														"name": "headStart",
														"nativeSrc": "10243:9:1",
														"nodeType": "YulTypedName",
														"src": "10243:9:1",
														"type": ""
													},
													{
														"name": "value0",
														"nativeSrc": "10255:6:1",
														"nodeType": "YulTypedName",
														"src": "10255:6:1",
														"type": ""
													}
												],
												"returnVariables": [
													{
														"name": "tail",
														"nativeSrc": "10266:4:1",
														"nodeType": "YulTypedName",
														"src": "10266:4:1",
														"type": ""
													}
												],
												"src": "10079:461:1"
											},
											{
												"body": {
													"nativeSrc": "10642:73:1",
													"nodeType": "YulBlock",
													"src": "10642:73:1",
													"statements": [
														{
															"expression": {
																"arguments": [
																	{
																		"name": "pos",
																		"nativeSrc": "10659:3:1",
																		"nodeType": "YulIdentifier",
																		"src": "10659:3:1"
																	},
																	{
																		"name": "length",
																		"nativeSrc": "10664:6:1",
																		"nodeType": "YulIdentifier",
																		"src": "10664:6:1"
																	}
																],
																"functionName": {
																	"name": "mstore",
																	"nativeSrc": "10652:6:1",
																	"nodeType": "YulIdentifier",
																	"src": "10652:6:1"
																},
																"nativeSrc": "10652:19:1",
																"nodeType": "YulFunctionCall",
																"src": "10652:19:1"
															},
															"nativeSrc": "10652:19:1",
															"nodeType": "YulExpressionStatement",
															"src": "10652:19:1"
														},
														{
															"nativeSrc": "10680:29:1",
															"nodeType": "YulAssignment",
															"src": "10680:29:1",
															"value": {
																"arguments": [
																	{
																		"name": "pos",
																		"nativeSrc": "10699:3:1",
																		"nodeType": "YulIdentifier",
																		"src": "10699:3:1"
																	},
																	{
																		"kind": "number",
																		"nativeSrc": "10704:4:1",
																		"nodeType": "YulLiteral",
																		"src": "10704:4:1",
																		"type": "",
																		"value": "0x20"
																	}
																],
																"functionName": {
																	"name": "add",
																	"nativeSrc": "10695:3:1",
																	"nodeType": "YulIdentifier",
																	"src": "10695:3:1"
																},
																"nativeSrc": "10695:14:1",
																"nodeType": "YulFunctionCall",
																"src": "10695:14:1"
															},
															"variableNames": [
																{
																	"name": "updated_pos",
																	"nativeSrc": "10680:11:1",
																	"nodeType": "YulIdentifier",
																	"src": "10680:11:1"
																}
															]
														}
													]
												},
												"name": "array_storeLengthForEncoding_t_string_memory_ptr_fromStack",
												"nativeSrc": "10546:169:1",
												"nodeType": "YulFunctionDefinition",
												"parameters": [
													{
														"name": "pos",
														"nativeSrc": "10614:3:1",
														"nodeType": "YulTypedName",
														"src": "10614:3:1",
														"type": ""
													},
													{
														"name": "length",
														"nativeSrc": "10619:6:1",
														"nodeType": "YulTypedName",
														"src": "10619:6:1",
														"type": ""
													}
												],
												"returnVariables": [
													{
														"name": "updated_pos",
														"nativeSrc": "10630:11:1",
														"nodeType": "YulTypedName",
														"src": "10630:11:1",
														"type": ""
													}
												],
												"src": "10546:169:1"
											},
											{
												"body": {
													"nativeSrc": "10827:117:1",
													"nodeType": "YulBlock",
													"src": "10827:117:1",
													"statements": [
														{
															"expression": {
																"arguments": [
																	{
																		"arguments": [
																			{
																				"name": "memPtr",
																				"nativeSrc": "10849:6:1",
																				"nodeType": "YulIdentifier",
																				"src": "10849:6:1"
																			},
																			{
																				"kind": "number",
																				"nativeSrc": "10857:1:1",
																				"nodeType": "YulLiteral",
																				"src": "10857:1:1",
																				"type": "",
																				"value": "0"
																			}
																		],
																		"functionName": {
																			"name": "add",
																			"nativeSrc": "10845:3:1",
																			"nodeType": "YulIdentifier",
																			"src": "10845:3:1"
																		},
																		"nativeSrc": "10845:14:1",
																		"nodeType": "YulFunctionCall",
																		"src": "10845:14:1"
																	},
																	{
																		"hexValue": "4f6e6c79206f776e65722063616e20706572666f726d20746869732066756e63",
																		"kind": "string",
																		"nativeSrc": "10861:34:1",
																		"nodeType": "YulLiteral",
																		"src": "10861:34:1",
																		"type": "",
																		"value": "Only owner can perform this func"
																	}
																],
																"functionName": {
																	"name": "mstore",
																	"nativeSrc": "10838:6:1",
																	"nodeType": "YulIdentifier",
																	"src": "10838:6:1"
																},
																"nativeSrc": "10838:58:1",
																"nodeType": "YulFunctionCall",
																"src": "10838:58:1"
															},
															"nativeSrc": "10838:58:1",
															"nodeType": "YulExpressionStatement",
															"src": "10838:58:1"
														},
														{
															"expression": {
																"arguments": [
																	{
																		"arguments": [
																			{
																				"name": "memPtr",
																				"nativeSrc": "10917:6:1",
																				"nodeType": "YulIdentifier",
																				"src": "10917:6:1"
																			},
																			{
																				"kind": "number",
																				"nativeSrc": "10925:2:1",
																				"nodeType": "YulLiteral",
																				"src": "10925:2:1",
																				"type": "",
																				"value": "32"
																			}
																		],
																		"functionName": {
																			"name": "add",
																			"nativeSrc": "10913:3:1",
																			"nodeType": "YulIdentifier",
																			"src": "10913:3:1"
																		},
																		"nativeSrc": "10913:15:1",
																		"nodeType": "YulFunctionCall",
																		"src": "10913:15:1"
																	},
																	{
																		"hexValue": "74696f6e",
																		"kind": "string",
																		"nativeSrc": "10930:6:1",
																		"nodeType": "YulLiteral",
																		"src": "10930:6:1",
																		"type": "",
																		"value": "tion"
																	}
																],
																"functionName": {
																	"name": "mstore",
																	"nativeSrc": "10906:6:1",
																	"nodeType": "YulIdentifier",
																	"src": "10906:6:1"
																},
																"nativeSrc": "10906:31:1",
																"nodeType": "YulFunctionCall",
																"src": "10906:31:1"
															},
															"nativeSrc": "10906:31:1",
															"nodeType": "YulExpressionStatement",
															"src": "10906:31:1"
														}
													]
												},
												"name": "store_literal_in_memory_87ec00d18507973ffca613b667bdf0d2bdad0a4adcd1a64c2850ccae32e69f84",
												"nativeSrc": "10721:223:1",
												"nodeType": "YulFunctionDefinition",
												"parameters": [
													{
														"name": "memPtr",
														"nativeSrc": "10819:6:1",
														"nodeType": "YulTypedName",
														"src": "10819:6:1",
														"type": ""
													}
												],
												"src": "10721:223:1"
											},
											{
												"body": {
													"nativeSrc": "11096:220:1",
													"nodeType": "YulBlock",
													"src": "11096:220:1",
													"statements": [
														{
															"nativeSrc": "11106:74:1",
															"nodeType": "YulAssignment",
															"src": "11106:74:1",
															"value": {
																"arguments": [
																	{
																		"name": "pos",
																		"nativeSrc": "11172:3:1",
																		"nodeType": "YulIdentifier",
																		"src": "11172:3:1"
																	},
																	{
																		"kind": "number",
																		"nativeSrc": "11177:2:1",
																		"nodeType": "YulLiteral",
																		"src": "11177:2:1",
																		"type": "",
																		"value": "36"
																	}
																],
																"functionName": {
																	"name": "array_storeLengthForEncoding_t_string_memory_ptr_fromStack",
																	"nativeSrc": "11113:58:1",
																	"nodeType": "YulIdentifier",
																	"src": "11113:58:1"
																},
																"nativeSrc": "11113:67:1",
																"nodeType": "YulFunctionCall",
																"src": "11113:67:1"
															},
															"variableNames": [
																{
																	"name": "pos",
																	"nativeSrc": "11106:3:1",
																	"nodeType": "YulIdentifier",
																	"src": "11106:3:1"
																}
															]
														},
														{
															"expression": {
																"arguments": [
																	{
																		"name": "pos",
																		"nativeSrc": "11278:3:1",
																		"nodeType": "YulIdentifier",
																		"src": "11278:3:1"
																	}
																],
																"functionName": {
																	"name": "store_literal_in_memory_87ec00d18507973ffca613b667bdf0d2bdad0a4adcd1a64c2850ccae32e69f84",
																	"nativeSrc": "11189:88:1",
																	"nodeType": "YulIdentifier",
																	"src": "11189:88:1"
																},
																"nativeSrc": "11189:93:1",
																"nodeType": "YulFunctionCall",
																"src": "11189:93:1"
															},
															"nativeSrc": "11189:93:1",
															"nodeType": "YulExpressionStatement",
															"src": "11189:93:1"
														},
														{
															"nativeSrc": "11291:19:1",
															"nodeType": "YulAssignment",
															"src": "11291:19:1",
															"value": {
																"arguments": [
																	{
																		"name": "pos",
																		"nativeSrc": "11302:3:1",
																		"nodeType": "YulIdentifier",
																		"src": "11302:3:1"
																	},
																	{
																		"kind": "number",
																		"nativeSrc": "11307:2:1",
																		"nodeType": "YulLiteral",
																		"src": "11307:2:1",
																		"type": "",
																		"value": "64"
																	}
																],
																"functionName": {
																	"name": "add",
																	"nativeSrc": "11298:3:1",
																	"nodeType": "YulIdentifier",
																	"src": "11298:3:1"
																},
																"nativeSrc": "11298:12:1",
																"nodeType": "YulFunctionCall",
																"src": "11298:12:1"
															},
															"variableNames": [
																{
																	"name": "end",
																	"nativeSrc": "11291:3:1",
																	"nodeType": "YulIdentifier",
																	"src": "11291:3:1"
																}
															]
														}
													]
												},
												"name": "abi_encode_t_stringliteral_87ec00d18507973ffca613b667bdf0d2bdad0a4adcd1a64c2850ccae32e69f84_to_t_string_memory_ptr_fromStack",
												"nativeSrc": "10950:366:1",
												"nodeType": "YulFunctionDefinition",
												"parameters": [
													{
														"name": "pos",
														"nativeSrc": "11084:3:1",
														"nodeType": "YulTypedName",
														"src": "11084:3:1",
														"type": ""
													}
												],
												"returnVariables": [
													{
														"name": "end",
														"nativeSrc": "11092:3:1",
														"nodeType": "YulTypedName",
														"src": "11092:3:1",
														"type": ""
													}
												],
												"src": "10950:366:1"
											},
											{
												"body": {
													"nativeSrc": "11493:248:1",
													"nodeType": "YulBlock",
													"src": "11493:248:1",
													"statements": [
														{
															"nativeSrc": "11503:26:1",
															"nodeType": "YulAssignment",
															"src": "11503:26:1",
															"value": {
																"arguments": [
																	{
																		"name": "headStart",
																		"nativeSrc": "11515:9:1",
																		"nodeType": "YulIdentifier",
																		"src": "11515:9:1"
																	},
																	{
																		"kind": "number",
																		"nativeSrc": "11526:2:1",
																		"nodeType": "YulLiteral",
																		"src": "11526:2:1",
																		"type": "",
																		"value": "32"
																	}
																],
																"functionName": {
																	"name": "add",
																	"nativeSrc": "11511:3:1",
																	"nodeType": "YulIdentifier",
																	"src": "11511:3:1"
																},
																"nativeSrc": "11511:18:1",
																"nodeType": "YulFunctionCall",
																"src": "11511:18:1"
															},
															"variableNames": [
																{
																	"name": "tail",
																	"nativeSrc": "11503:4:1",
																	"nodeType": "YulIdentifier",
																	"src": "11503:4:1"
																}
															]
														},
														{
															"expression": {
																"arguments": [
																	{
																		"arguments": [
																			{
																				"name": "headStart",
																				"nativeSrc": "11550:9:1",
																				"nodeType": "YulIdentifier",
																				"src": "11550:9:1"
																			},
																			{
																				"kind": "number",
																				"nativeSrc": "11561:1:1",
																				"nodeType": "YulLiteral",
																				"src": "11561:1:1",
																				"type": "",
																				"value": "0"
																			}
																		],
																		"functionName": {
																			"name": "add",
																			"nativeSrc": "11546:3:1",
																			"nodeType": "YulIdentifier",
																			"src": "11546:3:1"
																		},
																		"nativeSrc": "11546:17:1",
																		"nodeType": "YulFunctionCall",
																		"src": "11546:17:1"
																	},
																	{
																		"arguments": [
																			{
																				"name": "tail",
																				"nativeSrc": "11569:4:1",
																				"nodeType": "YulIdentifier",
																				"src": "11569:4:1"
																			},
																			{
																				"name": "headStart",
																				"nativeSrc": "11575:9:1",
																				"nodeType": "YulIdentifier",
																				"src": "11575:9:1"
																			}
																		],
																		"functionName": {
																			"name": "sub",
																			"nativeSrc": "11565:3:1",
																			"nodeType": "YulIdentifier",
																			"src": "11565:3:1"
																		},
																		"nativeSrc": "11565:20:1",
																		"nodeType": "YulFunctionCall",
																		"src": "11565:20:1"
																	}
																],
																"functionName": {
																	"name": "mstore",
																	"nativeSrc": "11539:6:1",
																	"nodeType": "YulIdentifier",
																	"src": "11539:6:1"
																},
																"nativeSrc": "11539:47:1",
																"nodeType": "YulFunctionCall",
																"src": "11539:47:1"
															},
															"nativeSrc": "11539:47:1",
															"nodeType": "YulExpressionStatement",
															"src": "11539:47:1"
														},
														{
															"nativeSrc": "11595:139:1",
															"nodeType": "YulAssignment",
															"src": "11595:139:1",
															"value": {
																"arguments": [
																	{
																		"name": "tail",
																		"nativeSrc": "11729:4:1",
																		"nodeType": "YulIdentifier",
																		"src": "11729:4:1"
																	}
																],
																"functionName": {
																	"name": "abi_encode_t_stringliteral_87ec00d18507973ffca613b667bdf0d2bdad0a4adcd1a64c2850ccae32e69f84_to_t_string_memory_ptr_fromStack",
																	"nativeSrc": "11603:124:1",
																	"nodeType": "YulIdentifier",
																	"src": "11603:124:1"
																},
																"nativeSrc": "11603:131:1",
																"nodeType": "YulFunctionCall",
																"src": "11603:131:1"
															},
															"variableNames": [
																{
																	"name": "tail",
																	"nativeSrc": "11595:4:1",
																	"nodeType": "YulIdentifier",
																	"src": "11595:4:1"
																}
															]
														}
													]
												},
												"name": "abi_encode_tuple_t_stringliteral_87ec00d18507973ffca613b667bdf0d2bdad0a4adcd1a64c2850ccae32e69f84__to_t_string_memory_ptr__fromStack_reversed",
												"nativeSrc": "11322:419:1",
												"nodeType": "YulFunctionDefinition",
												"parameters": [
													{
														"name": "headStart",
														"nativeSrc": "11473:9:1",
														"nodeType": "YulTypedName",
														"src": "11473:9:1",
														"type": ""
													}
												],
												"returnVariables": [
													{
														"name": "tail",
														"nativeSrc": "11488:4:1",
														"nodeType": "YulTypedName",
														"src": "11488:4:1",
														"type": ""
													}
												],
												"src": "11322:419:1"
											},
											{
												"body": {
													"nativeSrc": "11853:70:1",
													"nodeType": "YulBlock",
													"src": "11853:70:1",
													"statements": [
														{
															"expression": {
																"arguments": [
																	{
																		"arguments": [
																			{
																				"name": "memPtr",
																				"nativeSrc": "11875:6:1",
																				"nodeType": "YulIdentifier",
																				"src": "11875:6:1"
																			},
																			{
																				"kind": "number",
																				"nativeSrc": "11883:1:1",
																				"nodeType": "YulLiteral",
																				"src": "11883:1:1",
																				"type": "",
																				"value": "0"
																			}
																		],
																		"functionName": {
																			"name": "add",
																			"nativeSrc": "11871:3:1",
																			"nodeType": "YulIdentifier",
																			"src": "11871:3:1"
																		},
																		"nativeSrc": "11871:14:1",
																		"nodeType": "YulFunctionCall",
																		"src": "11871:14:1"
																	},
																	{
																		"hexValue": "4e6f7420616e20617574686f72697a65642070726f7669646572",
																		"kind": "string",
																		"nativeSrc": "11887:28:1",
																		"nodeType": "YulLiteral",
																		"src": "11887:28:1",
																		"type": "",
																		"value": "Not an authorized provider"
																	}
																],
																"functionName": {
																	"name": "mstore",
																	"nativeSrc": "11864:6:1",
																	"nodeType": "YulIdentifier",
																	"src": "11864:6:1"
																},
																"nativeSrc": "11864:52:1",
																"nodeType": "YulFunctionCall",
																"src": "11864:52:1"
															},
															"nativeSrc": "11864:52:1",
															"nodeType": "YulExpressionStatement",
															"src": "11864:52:1"
														}
													]
												},
												"name": "store_literal_in_memory_cde5db5023ed9e2ea499f4b0c477a15408608beaab38d406e8e4d2ae56f22472",
												"nativeSrc": "11747:176:1",
												"nodeType": "YulFunctionDefinition",
												"parameters": [
													{
														"name": "memPtr",
														"nativeSrc": "11845:6:1",
														"nodeType": "YulTypedName",
														"src": "11845:6:1",
														"type": ""
													}
												],
												"src": "11747:176:1"
											},
											{
												"body": {
													"nativeSrc": "12075:220:1",
													"nodeType": "YulBlock",
													"src": "12075:220:1",
													"statements": [
														{
															"nativeSrc": "12085:74:1",
															"nodeType": "YulAssignment",
															"src": "12085:74:1",
															"value": {
																"arguments": [
																	{
																		"name": "pos",
																		"nativeSrc": "12151:3:1",
																		"nodeType": "YulIdentifier",
																		"src": "12151:3:1"
																	},
																	{
																		"kind": "number",
																		"nativeSrc": "12156:2:1",
																		"nodeType": "YulLiteral",
																		"src": "12156:2:1",
																		"type": "",
																		"value": "26"
																	}
																],
																"functionName": {
																	"name": "array_storeLengthForEncoding_t_string_memory_ptr_fromStack",
																	"nativeSrc": "12092:58:1",
																	"nodeType": "YulIdentifier",
																	"src": "12092:58:1"
																},
																"nativeSrc": "12092:67:1",
																"nodeType": "YulFunctionCall",
																"src": "12092:67:1"
															},
															"variableNames": [
																{
																	"name": "pos",
																	"nativeSrc": "12085:3:1",
																	"nodeType": "YulIdentifier",
																	"src": "12085:3:1"
																}
															]
														},
														{
															"expression": {
																"arguments": [
																	{
																		"name": "pos",
																		"nativeSrc": "12257:3:1",
																		"nodeType": "YulIdentifier",
																		"src": "12257:3:1"
																	}
																],
																"functionName": {
																	"name": "store_literal_in_memory_cde5db5023ed9e2ea499f4b0c477a15408608beaab38d406e8e4d2ae56f22472",
																	"nativeSrc": "12168:88:1",
																	"nodeType": "YulIdentifier",
																	"src": "12168:88:1"
																},
																"nativeSrc": "12168:93:1",
																"nodeType": "YulFunctionCall",
																"src": "12168:93:1"
															},
															"nativeSrc": "12168:93:1",
															"nodeType": "YulExpressionStatement",
															"src": "12168:93:1"
														},
														{
															"nativeSrc": "12270:19:1",
															"nodeType": "YulAssignment",
															"src": "12270:19:1",
															"value": {
																"arguments": [
																	{
																		"name": "pos",
																		"nativeSrc": "12281:3:1",
																		"nodeType": "YulIdentifier",
																		"src": "12281:3:1"
																	},
																	{
																		"kind": "number",
																		"nativeSrc": "12286:2:1",
																		"nodeType": "YulLiteral",
																		"src": "12286:2:1",
																		"type": "",
																		"value": "32"
																	}
																],
																"functionName": {
																	"name": "add",
																	"nativeSrc": "12277:3:1",
																	"nodeType": "YulIdentifier",
																	"src": "12277:3:1"
																},
																"nativeSrc": "12277:12:1",
																"nodeType": "YulFunctionCall",
																"src": "12277:12:1"
															},
															"variableNames": [
																{
																	"name": "end",
																	"nativeSrc": "12270:3:1",
																	"nodeType": "YulIdentifier",
																	"src": "12270:3:1"
																}
															]
														}
													]
												},
												"name": "abi_encode_t_stringliteral_cde5db5023ed9e2ea499f4b0c477a15408608beaab38d406e8e4d2ae56f22472_to_t_string_memory_ptr_fromStack",
												"nativeSrc": "11929:366:1",
												"nodeType": "YulFunctionDefinition",
												"parameters": [
													{
														"name": "pos",
														"nativeSrc": "12063:3:1",
														"nodeType": "YulTypedName",
														"src": "12063:3:1",
														"type": ""
													}
												],
												"returnVariables": [
													{
														"name": "end",
														"nativeSrc": "12071:3:1",
														"nodeType": "YulTypedName",
														"src": "12071:3:1",
														"type": ""
													}
												],
												"src": "11929:366:1"
											},
											{
												"body": {
													"nativeSrc": "12472:248:1",
													"nodeType": "YulBlock",
													"src": "12472:248:1",
													"statements": [
														{
															"nativeSrc": "12482:26:1",
															"nodeType": "YulAssignment",
															"src": "12482:26:1",
															"value": {
																"arguments": [
																	{
																		"name": "headStart",
																		"nativeSrc": "12494:9:1",
																		"nodeType": "YulIdentifier",
																		"src": "12494:9:1"
																	},
																	{
																		"kind": "number",
																		"nativeSrc": "12505:2:1",
																		"nodeType": "YulLiteral",
																		"src": "12505:2:1",
																		"type": "",
																		"value": "32"
																	}
																],
																"functionName": {
																	"name": "add",
																	"nativeSrc": "12490:3:1",
																	"nodeType": "YulIdentifier",
																	"src": "12490:3:1"
																},
																"nativeSrc": "12490:18:1",
																"nodeType": "YulFunctionCall",
																"src": "12490:18:1"
															},
															"variableNames": [
																{
																	"name": "tail",
																	"nativeSrc": "12482:4:1",
																	"nodeType": "YulIdentifier",
																	"src": "12482:4:1"
																}
															]
														},
														{
															"expression": {
																"arguments": [
																	{
																		"arguments": [
																			{
																				"name": "headStart",
																				"nativeSrc": "12529:9:1",
																				"nodeType": "YulIdentifier",
																				"src": "12529:9:1"
																			},
																			{
																				"kind": "number",
																				"nativeSrc": "12540:1:1",
																				"nodeType": "YulLiteral",
																				"src": "12540:1:1",
																				"type": "",
																				"value": "0"
																			}
																		],
																		"functionName": {
																			"name": "add",
																			"nativeSrc": "12525:3:1",
																			"nodeType": "YulIdentifier",
																			"src": "12525:3:1"
																		},
																		"nativeSrc": "12525:17:1",
																		"nodeType": "YulFunctionCall",
																		"src": "12525:17:1"
																	},
																	{
																		"arguments": [
																			{
																				"name": "tail",
																				"nativeSrc": "12548:4:1",
																				"nodeType": "YulIdentifier",
																				"src": "12548:4:1"
																			},
																			{
																				"name": "headStart",
																				"nativeSrc": "12554:9:1",
																				"nodeType": "YulIdentifier",
																				"src": "12554:9:1"
																			}
																		],
																		"functionName": {
																			"name": "sub",
																			"nativeSrc": "12544:3:1",
																			"nodeType": "YulIdentifier",
																			"src": "12544:3:1"
																		},
																		"nativeSrc": "12544:20:1",
																		"nodeType": "YulFunctionCall",
																		"src": "12544:20:1"
																	}
																],
																"functionName": {
																	"name": "mstore",
																	"nativeSrc": "12518:6:1",
																	"nodeType": "YulIdentifier",
																	"src": "12518:6:1"
																},
																"nativeSrc": "12518:47:1",
																"nodeType": "YulFunctionCall",
																"src": "12518:47:1"
															},
															"nativeSrc": "12518:47:1",
															"nodeType": "YulExpressionStatement",
															"src": "12518:47:1"
														},
														{
															"nativeSrc": "12574:139:1",
															"nodeType": "YulAssignment",
															"src": "12574:139:1",
															"value": {
																"arguments": [
																	{
																		"name": "tail",
																		"nativeSrc": "12708:4:1",
																		"nodeType": "YulIdentifier",
																		"src": "12708:4:1"
																	}
																],
																"functionName": {
																	"name": "abi_encode_t_stringliteral_cde5db5023ed9e2ea499f4b0c477a15408608beaab38d406e8e4d2ae56f22472_to_t_string_memory_ptr_fromStack",
																	"nativeSrc": "12582:124:1",
																	"nodeType": "YulIdentifier",
																	"src": "12582:124:1"
																},
																"nativeSrc": "12582:131:1",
																"nodeType": "YulFunctionCall",
																"src": "12582:131:1"
															},
															"variableNames": [
																{
																	"name": "tail",
																	"nativeSrc": "12574:4:1",
																	"nodeType": "YulIdentifier",
																	"src": "12574:4:1"
																}
															]
														}
													]
												},
												"name": "abi_encode_tuple_t_stringliteral_cde5db5023ed9e2ea499f4b0c477a15408608beaab38d406e8e4d2ae56f22472__to_t_string_memory_ptr__fromStack_reversed",
												"nativeSrc": "12301:419:1",
												"nodeType": "YulFunctionDefinition",
												"parameters": [
													{
														"name": "headStart",
														"nativeSrc": "12452:9:1",
														"nodeType": "YulTypedName",
														"src": "12452:9:1",
														"type": ""
													}
												],
												"returnVariables": [
													{
														"name": "tail",
														"nativeSrc": "12467:4:1",
														"nodeType": "YulTypedName",
														"src": "12467:4:1",
														"type": ""
													}
												],
												"src": "12301:419:1"
											},
											{
												"body": {
													"nativeSrc": "12754:152:1",
													"nodeType": "YulBlock",
													"src": "12754:152:1",
													"statements": [
														{
															"expression": {
																"arguments": [
																	{
																		"kind": "number",
																		"nativeSrc": "12771:1:1",
																		"nodeType": "YulLiteral",
																		"src": "12771:1:1",
																		"type": "",
																		"value": "0"
																	},
																	{
																		"kind": "number",
																		"nativeSrc": "12774:77:1",
																		"nodeType": "YulLiteral",
																		"src": "12774:77:1",
																		"type": "",
																		"value": "35408467139433450592217433187231851964531694900788300625387963629091585785856"
																	}
																],
																"functionName": {
																	"name": "mstore",
																	"nativeSrc": "12764:6:1",
																	"nodeType": "YulIdentifier",
																	"src": "12764:6:1"
																},
																"nativeSrc": "12764:88:1",
																"nodeType": "YulFunctionCall",
																"src": "12764:88:1"
															},
															"nativeSrc": "12764:88:1",
															"nodeType": "YulExpressionStatement",
															"src": "12764:88:1"
														},
														{
															"expression": {
																"arguments": [
																	{
																		"kind": "number",
																		"nativeSrc": "12868:1:1",
																		"nodeType": "YulLiteral",
																		"src": "12868:1:1",
																		"type": "",
																		"value": "4"
																	},
																	{
																		"kind": "number",
																		"nativeSrc": "12871:4:1",
																		"nodeType": "YulLiteral",
																		"src": "12871:4:1",
																		"type": "",
																		"value": "0x11"
																	}
																],
																"functionName": {
																	"name": "mstore",
																	"nativeSrc": "12861:6:1",
																	"nodeType": "YulIdentifier",
																	"src": "12861:6:1"
																},
																"nativeSrc": "12861:15:1",
																"nodeType": "YulFunctionCall",
																"src": "12861:15:1"
															},
															"nativeSrc": "12861:15:1",
															"nodeType": "YulExpressionStatement",
															"src": "12861:15:1"
														},
														{
															"expression": {
																"arguments": [
																	{
																		"kind": "number",
																		"nativeSrc": "12892:1:1",
																		"nodeType": "YulLiteral",
																		"src": "12892:1:1",
																		"type": "",
																		"value": "0"
																	},
																	{
																		"kind": "number",
																		"nativeSrc": "12895:4:1",
																		"nodeType": "YulLiteral",
																		"src": "12895:4:1",
																		"type": "",
																		"value": "0x24"
																	}
																],
																"functionName": {
																	"name": "revert",
																	"nativeSrc": "12885:6:1",
																	"nodeType": "YulIdentifier",
																	"src": "12885:6:1"
																},
																"nativeSrc": "12885:15:1",
																"nodeType": "YulFunctionCall",
																"src": "12885:15:1"
															},
															"nativeSrc": "12885:15:1",
															"nodeType": "YulExpressionStatement",
															"src": "12885:15:1"
														}
													]
												},
												"name": "panic_error_0x11",
												"nativeSrc": "12726:180:1",
												"nodeType": "YulFunctionDefinition",
												"src": "12726:180:1"
											},
											{
												"body": {
													"nativeSrc": "12956:147:1",
													"nodeType": "YulBlock",
													"src": "12956:147:1",
													"statements": [
														{
															"nativeSrc": "12966:25:1",
															"nodeType": "YulAssignment",
															"src": "12966:25:1",
															"value": {
																"arguments": [
																	{
																		"name": "x",
																		"nativeSrc": "12989:1:1",
																		"nodeType": "YulIdentifier",
																		"src": "12989:1:1"
																	}
																],
																"functionName": {
																	"name": "cleanup_t_uint256",
																	"nativeSrc": "12971:17:1",
																	"nodeType": "YulIdentifier",
																	"src": "12971:17:1"
																},
																"nativeSrc": "12971:20:1",
																"nodeType": "YulFunctionCall",
																"src": "12971:20:1"
															},
															"variableNames": [
																{
																	"name": "x",
																	"nativeSrc": "12966:1:1",
																	"nodeType": "YulIdentifier",
																	"src": "12966:1:1"
																}
															]
														},
														{
															"nativeSrc": "13000:25:1",
															"nodeType": "YulAssignment",
															"src": "13000:25:1",
															"value": {
																"arguments": [
																	{
																		"name": "y",
																		"nativeSrc": "13023:1:1",
																		"nodeType": "YulIdentifier",
																		"src": "13023:1:1"
																	}
																],
																"functionName": {
																	"name": "cleanup_t_uint256",
																	"nativeSrc": "13005:17:1",
																	"nodeType": "YulIdentifier",
																	"src": "13005:17:1"
																},
																"nativeSrc": "13005:20:1",
																"nodeType": "YulFunctionCall",
																"src": "13005:20:1"
															},
															"variableNames": [
																{
																	"name": "y",
																	"nativeSrc": "13000:1:1",
																	"nodeType": "YulIdentifier",
																	"src": "13000:1:1"
																}
															]
														},
														{
															"nativeSrc": "13034:16:1",
															"nodeType": "YulAssignment",
															"src": "13034:16:1",
															"value": {
																"arguments": [
																	{
																		"name": "x",
																		"nativeSrc": "13045:1:1",
																		"nodeType": "YulIdentifier",
																		"src": "13045:1:1"
																	},
																	{
																		"name": "y",
																		"nativeSrc": "13048:1:1",
																		"nodeType": "YulIdentifier",
																		"src": "13048:1:1"
																	}
																],
																"functionName": {
																	"name": "add",
																	"nativeSrc": "13041:3:1",
																	"nodeType": "YulIdentifier",
																	"src": "13041:3:1"
																},
																"nativeSrc": "13041:9:1",
																"nodeType": "YulFunctionCall",
																"src": "13041:9:1"
															},
															"variableNames": [
																{
																	"name": "sum",
																	"nativeSrc": "13034:3:1",
																	"nodeType": "YulIdentifier",
																	"src": "13034:3:1"
																}
															]
														},
														{
															"body": {
																"nativeSrc": "13074:22:1",
																"nodeType": "YulBlock",
																"src": "13074:22:1",
																"statements": [
																	{
																		"expression": {
																			"arguments": [],
																			"functionName": {
																				"name": "panic_error_0x11",
																				"nativeSrc": "13076:16:1",
																				"nodeType": "YulIdentifier",
																				"src": "13076:16:1"
																			},
																			"nativeSrc": "13076:18:1",
																			"nodeType": "YulFunctionCall",
																			"src": "13076:18:1"
																		},
																		"nativeSrc": "13076:18:1",
																		"nodeType": "YulExpressionStatement",
																		"src": "13076:18:1"
																	}
																]
															},
															"condition": {
																"arguments": [
																	{
																		"name": "x",
																		"nativeSrc": "13066:1:1",
																		"nodeType": "YulIdentifier",
																		"src": "13066:1:1"
																	},
																	{
																		"name": "sum",
																		"nativeSrc": "13069:3:1",
																		"nodeType": "YulIdentifier",
																		"src": "13069:3:1"
																	}
																],
																"functionName": {
																	"name": "gt",
																	"nativeSrc": "13063:2:1",
																	"nodeType": "YulIdentifier",
																	"src": "13063:2:1"
																},
																"nativeSrc": "13063:10:1",
																"nodeType": "YulFunctionCall",
																"src": "13063:10:1"
															},
															"nativeSrc": "13060:36:1",
															"nodeType": "YulIf",
															"src": "13060:36:1"
														}
													]
												},
												"name": "checked_add_t_uint256",
												"nativeSrc": "12912:191:1",
												"nodeType": "YulFunctionDefinition",
												"parameters": [
													{
														"name": "x",
														"nativeSrc": "12943:1:1",
														"nodeType": "YulTypedName",
														"src": "12943:1:1",
														"type": ""
													},
													{
														"name": "y",
														"nativeSrc": "12946:1:1",
														"nodeType": "YulTypedName",
														"src": "12946:1:1",
														"type": ""
													}
												],
												"returnVariables": [
													{
														"name": "sum",
														"nativeSrc": "12952:3:1",
														"nodeType": "YulTypedName",
														"src": "12952:3:1",
														"type": ""
													}
												],
												"src": "12912:191:1"
											},
											{
												"body": {
													"nativeSrc": "13137:152:1",
													"nodeType": "YulBlock",
													"src": "13137:152:1",
													"statements": [
														{
															"expression": {
																"arguments": [
																	{
																		"kind": "number",
																		"nativeSrc": "13154:1:1",
																		"nodeType": "YulLiteral",
																		"src": "13154:1:1",
																		"type": "",
																		"value": "0"
																	},
																	{
																		"kind": "number",
																		"nativeSrc": "13157:77:1",
																		"nodeType": "YulLiteral",
																		"src": "13157:77:1",
																		"type": "",
																		"value": "35408467139433450592217433187231851964531694900788300625387963629091585785856"
																	}
																],
																"functionName": {
																	"name": "mstore",
																	"nativeSrc": "13147:6:1",
																	"nodeType": "YulIdentifier",
																	"src": "13147:6:1"
																},
																"nativeSrc": "13147:88:1",
																"nodeType": "YulFunctionCall",
																"src": "13147:88:1"
															},
															"nativeSrc": "13147:88:1",
															"nodeType": "YulExpressionStatement",
															"src": "13147:88:1"
														},
														{
															"expression": {
																"arguments": [
																	{
																		"kind": "number",
																		"nativeSrc": "13251:1:1",
																		"nodeType": "YulLiteral",
																		"src": "13251:1:1",
																		"type": "",
																		"value": "4"
																	},
																	{
																		"kind": "number",
																		"nativeSrc": "13254:4:1",
																		"nodeType": "YulLiteral",
																		"src": "13254:4:1",
																		"type": "",
																		"value": "0x22"
																	}
																],
																"functionName": {
																	"name": "mstore",
																	"nativeSrc": "13244:6:1",
																	"nodeType": "YulIdentifier",
																	"src": "13244:6:1"
																},
																"nativeSrc": "13244:15:1",
																"nodeType": "YulFunctionCall",
																"src": "13244:15:1"
															},
															"nativeSrc": "13244:15:1",
															"nodeType": "YulExpressionStatement",
															"src": "13244:15:1"
														},
														{
															"expression": {
																"arguments": [
																	{
																		"kind": "number",
																		"nativeSrc": "13275:1:1",
																		"nodeType": "YulLiteral",
																		"src": "13275:1:1",
																		"type": "",
																		"value": "0"
																	},
																	{
																		"kind": "number",
																		"nativeSrc": "13278:4:1",
																		"nodeType": "YulLiteral",
																		"src": "13278:4:1",
																		"type": "",
																		"value": "0x24"
																	}
																],
																"functionName": {
																	"name": "revert",
																	"nativeSrc": "13268:6:1",
																	"nodeType": "YulIdentifier",
																	"src": "13268:6:1"
																},
																"nativeSrc": "13268:15:1",
																"nodeType": "YulFunctionCall",
																"src": "13268:15:1"
															},
															"nativeSrc": "13268:15:1",
															"nodeType": "YulExpressionStatement",
															"src": "13268:15:1"
														}
													]
												},
												"name": "panic_error_0x22",
												"nativeSrc": "13109:180:1",
												"nodeType": "YulFunctionDefinition",
												"src": "13109:180:1"
											},
											{
												"body": {
													"nativeSrc": "13346:269:1",
													"nodeType": "YulBlock",
													"src": "13346:269:1",
													"statements": [
														{
															"nativeSrc": "13356:22:1",
															"nodeType": "YulAssignment",
															"src": "13356:22:1",
															"value": {
																"arguments": [
																	{
																		"name": "data",
																		"nativeSrc": "13370:4:1",
																		"nodeType": "YulIdentifier",
																		"src": "13370:4:1"
																	},
																	{
																		"kind": "number",
																		"nativeSrc": "13376:1:1",
																		"nodeType": "YulLiteral",
																		"src": "13376:1:1",
																		"type": "",
																		"value": "2"
																	}
																],
																"functionName": {
																	"name": "div",
																	"nativeSrc": "13366:3:1",
																	"nodeType": "YulIdentifier",
																	"src": "13366:3:1"
																},
																"nativeSrc": "13366:12:1",
																"nodeType": "YulFunctionCall",
																"src": "13366:12:1"
															},
															"variableNames": [
																{
																	"name": "length",
																	"nativeSrc": "13356:6:1",
																	"nodeType": "YulIdentifier",
																	"src": "13356:6:1"
																}
															]
														},
														{
															"nativeSrc": "13387:38:1",
															"nodeType": "YulVariableDeclaration",
															"src": "13387:38:1",
															"value": {
																"arguments": [
																	{
																		"name": "data",
																		"nativeSrc": "13417:4:1",
																		"nodeType": "YulIdentifier",
																		"src": "13417:4:1"
																	},
																	{
																		"kind": "number",
																		"nativeSrc": "13423:1:1",
																		"nodeType": "YulLiteral",
																		"src": "13423:1:1",
																		"type": "",
																		"value": "1"
																	}
																],
																"functionName": {
																	"name": "and",
																	"nativeSrc": "13413:3:1",
																	"nodeType": "YulIdentifier",
																	"src": "13413:3:1"
																},
																"nativeSrc": "13413:12:1",
																"nodeType": "YulFunctionCall",
																"src": "13413:12:1"
															},
															"variables": [
																{
																	"name": "outOfPlaceEncoding",
																	"nativeSrc": "13391:18:1",
																	"nodeType": "YulTypedName",
																	"src": "13391:18:1",
																	"type": ""
																}
															]
														},
														{
															"body": {
																"nativeSrc": "13464:51:1",
																"nodeType": "YulBlock",
																"src": "13464:51:1",
																"statements": [
																	{
																		"nativeSrc": "13478:27:1",
																		"nodeType": "YulAssignment",
																		"src": "13478:27:1",
																		"value": {
																			"arguments": [
																				{
																					"name": "length",
																					"nativeSrc": "13492:6:1",
																					"nodeType": "YulIdentifier",
																					"src": "13492:6:1"
																				},
																				{
																					"kind": "number",
																					"nativeSrc": "13500:4:1",
																					"nodeType": "YulLiteral",
																					"src": "13500:4:1",
																					"type": "",
																					"value": "0x7f"
																				}
																			],
																			"functionName": {
																				"name": "and",
																				"nativeSrc": "13488:3:1",
																				"nodeType": "YulIdentifier",
																				"src": "13488:3:1"
																			},
																			"nativeSrc": "13488:17:1",
																			"nodeType": "YulFunctionCall",
																			"src": "13488:17:1"
																		},
																		"variableNames": [
																			{
																				"name": "length",
																				"nativeSrc": "13478:6:1",
																				"nodeType": "YulIdentifier",
																				"src": "13478:6:1"
																			}
																		]
																	}
																]
															},
															"condition": {
																"arguments": [
																	{
																		"name": "outOfPlaceEncoding",
																		"nativeSrc": "13444:18:1",
																		"nodeType": "YulIdentifier",
																		"src": "13444:18:1"
																	}
																],
																"functionName": {
																	"name": "iszero",
																	"nativeSrc": "13437:6:1",
																	"nodeType": "YulIdentifier",
																	"src": "13437:6:1"
																},
																"nativeSrc": "13437:26:1",
																"nodeType": "YulFunctionCall",
																"src": "13437:26:1"
															},
															"nativeSrc": "13434:81:1",
															"nodeType": "YulIf",
															"src": "13434:81:1"
														},
														{
															"body": {
																"nativeSrc": "13567:42:1",
																"nodeType": "YulBlock",
																"src": "13567:42:1",
																"statements": [
																	{
																		"expression": {
																			"arguments": [],
																			"functionName": {
																				"name": "panic_error_0x22",
																				"nativeSrc": "13581:16:1",
																				"nodeType": "YulIdentifier",
																				"src": "13581:16:1"
																			},
																			"nativeSrc": "13581:18:1",
																			"nodeType": "YulFunctionCall",
																			"src": "13581:18:1"
																		},
																		"nativeSrc": "13581:18:1",
																		"nodeType": "YulExpressionStatement",
																		"src": "13581:18:1"
																	}
																]
															},
															"condition": {
																"arguments": [
																	{
																		"name": "outOfPlaceEncoding",
																		"nativeSrc": "13531:18:1",
																		"nodeType": "YulIdentifier",
																		"src": "13531:18:1"
																	},
																	{
																		"arguments": [
																			{
																				"name": "length",
																				"nativeSrc": "13554:6:1",
																				"nodeType": "YulIdentifier",
																				"src": "13554:6:1"
																			},
																			{
																				"kind": "number",
																				"nativeSrc": "13562:2:1",
																				"nodeType": "YulLiteral",
																				"src": "13562:2:1",
																				"type": "",
																				"value": "32"
																			}
																		],
																		"functionName": {
																			"name": "lt",
																			"nativeSrc": "13551:2:1",
																			"nodeType": "YulIdentifier",
																			"src": "13551:2:1"
																		},
																		"nativeSrc": "13551:14:1",
																		"nodeType": "YulFunctionCall",
																		"src": "13551:14:1"
																	}
																],
																"functionName": {
																	"name": "eq",
																	"nativeSrc": "13528:2:1",
																	"nodeType": "YulIdentifier",
																	"src": "13528:2:1"
																},
																"nativeSrc": "13528:38:1",
																"nodeType": "YulFunctionCall",
																"src": "13528:38:1"
															},
															"nativeSrc": "13525:84:1",
															"nodeType": "YulIf",
															"src": "13525:84:1"
														}
													]
												},
												"name": "extract_byte_array_length",
												"nativeSrc": "13295:320:1",
												"nodeType": "YulFunctionDefinition",
												"parameters": [
													{
														"name": "data",
														"nativeSrc": "13330:4:1",
														"nodeType": "YulTypedName",
														"src": "13330:4:1",
														"type": ""
													}
												],
												"returnVariables": [
													{
														"name": "length",
														"nativeSrc": "13339:6:1",
														"nodeType": "YulTypedName",
														"src": "13339:6:1",
														"type": ""
													}
												],
												"src": "13295:320:1"
											},
											{
												"body": {
													"nativeSrc": "13675:87:1",
													"nodeType": "YulBlock",
													"src": "13675:87:1",
													"statements": [
														{
															"nativeSrc": "13685:11:1",
															"nodeType": "YulAssignment",
															"src": "13685:11:1",
															"value": {
																"name": "ptr",
																"nativeSrc": "13693:3:1",
																"nodeType": "YulIdentifier",
																"src": "13693:3:1"
															},
															"variableNames": [
																{
																	"name": "data",
																	"nativeSrc": "13685:4:1",
																	"nodeType": "YulIdentifier",
																	"src": "13685:4:1"
																}
															]
														},
														{
															"expression": {
																"arguments": [
																	{
																		"kind": "number",
																		"nativeSrc": "13713:1:1",
																		"nodeType": "YulLiteral",
																		"src": "13713:1:1",
																		"type": "",
																		"value": "0"
																	},
																	{
																		"name": "ptr",
																		"nativeSrc": "13716:3:1",
																		"nodeType": "YulIdentifier",
																		"src": "13716:3:1"
																	}
																],
																"functionName": {
																	"name": "mstore",
																	"nativeSrc": "13706:6:1",
																	"nodeType": "YulIdentifier",
																	"src": "13706:6:1"
																},
																"nativeSrc": "13706:14:1",
																"nodeType": "YulFunctionCall",
																"src": "13706:14:1"
															},
															"nativeSrc": "13706:14:1",
															"nodeType": "YulExpressionStatement",
															"src": "13706:14:1"
														},
														{
															"nativeSrc": "13729:26:1",
															"nodeType": "YulAssignment",
															"src": "13729:26:1",
															"value": {
																"arguments": [
																	{
																		"kind": "number",
																		"nativeSrc": "13747:1:1",
																		"nodeType": "YulLiteral",
																		"src": "13747:1:1",
																		"type": "",
																		"value": "0"
																	},
																	{
																		"kind": "number",
																		"nativeSrc": "13750:4:1",
																		"nodeType": "YulLiteral",
																		"src": "13750:4:1",
																		"type": "",
																		"value": "0x20"
																	}
																],
																"functionName": {
																	"name": "keccak256",
																	"nativeSrc": "13737:9:1",
																	"nodeType": "YulIdentifier",
																	"src": "13737:9:1"
																},
																"nativeSrc": "13737:18:1",
																"nodeType": "YulFunctionCall",
																"src": "13737:18:1"
															},
															"variableNames": [
																{
																	"name": "data",
																	"nativeSrc": "13729:4:1",
																	"nodeType": "YulIdentifier",
																	"src": "13729:4:1"
																}
															]
														}
													]
												},
												"name": "array_dataslot_t_string_storage",
												"nativeSrc": "13621:141:1",
												"nodeType": "YulFunctionDefinition",
												"parameters": [
													{
														"name": "ptr",
														"nativeSrc": "13662:3:1",
														"nodeType": "YulTypedName",
														"src": "13662:3:1",
														"type": ""
													}
												],
												"returnVariables": [
													{
														"name": "data",
														"nativeSrc": "13670:4:1",
														"nodeType": "YulTypedName",
														"src": "13670:4:1",
														"type": ""
													}
												],
												"src": "13621:141:1"
											},
											{
												"body": {
													"nativeSrc": "13812:49:1",
													"nodeType": "YulBlock",
													"src": "13812:49:1",
													"statements": [
														{
															"nativeSrc": "13822:33:1",
															"nodeType": "YulAssignment",
															"src": "13822:33:1",
															"value": {
																"arguments": [
																	{
																		"arguments": [
																			{
																				"name": "value",
																				"nativeSrc": "13840:5:1",
																				"nodeType": "YulIdentifier",
																				"src": "13840:5:1"
																			},
																			{
																				"kind": "number",
																				"nativeSrc": "13847:2:1",
																				"nodeType": "YulLiteral",
																				"src": "13847:2:1",
																				"type": "",
																				"value": "31"
																			}
																		],
																		"functionName": {
																			"name": "add",
																			"nativeSrc": "13836:3:1",
																			"nodeType": "YulIdentifier",
																			"src": "13836:3:1"
																		},
																		"nativeSrc": "13836:14:1",
																		"nodeType": "YulFunctionCall",
																		"src": "13836:14:1"
																	},
																	{
																		"kind": "number",
																		"nativeSrc": "13852:2:1",
																		"nodeType": "YulLiteral",
																		"src": "13852:2:1",
																		"type": "",
																		"value": "32"
																	}
																],
																"functionName": {
																	"name": "div",
																	"nativeSrc": "13832:3:1",
																	"nodeType": "YulIdentifier",
																	"src": "13832:3:1"
																},
																"nativeSrc": "13832:23:1",
																"nodeType": "YulFunctionCall",
																"src": "13832:23:1"
															},
															"variableNames": [
																{
																	"name": "result",
																	"nativeSrc": "13822:6:1",
																	"nodeType": "YulIdentifier",
																	"src": "13822:6:1"
																}
															]
														}
													]
												},
												"name": "divide_by_32_ceil",
												"nativeSrc": "13768:93:1",
												"nodeType": "YulFunctionDefinition",
												"parameters": [
													{
														"name": "value",
														"nativeSrc": "13795:5:1",
														"nodeType": "YulTypedName",
														"src": "13795:5:1",
														"type": ""
													}
												],
												"returnVariables": [
													{
														"name": "result",
														"nativeSrc": "13805:6:1",
														"nodeType": "YulTypedName",
														"src": "13805:6:1",
														"type": ""
													}
												],
												"src": "13768:93:1"
											},
											{
												"body": {
													"nativeSrc": "13920:54:1",
													"nodeType": "YulBlock",
													"src": "13920:54:1",
													"statements": [
														{
															"nativeSrc": "13930:37:1",
															"nodeType": "YulAssignment",
															"src": "13930:37:1",
															"value": {
																"arguments": [
																	{
																		"name": "bits",
																		"nativeSrc": "13955:4:1",
																		"nodeType": "YulIdentifier",
																		"src": "13955:4:1"
																	},
																	{
																		"name": "value",
																		"nativeSrc": "13961:5:1",
																		"nodeType": "YulIdentifier",
																		"src": "13961:5:1"
																	}
																],
																"functionName": {
																	"name": "shl",
																	"nativeSrc": "13951:3:1",
																	"nodeType": "YulIdentifier",
																	"src": "13951:3:1"
																},
																"nativeSrc": "13951:16:1",
																"nodeType": "YulFunctionCall",
																"src": "13951:16:1"
															},
															"variableNames": [
																{
																	"name": "newValue",
																	"nativeSrc": "13930:8:1",
																	"nodeType": "YulIdentifier",
																	"src": "13930:8:1"
																}
															]
														}
													]
												},
												"name": "shift_left_dynamic",
												"nativeSrc": "13867:107:1",
												"nodeType": "YulFunctionDefinition",
												"parameters": [
													{
														"name": "bits",
														"nativeSrc": "13895:4:1",
														"nodeType": "YulTypedName",
														"src": "13895:4:1",
														"type": ""
													},
													{
														"name": "value",
														"nativeSrc": "13901:5:1",
														"nodeType": "YulTypedName",
														"src": "13901:5:1",
														"type": ""
													}
												],
												"returnVariables": [
													{
														"name": "newValue",
														"nativeSrc": "13911:8:1",
														"nodeType": "YulTypedName",
														"src": "13911:8:1",
														"type": ""
													}
												],
												"src": "13867:107:1"
											},
											{
												"body": {
													"nativeSrc": "14056:317:1",
													"nodeType": "YulBlock",
													"src": "14056:317:1",
													"statements": [
														{
															"nativeSrc": "14066:35:1",
															"nodeType": "YulVariableDeclaration",
															"src": "14066:35:1",
															"value": {
																"arguments": [
																	{
																		"name": "shiftBytes",
																		"nativeSrc": "14087:10:1",
																		"nodeType": "YulIdentifier",
																		"src": "14087:10:1"
																	},
																	{
																		"kind": "number",
																		"nativeSrc": "14099:1:1",
																		"nodeType": "YulLiteral",
																		"src": "14099:1:1",
																		"type": "",
																		"value": "8"
																	}
																],
																"functionName": {
																	"name": "mul",
																	"nativeSrc": "14083:3:1",
																	"nodeType": "YulIdentifier",
																	"src": "14083:3:1"
																},
																"nativeSrc": "14083:18:1",
																"nodeType": "YulFunctionCall",
																"src": "14083:18:1"
															},
															"variables": [
																{
																	"name": "shiftBits",
																	"nativeSrc": "14070:9:1",
																	"nodeType": "YulTypedName",
																	"src": "14070:9:1",
																	"type": ""
																}
															]
														},
														{
															"nativeSrc": "14110:109:1",
															"nodeType": "YulVariableDeclaration",
															"src": "14110:109:1",
															"value": {
																"arguments": [
																	{
																		"name": "shiftBits",
																		"nativeSrc": "14141:9:1",
																		"nodeType": "YulIdentifier",
																		"src": "14141:9:1"
																	},
																	{
																		"kind": "number",
																		"nativeSrc": "14152:66:1",
																		"nodeType": "YulLiteral",
																		"src": "14152:66:1",
																		"type": "",
																		"value": "0xffffffffffffffffffffffffffffffffffffffffffffffffffffffffffffffff"
																	}
																],
																"functionName": {
																	"name": "shift_left_dynamic",
																	"nativeSrc": "14122:18:1",
																	"nodeType": "YulIdentifier",
																	"src": "14122:18:1"
																},
																"nativeSrc": "14122:97:1",
																"nodeType": "YulFunctionCall",
																"src": "14122:97:1"
															},
															"variables": [
																{
																	"name": "mask",
[truncated: 602,596 more chars]
