# Supplementary material for: Blockchain enabled policy-based access control mechanism to restrict unauthorized access to electronic health records
Source: PeerJ Comput Sci. 2025 Jan 23;11:e2647. doi: 10.7717/peerj-cs.2647 (PMC11784709; doi:10.7717/peerj-cs.2647)
Supplement: Supplemental Information 1 [file peerj-cs-11-2647-s001.zip › artifacts/HealthcareRecords_metadata.json]

{
	"compiler": {
		"version": "0.8.26+commit.8a97fa7a"
	},
	"language": "Solidity",
	"output": {
		"abi": [
			{
				"inputs": [],
				"stateMutability": "nonpayable",
				"type": "constructor"
			},
			{
				"inputs": [
					{
						"internalType": "uint256",
						"name": "patientID",
						"type": "uint256"
					},
					{
						"internalType": "string",
						"name": "patientName",
						"type": "string"
					},
					{
						"internalType": "string",
						"name": "diagnosis",
						"type": "string"
					},
					{
						"internalType": "string",
						"name": "treatment",
						"type": "string"
					}
				],
				"name": "addRecord",
				"outputs": [],
				"stateMutability": "nonpayable",
				"type": "function"
			},
			{
				"inputs": [
					{
						"internalType": "address",
						"name": "provider",
						"type": "address"
					}
				],
				"name": "authorizeProvider",
				"outputs": [],
				"stateMutability": "nonpayable",
				"type": "function"
			},
			{
				"inputs": [],
				"name": "getOwner",
				"outputs": [
					{
						"internalType": "address",
						"name": "",
						"type": "address"
					}
				],
				"stateMutability": "view",
				"type": "function"
			},
			{
				"inputs": [
					{
						"internalType": "uint256",
						"name": "patientID",
						"type": "uint256"
					}
				],
				"name": "getPatientRecords",
				"outputs": [
					{
						"components": [
							{
								"internalType": "uint256",
								"name": "recordID",
								"type": "uint256"
							},
							{
								"internalType": "string",
								"name": "patientName",
								"type": "string"
							},
							{
								"internalType": "string",
								"name": "diagnosis",
								"type": "string"
							},
							{
								"internalType": "string",
								"name": "treatment",
								"type": "string"
							},
							{
								"internalType": "uint256",
								"name": "timestamp",
								"type": "uint256"
							}
						],
						"internalType": "struct HealthcareRecords.Record[]",
						"name": "",
						"type": "tuple[]"
					}
				],
				"stateMutability": "view",
				"type": "function"
			}
		],
		"devdoc": {
			"kind": "dev",
			"methods": {},
			"version": 1
		},
		"userdoc": {
			"kind": "user",
			"methods": {},
			"version": 1
		}
	},
	"settings": {
		"compilationTarget": {
			"Healthcare.sol": "HealthcareRecords"
		},
		"evmVersion": "cancun",
		"libraries": {},
		"metadata": {
			"bytecodeHash": "ipfs"
		},
		"optimizer": {
			"enabled": false,
			"runs": 200
		},
		"remappings": []
	},
	"sources": {
		"Healthcare.sol": {
			"keccak256": "0x53ad4835763a3026ebce20dbe5bba2d5fe7b6337988e22fabea1855d0c3539c3",
			"license": "MIT",
			"urls": [
				"bzz-raw://56426838c9ce3aee5f2c0ceea1a3a7fef20388e46d831bb0c82db86b1a088521",
				"dweb:/ipfs/QmY4bq5Rz9pfb6RGwi7kbM5aZJJadDkKtg7S5wSYX2Mi9Q"
			]
		}
	},
	"version": 1
}
