# Supplementary material for: Blockchain enabled policy-based access control mechanism to restrict unauthorized access to electronic health records
Source: PeerJ Comput Sci. 2025 Jan 23;11:e2647. doi: 10.7717/peerj-cs.2647 (PMC11784709; doi:10.7717/peerj-cs.2647)
Supplement: Supplemental Information 1 [file peerj-cs-11-2647-s001.zip › artifacts/HealthcareRecords.json]

{
	"deploy": {
		"VM:-": {
			"linkReferences": {},
			"autoDeployLib": true
		},
		"main:1": {
			"linkReferences": {},
			"autoDeployLib": true
		},
		"ropsten:3": {
			"linkReferences": {},
			"autoDeployLib": true
		},
		"rinkeby:4": {
			"linkReferences": {},
			"autoDeployLib": true
		},
		"kovan:42": {
			"linkReferences": {},
			"autoDeployLib": true
		},
		"goerli:5": {
			"linkReferences": {},
			"autoDeployLib": true
		},
		"Custom": {
			"linkReferences": {},
			"autoDeployLib": true
		}
	},
	"data": {
		"bytecode": {
			"functionDebugData": {
				"@_57": {
					"entryPoint": null,
					"id": 57,
					"parameterSlots": 0,
					"returnSlots": 0
				}
			},
			"generatedSources": [],
			"linkReferences": {},
			"object": "6080604052348015600e575f80fd5b50335f806101000a81548173ffffffffffffffffffffffffffffffffffffffff021916908373ffffffffffffffffffffffffffffffffffffffff160217905550610f408061005b5f395ff3fe608060405234801561000f575f80fd5b506004361061004a575f3560e01c8063112ea2621461004e5780631a08a3481461006a578063893d20e814610086578063dce7e843146100a4575b5f80fd5b6100686004803603810190610063919061066b565b6100d4565b005b610084600480360381019061007f9190610805565b6101b9565b005b61008e610320565b60405161009b91906108cc565b60405180910390f35b6100be60048036038101906100b991906108e5565b610347565b6040516100cb9190610abb565b60405180910390f35b5f8054906101000a900473ffffffffffffffffffffffffffffffffffffffff1673ffffffffffffffffffffffffffffffffffffffff163373ffffffffffffffffffffffffffffffffffffffff1614610161576040517f08c379a000000000000000000000000000000000000000000000000000000000815260040161015890610b5b565b60405180910390fd5b600160025f8373ffffffffffffffffffffffffffffffffffffffff1673ffffffffffffffffffffffffffffffffffffffff1681526020019081526020015f205f6101000a81548160ff02191690831515021790555050565b60025f3373ffffffffffffffffffffffffffffffffffffffff1673ffffffffffffffffffffffffffffffffffffffff1681526020019081526020015f205f9054906101000a900460ff16610242576040517f08c379a000000000000000000000000000000000000000000000000000000000815260040161023990610bc3565b60405180910390fd5b5f6001805f8781526020019081526020015f20805490506102639190610c0e565b905060015f8681526020019081526020015f206040518060a0016040528083815260200186815260200185815260200184815260200142815250908060018154018082558091505060019003905f5260205f2090600502015f909190919091505f820151815f015560208201518160010190816102e09190610e3b565b5060408201518160020190816102f69190610e3b565b50606082015181600301908161030c9190610e3b565b506080820151816004015550505050505050565b5f805f9054906101000a900473ffffffffffffffffffffffffffffffffffffffff16905090565b606060025f3373ffffffffffffffffffffffffffffffffffffffff1673ffffffffffffffffffffffffffffffffffffffff1681526020019081526020015f205f9054906101000a900460ff166103d2576040517f08c379a00000000000000000000000000000000000000000000000000000000081526004016103c990610bc3565b60405180910390fd5b60015f8381526020019081526020015f20805480602002602001604051908101604052809291908181526020015f905b828210156105f5578382905f5260205f2090600502016040518060a00160405290815f820154815260200160018201805461043c90610c6e565b80601f016020809104026020016040519081016040528092919081815260200182805461046890610c6e565b80156104b35780601f1061048a576101008083540402835291602001916104b3565b820191905f5260205f20905b81548152906001019060200180831161049657829003601f168201915b505050505081526020016002820180546104cc90610c6e565b80601f01602080910402602001604051908101604052809291908181526020018280546104f890610c6e565b80156105435780601f1061051a57610100808354040283529160200191610543565b820191905f5260205f20905b81548152906001019060200180831161052657829003601f168201915b5050505050815260200160038201805461055c90610c6e565b80601f016020809104026020016040519081016040528092919081815260200182805461058890610c6e565b80156105d35780601f106105aa576101008083540402835291602001916105d3565b820191905f5260205f20905b8154815290600101906020018083116105b657829003601f168201915b5050505050815260200160048201548152505081526020019060010190610402565b505050509050919050565b5f604051905090565b5f80fd5b5f80fd5b5f73ffffffffffffffffffffffffffffffffffffffff82169050919050565b5f61063a82610611565b9050919050565b61064a81610630565b8114610654575f80fd5b50565b5f8135905061066581610641565b92915050565b5f602082840312156106805761067f610609565b5b5f61068d84828501610657565b91505092915050565b5f819050919050565b6106a881610696565b81146106b2575f80fd5b50565b5f813590506106c38161069f565b92915050565b5f80fd5b5f80fd5b5f601f19601f8301169050919050565b7f4e487b71000000000000000000000000000000000000000000000000000000005f52604160045260245ffd5b610717826106d1565b810181811067ffffffffffffffff82111715610736576107356106e1565b5b80604052505050565b5f610748610600565b9050610754828261070e565b919050565b5f67ffffffffffffffff821115610773576107726106e1565b5b61077c826106d1565b9050602081019050919050565b828183375f83830152505050565b5f6107a96107a484610759565b61073f565b9050828152602081018484840111156107c5576107c46106cd565b5b6107d0848285610789565b509392505050565b5f82601f8301126107ec576107eb6106c9565b5b81356107fc848260208601610797565b91505092915050565b5f805f806080858703121561081d5761081c610609565b5b5f61082a878288016106b5565b945050602085013567ffffffffffffffff81111561084b5761084a61060d565b5b610857878288016107d8565b935050604085013567ffffffffffffffff8111156108785761087761060d565b5b610884878288016107d8565b925050606085013567ffffffffffffffff8111156108a5576108a461060d565b5b6108b1878288016107d8565b91505092959194509250565b6108c681610630565b82525050565b5f6020820190506108df5f8301846108bd565b92915050565b5f602082840312156108fa576108f9610609565b5b5f610907848285016106b5565b91505092915050565b5f81519050919050565b5f82825260208201905092915050565b5f819050602082019050919050565b61094281610696565b82525050565b5f81519050919050565b5f82825260208201905092915050565b8281835e5f83830152505050565b5f61097a82610948565b6109848185610952565b9350610994818560208601610962565b61099d816106d1565b840191505092915050565b5f60a083015f8301516109bd5f860182610939565b50602083015184820360208601526109d58282610970565b915050604083015184820360408601526109ef8282610970565b91505060608301518482036060860152610a098282610970565b9150506080830151610a1e6080860182610939565b508091505092915050565b5f610a3483836109a8565b905092915050565b5f602082019050919050565b5f610a5282610910565b610a5c818561091a565b935083602082028501610a6e8561092a565b805f5b85811015610aa95784840389528151610a8a8582610a29565b9450610a9583610a3c565b925060208a01995050600181019050610a71565b50829750879550505050505092915050565b5f6020820190508181035f830152610ad38184610a48565b905092915050565b5f82825260208201905092915050565b7f4f6e6c79206f776e65722063616e20706572666f726d20746869732066756e635f8201527f74696f6e00000000000000000000000000000000000000000000000000000000602082015250565b5f610b45602483610adb565b9150610b5082610aeb565b604082019050919050565b5f6020820190508181035f830152610b7281610b39565b9050919050565b7f4e6f7420616e20617574686f72697a65642070726f76696465720000000000005f82015250565b5f610bad601a83610adb565b9150610bb882610b79565b602082019050919050565b5f6020820190508181035f830152610bda81610ba1565b9050919050565b7f4e487b71000000000000000000000000000000000000000000000000000000005f52601160045260245ffd5b5f610c1882610696565b9150610c2383610696565b9250828201905080821115610c3b57610c3a610be1565b5b92915050565b7f4e487b71000000000000000000000000000000000000000000000000000000005f52602260045260245ffd5b5f6002820490506001821680610c8557607f821691505b602082108103610c9857610c97610c41565b5b50919050565b5f819050815f5260205f209050919050565b5f6020601f8301049050919050565b5f82821b905092915050565b5f60088302610cfa7fffffffffffffffffffffffffffffffffffffffffffffffffffffffffffffffff82610cbf565b610d048683610cbf565b95508019841693508086168417925050509392505050565b5f819050919050565b5f610d3f610d3a610d3584610696565b610d1c565b610696565b9050919050565b5f819050919050565b610d5883610d25565b610d6c610d6482610d46565b848454610ccb565b825550505050565b5f90565b610d80610d74565b610d8b818484610d4f565b505050565b5b81811015610dae57610da35f82610d78565b600181019050610d91565b5050565b601f821115610df357610dc481610c9e565b610dcd84610cb0565b81016020851015610ddc578190505b610df0610de885610cb0565b830182610d90565b50505b505050565b5f82821c905092915050565b5f610e135f1984600802610df8565b1980831691505092915050565b5f610e2b8383610e04565b9150826002028217905092915050565b610e4482610948565b67ffffffffffffffff811115610e5d57610e5c6106e1565b5b610e678254610c6e565b610e72828285610db2565b5f60209050601f831160018114610ea3575f8415610e91578287015190505b610e9b8582610e20565b865550610f02565b601f198416610eb186610c9e565b5f5b82811015610ed857848901518255600182019150602085019450602081019050610eb3565b86831015610ef55784890151610ef1601f891682610e04565b8355505b6001600288020188555050505b50505050505056fea26469706673582212201cc0e7c63588698a2aad4711afdc828760b0ab7139fbc7685ccab6de0f8edc4f64736f6c634300081a0033",
			"opcodes": "PUSH1 0x80 PUSH1 0x40 MSTORE CALLVALUE DUP1 ISZERO PUSH1 0xE JUMPI PUSH0 DUP1 REVERT JUMPDEST POP CALLER PUSH0 DUP1 PUSH2 0x100 EXP DUP2 SLOAD DUP2 PUSH20 0xFFFFFFFFFFFFFFFFFFFFFFFFFFFFFFFFFFFFFFFF MUL NOT AND SWAP1 DUP4 PUSH20 0xFFFFFFFFFFFFFFFFFFFFFFFFFFFFFFFFFFFFFFFF AND MUL OR SWAP1 SSTORE POP PUSH2 0xF40 DUP1 PUSH2 0x5B PUSH0 CODECOPY PUSH0 RETURN INVALID PUSH1 0x80 PUSH1 0x40 MSTORE CALLVALUE DUP1 ISZERO PUSH2 0xF JUMPI PUSH0 DUP1 REVERT JUMPDEST POP PUSH1 0x4 CALLDATASIZE LT PUSH2 0x4A JUMPI PUSH0 CALLDATALOAD PUSH1 0xE0 SHR DUP1 PUSH4 0x112EA262 EQ PUSH2 0x4E JUMPI DUP1 PUSH4 0x1A08A348 EQ PUSH2 0x6A JUMPI DUP1 PUSH4 0x893D20E8 EQ PUSH2 0x86 JUMPI DUP1 PUSH4 0xDCE7E843 EQ PUSH2 0xA4 JUMPI JUMPDEST PUSH0 DUP1 REVERT JUMPDEST PUSH2 0x68 PUSH1 0x4 DUP1 CALLDATASIZE SUB DUP2 ADD SWAP1 PUSH2 0x63 SWAP2 SWAP1 PUSH2 0x66B JUMP JUMPDEST PUSH2 0xD4 JUMP JUMPDEST STOP JUMPDEST PUSH2 0x84 PUSH1 0x4 DUP1 CALLDATASIZE SUB DUP2 ADD SWAP1 PUSH2 0x7F SWAP2 SWAP1 PUSH2 0x805 JUMP JUMPDEST PUSH2 0x1B9 JUMP JUMPDEST STOP JUMPDEST PUSH2 0x8E PUSH2 0x320 JUMP JUMPDEST PUSH1 0x40 MLOAD PUSH2 0x9B SWAP2 SWAP1 PUSH2 0x8CC JUMP JUMPDEST PUSH1 0x40 MLOAD DUP1 SWAP2 SUB SWAP1 RETURN JUMPDEST PUSH2 0xBE PUSH1 0x4 DUP1 CALLDATASIZE SUB DUP2 ADD SWAP1 PUSH2 0xB9 SWAP2 SWAP1 PUSH2 0x8E5 JUMP JUMPDEST PUSH2 0x347 JUMP JUMPDEST PUSH1 0x40 MLOAD PUSH2 0xCB SWAP2 SWAP1 PUSH2 0xABB JUMP JUMPDEST PUSH1 0x40 MLOAD DUP1 SWAP2 SUB SWAP1 RETURN JUMPDEST PUSH0 DUP1 SLOAD SWAP1 PUSH2 0x100 EXP SWAP1 DIV PUSH20 0xFFFFFFFFFFFFFFFFFFFFFFFFFFFFFFFFFFFFFFFF AND PUSH20 0xFFFFFFFFFFFFFFFFFFFFFFFFFFFFFFFFFFFFFFFF AND CALLER PUSH20 0xFFFFFFFFFFFFFFFFFFFFFFFFFFFFFFFFFFFFFFFF AND EQ PUSH2 0x161 JUMPI PUSH1 0x40 MLOAD PUSH32 0x8C379A000000000000000000000000000000000000000000000000000000000 DUP2 MSTORE PUSH1 0x4 ADD PUSH2 0x158 SWAP1 PUSH2 0xB5B JUMP JUMPDEST PUSH1 0x40 MLOAD DUP1 SWAP2 SUB SWAP1 REVERT JUMPDEST PUSH1 0x1 PUSH1 0x2 PUSH0 DUP4 PUSH20 0xFFFFFFFFFFFFFFFFFFFFFFFFFFFFFFFFFFFFFFFF AND PUSH20 0xFFFFFFFFFFFFFFFFFFFFFFFFFFFFFFFFFFFFFFFF AND DUP2 MSTORE PUSH1 0x20 ADD SWAP1 DUP2 MSTORE PUSH1 0x20 ADD PUSH0 KECCAK256 PUSH0 PUSH2 0x100 EXP DUP2 SLOAD DUP2 PUSH1 0xFF MUL NOT AND SWAP1 DUP4 ISZERO ISZERO MUL OR SWAP1 SSTORE POP POP JUMP JUMPDEST PUSH1 0x2 PUSH0 CALLER PUSH20 0xFFFFFFFFFFFFFFFFFFFFFFFFFFFFFFFFFFFFFFFF AND PUSH20 0xFFFFFFFFFFFFFFFFFFFFFFFFFFFFFFFFFFFFFFFF AND DUP2 MSTORE PUSH1 0x20 ADD SWAP1 DUP2 MSTORE PUSH1 0x20 ADD PUSH0 KECCAK256 PUSH0 SWAP1 SLOAD SWAP1 PUSH2 0x100 EXP SWAP1 DIV PUSH1 0xFF AND PUSH2 0x242 JUMPI PUSH1 0x40 MLOAD PUSH32 0x8C379A000000000000000000000000000000000000000000000000000000000 DUP2 MSTORE PUSH1 0x4 ADD PUSH2 0x239 SWAP1 PUSH2 0xBC3 JUMP JUMPDEST PUSH1 0x40 MLOAD DUP1 SWAP2 SUB SWAP1 REVERT JUMPDEST PUSH0 PUSH1 0x1 DUP1 PUSH0 DUP8 DUP2 MSTORE PUSH1 0x20 ADD SWAP1 DUP2 MSTORE PUSH1 0x20 ADD PUSH0 KECCAK256 DUP1 SLOAD SWAP1 POP PUSH2 0x263 SWAP2 SWAP1 PUSH2 0xC0E JUMP JUMPDEST SWAP1 POP PUSH1 0x1 PUSH0 DUP7 DUP2 MSTORE PUSH1 0x20 ADD SWAP1 DUP2 MSTORE PUSH1 0x20 ADD PUSH0 KECCAK256 PUSH1 0x40 MLOAD DUP1 PUSH1 0xA0 ADD PUSH1 0x40 MSTORE DUP1 DUP4 DUP2 MSTORE PUSH1 0x20 ADD DUP7 DUP2 MSTORE PUSH1 0x20 ADD DUP6 DUP2 MSTORE PUSH1 0x20 ADD DUP5 DUP2 MSTORE PUSH1 0x20 ADD TIMESTAMP DUP2 MSTORE POP SWAP1 DUP1 PUSH1 0x1 DUP2 SLOAD ADD DUP1 DUP3 SSTORE DUP1 SWAP2 POP POP PUSH1 0x1 SWAP1 SUB SWAP1 PUSH0 MSTORE PUSH1 0x20 PUSH0 KECCAK256 SWAP1 PUSH1 0x5 MUL ADD PUSH0 SWAP1 SWAP2 SWAP1 SWAP2 SWAP1 SWAP2 POP PUSH0 DUP3 ADD MLOAD DUP2 PUSH0 ADD SSTORE PUSH1 0x20 DUP3 ADD MLOAD DUP2 PUSH1 0x1 ADD SWAP1 DUP2 PUSH2 0x2E0 SWAP2 SWAP1 PUSH2 0xE3B JUMP JUMPDEST POP PUSH1 0x40 DUP3 ADD MLOAD DUP2 PUSH1 0x2 ADD SWAP1 DUP2 PUSH2 0x2F6 SWAP2 SWAP1 PUSH2 0xE3B JUMP JUMPDEST POP PUSH1 0x60 DUP3 ADD MLOAD DUP2 PUSH1 0x3 ADD SWAP1 DUP2 PUSH2 0x30C SWAP2 SWAP1 PUSH2 0xE3B JUMP JUMPDEST POP PUSH1 0x80 DUP3 ADD MLOAD DUP2 PUSH1 0x4 ADD SSTORE POP POP POP POP POP POP POP JUMP JUMPDEST PUSH0 DUP1 PUSH0 SWAP1 SLOAD SWAP1 PUSH2 0x100 EXP SWAP1 DIV PUSH20 0xFFFFFFFFFFFFFFFFFFFFFFFFFFFFFFFFFFFFFFFF AND SWAP1 POP SWAP1 JUMP JUMPDEST PUSH1 0x60 PUSH1 0x2 PUSH0 CALLER PUSH20 0xFFFFFFFFFFFFFFFFFFFFFFFFFFFFFFFFFFFFFFFF AND PUSH20 0xFFFFFFFFFFFFFFFFFFFFFFFFFFFFFFFFFFFFFFFF AND DUP2 MSTORE PUSH1 0x20 ADD SWAP1 DUP2 MSTORE PUSH1 0x20 ADD PUSH0 KECCAK256 PUSH0 SWAP1 SLOAD SWAP1 PUSH2 0x100 EXP SWAP1 DIV PUSH1 0xFF AND PUSH2 0x3D2 JUMPI PUSH1 0x40 MLOAD PUSH32 0x8C379A000000000000000000000000000000000000000000000000000000000 DUP2 MSTORE PUSH1 0x4 ADD PUSH2 0x3C9 SWAP1 PUSH2 0xBC3 JUMP JUMPDEST PUSH1 0x40 MLOAD DUP1 SWAP2 SUB SWAP1 REVERT JUMPDEST PUSH1 0x1 PUSH0 DUP4 DUP2 MSTORE PUSH1 0x20 ADD SWAP1 DUP2 MSTORE PUSH1 0x20 ADD PUSH0 KECCAK256 DUP1 SLOAD DUP1 PUSH1 0x20 MUL PUSH1 0x20 ADD PUSH1 0x40 MLOAD SWAP1 DUP2 ADD PUSH1 0x40 MSTORE DUP1 SWAP3 SWAP2 SWAP1 DUP2 DUP2 MSTORE PUSH1 0x20 ADD PUSH0 SWAP1 JUMPDEST DUP3 DUP3 LT ISZERO PUSH2 0x5F5 JUMPI DUP4 DUP3 SWAP1 PUSH0 MSTORE PUSH1 0x20 PUSH0 KECCAK256 SWAP1 PUSH1 0x5 MUL ADD PUSH1 0x40 MLOAD DUP1 PUSH1 0xA0 ADD PUSH1 0x40 MSTORE SWAP1 DUP2 PUSH0 DUP3 ADD SLOAD DUP2 MSTORE PUSH1 0x20 ADD PUSH1 0x1 DUP3 ADD DUP1 SLOAD PUSH2 0x43C SWAP1 PUSH2 0xC6E JUMP JUMPDEST DUP1 PUSH1 0x1F ADD PUSH1 0x20 DUP1 SWAP2 DIV MUL PUSH1 0x20 ADD PUSH1 0x40 MLOAD SWAP1 DUP2 ADD PUSH1 0x40 MSTORE DUP1 SWAP3 SWAP2 SWAP1 DUP2 DUP2 MSTORE PUSH1 0x20 ADD DUP3 DUP1 SLOAD PUSH2 0x468 SWAP1 PUSH2 0xC6E JUMP JUMPDEST DUP1 ISZERO PUSH2 0x4B3 JUMPI DUP1 PUSH1 0x1F LT PUSH2 0x48A JUMPI PUSH2 0x100 DUP1 DUP4 SLOAD DIV MUL DUP4 MSTORE SWAP2 PUSH1 0x20 ADD SWAP2 PUSH2 0x4B3 JUMP JUMPDEST DUP3 ADD SWAP2 SWAP1 PUSH0 MSTORE PUSH1 0x20 PUSH0 KECCAK256 SWAP1 JUMPDEST DUP2 SLOAD DUP2 MSTORE SWAP1 PUSH1 0x1 ADD SWAP1 PUSH1 0x20 ADD DUP1 DUP4 GT PUSH2 0x496 JUMPI DUP3 SWAP1 SUB PUSH1 0x1F AND DUP3 ADD SWAP2 JUMPDEST POP POP POP POP POP DUP2 MSTORE PUSH1 0x20 ADD PUSH1 0x2 DUP3 ADD DUP1 SLOAD PUSH2 0x4CC SWAP1 PUSH2 0xC6E JUMP JUMPDEST DUP1 PUSH1 0x1F ADD PUSH1 0x20 DUP1 SWAP2 DIV MUL PUSH1 0x20 ADD PUSH1 0x40 MLOAD SWAP1 DUP2 ADD PUSH1 0x40 MSTORE DUP1 SWAP3 SWAP2 SWAP1 DUP2 DUP2 MSTORE PUSH1 0x20 ADD DUP3 DUP1 SLOAD PUSH2 0x4F8 SWAP1 PUSH2 0xC6E JUMP JUMPDEST DUP1 ISZERO PUSH2 0x543 JUMPI DUP1 PUSH1 0x1F LT PUSH2 0x51A JUMPI PUSH2 0x100 DUP1 DUP4 SLOAD DIV MUL DUP4 MSTORE SWAP2 PUSH1 0x20 ADD SWAP2 PUSH2 0x543 JUMP JUMPDEST DUP3 ADD SWAP2 SWAP1 PUSH0 MSTORE PUSH1 0x20 PUSH0 KECCAK256 SWAP1 JUMPDEST DUP2 SLOAD DUP2 MSTORE SWAP1 PUSH1 0x1 ADD SWAP1 PUSH1 0x20 ADD DUP1 DUP4 GT PUSH2 0x526 JUMPI DUP3 SWAP1 SUB PUSH1 0x1F AND DUP3 ADD SWAP2 JUMPDEST POP POP POP POP POP DUP2 MSTORE PUSH1 0x20 ADD PUSH1 0x3 DUP3 ADD DUP1 SLOAD PUSH2 0x55C SWAP1 PUSH2 0xC6E JUMP JUMPDEST DUP1 PUSH1 0x1F ADD PUSH1 0x20 DUP1 SWAP2 DIV MUL PUSH1 0x20 ADD PUSH1 0x40 MLOAD SWAP1 DUP2 ADD PUSH1 0x40 MSTORE DUP1 SWAP3 SWAP2 SWAP1 DUP2 DUP2 MSTORE PUSH1 0x20 ADD DUP3 DUP1 SLOAD PUSH2 0x588 SWAP1 PUSH2 0xC6E JUMP JUMPDEST DUP1 ISZERO PUSH2 0x5D3 JUMPI DUP1 PUSH1 0x1F LT PUSH2 0x5AA JUMPI PUSH2 0x100 DUP1 DUP4 SLOAD DIV MUL DUP4 MSTORE SWAP2 PUSH1 0x20 ADD SWAP2 PUSH2 0x5D3 JUMP JUMPDEST DUP3 ADD SWAP2 SWAP1 PUSH0 MSTORE PUSH1 0x20 PUSH0 KECCAK256 SWAP1 JUMPDEST DUP2 SLOAD DUP2 MSTORE SWAP1 PUSH1 0x1 ADD SWAP1 PUSH1 0x20 ADD DUP1 DUP4 GT PUSH2 0x5B6 JUMPI DUP3 SWAP1 SUB PUSH1 0x1F AND DUP3 ADD SWAP2 JUMPDEST POP POP POP POP POP DUP2 MSTORE PUSH1 0x20 ADD PUSH1 0x4 DUP3 ADD SLOAD DUP2 MSTORE POP POP DUP2 MSTORE PUSH1 0x20 ADD SWAP1 PUSH1 0x1 ADD SWAP1 PUSH2 0x402 JUMP JUMPDEST POP POP POP POP SWAP1 POP SWAP2 SWAP1 POP JUMP JUMPDEST PUSH0 PUSH1 0x40 MLOAD SWAP1 POP SWAP1 JUMP JUMPDEST PUSH0 DUP1 REVERT JUMPDEST PUSH0 DUP1 REVERT JUMPDEST PUSH0 PUSH20 0xFFFFFFFFFFFFFFFFFFFFFFFFFFFFFFFFFFFFFFFF DUP3 AND SWAP1 POP SWAP2 SWAP1 POP JUMP JUMPDEST PUSH0 PUSH2 0x63A DUP3 PUSH2 0x611 JUMP JUMPDEST SWAP1 POP SWAP2 SWAP1 POP JUMP JUMPDEST PUSH2 0x64A DUP2 PUSH2 0x630 JUMP JUMPDEST DUP2 EQ PUSH2 0x654 JUMPI PUSH0 DUP1 REVERT JUMPDEST POP JUMP JUMPDEST PUSH0 DUP2 CALLDATALOAD SWAP1 POP PUSH2 0x665 DUP2 PUSH2 0x641 JUMP JUMPDEST SWAP3 SWAP2 POP POP JUMP JUMPDEST PUSH0 PUSH1 0x20 DUP3 DUP5 SUB SLT ISZERO PUSH2 0x680 JUMPI PUSH2 0x67F PUSH2 0x609 JUMP JUMPDEST JUMPDEST PUSH0 PUSH2 0x68D DUP5 DUP3 DUP6 ADD PUSH2 0x657 JUMP JUMPDEST SWAP2 POP POP SWAP3 SWAP2 POP POP JUMP JUMPDEST PUSH0 DUP2 SWAP1 POP SWAP2 SWAP1 POP JUMP JUMPDEST PUSH2 0x6A8 DUP2 PUSH2 0x696 JUMP JUMPDEST DUP2 EQ PUSH2 0x6B2 JUMPI PUSH0 DUP1 REVERT JUMPDEST POP JUMP JUMPDEST PUSH0 DUP2 CALLDATALOAD SWAP1 POP PUSH2 0x6C3 DUP2 PUSH2 0x69F JUMP JUMPDEST SWAP3 SWAP2 POP POP JUMP JUMPDEST PUSH0 DUP1 REVERT JUMPDEST PUSH0 DUP1 REVERT JUMPDEST PUSH0 PUSH1 0x1F NOT PUSH1 0x1F DUP4 ADD AND SWAP1 POP SWAP2 SWAP1 POP JUMP JUMPDEST PUSH32 0x4E487B7100000000000000000000000000000000000000000000000000000000 PUSH0 MSTORE PUSH1 0x41 PUSH1 0x4 MSTORE PUSH1 0x24 PUSH0 REVERT JUMPDEST PUSH2 0x717 DUP3 PUSH2 0x6D1 JUMP JUMPDEST DUP2 ADD DUP2 DUP2 LT PUSH8 0xFFFFFFFFFFFFFFFF DUP3 GT OR ISZERO PUSH2 0x736 JUMPI PUSH2 0x735 PUSH2 0x6E1 JUMP JUMPDEST JUMPDEST DUP1 PUSH1 0x40 MSTORE POP POP POP JUMP JUMPDEST PUSH0 PUSH2 0x748 PUSH2 0x600 JUMP JUMPDEST SWAP1 POP PUSH2 0x754 DUP3 DUP3 PUSH2 0x70E JUMP JUMPDEST SWAP2 SWAP1 POP JUMP JUMPDEST PUSH0 PUSH8 0xFFFFFFFFFFFFFFFF DUP3 GT ISZERO PUSH2 0x773 JUMPI PUSH2 0x772 PUSH2 0x6E1 JUMP JUMPDEST JUMPDEST PUSH2 0x77C DUP3 PUSH2 0x6D1 JUMP JUMPDEST SWAP1 POP PUSH1 0x20 DUP2 ADD SWAP1 POP SWAP2 SWAP1 POP JUMP JUMPDEST DUP3 DUP2 DUP4 CALLDATACOPY PUSH0 DUP4 DUP4 ADD MSTORE POP POP POP JUMP JUMPDEST PUSH0 PUSH2 0x7A9 PUSH2 0x7A4 DUP5 PUSH2 0x759 JUMP JUMPDEST PUSH2 0x73F JUMP JUMPDEST SWAP1 POP DUP3 DUP2 MSTORE PUSH1 0x20 DUP2 ADD DUP5 DUP5 DUP5 ADD GT ISZERO PUSH2 0x7C5 JUMPI PUSH2 0x7C4 PUSH2 0x6CD JUMP JUMPDEST JUMPDEST PUSH2 0x7D0 DUP5 DUP3 DUP6 PUSH2 0x789 JUMP JUMPDEST POP SWAP4 SWAP3 POP POP POP JUMP JUMPDEST PUSH0 DUP3 PUSH1 0x1F DUP4 ADD SLT PUSH2 0x7EC JUMPI PUSH2 0x7EB PUSH2 0x6C9 JUMP JUMPDEST JUMPDEST DUP2 CALLDATALOAD PUSH2 0x7FC DUP5 DUP3 PUSH1 0x20 DUP7 ADD PUSH2 0x797 JUMP JUMPDEST SWAP2 POP POP SWAP3 SWAP2 POP POP JUMP JUMPDEST PUSH0 DUP1 PUSH0 DUP1 PUSH1 0x80 DUP6 DUP8 SUB SLT ISZERO PUSH2 0x81D JUMPI PUSH2 0x81C PUSH2 0x609 JUMP JUMPDEST JUMPDEST PUSH0 PUSH2 0x82A DUP8 DUP3 DUP9 ADD PUSH2 0x6B5 JUMP JUMPDEST SWAP5 POP POP PUSH1 0x20 DUP6 ADD CALLDATALOAD PUSH8 0xFFFFFFFFFFFFFFFF DUP2 GT ISZERO PUSH2 0x84B JUMPI PUSH2 0x84A PUSH2 0x60D JUMP JUMPDEST JUMPDEST PUSH2 0x857 DUP8 DUP3 DUP9 ADD PUSH2 0x7D8 JUMP JUMPDEST SWAP4 POP POP PUSH1 0x40 DUP6 ADD CALLDATALOAD PUSH8 0xFFFFFFFFFFFFFFFF DUP2 GT ISZERO PUSH2 0x878 JUMPI PUSH2 0x877 PUSH2 0x60D JUMP JUMPDEST JUMPDEST PUSH2 0x884 DUP8 DUP3 DUP9 ADD PUSH2 0x7D8 JUMP JUMPDEST SWAP3 POP POP PUSH1 0x60 DUP6 ADD CALLDATALOAD PUSH8 0xFFFFFFFFFFFFFFFF DUP2 GT ISZERO PUSH2 0x8A5 JUMPI PUSH2 0x8A4 PUSH2 0x60D JUMP JUMPDEST JUMPDEST PUSH2 0x8B1 DUP8 DUP3 DUP9 ADD PUSH2 0x7D8 JUMP JUMPDEST SWAP2 POP POP SWAP3 SWAP6 SWAP2 SWAP5 POP SWAP3 POP JUMP JUMPDEST PUSH2 0x8C6 DUP2 PUSH2 0x630 JUMP JUMPDEST DUP3 MSTORE POP POP JUMP JUMPDEST PUSH0 PUSH1 0x20 DUP3 ADD SWAP1 POP PUSH2 0x8DF PUSH0 DUP4 ADD DUP5 PUSH2 0x8BD JUMP JUMPDEST SWAP3 SWAP2 POP POP JUMP JUMPDEST PUSH0 PUSH1 0x20 DUP3 DUP5 SUB SLT ISZERO PUSH2 0x8FA JUMPI PUSH2 0x8F9 PUSH2 0x609 JUMP JUMPDEST JUMPDEST PUSH0 PUSH2 0x907 DUP5 DUP3 DUP6 ADD PUSH2 0x6B5 JUMP JUMPDEST SWAP2 POP POP SWAP3 SWAP2 POP POP JUMP JUMPDEST PUSH0 DUP2 MLOAD SWAP1 POP SWAP2 SWAP1 POP JUMP JUMPDEST PUSH0 DUP3 DUP3 MSTORE PUSH1 0x20 DUP3 ADD SWAP1 POP SWAP3 SWAP2 POP POP JUMP JUMPDEST PUSH0 DUP2 SWAP1 POP PUSH1 0x20 DUP3 ADD SWAP1 POP SWAP2 SWAP1 POP JUMP JUMPDEST PUSH2 0x942 DUP2 PUSH2 0x696 JUMP JUMPDEST DUP3 MSTORE POP POP JUMP JUMPDEST PUSH0 DUP2 MLOAD SWAP1 POP SWAP2 SWAP1 POP JUMP JUMPDEST PUSH0 DUP3 DUP3 MSTORE PUSH1 0x20 DUP3 ADD SWAP1 POP SWAP3 SWAP2 POP POP JUMP JUMPDEST DUP3 DUP2 DUP4 MCOPY PUSH0 DUP4 DUP4 ADD MSTORE POP POP POP JUMP JUMPDEST PUSH0 PUSH2 0x97A DUP3 PUSH2 0x948 JUMP JUMPDEST PUSH2 0x984 DUP2 DUP6 PUSH2 0x952 JUMP JUMPDEST SWAP4 POP PUSH2 0x994 DUP2 DUP6 PUSH1 0x20 DUP7 ADD PUSH2 0x962 JUMP JUMPDEST PUSH2 0x99D DUP2 PUSH2 0x6D1 JUMP JUMPDEST DUP5 ADD SWAP2 POP POP SWAP3 SWAP2 POP POP JUMP JUMPDEST PUSH0 PUSH1 0xA0 DUP4 ADD PUSH0 DUP4 ADD MLOAD PUSH2 0x9BD PUSH0 DUP7 ADD DUP3 PUSH2 0x939 JUMP JUMPDEST POP PUSH1 0x20 DUP4 ADD MLOAD DUP5 DUP3 SUB PUSH1 0x20 DUP7 ADD MSTORE PUSH2 0x9D5 DUP3 DUP3 PUSH2 0x970 JUMP JUMPDEST SWAP2 POP POP PUSH1 0x40 DUP4 ADD MLOAD DUP5 DUP3 SUB PUSH1 0x40 DUP7 ADD MSTORE PUSH2 0x9EF DUP3 DUP3 PUSH2 0x970 JUMP JUMPDEST SWAP2 POP POP PUSH1 0x60 DUP4 ADD MLOAD DUP5 DUP3 SUB PUSH1 0x60 DUP7 ADD MSTORE PUSH2 0xA09 DUP3 DUP3 PUSH2 0x970 JUMP JUMPDEST SWAP2 POP POP PUSH1 0x80 DUP4 ADD MLOAD PUSH2 0xA1E PUSH1 0x80 DUP7 ADD DUP3 PUSH2 0x939 JUMP JUMPDEST POP DUP1 SWAP2 POP POP SWAP3 SWAP2 POP POP JUMP JUMPDEST PUSH0 PUSH2 0xA34 DUP4 DUP4 PUSH2 0x9A8 JUMP JUMPDEST SWAP1 POP SWAP3 SWAP2 POP POP JUMP JUMPDEST PUSH0 PUSH1 0x20 DUP3 ADD SWAP1 POP SWAP2 SWAP1 POP JUMP JUMPDEST PUSH0 PUSH2 0xA52 DUP3 PUSH2 0x910 JUMP JUMPDEST PUSH2 0xA5C DUP2 DUP6 PUSH2 0x91A JUMP JUMPDEST SWAP4 POP DUP4 PUSH1 0x20 DUP3 MUL DUP6 ADD PUSH2 0xA6E DUP6 PUSH2 0x92A JUMP JUMPDEST DUP1 PUSH0 JUMPDEST DUP6 DUP2 LT ISZERO PUSH2 0xAA9 JUMPI DUP5 DUP5 SUB DUP10 MSTORE DUP2 MLOAD PUSH2 0xA8A DUP6 DUP3 PUSH2 0xA29 JUMP JUMPDEST SWAP5 POP PUSH2 0xA95 DUP4 PUSH2 0xA3C JUMP JUMPDEST SWAP3 POP PUSH1 0x20 DUP11 ADD SWAP10 POP POP PUSH1 0x1 DUP2 ADD SWAP1 POP PUSH2 0xA71 JUMP JUMPDEST POP DUP3 SWAP8 POP DUP8 SWAP6 POP POP POP POP POP POP SWAP3 SWAP2 POP POP JUMP JUMPDEST PUSH0 PUSH1 0x20 DUP3 ADD SWAP1 POP DUP2 DUP2 SUB PUSH0 DUP4 ADD MSTORE PUSH2 0xAD3 DUP2 DUP5 PUSH2 0xA48 JUMP JUMPDEST SWAP1 POP SWAP3 SWAP2 POP POP JUMP JUMPDEST PUSH0 DUP3 DUP3 MSTORE PUSH1 0x20 DUP3 ADD SWAP1 POP SWAP3 SWAP2 POP POP JUMP JUMPDEST PUSH32 0x4F6E6C79206F776E65722063616E20706572666F726D20746869732066756E63 PUSH0 DUP3 ADD MSTORE PUSH32 0x74696F6E00000000000000000000000000000000000000000000000000000000 PUSH1 0x20 DUP3 ADD MSTORE POP JUMP JUMPDEST PUSH0 PUSH2 0xB45 PUSH1 0x24 DUP4 PUSH2 0xADB JUMP JUMPDEST SWAP2 POP PUSH2 0xB50 DUP3 PUSH2 0xAEB JUMP JUMPDEST PUSH1 0x40 DUP3 ADD SWAP1 POP SWAP2 SWAP1 POP JUMP JUMPDEST PUSH0 PUSH1 0x20 DUP3 ADD SWAP1 POP DUP2 DUP2 SUB PUSH0 DUP4 ADD MSTORE PUSH2 0xB72 DUP2 PUSH2 0xB39 JUMP JUMPDEST SWAP1 POP SWAP2 SWAP1 POP JUMP JUMPDEST PUSH32 0x4E6F7420616E20617574686F72697A65642070726F7669646572000000000000 PUSH0 DUP3 ADD MSTORE POP JUMP JUMPDEST PUSH0 PUSH2 0xBAD PUSH1 0x1A DUP4 PUSH2 0xADB JUMP JUMPDEST SWAP2 POP PUSH2 0xBB8 DUP3 PUSH2 0xB79 JUMP JUMPDEST PUSH1 0x20 DUP3 ADD SWAP1 POP SWAP2 SWAP1 POP JUMP JUMPDEST PUSH0 PUSH1 0x20 DUP3 ADD SWAP1 POP DUP2 DUP2 SUB PUSH0 DUP4 ADD MSTORE PUSH2 0xBDA DUP2 PUSH2 0xBA1 JUMP JUMPDEST SWAP1 POP SWAP2 SWAP1 POP JUMP JUMPDEST PUSH32 0x4E487B7100000000000000000000000000000000000000000000000000000000 PUSH0 MSTORE PUSH1 0x11 PUSH1 0x4 MSTORE PUSH1 0x24 PUSH0 REVERT JUMPDEST PUSH0 PUSH2 0xC18 DUP3 PUSH2 0x696 JUMP JUMPDEST SWAP2 POP PUSH2 0xC23 DUP4 PUSH2 0x696 JUMP JUMPDEST SWAP3 POP DUP3 DUP3 ADD SWAP1 POP DUP1 DUP3 GT ISZERO PUSH2 0xC3B JUMPI PUSH2 0xC3A PUSH2 0xBE1 JUMP JUMPDEST JUMPDEST SWAP3 SWAP2 POP POP JUMP JUMPDEST PUSH32 0x4E487B7100000000000000000000000000000000000000000000000000000000 PUSH0 MSTORE PUSH1 0x22 PUSH1 0x4 MSTORE PUSH1 0x24 PUSH0 REVERT JUMPDEST PUSH0 PUSH1 0x2 DUP3 DIV SWAP1 POP PUSH1 0x1 DUP3 AND DUP1 PUSH2 0xC85 JUMPI PUSH1 0x7F DUP3 AND SWAP2 POP JUMPDEST PUSH1 0x20 DUP3 LT DUP2 SUB PUSH2 0xC98 JUMPI PUSH2 0xC97 PUSH2 0xC41 JUMP JUMPDEST JUMPDEST POP SWAP2 SWAP1 POP JUMP JUMPDEST PUSH0 DUP2 SWAP1 POP DUP2 PUSH0 MSTORE PUSH1 0x20 PUSH0 KECCAK256 SWAP1 POP SWAP2 SWAP1 POP JUMP JUMPDEST PUSH0 PUSH1 0x20 PUSH1 0x1F DUP4 ADD DIV SWAP1 POP SWAP2 SWAP1 POP JUMP JUMPDEST PUSH0 DUP3 DUP3 SHL SWAP1 POP SWAP3 SWAP2 POP POP JUMP JUMPDEST PUSH0 PUSH1 0x8 DUP4 MUL PUSH2 0xCFA PUSH32 0xFFFFFFFFFFFFFFFFFFFFFFFFFFFFFFFFFFFFFFFFFFFFFFFFFFFFFFFFFFFFFFFF DUP3 PUSH2 0xCBF JUMP JUMPDEST PUSH2 0xD04 DUP7 DUP4 PUSH2 0xCBF JUMP JUMPDEST SWAP6 POP DUP1 NOT DUP5 AND SWAP4 POP DUP1 DUP7 AND DUP5 OR SWAP3 POP POP POP SWAP4 SWAP3 POP POP POP JUMP JUMPDEST PUSH0 DUP2 SWAP1 POP SWAP2 SWAP1 POP JUMP JUMPDEST PUSH0 PUSH2 0xD3F PUSH2 0xD3A PUSH2 0xD35 DUP5 PUSH2 0x696 JUMP JUMPDEST PUSH2 0xD1C JUMP JUMPDEST PUSH2 0x696 JUMP JUMPDEST SWAP1 POP SWAP2 SWAP1 POP JUMP JUMPDEST PUSH0 DUP2 SWAP1 POP SWAP2 SWAP1 POP JUMP JUMPDEST PUSH2 0xD58 DUP4 PUSH2 0xD25 JUMP JUMPDEST PUSH2 0xD6C PUSH2 0xD64 DUP3 PUSH2 0xD46 JUMP JUMPDEST DUP5 DUP5 SLOAD PUSH2 0xCCB JUMP JUMPDEST DUP3 SSTORE POP POP POP POP JUMP JUMPDEST PUSH0 SWAP1 JUMP JUMPDEST PUSH2 0xD80 PUSH2 0xD74 JUMP JUMPDEST PUSH2 0xD8B DUP2 DUP5 DUP5 PUSH2 0xD4F JUMP JUMPDEST POP POP POP JUMP JUMPDEST JUMPDEST DUP2 DUP2 LT ISZERO PUSH2 0xDAE JUMPI PUSH2 0xDA3 PUSH0 DUP3 PUSH2 0xD78 JUMP JUMPDEST PUSH1 0x1 DUP2 ADD SWAP1 POP PUSH2 0xD91 JUMP JUMPDEST POP POP JUMP JUMPDEST PUSH1 0x1F DUP3 GT ISZERO PUSH2 0xDF3 JUMPI PUSH2 0xDC4 DUP2 PUSH2 0xC9E JUMP JUMPDEST PUSH2 0xDCD DUP5 PUSH2 0xCB0 JUMP JUMPDEST DUP2 ADD PUSH1 0x20 DUP6 LT ISZERO PUSH2 0xDDC JUMPI DUP2 SWAP1 POP JUMPDEST PUSH2 0xDF0 PUSH2 0xDE8 DUP6 PUSH2 0xCB0 JUMP JUMPDEST DUP4 ADD DUP3 PUSH2 0xD90 JUMP JUMPDEST POP POP JUMPDEST POP POP POP JUMP JUMPDEST PUSH0 DUP3 DUP3 SHR SWAP1 POP SWAP3 SWAP2 POP POP JUMP JUMPDEST PUSH0 PUSH2 0xE13 PUSH0 NOT DUP5 PUSH1 0x8 MUL PUSH2 0xDF8 JUMP JUMPDEST NOT DUP1 DUP4 AND SWAP2 POP POP SWAP3 SWAP2 POP POP JUMP JUMPDEST PUSH0 PUSH2 0xE2B DUP4 DUP4 PUSH2 0xE04 JUMP JUMPDEST SWAP2 POP DUP3 PUSH1 0x2 MUL DUP3 OR SWAP1 POP SWAP3 SWAP2 POP POP JUMP JUMPDEST PUSH2 0xE44 DUP3 PUSH2 0x948 JUMP JUMPDEST PUSH8 0xFFFFFFFFFFFFFFFF DUP2 GT ISZERO PUSH2 0xE5D JUMPI PUSH2 0xE5C PUSH2 0x6E1 JUMP JUMPDEST JUMPDEST PUSH2 0xE67 DUP3 SLOAD PUSH2 0xC6E JUMP JUMPDEST PUSH2 0xE72 DUP3 DUP3 DUP6 PUSH2 0xDB2 JUMP JUMPDEST PUSH0 PUSH1 0x20 SWAP1 POP PUSH1 0x1F DUP4 GT PUSH1 0x1 DUP2 EQ PUSH2 0xEA3 JUMPI PUSH0 DUP5 ISZERO PUSH2 0xE91 JUMPI DUP3 DUP8 ADD MLOAD SWAP1 POP JUMPDEST PUSH2 0xE9B DUP6 DUP3 PUSH2 0xE20 JUMP JUMPDEST DUP7 SSTORE POP PUSH2 0xF02 JUMP JUMPDEST PUSH1 0x1F NOT DUP5 AND PUSH2 0xEB1 DUP7 PUSH2 0xC9E JUMP JUMPDEST PUSH0 JUMPDEST DUP3 DUP2 LT ISZERO PUSH2 0xED8 JUMPI DUP5 DUP10 ADD MLOAD DUP3 SSTORE PUSH1 0x1 DUP3 ADD SWAP2 POP PUSH1 0x20 DUP6 ADD SWAP5 POP PUSH1 0x20 DUP2 ADD SWAP1 POP PUSH2 0xEB3 JUMP JUMPDEST DUP7 DUP4 LT ISZERO PUSH2 0xEF5 JUMPI DUP5 DUP10 ADD MLOAD PUSH2 0xEF1 PUSH1 0x1F DUP10 AND DUP3 PUSH2 0xE04 JUMP JUMPDEST DUP4 SSTORE POP JUMPDEST PUSH1 0x1 PUSH1 0x2 DUP9 MUL ADD DUP9 SSTORE POP POP POP JUMPDEST POP POP POP POP POP POP JUMP INVALID LOG2 PUSH5 0x6970667358 0x22 SLT KECCAK256 SHR 0xC0 0xE7 0xC6 CALLDATALOAD DUP9 PUSH10 0x8A2AAD4711AFDC828760 0xB0 0xAB PUSH18 0x39FBC7685CCAB6DE0F8EDC4F64736F6C6343 STOP ADDMOD BYTE STOP CALLER ",
			"sourceMap": "62:1394:0:-:0;;;678:51;;;;;;;;;;711:10;703:5;;:18;;;;;;;;;;;;;;;;;;62:1394;;;;;;"
		},
		"deployedBytecode": {
			"functionDebugData": {
				"@addRecord_116": {
					"entryPoint": 441,
					"id": 116,
					"parameterSlots": 4,
					"returnSlots": 0
				},
				"@authorizeProvider_79": {
					"entryPoint": 212,
					"id": 79,
					"parameterSlots": 1,
					"returnSlots": 0
				},
				"@getOwner_65": {
					"entryPoint": 800,
					"id": 65,
					"parameterSlots": 0,
					"returnSlots": 1
				},
				"@getPatientRecords_132": {
					"entryPoint": 839,
					"id": 132,
					"parameterSlots": 1,
					"returnSlots": 1
				},
				"abi_decode_available_length_t_string_memory_ptr": {
					"entryPoint": 1943,
					"id": null,
					"parameterSlots": 3,
					"returnSlots": 1
				},
				"abi_decode_t_address": {
					"entryPoint": 1623,
					"id": null,
					"parameterSlots": 2,
					"returnSlots": 1
				},
				"abi_decode_t_string_memory_ptr": {
					"entryPoint": 2008,
					"id": null,
					"parameterSlots": 2,
					"returnSlots": 1
				},
				"abi_decode_t_uint256": {
					"entryPoint": 1717,
					"id": null,
					"parameterSlots": 2,
					"returnSlots": 1
				},
				"abi_decode_tuple_t_address": {
					"entryPoint": 1643,
					"id": null,
					"parameterSlots": 2,
					"returnSlots": 1
				},
				"abi_decode_tuple_t_uint256": {
					"entryPoint": 2277,
					"id": null,
					"parameterSlots": 2,
					"returnSlots": 1
				},
				"abi_decode_tuple_t_uint256t_string_memory_ptrt_string_memory_ptrt_string_memory_ptr": {
					"entryPoint": 2053,
					"id": null,
					"parameterSlots": 2,
					"returnSlots": 4
				},
				"abi_encodeUpdatedPos_t_struct$_Record_$14_memory_ptr_to_t_struct$_Record_$14_memory_ptr": {
					"entryPoint": 2601,
					"id": null,
					"parameterSlots": 2,
					"returnSlots": 1
				},
				"abi_encode_t_address_to_t_address_fromStack": {
					"entryPoint": 2237,
					"id": null,
					"parameterSlots": 2,
					"returnSlots": 0
				},
				"abi_encode_t_array$_t_struct$_Record_$14_memory_ptr_$dyn_memory_ptr_to_t_array$_t_struct$_Record_$14_memory_ptr_$dyn_memory_ptr_fromStack": {
					"entryPoint": 2632,
					"id": null,
					"parameterSlots": 2,
					"returnSlots": 1
				},
				"abi_encode_t_string_memory_ptr_to_t_string_memory_ptr": {
					"entryPoint": 2416,
					"id": null,
					"parameterSlots": 2,
					"returnSlots": 1
				},
				"abi_encode_t_stringliteral_87ec00d18507973ffca613b667bdf0d2bdad0a4adcd1a64c2850ccae32e69f84_to_t_string_memory_ptr_fromStack": {
					"entryPoint": 2873,
					"id": null,
					"parameterSlots": 1,
					"returnSlots": 1
				},
				"abi_encode_t_stringliteral_cde5db5023ed9e2ea499f4b0c477a15408608beaab38d406e8e4d2ae56f22472_to_t_string_memory_ptr_fromStack": {
					"entryPoint": 2977,
					"id": null,
					"parameterSlots": 1,
					"returnSlots": 1
				},
				"abi_encode_t_struct$_Record_$14_memory_ptr_to_t_struct$_Record_$14_memory_ptr": {
					"entryPoint": 2472,
					"id": null,
					"parameterSlots": 2,
					"returnSlots": 1
				},
				"abi_encode_t_uint256_to_t_uint256": {
					"entryPoint": 2361,
					"id": null,
					"parameterSlots": 2,
					"returnSlots": 0
				},
				"abi_encode_tuple_t_address__to_t_address__fromStack_reversed": {
					"entryPoint": 2252,
					"id": null,
					"parameterSlots": 2,
					"returnSlots": 1
				},
				"abi_encode_tuple_t_array$_t_struct$_Record_$14_memory_ptr_$dyn_memory_ptr__to_t_array$_t_struct$_Record_$14_memory_ptr_$dyn_memory_ptr__fromStack_reversed": {
					"entryPoint": 2747,
					"id": null,
					"parameterSlots": 2,
					"returnSlots": 1
				},
				"abi_encode_tuple_t_stringliteral_87ec00d18507973ffca613b667bdf0d2bdad0a4adcd1a64c2850ccae32e69f84__to_t_string_memory_ptr__fromStack_reversed": {
					"entryPoint": 2907,
					"id": null,
					"parameterSlots": 1,
					"returnSlots": 1
				},
				"abi_encode_tuple_t_stringliteral_cde5db5023ed9e2ea499f4b0c477a15408608beaab38d406e8e4d2ae56f22472__to_t_string_memory_ptr__fromStack_reversed": {
					"entryPoint": 3011,
					"id": null,
					"parameterSlots": 1,
					"returnSlots": 1
				},
				"allocate_memory": {
					"entryPoint": 1855,
					"id": null,
					"parameterSlots": 1,
					"returnSlots": 1
				},
				"allocate_unbounded": {
					"entryPoint": 1536,
					"id": null,
					"parameterSlots": 0,
					"returnSlots": 1
				},
				"array_allocation_size_t_string_memory_ptr": {
					"entryPoint": 1881,
					"id": null,
					"parameterSlots": 1,
					"returnSlots": 1
				},
				"array_dataslot_t_array$_t_struct$_Record_$14_memory_ptr_$dyn_memory_ptr": {
					"entryPoint": 2346,
					"id": null,
					"parameterSlots": 1,
					"returnSlots": 1
				},
				"array_dataslot_t_string_storage": {
					"entryPoint": 3230,
					"id": null,
					"parameterSlots": 1,
					"returnSlots": 1
				},
				"array_length_t_array$_t_struct$_Record_$14_memory_ptr_$dyn_memory_ptr": {
					"entryPoint": 2320,
					"id": null,
					"parameterSlots": 1,
					"returnSlots": 1
				},
				"array_length_t_string_memory_ptr": {
					"entryPoint": 2376,
					"id": null,
					"parameterSlots": 1,
					"returnSlots": 1
				},
				"array_nextElement_t_array$_t_struct$_Record_$14_memory_ptr_$dyn_memory_ptr": {
					"entryPoint": 2620,
					"id": null,
					"parameterSlots": 1,
					"returnSlots": 1
				},
				"array_storeLengthForEncoding_t_array$_t_struct$_Record_$14_memory_ptr_$dyn_memory_ptr_fromStack": {
					"entryPoint": 2330,
					"id": null,
					"parameterSlots": 2,
					"returnSlots": 1
				},
				"array_storeLengthForEncoding_t_string_memory_ptr": {
					"entryPoint": 2386,
					"id": null,
					"parameterSlots": 2,
					"returnSlots": 1
				},
				"array_storeLengthForEncoding_t_string_memory_ptr_fromStack": {
					"entryPoint": 2779,
					"id": null,
					"parameterSlots": 2,
					"returnSlots": 1
				},
				"checked_add_t_uint256": {
					"entryPoint": 3086,
					"id": null,
					"parameterSlots": 2,
					"returnSlots": 1
				},
				"clean_up_bytearray_end_slots_t_string_storage": {
					"entryPoint": 3506,
					"id": null,
					"parameterSlots": 3,
					"returnSlots": 0
				},
				"cleanup_t_address": {
					"entryPoint": 1584,
					"id": null,
					"parameterSlots": 1,
					"returnSlots": 1
				},
				"cleanup_t_uint160": {
					"entryPoint": 1553,
					"id": null,
					"parameterSlots": 1,
					"returnSlots": 1
				},
				"cleanup_t_uint256": {
					"entryPoint": 1686,
					"id": null,
					"parameterSlots": 1,
					"returnSlots": 1
				},
				"clear_storage_range_t_bytes1": {
					"entryPoint": 3472,
					"id": null,
					"parameterSlots": 2,
					"returnSlots": 0
				},
				"convert_t_uint256_to_t_uint256": {
					"entryPoint": 3365,
					"id": null,
					"parameterSlots": 1,
					"returnSlots": 1
				},
				"copy_byte_array_to_storage_from_t_string_memory_ptr_to_t_string_storage": {
					"entryPoint": 3643,
					"id": null,
					"parameterSlots": 2,
					"returnSlots": 0
				},
				"copy_calldata_to_memory_with_cleanup": {
					"entryPoint": 1929,
					"id": null,
					"parameterSlots": 3,
					"returnSlots": 0
				},
				"copy_memory_to_memory_with_cleanup": {
					"entryPoint": 2402,
					"id": null,
					"parameterSlots": 3,
					"returnSlots": 0
				},
				"divide_by_32_ceil": {
					"entryPoint": 3248,
					"id": null,
					"parameterSlots": 1,
					"returnSlots": 1
				},
				"extract_byte_array_length": {
					"entryPoint": 3182,
					"id": null,
					"parameterSlots": 1,
					"returnSlots": 1
				},
				"extract_used_part_and_set_length_of_short_byte_array": {
					"entryPoint": 3616,
					"id": null,
					"parameterSlots": 2,
					"returnSlots": 1
				},
				"finalize_allocation": {
					"entryPoint": 1806,
					"id": null,
					"parameterSlots": 2,
					"returnSlots": 0
				},
				"identity": {
					"entryPoint": 3356,
					"id": null,
					"parameterSlots": 1,
					"returnSlots": 1
				},
				"mask_bytes_dynamic": {
					"entryPoint": 3588,
					"id": null,
					"parameterSlots": 2,
					"returnSlots": 1
				},
				"panic_error_0x11": {
					"entryPoint": 3041,
					"id": null,
					"parameterSlots": 0,
					"returnSlots": 0
				},
				"panic_error_0x22": {
					"entryPoint": 3137,
					"id": null,
					"parameterSlots": 0,
					"returnSlots": 0
				},
				"panic_error_0x41": {
					"entryPoint": 1761,
					"id": null,
					"parameterSlots": 0,
					"returnSlots": 0
				},
				"prepare_store_t_uint256": {
					"entryPoint": 3398,
					"id": null,
					"parameterSlots": 1,
					"returnSlots": 1
				},
				"revert_error_1b9f4a0a5773e33b91aa01db23bf8c55fce1411167c872835e7fa00a4f17d46d": {
					"entryPoint": 1737,
					"id": null,
					"parameterSlots": 0,
					"returnSlots": 0
				},
				"revert_error_987264b3b1d58a9c7f8255e93e81c77d86d6299019c33110a076957a3e06e2ae": {
					"entryPoint": 1741,
					"id": null,
					"parameterSlots": 0,
					"returnSlots": 0
				},
				"revert_error_c1322bf8034eace5e0b5c7295db60986aa89aae5e0ea0873e4689e076861a5db": {
					"entryPoint": 1549,
					"id": null,
					"parameterSlots": 0,
					"returnSlots": 0
				},
				"revert_error_dbdddcbe895c83990c08b3492a0e83918d802a52331272ac6fdb6a7c4aea3b1b": {
					"entryPoint": 1545,
					"id": null,
					"parameterSlots": 0,
					"returnSlots": 0
				},
				"round_up_to_mul_of_32": {
					"entryPoint": 1745,
					"id": null,
					"parameterSlots": 1,
					"returnSlots": 1
				},
				"shift_left_dynamic": {
					"entryPoint": 3263,
					"id": null,
					"parameterSlots": 2,
					"returnSlots": 1
				},
				"shift_right_unsigned_dynamic": {
					"entryPoint": 3576,
					"id": null,
					"parameterSlots": 2,
					"returnSlots": 1
				},
				"storage_set_to_zero_t_uint256": {
					"entryPoint": 3448,
					"id": null,
					"parameterSlots": 2,
					"returnSlots": 0
				},
				"store_literal_in_memory_87ec00d18507973ffca613b667bdf0d2bdad0a4adcd1a64c2850ccae32e69f84": {
					"entryPoint": 2795,
					"id": null,
					"parameterSlots": 1,
					"returnSlots": 0
				},
				"store_literal_in_memory_cde5db5023ed9e2ea499f4b0c477a15408608beaab38d406e8e4d2ae56f22472": {
					"entryPoint": 2937,
					"id": null,
					"parameterSlots": 1,
					"returnSlots": 0
				},
				"update_byte_slice_dynamic32": {
					"entryPoint": 3275,
					"id": null,
					"parameterSlots": 3,
					"returnSlots": 1
				},
				"update_storage_value_t_uint256_to_t_uint256": {
					"entryPoint": 3407,
					"id": null,
					"parameterSlots": 3,
					"returnSlots": 0
				},
				"validator_revert_t_address": {
					"entryPoint": 1601,
					"id": null,
					"parameterSlots": 1,
					"returnSlots": 0
				},
				"validator_revert_t_uint256": {
					"entryPoint": 1695,
					"id": null,
					"parameterSlots": 1,
					"returnSlots": 0
				},
				"zero_value_for_split_t_uint256": {
					"entryPoint": 3444,
					"id": null,
					"parameterSlots": 0,
					"returnSlots": 1
				}
			},
			"generatedSources": [
				{
					"ast": {
						"nativeSrc": "0:17959:1",
						"nodeType": "YulBlock",
						"src": "0:17959:1",
						"statements": [
							{
								"body": {
									"nativeSrc": "47:35:1",
									"nodeType": "YulBlock",
									"src": "47:35:1",
									"statements": [
										{
											"nativeSrc": "57:19:1",
											"nodeType": "YulAssignment",
											"src": "57:19:1",
											"value": {
												"arguments": [
													{
														"kind": "number",
														"nativeSrc": "73:2:1",
														"nodeType": "YulLiteral",
														"src": "73:2:1",
														"type": "",
														"value": "64"
													}
												],
												"functionName": {
													"name": "mload",
													"nativeSrc": "67:5:1",
													"nodeType": "YulIdentifier",
													"src": "67:5:1"
												},
												"nativeSrc": "67:9:1",
												"nodeType": "YulFunctionCall",
												"src": "67:9:1"
											},
											"variableNames": [
												{
													"name": "memPtr",
													"nativeSrc": "57:6:1",
													"nodeType": "YulIdentifier",
													"src": "57:6:1"
												}
											]
										}
									]
								},
								"name": "allocate_unbounded",
								"nativeSrc": "7:75:1",
								"nodeType": "YulFunctionDefinition",
								"returnVariables": [
									{
										"name": "memPtr",
										"nativeSrc": "40:6:1",
										"nodeType": "YulTypedName",
										"src": "40:6:1",
										"type": ""
									}
								],
								"src": "7:75:1"
							},
							{
								"body": {
									"nativeSrc": "177:28:1",
									"nodeType": "YulBlock",
									"src": "177:28:1",
									"statements": [
										{
											"expression": {
												"arguments": [
													{
														"kind": "number",
														"nativeSrc": "194:1:1",
														"nodeType": "YulLiteral",
														"src": "194:1:1",
														"type": "",
														"value": "0"
													},
													{
														"kind": "number",
														"nativeSrc": "197:1:1",
														"nodeType": "YulLiteral",
														"src": "197:1:1",
														"type": "",
														"value": "0"
													}
												],
												"functionName": {
													"name": "revert",
													"nativeSrc": "187:6:1",
													"nodeType": "YulIdentifier",
													"src": "187:6:1"
												},
												"nativeSrc": "187:12:1",
												"nodeType": "YulFunctionCall",
												"src": "187:12:1"
											},
											"nativeSrc": "187:12:1",
											"nodeType": "YulExpressionStatement",
											"src": "187:12:1"
										}
									]
								},
								"name": "revert_error_dbdddcbe895c83990c08b3492a0e83918d802a52331272ac6fdb6a7c4aea3b1b",
								"nativeSrc": "88:117:1",
								"nodeType": "YulFunctionDefinition",
								"src": "88:117:1"
							},
							{
								"body": {
									"nativeSrc": "300:28:1",
									"nodeType": "YulBlock",
									"src": "300:28:1",
									"statements": [
										{
											"expression": {
												"arguments": [
													{
														"kind": "number",
														"nativeSrc": "317:1:1",
														"nodeType": "YulLiteral",
														"src": "317:1:1",
														"type": "",
														"value": "0"
													},
													{
														"kind": "number",
														"nativeSrc": "320:1:1",
														"nodeType": "YulLiteral",
														"src": "320:1:1",
														"type": "",
														"value": "0"
													}
												],
												"functionName": {
													"name": "revert",
													"nativeSrc": "310:6:1",
													"nodeType": "YulIdentifier",
													"src": "310:6:1"
												},
												"nativeSrc": "310:12:1",
												"nodeType": "YulFunctionCall",
												"src": "310:12:1"
											},
											"nativeSrc": "310:12:1",
											"nodeType": "YulExpressionStatement",
											"src": "310:12:1"
										}
									]
								},
								"name": "revert_error_c1322bf8034eace5e0b5c7295db60986aa89aae5e0ea0873e4689e076861a5db",
								"nativeSrc": "211:117:1",
								"nodeType": "YulFunctionDefinition",
								"src": "211:117:1"
							},
							{
								"body": {
									"nativeSrc": "379:81:1",
									"nodeType": "YulBlock",
									"src": "379:81:1",
									"statements": [
										{
											"nativeSrc": "389:65:1",
											"nodeType": "YulAssignment",
											"src": "389:65:1",
											"value": {
												"arguments": [
													{
														"name": "value",
														"nativeSrc": "404:5:1",
														"nodeType": "YulIdentifier",
														"src": "404:5:1"
													},
													{
														"kind": "number",
														"nativeSrc": "411:42:1",
														"nodeType": "YulLiteral",
														"src": "411:42:1",
														"type": "",
														"value": "0xffffffffffffffffffffffffffffffffffffffff"
													}
												],
												"functionName": {
													"name": "and",
													"nativeSrc": "400:3:1",
													"nodeType": "YulIdentifier",
													"src": "400:3:1"
												},
												"nativeSrc": "400:54:1",
												"nodeType": "YulFunctionCall",
												"src": "400:54:1"
											},
											"variableNames": [
												{
													"name": "cleaned",
													"nativeSrc": "389:7:1",
													"nodeType": "YulIdentifier",
													"src": "389:7:1"
												}
											]
										}
									]
								},
								"name": "cleanup_t_uint160",
								"nativeSrc": "334:126:1",
								"nodeType": "YulFunctionDefinition",
								"parameters": [
									{
										"name": "value",
										"nativeSrc": "361:5:1",
										"nodeType": "YulTypedName",
										"src": "361:5:1",
										"type": ""
									}
								],
								"returnVariables": [
									{
										"name": "cleaned",
										"nativeSrc": "371:7:1",
										"nodeType": "YulTypedName",
										"src": "371:7:1",
										"type": ""
									}
								],
								"src": "334:126:1"
							},
							{
								"body": {
									"nativeSrc": "511:51:1",
									"nodeType": "YulBlock",
									"src": "511:51:1",
									"statements": [
										{
											"nativeSrc": "521:35:1",
											"nodeType": "YulAssignment",
											"src": "521:35:1",
											"value": {
												"arguments": [
													{
														"name": "value",
														"nativeSrc": "550:5:1",
														"nodeType": "YulIdentifier",
														"src": "550:5:1"
													}
												],
												"functionName": {
													"name": "cleanup_t_uint160",
													"nativeSrc": "532:17:1",
													"nodeType": "YulIdentifier",
													"src": "532:17:1"
												},
												"nativeSrc": "532:24:1",
												"nodeType": "YulFunctionCall",
												"src": "532:24:1"
											},
											"variableNames": [
												{
													"name": "cleaned",
													"nativeSrc": "521:7:1",
													"nodeType": "YulIdentifier",
													"src": "521:7:1"
												}
											]
										}
									]
								},
								"name": "cleanup_t_address",
								"nativeSrc": "466:96:1",
								"nodeType": "YulFunctionDefinition",
								"parameters": [
									{
										"name": "value",
										"nativeSrc": "493:5:1",
										"nodeType": "YulTypedName",
										"src": "493:5:1",
										"type": ""
									}
								],
								"returnVariables": [
									{
										"name": "cleaned",
										"nativeSrc": "503:7:1",
										"nodeType": "YulTypedName",
										"src": "503:7:1",
										"type": ""
									}
								],
								"src": "466:96:1"
							},
							{
								"body": {
									"nativeSrc": "611:79:1",
									"nodeType": "YulBlock",
									"src": "611:79:1",
									"statements": [
										{
											"body": {
												"nativeSrc": "668:16:1",
												"nodeType": "YulBlock",
												"src": "668:16:1",
												"statements": [
													{
														"expression": {
															"arguments": [
																{
																	"kind": "number",
																	"nativeSrc": "677:1:1",
																	"nodeType": "YulLiteral",
																	"src": "677:1:1",
																	"type": "",
																	"value": "0"
																},
																{
																	"kind": "number",
																	"nativeSrc": "680:1:1",
																	"nodeType": "YulLiteral",
																	"src": "680:1:1",
																	"type": "",
																	"value": "0"
																}
															],
															"functionName": {
																"name": "revert",
																"nativeSrc": "670:6:1",
																"nodeType": "YulIdentifier",
																"src": "670:6:1"
															},
															"nativeSrc": "670:12:1",
															"nodeType": "YulFunctionCall",
															"src": "670:12:1"
														},
														"nativeSrc": "670:12:1",
														"nodeType": "YulExpressionStatement",
														"src": "670:12:1"
													}
												]
											},
											"condition": {
												"arguments": [
													{
														"arguments": [
															{
																"name": "value",
																"nativeSrc": "634:5:1",
																"nodeType": "YulIdentifier",
																"src": "634:5:1"
															},
															{
																"arguments": [
																	{
																		"name": "value",
																		"nativeSrc": "659:5:1",
																		"nodeType": "YulIdentifier",
																		"src": "659:5:1"
																	}
																],
																"functionName": {
																	"name": "cleanup_t_address",
																	"nativeSrc": "641:17:1",
																	"nodeType": "YulIdentifier",
																	"src": "641:17:1"
																},
																"nativeSrc": "641:24:1",
																"nodeType": "YulFunctionCall",
																"src": "641:24:1"
															}
														],
														"functionName": {
															"name": "eq",
															"nativeSrc": "631:2:1",
															"nodeType": "YulIdentifier",
															"src": "631:2:1"
														},
														"nativeSrc": "631:35:1",
														"nodeType": "YulFunctionCall",
														"src": "631:35:1"
													}
												],
												"functionName": {
													"name": "iszero",
													"nativeSrc": "624:6:1",
													"nodeType": "YulIdentifier",
													"src": "624:6:1"
												},
												"nativeSrc": "624:43:1",
												"nodeType": "YulFunctionCall",
												"src": "624:43:1"
											},
											"nativeSrc": "621:63:1",
											"nodeType": "YulIf",
											"src": "621:63:1"
										}
									]
								},
								"name": "validator_revert_t_address",
								"nativeSrc": "568:122:1",
								"nodeType": "YulFunctionDefinition",
								"parameters": [
									{
										"name": "value",
										"nativeSrc": "604:5:1",
										"nodeType": "YulTypedName",
										"src": "604:5:1",
										"type": ""
									}
								],
								"src": "568:122:1"
							},
							{
								"body": {
									"nativeSrc": "748:87:1",
									"nodeType": "YulBlock",
									"src": "748:87:1",
									"statements": [
										{
											"nativeSrc": "758:29:1",
											"nodeType": "YulAssignment",
											"src": "758:29:1",
											"value": {
												"arguments": [
													{
														"name": "offset",
														"nativeSrc": "780:6:1",
														"nodeType": "YulIdentifier",
														"src": "780:6:1"
													}
												],
												"functionName": {
													"name": "calldataload",
													"nativeSrc": "767:12:1",
													"nodeType": "YulIdentifier",
													"src": "767:12:1"
												},
												"nativeSrc": "767:20:1",
												"nodeType": "YulFunctionCall",
												"src": "767:20:1"
											},
											"variableNames": [
												{
													"name": "value",
													"nativeSrc": "758:5:1",
													"nodeType": "YulIdentifier",
													"src": "758:5:1"
												}
											]
										},
										{
											"expression": {
												"arguments": [
													{
														"name": "value",
														"nativeSrc": "823:5:1",
														"nodeType": "YulIdentifier",
														"src": "823:5:1"
													}
												],
												"functionName": {
													"name": "validator_revert_t_address",
													"nativeSrc": "796:26:1",
													"nodeType": "YulIdentifier",
													"src": "796:26:1"
												},
												"nativeSrc": "796:33:1",
												"nodeType": "YulFunctionCall",
												"src": "796:33:1"
											},
											"nativeSrc": "796:33:1",
											"nodeType": "YulExpressionStatement",
											"src": "796:33:1"
										}
									]
								},
								"name": "abi_decode_t_address",
								"nativeSrc": "696:139:1",
								"nodeType": "YulFunctionDefinition",
								"parameters": [
									{
										"name": "offset",
										"nativeSrc": "726:6:1",
										"nodeType": "YulTypedName",
										"src": "726:6:1",
										"type": ""
									},
									{
										"name": "end",
										"nativeSrc": "734:3:1",
										"nodeType": "YulTypedName",
										"src": "734:3:1",
										"type": ""
									}
								],
								"returnVariables": [
									{
										"name": "value",
										"nativeSrc": "742:5:1",
										"nodeType": "YulTypedName",
										"src": "742:5:1",
										"type": ""
									}
								],
								"src": "696:139:1"
							},
							{
								"body": {
									"nativeSrc": "907:263:1",
									"nodeType": "YulBlock",
									"src": "907:263:1",
									"statements": [
										{
											"body": {
												"nativeSrc": "953:83:1",
												"nodeType": "YulBlock",
												"src": "953:83:1",
												"statements": [
													{
														"expression": {
															"arguments": [],
															"functionName": {
																"name": "revert_error_dbdddcbe895c83990c08b3492a0e83918d802a52331272ac6fdb6a7c4aea3b1b",
																"nativeSrc": "955:77:1",
																"nodeType": "YulIdentifier",
																"src": "955:77:1"
															},
															"nativeSrc": "955:79:1",
															"nodeType": "YulFunctionCall",
															"src": "955:79:1"
														},
														"nativeSrc": "955:79:1",
														"nodeType": "YulExpressionStatement",
														"src": "955:79:1"
													}
												]
											},
											"condition": {
												"arguments": [
													{
														"arguments": [
															{
																"name": "dataEnd",
																"nativeSrc": "928:7:1",
																"nodeType": "YulIdentifier",
																"src": "928:7:1"
															},
															{
																"name": "headStart",
																"nativeSrc": "937:9:1",
																"nodeType": "YulIdentifier",
																"src": "937:9:1"
															}
														],
														"functionName": {
															"name": "sub",
															"nativeSrc": "924:3:1",
															"nodeType": "YulIdentifier",
															"src": "924:3:1"
														},
														"nativeSrc": "924:23:1",
														"nodeType": "YulFunctionCall",
														"src": "924:23:1"
													},
													{
														"kind": "number",
														"nativeSrc": "949:2:1",
														"nodeType": "YulLiteral",
														"src": "949:2:1",
														"type": "",
														"value": "32"
													}
												],
												"functionName": {
													"name": "slt",
													"nativeSrc": "920:3:1",
													"nodeType": "YulIdentifier",
													"src": "920:3:1"
												},
												"nativeSrc": "920:32:1",
												"nodeType": "YulFunctionCall",
												"src": "920:32:1"
											},
											"nativeSrc": "917:119:1",
											"nodeType": "YulIf",
											"src": "917:119:1"
										},
										{
											"nativeSrc": "1046:117:1",
											"nodeType": "YulBlock",
											"src": "1046:117:1",
											"statements": [
												{
													"nativeSrc": "1061:15:1",
													"nodeType": "YulVariableDeclaration",
													"src": "1061:15:1",
													"value": {
														"kind": "number",
														"nativeSrc": "1075:1:1",
														"nodeType": "YulLiteral",
														"src": "1075:1:1",
														"type": "",
														"value": "0"
													},
													"variables": [
														{
															"name": "offset",
															"nativeSrc": "1065:6:1",
															"nodeType": "YulTypedName",
															"src": "1065:6:1",
															"type": ""
														}
													]
												},
												{
													"nativeSrc": "1090:63:1",
													"nodeType": "YulAssignment",
													"src": "1090:63:1",
													"value": {
														"arguments": [
															{
																"arguments": [
																	{
																		"name": "headStart",
																		"nativeSrc": "1125:9:1",
																		"nodeType": "YulIdentifier",
																		"src": "1125:9:1"
																	},
																	{
																		"name": "offset",
																		"nativeSrc": "1136:6:1",
																		"nodeType": "YulIdentifier",
																		"src": "1136:6:1"
																	}
																],
																"functionName": {
																	"name": "add",
																	"nativeSrc": "1121:3:1",
																	"nodeType": "YulIdentifier",
																	"src": "1121:3:1"
																},
																"nativeSrc": "1121:22:1",
																"nodeType": "YulFunctionCall",
																"src": "1121:22:1"
															},
															{
																"name": "dataEnd",
																"nativeSrc": "1145:7:1",
																"nodeType": "YulIdentifier",
																"src": "1145:7:1"
															}
														],
														"functionName": {
															"name": "abi_decode_t_address",
															"nativeSrc": "1100:20:1",
															"nodeType": "YulIdentifier",
															"src": "1100:20:1"
														},
														"nativeSrc": "1100:53:1",
														"nodeType": "YulFunctionCall",
														"src": "1100:53:1"
													},
													"variableNames": [
														{
															"name": "value0",
															"nativeSrc": "1090:6:1",
															"nodeType": "YulIdentifier",
															"src": "1090:6:1"
														}
													]
												}
											]
										}
									]
								},
								"name": "abi_decode_tuple_t_address",
								"nativeSrc": "841:329:1",
								"nodeType": "YulFunctionDefinition",
								"parameters": [
									{
										"name": "headStart",
										"nativeSrc": "877:9:1",
										"nodeType": "YulTypedName",
										"src": "877:9:1",
										"type": ""
									},
									{
										"name": "dataEnd",
										"nativeSrc": "888:7:1",
										"nodeType": "YulTypedName",
										"src": "888:7:1",
										"type": ""
									}
								],
								"returnVariables": [
									{
										"name": "value0",
										"nativeSrc": "900:6:1",
										"nodeType": "YulTypedName",
										"src": "900:6:1",
										"type": ""
									}
								],
								"src": "841:329:1"
							},
							{
								"body": {
									"nativeSrc": "1221:32:1",
									"nodeType": "YulBlock",
									"src": "1221:32:1",
									"statements": [
										{
											"nativeSrc": "1231:16:1",
											"nodeType": "YulAssignment",
											"src": "1231:16:1",
											"value": {
												"name": "value",
												"nativeSrc": "1242:5:1",
												"nodeType": "YulIdentifier",
												"src": "1242:5:1"
											},
											"variableNames": [
												{
													"name": "cleaned",
													"nativeSrc": "1231:7:1",
													"nodeType": "YulIdentifier",
													"src": "1231:7:1"
												}
											]
										}
									]
								},
								"name": "cleanup_t_uint256",
								"nativeSrc": "1176:77:1",
								"nodeType": "YulFunctionDefinition",
								"parameters": [
									{
										"name": "value",
										"nativeSrc": "1203:5:1",
										"nodeType": "YulTypedName",
										"src": "1203:5:1",
										"type": ""
									}
								],
								"returnVariables": [
									{
										"name": "cleaned",
										"nativeSrc": "1213:7:1",
										"nodeType": "YulTypedName",
										"src": "1213:7:1",
										"type": ""
									}
								],
								"src": "1176:77:1"
							},
							{
								"body": {
									"nativeSrc": "1302:79:1",
									"nodeType": "YulBlock",
									"src": "1302:79:1",
									"statements": [
										{
											"body": {
												"nativeSrc": "1359:16:1",
												"nodeType": "YulBlock",
												"src": "1359:16:1",
												"statements": [
													{
														"expression": {
															"arguments": [
																{
																	"kind": "number",
																	"nativeSrc": "1368:1:1",
																	"nodeType": "YulLiteral",
																	"src": "1368:1:1",
																	"type": "",
																	"value": "0"
																},
																{
																	"kind": "number",
																	"nativeSrc": "1371:1:1",
																	"nodeType": "YulLiteral",
																	"src": "1371:1:1",
																	"type": "",
																	"value": "0"
																}
															],
															"functionName": {
																"name": "revert",
																"nativeSrc": "1361:6:1",
																"nodeType": "YulIdentifier",
																"src": "1361:6:1"
															},
															"nativeSrc": "1361:12:1",
															"nodeType": "YulFunctionCall",
															"src": "1361:12:1"
														},
														"nativeSrc": "1361:12:1",
														"nodeType": "YulExpressionStatement",
														"src": "1361:12:1"
													}
												]
											},
											"condition": {
												"arguments": [
													{
														"arguments": [
															{
																"name": "value",
																"nativeSrc": "1325:5:1",
																"nodeType": "YulIdentifier",
																"src": "1325:5:1"
															},
															{
																"arguments": [
																	{
																		"name": "value",
																		"nativeSrc": "1350:5:1",
																		"nodeType": "YulIdentifier",
																		"src": "1350:5:1"
																	}
																],
																"functionName": {
																	"name": "cleanup_t_uint256",
																	"nativeSrc": "1332:17:1",
																	"nodeType": "YulIdentifier",
																	"src": "1332:17:1"
																},
																"nativeSrc": "1332:24:1",
																"nodeType": "YulFunctionCall",
																"src": "1332:24:1"
															}
														],
														"functionName": {
															"name": "eq",
															"nativeSrc": "1322:2:1",
															"nodeType": "YulIdentifier",
															"src": "1322:2:1"
														},
														"nativeSrc": "1322:35:1",
														"nodeType": "YulFunctionCall",
														"src": "1322:35:1"
													}
												],
												"functionName": {
													"name": "iszero",
													"nativeSrc": "1315:6:1",
													"nodeType": "YulIdentifier",
													"src": "1315:6:1"
												},
												"nativeSrc": "1315:43:1",
												"nodeType": "YulFunctionCall",
												"src": "1315:43:1"
											},
											"nativeSrc": "1312:63:1",
											"nodeType": "YulIf",
											"src": "1312:63:1"
										}
									]
								},
								"name": "validator_revert_t_uint256",
								"nativeSrc": "1259:122:1",
								"nodeType": "YulFunctionDefinition",
								"parameters": [
									{
										"name": "value",
										"nativeSrc": "1295:5:1",
										"nodeType": "YulTypedName",
										"src": "1295:5:1",
										"type": ""
									}
								],
								"src": "1259:122:1"
							},
							{
								"body": {
									"nativeSrc": "1439:87:1",
									"nodeType": "YulBlock",
									"src": "1439:87:1",
									"statements": [
										{
											"nativeSrc": "1449:29:1",
											"nodeType": "YulAssignment",
											"src": "1449:29:1",
											"value": {
												"arguments": [
													{
														"name": "offset",
														"nativeSrc": "1471:6:1",
														"nodeType": "YulIdentifier",
														"src": "1471:6:1"
													}
												],
												"functionName": {
													"name": "calldataload",
													"nativeSrc": "1458:12:1",
													"nodeType": "YulIdentifier",
													"src": "1458:12:1"
												},
												"nativeSrc": "1458:20:1",
												"nodeType": "YulFunctionCall",
												"src": "1458:20:1"
											},
											"variableNames": [
												{
													"name": "value",
													"nativeSrc": "1449:5:1",
													"nodeType": "YulIdentifier",
													"src": "1449:5:1"
												}
											]
										},
										{
											"expression": {
												"arguments": [
													{
														"name": "value",
														"nativeSrc": "1514:5:1",
														"nodeType": "YulIdentifier",
														"src": "1514:5:1"
													}
												],
												"functionName": {
													"name": "validator_revert_t_uint256",
													"nativeSrc": "1487:26:1",
													"nodeType": "YulIdentifier",
													"src": "1487:26:1"
												},
												"nativeSrc": "1487:33:1",
												"nodeType": "YulFunctionCall",
												"src": "1487:33:1"
											},
											"nativeSrc": "1487:33:1",
											"nodeType": "YulExpressionStatement",
											"src": "1487:33:1"
										}
									]
								},
								"name": "abi_decode_t_uint256",
								"nativeSrc": "1387:139:1",
								"nodeType": "YulFunctionDefinition",
								"parameters": [
									{
										"name": "offset",
										"nativeSrc": "1417:6:1",
										"nodeType": "YulTypedName",
										"src": "1417:6:1",
										"type": ""
									},
									{
										"name": "end",
										"nativeSrc": "1425:3:1",
										"nodeType": "YulTypedName",
										"src": "1425:3:1",
										"type": ""
									}
								],
								"returnVariables": [
									{
										"name": "value",
										"nativeSrc": "1433:5:1",
										"nodeType": "YulTypedName",
										"src": "1433:5:1",
										"type": ""
									}
								],
								"src": "1387:139:1"
							},
							{
								"body": {
									"nativeSrc": "1621:28:1",
									"nodeType": "YulBlock",
									"src": "1621:28:1",
									"statements": [
										{
											"expression": {
												"arguments": [
													{
														"kind": "number",
														"nativeSrc": "1638:1:1",
														"nodeType": "YulLiteral",
														"src": "1638:1:1",
														"type": "",
														"value": "0"
													},
													{
														"kind": "number",
														"nativeSrc": "1641:1:1",
														"nodeType": "YulLiteral",
														"src": "1641:1:1",
														"type": "",
														"value": "0"
													}
												],
												"functionName": {
													"name": "revert",
													"nativeSrc": "1631:6:1",
													"nodeType": "YulIdentifier",
													"src": "1631:6:1"
												},
												"nativeSrc": "1631:12:1",
												"nodeType": "YulFunctionCall",
												"src": "1631:12:1"
											},
											"nativeSrc": "1631:12:1",
											"nodeType": "YulExpressionStatement",
											"src": "1631:12:1"
										}
									]
								},
								"name": "revert_error_1b9f4a0a5773e33b91aa01db23bf8c55fce1411167c872835e7fa00a4f17d46d",
								"nativeSrc": "1532:117:1",
								"nodeType": "YulFunctionDefinition",
								"src": "1532:117:1"
							},
							{
								"body": {
									"nativeSrc": "1744:28:1",
									"nodeType": "YulBlock",
									"src": "1744:28:1",
									"statements": [
										{
											"expression": {
												"arguments": [
													{
														"kind": "number",
														"nativeSrc": "1761:1:1",
														"nodeType": "YulLiteral",
														"src": "1761:1:1",
														"type": "",
														"value": "0"
													},
													{
														"kind": "number",
														"nativeSrc": "1764:1:1",
														"nodeType": "YulLiteral",
														"src": "1764:1:1",
														"type": "",
														"value": "0"
													}
												],
												"functionName": {
													"name": "revert",
													"nativeSrc": "1754:6:1",
													"nodeType": "YulIdentifier",
													"src": "1754:6:1"
												},
												"nativeSrc": "1754:12:1",
												"nodeType": "YulFunctionCall",
												"src": "1754:12:1"
											},
											"nativeSrc": "1754:12:1",
											"nodeType": "YulExpressionStatement",
											"src": "1754:12:1"
										}
									]
								},
								"name": "revert_error_987264b3b1d58a9c7f8255e93e81c77d86d6299019c33110a076957a3e06e2ae",
								"nativeSrc": "1655:117:1",
								"nodeType": "YulFunctionDefinition",
								"src": "1655:117:1"
							},
							{
								"body": {
									"nativeSrc": "1826:54:1",
									"nodeType": "YulBlock",
									"src": "1826:54:1",
									"statements": [
										{
											"nativeSrc": "1836:38:1",
											"nodeType": "YulAssignment",
											"src": "1836:38:1",
											"value": {
												"arguments": [
													{
														"arguments": [
															{
																"name": "value",
																"nativeSrc": "1854:5:1",
																"nodeType": "YulIdentifier",
																"src": "1854:5:1"
															},
															{
																"kind": "number",
																"nativeSrc": "1861:2:1",
																"nodeType": "YulLiteral",
																"src": "1861:2:1",
																"type": "",
																"value": "31"
															}
														],
														"functionName": {
															"name": "add",
															"nativeSrc": "1850:3:1",
															"nodeType": "YulIdentifier",
															"src": "1850:3:1"
														},
														"nativeSrc": "1850:14:1",
														"nodeType": "YulFunctionCall",
														"src": "1850:14:1"
													},
													{
														"arguments": [
															{
																"kind": "number",
																"nativeSrc": "1870:2:1",
																"nodeType": "YulLiteral",
																"src": "1870:2:1",
																"type": "",
																"value": "31"
															}
														],
														"functionName": {
															"name": "not",
															"nativeSrc": "1866:3:1",
															"nodeType": "YulIdentifier",
															"src": "1866:3:1"
														},
														"nativeSrc": "1866:7:1",
														"nodeType": "YulFunctionCall",
														"src": "1866:7:1"
													}
												],
												"functionName": {
													"name": "and",
													"nativeSrc": "1846:3:1",
													"nodeType": "YulIdentifier",
													"src": "1846:3:1"
												},
												"nativeSrc": "1846:28:1",
												"nodeType": "YulFunctionCall",
												"src": "1846:28:1"
											},
											"variableNames": [
												{
													"name": "result",
													"nativeSrc": "1836:6:1",
													"nodeType": "YulIdentifier",
													"src": "1836:6:1"
												}
											]
										}
									]
								},
								"name": "round_up_to_mul_of_32",
								"nativeSrc": "1778:102:1",
								"nodeType": "YulFunctionDefinition",
								"parameters": [
									{
										"name": "value",
										"nativeSrc": "1809:5:1",
										"nodeType": "YulTypedName",
										"src": "1809:5:1",
										"type": ""
									}
								],
								"returnVariables": [
									{
										"name": "result",
										"nativeSrc": "1819:6:1",
										"nodeType": "YulTypedName",
										"src": "1819:6:1",
										"type": ""
									}
								],
								"src": "1778:102:1"
							},
							{
								"body": {
									"nativeSrc": "1914:152:1",
									"nodeType": "YulBlock",
									"src": "1914:152:1",
									"statements": [
										{
											"expression": {
												"arguments": [
													{
														"kind": "number",
														"nativeSrc": "1931:1:1",
														"nodeType": "YulLiteral",
														"src": "1931:1:1",
														"type": "",
														"value": "0"
													},
													{
														"kind": "number",
														"nativeSrc": "1934:77:1",
														"nodeType": "YulLiteral",
														"src": "1934:77:1",
														"type": "",
														"value": "35408467139433450592217433187231851964531694900788300625387963629091585785856"
													}
												],
												"functionName": {
													"name": "mstore",
													"nativeSrc": "1924:6:1",
													"nodeType": "YulIdentifier",
													"src": "1924:6:1"
												},
												"nativeSrc": "1924:88:1",
												"nodeType": "YulFunctionCall",
												"src": "1924:88:1"
											},
											"nativeSrc": "1924:88:1",
											"nodeType": "YulExpressionStatement",
											"src": "1924:88:1"
										},
										{
											"expression": {
												"arguments": [
													{
														"kind": "number",
														"nativeSrc": "2028:1:1",
														"nodeType": "YulLiteral",
														"src": "2028:1:1",
														"type": "",
														"value": "4"
													},
													{
														"kind": "number",
														"nativeSrc": "2031:4:1",
														"nodeType": "YulLiteral",
														"src": "2031:4:1",
														"type": "",
														"value": "0x41"
													}
												],
												"functionName": {
													"name": "mstore",
													"nativeSrc": "2021:6:1",
													"nodeType": "YulIdentifier",
													"src": "2021:6:1"
												},
												"nativeSrc": "2021:15:1",
												"nodeType": "YulFunctionCall",
												"src": "2021:15:1"
											},
											"nativeSrc": "2021:15:1",
											"nodeType": "YulExpressionStatement",
											"src": "2021:15:1"
										},
										{
											"expression": {
												"arguments": [
													{
														"kind": "number",
														"nativeSrc": "2052:1:1",
														"nodeType": "YulLiteral",
														"src": "2052:1:1",
														"type": "",
														"value": "0"
													},
													{
														"kind": "number",
														"nativeSrc": "2055:4:1",
														"nodeType": "YulLiteral",
														"src": "2055:4:1",
														"type": "",
														"value": "0x24"
													}
												],
												"functionName": {
													"name": "revert",
													"nativeSrc": "2045:6:1",
													"nodeType": "YulIdentifier",
													"src": "2045:6:1"
												},
												"nativeSrc": "2045:15:1",
												"nodeType": "YulFunctionCall",
												"src": "2045:15:1"
											},
											"nativeSrc": "2045:15:1",
											"nodeType": "YulExpressionStatement",
											"src": "2045:15:1"
										}
									]
								},
								"name": "panic_error_0x41",
								"nativeSrc": "1886:180:1",
								"nodeType": "YulFunctionDefinition",
								"src": "1886:180:1"
							},
							{
								"body": {
									"nativeSrc": "2115:238:1",
									"nodeType": "YulBlock",
									"src": "2115:238:1",
									"statements": [
										{
											"nativeSrc": "2125:58:1",
											"nodeType": "YulVariableDeclaration",
											"src": "2125:58:1",
											"value": {
												"arguments": [
													{
														"name": "memPtr",
														"nativeSrc": "2147:6:1",
														"nodeType": "YulIdentifier",
														"src": "2147:6:1"
													},
													{
														"arguments": [
															{
																"name": "size",
																"nativeSrc": "2177:4:1",
																"nodeType": "YulIdentifier",
																"src": "2177:4:1"
															}
														],
														"functionName": {
															"name": "round_up_to_mul_of_32",
															"nativeSrc": "2155:21:1",
															"nodeType": "YulIdentifier",
															"src": "2155:21:1"
														},
														"nativeSrc": "2155:27:1",
														"nodeType": "YulFunctionCall",
														"src": "2155:27:1"
													}
												],
												"functionName": {
													"name": "add",
													"nativeSrc": "2143:3:1",
													"nodeType": "YulIdentifier",
													"src": "2143:3:1"
												},
												"nativeSrc": "2143:40:1",
												"nodeType": "YulFunctionCall",
												"src": "2143:40:1"
											},
											"variables": [
												{
													"name": "newFreePtr",
													"nativeSrc": "2129:10:1",
													"nodeType": "YulTypedName",
													"src": "2129:10:1",
													"type": ""
												}
											]
										},
										{
											"body": {
												"nativeSrc": "2294:22:1",
												"nodeType": "YulBlock",
												"src": "2294:22:1",
												"statements": [
													{
														"expression": {
															"arguments": [],
															"functionName": {
																"name": "panic_error_0x41",
																"nativeSrc": "2296:16:1",
																"nodeType": "YulIdentifier",
																"src": "2296:16:1"
															},
															"nativeSrc": "2296:18:1",
															"nodeType": "YulFunctionCall",
															"src": "2296:18:1"
														},
														"nativeSrc": "2296:18:1",
														"nodeType": "YulExpressionStatement",
														"src": "2296:18:1"
													}
												]
											},
											"condition": {
												"arguments": [
													{
														"arguments": [
															{
																"name": "newFreePtr",
																"nativeSrc": "2237:10:1",
																"nodeType": "YulIdentifier",
																"src": "2237:10:1"
															},
															{
																"kind": "number",
																"nativeSrc": "2249:18:1",
																"nodeType": "YulLiteral",
																"src": "2249:18:1",
																"type": "",
																"value": "0xffffffffffffffff"
															}
														],
														"functionName": {
															"name": "gt",
															"nativeSrc": "2234:2:1",
															"nodeType": "YulIdentifier",
															"src": "2234:2:1"
														},
														"nativeSrc": "2234:34:1",
														"nodeType": "YulFunctionCall",
														"src": "2234:34:1"
													},
													{
														"arguments": [
															{
																"name": "newFreePtr",
																"nativeSrc": "2273:10:1",
																"nodeType": "YulIdentifier",
																"src": "2273:10:1"
															},
															{
																"name": "memPtr",
																"nativeSrc": "2285:6:1",
																"nodeType": "YulIdentifier",
																"src": "2285:6:1"
															}
														],
														"functionName": {
															"name": "lt",
															"nativeSrc": "2270:2:1",
															"nodeType": "YulIdentifier",
															"src": "2270:2:1"
														},
														"nativeSrc": "2270:22:1",
														"nodeType": "YulFunctionCall",
														"src": "2270:22:1"
													}
												],
												"functionName": {
													"name": "or",
													"nativeSrc": "2231:2:1",
													"nodeType": "YulIdentifier",
													"src": "2231:2:1"
												},
												"nativeSrc": "2231:62:1",
												"nodeType": "YulFunctionCall",
												"src": "2231:62:1"
											},
											"nativeSrc": "2228:88:1",
											"nodeType": "YulIf",
											"src": "2228:88:1"
										},
										{
											"expression": {
												"arguments": [
													{
														"kind": "number",
														"nativeSrc": "2332:2:1",
														"nodeType": "YulLiteral",
														"src": "2332:2:1",
														"type": "",
														"value": "64"
													},
													{
														"name": "newFreePtr",
														"nativeSrc": "2336:10:1",
														"nodeType": "YulIdentifier",
														"src": "2336:10:1"
													}
												],
												"functionName": {
													"name": "mstore",
													"nativeSrc": "2325:6:1",
													"nodeType": "YulIdentifier",
													"src": "2325:6:1"
												},
												"nativeSrc": "2325:22:1",
												"nodeType": "YulFunctionCall",
												"src": "2325:22:1"
											},
											"nativeSrc": "2325:22:1",
											"nodeType": "YulExpressionStatement",
											"src": "2325:22:1"
										}
									]
								},
								"name": "finalize_allocation",
								"nativeSrc": "2072:281:1",
								"nodeType": "YulFunctionDefinition",
								"parameters": [
									{
										"name": "memPtr",
										"nativeSrc": "2101:6:1",
										"nodeType": "YulTypedName",
										"src": "2101:6:1",
										"type": ""
									},
									{
										"name": "size",
										"nativeSrc": "2109:4:1",
										"nodeType": "YulTypedName",
										"src": "2109:4:1",
										"type": ""
									}
								],
								"src": "2072:281:1"
							},
							{
								"body": {
									"nativeSrc": "2400:88:1",
									"nodeType": "YulBlock",
									"src": "2400:88:1",
									"statements": [
										{
											"nativeSrc": "2410:30:1",
											"nodeType": "YulAssignment",
											"src": "2410:30:1",
											"value": {
												"arguments": [],
												"functionName": {
													"name": "allocate_unbounded",
													"nativeSrc": "2420:18:1",
													"nodeType": "YulIdentifier",
													"src": "2420:18:1"
												},
												"nativeSrc": "2420:20:1",
												"nodeType": "YulFunctionCall",
												"src": "2420:20:1"
											},
											"variableNames": [
												{
													"name": "memPtr",
													"nativeSrc": "2410:6:1",
													"nodeType": "YulIdentifier",
													"src": "2410:6:1"
												}
											]
										},
										{
											"expression": {
												"arguments": [
													{
														"name": "memPtr",
														"nativeSrc": "2469:6:1",
														"nodeType": "YulIdentifier",
														"src": "2469:6:1"
													},
													{
														"name": "size",
														"nativeSrc": "2477:4:1",
														"nodeType": "YulIdentifier",
														"src": "2477:4:1"
													}
												],
												"functionName": {
													"name": "finalize_allocation",
													"nativeSrc": "2449:19:1",
													"nodeType": "YulIdentifier",
													"src": "2449:19:1"
												},
												"nativeSrc": "2449:33:1",
												"nodeType": "YulFunctionCall",
												"src": "2449:33:1"
											},
											"nativeSrc": "2449:33:1",
											"nodeType": "YulExpressionStatement",
											"src": "2449:33:1"
										}
									]
								},
								"name": "allocate_memory",
								"nativeSrc": "2359:129:1",
								"nodeType": "YulFunctionDefinition",
								"parameters": [
									{
										"name": "size",
										"nativeSrc": "2384:4:1",
										"nodeType": "YulTypedName",
										"src": "2384:4:1",
										"type": ""
									}
								],
								"returnVariables": [
									{
										"name": "memPtr",
										"nativeSrc": "2393:6:1",
										"nodeType": "YulTypedName",
										"src": "2393:6:1",
										"type": ""
									}
								],
								"src": "2359:129:1"
							},
							{
								"body": {
									"nativeSrc": "2561:241:1",
									"nodeType": "YulBlock",
									"src": "2561:241:1",
									"statements": [
										{
											"body": {
												"nativeSrc": "2666:22:1",
												"nodeType": "YulBlock",
												"src": "2666:22:1",
												"statements": [
													{
														"expression": {
															"arguments": [],
															"functionName": {
																"name": "panic_error_0x41",
																"nativeSrc": "2668:16:1",
																"nodeType": "YulIdentifier",
																"src": "2668:16:1"
															},
															"nativeSrc": "2668:18:1",
															"nodeType": "YulFunctionCall",
															"src": "2668:18:1"
														},
														"nativeSrc": "2668:18:1",
														"nodeType": "YulExpressionStatement",
														"src": "2668:18:1"
													}
												]
											},
											"condition": {
												"arguments": [
													{
														"name": "length",
														"nativeSrc": "2638:6:1",
														"nodeType": "YulIdentifier",
														"src": "2638:6:1"
													},
													{
														"kind": "number",
														"nativeSrc": "2646:18:1",
														"nodeType": "YulLiteral",
														"src": "2646:18:1",
														"type": "",
														"value": "0xffffffffffffffff"
													}
												],
												"functionName": {
													"name": "gt",
													"nativeSrc": "2635:2:1",
													"nodeType": "YulIdentifier",
													"src": "2635:2:1"
												},
												"nativeSrc": "2635:30:1",
												"nodeType": "YulFunctionCall",
												"src": "2635:30:1"
											},
											"nativeSrc": "2632:56:1",
											"nodeType": "YulIf",
											"src": "2632:56:1"
										},
										{
											"nativeSrc": "2698:37:1",
											"nodeType": "YulAssignment",
											"src": "2698:37:1",
											"value": {
												"arguments": [
													{
														"name": "length",
														"nativeSrc": "2728:6:1",
														"nodeType": "YulIdentifier",
														"src": "2728:6:1"
													}
												],
												"functionName": {
													"name": "round_up_to_mul_of_32",
													"nativeSrc": "2706:21:1",
													"nodeType": "YulIdentifier",
													"src": "2706:21:1"
												},
												"nativeSrc": "2706:29:1",
												"nodeType": "YulFunctionCall",
												"src": "2706:29:1"
											},
											"variableNames": [
												{
													"name": "size",
													"nativeSrc": "2698:4:1",
													"nodeType": "YulIdentifier",
													"src": "2698:4:1"
												}
											]
										},
										{
											"nativeSrc": "2772:23:1",
											"nodeType": "YulAssignment",
											"src": "2772:23:1",
											"value": {
												"arguments": [
													{
														"name": "size",
														"nativeSrc": "2784:4:1",
														"nodeType": "YulIdentifier",
														"src": "2784:4:1"
													},
													{
														"kind": "number",
														"nativeSrc": "2790:4:1",
														"nodeType": "YulLiteral",
														"src": "2790:4:1",
														"type": "",
														"value": "0x20"
													}
												],
												"functionName": {
													"name": "add",
													"nativeSrc": "2780:3:1",
													"nodeType": "YulIdentifier",
													"src": "2780:3:1"
												},
												"nativeSrc": "2780:15:1",
												"nodeType": "YulFunctionCall",
												"src": "2780:15:1"
											},
											"variableNames": [
												{
													"name": "size",
													"nativeSrc": "2772:4:1",
													"nodeType": "YulIdentifier",
													"src": "2772:4:1"
												}
											]
										}
									]
								},
								"name": "array_allocation_size_t_string_memory_ptr",
								"nativeSrc": "2494:308:1",
								"nodeType": "YulFunctionDefinition",
								"parameters": [
									{
										"name": "length",
										"nativeSrc": "2545:6:1",
										"nodeType": "YulTypedName",
										"src": "2545:6:1",
										"type": ""
									}
								],
								"returnVariables": [
									{
										"name": "size",
										"nativeSrc": "2556:4:1",
										"nodeType": "YulTypedName",
										"src": "2556:4:1",
										"type": ""
									}
								],
								"src": "2494:308:1"
							},
							{
								"body": {
									"nativeSrc": "2872:84:1",
									"nodeType": "YulBlock",
									"src": "2872:84:1",
									"statements": [
										{
											"expression": {
												"arguments": [
													{
														"name": "dst",
														"nativeSrc": "2896:3:1",
														"nodeType": "YulIdentifier",
														"src": "2896:3:1"
													},
													{
														"name": "src",
														"nativeSrc": "2901:3:1",
														"nodeType": "YulIdentifier",
														"src": "2901:3:1"
													},
													{
														"name": "length",
														"nativeSrc": "2906:6:1",
														"nodeType": "YulIdentifier",
														"src": "2906:6:1"
													}
												],
												"functionName": {
													"name": "calldatacopy",
													"nativeSrc": "2883:12:1",
													"nodeType": "YulIdentifier",
													"src": "2883:12:1"
												},
												"nativeSrc": "2883:30:1",
												"nodeType": "YulFunctionCall",
												"src": "2883:30:1"
											},
											"nativeSrc": "2883:30:1",
											"nodeType": "YulExpressionStatement",
											"src": "2883:30:1"
										},
										{
											"expression": {
												"arguments": [
													{
														"arguments": [
															{
																"name": "dst",
																"nativeSrc": "2933:3:1",
																"nodeType": "YulIdentifier",
																"src": "2933:3:1"
															},
															{
																"name": "length",
																"nativeSrc": "2938:6:1",
																"nodeType": "YulIdentifier",
																"src": "2938:6:1"
															}
														],
														"functionName": {
															"name": "add",
															"nativeSrc": "2929:3:1",
															"nodeType": "YulIdentifier",
															"src": "2929:3:1"
														},
														"nativeSrc": "2929:16:1",
														"nodeType": "YulFunctionCall",
														"src": "2929:16:1"
													},
													{
														"kind": "number",
														"nativeSrc": "2947:1:1",
														"nodeType": "YulLiteral",
														"src": "2947:1:1",
														"type": "",
														"value": "0"
													}
												],
												"functionName": {
													"name": "mstore",
													"nativeSrc": "2922:6:1",
													"nodeType": "YulIdentifier",
													"src": "2922:6:1"
												},
												"nativeSrc": "2922:27:1",
												"nodeType": "YulFunctionCall",
												"src": "2922:27:1"
											},
											"nativeSrc": "2922:27:1",
											"nodeType": "YulExpressionStatement",
											"src": "2922:27:1"
										}
									]
								},
								"name": "copy_calldata_to_memory_with_cleanup",
								"nativeSrc": "2808:148:1",
								"nodeType": "YulFunctionDefinition",
								"parameters": [
									{
										"name": "src",
										"nativeSrc": "2854:3:1",
										"nodeType": "YulTypedName",
										"src": "2854:3:1",
										"type": ""
									},
									{
										"name": "dst",
										"nativeSrc": "2859:3:1",
										"nodeType": "YulTypedName",
										"src": "2859:3:1",
										"type": ""
									},
									{
										"name": "length",
										"nativeSrc": "2864:6:1",
										"nodeType": "YulTypedName",
										"src": "2864:6:1",
										"type": ""
									}
								],
								"src": "2808:148:1"
							},
							{
								"body": {
									"nativeSrc": "3046:341:1",
									"nodeType": "YulBlock",
									"src": "3046:341:1",
									"statements": [
										{
											"nativeSrc": "3056:75:1",
											"nodeType": "YulAssignment",
											"src": "3056:75:1",
											"value": {
												"arguments": [
													{
														"arguments": [
															{
																"name": "length",
																"nativeSrc": "3123:6:1",
																"nodeType": "YulIdentifier",
																"src": "3123:6:1"
															}
														],
														"functionName": {
															"name": "array_allocation_size_t_string_memory_ptr",
															"nativeSrc": "3081:41:1",
															"nodeType": "YulIdentifier",
															"src": "3081:41:1"
														},
														"nativeSrc": "3081:49:1",
														"nodeType": "YulFunctionCall",
														"src": "3081:49:1"
													}
												],
												"functionName": {
													"name": "allocate_memory",
													"nativeSrc": "3065:15:1",
													"nodeType": "YulIdentifier",
													"src": "3065:15:1"
												},
												"nativeSrc": "3065:66:1",
												"nodeType": "YulFunctionCall",
												"src": "3065:66:1"
											},
											"variableNames": [
												{
													"name": "array",
													"nativeSrc": "3056:5:1",
													"nodeType": "YulIdentifier",
													"src": "3056:5:1"
												}
											]
										},
										{
											"expression": {
												"arguments": [
													{
														"name": "array",
														"nativeSrc": "3147:5:1",
														"nodeType": "YulIdentifier",
														"src": "3147:5:1"
													},
													{
														"name": "length",
														"nativeSrc": "3154:6:1",
														"nodeType": "YulIdentifier",
														"src": "3154:6:1"
													}
												],
												"functionName": {
													"name": "mstore",
													"nativeSrc": "3140:6:1",
													"nodeType": "YulIdentifier",
													"src": "3140:6:1"
												},
												"nativeSrc": "3140:21:1",
												"nodeType": "YulFunctionCall",
												"src": "3140:21:1"
											},
											"nativeSrc": "3140:21:1",
											"nodeType": "YulExpressionStatement",
											"src": "3140:21:1"
										},
										{
											"nativeSrc": "3170:27:1",
											"nodeType": "YulVariableDeclaration",
											"src": "3170:27:1",
											"value": {
												"arguments": [
													{
														"name": "array",
														"nativeSrc": "3185:5:1",
														"nodeType": "YulIdentifier",
														"src": "3185:5:1"
													},
													{
														"kind": "number",
														"nativeSrc": "3192:4:1",
														"nodeType": "YulLiteral",
														"src": "3192:4:1",
														"type": "",
														"value": "0x20"
													}
												],
												"functionName": {
													"name": "add",
													"nativeSrc": "3181:3:1",
													"nodeType": "YulIdentifier",
													"src": "3181:3:1"
												},
												"nativeSrc": "3181:16:1",
												"nodeType": "YulFunctionCall",
												"src": "3181:16:1"
											},
											"variables": [
												{
													"name": "dst",
													"nativeSrc": "3174:3:1",
													"nodeType": "YulTypedName",
													"src": "3174:3:1",
													"type": ""
												}
											]
										},
										{
											"body": {
												"nativeSrc": "3235:83:1",
												"nodeType": "YulBlock",
												"src": "3235:83:1",
												"statements": [
													{
														"expression": {
															"arguments": [],
															"functionName": {
																"name": "revert_error_987264b3b1d58a9c7f8255e93e81c77d86d6299019c33110a076957a3e06e2ae",
																"nativeSrc": "3237:77:1",
																"nodeType": "YulIdentifier",
																"src": "3237:77:1"
															},
															"nativeSrc": "3237:79:1",
															"nodeType": "YulFunctionCall",
															"src": "3237:79:1"
														},
														"nativeSrc": "3237:79:1",
														"nodeType": "YulExpressionStatement",
														"src": "3237:79:1"
													}
												]
											},
											"condition": {
												"arguments": [
													{
														"arguments": [
															{
																"name": "src",
																"nativeSrc": "3216:3:1",
																"nodeType": "YulIdentifier",
																"src": "3216:3:1"
															},
															{
																"name": "length",
																"nativeSrc": "3221:6:1",
																"nodeType": "YulIdentifier",
																"src": "3221:6:1"
															}
														],
														"functionName": {
															"name": "add",
															"nativeSrc": "3212:3:1",
															"nodeType": "YulIdentifier",
															"src": "3212:3:1"
														},
														"nativeSrc": "3212:16:1",
														"nodeType": "YulFunctionCall",
														"src": "3212:16:1"
													},
													{
														"name": "end",
														"nativeSrc": "3230:3:1",
														"nodeType": "YulIdentifier",
														"src": "3230:3:1"
													}
												],
												"functionName": {
													"name": "gt",
													"nativeSrc": "3209:2:1",
													"nodeType": "YulIdentifier",
													"src": "3209:2:1"
												},
												"nativeSrc": "3209:25:1",
												"nodeType": "YulFunctionCall",
												"src": "3209:25:1"
											},
											"nativeSrc": "3206:112:1",
											"nodeType": "YulIf",
											"src": "3206:112:1"
										},
										{
											"expression": {
												"arguments": [
													{
														"name": "src",
														"nativeSrc": "3364:3:1",
														"nodeType": "YulIdentifier",
														"src": "3364:3:1"
													},
													{
														"name": "dst",
														"nativeSrc": "3369:3:1",
														"nodeType": "YulIdentifier",
														"src": "3369:3:1"
													},
													{
														"name": "length",
														"nativeSrc": "3374:6:1",
														"nodeType": "YulIdentifier",
														"src": "3374:6:1"
													}
												],
												"functionName": {
													"name": "copy_calldata_to_memory_with_cleanup",
													"nativeSrc": "3327:36:1",
													"nodeType": "YulIdentifier",
													"src": "3327:36:1"
												},
												"nativeSrc": "3327:54:1",
												"nodeType": "YulFunctionCall",
												"src": "3327:54:1"
											},
											"nativeSrc": "3327:54:1",
											"nodeType": "YulExpressionStatement",
											"src": "3327:54:1"
										}
									]
								},
								"name": "abi_decode_available_length_t_string_memory_ptr",
								"nativeSrc": "2962:425:1",
								"nodeType": "YulFunctionDefinition",
								"parameters": [
									{
										"name": "src",
										"nativeSrc": "3019:3:1",
										"nodeType": "YulTypedName",
										"src": "3019:3:1",
										"type": ""
									},
									{
										"name": "length",
										"nativeSrc": "3024:6:1",
										"nodeType": "YulTypedName",
										"src": "3024:6:1",
										"type": ""
									},
									{
										"name": "end",
										"nativeSrc": "3032:3:1",
										"nodeType": "YulTypedName",
										"src": "3032:3:1",
										"type": ""
									}
								],
								"returnVariables": [
									{
										"name": "array",
										"nativeSrc": "3040:5:1",
										"nodeType": "YulTypedName",
										"src": "3040:5:1",
										"type": ""
									}
								],
								"src": "2962:425:1"
							},
							{
								"body": {
									"nativeSrc": "3469:278:1",
									"nodeType": "YulBlock",
									"src": "3469:278:1",
									"statements": [
										{
											"body": {
												"nativeSrc": "3518:83:1",
												"nodeType": "YulBlock",
												"src": "3518:83:1",
												"statements": [
													{
														"expression": {
															"arguments": [],
															"functionName": {
																"name": "revert_error_1b9f4a0a5773e33b91aa01db23bf8c55fce1411167c872835e7fa00a4f17d46d",
																"nativeSrc": "3520:77:1",
																"nodeType": "YulIdentifier",
																"src": "3520:77:1"
															},
															"nativeSrc": "3520:79:1",
															"nodeType": "YulFunctionCall",
															"src": "3520:79:1"
														},
														"nativeSrc": "3520:79:1",
														"nodeType": "YulExpressionStatement",
														"src": "3520:79:1"
													}
												]
											},
											"condition": {
												"arguments": [
													{
														"arguments": [
															{
																"arguments": [
																	{
																		"name": "offset",
																		"nativeSrc": "3497:6:1",
																		"nodeType": "YulIdentifier",
																		"src": "3497:6:1"
																	},
																	{
																		"kind": "number",
																		"nativeSrc": "3505:4:1",
																		"nodeType": "YulLiteral",
																		"src": "3505:4:1",
																		"type": "",
																		"value": "0x1f"
																	}
																],
																"functionName": {
																	"name": "add",
																	"nativeSrc": "3493:3:1",
																	"nodeType": "YulIdentifier",
																	"src": "3493:3:1"
																},
																"nativeSrc": "3493:17:1",
																"nodeType": "YulFunctionCall",
																"src": "3493:17:1"
															},
															{
																"name": "end",
																"nativeSrc": "3512:3:1",
																"nodeType": "YulIdentifier",
																"src": "3512:3:1"
															}
														],
														"functionName": {
															"name": "slt",
															"nativeSrc": "3489:3:1",
															"nodeType": "YulIdentifier",
															"src": "3489:3:1"
														},
														"nativeSrc": "3489:27:1",
														"nodeType": "YulFunctionCall",
														"src": "3489:27:1"
													}
												],
												"functionName": {
													"name": "iszero",
													"nativeSrc": "3482:6:1",
													"nodeType": "YulIdentifier",
													"src": "3482:6:1"
												},
												"nativeSrc": "3482:35:1",
												"nodeType": "YulFunctionCall",
												"src": "3482:35:1"
											},
											"nativeSrc": "3479:122:1",
											"nodeType": "YulIf",
											"src": "3479:122:1"
										},
										{
											"nativeSrc": "3610:34:1",
											"nodeType": "YulVariableDeclaration",
											"src": "3610:34:1",
											"value": {
												"arguments": [
													{
														"name": "offset",
														"nativeSrc": "3637:6:1",
														"nodeType": "YulIdentifier",
														"src": "3637:6:1"
													}
												],
												"functionName": {
													"name": "calldataload",
													"nativeSrc": "3624:12:1",
													"nodeType": "YulIdentifier",
													"src": "3624:12:1"
												},
												"nativeSrc": "3624:20:1",
												"nodeType": "YulFunctionCall",
												"src": "3624:20:1"
											},
											"variables": [
												{
													"name": "length",
													"nativeSrc": "3614:6:1",
													"nodeType": "YulTypedName",
													"src": "3614:6:1",
													"type": ""
												}
											]
										},
										{
											"nativeSrc": "3653:88:1",
											"nodeType": "YulAssignment",
											"src": "3653:88:1",
											"value": {
												"arguments": [
													{
														"arguments": [
															{
																"name": "offset",
																"nativeSrc": "3714:6:1",
																"nodeType": "YulIdentifier",
																"src": "3714:6:1"
															},
															{
																"kind": "number",
																"nativeSrc": "3722:4:1",
																"nodeType": "YulLiteral",
																"src": "3722:4:1",
																"type": "",
																"value": "0x20"
															}
														],
														"functionName": {
															"name": "add",
															"nativeSrc": "3710:3:1",
															"nodeType": "YulIdentifier",
															"src": "3710:3:1"
														},
														"nativeSrc": "3710:17:1",
														"nodeType": "YulFunctionCall",
														"src": "3710:17:1"
													},
													{
														"name": "length",
														"nativeSrc": "3729:6:1",
														"nodeType": "YulIdentifier",
														"src": "3729:6:1"
													},
													{
														"name": "end",
														"nativeSrc": "3737:3:1",
														"nodeType": "YulIdentifier",
														"src": "3737:3:1"
													}
												],
												"functionName": {
													"name": "abi_decode_available_length_t_string_memory_ptr",
													"nativeSrc": "3662:47:1",
													"nodeType": "YulIdentifier",
													"src": "3662:47:1"
												},
												"nativeSrc": "3662:79:1",
												"nodeType": "YulFunctionCall",
												"src": "3662:79:1"
											},
											"variableNames": [
												{
													"name": "array",
													"nativeSrc": "3653:5:1",
													"nodeType": "YulIdentifier",
													"src": "3653:5:1"
												}
											]
										}
									]
								},
								"name": "abi_decode_t_string_memory_ptr",
								"nativeSrc": "3407:340:1",
								"nodeType": "YulFunctionDefinition",
								"parameters": [
									{
										"name": "offset",
										"nativeSrc": "3447:6:1",
										"nodeType": "YulTypedName",
										"src": "3447:6:1",
										"type": ""
									},
									{
										"name": "end",
										"nativeSrc": "3455:3:1",
										"nodeType": "YulTypedName",
										"src": "3455:3:1",
										"type": ""
									}
								],
								"returnVariables": [
									{
										"name": "array",
										"nativeSrc": "3463:5:1",
										"nodeType": "YulTypedName",
										"src": "3463:5:1",
										"type": ""
									}
								],
								"src": "3407:340:1"
							},
							{
								"body": {
									"nativeSrc": "3900:1158:1",
									"nodeType": "YulBlock",
									"src": "3900:1158:1",
									"statements": [
										{
											"body": {
												"nativeSrc": "3947:83:1",
												"nodeType": "YulBlock",
												"src": "3947:83:1",
												"statements": [
													{
														"expression": {
															"arguments": [],
															"functionName": {
																"name": "revert_error_dbdddcbe895c83990c08b3492a0e83918d802a52331272ac6fdb6a7c4aea3b1b",
																"nativeSrc": "3949:77:1",
																"nodeType": "YulIdentifier",
																"src": "3949:77:1"
															},
															"nativeSrc": "3949:79:1",
															"nodeType": "YulFunctionCall",
															"src": "3949:79:1"
														},
														"nativeSrc": "3949:79:1",
														"nodeType": "YulExpressionStatement",
														"src": "3949:79:1"
													}
												]
											},
											"condition": {
												"arguments": [
													{
														"arguments": [
															{
																"name": "dataEnd",
																"nativeSrc": "3921:7:1",
																"nodeType": "YulIdentifier",
																"src": "3921:7:1"
															},
															{
																"name": "headStart",
																"nativeSrc": "3930:9:1",
																"nodeType": "YulIdentifier",
																"src": "3930:9:1"
															}
														],
														"functionName": {
															"name": "sub",
															"nativeSrc": "3917:3:1",
															"nodeType": "YulIdentifier",
															"src": "3917:3:1"
														},
														"nativeSrc": "3917:23:1",
														"nodeType": "YulFunctionCall",
														"src": "3917:23:1"
													},
													{
														"kind": "number",
														"nativeSrc": "3942:3:1",
														"nodeType": "YulLiteral",
														"src": "3942:3:1",
														"type": "",
														"value": "128"
													}
												],
												"functionName": {
													"name": "slt",
													"nativeSrc": "3913:3:1",
													"nodeType": "YulIdentifier",
													"src": "3913:3:1"
												},
												"nativeSrc": "3913:33:1",
												"nodeType": "YulFunctionCall",
												"src": "3913:33:1"
											},
											"nativeSrc": "3910:120:1",
											"nodeType": "YulIf",
											"src": "3910:120:1"
										},
										{
											"nativeSrc": "4040:117:1",
											"nodeType": "YulBlock",
											"src": "4040:117:1",
											"statements": [
												{
													"nativeSrc": "4055:15:1",
													"nodeType": "YulVariableDeclaration",
													"src": "4055:15:1",
													"value": {
														"kind": "number",
														"nativeSrc": "4069:1:1",
														"nodeType": "YulLiteral",
														"src": "4069:1:1",
														"type": "",
														"value": "0"
													},
													"variables": [
														{
															"name": "offset",
															"nativeSrc": "4059:6:1",
															"nodeType": "YulTypedName",
															"src": "4059:6:1",
															"type": ""
														}
													]
												},
												{
													"nativeSrc": "4084:63:1",
													"nodeType": "YulAssignment",
													"src": "4084:63:1",
													"value": {
														"arguments": [
															{
																"arguments": [
																	{
																		"name": "headStart",
																		"nativeSrc": "4119:9:1",
																		"nodeType": "YulIdentifier",
																		"src": "4119:9:1"
																	},
																	{
																		"name": "offset",
																		"nativeSrc": "4130:6:1",
																		"nodeType": "YulIdentifier",
																		"src": "4130:6:1"
																	}
																],
																"functionName": {
																	"name": "add",
																	"nativeSrc": "4115:3:1",
																	"nodeType": "YulIdentifier",
																	"src": "4115:3:1"
																},
																"nativeSrc": "4115:22:1",
																"nodeType": "YulFunctionCall",
																"src": "4115:22:1"
															},
															{
																"name": "dataEnd",
																"nativeSrc": "4139:7:1",
																"nodeType": "YulIdentifier",
																"src": "4139:7:1"
															}
														],
														"functionName": {
															"name": "abi_decode_t_uint256",
															"nativeSrc": "4094:20:1",
															"nodeType": "YulIdentifier",
															"src": "4094:20:1"
														},
														"nativeSrc": "4094:53:1",
														"nodeType": "YulFunctionCall",
														"src": "4094:53:1"
													},
													"variableNames": [
														{
															"name": "value0",
															"nativeSrc": "4084:6:1",
															"nodeType": "YulIdentifier",
															"src": "4084:6:1"
														}
													]
												}
											]
										},
										{
											"nativeSrc": "4167:288:1",
											"nodeType": "YulBlock",
											"src": "4167:288:1",
											"statements": [
												{
													"nativeSrc": "4182:46:1",
													"nodeType": "YulVariableDeclaration",
													"src": "4182:46:1",
													"value": {
														"arguments": [
															{
																"arguments": [
																	{
																		"name": "headStart",
																		"nativeSrc": "4213:9:1",
																		"nodeType": "YulIdentifier",
																		"src": "4213:9:1"
																	},
																	{
																		"kind": "number",
																		"nativeSrc": "4224:2:1",
																		"nodeType": "YulLiteral",
																		"src": "4224:2:1",
																		"type": "",
																		"value": "32"
																	}
																],
																"functionName": {
																	"name": "add",
																	"nativeSrc": "4209:3:1",
																	"nodeType": "YulIdentifier",
																	"src": "4209:3:1"
																},
																"nativeSrc": "4209:18:1",
																"nodeType": "YulFunctionCall",
																"src": "4209:18:1"
															}
														],
														"functionName": {
															"name": "calldataload",
															"nativeSrc": "4196:12:1",
															"nodeType": "YulIdentifier",
															"src": "4196:12:1"
														},
														"nativeSrc": "4196:32:1",
														"nodeType": "YulFunctionCall",
														"src": "4196:32:1"
													},
													"variables": [
														{
															"name": "offset",
															"nativeSrc": "4186:6:1",
															"nodeType": "YulTypedName",
															"src": "4186:6:1",
															"type": ""
														}
													]
												},
												{
													"body": {
														"nativeSrc": "4275:83:1",
														"nodeType": "YulBlock",
														"src": "4275:83:1",
														"statements": [
															{
																"expression": {
																	"arguments": [],
																	"functionName": {
																		"name": "revert_error_c1322bf8034eace5e0b5c7295db60986aa89aae5e0ea0873e4689e076861a5db",
																		"nativeSrc": "4277:77:1",
																		"nodeType": "YulIdentifier",
																		"src": "4277:77:1"
																	},
																	"nativeSrc": "4277:79:1",
																	"nodeType": "YulFunctionCall",
																	"src": "4277:79:1"
																},
																"nativeSrc": "4277:79:1",
																"nodeType": "YulExpressionStatement",
																"src": "4277:79:1"
															}
														]
													},
													"condition": {
														"arguments": [
															{
																"name": "offset",
																"nativeSrc": "4247:6:1",
																"nodeType": "YulIdentifier",
																"src": "4247:6:1"
															},
															{
																"kind": "number",
																"nativeSrc": "4255:18:1",
																"nodeType": "YulLiteral",
																"src": "4255:18:1",
																"type": "",
																"value": "0xffffffffffffffff"
															}
														],
														"functionName": {
															"name": "gt",
															"nativeSrc": "4244:2:1",
															"nodeType": "YulIdentifier",
															"src": "4244:2:1"
														},
														"nativeSrc": "4244:30:1",
														"nodeType": "YulFunctionCall",
														"src": "4244:30:1"
													},
													"nativeSrc": "4241:117:1",
													"nodeType": "YulIf",
													"src": "4241:117:1"
												},
												{
													"nativeSrc": "4372:73:1",
													"nodeType": "YulAssignment",
													"src": "4372:73:1",
													"value": {
														"arguments": [
															{
																"arguments": [
																	{
																		"name": "headStart",
																		"nativeSrc": "4417:9:1",
																		"nodeType": "YulIdentifier",
																		"src": "4417:9:1"
																	},
																	{
																		"name": "offset",
																		"nativeSrc": "4428:6:1",
																		"nodeType": "YulIdentifier",
																		"src": "4428:6:1"
																	}
																],
																"functionName": {
																	"name": "add",
																	"nativeSrc": "4413:3:1",
																	"nodeType": "YulIdentifier",
																	"src": "4413:3:1"
																},
																"nativeSrc": "4413:22:1",
																"nodeType": "YulFunctionCall",
																"src": "4413:22:1"
															},
															{
																"name": "dataEnd",
																"nativeSrc": "4437:7:1",
																"nodeType": "YulIdentifier",
																"src": "4437:7:1"
															}
														],
														"functionName": {
															"name": "abi_decode_t_string_memory_ptr",
															"nativeSrc": "4382:30:1",
															"nodeType": "YulIdentifier",
															"src": "4382:30:1"
														},
														"nativeSrc": "4382:63:1",
														"nodeType": "YulFunctionCall",
														"src": "4382:63:1"
													},
													"variableNames": [
														{
															"name": "value1",
															"nativeSrc": "4372:6:1",
															"nodeType": "YulIdentifier",
															"src": "4372:6:1"
														}
													]
												}
											]
										},
										{
											"nativeSrc": "4465:288:1",
											"nodeType": "YulBlock",
											"src": "4465:288:1",
											"statements": [
												{
													"nativeSrc": "4480:46:1",
													"nodeType": "YulVariableDeclaration",
													"src": "4480:46:1",
													"value": {
														"arguments": [
															{
																"arguments": [
																	{
																		"name": "headStart",
																		"nativeSrc": "4511:9:1",
																		"nodeType": "YulIdentifier",
																		"src": "4511:9:1"
																	},
																	{
																		"kind": "number",
																		"nativeSrc": "4522:2:1",
																		"nodeType": "YulLiteral",
																		"src": "4522:2:1",
																		"type": "",
																		"value": "64"
																	}
																],
																"functionName": {
																	"name": "add",
																	"nativeSrc": "4507:3:1",
																	"nodeType": "YulIdentifier",
																	"src": "4507:3:1"
																},
																"nativeSrc": "4507:18:1",
																"nodeType": "YulFunctionCall",
																"src": "4507:18:1"
															}
														],
														"functionName": {
															"name": "calldataload",
															"nativeSrc": "4494:12:1",
															"nodeType": "YulIdentifier",
															"src": "4494:12:1"
														},
														"nativeSrc": "4494:32:1",
														"nodeType": "YulFunctionCall",
														"src": "4494:32:1"
													},
													"variables": [
														{
															"name": "offset",
															"nativeSrc": "4484:6:1",
															"nodeType": "YulTypedName",
															"src": "4484:6:1",
															"type": ""
														}
													]
												},
												{
													"body": {
														"nativeSrc": "4573:83:1",
														"nodeType": "YulBlock",
														"src": "4573:83:1",
														"statements": [
															{
																"expression": {
																	"arguments": [],
																	"functionName": {
																		"name": "revert_error_c1322bf8034eace5e0b5c7295db60986aa89aae5e0ea0873e4689e076861a5db",
																		"nativeSrc": "4575:77:1",
																		"nodeType": "YulIdentifier",
																		"src": "4575:77:1"
																	},
																	"nativeSrc": "4575:79:1",
																	"nodeType": "YulFunctionCall",
																	"src": "4575:79:1"
																},
																"nativeSrc": "4575:79:1",
																"nodeType": "YulExpressionStatement",
																"src": "4575:79:1"
															}
														]
													},
													"condition": {
														"arguments": [
															{
																"name": "offset",
																"nativeSrc": "4545:6:1",
																"nodeType": "YulIdentifier",
																"src": "4545:6:1"
															},
															{
																"kind": "number",
																"nativeSrc": "4553:18:1",
																"nodeType": "YulLiteral",
																"src": "4553:18:1",
																"type": "",
																"value": "0xffffffffffffffff"
															}
														],
														"functionName": {
															"name": "gt",
															"nativeSrc": "4542:2:1",
															"nodeType": "YulIdentifier",
															"src": "4542:2:1"
														},
														"nativeSrc": "4542:30:1",
														"nodeType": "YulFunctionCall",
														"src": "4542:30:1"
													},
													"nativeSrc": "4539:117:1",
													"nodeType": "YulIf",
													"src": "4539:117:1"
												},
												{
													"nativeSrc": "4670:73:1",
													"nodeType": "YulAssignment",
													"src": "4670:73:1",
													"value": {
														"arguments": [
															{
																"arguments": [
																	{
																		"name": "headStart",
																		"nativeSrc": "4715:9:1",
																		"nodeType": "YulIdentifier",
																		"src": "4715:9:1"
																	},
																	{
																		"name": "offset",
																		"nativeSrc": "4726:6:1",
																		"nodeType": "YulIdentifier",
																		"src": "4726:6:1"
																	}
																],
																"functionName": {
																	"name": "add",
																	"nativeSrc": "4711:3:1",
																	"nodeType": "YulIdentifier",
																	"src": "4711:3:1"
																},
																"nativeSrc": "4711:22:1",
																"nodeType": "YulFunctionCall",
																"src": "4711:22:1"
															},
															{
																"name": "dataEnd",
																"nativeSrc": "4735:7:1",
																"nodeType": "YulIdentifier",
																"src": "4735:7:1"
															}
														],
														"functionName": {
															"name": "abi_decode_t_string_memory_ptr",
															"nativeSrc": "4680:30:1",
															"nodeType": "YulIdentifier",
															"src": "4680:30:1"
														},
														"nativeSrc": "4680:63:1",
														"nodeType": "YulFunctionCall",
														"src": "4680:63:1"
													},
													"variableNames": [
														{
															"name": "value2",
															"nativeSrc": "4670:6:1",
															"nodeType": "YulIdentifier",
															"src": "4670:6:1"
														}
													]
												}
											]
										},
										{
											"nativeSrc": "4763:288:1",
											"nodeType": "YulBlock",
											"src": "4763:288:1",
											"statements": [
												{
													"nativeSrc": "4778:46:1",
													"nodeType": "YulVariableDeclaration",
													"src": "4778:46:1",
													"value": {
														"arguments": [
															{
																"arguments": [
																	{
																		"name": "headStart",
																		"nativeSrc": "4809:9:1",
																		"nodeType": "YulIdentifier",
																		"src": "4809:9:1"
																	},
																	{
																		"kind": "number",
																		"nativeSrc": "4820:2:1",
																		"nodeType": "YulLiteral",
																		"src": "4820:2:1",
																		"type": "",
																		"value": "96"
																	}
																],
																"functionName": {
																	"name": "add",
																	"nativeSrc": "4805:3:1",
																	"nodeType": "YulIdentifier",
																	"src": "4805:3:1"
																},
																"nativeSrc": "4805:18:1",
																"nodeType": "YulFunctionCall",
																"src": "4805:18:1"
															}
														],
														"functionName": {
															"name": "calldataload",
															"nativeSrc": "4792:12:1",
															"nodeType": "YulIdentifier",
															"src": "4792:12:1"
														},
														"nativeSrc": "4792:32:1",
														"nodeType": "YulFunctionCall",
														"src": "4792:32:1"
													},
													"variables": [
														{
															"name": "offset",
															"nativeSrc": "4782:6:1",
															"nodeType": "YulTypedName",
															"src": "4782:6:1",
															"type": ""
														}
													]
												},
												{
													"body": {
														"nativeSrc": "4871:83:1",
														"nodeType": "YulBlock",
														"src": "4871:83:1",
														"statements": [
															{
																"expression": {
																	"arguments": [],
																	"functionName": {
																		"name": "revert_error_c1322bf8034eace5e0b5c7295db60986aa89aae5e0ea0873e4689e076861a5db",
																		"nativeSrc": "4873:77:1",
																		"nodeType": "YulIdentifier",
																		"src": "4873:77:1"
																	},
																	"nativeSrc": "4873:79:1",
																	"nodeType": "YulFunctionCall",
																	"src": "4873:79:1"
																},
																"nativeSrc": "4873:79:1",
																"nodeType": "YulExpressionStatement",
																"src": "4873:79:1"
															}
														]
													},
													"condition": {
														"arguments": [
															{
																"name": "offset",
																"nativeSrc": "4843:6:1",
																"nodeType": "YulIdentifier",
																"src": "4843:6:1"
															},
															{
																"kind": "number",
																"nativeSrc": "4851:18:1",
																"nodeType": "YulLiteral",
																"src": "4851:18:1",
																"type": "",
																"value": "0xffffffffffffffff"
															}
														],
														"functionName": {
															"name": "gt",
															"nativeSrc": "4840:2:1",
															"nodeType": "YulIdentifier",
															"src": "4840:2:1"
														},
														"nativeSrc": "4840:30:1",
														"nodeType": "YulFunctionCall",
														"src": "4840:30:1"
													},
													"nativeSrc": "4837:117:1",
													"nodeType": "YulIf",
													"src": "4837:117:1"
												},
												{
													"nativeSrc": "4968:73:1",
													"nodeType": "YulAssignment",
													"src": "4968:73:1",
													"value": {
														"arguments": [
															{
																"arguments": [
																	{
																		"name": "headStart",
																		"nativeSrc": "5013:9:1",
																		"nodeType": "YulIdentifier",
																		"src": "5013:9:1"
																	},
																	{
																		"name": "offset",
																		"nativeSrc": "5024:6:1",
																		"nodeType": "YulIdentifier",
																		"src": "5024:6:1"
																	}
																],
																"functionName": {
																	"name": "add",
																	"nativeSrc": "5009:3:1",
																	"nodeType": "YulIdentifier",
																	"src": "5009:3:1"
																},
																"nativeSrc": "5009:22:1",
																"nodeType": "YulFunctionCall",
																"src": "5009:22:1"
															},
															{
																"name": "dataEnd",
																"nativeSrc": "5033:7:1",
																"nodeType": "YulIdentifier",
																"src": "5033:7:1"
															}
														],
														"functionName": {
															"name": "abi_decode_t_string_memory_ptr",
															"nativeSrc": "4978:30:1",
															"nodeType": "YulIdentifier",
															"src": "4978:30:1"
														},
														"nativeSrc": "4978:63:1",
														"nodeType": "YulFunctionCall",
														"src": "4978:63:1"
													},
													"variableNames": [
														{
															"name": "value3",
															"nativeSrc": "4968:6:1",
															"nodeType": "YulIdentifier",
															"src": "4968:6:1"
														}
													]
												}
											]
										}
									]
								},
								"name": "abi_decode_tuple_t_uint256t_string_memory_ptrt_string_memory_ptrt_string_memory_ptr",
								"nativeSrc": "3753:1305:1",
								"nodeType": "YulFunctionDefinition",
								"parameters": [
									{
										"name": "headStart",
										"nativeSrc": "3846:9:1",
										"nodeType": "YulTypedName",
										"src": "3846:9:1",
										"type": ""
									},
									{
										"name": "dataEnd",
										"nativeSrc": "3857:7:1",
										"nodeType": "YulTypedName",
										"src": "3857:7:1",
										"type": ""
									}
								],
								"returnVariables": [
									{
										"name": "value0",
										"nativeSrc": "3869:6:1",
										"nodeType": "YulTypedName",
										"src": "3869:6:1",
										"type": ""
									},
									{
										"name": "value1",
										"nativeSrc": "3877:6:1",
										"nodeType": "YulTypedName",
										"src": "3877:6:1",
										"type": ""
									},
									{
										"name": "value2",
										"nativeSrc": "3885:6:1",
										"nodeType": "YulTypedName",
										"src": "3885:6:1",
										"type": ""
									},
									{
										"name": "value3",
										"nativeSrc": "3893:6:1",
										"nodeType": "YulTypedName",
										"src": "3893:6:1",
										"type": ""
									}
								],
								"src": "3753:1305:1"
							},
							{
								"body": {
									"nativeSrc": "5129:53:1",
									"nodeType": "YulBlock",
									"src": "5129:53:1",
									"statements": [
										{
											"expression": {
												"arguments": [
													{
														"name": "pos",
														"nativeSrc": "5146:3:1",
														"nodeType": "YulIdentifier",
														"src": "5146:3:1"
													},
													{
														"arguments": [
															{
																"name": "value",
																"nativeSrc": "5169:5:1",
																"nodeType": "YulIdentifier",
																"src": "5169:5:1"
															}
														],
														"functionName": {
															"name": "cleanup_t_address",
															"nativeSrc": "5151:17:1",
															"nodeType": "YulIdentifier",
															"src": "5151:17:1"
														},
														"nativeSrc": "5151:24:1",
														"nodeType": "YulFunctionCall",
														"src": "5151:24:1"
													}
												],
												"functionName": {
													"name": "mstore",
													"nativeSrc": "5139:6:1",
													"nodeType": "YulIdentifier",
													"src": "5139:6:1"
												},
												"nativeSrc": "5139:37:1",
												"nodeType": "YulFunctionCall",
												"src": "5139:37:1"
											},
											"nativeSrc": "5139:37:1",
											"nodeType": "YulExpressionStatement",
											"src": "5139:37:1"
										}
									]
								},
								"name": "abi_encode_t_address_to_t_address_fromStack",
								"nativeSrc": "5064:118:1",
								"nodeType": "YulFunctionDefinition",
								"parameters": [
									{
										"name": "value",
										"nativeSrc": "5117:5:1",
										"nodeType": "YulTypedName",
										"src": "5117:5:1",
										"type": ""
									},
									{
										"name": "pos",
										"nativeSrc": "5124:3:1",
										"nodeType": "YulTypedName",
										"src": "5124:3:1",
										"type": ""
									}
								],
								"src": "5064:118:1"
							},
							{
								"body": {
									"nativeSrc": "5286:124:1",
									"nodeType": "YulBlock",
									"src": "5286:124:1",
									"statements": [
										{
											"nativeSrc": "5296:26:1",
											"nodeType": "YulAssignment",
											"src": "5296:26:1",
											"value": {
												"arguments": [
													{
														"name": "headStart",
														"nativeSrc": "5308:9:1",
														"nodeType": "YulIdentifier",
														"src": "5308:9:1"
													},
													{
														"kind": "number",
														"nativeSrc": "5319:2:1",
														"nodeType": "YulLiteral",
														"src": "5319:2:1",
														"type": "",
														"value": "32"
													}
												],
												"functionName": {
													"name": "add",
													"nativeSrc": "5304:3:1",
													"nodeType": "YulIdentifier",
													"src": "5304:3:1"
												},
												"nativeSrc": "5304:18:1",
												"nodeType": "YulFunctionCall",
												"src": "5304:18:1"
											},
											"variableNames": [
												{
													"name": "tail",
													"nativeSrc": "5296:4:1",
													"nodeType": "YulIdentifier",
													"src": "5296:4:1"
												}
											]
										},
										{
											"expression": {
												"arguments": [
													{
														"name": "value0",
														"nativeSrc": "5376:6:1",
														"nodeType": "YulIdentifier",
														"src": "5376:6:1"
													},
													{
														"arguments": [
															{
																"name": "headStart",
																"nativeSrc": "5389:9:1",
																"nodeType": "YulIdentifier",
																"src": "5389:9:1"
															},
															{
																"kind": "number",
																"nativeSrc": "5400:1:1",
																"nodeType": "YulLiteral",
																"src": "5400:1:1",
																"type": "",
																"value": "0"
															}
														],
														"functionName": {
															"name": "add",
															"nativeSrc": "5385:3:1",
															"nodeType": "YulIdentifier",
															"src": "5385:3:1"
														},
														"nativeSrc": "5385:17:1",
														"nodeType": "YulFunctionCall",
														"src": "5385:17:1"
													}
												],
												"functionName": {
													"name": "abi_encode_t_address_to_t_address_fromStack",
													"nativeSrc": "5332:43:1",
													"nodeType": "YulIdentifier",
													"src": "5332:43:1"
												},
												"nativeSrc": "5332:71:1",
												"nodeType": "YulFunctionCall",
												"src": "5332:71:1"
											},
											"nativeSrc": "5332:71:1",
											"nodeType": "YulExpressionStatement",
											"src": "5332:71:1"
										}
									]
								},
								"name": "abi_encode_tuple_t_address__to_t_address__fromStack_reversed",
								"nativeSrc": "5188:222:1",
								"nodeType": "YulFunctionDefinition",
								"parameters": [
									{
										"name": "headStart",
										"nativeSrc": "5258:9:1",
										"nodeType": "YulTypedName",
										"src": "5258:9:1",
										"type": ""
									},
									{
										"name": "value0",
										"nativeSrc": "5270:6:1",
										"nodeType": "YulTypedName",
										"src": "5270:6:1",
										"type": ""
									}
								],
								"returnVariables": [
									{
										"name": "tail",
										"nativeSrc": "5281:4:1",
										"nodeType": "YulTypedName",
										"src": "5281:4:1",
										"type": ""
									}
								],
								"src": "5188:222:1"
							},
							{
								"body": {
									"nativeSrc": "5482:263:1",
									"nodeType": "YulBlock",
									"src": "5482:263:1",
									"statements": [
										{
											"body": {
												"nativeSrc": "5528:83:1",
												"nodeType": "YulBlock",
												"src": "5528:83:1",
												"statements": [
													{
														"expression": {
															"arguments": [],
															"functionName": {
																"name": "revert_error_dbdddcbe895c83990c08b3492a0e83918d802a52331272ac6fdb6a7c4aea3b1b",
																"nativeSrc": "5530:77:1",
																"nodeType": "YulIdentifier",
																"src": "5530:77:1"
															},
															"nativeSrc": "5530:79:1",
															"nodeType": "YulFunctionCall",
															"src": "5530:79:1"
														},
														"nativeSrc": "5530:79:1",
														"nodeType": "YulExpressionStatement",
														"src": "5530:79:1"
													}
												]
											},
											"condition": {
												"arguments": [
													{
														"arguments": [
															{
																"name": "dataEnd",
																"nativeSrc": "5503:7:1",
																"nodeType": "YulIdentifier",
																"src": "5503:7:1"
															},
															{
																"name": "headStart",
																"nativeSrc": "5512:9:1",
																"nodeType": "YulIdentifier",
																"src": "5512:9:1"
															}
														],
														"functionName": {
															"name": "sub",
															"nativeSrc": "5499:3:1",
															"nodeType": "YulIdentifier",
															"src": "5499:3:1"
														},
														"nativeSrc": "5499:23:1",
														"nodeType": "YulFunctionCall",
														"src": "5499:23:1"
													},
													{
														"kind": "number",
														"nativeSrc": "5524:2:1",
														"nodeType": "YulLiteral",
														"src": "5524:2:1",
														"type": "",
														"value": "32"
													}
												],
												"functionName": {
													"name": "slt",
													"nativeSrc": "5495:3:1",
													"nodeType": "YulIdentifier",
													"src": "5495:3:1"
												},
												"nativeSrc": "5495:32:1",
												"nodeType": "YulFunctionCall",
												"src": "5495:32:1"
											},
											"nativeSrc": "5492:119:1",
											"nodeType": "YulIf",
											"src": "5492:119:1"
										},
										{
											"nativeSrc": "5621:117:1",
											"nodeType": "YulBlock",
											"src": "5621:117:1",
											"statements": [
												{
													"nativeSrc": "5636:15:1",
													"nodeType": "YulVariableDeclaration",
													"src": "5636:15:1",
													"value": {
														"kind": "number",
														"nativeSrc": "5650:1:1",
														"nodeType": "YulLiteral",
														"src": "5650:1:1",
														"type": "",
														"value": "0"
													},
													"variables": [
														{
															"name": "offset",
															"nativeSrc": "5640:6:1",
															"nodeType": "YulTypedName",
															"src": "5640:6:1",
															"type": ""
														}
													]
												},
												{
													"nativeSrc": "5665:63:1",
													"nodeType": "YulAssignment",
													"src": "5665:63:1",
													"value": {
														"arguments": [
															{
																"arguments": [
																	{
																		"name": "headStart",
																		"nativeSrc": "5700:9:1",
																		"nodeType": "YulIdentifier",
																		"src": "5700:9:1"
																	},
																	{
																		"name": "offset",
																		"nativeSrc": "5711:6:1",
																		"nodeType": "YulIdentifier",
																		"src": "5711:6:1"
																	}
																],
																"functionName": {
																	"name": "add",
																	"nativeSrc": "5696:3:1",
																	"nodeType": "YulIdentifier",
																	"src": "5696:3:1"
																},
																"nativeSrc": "5696:22:1",
																"nodeType": "YulFunctionCall",
																"src": "5696:22:1"
															},
															{
																"name": "dataEnd",
																"nativeSrc": "5720:7:1",
																"nodeType": "YulIdentifier",
																"src": "5720:7:1"
															}
														],
														"functionName": {
															"name": "abi_decode_t_uint256",
															"nativeSrc": "5675:20:1",
															"nodeType": "YulIdentifier",
															"src": "5675:20:1"
														},
														"nativeSrc": "5675:53:1",
														"nodeType": "YulFunctionCall",
														"src": "5675:53:1"
													},
													"variableNames": [
														{
															"name": "value0",
															"nativeSrc": "5665:6:1",
															"nodeType": "YulIdentifier",
															"src": "5665:6:1"
														}
													]
												}
											]
										}
									]
								},
								"name": "abi_decode_tuple_t_uint256",
								"nativeSrc": "5416:329:1",
								"nodeType": "YulFunctionDefinition",
								"parameters": [
									{
										"name": "headStart",
										"nativeSrc": "5452:9:1",
										"nodeType": "YulTypedName",
										"src": "5452:9:1",
										"type": ""
									},
									{
										"name": "dataEnd",
										"nativeSrc": "5463:7:1",
										"nodeType": "YulTypedName",
										"src": "5463:7:1",
										"type": ""
									}
								],
								"returnVariables": [
									{
										"name": "value0",
										"nativeSrc": "5475:6:1",
										"nodeType": "YulTypedName",
										"src": "5475:6:1",
										"type": ""
									}
								],
								"src": "5416:329:1"
							},
							{
								"body": {
									"nativeSrc": "5847:40:1",
									"nodeType": "YulBlock",
									"src": "5847:40:1",
									"statements": [
										{
											"nativeSrc": "5858:22:1",
											"nodeType": "YulAssignment",
											"src": "5858:22:1",
											"value": {
												"arguments": [
													{
														"name": "value",
														"nativeSrc": "5874:5:1",
														"nodeType": "YulIdentifier",
														"src": "5874:5:1"
													}
												],
												"functionName": {
													"name": "mload",
													"nativeSrc": "5868:5:1",
													"nodeType": "YulIdentifier",
													"src": "5868:5:1"
												},
												"nativeSrc": "5868:12:1",
												"nodeType": "YulFunctionCall",
												"src": "5868:12:1"
											},
											"variableNames": [
												{
													"name": "length",
													"nativeSrc": "5858:6:1",
													"nodeType": "YulIdentifier",
													"src": "5858:6:1"
												}
											]
										}
									]
								},
								"name": "array_length_t_array$_t_struct$_Record_$14_memory_ptr_$dyn_memory_ptr",
								"nativeSrc": "5751:136:1",
								"nodeType": "YulFunctionDefinition",
								"parameters": [
									{
										"name": "value",
										"nativeSrc": "5830:5:1",
										"nodeType": "YulTypedName",
										"src": "5830:5:1",
										"type": ""
									}
								],
								"returnVariables": [
									{
										"name": "length",
										"nativeSrc": "5840:6:1",
										"nodeType": "YulTypedName",
										"src": "5840:6:1",
										"type": ""
									}
								],
								"src": "5751:136:1"
							},
							{
								"body": {
									"nativeSrc": "6026:73:1",
									"nodeType": "YulBlock",
									"src": "6026:73:1",
									"statements": [
										{
											"expression": {
												"arguments": [
													{
														"name": "pos",
														"nativeSrc": "6043:3:1",
														"nodeType": "YulIdentifier",
														"src": "6043:3:1"
													},
													{
														"name": "length",
														"nativeSrc": "6048:6:1",
														"nodeType": "YulIdentifier",
														"src": "6048:6:1"
													}
												],
												"functionName": {
													"name": "mstore",
													"nativeSrc": "6036:6:1",
													"nodeType": "YulIdentifier",
													"src": "6036:6:1"
												},
												"nativeSrc": "6036:19:1",
												"nodeType": "YulFunctionCall",
												"src": "6036:19:1"
											},
											"nativeSrc": "6036:19:1",
											"nodeType": "YulExpressionStatement",
											"src": "6036:19:1"
										},
										{
											"nativeSrc": "6064:29:1",
											"nodeType": "YulAssignment",
											"src": "6064:29:1",
											"value": {
												"arguments": [
													{
														"name": "pos",
														"nativeSrc": "6083:3:1",
														"nodeType": "YulIdentifier",
														"src": "6083:3:1"
													},
													{
														"kind": "number",
														"nativeSrc": "6088:4:1",
														"nodeType": "YulLiteral",
														"src": "6088:4:1",
														"type": "",
														"value": "0x20"
													}
												],
												"functionName": {
													"name": "add",
													"nativeSrc": "6079:3:1",
													"nodeType": "YulIdentifier",
													"src": "6079:3:1"
												},
												"nativeSrc": "6079:14:1",
												"nodeType": "YulFunctionCall",
												"src": "6079:14:1"
											},
											"variableNames": [
												{
													"name": "updated_pos",
													"nativeSrc": "6064:11:1",
													"nodeType": "YulIdentifier",
													"src": "6064:11:1"
												}
											]
										}
									]
								},
								"name": "array_storeLengthForEncoding_t_array$_t_struct$_Record_$14_memory_ptr_$dyn_memory_ptr_fromStack",
								"nativeSrc": "5893:206:1",
								"nodeType": "YulFunctionDefinition",
								"parameters": [
									{
										"name": "pos",
										"nativeSrc": "5998:3:1",
										"nodeType": "YulTypedName",
										"src": "5998:3:1",
										"type": ""
									},
									{
										"name": "length",
										"nativeSrc": "6003:6:1",
										"nodeType": "YulTypedName",
										"src": "6003:6:1",
										"type": ""
									}
								],
								"returnVariables": [
									{
										"name": "updated_pos",
										"nativeSrc": "6014:11:1",
										"nodeType": "YulTypedName",
										"src": "6014:11:1",
										"type": ""
									}
								],
								"src": "5893:206:1"
							},
							{
								"body": {
									"nativeSrc": "6199:60:1",
									"nodeType": "YulBlock",
									"src": "6199:60:1",
									"statements": [
										{
											"nativeSrc": "6209:11:1",
											"nodeType": "YulAssignment",
											"src": "6209:11:1",
											"value": {
												"name": "ptr",
												"nativeSrc": "6217:3:1",
												"nodeType": "YulIdentifier",
												"src": "6217:3:1"
											},
											"variableNames": [
												{
													"name": "data",
													"nativeSrc": "6209:4:1",
													"nodeType": "YulIdentifier",
													"src": "6209:4:1"
												}
											]
										},
										{
											"nativeSrc": "6230:22:1",
											"nodeType": "YulAssignment",
											"src": "6230:22:1",
											"value": {
												"arguments": [
													{
														"name": "ptr",
														"nativeSrc": "6242:3:1",
														"nodeType": "YulIdentifier",
														"src": "6242:3:1"
													},
													{
														"kind": "number",
														"nativeSrc": "6247:4:1",
														"nodeType": "YulLiteral",
														"src": "6247:4:1",
														"type": "",
														"value": "0x20"
													}
												],
												"functionName": {
													"name": "add",
													"nativeSrc": "6238:3:1",
													"nodeType": "YulIdentifier",
													"src": "6238:3:1"
												},
												"nativeSrc": "6238:14:1",
												"nodeType": "YulFunctionCall",
												"src": "6238:14:1"
											},
											"variableNames": [
												{
													"name": "data",
													"nativeSrc": "6230:4:1",
													"nodeType": "YulIdentifier",
													"src": "6230:4:1"
												}
											]
										}
									]
								},
								"name": "array_dataslot_t_array$_t_struct$_Record_$14_memory_ptr_$dyn_memory_ptr",
								"nativeSrc": "6105:154:1",
								"nodeType": "YulFunctionDefinition",
								"parameters": [
									{
										"name": "ptr",
										"nativeSrc": "6186:3:1",
										"nodeType": "YulTypedName",
										"src": "6186:3:1",
										"type": ""
									}
								],
								"returnVariables": [
									{
										"name": "data",
										"nativeSrc": "6194:4:1",
										"nodeType": "YulTypedName",
										"src": "6194:4:1",
										"type": ""
									}
								],
								"src": "6105:154:1"
							},
							{
								"body": {
									"nativeSrc": "6320:53:1",
									"nodeType": "YulBlock",
									"src": "6320:53:1",
									"statements": [
										{
											"expression": {
												"arguments": [
													{
														"name": "pos",
														"nativeSrc": "6337:3:1",
														"nodeType": "YulIdentifier",
														"src": "6337:3:1"
													},
													{
														"arguments": [
															{
																"name": "value",
																"nativeSrc": "6360:5:1",
																"nodeType": "YulIdentifier",
																"src": "6360:5:1"
															}
														],
														"functionName": {
															"name": "cleanup_t_uint256",
															"nativeSrc": "6342:17:1",
															"nodeType": "YulIdentifier",
															"src": "6342:17:1"
														},
														"nativeSrc": "6342:24:1",
														"nodeType": "YulFunctionCall",
														"src": "6342:24:1"
													}
												],
												"functionName": {
													"name": "mstore",
													"nativeSrc": "6330:6:1",
													"nodeType": "YulIdentifier",
													"src": "6330:6:1"
												},
												"nativeSrc": "6330:37:1",
												"nodeType": "YulFunctionCall",
												"src": "6330:37:1"
											},
											"nativeSrc": "6330:37:1",
											"nodeType": "YulExpressionStatement",
											"src": "6330:37:1"
										}
									]
								},
								"name": "abi_encode_t_uint256_to_t_uint256",
								"nativeSrc": "6265:108:1",
								"nodeType": "YulFunctionDefinition",
								"parameters": [
									{
										"name": "value",
										"nativeSrc": "6308:5:1",
										"nodeType": "YulTypedName",
										"src": "6308:5:1",
										"type": ""
									},
									{
										"name": "pos",
										"nativeSrc": "6315:3:1",
										"nodeType": "YulTypedName",
										"src": "6315:3:1",
										"type": ""
									}
								],
								"src": "6265:108:1"
							},
							{
								"body": {
									"nativeSrc": "6438:40:1",
									"nodeType": "YulBlock",
									"src": "6438:40:1",
									"statements": [
										{
											"nativeSrc": "6449:22:1",
											"nodeType": "YulAssignment",
											"src": "6449:22:1",
											"value": {
												"arguments": [
													{
														"name": "value",
														"nativeSrc": "6465:5:1",
														"nodeType": "YulIdentifier",
														"src": "6465:5:1"
													}
												],
												"functionName": {
													"name": "mload",
													"nativeSrc": "6459:5:1",
													"nodeType": "YulIdentifier",
													"src": "6459:5:1"
												},
												"nativeSrc": "6459:12:1",
												"nodeType": "YulFunctionCall",
												"src": "6459:12:1"
											},
											"variableNames": [
												{
													"name": "length",
													"nativeSrc": "6449:6:1",
													"nodeType": "YulIdentifier",
													"src": "6449:6:1"
												}
											]
										}
									]
								},
								"name": "array_length_t_string_memory_ptr",
								"nativeSrc": "6379:99:1",
								"nodeType": "YulFunctionDefinition",
								"parameters": [
									{
										"name": "value",
										"nativeSrc": "6421:5:1",
										"nodeType": "YulTypedName",
										"src": "6421:5:1",
										"type": ""
									}
								],
								"returnVariables": [
									{
										"name": "length",
										"nativeSrc": "6431:6:1",
										"nodeType": "YulTypedName",
										"src": "6431:6:1",
										"type": ""
									}
								],
								"src": "6379:99:1"
							},
							{
								"body": {
									"nativeSrc": "6570:73:1",
									"nodeType": "YulBlock",
									"src": "6570:73:1",
									"statements": [
										{
											"expression": {
												"arguments": [
													{
														"name": "pos",
														"nativeSrc": "6587:3:1",
														"nodeType": "YulIdentifier",
														"src": "6587:3:1"
													},
													{
														"name": "length",
														"nativeSrc": "6592:6:1",
														"nodeType": "YulIdentifier",
														"src": "6592:6:1"
													}
												],
												"functionName": {
													"name": "mstore",
													"nativeSrc": "6580:6:1",
													"nodeType": "YulIdentifier",
													"src": "6580:6:1"
												},
												"nativeSrc": "6580:19:1",
												"nodeType": "YulFunctionCall",
												"src": "6580:19:1"
											},
											"nativeSrc": "6580:19:1",
											"nodeType": "YulExpressionStatement",
											"src": "6580:19:1"
										},
										{
											"nativeSrc": "6608:29:1",
											"nodeType": "YulAssignment",
											"src": "6608:29:1",
											"value": {
												"arguments": [
													{
														"name": "pos",
														"nativeSrc": "6627:3:1",
														"nodeType": "YulIdentifier",
														"src": "6627:3:1"
													},
													{
														"kind": "number",
														"nativeSrc": "6632:4:1",
														"nodeType": "YulLiteral",
														"src": "6632:4:1",
														"type": "",
														"value": "0x20"
													}
												],
												"functionName": {
													"name": "add",
													"nativeSrc": "6623:3:1",
													"nodeType": "YulIdentifier",
													"src": "6623:3:1"
												},
												"nativeSrc": "6623:14:1",
												"nodeType": "YulFunctionCall",
												"src": "6623:14:1"
											},
											"variableNames": [
												{
													"name": "updated_pos",
													"nativeSrc": "6608:11:1",
													"nodeType": "YulIdentifier",
													"src": "6608:11:1"
												}
											]
										}
									]
								},
								"name": "array_storeLengthForEncoding_t_string_memory_ptr",
								"nativeSrc": "6484:159:1",
								"nodeType": "YulFunctionDefinition",
								"parameters": [
									{
										"name": "pos",
										"nativeSrc": "6542:3:1",
										"nodeType": "YulTypedName",
										"src": "6542:3:1",
										"type": ""
									},
									{
										"name": "length",
										"nativeSrc": "6547:6:1",
										"nodeType": "YulTypedName",
										"src": "6547:6:1",
										"type": ""
									}
								],
								"returnVariables": [
									{
										"name": "updated_pos",
										"nativeSrc": "6558:11:1",
										"nodeType": "YulTypedName",
										"src": "6558:11:1",
										"type": ""
									}
								],
								"src": "6484:159:1"
							},
							{
								"body": {
									"nativeSrc": "6711:77:1",
									"nodeType": "YulBlock",
									"src": "6711:77:1",
									"statements": [
										{
											"expression": {
												"arguments": [
													{
														"name": "dst",
														"nativeSrc": "6728:3:1",
														"nodeType": "YulIdentifier",
														"src": "6728:3:1"
													},
													{
														"name": "src",
														"nativeSrc": "6733:3:1",
														"nodeType": "YulIdentifier",
														"src": "6733:3:1"
													},
													{
														"name": "length",
														"nativeSrc": "6738:6:1",
														"nodeType": "YulIdentifier",
														"src": "6738:6:1"
													}
												],
												"functionName": {
													"name": "mcopy",
													"nativeSrc": "6722:5:1",
													"nodeType": "YulIdentifier",
													"src": "6722:5:1"
												},
												"nativeSrc": "6722:23:1",
												"nodeType": "YulFunctionCall",
												"src": "6722:23:1"
											},
											"nativeSrc": "6722:23:1",
											"nodeType": "YulExpressionStatement",
											"src": "6722:23:1"
										},
										{
											"expression": {
												"arguments": [
													{
														"arguments": [
															{
																"name": "dst",
																"nativeSrc": "6765:3:1",
																"nodeType": "YulIdentifier",
																"src": "6765:3:1"
															},
															{
																"name": "length",
																"nativeSrc": "6770:6:1",
																"nodeType": "YulIdentifier",
																"src": "6770:6:1"
															}
														],
														"functionName": {
															"name": "add",
															"nativeSrc": "6761:3:1",
															"nodeType": "YulIdentifier",
															"src": "6761:3:1"
														},
														"nativeSrc": "6761:16:1",
														"nodeType": "YulFunctionCall",
														"src": "6761:16:1"
													},
													{
														"kind": "number",
														"nativeSrc": "6779:1:1",
														"nodeType": "YulLiteral",
														"src": "6779:1:1",
														"type": "",
														"value": "0"
													}
												],
												"functionName": {
													"name": "mstore",
													"nativeSrc": "6754:6:1",
													"nodeType": "YulIdentifier",
													"src": "6754:6:1"
												},
												"nativeSrc": "6754:27:1",
												"nodeType": "YulFunctionCall",
												"src": "6754:27:1"
											},
											"nativeSrc": "6754:27:1",
											"nodeType": "YulExpressionStatement",
											"src": "6754:27:1"
										}
									]
								},
								"name": "copy_memory_to_memory_with_cleanup",
								"nativeSrc": "6649:139:1",
								"nodeType": "YulFunctionDefinition",
								"parameters": [
									{
										"name": "src",
										"nativeSrc": "6693:3:1",
										"nodeType": "YulTypedName",
										"src": "6693:3:1",
										"type": ""
									},
									{
										"name": "dst",
										"nativeSrc": "6698:3:1",
										"nodeType": "YulTypedName",
										"src": "6698:3:1",
										"type": ""
									},
									{
										"name": "length",
										"nativeSrc": "6703:6:1",
										"nodeType": "YulTypedName",
										"src": "6703:6:1",
										"type": ""
									}
								],
								"src": "6649:139:1"
							},
							{
								"body": {
									"nativeSrc": "6876:275:1",
									"nodeType": "YulBlock",
									"src": "6876:275:1",
									"statements": [
										{
											"nativeSrc": "6886:53:1",
											"nodeType": "YulVariableDeclaration",
											"src": "6886:53:1",
											"value": {
												"arguments": [
													{
														"name": "value",
														"nativeSrc": "6933:5:1",
														"nodeType": "YulIdentifier",
														"src": "6933:5:1"
													}
												],
												"functionName": {
													"name": "array_length_t_string_memory_ptr",
													"nativeSrc": "6900:32:1",
													"nodeType": "YulIdentifier",
													"src": "6900:32:1"
												},
												"nativeSrc": "6900:39:1",
												"nodeType": "YulFunctionCall",
												"src": "6900:39:1"
											},
											"variables": [
												{
													"name": "length",
													"nativeSrc": "6890:6:1",
													"nodeType": "YulTypedName",
													"src": "6890:6:1",
													"type": ""
												}
											]
										},
										{
											"nativeSrc": "6948:68:1",
											"nodeType": "YulAssignment",
											"src": "6948:68:1",
											"value": {
												"arguments": [
													{
														"name": "pos",
														"nativeSrc": "7004:3:1",
														"nodeType": "YulIdentifier",
														"src": "7004:3:1"
													},
													{
														"name": "length",
														"nativeSrc": "7009:6:1",
														"nodeType": "YulIdentifier",
														"src": "7009:6:1"
													}
												],
												"functionName": {
													"name": "array_storeLengthForEncoding_t_string_memory_ptr",
													"nativeSrc": "6955:48:1",
													"nodeType": "YulIdentifier",
													"src": "6955:48:1"
												},
												"nativeSrc": "6955:61:1",
												"nodeType": "YulFunctionCall",
												"src": "6955:61:1"
											},
											"variableNames": [
												{
													"name": "pos",
													"nativeSrc": "6948:3:1",
													"nodeType": "YulIdentifier",
													"src": "6948:3:1"
												}
											]
										},
										{
											"expression": {
												"arguments": [
													{
														"arguments": [
															{
																"name": "value",
																"nativeSrc": "7064:5:1",
																"nodeType": "YulIdentifier",
																"src": "7064:5:1"
															},
															{
																"kind": "number",
																"nativeSrc": "7071:4:1",
																"nodeType": "YulLiteral",
																"src": "7071:4:1",
																"type": "",
																"value": "0x20"
															}
														],
														"functionName": {
															"name": "add",
															"nativeSrc": "7060:3:1",
															"nodeType": "YulIdentifier",
															"src": "7060:3:1"
														},
														"nativeSrc": "7060:16:1",
														"nodeType": "YulFunctionCall",
														"src": "7060:16:1"
													},
													{
														"name": "pos",
														"nativeSrc": "7078:3:1",
														"nodeType": "YulIdentifier",
														"src": "7078:3:1"
													},
													{
														"name": "length",
														"nativeSrc": "7083:6:1",
														"nodeType": "YulIdentifier",
														"src": "7083:6:1"
													}
												],
												"functionName": {
													"name": "copy_memory_to_memory_with_cleanup",
													"nativeSrc": "7025:34:1",
													"nodeType": "YulIdentifier",
													"src": "7025:34:1"
												},
												"nativeSrc": "7025:65:1",
												"nodeType": "YulFunctionCall",
												"src": "7025:65:1"
											},
											"nativeSrc": "7025:65:1",
											"nodeType": "YulExpressionStatement",
											"src": "7025:65:1"
										},
										{
											"nativeSrc": "7099:46:1",
											"nodeType": "YulAssignment",
											"src": "7099:46:1",
											"value": {
												"arguments": [
													{
														"name": "pos",
														"nativeSrc": "7110:3:1",
														"nodeType": "YulIdentifier",
														"src": "7110:3:1"
													},
													{
														"arguments": [
															{
																"name": "length",
																"nativeSrc": "7137:6:1",
																"nodeType": "YulIdentifier",
																"src": "7137:6:1"
															}
														],
														"functionName": {
															"name": "round_up_to_mul_of_32",
															"nativeSrc": "7115:21:1",
															"nodeType": "YulIdentifier",
															"src": "7115:21:1"
														},
														"nativeSrc": "7115:29:1",
														"nodeType": "YulFunctionCall",
														"src": "7115:29:1"
													}
												],
												"functionName": {
													"name": "add",
													"nativeSrc": "7106:3:1",
													"nodeType": "YulIdentifier",
													"src": "7106:3:1"
												},
												"nativeSrc": "7106:39:1",
												"nodeType": "YulFunctionCall",
												"src": "7106:39:1"
											},
											"variableNames": [
												{
													"name": "end",
													"nativeSrc": "7099:3:1",
													"nodeType": "YulIdentifier",
													"src": "7099:3:1"
												}
											]
										}
									]
								},
								"name": "abi_encode_t_string_memory_ptr_to_t_string_memory_ptr",
								"nativeSrc": "6794:357:1",
								"nodeType": "YulFunctionDefinition",
								"parameters": [
									{
										"name": "value",
										"nativeSrc": "6857:5:1",
										"nodeType": "YulTypedName",
										"src": "6857:5:1",
										"type": ""
									},
									{
										"name": "pos",
										"nativeSrc": "6864:3:1",
										"nodeType": "YulTypedName",
										"src": "6864:3:1",
										"type": ""
									}
								],
								"returnVariables": [
									{
										"name": "end",
										"nativeSrc": "6872:3:1",
										"nodeType": "YulTypedName",
										"src": "6872:3:1",
										"type": ""
									}
								],
								"src": "6794:357:1"
							},
							{
								"body": {
									"nativeSrc": "7339:1172:1",
									"nodeType": "YulBlock",
									"src": "7339:1172:1",
									"statements": [
										{
											"nativeSrc": "7349:26:1",
											"nodeType": "YulVariableDeclaration",
											"src": "7349:26:1",
											"value": {
												"arguments": [
													{
														"name": "pos",
														"nativeSrc": "7365:3:1",
														"nodeType": "YulIdentifier",
														"src": "7365:3:1"
													},
													{
														"kind": "number",
														"nativeSrc": "7370:4:1",
														"nodeType": "YulLiteral",
														"src": "7370:4:1",
														"type": "",
														"value": "0xa0"
													}
												],
												"functionName": {
													"name": "add",
													"nativeSrc": "7361:3:1",
													"nodeType": "YulIdentifier",
													"src": "7361:3:1"
												},
												"nativeSrc": "7361:14:1",
												"nodeType": "YulFunctionCall",
												"src": "7361:14:1"
											},
											"variables": [
												{
													"name": "tail",
													"nativeSrc": "7353:4:1",
													"nodeType": "YulTypedName",
													"src": "7353:4:1",
													"type": ""
												}
											]
										},
										{
											"nativeSrc": "7385:168:1",
											"nodeType": "YulBlock",
											"src": "7385:168:1",
											"statements": [
												{
													"nativeSrc": "7424:43:1",
													"nodeType": "YulVariableDeclaration",
													"src": "7424:43:1",
													"value": {
														"arguments": [
															{
																"arguments": [
																	{
																		"name": "value",
																		"nativeSrc": "7454:5:1",
																		"nodeType": "YulIdentifier",
																		"src": "7454:5:1"
																	},
																	{
																		"kind": "number",
																		"nativeSrc": "7461:4:1",
																		"nodeType": "YulLiteral",
																		"src": "7461:4:1",
																		"type": "",
																		"value": "0x00"
																	}
																],
																"functionName": {
																	"name": "add",
																	"nativeSrc": "7450:3:1",
																	"nodeType": "YulIdentifier",
																	"src": "7450:3:1"
																},
																"nativeSrc": "7450:16:1",
																"nodeType": "YulFunctionCall",
																"src": "7450:16:1"
															}
														],
														"functionName": {
															"name": "mload",
															"nativeSrc": "7444:5:1",
															"nodeType": "YulIdentifier",
															"src": "7444:5:1"
														},
														"nativeSrc": "7444:23:1",
														"nodeType": "YulFunctionCall",
														"src": "7444:23:1"
													},
													"variables": [
														{
															"name": "memberValue0",
															"nativeSrc": "7428:12:1",
															"nodeType": "YulTypedName",
															"src": "7428:12:1",
															"type": ""
														}
													]
												},
												{
													"expression": {
														"arguments": [
															{
																"name": "memberValue0",
																"nativeSrc": "7514:12:1",
																"nodeType": "YulIdentifier",
																"src": "7514:12:1"
															},
															{
																"arguments": [
																	{
																		"name": "pos",
																		"nativeSrc": "7532:3:1",
																		"nodeType": "YulIdentifier",
																		"src": "7532:3:1"
																	},
																	{
																		"kind": "number",
																		"nativeSrc": "7537:4:1",
																		"nodeType": "YulLiteral",
																		"src": "7537:4:1",
																		"type": "",
																		"value": "0x00"
																	}
																],
																"functionName": {
																	"name": "add",
																	"nativeSrc": "7528:3:1",
																	"nodeType": "YulIdentifier",
																	"src": "7528:3:1"
																},
																"nativeSrc": "7528:14:1",
																"nodeType": "YulFunctionCall",
																"src": "7528:14:1"
															}
														],
														"functionName": {
															"name": "abi_encode_t_uint256_to_t_uint256",
															"nativeSrc": "7480:33:1",
															"nodeType": "YulIdentifier",
															"src": "7480:33:1"
														},
														"nativeSrc": "7480:63:1",
														"nodeType": "YulFunctionCall",
														"src": "7480:63:1"
													},
													"nativeSrc": "7480:63:1",
													"nodeType": "YulExpressionStatement",
													"src": "7480:63:1"
												}
											]
										},
										{
											"nativeSrc": "7563:242:1",
											"nodeType": "YulBlock",
											"src": "7563:242:1",
											"statements": [
												{
													"nativeSrc": "7605:43:1",
													"nodeType": "YulVariableDeclaration",
													"src": "7605:43:1",
													"value": {
														"arguments": [
															{
																"arguments": [
																	{
																		"name": "value",
																		"nativeSrc": "7635:5:1",
																		"nodeType": "YulIdentifier",
																		"src": "7635:5:1"
																	},
																	{
																		"kind": "number",
																		"nativeSrc": "7642:4:1",
																		"nodeType": "YulLiteral",
																		"src": "7642:4:1",
																		"type": "",
																		"value": "0x20"
																	}
																],
																"functionName": {
																	"name": "add",
																	"nativeSrc": "7631:3:1",
																	"nodeType": "YulIdentifier",
																	"src": "7631:3:1"
																},
																"nativeSrc": "7631:16:1",
																"nodeType": "YulFunctionCall",
																"src": "7631:16:1"
															}
														],
														"functionName": {
															"name": "mload",
															"nativeSrc": "7625:5:1",
															"nodeType": "YulIdentifier",
															"src": "7625:5:1"
														},
														"nativeSrc": "7625:23:1",
														"nodeType": "YulFunctionCall",
														"src": "7625:23:1"
													},
													"variables": [
														{
															"name": "memberValue0",
															"nativeSrc": "7609:12:1",
															"nodeType": "YulTypedName",
															"src": "7609:12:1",
															"type": ""
														}
													]
												},
												{
													"expression": {
														"arguments": [
															{
																"arguments": [
																	{
																		"name": "pos",
																		"nativeSrc": "7673:3:1",
																		"nodeType": "YulIdentifier",
																		"src": "7673:3:1"
																	},
																	{
																		"kind": "number",
																		"nativeSrc": "7678:4:1",
																		"nodeType": "YulLiteral",
																		"src": "7678:4:1",
																		"type": "",
																		"value": "0x20"
																	}
																],
																"functionName": {
																	"name": "add",
																	"nativeSrc": "7669:3:1",
																	"nodeType": "YulIdentifier",
																	"src": "7669:3:1"
																},
																"nativeSrc": "7669:14:1",
																"nodeType": "YulFunctionCall",
																"src": "7669:14:1"
															},
															{
																"arguments": [
																	{
																		"name": "tail",
																		"nativeSrc": "7689:4:1",
																		"nodeType": "YulIdentifier",
																		"src": "7689:4:1"
																	},
																	{
																		"name": "pos",
																		"nativeSrc": "7695:3:1",
																		"nodeType": "YulIdentifier",
																		"src": "7695:3:1"
																	}
																],
																"functionName": {
																	"name": "sub",
																	"nativeSrc": "7685:3:1",
																	"nodeType": "YulIdentifier",
																	"src": "7685:3:1"
																},
																"nativeSrc": "7685:14:1",
																"nodeType": "YulFunctionCall",
																"src": "7685:14:1"
															}
														],
														"functionName": {
															"name": "mstore",
															"nativeSrc": "7662:6:1",
															"nodeType": "YulIdentifier",
															"src": "7662:6:1"
														},
														"nativeSrc": "7662:38:1",
														"nodeType": "YulFunctionCall",
														"src": "7662:38:1"
													},
													"nativeSrc": "7662:38:1",
													"nodeType": "YulExpressionStatement",
													"src": "7662:38:1"
												},
												{
													"nativeSrc": "7713:81:1",
													"nodeType": "YulAssignment",
													"src": "7713:81:1",
													"value": {
														"arguments": [
															{
																"name": "memberValue0",
																"nativeSrc": "7775:12:1",
																"nodeType": "YulIdentifier",
																"src": "7775:12:1"
															},
															{
																"name": "tail",
																"nativeSrc": "7789:4:1",
																"nodeType": "YulIdentifier",
																"src": "7789:4:1"
															}
														],
														"functionName": {
															"name": "abi_encode_t_string_memory_ptr_to_t_string_memory_ptr",
															"nativeSrc": "7721:53:1",
															"nodeType": "YulIdentifier",
															"src": "7721:53:1"
														},
														"nativeSrc": "7721:73:1",
														"nodeType": "YulFunctionCall",
														"src": "7721:73:1"
													},
													"variableNames": [
														{
															"name": "tail",
															"nativeSrc": "7713:4:1",
															"nodeType": "YulIdentifier",
															"src": "7713:4:1"
														}
													]
												}
											]
										},
										{
											"nativeSrc": "7815:240:1",
											"nodeType": "YulBlock",
											"src": "7815:240:1",
											"statements": [
												{
													"nativeSrc": "7855:43:1",
													"nodeType": "YulVariableDeclaration",
													"src": "7855:43:1",
													"value": {
														"arguments": [
															{
																"arguments": [
																	{
																		"name": "value",
																		"nativeSrc": "7885:5:1",
																		"nodeType": "YulIdentifier",
																		"src": "7885:5:1"
																	},
																	{
																		"kind": "number",
																		"nativeSrc": "7892:4:1",
																		"nodeType": "YulLiteral",
																		"src": "7892:4:1",
																		"type": "",
																		"value": "0x40"
																	}
																],
																"functionName": {
																	"name": "add",
																	"nativeSrc": "7881:3:1",
																	"nodeType": "YulIdentifier",
																	"src": "7881:3:1"
																},
																"nativeSrc": "7881:16:1",
																"nodeType": "YulFunctionCall",
																"src": "7881:16:1"
															}
														],
														"functionName": {
															"name": "mload",
															"nativeSrc": "7875:5:1",
															"nodeType": "YulIdentifier",
															"src": "7875:5:1"
														},
														"nativeSrc": "7875:23:1",
														"nodeType": "YulFunctionCall",
														"src": "7875:23:1"
													},
													"variables": [
														{
															"name": "memberValue0",
															"nativeSrc": "7859:12:1",
															"nodeType": "YulTypedName",
															"src": "7859:12:1",
															"type": ""
														}
													]
												},
												{
													"expression": {
														"arguments": [
															{
																"arguments": [
																	{
																		"name": "pos",
																		"nativeSrc": "7923:3:1",
																		"nodeType": "YulIdentifier",
																		"src": "7923:3:1"
																	},
																	{
																		"kind": "number",
																		"nativeSrc": "7928:4:1",
																		"nodeType": "YulLiteral",
																		"src": "7928:4:1",
																		"type": "",
																		"value": "0x40"
																	}
																],
																"functionName": {
																	"name": "add",
																	"nativeSrc": "7919:3:1",
																	"nodeType": "YulIdentifier",
																	"src": "7919:3:1"
																},
																"nativeSrc": "7919:14:1",
																"nodeType": "YulFunctionCall",
																"src": "7919:14:1"
															},
															{
																"arguments": [
																	{
																		"name": "tail",
																		"nativeSrc": "7939:4:1",
																		"nodeType": "YulIdentifier",
																		"src": "7939:4:1"
																	},
																	{
																		"name": "pos",
																		"nativeSrc": "7945:3:1",
																		"nodeType": "YulIdentifier",
																		"src": "7945:3:1"
																	}
																],
																"functionName": {
																	"name": "sub",
																	"nativeSrc": "7935:3:1",
																	"nodeType": "YulIdentifier",
																	"src": "7935:3:1"
																},
																"nativeSrc": "7935:14:1",
																"nodeType": "YulFunctionCall",
																"src": "7935:14:1"
															}
														],
														"functionName": {
															"name": "mstore",
															"nativeSrc": "7912:6:1",
															"nodeType": "YulIdentifier",
															"src": "7912:6:1"
														},
														"nativeSrc": "7912:38:1",
														"nodeType": "YulFunctionCall",
														"src": "7912:38:1"
													},
													"nativeSrc": "7912:38:1",
													"nodeType": "YulExpressionStatement",
													"src": "7912:38:1"
												},
												{
													"nativeSrc": "7963:81:1",
													"nodeType": "YulAssignment",
													"src": "7963:81:1",
													"value": {
														"arguments": [
															{
																"name": "memberValue0",
																"nativeSrc": "8025:12:1",
																"nodeType": "YulIdentifier",
																"src": "8025:12:1"
															},
															{
																"name": "tail",
																"nativeSrc": "8039:4:1",
																"nodeType": "YulIdentifier",
																"src": "8039:4:1"
															}
														],
														"functionName": {
															"name": "abi_encode_t_string_memory_ptr_to_t_string_memory_ptr",
															"nativeSrc": "7971:53:1",
															"nodeType": "YulIdentifier",
															"src": "7971:53:1"
														},
														"nativeSrc": "7971:73:1",
														"nodeType": "YulFunctionCall",
														"src": "7971:73:1"
													},
													"variableNames": [
														{
															"name": "tail",
															"nativeSrc": "7963:4:1",
															"nodeType": "YulIdentifier",
															"src": "7963:4:1"
														}
													]
												}
											]
										},
										{
											"nativeSrc": "8065:240:1",
											"nodeType": "YulBlock",
											"src": "8065:240:1",
											"statements": [
												{
													"nativeSrc": "8105:43:1",
													"nodeType": "YulVariableDeclaration",
													"src": "8105:43:1",
													"value": {
														"arguments": [
															{
																"arguments": [
																	{
																		"name": "value",
																		"nativeSrc": "8135:5:1",
																		"nodeType": "YulIdentifier",
																		"src": "8135:5:1"
																	},
																	{
																		"kind": "number",
																		"nativeSrc": "8142:4:1",
																		"nodeType": "YulLiteral",
																		"src": "8142:4:1",
																		"type": "",
																		"value": "0x60"
																	}
																],
																"functionName": {
																	"name": "add",
																	"nativeSrc": "8131:3:1",
																	"nodeType": "YulIdentifier",
																	"src": "8131:3:1"
																},
																"nativeSrc": "8131:16:1",
																"nodeType": "YulFunctionCall",
																"src": "8131:16:1"
															}
														],
														"functionName": {
															"name": "mload",
															"nativeSrc": "8125:5:1",
															"nodeType": "YulIdentifier",
															"src": "8125:5:1"
														},
														"nativeSrc": "8125:23:1",
														"nodeType": "YulFunctionCall",
														"src": "8125:23:1"
													},
													"variables": [
														{
															"name": "memberValue0",
															"nativeSrc": "8109:12:1",
															"nodeType": "YulTypedName",
															"src": "8109:12:1",
															"type": ""
														}
													]
												},
												{
													"expression": {
														"arguments": [
															{
																"arguments": [
																	{
																		"name": "pos",
																		"nativeSrc": "8173:3:1",
																		"nodeType": "YulIdentifier",
																		"src": "8173:3:1"
																	},
																	{
																		"kind": "number",
																		"nativeSrc": "8178:4:1",
																		"nodeType": "YulLiteral",
																		"src": "8178:4:1",
																		"type": "",
																		"value": "0x60"
																	}
																],
																"functionName": {
																	"name": "add",
																	"nativeSrc": "8169:3:1",
																	"nodeType": "YulIdentifier",
																	"src": "8169:3:1"
																},
																"nativeSrc": "8169:14:1",
																"nodeType": "YulFunctionCall",
																"src": "8169:14:1"
															},
															{
																"arguments": [
																	{
																		"name": "tail",
																		"nativeSrc": "8189:4:1",
																		"nodeType": "YulIdentifier",
																		"src": "8189:4:1"
																	},
																	{
																		"name": "pos",
																		"nativeSrc": "8195:3:1",
																		"nodeType": "YulIdentifier",
																		"src": "8195:3:1"
																	}
																],
																"functionName": {
																	"name": "sub",
																	"nativeSrc": "8185:3:1",
																	"nodeType": "YulIdentifier",
																	"src": "8185:3:1"
																},
																"nativeSrc": "8185:14:1",
																"nodeType": "YulFunctionCall",
																"src": "8185:14:1"
															}
														],
														"functionName": {
															"name": "mstore",
															"nativeSrc": "8162:6:1",
															"nodeType": "YulIdentifier",
															"src": "8162:6:1"
														},
														"nativeSrc": "8162:38:1",
														"nodeType": "YulFunctionCall",
														"src": "8162:38:1"
													},
													"nativeSrc": "8162:38:1",
													"nodeType": "YulExpressionStatement",
													"src": "8162:38:1"
												},
												{
													"nativeSrc": "8213:81:1",
													"nodeType": "YulAssignment",
													"src": "8213:81:1",
													"value": {
														"arguments": [
															{
																"name": "memberValue0",
																"nativeSrc": "8275:12:1",
																"nodeType": "YulIdentifier",
																"src": "8275:12:1"
															},
															{
																"name": "tail",
																"nativeSrc": "8289:4:1",
																"nodeType": "YulIdentifier",
																"src": "8289:4:1"
															}
														],
														"functionName": {
															"name": "abi_encode_t_string_memory_ptr_to_t_string_memory_ptr",
															"nativeSrc": "8221:53:1",
															"nodeType": "YulIdentifier",
															"src": "8221:53:1"
														},
														"nativeSrc": "8221:73:1",
														"nodeType": "YulFunctionCall",
														"src": "8221:73:1"
													},
													"variableNames": [
														{
															"name": "tail",
															"nativeSrc": "8213:4:1",
															"nodeType": "YulIdentifier",
															"src": "8213:4:1"
														}
													]
												}
											]
										},
										{
											"nativeSrc": "8315:169:1",
											"nodeType": "YulBlock",
											"src": "8315:169:1",
											"statements": [
												{
													"nativeSrc": "8355:43:1",
													"nodeType": "YulVariableDeclaration",
													"src": "8355:43:1",
													"value": {
														"arguments": [
															{
																"arguments": [
																	{
																		"name": "value",
																		"nativeSrc": "8385:5:1",
																		"nodeType": "YulIdentifier",
																		"src": "8385:5:1"
																	},
																	{
																		"kind": "number",
																		"nativeSrc": "8392:4:1",
																		"nodeType": "YulLiteral",
																		"src": "8392:4:1",
																		"type": "",
																		"value": "0x80"
																	}
																],
																"functionName": {
																	"name": "add",
																	"nativeSrc": "8381:3:1",
																	"nodeType": "YulIdentifier",
																	"src": "8381:3:1"
																},
																"nativeSrc": "8381:16:1",
																"nodeType": "YulFunctionCall",
																"src": "8381:16:1"
															}
														],
														"functionName": {
															"name": "mload",
															"nativeSrc": "8375:5:1",
															"nodeType": "YulIdentifier",
															"src": "8375:5:1"
														},
														"nativeSrc": "8375:23:1",
														"nodeType": "YulFunctionCall",
														"src": "8375:23:1"
													},
													"variables": [
														{
															"name": "memberValue0",
															"nativeSrc": "8359:12:1",
															"nodeType": "YulTypedName",
															"src": "8359:12:1",
															"type": ""
														}
													]
												},
												{
													"expression": {
														"arguments": [
															{
																"name": "memberValue0",
																"nativeSrc": "8445:12:1",
																"nodeType": "YulIdentifier",
																"src": "8445:12:1"
															},
															{
																"arguments": [
																	{
																		"name": "pos",
																		"nativeSrc": "8463:3:1",
																		"nodeType": "YulIdentifier",
																		"src": "8463:3:1"
																	},
																	{
																		"kind": "number",
																		"nativeSrc": "8468:4:1",
																		"nodeType": "YulLiteral",
																		"src": "8468:4:1",
																		"type": "",
																		"value": "0x80"
																	}
																],
																"functionName": {
																	"name": "add",
																	"nativeSrc": "8459:3:1",
																	"nodeType": "YulIdentifier",
																	"src": "8459:3:1"
																},
																"nativeSrc": "8459:14:1",
																"nodeType": "YulFunctionCall",
																"src": "8459:14:1"
															}
														],
														"functionName": {
															"name": "abi_encode_t_uint256_to_t_uint256",
															"nativeSrc": "8411:33:1",
															"nodeType": "YulIdentifier",
															"src": "8411:33:1"
														},
														"nativeSrc": "8411:63:1",
														"nodeType": "YulFunctionCall",
														"src": "8411:63:1"
													},
													"nativeSrc": "8411:63:1",
													"nodeType": "YulExpressionStatement",
													"src": "8411:63:1"
												}
											]
										},
										{
											"nativeSrc": "8494:11:1",
											"nodeType": "YulAssignment",
											"src": "8494:11:1",
											"value": {
												"name": "tail",
												"nativeSrc": "8501:4:1",
												"nodeType": "YulIdentifier",
												"src": "8501:4:1"
											},
											"variableNames": [
												{
													"name": "end",
													"nativeSrc": "8494:3:1",
													"nodeType": "YulIdentifier",
													"src": "8494:3:1"
												}
											]
										}
									]
								},
								"name": "abi_encode_t_struct$_Record_$14_memory_ptr_to_t_struct$_Record_$14_memory_ptr",
								"nativeSrc": "7231:1280:1",
								"nodeType": "YulFunctionDefinition",
								"parameters": [
									{
										"name": "value",
										"nativeSrc": "7318:5:1",
										"nodeType": "YulTypedName",
										"src": "7318:5:1",
										"type": ""
									},
									{
										"name": "pos",
										"nativeSrc": "7325:3:1",
										"nodeType": "YulTypedName",
										"src": "7325:3:1",
										"type": ""
									}
								],
								"returnVariables": [
									{
										"name": "end",
										"nativeSrc": "7334:3:1",
										"nodeType": "YulTypedName",
										"src": "7334:3:1",
										"type": ""
									}
								],
								"src": "7231:1280:1"
							},
							{
								"body": {
									"nativeSrc": "8641:120:1",
									"nodeType": "YulBlock",
									"src": "8641:120:1",
									"statements": [
										{
											"nativeSrc": "8651:104:1",
											"nodeType": "YulAssignment",
											"src": "8651:104:1",
											"value": {
												"arguments": [
													{
														"name": "value0",
														"nativeSrc": "8743:6:1",
														"nodeType": "YulIdentifier",
														"src": "8743:6:1"
													},
													{
														"name": "pos",
														"nativeSrc": "8751:3:1",
														"nodeType": "YulIdentifier",
														"src": "8751:3:1"
													}
												],
												"functionName": {
													"name": "abi_encode_t_struct$_Record_$14_memory_ptr_to_t_struct$_Record_$14_memory_ptr",
													"nativeSrc": "8665:77:1",
													"nodeType": "YulIdentifier",
													"src": "8665:77:1"
												},
												"nativeSrc": "8665:90:1",
												"nodeType": "YulFunctionCall",
												"src": "8665:90:1"
											},
											"variableNames": [
												{
													"name": "updatedPos",
													"nativeSrc": "8651:10:1",
													"nodeType": "YulIdentifier",
													"src": "8651:10:1"
												}
											]
										}
									]
								},
								"name": "abi_encodeUpdatedPos_t_struct$_Record_$14_memory_ptr_to_t_struct$_Record_$14_memory_ptr",
								"nativeSrc": "8517:244:1",
								"nodeType": "YulFunctionDefinition",
								"parameters": [
									{
										"name": "value0",
										"nativeSrc": "8614:6:1",
										"nodeType": "YulTypedName",
										"src": "8614:6:1",
										"type": ""
									},
									{
										"name": "pos",
										"nativeSrc": "8622:3:1",
										"nodeType": "YulTypedName",
										"src": "8622:3:1",
										"type": ""
									}
								],
								"returnVariables": [
									{
										"name": "updatedPos",
										"nativeSrc": "8630:10:1",
										"nodeType": "YulTypedName",
										"src": "8630:10:1",
										"type": ""
									}
								],
								"src": "8517:244:1"
							},
							{
								"body": {
									"nativeSrc": "8864:38:1",
									"nodeType": "YulBlock",
									"src": "8864:38:1",
									"statements": [
										{
											"nativeSrc": "8874:22:1",
											"nodeType": "YulAssignment",
											"src": "8874:22:1",
											"value": {
												"arguments": [
													{
														"name": "ptr",
														"nativeSrc": "8886:3:1",
														"nodeType": "YulIdentifier",
														"src": "8886:3:1"
													},
													{
														"kind": "number",
														"nativeSrc": "8891:4:1",
														"nodeType": "YulLiteral",
														"src": "8891:4:1",
														"type": "",
														"value": "0x20"
													}
												],
												"functionName": {
													"name": "add",
													"nativeSrc": "8882:3:1",
													"nodeType": "YulIdentifier",
													"src": "8882:3:1"
												},
												"nativeSrc": "8882:14:1",
												"nodeType": "YulFunctionCall",
												"src": "8882:14:1"
											},
											"variableNames": [
												{
													"name": "next",
													"nativeSrc": "8874:4:1",
													"nodeType": "YulIdentifier",
													"src": "8874:4:1"
												}
											]
										}
									]
								},
								"name": "array_nextElement_t_array$_t_struct$_Record_$14_memory_ptr_$dyn_memory_ptr",
								"nativeSrc": "8767:135:1",
								"nodeType": "YulFunctionDefinition",
								"parameters": [
									{
										"name": "ptr",
										"nativeSrc": "8851:3:1",
										"nodeType": "YulTypedName",
										"src": "8851:3:1",
										"type": ""
									}
								],
								"returnVariables": [
									{
										"name": "next",
										"nativeSrc": "8859:4:1",
										"nodeType": "YulTypedName",
										"src": "8859:4:1",
										"type": ""
									}
								],
								"src": "8767:135:1"
							},
							{
								"body": {
									"nativeSrc": "9154:919:1",
									"nodeType": "YulBlock",
									"src": "9154:919:1",
									"statements": [
										{
											"nativeSrc": "9164:90:1",
											"nodeType": "YulVariableDeclaration",
											"src": "9164:90:1",
											"value": {
												"arguments": [
													{
														"name": "value",
														"nativeSrc": "9248:5:1",
														"nodeType": "YulIdentifier",
														"src": "9248:5:1"
													}
												],
												"functionName": {
													"name": "array_length_t_array$_t_struct$_Record_$14_memory_ptr_$dyn_memory_ptr",
													"nativeSrc": "9178:69:1",
													"nodeType": "YulIdentifier",
													"src": "9178:69:1"
												},
												"nativeSrc": "9178:76:1",
												"nodeType": "YulFunctionCall",
												"src": "9178:76:1"
											},
											"variables": [
												{
													"name": "length",
													"nativeSrc": "9168:6:1",
													"nodeType": "YulTypedName",
													"src": "9168:6:1",
													"type": ""
												}
											]
										},
										{
											"nativeSrc": "9263:115:1",
											"nodeType": "YulAssignment",
											"src": "9263:115:1",
											"value": {
												"arguments": [
													{
														"name": "pos",
														"nativeSrc": "9366:3:1",
														"nodeType": "YulIdentifier",
														"src": "9366:3:1"
													},
													{
														"name": "length",
														"nativeSrc": "9371:6:1",
														"nodeType": "YulIdentifier",
														"src": "9371:6:1"
													}
												],
												"functionName": {
													"name": "array_storeLengthForEncoding_t_array$_t_struct$_Record_$14_memory_ptr_$dyn_memory_ptr_fromStack",
													"nativeSrc": "9270:95:1",
													"nodeType": "YulIdentifier",
													"src": "9270:95:1"
												},
												"nativeSrc": "9270:108:1",
												"nodeType": "YulFunctionCall",
												"src": "9270:108:1"
											},
											"variableNames": [
												{
													"name": "pos",
													"nativeSrc": "9263:3:1",
													"nodeType": "YulIdentifier",
													"src": "9263:3:1"
												}
											]
										},
										{
											"nativeSrc": "9387:20:1",
											"nodeType": "YulVariableDeclaration",
											"src": "9387:20:1",
											"value": {
												"name": "pos",
												"nativeSrc": "9404:3:1",
												"nodeType": "YulIdentifier",
												"src": "9404:3:1"
											},
											"variables": [
												{
													"name": "headStart",
													"nativeSrc": "9391:9:1",
													"nodeType": "YulTypedName",
													"src": "9391:9:1",
													"type": ""
												}
											]
										},
										{
											"nativeSrc": "9416:39:1",
											"nodeType": "YulVariableDeclaration",
											"src": "9416:39:1",
											"value": {
												"arguments": [
													{
														"name": "pos",
														"nativeSrc": "9432:3:1",
														"nodeType": "YulIdentifier",
														"src": "9432:3:1"
													},
													{
														"arguments": [
															{
																"name": "length",
																"nativeSrc": "9441:6:1",
																"nodeType": "YulIdentifier",
																"src": "9441:6:1"
															},
															{
																"kind": "number",
																"nativeSrc": "9449:4:1",
																"nodeType": "YulLiteral",
																"src": "9449:4:1",
																"type": "",
																"value": "0x20"
															}
														],
														"functionName": {
															"name": "mul",
															"nativeSrc": "9437:3:1",
															"nodeType": "YulIdentifier",
															"src": "9437:3:1"
														},
														"nativeSrc": "9437:17:1",
														"nodeType": "YulFunctionCall",
														"src": "9437:17:1"
													}
												],
												"functionName": {
													"name": "add",
													"nativeSrc": "9428:3:1",
													"nodeType": "YulIdentifier",
													"src": "9428:3:1"
												},
												"nativeSrc": "9428:27:1",
												"nodeType": "YulFunctionCall",
												"src": "9428:27:1"
											},
											"variables": [
												{
													"name": "tail",
													"nativeSrc": "9420:4:1",
													"nodeType": "YulTypedName",
													"src": "9420:4:1",
													"type": ""
												}
											]
										},
										{
											"nativeSrc": "9464:93:1",
											"nodeType": "YulVariableDeclaration",
											"src": "9464:93:1",
											"value": {
												"arguments": [
													{
														"name": "value",
														"nativeSrc": "9551:5:1",
														"nodeType": "YulIdentifier",
														"src": "9551:5:1"
													}
												],
												"functionName": {
													"name": "array_dataslot_t_array$_t_struct$_Record_$14_memory_ptr_$dyn_memory_ptr",
													"nativeSrc": "9479:71:1",
													"nodeType": "YulIdentifier",
													"src": "9479:71:1"
												},
												"nativeSrc": "9479:78:1",
												"nodeType": "YulFunctionCall",
												"src": "9479:78:1"
											},
											"variables": [
												{
													"name": "baseRef",
													"nativeSrc": "9468:7:1",
													"nodeType": "YulTypedName",
													"src": "9468:7:1",
													"type": ""
												}
											]
										},
										{
											"nativeSrc": "9566:21:1",
											"nodeType": "YulVariableDeclaration",
											"src": "9566:21:1",
											"value": {
												"name": "baseRef",
												"nativeSrc": "9580:7:1",
												"nodeType": "YulIdentifier",
												"src": "9580:7:1"
											},
											"variables": [
												{
													"name": "srcPtr",
													"nativeSrc": "9570:6:1",
													"nodeType": "YulTypedName",
													"src": "9570:6:1",
													"type": ""
												}
											]
										},
										{
											"body": {
												"nativeSrc": "9656:372:1",
												"nodeType": "YulBlock",
												"src": "9656:372:1",
												"statements": [
													{
														"expression": {
															"arguments": [
																{
																	"name": "pos",
																	"nativeSrc": "9677:3:1",
																	"nodeType": "YulIdentifier",
																	"src": "9677:3:1"
																},
																{
																	"arguments": [
																		{
																			"name": "tail",
																			"nativeSrc": "9686:4:1",
																			"nodeType": "YulIdentifier",
																			"src": "9686:4:1"
																		},
																		{
																			"name": "headStart",
																			"nativeSrc": "9692:9:1",
																			"nodeType": "YulIdentifier",
																			"src": "9692:9:1"
																		}
																	],
																	"functionName": {
																		"name": "sub",
																		"nativeSrc": "9682:3:1",
																		"nodeType": "YulIdentifier",
																		"src": "9682:3:1"
																	},
																	"nativeSrc": "9682:20:1",
																	"nodeType": "YulFunctionCall",
																	"src": "9682:20:1"
																}
															],
															"functionName": {
																"name": "mstore",
																"nativeSrc": "9670:6:1",
																"nodeType": "YulIdentifier",
																"src": "9670:6:1"
															},
															"nativeSrc": "9670:33:1",
															"nodeType": "YulFunctionCall",
															"src": "9670:33:1"
														},
														"nativeSrc": "9670:33:1",
														"nodeType": "YulExpressionStatement",
														"src": "9670:33:1"
													},
													{
														"nativeSrc": "9716:34:1",
														"nodeType": "YulVariableDeclaration",
														"src": "9716:34:1",
														"value": {
															"arguments": [
																{
																	"name": "srcPtr",
																	"nativeSrc": "9743:6:1",
																	"nodeType": "YulIdentifier",
																	"src": "9743:6:1"
																}
															],
															"functionName": {
																"name": "mload",
																"nativeSrc": "9737:5:1",
																"nodeType": "YulIdentifier",
																"src": "9737:5:1"
															},
															"nativeSrc": "9737:13:1",
															"nodeType": "YulFunctionCall",
															"src": "9737:13:1"
														},
														"variables": [
															{
																"name": "elementValue0",
																"nativeSrc": "9720:13:1",
																"nodeType": "YulTypedName",
																"src": "9720:13:1",
																"type": ""
															}
														]
													},
													{
														"nativeSrc": "9763:116:1",
														"nodeType": "YulAssignment",
														"src": "9763:116:1",
														"value": {
															"arguments": [
																{
																	"name": "elementValue0",
																	"nativeSrc": "9859:13:1",
																	"nodeType": "YulIdentifier",
																	"src": "9859:13:1"
																},
																{
																	"name": "tail",
																	"nativeSrc": "9874:4:1",
																	"nodeType": "YulIdentifier",
																	"src": "9874:4:1"
																}
															],
															"functionName": {
																"name": "abi_encodeUpdatedPos_t_struct$_Record_$14_memory_ptr_to_t_struct$_Record_$14_memory_ptr",
																"nativeSrc": "9771:87:1",
																"nodeType": "YulIdentifier",
																"src": "9771:87:1"
															},
															"nativeSrc": "9771:108:1",
															"nodeType": "YulFunctionCall",
															"src": "9771:108:1"
														},
														"variableNames": [
															{
																"name": "tail",
																"nativeSrc": "9763:4:1",
																"nodeType": "YulIdentifier",
																"src": "9763:4:1"
															}
														]
													},
													{
														"nativeSrc": "9892:92:1",
														"nodeType": "YulAssignment",
														"src": "9892:92:1",
														"value": {
															"arguments": [
																{
																	"name": "srcPtr",
																	"nativeSrc": "9977:6:1",
																	"nodeType": "YulIdentifier",
																	"src": "9977:6:1"
																}
															],
															"functionName": {
																"name": "array_nextElement_t_array$_t_struct$_Record_$14_memory_ptr_$dyn_memory_ptr",
																"nativeSrc": "9902:74:1",
																"nodeType": "YulIdentifier",
																"src": "9902:74:1"
															},
															"nativeSrc": "9902:82:1",
															"nodeType": "YulFunctionCall",
															"src": "9902:82:1"
														},
														"variableNames": [
															{
																"name": "srcPtr",
																"nativeSrc": "9892:6:1",
																"nodeType": "YulIdentifier",
																"src": "9892:6:1"
															}
														]
													},
													{
														"nativeSrc": "9997:21:1",
														"nodeType": "YulAssignment",
														"src": "9997:21:1",
														"value": {
															"arguments": [
																{
																	"name": "pos",
																	"nativeSrc": "10008:3:1",
																	"nodeType": "YulIdentifier",
																	"src": "10008:3:1"
																},
																{
																	"kind": "number",
																	"nativeSrc": "10013:4:1",
																	"nodeType": "YulLiteral",
																	"src": "10013:4:1",
																	"type": "",
																	"value": "0x20"
																}
															],
															"functionName": {
																"name": "add",
																"nativeSrc": "10004:3:1",
																"nodeType": "YulIdentifier",
																"src": "10004:3:1"
															},
															"nativeSrc": "10004:14:1",
															"nodeType": "YulFunctionCall",
															"src": "10004:14:1"
														},
														"variableNames": [
															{
																"name": "pos",
																"nativeSrc": "9997:3:1",
																"nodeType": "YulIdentifier",
																"src": "9997:3:1"
															}
														]
													}
												]
											},
											"condition": {
												"arguments": [
													{
														"name": "i",
														"nativeSrc": "9618:1:1",
														"nodeType": "YulIdentifier",
														"src": "9618:1:1"
													},
													{
														"name": "length",
														"nativeSrc": "9621:6:1",
														"nodeType": "YulIdentifier",
														"src": "9621:6:1"
													}
												],
												"functionName": {
													"name": "lt",
													"nativeSrc": "9615:2:1",
													"nodeType": "YulIdentifier",
													"src": "9615:2:1"
												},
												"nativeSrc": "9615:13:1",
												"nodeType": "YulFunctionCall",
												"src": "9615:13:1"
											},
											"nativeSrc": "9596:432:1",
											"nodeType": "YulForLoop",
											"post": {
												"nativeSrc": "9629:18:1",
												"nodeType": "YulBlock",
												"src": "9629:18:1",
												"statements": [
													{
														"nativeSrc": "9631:14:1",
														"nodeType": "YulAssignment",
														"src": "9631:14:1",
														"value": {
															"arguments": [
																{
																	"name": "i",
																	"nativeSrc": "9640:1:1",
																	"nodeType": "YulIdentifier",
																	"src": "9640:1:1"
																},
																{
																	"kind": "number",
																	"nativeSrc": "9643:1:1",
																	"nodeType": "YulLiteral",
																	"src": "9643:1:1",
																	"type": "",
																	"value": "1"
																}
															],
															"functionName": {
																"name": "add",
																"nativeSrc": "9636:3:1",
																"nodeType": "YulIdentifier",
																"src": "9636:3:1"
															},
															"nativeSrc": "9636:9:1",
															"nodeType": "YulFunctionCall",
															"src": "9636:9:1"
														},
														"variableNames": [
															{
																"name": "i",
																"nativeSrc": "9631:1:1",
																"nodeType": "YulIdentifier",
																"src": "9631:1:1"
															}
														]
													}
												]
											},
											"pre": {
												"nativeSrc": "9600:14:1",
												"nodeType": "YulBlock",
												"src": "9600:14:1",
												"statements": [
													{
														"nativeSrc": "9602:10:1",
														"nodeType": "YulVariableDeclaration",
														"src": "9602:10:1",
														"value": {
															"kind": "number",
															"nativeSrc": "9611:1:1",
															"nodeType": "YulLiteral",
															"src": "9611:1:1",
															"type": "",
															"value": "0"
														},
														"variables": [
															{
																"name": "i",
																"nativeSrc": "9606:1:1",
																"nodeType": "YulTypedName",
																"src": "9606:1:1",
																"type": ""
															}
														]
													}
												]
											},
											"src": "9596:432:1"
										},
										{
											"nativeSrc": "10037:11:1",
											"nodeType": "YulAssignment",
											"src": "10037:11:1",
											"value": {
												"name": "tail",
												"nativeSrc": "10044:4:1",
												"nodeType": "YulIdentifier",
												"src": "10044:4:1"
											},
											"variableNames": [
												{
													"name": "pos",
													"nativeSrc": "10037:3:1",
													"nodeType": "YulIdentifier",
													"src": "10037:3:1"
												}
											]
										},
										{
											"nativeSrc": "10057:10:1",
											"nodeType": "YulAssignment",
											"src": "10057:10:1",
											"value": {
												"name": "pos",
												"nativeSrc": "10064:3:1",
												"nodeType": "YulIdentifier",
												"src": "10064:3:1"
											},
											"variableNames": [
												{
													"name": "end",
													"nativeSrc": "10057:3:1",
													"nodeType": "YulIdentifier",
													"src": "10057:3:1"
												}
											]
										}
									]
								},
								"name": "abi_encode_t_array$_t_struct$_Record_$14_memory_ptr_$dyn_memory_ptr_to_t_array$_t_struct$_Record_$14_memory_ptr_$dyn_memory_ptr_fromStack",
								"nativeSrc": "8986:1087:1",
								"nodeType": "YulFunctionDefinition",
								"parameters": [
									{
										"name": "value",
										"nativeSrc": "9133:5:1",
										"nodeType": "YulTypedName",
										"src": "9133:5:1",
										"type": ""
									},
									{
										"name": "pos",
										"nativeSrc": "9140:3:1",
										"nodeType": "YulTypedName",
										"src": "9140:3:1",
										"type": ""
									}
								],
								"returnVariables": [
									{
										"name": "end",
										"nativeSrc": "9149:3:1",
										"nodeType": "YulTypedName",
										"src": "9149:3:1",
										"type": ""
									}
								],
								"src": "8986:1087:1"
							},
							{
								"body": {
									"nativeSrc": "10271:269:1",
									"nodeType": "YulBlock",
									"src": "10271:269:1",
									"statements": [
										{
											"nativeSrc": "10281:26:1",
											"nodeType": "YulAssignment",
											"src": "10281:26:1",
											"value": {
												"arguments": [
													{
														"name": "headStart",
														"nativeSrc": "10293:9:1",
														"nodeType": "YulIdentifier",
														"src": "10293:9:1"
													},
													{
														"kind": "number",
														"nativeSrc": "10304:2:1",
														"nodeType": "YulLiteral",
														"src": "10304:2:1",
														"type": "",
														"value": "32"
													}
												],
												"functionName": {
													"name": "add",
													"nativeSrc": "10289:3:1",
													"nodeType": "YulIdentifier",
													"src": "10289:3:1"
												},
												"nativeSrc": "10289:18:1",
												"nodeType": "YulFunctionCall",
												"src": "10289:18:1"
											},
											"variableNames": [
												{
													"name": "tail",
													"nativeSrc": "10281:4:1",
													"nodeType": "YulIdentifier",
													"src": "10281:4:1"
												}
											]
										},
										{
											"expression": {
												"arguments": [
													{
														"arguments": [
															{
																"name": "headStart",
																"nativeSrc": "10328:9:1",
																"nodeType": "YulIdentifier",
																"src": "10328:9:1"
															},
															{
																"kind": "number",
																"nativeSrc": "10339:1:1",
																"nodeType": "YulLiteral",
																"src": "10339:1:1",
																"type": "",
																"value": "0"
															}
														],
														"functionName": {
															"name": "add",
															"nativeSrc": "10324:3:1",
															"nodeType": "YulIdentifier",
															"src": "10324:3:1"
														},
														"nativeSrc": "10324:17:1",
														"nodeType": "YulFunctionCall",
														"src": "10324:17:1"
													},
													{
														"arguments": [
															{
																"name": "tail",
																"nativeSrc": "10347:4:1",
																"nodeType": "YulIdentifier",
																"src": "10347:4:1"
															},
															{
																"name": "headStart",
																"nativeSrc": "10353:9:1",
																"nodeType": "YulIdentifier",
																"src": "10353:9:1"
															}
														],
														"functionName": {
															"name": "sub",
															"nativeSrc": "10343:3:1",
															"nodeType": "YulIdentifier",
															"src": "10343:3:1"
														},
														"nativeSrc": "10343:20:1",
														"nodeType": "YulFunctionCall",
														"src": "10343:20:1"
													}
												],
												"functionName": {
													"name": "mstore",
													"nativeSrc": "10317:6:1",
													"nodeType": "YulIdentifier",
													"src": "10317:6:1"
												},
												"nativeSrc": "10317:47:1",
												"nodeType": "YulFunctionCall",
												"src": "10317:47:1"
											},
											"nativeSrc": "10317:47:1",
											"nodeType": "YulExpressionStatement",
											"src": "10317:47:1"
										},
										{
											"nativeSrc": "10373:160:1",
											"nodeType": "YulAssignment",
											"src": "10373:160:1",
											"value": {
												"arguments": [
													{
														"name": "value0",
														"nativeSrc": "10519:6:1",
														"nodeType": "YulIdentifier",
														"src": "10519:6:1"
													},
													{
														"name": "tail",
														"nativeSrc": "10528:4:1",
														"nodeType": "YulIdentifier",
														"src": "10528:4:1"
													}
												],
												"functionName": {
													"name": "abi_encode_t_array$_t_struct$_Record_$14_memory_ptr_$dyn_memory_ptr_to_t_array$_t_struct$_Record_$14_memory_ptr_$dyn_memory_ptr_fromStack",
													"nativeSrc": "10381:137:1",
													"nodeType": "YulIdentifier",
													"src": "10381:137:1"
												},
												"nativeSrc": "10381:152:1",
												"nodeType": "YulFunctionCall",
												"src": "10381:152:1"
											},
											"variableNames": [
												{
													"name": "tail",
													"nativeSrc": "10373:4:1",
													"nodeType": "YulIdentifier",
													"src": "10373:4:1"
												}
											]
										}
									]
								},
								"name": "abi_encode_tuple_t_array$_t_struct$_Record_$14_memory_ptr_$dyn_memory_ptr__to_t_array$_t_struct$_Record_$14_memory_ptr_$dyn_memory_ptr__fromStack_reversed",
								"nativeSrc": "10079:461:1",
								"nodeType": "YulFunctionDefinition",
								"parameters": [
									{
										"name": "headStart",
										"nativeSrc": "10243:9:1",
										"nodeType": "YulTypedName",
										"src": "10243:9:1",
										"type": ""
									},
									{
										"name": "value0",
										"nativeSrc": "10255:6:1",
										"nodeType": "YulTypedName",
										"src": "10255:6:1",
										"type": ""
									}
								],
								"returnVariables": [
									{
										"name": "tail",
										"nativeSrc": "10266:4:1",
										"nodeType": "YulTypedName",
										"src": "10266:4:1",
										"type": ""
									}
								],
								"src": "10079:461:1"
							},
							{
								"body": {
									"nativeSrc": "10642:73:1",
									"nodeType": "YulBlock",
									"src": "10642:73:1",
									"statements": [
										{
											"expression": {
												"arguments": [
													{
														"name": "pos",
														"nativeSrc": "10659:3:1",
														"nodeType": "YulIdentifier",
														"src": "10659:3:1"
													},
													{
														"name": "length",
														"nativeSrc": "10664:6:1",
														"nodeType": "YulIdentifier",
														"src": "10664:6:1"
													}
												],
												"functionName": {
													"name": "mstore",
													"nativeSrc": "10652:6:1",
													"nodeType": "YulIdentifier",
													"src": "10652:6:1"
												},
												"nativeSrc": "10652:19:1",
												"nodeType": "YulFunctionCall",
												"src": "10652:19:1"
											},
											"nativeSrc": "10652:19:1",
											"nodeType": "YulExpressionStatement",
											"src": "10652:19:1"
										},
										{
											"nativeSrc": "10680:29:1",
											"nodeType": "YulAssignment",
											"src": "10680:29:1",
											"value": {
												"arguments": [
													{
														"name": "pos",
														"nativeSrc": "10699:3:1",
														"nodeType": "YulIdentifier",
														"src": "10699:3:1"
													},
													{
														"kind": "number",
														"nativeSrc": "10704:4:1",
														"nodeType": "YulLiteral",
														"src": "10704:4:1",
														"type": "",
														"value": "0x20"
													}
												],
												"functionName": {
													"name": "add",
													"nativeSrc": "10695:3:1",
													"nodeType": "YulIdentifier",
													"src": "10695:3:1"
												},
												"nativeSrc": "10695:14:1",
												"nodeType": "YulFunctionCall",
												"src": "10695:14:1"
											},
											"variableNames": [
												{
													"name": "updated_pos",
													"nativeSrc": "10680:11:1",
													"nodeType": "YulIdentifier",
													"src": "10680:11:1"
												}
											]
										}
									]
								},
								"name": "array_storeLengthForEncoding_t_string_memory_ptr_fromStack",
								"nativeSrc": "10546:169:1",
								"nodeType": "YulFunctionDefinition",
								"parameters": [
									{
										"name": "pos",
										"nativeSrc": "10614:3:1",
										"nodeType": "YulTypedName",
										"src": "10614:3:1",
										"type": ""
									},
									{
										"name": "length",
										"nativeSrc": "10619:6:1",
										"nodeType": "YulTypedName",
										"src": "10619:6:1",
										"type": ""
									}
								],
								"returnVariables": [
									{
										"name": "updated_pos",
										"nativeSrc": "10630:11:1",
										"nodeType": "YulTypedName",
										"src": "10630:11:1",
										"type": ""
									}
								],
								"src": "10546:169:1"
							},
							{
								"body": {
									"nativeSrc": "10827:117:1",
									"nodeType": "YulBlock",
									"src": "10827:117:1",
									"statements": [
										{
											"expression": {
												"arguments": [
													{
														"arguments": [
															{
																"name": "memPtr",
																"nativeSrc": "10849:6:1",
																"nodeType": "YulIdentifier",
																"src": "10849:6:1"
															},
															{
																"kind": "number",
																"nativeSrc": "10857:1:1",
																"nodeType": "YulLiteral",
																"src": "10857:1:1",
																"type": "",
																"value": "0"
															}
														],
														"functionName": {
															"name": "add",
															"nativeSrc": "10845:3:1",
															"nodeType": "YulIdentifier",
															"src": "10845:3:1"
														},
														"nativeSrc": "10845:14:1",
														"nodeType": "YulFunctionCall",
														"src": "10845:14:1"
													},
													{
														"hexValue": "4f6e6c79206f776e65722063616e20706572666f726d20746869732066756e63",
														"kind": "string",
														"nativeSrc": "10861:34:1",
														"nodeType": "YulLiteral",
														"src": "10861:34:1",
														"type": "",
														"value": "Only owner can perform this func"
													}
												],
												"functionName": {
													"name": "mstore",
													"nativeSrc": "10838:6:1",
													"nodeType": "YulIdentifier",
													"src": "10838:6:1"
												},
												"nativeSrc": "10838:58:1",
												"nodeType": "YulFunctionCall",
												"src": "10838:58:1"
											},
											"nativeSrc": "10838:58:1",
											"nodeType": "YulExpressionStatement",
											"src": "10838:58:1"
										},
										{
											"expression": {
												"arguments": [
													{
														"arguments": [
															{
																"name": "memPtr",
																"nativeSrc": "10917:6:1",
																"nodeType": "YulIdentifier",
																"src": "10917:6:1"
															},
															{
																"kind": "number",
																"nativeSrc": "10925:2:1",
																"nodeType": "YulLiteral",
																"src": "10925:2:1",
																"type": "",
																"value": "32"
															}
														],
														"functionName": {
															"name": "add",
															"nativeSrc": "10913:3:1",
															"nodeType": "YulIdentifier",
															"src": "10913:3:1"
														},
														"nativeSrc": "10913:15:1",
														"nodeType": "YulFunctionCall",
														"src": "10913:15:1"
													},
													{
														"hexValue": "74696f6e",
														"kind": "string",
														"nativeSrc": "10930:6:1",
														"nodeType": "YulLiteral",
														"src": "10930:6:1",
														"type": "",
														"value": "tion"
													}
												],
												"functionName": {
													"name": "mstore",
													"nativeSrc": "10906:6:1",
													"nodeType": "YulIdentifier",
													"src": "10906:6:1"
												},
												"nativeSrc": "10906:31:1",
												"nodeType": "YulFunctionCall",
												"src": "10906:31:1"
											},
											"nativeSrc": "10906:31:1",
											"nodeType": "YulExpressionStatement",
											"src": "10906:31:1"
										}
									]
								},
								"name": "store_literal_in_memory_87ec00d18507973ffca613b667bdf0d2bdad0a4adcd1a64c2850ccae32e69f84",
								"nativeSrc": "10721:223:1",
								"nodeType": "YulFunctionDefinition",
								"parameters": [
									{
										"name": "memPtr",
										"nativeSrc": "10819:6:1",
										"nodeType": "YulTypedName",
										"src": "10819:6:1",
										"type": ""
									}
								],
								"src": "10721:223:1"
							},
							{
								"body": {
									"nativeSrc": "11096:220:1",
									"nodeType": "YulBlock",
									"src": "11096:220:1",
									"statements": [
										{
											"nativeSrc": "11106:74:1",
											"nodeType": "YulAssignment",
											"src": "11106:74:1",
											"value": {
												"arguments": [
													{
														"name": "pos",
														"nativeSrc": "11172:3:1",
														"nodeType": "YulIdentifier",
														"src": "11172:3:1"
													},
													{
														"kind": "number",
														"nativeSrc": "11177:2:1",
														"nodeType": "YulLiteral",
														"src": "11177:2:1",
														"type": "",
														"value": "36"
													}
												],
												"functionName": {
													"name": "array_storeLengthForEncoding_t_string_memory_ptr_fromStack",
													"nativeSrc": "11113:58:1",
													"nodeType": "YulIdentifier",
													"src": "11113:58:1"
												},
												"nativeSrc": "11113:67:1",
												"nodeType": "YulFunctionCall",
												"src": "11113:67:1"
											},
											"variableNames": [
												{
													"name": "pos",
													"nativeSrc": "11106:3:1",
													"nodeType": "YulIdentifier",
													"src": "11106:3:1"
												}
											]
										},
										{
											"expression": {
												"arguments": [
													{
														"name": "pos",
														"nativeSrc": "11278:3:1",
														"nodeType": "YulIdentifier",
														"src": "11278:3:1"
													}
												],
												"functionName": {
													"name": "store_literal_in_memory_87ec00d18507973ffca613b667bdf0d2bdad0a4adcd1a64c2850ccae32e69f84",
													"nativeSrc": "11189:88:1",
													"nodeType": "YulIdentifier",
													"src": "11189:88:1"
												},
												"nativeSrc": "11189:93:1",
												"nodeType": "YulFunctionCall",
												"src": "11189:93:1"
											},
											"nativeSrc": "11189:93:1",
											"nodeType": "YulExpressionStatement",
											"src": "11189:93:1"
										},
										{
											"nativeSrc": "11291:19:1",
											"nodeType": "YulAssignment",
											"src": "11291:19:1",
											"value": {
												"arguments": [
													{
														"name": "pos",
														"nativeSrc": "11302:3:1",
														"nodeType": "YulIdentifier",
														"src": "11302:3:1"
													},
													{
														"kind": "number",
														"nativeSrc": "11307:2:1",
														"nodeType": "YulLiteral",
														"src": "11307:2:1",
														"type": "",
														"value": "64"
													}
												],
												"functionName": {
													"name": "add",
													"nativeSrc": "11298:3:1",
													"nodeType": "YulIdentifier",
													"src": "11298:3:1"
												},
												"nativeSrc": "11298:12:1",
												"nodeType": "YulFunctionCall",
												"src": "11298:12:1"
											},
											"variableNames": [
												{
													"name": "end",
													"nativeSrc": "11291:3:1",
													"nodeType": "YulIdentifier",
													"src": "11291:3:1"
												}
											]
										}
									]
								},
								"name": "abi_encode_t_stringliteral_87ec00d18507973ffca613b667bdf0d2bdad0a4adcd1a64c2850ccae32e69f84_to_t_string_memory_ptr_fromStack",
								"nativeSrc": "10950:366:1",
								"nodeType": "YulFunctionDefinition",
								"parameters": [
									{
										"name": "pos",
										"nativeSrc": "11084:3:1",
										"nodeType": "YulTypedName",
										"src": "11084:3:1",
										"type": ""
									}
								],
								"returnVariables": [
									{
										"name": "end",
										"nativeSrc": "11092:3:1",
										"nodeType": "YulTypedName",
										"src": "11092:3:1",
										"type": ""
									}
								],
								"src": "10950:366:1"
							},
							{
								"body": {
									"nativeSrc": "11493:248:1",
									"nodeType": "YulBlock",
									"src": "11493:248:1",
									"statements": [
										{
											"nativeSrc": "11503:26:1",
											"nodeType": "YulAssignment",
											"src": "11503:26:1",
											"value": {
												"arguments": [
													{
														"name": "headStart",
														"nativeSrc": "11515:9:1",
														"nodeType": "YulIdentifier",
														"src": "11515:9:1"
													},
													{
														"kind": "number",
														"nativeSrc": "11526:2:1",
														"nodeType": "YulLiteral",
														"src": "11526:2:1",
														"type": "",
														"value": "32"
													}
												],
												"functionName": {
													"name": "add",
													"nativeSrc": "11511:3:1",
													"nodeType": "YulIdentifier",
													"src": "11511:3:1"
												},
												"nativeSrc": "11511:18:1",
												"nodeType": "YulFunctionCall",
												"src": "11511:18:1"
											},
											"variableNames": [
												{
													"name": "tail",
													"nativeSrc": "11503:4:1",
													"nodeType": "YulIdentifier",
													"src": "11503:4:1"
												}
											]
										},
										{
											"expression": {
												"arguments": [
													{
														"arguments": [
															{
																"name": "headStart",
																"nativeSrc": "11550:9:1",
																"nodeType": "YulIdentifier",
																"src": "11550:9:1"
															},
															{
																"kind": "number",
																"nativeSrc": "11561:1:1",
																"nodeType": "YulLiteral",
																"src": "11561:1:1",
																"type": "",
																"value": "0"
															}
														],
														"functionName": {
															"name": "add",
															"nativeSrc": "11546:3:1",
															"nodeType": "YulIdentifier",
															"src": "11546:3:1"
														},
														"nativeSrc": "11546:17:1",
														"nodeType": "YulFunctionCall",
														"src": "11546:17:1"
													},
													{
														"arguments": [
															{
																"name": "tail",
																"nativeSrc": "11569:4:1",
																"nodeType": "YulIdentifier",
																"src": "11569:4:1"
															},
															{
																"name": "headStart",
																"nativeSrc": "11575:9:1",
																"nodeType": "YulIdentifier",
																"src": "11575:9:1"
															}
														],
														"functionName": {
															"name": "sub",
															"nativeSrc": "11565:3:1",
															"nodeType": "YulIdentifier",
															"src": "11565:3:1"
														},
														"nativeSrc": "11565:20:1",
														"nodeType": "YulFunctionCall",
														"src": "11565:20:1"
													}
												],
												"functionName": {
													"name": "mstore",
													"nativeSrc": "11539:6:1",
													"nodeType": "YulIdentifier",
													"src": "11539:6:1"
												},
												"nativeSrc": "11539:47:1",
												"nodeType": "YulFunctionCall",
												"src": "11539:47:1"
											},
											"nativeSrc": "11539:47:1",
											"nodeType": "YulExpressionStatement",
											"src": "11539:47:1"
										},
										{
											"nativeSrc": "11595:139:1",
											"nodeType": "YulAssignment",
											"src": "11595:139:1",
											"value": {
												"arguments": [
													{
														"name": "tail",
														"nativeSrc": "11729:4:1",
														"nodeType": "YulIdentifier",
														"src": "11729:4:1"
													}
												],
												"functionName": {
													"name": "abi_encode_t_stringliteral_87ec00d18507973ffca613b667bdf0d2bdad0a4adcd1a64c2850ccae32e69f84_to_t_string_memory_ptr_fromStack",
													"nativeSrc": "11603:124:1",
													"nodeType": "YulIdentifier",
													"src": "11603:124:1"
												},
												"nativeSrc": "11603:131:1",
												"nodeType": "YulFunctionCall",
												"src": "11603:131:1"
											},
											"variableNames": [
												{
													"name": "tail",
													"nativeSrc": "11595:4:1",
													"nodeType": "YulIdentifier",
													"src": "11595:4:1"
												}
											]
										}
									]
								},
								"name": "abi_encode_tuple_t_stringliteral_87ec00d18507973ffca613b667bdf0d2bdad0a4adcd1a64c2850ccae32e69f84__to_t_string_memory_ptr__fromStack_reversed",
								"nativeSrc": "11322:419:1",
								"nodeType": "YulFunctionDefinition",
								"parameters": [
									{
										"name": "headStart",
										"nativeSrc": "11473:9:1",
										"nodeType": "YulTypedName",
										"src": "11473:9:1",
										"type": ""
									}
								],
								"returnVariables": [
									{
										"name": "tail",
										"nativeSrc": "11488:4:1",
										"nodeType": "YulTypedName",
										"src": "11488:4:1",
										"type": ""
									}
								],
								"src": "11322:419:1"
							},
							{
								"body": {
									"nativeSrc": "11853:70:1",
									"nodeType": "YulBlock",
									"src": "11853:70:1",
									"statements": [
										{
											"expression": {
												"arguments": [
													{
														"arguments": [
															{
																"name": "memPtr",
																"nativeSrc": "11875:6:1",
																"nodeType": "YulIdentifier",
																"src": "11875:6:1"
															},
															{
																"kind": "number",
																"nativeSrc": "11883:1:1",
																"nodeType": "YulLiteral",
																"src": "11883:1:1",
																"type": "",
																"value": "0"
															}
														],
														"functionName": {
															"name": "add",
															"nativeSrc": "11871:3:1",
															"nodeType": "YulIdentifier",
															"src": "11871:3:1"
														},
														"nativeSrc": "11871:14:1",
														"nodeType": "YulFunctionCall",
														"src": "11871:14:1"
													},
													{
														"hexValue": "4e6f7420616e20617574686f72697a65642070726f7669646572",
														"kind": "string",
														"nativeSrc": "11887:28:1",
														"nodeType": "YulLiteral",
														"src": "11887:28:1",
														"type": "",
														"value": "Not an authorized provider"
													}
												],
												"functionName": {
													"name": "mstore",
													"nativeSrc": "11864:6:1",
													"nodeType": "YulIdentifier",
													"src": "11864:6:1"
												},
												"nativeSrc": "11864:52:1",
												"nodeType": "YulFunctionCall",
												"src": "11864:52:1"
											},
											"nativeSrc": "11864:52:1",
											"nodeType": "YulExpressionStatement",
											"src": "11864:52:1"
										}
									]
								},
								"name": "store_literal_in_memory_cde5db5023ed9e2ea499f4b0c477a15408608beaab38d406e8e4d2ae56f22472",
								"nativeSrc": "11747:176:1",
								"nodeType": "YulFunctionDefinition",
								"parameters": [
									{
										"name": "memPtr",
										"nativeSrc": "11845:6:1",
										"nodeType": "YulTypedName",
										"src": "11845:6:1",
										"type": ""
									}
								],
								"src": "11747:176:1"
							},
							{
								"body": {
									"nativeSrc": "12075:220:1",
									"nodeType": "YulBlock",
									"src": "12075:220:1",
									"statements": [
										{
											"nativeSrc": "12085:74:1",
											"nodeType": "YulAssignment",
											"src": "12085:74:1",
											"value": {
												"arguments": [
													{
														"name": "pos",
														"nativeSrc": "12151:3:1",
														"nodeType": "YulIdentifier",
														"src": "12151:3:1"
													},
													{
														"kind": "number",
														"nativeSrc": "12156:2:1",
														"nodeType": "YulLiteral",
														"src": "12156:2:1",
														"type": "",
														"value": "26"
													}
												],
												"functionName": {
													"name": "array_storeLengthForEncoding_t_string_memory_ptr_fromStack",
													"nativeSrc": "12092:58:1",
													"nodeType": "YulIdentifier",
													"src": "12092:58:1"
												},
												"nativeSrc": "12092:67:1",
												"nodeType": "YulFunctionCall",
												"src": "12092:67:1"
											},
											"variableNames": [
												{
													"name": "pos",
													"nativeSrc": "12085:3:1",
													"nodeType": "YulIdentifier",
													"src": "12085:3:1"
												}
											]
										},
										{
											"expression": {
												"arguments": [
													{
														"name": "pos",
														"nativeSrc": "12257:3:1",
														"nodeType": "YulIdentifier",
														"src": "12257:3:1"
													}
												],
												"functionName": {
													"name": "store_literal_in_memory_cde5db5023ed9e2ea499f4b0c477a15408608beaab38d406e8e4d2ae56f22472",
													"nativeSrc": "12168:88:1",
													"nodeType": "YulIdentifier",
													"src": "12168:88:1"
												},
												"nativeSrc": "12168:93:1",
												"nodeType": "YulFunctionCall",
												"src": "12168:93:1"
											},
											"nativeSrc": "12168:93:1",
											"nodeType": "YulExpressionStatement",
											"src": "12168:93:1"
										},
										{
											"nativeSrc": "12270:19:1",
											"nodeType": "YulAssignment",
											"src": "12270:19:1",
											"value": {
												"arguments": [
													{
														"name": "pos",
														"nativeSrc": "12281:3:1",
														"nodeType": "YulIdentifier",
														"src": "12281:3:1"
													},
													{
														"kind": "number",
														"nativeSrc": "12286:2:1",
														"nodeType": "YulLiteral",
														"src": "12286:2:1",
														"type": "",
														"value": "32"
													}
												],
												"functionName": {
													"name": "add",
													"nativeSrc": "12277:3:1",
													"nodeType": "YulIdentifier",
													"src": "12277:3:1"
												},
												"nativeSrc": "12277:12:1",
												"nodeType": "YulFunctionCall",
												"src": "12277:12:1"
											},
											"variableNames": [
												{
													"name": "end",
													"nativeSrc": "12270:3:1",
													"nodeType": "YulIdentifier",
													"src": "12270:3:1"
												}
											]
										}
									]
								},
								"name": "abi_encode_t_stringliteral_cde5db5023ed9e2ea499f4b0c477a15408608beaab38d406e8e4d2ae56f22472_to_t_string_memory_ptr_fromStack",
								"nativeSrc": "11929:366:1",
								"nodeType": "YulFunctionDefinition",
								"parameters": [
									{
										"name": "pos",
										"nativeSrc": "12063:3:1",
										"nodeType": "YulTypedName",
										"src": "12063:3:1",
										"type": ""
									}
								],
								"returnVariables": [
									{
										"name": "end",
										"nativeSrc": "12071:3:1",
										"nodeType": "YulTypedName",
										"src": "12071:3:1",
										"type": ""
									}
								],
								"src": "11929:366:1"
							},
							{
								"body": {
									"nativeSrc": "12472:248:1",
									"nodeType": "YulBlock",
									"src": "12472:248:1",
									"statements": [
										{
											"nativeSrc": "12482:26:1",
											"nodeType": "YulAssignment",
											"src": "12482:26:1",
											"value": {
												"arguments": [
													{
														"name": "headStart",
														"nativeSrc": "12494:9:1",
														"nodeType": "YulIdentifier",
														"src": "12494:9:1"
													},
													{
														"kind": "number",
														"nativeSrc": "12505:2:1",
														"nodeType": "YulLiteral",
														"src": "12505:2:1",
														"type": "",
														"value": "32"
													}
												],
												"functionName": {
													"name": "add",
													"nativeSrc": "12490:3:1",
													"nodeType": "YulIdentifier",
													"src": "12490:3:1"
												},
												"nativeSrc": "12490:18:1",
												"nodeType": "YulFunctionCall",
												"src": "12490:18:1"
											},
											"variableNames": [
												{
													"name": "tail",
													"nativeSrc": "12482:4:1",
													"nodeType": "YulIdentifier",
													"src": "12482:4:1"
												}
											]
										},
										{
											"expression": {
												"arguments": [
													{
														"arguments": [
															{
																"name": "headStart",
																"nativeSrc": "12529:9:1",
																"nodeType": "YulIdentifier",
																"src": "12529:9:1"
															},
															{
																"kind": "number",
																"nativeSrc": "12540:1:1",
																"nodeType": "YulLiteral",
																"src": "12540:1:1",
																"type": "",
																"value": "0"
															}
														],
														"functionName": {
															"name": "add",
															"nativeSrc": "12525:3:1",
															"nodeType": "YulIdentifier",
															"src": "12525:3:1"
														},
														"nativeSrc": "12525:17:1",
														"nodeType": "YulFunctionCall",
														"src": "12525:17:1"
													},
													{
														"arguments": [
															{
																"name": "tail",
																"nativeSrc": "12548:4:1",
																"nodeType": "YulIdentifier",
																"src": "12548:4:1"
															},
															{
																"name": "headStart",
																"nativeSrc": "12554:9:1",
																"nodeType": "YulIdentifier",
																"src": "12554:9:1"
															}
														],
														"functionName": {
															"name": "sub",
															"nativeSrc": "12544:3:1",
															"nodeType": "YulIdentifier",
															"src": "12544:3:1"
														},
														"nativeSrc": "12544:20:1",
														"nodeType": "YulFunctionCall",
														"src": "12544:20:1"
													}
												],
												"functionName": {
													"name": "mstore",
													"nativeSrc": "12518:6:1",
													"nodeType": "YulIdentifier",
													"src": "12518:6:1"
												},
												"nativeSrc": "12518:47:1",
												"nodeType": "YulFunctionCall",
												"src": "12518:47:1"
											},
											"nativeSrc": "12518:47:1",
											"nodeType": "YulExpressionStatement",
											"src": "12518:47:1"
										},
										{
											"nativeSrc": "12574:139:1",
											"nodeType": "YulAssignment",
											"src": "12574:139:1",
											"value": {
												"arguments": [
													{
														"name": "tail",
														"nativeSrc": "12708:4:1",
														"nodeType": "YulIdentifier",
														"src": "12708:4:1"
													}
												],
												"functionName": {
													"name": "abi_encode_t_stringliteral_cde5db5023ed9e2ea499f4b0c477a15408608beaab38d406e8e4d2ae56f22472_to_t_string_memory_ptr_fromStack",
													"nativeSrc": "12582:124:1",
													"nodeType": "YulIdentifier",
													"src": "12582:124:1"
												},
												"nativeSrc": "12582:131:1",
												"nodeType": "YulFunctionCall",
												"src": "12582:131:1"
											},
											"variableNames": [
												{
													"name": "tail",
													"nativeSrc": "12574:4:1",
													"nodeType": "YulIdentifier",
													"src": "12574:4:1"
												}
											]
										}
									]
								},
								"name": "abi_encode_tuple_t_stringliteral_cde5db5023ed9e2ea499f4b0c477a15408608beaab38d406e8e4d2ae56f22472__to_t_string_memory_ptr__fromStack_reversed",
								"nativeSrc": "12301:419:1",
								"nodeType": "YulFunctionDefinition",
								"parameters": [
									{
										"name": "headStart",
										"nativeSrc": "12452:9:1",
										"nodeType": "YulTypedName",
										"src": "12452:9:1",
										"type": ""
									}
								],
								"returnVariables": [
									{
										"name": "tail",
										"nativeSrc": "12467:4:1",
										"nodeType": "YulTypedName",
										"src": "12467:4:1",
										"type": ""
									}
								],
								"src": "12301:419:1"
							},
							{
								"body": {
									"nativeSrc": "12754:152:1",
									"nodeType": "YulBlock",
									"src": "12754:152:1",
									"statements": [
										{
											"expression": {
												"arguments": [
													{
														"kind": "number",
														"nativeSrc": "12771:1:1",
														"nodeType": "YulLiteral",
														"src": "12771:1:1",
														"type": "",
														"value": "0"
													},
													{
														"kind": "number",
														"nativeSrc": "12774:77:1",
														"nodeType": "YulLiteral",
														"src": "12774:77:1",
														"type": "",
														"value": "35408467139433450592217433187231851964531694900788300625387963629091585785856"
													}
												],
												"functionName": {
													"name": "mstore",
													"nativeSrc": "12764:6:1",
													"nodeType": "YulIdentifier",
													"src": "12764:6:1"
												},
												"nativeSrc": "12764:88:1",
												"nodeType": "YulFunctionCall",
												"src": "12764:88:1"
											},
											"nativeSrc": "12764:88:1",
											"nodeType": "YulExpressionStatement",
											"src": "12764:88:1"
										},
										{
											"expression": {
												"arguments": [
													{
														"kind": "number",
														"nativeSrc": "12868:1:1",
														"nodeType": "YulLiteral",
														"src": "12868:1:1",
														"type": "",
														"value": "4"
													},
													{
														"kind": "number",
														"nativeSrc": "12871:4:1",
														"nodeType": "YulLiteral",
														"src": "12871:4:1",
														"type": "",
														"value": "0x11"
													}
												],
												"functionName": {
													"name": "mstore",
													"nativeSrc": "12861:6:1",
													"nodeType": "YulIdentifier",
													"src": "12861:6:1"
												},
												"nativeSrc": "12861:15:1",
												"nodeType": "YulFunctionCall",
												"src": "12861:15:1"
											},
											"nativeSrc": "12861:15:1",
											"nodeType": "YulExpressionStatement",
											"src": "12861:15:1"
										},
										{
											"expression": {
												"arguments": [
													{
														"kind": "number",
														"nativeSrc": "12892:1:1",
														"nodeType": "YulLiteral",
														"src": "12892:1:1",
														"type": "",
														"value": "0"
													},
													{
														"kind": "number",
														"nativeSrc": "12895:4:1",
														"nodeType": "YulLiteral",
														"src": "12895:4:1",
														"type": "",
														"value": "0x24"
													}
												],
												"functionName": {
													"name": "revert",
													"nativeSrc": "12885:6:1",
													"nodeType": "YulIdentifier",
													"src": "12885:6:1"
												},
												"nativeSrc": "12885:15:1",
												"nodeType": "YulFunctionCall",
												"src": "12885:15:1"
											},
											"nativeSrc": "12885:15:1",
											"nodeType": "YulExpressionStatement",
											"src": "12885:15:1"
										}
									]
								},
								"name": "panic_error_0x11",
								"nativeSrc": "12726:180:1",
								"nodeType": "YulFunctionDefinition",
								"src": "12726:180:1"
							},
							{
								"body": {
									"nativeSrc": "12956:147:1",
									"nodeType": "YulBlock",
									"src": "12956:147:1",
									"statements": [
										{
											"nativeSrc": "12966:25:1",
											"nodeType": "YulAssignment",
											"src": "12966:25:1",
											"value": {
												"arguments": [
													{
														"name": "x",
														"nativeSrc": "12989:1:1",
														"nodeType": "YulIdentifier",
														"src": "12989:1:1"
													}
												],
												"functionName": {
													"name": "cleanup_t_uint256",
													"nativeSrc": "12971:17:1",
													"nodeType": "YulIdentifier",
													"src": "12971:17:1"
												},
												"nativeSrc": "12971:20:1",
												"nodeType": "YulFunctionCall",
												"src": "12971:20:1"
											},
											"variableNames": [
												{
													"name": "x",
													"nativeSrc": "12966:1:1",
													"nodeType": "YulIdentifier",
													"src": "12966:1:1"
												}
											]
										},
										{
											"nativeSrc": "13000:25:1",
											"nodeType": "YulAssignment",
											"src": "13000:25:1",
											"value": {
												"arguments": [
													{
														"name": "y",
														"nativeSrc": "13023:1:1",
														"nodeType": "YulIdentifier",
														"src": "13023:1:1"
													}
												],
												"functionName": {
													"name": "cleanup_t_uint256",
													"nativeSrc": "13005:17:1",
													"nodeType": "YulIdentifier",
													"src": "13005:17:1"
												},
												"nativeSrc": "13005:20:1",
												"nodeType": "YulFunctionCall",
												"src": "13005:20:1"
											},
											"variableNames": [
												{
													"name": "y",
													"nativeSrc": "13000:1:1",
													"nodeType": "YulIdentifier",
													"src": "13000:1:1"
												}
											]
										},
										{
											"nativeSrc": "13034:16:1",
											"nodeType": "YulAssignment",
											"src": "13034:16:1",
											"value": {
												"arguments": [
													{
														"name": "x",
														"nativeSrc": "13045:1:1",
														"nodeType": "YulIdentifier",
														"src": "13045:1:1"
													},
													{
														"name": "y",
														"nativeSrc": "13048:1:1",
														"nodeType": "YulIdentifier",
														"src": "13048:1:1"
													}
												],
												"functionName": {
													"name": "add",
													"nativeSrc": "13041:3:1",
													"nodeType": "YulIdentifier",
													"src": "13041:3:1"
												},
												"nativeSrc": "13041:9:1",
												"nodeType": "YulFunctionCall",
												"src": "13041:9:1"
											},
											"variableNames": [
												{
													"name": "sum",
													"nativeSrc": "13034:3:1",
													"nodeType": "YulIdentifier",
													"src": "13034:3:1"
												}
											]
										},
										{
											"body": {
												"nativeSrc": "13074:22:1",
												"nodeType": "YulBlock",
												"src": "13074:22:1",
												"statements": [
													{
														"expression": {
															"arguments": [],
															"functionName": {
																"name": "panic_error_0x11",
																"nativeSrc": "13076:16:1",
																"nodeType": "YulIdentifier",
																"src": "13076:16:1"
															},
															"nativeSrc": "13076:18:1",
															"nodeType": "YulFunctionCall",
															"src": "13076:18:1"
														},
														"nativeSrc": "13076:18:1",
														"nodeType": "YulExpressionStatement",
														"src": "13076:18:1"
													}
												]
											},
											"condition": {
												"arguments": [
													{
														"name": "x",
														"nativeSrc": "13066:1:1",
														"nodeType": "YulIdentifier",
														"src": "13066:1:1"
													},
													{
														"name": "sum",
														"nativeSrc": "13069:3:1",
														"nodeType": "YulIdentifier",
														"src": "13069:3:1"
													}
												],
												"functionName": {
													"name": "gt",
													"nativeSrc": "13063:2:1",
													"nodeType": "YulIdentifier",
													"src": "13063:2:1"
												},
												"nativeSrc": "13063:10:1",
												"nodeType": "YulFunctionCall",
												"src": "13063:10:1"
											},
											"nativeSrc": "13060:36:1",
											"nodeType": "YulIf",
											"src": "13060:36:1"
										}
									]
								},
								"name": "checked_add_t_uint256",
								"nativeSrc": "12912:191:1",
								"nodeType": "YulFunctionDefinition",
								"parameters": [
									{
										"name": "x",
										"nativeSrc": "12943:1:1",
										"nodeType": "YulTypedName",
										"src": "12943:1:1",
										"type": ""
									},
									{
										"name": "y",
										"nativeSrc": "12946:1:1",
										"nodeType": "YulTypedName",
										"src": "12946:1:1",
										"type": ""
									}
								],
								"returnVariables": [
									{
										"name": "sum",
										"nativeSrc": "12952:3:1",
										"nodeType": "YulTypedName",
										"src": "12952:3:1",
										"type": ""
									}
								],
								"src": "12912:191:1"
							},
							{
								"body": {
									"nativeSrc": "13137:152:1",
									"nodeType": "YulBlock",
									"src": "13137:152:1",
									"statements": [
										{
											"expression": {
												"arguments": [
													{
														"kind": "number",
														"nativeSrc": "13154:1:1",
														"nodeType": "YulLiteral",
														"src": "13154:1:1",
														"type": "",
														"value": "0"
													},
													{
														"kind": "number",
														"nativeSrc": "13157:77:1",
														"nodeType": "YulLiteral",
														"src": "13157:77:1",
														"type": "",
														"value": "35408467139433450592217433187231851964531694900788300625387963629091585785856"
													}
												],
												"functionName": {
													"name": "mstore",
													"nativeSrc": "13147:6:1",
													"nodeType": "YulIdentifier",
													"src": "13147:6:1"
												},
												"nativeSrc": "13147:88:1",
												"nodeType": "YulFunctionCall",
												"src": "13147:88:1"
											},
											"nativeSrc": "13147:88:1",
											"nodeType": "YulExpressionStatement",
											"src": "13147:88:1"
										},
										{
											"expression": {
												"arguments": [
													{
														"kind": "number",
														"nativeSrc": "13251:1:1",
														"nodeType": "YulLiteral",
														"src": "13251:1:1",
														"type": "",
														"value": "4"
													},
													{
														"kind": "number",
														"nativeSrc": "13254:4:1",
														"nodeType": "YulLiteral",
														"src": "13254:4:1",
														"type": "",
														"value": "0x22"
													}
												],
												"functionName": {
													"name": "mstore",
													"nativeSrc": "13244:6:1",
													"nodeType": "YulIdentifier",
													"src": "13244:6:1"
												},
												"nativeSrc": "13244:15:1",
												"nodeType": "YulFunctionCall",
												"src": "13244:15:1"
											},
											"nativeSrc": "13244:15:1",
											"nodeType": "YulExpressionStatement",
											"src": "13244:15:1"
										},
										{
											"expression": {
												"arguments": [
													{
														"kind": "number",
														"nativeSrc": "13275:1:1",
														"nodeType": "YulLiteral",
														"src": "13275:1:1",
														"type": "",
														"value": "0"
													},
													{
														"kind": "number",
														"nativeSrc": "13278:4:1",
														"nodeType": "YulLiteral",
														"src": "13278:4:1",
														"type": "",
														"value": "0x24"
													}
												],
												"functionName": {
													"name": "revert",
													"nativeSrc": "13268:6:1",
													"nodeType": "YulIdentifier",
													"src": "13268:6:1"
												},
												"nativeSrc": "13268:15:1",
												"nodeType": "YulFunctionCall",
												"src": "13268:15:1"
											},
											"nativeSrc": "13268:15:1",
											"nodeType": "YulExpressionStatement",
											"src": "13268:15:1"
										}
									]
								},
								"name": "panic_error_0x22",
								"nativeSrc": "13109:180:1",
								"nodeType": "YulFunctionDefinition",
								"src": "13109:180:1"
							},
							{
								"body": {
									"nativeSrc": "13346:269:1",
									"nodeType": "YulBlock",
									"src": "13346:269:1",
									"statements": [
										{
											"nativeSrc": "13356:22:1",
											"nodeType": "YulAssignment",
											"src": "13356:22:1",
											"value": {
												"arguments": [
													{
														"name": "data",
														"nativeSrc": "13370:4:1",
														"nodeType": "YulIdentifier",
														"src": "13370:4:1"
													},
													{
														"kind": "number",
														"nativeSrc": "13376:1:1",
														"nodeType": "YulLiteral",
														"src": "13376:1:1",
														"type": "",
														"value": "2"
													}
												],
												"functionName": {
													"name": "div",
													"nativeSrc": "13366:3:1",
													"nodeType": "YulIdentifier",
													"src": "13366:3:1"
												},
												"nativeSrc": "13366:12:1",
												"nodeType": "YulFunctionCall",
												"src": "13366:12:1"
											},
											"variableNames": [
												{
													"name": "length",
													"nativeSrc": "13356:6:1",
													"nodeType": "YulIdentifier",
													"src": "13356:6:1"
												}
											]
										},
										{
											"nativeSrc": "13387:38:1",
											"nodeType": "YulVariableDeclaration",
											"src": "13387:38:1",
											"value": {
												"arguments": [
													{
														"name": "data",
														"nativeSrc": "13417:4:1",
														"nodeType": "YulIdentifier",
														"src": "13417:4:1"
													},
													{
														"kind": "number",
														"nativeSrc": "13423:1:1",
														"nodeType": "YulLiteral",
														"src": "13423:1:1",
														"type": "",
														"value": "1"
													}
												],
												"functionName": {
													"name": "and",
													"nativeSrc": "13413:3:1",
													"nodeType": "YulIdentifier",
													"src": "13413:3:1"
												},
												"nativeSrc": "13413:12:1",
												"nodeType": "YulFunctionCall",
												"src": "13413:12:1"
											},
											"variables": [
												{
													"name": "outOfPlaceEncoding",
													"nativeSrc": "13391:18:1",
													"nodeType": "YulTypedName",
													"src": "13391:18:1",
													"type": ""
												}
											]
										},
										{
											"body": {
												"nativeSrc": "13464:51:1",
												"nodeType": "YulBlock",
												"src": "13464:51:1",
												"statements": [
													{
														"nativeSrc": "13478:27:1",
														"nodeType": "YulAssignment",
														"src": "13478:27:1",
														"value": {
															"arguments": [
																{
																	"name": "length",
																	"nativeSrc": "13492:6:1",
																	"nodeType": "YulIdentifier",
																	"src": "13492:6:1"
																},
																{
																	"kind": "number",
																	"nativeSrc": "13500:4:1",
																	"nodeType": "YulLiteral",
																	"src": "13500:4:1",
																	"type": "",
																	"value": "0x7f"
																}
															],
															"functionName": {
																"name": "and",
																"nativeSrc": "13488:3:1",
																"nodeType": "YulIdentifier",
																"src": "13488:3:1"
															},
															"nativeSrc": "13488:17:1",
															"nodeType": "YulFunctionCall",
															"src": "13488:17:1"
														},
														"variableNames": [
															{
																"name": "length",
																"nativeSrc": "13478:6:1",
																"nodeType": "YulIdentifier",
																"src": "13478:6:1"
															}
														]
													}
												]
											},
											"condition": {
												"arguments": [
													{
														"name": "outOfPlaceEncoding",
														"nativeSrc": "13444:18:1",
														"nodeType": "YulIdentifier",
														"src": "13444:18:1"
													}
												],
												"functionName": {
													"name": "iszero",
													"nativeSrc": "13437:6:1",
													"nodeType": "YulIdentifier",
													"src": "13437:6:1"
												},
												"nativeSrc": "13437:26:1",
												"nodeType": "YulFunctionCall",
												"src": "13437:26:1"
											},
											"nativeSrc": "13434:81:1",
											"nodeType": "YulIf",
											"src": "13434:81:1"
										},
										{
											"body": {
												"nativeSrc": "13567:42:1",
												"nodeType": "YulBlock",
												"src": "13567:42:1",
												"statements": [
													{
														"expression": {
															"arguments": [],
															"functionName": {
																"name": "panic_error_0x22",
																"nativeSrc": "13581:16:1",
																"nodeType": "YulIdentifier",
																"src": "13581:16:1"
															},
															"nativeSrc": "13581:18:1",
															"nodeType": "YulFunctionCall",
															"src": "13581:18:1"
														},
														"nativeSrc": "13581:18:1",
														"nodeType": "YulExpressionStatement",
														"src": "13581:18:1"
													}
												]
											},
											"condition": {
												"arguments": [
													{
														"name": "outOfPlaceEncoding",
														"nativeSrc": "13531:18:1",
														"nodeType": "YulIdentifier",
														"src": "13531:18:1"
													},
													{
														"arguments": [
															{
																"name": "length",
																"nativeSrc": "13554:6:1",
																"nodeType": "YulIdentifier",
																"src": "13554:6:1"
															},
															{
																"kind": "number",
																"nativeSrc": "13562:2:1",
																"nodeType": "YulLiteral",
																"src": "13562:2:1",
																"type": "",
																"value": "32"
															}
														],
														"functionName": {
															"name": "lt",
															"nativeSrc": "13551:2:1",
															"nodeType": "YulIdentifier",
															"src": "13551:2:1"
														},
														"nativeSrc": "13551:14:1",
														"nodeType": "YulFunctionCall",
														"src": "13551:14:1"
													}
												],
												"functionName": {
													"name": "eq",
													"nativeSrc": "13528:2:1",
													"nodeType": "YulIdentifier",
													"src": "13528:2:1"
												},
												"nativeSrc": "13528:38:1",
												"nodeType": "YulFunctionCall",
												"src": "13528:38:1"
											},
											"nativeSrc": "13525:84:1",
											"nodeType": "YulIf",
											"src": "13525:84:1"
										}
									]
								},
								"name": "extract_byte_array_length",
								"nativeSrc": "13295:320:1",
								"nodeType": "YulFunctionDefinition",
								"parameters": [
									{
										"name": "data",
										"nativeSrc": "13330:4:1",
										"nodeType": "YulTypedName",
										"src": "13330:4:1",
										"type": ""
									}
								],
								"returnVariables": [
									{
										"name": "length",
										"nativeSrc": "13339:6:1",
										"nodeType": "YulTypedName",
										"src": "13339:6:1",
										"type": ""
									}
								],
								"src": "13295:320:1"
							},
							{
								"body": {
									"nativeSrc": "13675:87:1",
									"nodeType": "YulBlock",
									"src": "13675:87:1",
									"statements": [
										{
											"nativeSrc": "13685:11:1",
											"nodeType": "YulAssignment",
											"src": "13685:11:1",
											"value": {
												"name": "ptr",
												"nativeSrc": "13693:3:1",
												"nodeType": "YulIdentifier",
												"src": "13693:3:1"
											},
											"variableNames": [
												{
													"name": "data",
													"nativeSrc": "13685:4:1",
													"nodeType": "YulIdentifier",
													"src": "13685:4:1"
												}
											]
										},
										{
											"expression": {
												"arguments": [
													{
														"kind": "number",
														"nativeSrc": "13713:1:1",
														"nodeType": "YulLiteral",
														"src": "13713:1:1",
														"type": "",
														"value": "0"
													},
													{
														"name": "ptr",
														"nativeSrc": "13716:3:1",
														"nodeType": "YulIdentifier",
														"src": "13716:3:1"
													}
												],
												"functionName": {
													"name": "mstore",
													"nativeSrc": "13706:6:1",
													"nodeType": "YulIdentifier",
													"src": "13706:6:1"
												},
												"nativeSrc": "13706:14:1",
												"nodeType": "YulFunctionCall",
												"src": "13706:14:1"
											},
											"nativeSrc": "13706:14:1",
											"nodeType": "YulExpressionStatement",
											"src": "13706:14:1"
										},
										{
											"nativeSrc": "13729:26:1",
											"nodeType": "YulAssignment",
											"src": "13729:26:1",
											"value": {
												"arguments": [
													{
														"kind": "number",
														"nativeSrc": "13747:1:1",
														"nodeType": "YulLiteral",
														"src": "13747:1:1",
														"type": "",
														"value": "0"
													},
													{
														"kind": "number",
														"nativeSrc": "13750:4:1",
														"nodeType": "YulLiteral",
														"src": "13750:4:1",
														"type": "",
														"value": "0x20"
													}
												],
												"functionName": {
													"name": "keccak256",
													"nativeSrc": "13737:9:1",
													"nodeType": "YulIdentifier",
													"src": "13737:9:1"
												},
												"nativeSrc": "13737:18:1",
												"nodeType": "YulFunctionCall",
												"src": "13737:18:1"
											},
											"variableNames": [
												{
													"name": "data",
													"nativeSrc": "13729:4:1",
													"nodeType": "YulIdentifier",
													"src": "13729:4:1"
												}
											]
										}
									]
								},
								"name": "array_dataslot_t_string_storage",
								"nativeSrc": "13621:141:1",
								"nodeType": "YulFunctionDefinition",
								"parameters": [
									{
										"name": "ptr",
										"nativeSrc": "13662:3:1",
										"nodeType": "YulTypedName",
										"src": "13662:3:1",
										"type": ""
									}
								],
								"returnVariables": [
									{
										"name": "data",
										"nativeSrc": "13670:4:1",
										"nodeType": "YulTypedName",
										"src": "13670:4:1",
										"type": ""
									}
								],
								"src": "13621:141:1"
							},
							{
								"body": {
									"nativeSrc": "13812:49:1",
									"nodeType": "YulBlock",
									"src": "13812:49:1",
									"statements": [
										{
											"nativeSrc": "13822:33:1",
											"nodeType": "YulAssignment",
											"src": "13822:33:1",
											"value": {
												"arguments": [
													{
														"arguments": [
															{
																"name": "value",
																"nativeSrc": "13840:5:1",
																"nodeType": "YulIdentifier",
																"src": "13840:5:1"
															},
															{
																"kind": "number",
																"nativeSrc": "13847:2:1",
																"nodeType": "YulLiteral",
																"src": "13847:2:1",
																"type": "",
																"value": "31"
															}
														],
														"functionName": {
															"name": "add",
															"nativeSrc": "13836:3:1",
															"nodeType": "YulIdentifier",
															"src": "13836:3:1"
														},
														"nativeSrc": "13836:14:1",
														"nodeType": "YulFunctionCall",
														"src": "13836:14:1"
													},
													{
														"kind": "number",
														"nativeSrc": "13852:2:1",
														"nodeType": "YulLiteral",
														"src": "13852:2:1",
														"type": "",
														"value": "32"
													}
												],
												"functionName": {
													"name": "div",
													"nativeSrc": "13832:3:1",
													"nodeType": "YulIdentifier",
													"src": "13832:3:1"
												},
												"nativeSrc": "13832:23:1",
												"nodeType": "YulFunctionCall",
												"src": "13832:23:1"
											},
											"variableNames": [
												{
													"name": "result",
													"nativeSrc": "13822:6:1",
													"nodeType": "YulIdentifier",
													"src": "13822:6:1"
												}
											]
										}
									]
								},
								"name": "divide_by_32_ceil",
								"nativeSrc": "13768:93:1",
								"nodeType": "YulFunctionDefinition",
								"parameters": [
									{
										"name": "value",
										"nativeSrc": "13795:5:1",
										"nodeType": "YulTypedName",
										"src": "13795:5:1",
										"type": ""
									}
								],
								"returnVariables": [
									{
										"name": "result",
										"nativeSrc": "13805:6:1",
										"nodeType": "YulTypedName",
										"src": "13805:6:1",
										"type": ""
									}
								],
								"src": "13768:93:1"
							},
							{
								"body": {
									"nativeSrc": "13920:54:1",
									"nodeType": "YulBlock",
									"src": "13920:54:1",
									"statements": [
										{
											"nativeSrc": "13930:37:1",
											"nodeType": "YulAssignment",
											"src": "13930:37:1",
											"value": {
												"arguments": [
													{
														"name": "bits",
														"nativeSrc": "13955:4:1",
														"nodeType": "YulIdentifier",
														"src": "13955:4:1"
													},
													{
														"name": "value",
														"nativeSrc": "13961:5:1",
														"nodeType": "YulIdentifier",
														"src": "13961:5:1"
													}
												],
												"functionName": {
													"name": "shl",
													"nativeSrc": "13951:3:1",
													"nodeType": "YulIdentifier",
													"src": "13951:3:1"
												},
												"nativeSrc": "13951:16:1",
												"nodeType": "YulFunctionCall",
												"src": "13951:16:1"
											},
											"variableNames": [
												{
													"name": "newValue",
													"nativeSrc": "13930:8:1",
													"nodeType": "YulIdentifier",
													"src": "13930:8:1"
												}
											]
										}
									]
								},
								"name": "shift_left_dynamic",
								"nativeSrc": "13867:107:1",
								"nodeType": "YulFunctionDefinition",
								"parameters": [
									{
										"name": "bits",
										"nativeSrc": "13895:4:1",
										"nodeType": "YulTypedName",
										"src": "13895:4:1",
										"type": ""
									},
									{
										"name": "value",
										"nativeSrc": "13901:5:1",
										"nodeType": "YulTypedName",
										"src": "13901:5:1",
										"type": ""
									}
								],
								"returnVariables": [
									{
										"name": "newValue",
										"nativeSrc": "13911:8:1",
										"nodeType": "YulTypedName",
										"src": "13911:8:1",
										"type": ""
									}
								],
								"src": "13867:107:1"
							},
							{
								"body": {
									"nativeSrc": "14056:317:1",
									"nodeType": "YulBlock",
									"src": "14056:317:1",
									"statements": [
										{
											"nativeSrc": "14066:35:1",
											"nodeType": "YulVariableDeclaration",
											"src": "14066:35:1",
											"value": {
												"arguments": [
													{
														"name": "shiftBytes",
														"nativeSrc": "14087:10:1",
														"nodeType": "YulIdentifier",
														"src": "14087:10:1"
													},
													{
														"kind": "number",
														"nativeSrc": "14099:1:1",
														"nodeType": "YulLiteral",
														"src": "14099:1:1",
														"type": "",
														"value": "8"
													}
												],
												"functionName": {
													"name": "mul",
													"nativeSrc": "14083:3:1",
													"nodeType": "YulIdentifier",
													"src": "14083:3:1"
												},
												"nativeSrc": "14083:18:1",
												"nodeType": "YulFunctionCall",
												"src": "14083:18:1"
											},
											"variables": [
												{
													"name": "shiftBits",
													"nativeSrc": "14070:9:1",
													"nodeType": "YulTypedName",
													"src": "14070:9:1",
													"type": ""
												}
											]
										},
										{
											"nativeSrc": "14110:109:1",
											"nodeType": "YulVariableDeclaration",
											"src": "14110:109:1",
											"value": {
												"arguments": [
													{
														"name": "shiftBits",
														"nativeSrc": "14141:9:1",
														"nodeType": "YulIdentifier",
														"src": "14141:9:1"
													},
													{
														"kind": "number",
														"nativeSrc": "14152:66:1",
														"nodeType": "YulLiteral",
														"src": "14152:66:1",
														"type": "",
														"value": "0xffffffffffffffffffffffffffffffffffffffffffffffffffffffffffffffff"
													}
												],
												"functionName": {
													"name": "shift_left_dynamic",
													"nativeSrc": "14122:18:1",
													"nodeType": "YulIdentifier",
													"src": "14122:18:1"
												},
												"nativeSrc": "14122:97:1",
												"nodeType": "YulFunctionCall",
												"src": "14122:97:1"
											},
											"variables": [
												{
													"name": "mask",
													"nativeSrc": "14114:4:1",
													"nodeType": "YulTypedName",
													"src": "14114:4:1",
													"type": ""
												}
											]
										},
										{
											"nativeSrc": "14228:51:1",
											"nodeType": "YulAssignment",
											"src": "14228:51:1",
											"value": {
												"arguments": [
													{
														"name": "shiftBits",
														"nativeSrc": "14259:9:1",
														"nodeType": "YulIdentifier",
														"src": "14259:9:1"
													},
													{
														"name": "toInsert",
														"nativeSrc": "14270:8:1",
														"nodeType": "YulIdentifier",
														"src": "14270:8:1"
													}
												],
												"functionName": {
													"name": "shift_left_dynamic",
													"nativeSrc": "14240:18:1",
													"nodeType": "YulIdentifier",
													"src": "14240:18:1"
												},
												"nativeSrc": "14240:39:1",
												"nodeType": "YulFunctionCall",
												"src": "14240:39:1"
											},
											"variableNames": [
												{
													"name": "toInsert",
													"nativeSrc": "14228:8:1",
													"nodeType": "YulIdentifier",
													"src": "14228:8:1"
												}
											]
										},
										{
											"nativeSrc": "14288:30:1",
											"nodeType": "YulAssignment",
											"src": "14288:30:1",
											"value": {
												"arguments": [
													{
														"name": "value",
														"nativeSrc": "14301:5:1",
														"nodeType": "YulIdentifier",
														"src": "14301:5:1"
													},
													{
														"arguments": [
															{
																"name": "mask",
																"nativeSrc": "14312:4:1",
																"nodeType": "YulIdentifier",
																"src": "14312:4:1"
															}
														],
														"functionName": {
															"name": "not",
															"nativeSrc": "14308:3:1",
															"nodeType": "YulIdentifier",
															"src": "14308:3:1"
														},
														"nativeSrc": "14308:9:1",
														"nodeType": "YulFunctionCall",
														"src": "14308:9:1"
													}
												],
												"functionName": {
													"name": "and",
													"nativeSrc": "14297:3:1",
													"nodeType": "YulIdentifier",
													"src": "14297:3:1"
												},
												"nativeSrc": "14297:21:1",
												"nodeType": "YulFunctionCall",
												"src": "14297:21:1"
											},
											"variableNames": [
												{
													"name": "value",
													"nativeSrc": "14288:5:1",
													"nodeType": "YulIdentifier",
													"src": "14288:5:1"
												}
											]
										},
										{
											"nativeSrc": "14327:40:1",
											"nodeType": "YulAssignment",
											"src": "14327:40:1",
											"value": {
												"arguments": [
													{
														"name": "value",
														"nativeSrc": "14340:5:1",
														"nodeType": "YulIdentifier",
														"src": "14340:5:1"
													},
													{
														"arguments": [
															{
																"name": "toInsert",
																"nativeSrc": "14351:8:1",
																"nodeType": "YulIdentifier",
																"src": "14351:8:1"
															},
															{
																"name": "mask",
																"nativeSrc": "14361:4:1",
																"nodeType": "YulIdentifier",
																"src": "14361:4:1"
															}
														],
														"functionName": {
															"name": "and",
															"nativeSrc": "14347:3:1",
															"nodeType": "YulIdentifier",
															"src": "14347:3:1"
														},
														"nativeSrc": "14347:19:1",
														"nodeType": "YulFunctionCall",
														"src": "14347:19:1"
													}
												],
												"functionName": {
													"name": "or",
													"nativeSrc": "14337:2:1",
													"nodeType": "YulIdentifier",
													"src": "14337:2:1"
												},
												"nativeSrc": "14337:30:1",
												"nodeType": "YulFunctionCall",
												"src": "14337:30:1"
											},
											"variableNames": [
												{
													"name": "result",
													"nativeSrc": "14327:6:1",
													"nodeType": "YulIdentifier",
													"src": "14327:6:1"
												}
											]
										}
									]
								},
								"name": "update_byte_slice_dynamic32",
								"nativeSrc": "13980:393:1",
								"nodeType": "YulFunctionDefinition",
								"parameters": [
									{
										"name": "value",
										"nativeSrc": "14017:5:1",
										"nodeType": "YulTypedName",
										"src": "14017:5:1",
										"type": ""
									},
									{
										"name": "shiftBytes",
										"nativeSrc": "14024:10:1",
										"nodeType": "YulTypedName",
										"src": "14024:10:1",
										"type": ""
									},
									{
										"name": "toInsert",
										"nativeSrc": "14036:8:1",
										"nodeType": "YulTypedName",
										"src": "14036:8:1",
										"type": ""
									}
								],
								"returnVariables": [
									{
										"name": "result",
										"nativeSrc": "14049:6:1",
										"nodeType": "YulTypedName",
										"src": "14049:6:1",
										"type": ""
									}
								],
								"src": "13980:393:1"
							},
							{
								"body": {
									"nativeSrc": "14411:28:1",
									"nodeType": "YulBlock",
									"src": "14411:28:1",
									"statements": [
										{
											"nativeSrc": "14421:12:1",
											"nodeType": "YulAssignment",
											"src": "14421:12:1",
											"value": {
												"name": "value",
												"nativeSrc": "14428:5:1",
												"nodeType": "YulIdentifier",
												"src": "14428:5:1"
											},
											"variableNames": [
												{
													"name": "ret",
													"nativeSrc": "14421:3:1",
													"nodeType": "YulIdentifier",
													"src": "14421:3:1"
												}
											]
										}
									]
								},
								"name": "identity",
								"nativeSrc": "14379:60:1",
								"nodeType": "YulFunctionDefinition",
								"parameters": [
									{
										"name": "value",
										"nativeSrc": "14397:5:1",
										"nodeType": "YulTypedName",
										"src": "14397:5:1",
										"type": ""
									}
								],
								"returnVariables": [
									{
										"name": "ret",
										"nativeSrc": "14407:3:1",
										"nodeType": "YulTypedName",
										"src": "14407:3:1",
										"type": ""
									}
								],
								"src": "14379:60:1"
							},
							{
								"body": {
									"nativeSrc": "14505:82:1",
									"nodeType": "YulBlock",
									"src": "14505:82:1",
									"statements": [
										{
											"nativeSrc": "14515:66:1",
											"nodeType": "YulAssignment",
											"src": "14515:66:1",
											"value": {
												"arguments": [
													{
														"arguments": [
															{
																"arguments": [
																	{
																		"name": "value",
																		"nativeSrc": "14573:5:1",
																		"nodeType": "YulIdentifier",
																		"src": "14573:5:1"
																	}
																],
																"functionName": {
																	"name": "cleanup_t_uint256",
																	"nativeSrc": "14555:17:1",
																	"nodeType": "YulIdentifier",
																	"src": "14555:17:1"
																},
																"nativeSrc": "14555:24:1",
																"nodeType": "YulFunctionCall",
																"src": "14555:24:1"
															}
														],
														"functionName": {
															"name": "identity",
															"nativeSrc": "14546:8:1",
															"nodeType": "YulIdentifier",
															"src": "14546:8:1"
														},
														"nativeSrc": "14546:34:1",
														"nodeType": "YulFunctionCall",
														"src": "14546:34:1"
													}
												],
												"functionName": {
													"name": "cleanup_t_uint256",
													"nativeSrc": "14528:17:1",
													"nodeType": "YulIdentifier",
													"src": "14528:17:1"
												},
												"nativeSrc": "14528:53:1",
												"nodeType": "YulFunctionCall",
												"src": "14528:53:1"
											},
											"variableNames": [
												{
													"name": "converted",
													"nativeSrc": "14515:9:1",
													"nodeType": "YulIdentifier",
													"src": "14515:9:1"
												}
											]
										}
									]
								},
								"name": "convert_t_uint256_to_t_uint256",
								"nativeSrc": "14445:142:1",
								"nodeType": "YulFunctionDefinition",
								"parameters": [
									{
										"name": "value",
										"nativeSrc": "14485:5:1",
										"nodeType": "YulTypedName",
										"src": "14485:5:1",
										"type": ""
									}
								],
								"returnVariables": [
									{
										"name": "converted",
										"nativeSrc": "14495:9:1",
										"nodeType": "YulTypedName",
										"src": "14495:9:1",
										"type": ""
									}
								],
								"src": "14445:142:1"
							},
							{
								"body": {
									"nativeSrc": "14640:28:1",
									"nodeType": "YulBlock",
									"src": "14640:28:1",
									"statements": [
										{
											"nativeSrc": "14650:12:1",
											"nodeType": "YulAssignment",
											"src": "14650:12:1",
											"value": {
												"name": "value",
												"nativeSrc": "14657:5:1",
												"nodeType": "YulIdentifier",
												"src": "14657:5:1"
											},
											"variableNames": [
												{
													"name": "ret",
													"nativeSrc": "14650:3:1",
													"nodeType": "YulIdentifier",
													"src": "14650:3:1"
												}
											]
										}
									]
								},
								"name": "prepare_store_t_uint256",
								"nativeSrc": "14593:75:1",
								"nodeType": "YulFunctionDefinition",
								"parameters": [
									{
										"name": "value",
										"nativeSrc": "14626:5:1",
										"nodeType": "YulTypedName",
										"src": "14626:5:1",
										"type": ""
									}
								],
								"returnVariables": [
									{
										"name": "ret",
										"nativeSrc": "14636:3:1",
										"nodeType": "YulTypedName",
										"src": "14636:3:1",
										"type": ""
									}
								],
								"src": "14593:75:1"
							},
							{
								"body": {
									"nativeSrc": "14750:193:1",
									"nodeType": "YulBlock",
									"src": "14750:193:1",
									"statements": [
										{
											"nativeSrc": "14760:63:1",
											"nodeType": "YulVariableDeclaration",
											"src": "14760:63:1",
											"value": {
												"arguments": [
													{
														"name": "value_0",
														"nativeSrc": "14815:7:1",
														"nodeType": "YulIdentifier",
														"src": "14815:7:1"
													}
												],
												"functionName": {
													"name": "convert_t_uint256_to_t_uint256",
													"nativeSrc": "14784:30:1",
													"nodeType": "YulIdentifier",
													"src": "14784:30:1"
												},
												"nativeSrc": "14784:39:1",
												"nodeType": "YulFunctionCall",
												"src": "14784:39:1"
											},
											"variables": [
												{
													"name": "convertedValue_0",
													"nativeSrc": "14764:16:1",
													"nodeType": "YulTypedName",
													"src": "14764:16:1",
													"type": ""
												}
											]
										},
										{
											"expression": {
												"arguments": [
													{
														"name": "slot",
														"nativeSrc": "14839:4:1",
														"nodeType": "YulIdentifier",
														"src": "14839:4:1"
													},
													{
														"arguments": [
															{
																"arguments": [
																	{
																		"name": "slot",
																		"nativeSrc": "14879:4:1",
																		"nodeType": "YulIdentifier",
																		"src": "14879:4:1"
																	}
																],
																"functionName": {
																	"name": "sload",
																	"nativeSrc": "14873:5:1",
																	"nodeType": "YulIdentifier",
																	"src": "14873:5:1"
																},
																"nativeSrc": "14873:11:1",
																"nodeType": "YulFunctionCall",
																"src": "14873:11:1"
															},
															{
																"name": "offset",
																"nativeSrc": "14886:6:1",
																"nodeType": "YulIdentifier",
																"src": "14886:6:1"
															},
															{
																"arguments": [
																	{
																		"name": "convertedValue_0",
																		"nativeSrc": "14918:16:1",
																		"nodeType": "YulIdentifier",
																		"src": "14918:16:1"
																	}
																],
																"functionName": {
																	"name": "prepare_store_t_uint256",
																	"nativeSrc": "14894:23:1",
																	"nodeType": "YulIdentifier",
																	"src": "14894:23:1"
																},
																"nativeSrc": "14894:41:1",
																"nodeType": "YulFunctionCall",
																"src": "14894:41:1"
															}
														],
														"functionName": {
															"name": "update_byte_slice_dynamic32",
															"nativeSrc": "14845:27:1",
															"nodeType": "YulIdentifier",
															"src": "14845:27:1"
														},
														"nativeSrc": "14845:91:1",
														"nodeType": "YulFunctionCall",
														"src": "14845:91:1"
													}
												],
												"functionName": {
													"name": "sstore",
													"nativeSrc": "14832:6:1",
													"nodeType": "YulIdentifier",
													"src": "14832:6:1"
												},
												"nativeSrc": "14832:105:1",
												"nodeType": "YulFunctionCall",
												"src": "14832:105:1"
											},
											"nativeSrc": "14832:105:1",
											"nodeType": "YulExpressionStatement",
											"src": "14832:105:1"
										}
									]
								},
								"name": "update_storage_value_t_uint256_to_t_uint256",
								"nativeSrc": "14674:269:1",
								"nodeType": "YulFunctionDefinition",
								"parameters": [
									{
										"name": "slot",
										"nativeSrc": "14727:4:1",
										"nodeType": "YulTypedName",
										"src": "14727:4:1",
										"type": ""
									},
									{
										"name": "offset",
										"nativeSrc": "14733:6:1",
										"nodeType": "YulTypedName",
										"src": "14733:6:1",
										"type": ""
									},
									{
										"name": "value_0",
										"nativeSrc": "14741:7:1",
										"nodeType": "YulTypedName",
										"src": "14741:7:1",
										"type": ""
									}
								],
								"src": "14674:269:1"
							},
							{
								"body": {
									"nativeSrc": "14998:24:1",
									"nodeType": "YulBlock",
									"src": "14998:24:1",
									"statements": [
										{
											"nativeSrc": "15008:8:1",
											"nodeType": "YulAssignment",
											"src": "15008:8:1",
											"value": {
												"kind": "number",
												"nativeSrc": "15015:1:1",
												"nodeType": "YulLiteral",
												"src": "15015:1:1",
												"type": "",
												"value": "0"
											},
											"variableNames": [
												{
													"name": "ret",
													"nativeSrc": "15008:3:1",
													"nodeType": "YulIdentifier",
													"src": "15008:3:1"
												}
											]
										}
									]
								},
								"name": "zero_value_for_split_t_uint256",
								"nativeSrc": "14949:73:1",
								"nodeType": "YulFunctionDefinition",
								"returnVariables": [
									{
										"name": "ret",
										"nativeSrc": "14994:3:1",
										"nodeType": "YulTypedName",
										"src": "14994:3:1",
										"type": ""
									}
								],
								"src": "14949:73:1"
							},
							{
								"body": {
									"nativeSrc": "15081:136:1",
									"nodeType": "YulBlock",
									"src": "15081:136:1",
									"statements": [
										{
											"nativeSrc": "15091:46:1",
											"nodeType": "YulVariableDeclaration",
											"src": "15091:46:1",
											"value": {
												"arguments": [],
												"functionName": {
													"name": "zero_value_for_split_t_uint256",
													"nativeSrc": "15105:30:1",
													"nodeType": "YulIdentifier",
													"src": "15105:30:1"
												},
												"nativeSrc": "15105:32:1",
												"nodeType": "YulFunctionCall",
												"src": "15105:32:1"
											},
											"variables": [
												{
													"name": "zero_0",
													"nativeSrc": "15095:6:1",
													"nodeType": "YulTypedName",
													"src": "15095:6:1",
													"type": ""
												}
											]
										},
										{
											"expression": {
												"arguments": [
													{
														"name": "slot",
														"nativeSrc": "15190:4:1",
														"nodeType": "YulIdentifier",
														"src": "15190:4:1"
													},
													{
														"name": "offset",
														"nativeSrc": "15196:6:1",
														"nodeType": "YulIdentifier",
														"src": "15196:6:1"
													},
													{
														"name": "zero_0",
														"nativeSrc": "15204:6:1",
														"nodeType": "YulIdentifier",
														"src": "15204:6:1"
													}
												],
												"functionName": {
													"name": "update_storage_value_t_uint256_to_t_uint256",
													"nativeSrc": "15146:43:1",
													"nodeType": "YulIdentifier",
													"src": "15146:43:1"
												},
												"nativeSrc": "15146:65:1",
												"nodeType": "YulFunctionCall",
												"src": "15146:65:1"
											},
											"nativeSrc": "15146:65:1",
											"nodeType": "YulExpressionStatement",
											"src": "15146:65:1"
										}
									]
								},
								"name": "storage_set_to_zero_t_uint256",
								"nativeSrc": "15028:189:1",
								"nodeType": "YulFunctionDefinition",
								"parameters": [
									{
										"name": "slot",
										"nativeSrc": "15067:4:1",
										"nodeType": "YulTypedName",
										"src": "15067:4:1",
										"type": ""
									},
									{
										"name": "offset",
										"nativeSrc": "15073:6:1",
										"nodeType": "YulTypedName",
										"src": "15073:6:1",
										"type": ""
									}
								],
								"src": "15028:189:1"
							},
							{
								"body": {
									"nativeSrc": "15273:136:1",
									"nodeType": "YulBlock",
									"src": "15273:136:1",
									"statements": [
										{
											"body": {
												"nativeSrc": "15340:63:1",
												"nodeType": "YulBlock",
												"src": "15340:63:1",
												"statements": [
													{
														"expression": {
															"arguments": [
																{
																	"name": "start",
																	"nativeSrc": "15384:5:1",
																	"nodeType": "YulIdentifier",
																	"src": "15384:5:1"
																},
																{
																	"kind": "number",
																	"nativeSrc": "15391:1:1",
																	"nodeType": "YulLiteral",
																	"src": "15391:1:1",
																	"type": "",
																	"value": "0"
																}
															],
															"functionName": {
																"name": "storage_set_to_zero_t_uint256",
																"nativeSrc": "15354:29:1",
																"nodeType": "YulIdentifier",
																"src": "15354:29:1"
															},
															"nativeSrc": "15354:39:1",
															"nodeType": "YulFunctionCall",
															"src": "15354:39:1"
														},
														"nativeSrc": "15354:39:1",
														"nodeType": "YulExpressionStatement",
														"src": "15354:39:1"
													}
												]
											},
											"condition": {
												"arguments": [
													{
														"name": "start",
														"nativeSrc": "15293:5:1",
														"nodeType": "YulIdentifier",
														"src": "15293:5:1"
													},
													{
														"name": "end",
														"nativeSrc": "15300:3:1",
														"nodeType": "YulIdentifier",
														"src": "15300:3:1"
													}
												],
												"functionName": {
													"name": "lt",
													"nativeSrc": "15290:2:1",
													"nodeType": "YulIdentifier",
													"src": "15290:2:1"
												},
												"nativeSrc": "15290:14:1",
												"nodeType": "YulFunctionCall",
												"src": "15290:14:1"
											},
											"nativeSrc": "15283:120:1",
											"nodeType": "YulForLoop",
											"post": {
												"nativeSrc": "15305:26:1",
												"nodeType": "YulBlock",
												"src": "15305:26:1",
												"statements": [
													{
														"nativeSrc": "15307:22:1",
														"nodeType": "YulAssignment",
														"src": "15307:22:1",
														"value": {
															"arguments": [
																{
																	"name": "start",
																	"nativeSrc": "15320:5:1",
																	"nodeType": "YulIdentifier",
																	"src": "15320:5:1"
																},
																{
																	"kind": "number",
																	"nativeSrc": "15327:1:1",
																	"nodeType": "YulLiteral",
																	"src": "15327:1:1",
																	"type": "",
																	"value": "1"
																}
															],
															"functionName": {
																"name": "add",
																"nativeSrc": "15316:3:1",
																"nodeType": "YulIdentifier",
																"src": "15316:3:1"
															},
															"nativeSrc": "15316:13:1",
															"nodeType": "YulFunctionCall",
															"src": "15316:13:1"
														},
														"variableNames": [
															{
																"name": "start",
																"nativeSrc": "15307:5:1",
																"nodeType": "YulIdentifier",
																"src": "15307:5:1"
															}
														]
													}
												]
											},
											"pre": {
												"nativeSrc": "15287:2:1",
												"nodeType": "YulBlock",
												"src": "15287:2:1",
												"statements": []
											},
											"src": "15283:120:1"
										}
									]
								},
								"name": "clear_storage_range_t_bytes1",
								"nativeSrc": "15223:186:1",
								"nodeType": "YulFunctionDefinition",
								"parameters": [
									{
										"name": "start",
										"nativeSrc": "15261:5:1",
										"nodeType": "YulTypedName",
										"src": "15261:5:1",
										"type": ""
									},
									{
										"name": "end",
										"nativeSrc": "15268:3:1",
										"nodeType": "YulTypedName",
										"src": "15268:3:1",
										"type": ""
									}
								],
								"src": "15223:186:1"
							},
							{
								"body": {
									"nativeSrc": "15494:464:1",
									"nodeType": "YulBlock",
									"src": "15494:464:1",
									"statements": [
										{
											"body": {
												"nativeSrc": "15520:431:1",
												"nodeType": "YulBlock",
												"src": "15520:431:1",
												"statements": [
													{
														"nativeSrc": "15534:54:1",
														"nodeType": "YulVariableDeclaration",
														"src": "15534:54:1",
														"value": {
															"arguments": [
																{
																	"name": "array",
																	"nativeSrc": "15582:5:1",
																	"nodeType": "YulIdentifier",
																	"src": "15582:5:1"
																}
															],
															"functionName": {
																"name": "array_dataslot_t_string_storage",
																"nativeSrc": "15550:31:1",
																"nodeType": "YulIdentifier",
																"src": "15550:31:1"
															},
															"nativeSrc": "15550:38:1",
															"nodeType": "YulFunctionCall",
															"src": "15550:38:1"
														},
														"variables": [
															{
																"name": "dataArea",
																"nativeSrc": "15538:8:1",
																"nodeType": "YulTypedName",
																"src": "15538:8:1",
																"type": ""
															}
														]
													},
													{
														"nativeSrc": "15601:63:1",
														"nodeType": "YulVariableDeclaration",
														"src": "15601:63:1",
														"value": {
															"arguments": [
																{
																	"name": "dataArea",
																	"nativeSrc": "15624:8:1",
																	"nodeType": "YulIdentifier",
																	"src": "15624:8:1"
																},
																{
																	"arguments": [
																		{
																			"name": "startIndex",
																			"nativeSrc": "15652:10:1",
																			"nodeType": "YulIdentifier",
																			"src": "15652:10:1"
																		}
																	],
																	"functionName": {
																		"name": "divide_by_32_ceil",
																		"nativeSrc": "15634:17:1",
																		"nodeType": "YulIdentifier",
																		"src": "15634:17:1"
																	},
																	"nativeSrc": "15634:29:1",
																	"nodeType": "YulFunctionCall",
																	"src": "15634:29:1"
																}
															],
															"functionName": {
																"name": "add",
																"nativeSrc": "15620:3:1",
																"nodeType": "YulIdentifier",
																"src": "15620:3:1"
															},
															"nativeSrc": "15620:44:1",
															"nodeType": "YulFunctionCall",
															"src": "15620:44:1"
														},
														"variables": [
															{
																"name": "deleteStart",
																"nativeSrc": "15605:11:1",
																"nodeType": "YulTypedName",
																"src": "15605:11:1",
																"type": ""
															}
														]
													},
													{
														"body": {
															"nativeSrc": "15821:27:1",
															"nodeType": "YulBlock",
															"src": "15821:27:1",
															"statements": [
																{
																	"nativeSrc": "15823:23:1",
																	"nodeType": "YulAssignment",
																	"src": "15823:23:1",
																	"value": {
																		"name": "dataArea",
																		"nativeSrc": "15838:8:1",
																		"nodeType": "YulIdentifier",
																		"src": "15838:8:1"
																	},
																	"variableNames": [
																		{
																			"name": "deleteStart",
																			"nativeSrc": "15823:11:1",
																			"nodeType": "YulIdentifier",
																			"src": "15823:11:1"
																		}
																	]
																}
															]
														},
														"condition": {
															"arguments": [
																{
																	"name": "startIndex",
																	"nativeSrc": "15805:10:1",
																	"nodeType": "YulIdentifier",
																	"src": "15805:10:1"
																},
																{
																	"kind": "number",
																	"nativeSrc": "15817:2:1",
																	"nodeType": "YulLiteral",
																	"src": "15817:2:1",
																	"type": "",
																	"value": "32"
																}
															],
															"functionName": {
																"name": "lt",
																"nativeSrc": "15802:2:1",
																"nodeType": "YulIdentifier",
																"src": "15802:2:1"
															},
															"nativeSrc": "15802:18:1",
															"nodeType": "YulFunctionCall",
															"src": "15802:18:1"
														},
														"nativeSrc": "15799:49:1",
														"nodeType": "YulIf",
														"src": "15799:49:1"
													},
													{
														"expression": {
															"arguments": [
																{
																	"name": "deleteStart",
																	"nativeSrc": "15890:11:1",
																	"nodeType": "YulIdentifier",
																	"src": "15890:11:1"
																},
																{
																	"arguments": [
																		{
																			"name": "dataArea",
																			"nativeSrc": "15907:8:1",
																			"nodeType": "YulIdentifier",
																			"src": "15907:8:1"
																		},
																		{
																			"arguments": [
																				{
																					"name": "len",
																					"nativeSrc": "15935:3:1",
																					"nodeType": "YulIdentifier",
																					"src": "15935:3:1"
																				}
																			],
																			"functionName": {
																				"name": "divide_by_32_ceil",
																				"nativeSrc": "15917:17:1",
																				"nodeType": "YulIdentifier",
																				"src": "15917:17:1"
																			},
																			"nativeSrc": "15917:22:1",
																			"nodeType": "YulFunctionCall",
																			"src": "15917:22:1"
																		}
																	],
																	"functionName": {
																		"name": "add",
																		"nativeSrc": "15903:3:1",
																		"nodeType": "YulIdentifier",
																		"src": "15903:3:1"
																	},
																	"nativeSrc": "15903:37:1",
																	"nodeType": "YulFunctionCall",
																	"src": "15903:37:1"
																}
															],
															"functionName": {
																"name": "clear_storage_range_t_bytes1",
																"nativeSrc": "15861:28:1",
																"nodeType": "YulIdentifier",
																"src": "15861:28:1"
															},
															"nativeSrc": "15861:80:1",
															"nodeType": "YulFunctionCall",
															"src": "15861:80:1"
														},
														"nativeSrc": "15861:80:1",
														"nodeType": "YulExpressionStatement",
														"src": "15861:80:1"
													}
												]
											},
											"condition": {
												"arguments": [
													{
														"name": "len",
														"nativeSrc": "15511:3:1",
														"nodeType": "YulIdentifier",
														"src": "15511:3:1"
													},
													{
														"kind": "number",
														"nativeSrc": "15516:2:1",
														"nodeType": "YulLiteral",
														"src": "15516:2:1",
														"type": "",
														"value": "31"
													}
												],
												"functionName": {
													"name": "gt",
													"nativeSrc": "15508:2:1",
													"nodeType": "YulIdentifier",
													"src": "15508:2:1"
												},
												"nativeSrc": "15508:11:1",
												"nodeType": "YulFunctionCall",
												"src": "15508:11:1"
											},
											"nativeSrc": "15505:446:1",
											"nodeType": "YulIf",
											"src": "15505:446:1"
										}
									]
								},
								"name": "clean_up_bytearray_end_slots_t_string_storage",
								"nativeSrc": "15415:543:1",
								"nodeType": "YulFunctionDefinition",
								"parameters": [
									{
										"name": "array",
										"nativeSrc": "15470:5:1",
										"nodeType": "YulTypedName",
										"src": "15470:5:1",
										"type": ""
									},
									{
										"name": "len",
										"nativeSrc": "15477:3:1",
										"nodeType": "YulTypedName",
										"src": "15477:3:1",
										"type": ""
									},
									{
										"name": "startIndex",
										"nativeSrc": "15482:10:1",
										"nodeType": "YulTypedName",
										"src": "15482:10:1",
										"type": ""
									}
								],
								"src": "15415:543:1"
							},
							{
								"body": {
									"nativeSrc": "16027:54:1",
									"nodeType": "YulBlock",
									"src": "16027:54:1",
									"statements": [
										{
											"nativeSrc": "16037:37:1",
											"nodeType": "YulAssignment",
											"src": "16037:37:1",
											"value": {
												"arguments": [
													{
														"name": "bits",
														"nativeSrc": "16062:4:1",
														"nodeType": "YulIdentifier",
														"src": "16062:4:1"
													},
													{
														"name": "value",
														"nativeSrc": "16068:5:1",
														"nodeType": "YulIdentifier",
														"src": "16068:5:1"
													}
												],
												"functionName": {
													"name": "shr",
													"nativeSrc": "16058:3:1",
													"nodeType": "YulIdentifier",
													"src": "16058:3:1"
												},
												"nativeSrc": "16058:16:1",
												"nodeType": "YulFunctionCall",
												"src": "16058:16:1"
											},
											"variableNames": [
												{
													"name": "newValue",
													"nativeSrc": "16037:8:1",
													"nodeType": "YulIdentifier",
													"src": "16037:8:1"
												}
											]
										}
									]
								},
								"name": "shift_right_unsigned_dynamic",
								"nativeSrc": "15964:117:1",
								"nodeType": "YulFunctionDefinition",
								"parameters": [
									{
										"name": "bits",
										"nativeSrc": "16002:4:1",
										"nodeType": "YulTypedName",
										"src": "16002:4:1",
										"type": ""
									},
									{
										"name": "value",
										"nativeSrc": "16008:5:1",
										"nodeType": "YulTypedName",
										"src": "16008:5:1",
										"type": ""
									}
								],
								"returnVariables": [
									{
										"name": "newValue",
										"nativeSrc": "16018:8:1",
										"nodeType": "YulTypedName",
										"src": "16018:8:1",
										"type": ""
									}
								],
								"src": "15964:117:1"
							},
							{
								"body": {
									"nativeSrc": "16138:118:1",
									"nodeType": "YulBlock",
									"src": "16138:118:1",
									"statements": [
										{
											"nativeSrc": "16148:68:1",
											"nodeType": "YulVariableDeclaration",
											"src": "16148:68:1",
											"value": {
												"arguments": [
													{
														"arguments": [
															{
																"arguments": [
																	{
																		"kind": "number",
																		"nativeSrc": "16197:1:1",
																		"nodeType": "YulLiteral",
																		"src": "16197:1:1",
																		"type": "",
																		"value": "8"
																	},
																	{
																		"name": "bytes",
																		"nativeSrc": "16200:5:1",
																		"nodeType": "YulIdentifier",
																		"src": "16200:5:1"
																	}
																],
																"functionName": {
																	"name": "mul",
																	"nativeSrc": "16193:3:1",
																	"nodeType": "YulIdentifier",
																	"src": "16193:3:1"
																},
																"nativeSrc": "16193:13:1",
																"nodeType": "YulFunctionCall",
																"src": "16193:13:1"
															},
															{
																"arguments": [
																	{
																		"kind": "number",
																		"nativeSrc": "16212:1:1",
																		"nodeType": "YulLiteral",
																		"src": "16212:1:1",
																		"type": "",
																		"value": "0"
																	}
																],
																"functionName": {
																	"name": "not",
																	"nativeSrc": "16208:3:1",
																	"nodeType": "YulIdentifier",
																	"src": "16208:3:1"
																},
																"nativeSrc": "16208:6:1",
																"nodeType": "YulFunctionCall",
																"src": "16208:6:1"
															}
														],
														"functionName": {
															"name": "shift_right_unsigned_dynamic",
															"nativeSrc": "16164:28:1",
															"nodeType": "YulIdentifier",
															"src": "16164:28:1"
														},
														"nativeSrc": "16164:51:1",
														"nodeType": "YulFunctionCall",
														"src": "16164:51:1"
													}
												],
												"functionName": {
													"name": "not",
													"nativeSrc": "16160:3:1",
													"nodeType": "YulIdentifier",
													"src": "16160:3:1"
												},
												"nativeSrc": "16160:56:1",
												"nodeType": "YulFunctionCall",
												"src": "16160:56:1"
											},
											"variables": [
												{
													"name": "mask",
													"nativeSrc": "16152:4:1",
													"nodeType": "YulTypedName",
													"src": "16152:4:1",
													"type": ""
												}
											]
										},
										{
											"nativeSrc": "16225:25:1",
											"nodeType": "YulAssignment",
											"src": "16225:25:1",
											"value": {
												"arguments": [
													{
														"name": "data",
														"nativeSrc": "16239:4:1",
														"nodeType": "YulIdentifier",
														"src": "16239:4:1"
													},
													{
														"name": "mask",
														"nativeSrc": "16245:4:1",
														"nodeType": "YulIdentifier",
														"src": "16245:4:1"
													}
												],
												"functionName": {
													"name": "and",
													"nativeSrc": "16235:3:1",
													"nodeType": "YulIdentifier",
													"src": "16235:3:1"
												},
												"nativeSrc": "16235:15:1",
												"nodeType": "YulFunctionCall",
												"src": "16235:15:1"
											},
											"variableNames": [
												{
													"name": "result",
													"nativeSrc": "16225:6:1",
													"nodeType": "YulIdentifier",
													"src": "16225:6:1"
												}
											]
										}
									]
								},
								"name": "mask_bytes_dynamic",
								"nativeSrc": "16087:169:1",
								"nodeType": "YulFunctionDefinition",
								"parameters": [
									{
										"name": "data",
										"nativeSrc": "16115:4:1",
										"nodeType": "YulTypedName",
										"src": "16115:4:1",
										"type": ""
									},
									{
										"name": "bytes",
										"nativeSrc": "16121:5:1",
										"nodeType": "YulTypedName",
										"src": "16121:5:1",
										"type": ""
									}
								],
								"returnVariables": [
									{
										"name": "result",
										"nativeSrc": "16131:6:1",
										"nodeType": "YulTypedName",
										"src": "16131:6:1",
										"type": ""
									}
								],
								"src": "16087:169:1"
							},
							{
								"body": {
									"nativeSrc": "16342:214:1",
									"nodeType": "YulBlock",
									"src": "16342:214:1",
									"statements": [
										{
											"nativeSrc": "16475:37:1",
											"nodeType": "YulAssignment",
											"src": "16475:37:1",
											"value": {
												"arguments": [
													{
														"name": "data",
														"nativeSrc": "16502:4:1",
														"nodeType": "YulIdentifier",
														"src": "16502:4:1"
													},
													{
														"name": "len",
														"nativeSrc": "16508:3:1",
														"nodeType": "YulIdentifier",
														"src": "16508:3:1"
													}
												],
												"functionName": {
													"name": "mask_bytes_dynamic",
													"nativeSrc": "16483:18:1",
													"nodeType": "YulIdentifier",
													"src": "16483:18:1"
												},
												"nativeSrc": "16483:29:1",
												"nodeType": "YulFunctionCall",
												"src": "16483:29:1"
											},
											"variableNames": [
												{
													"name": "data",
													"nativeSrc": "16475:4:1",
													"nodeType": "YulIdentifier",
													"src": "16475:4:1"
												}
											]
										},
										{
											"nativeSrc": "16521:29:1",
											"nodeType": "YulAssignment",
											"src": "16521:29:1",
											"value": {
												"arguments": [
													{
														"name": "data",
														"nativeSrc": "16532:4:1",
														"nodeType": "YulIdentifier",
														"src": "16532:4:1"
													},
													{
														"arguments": [
															{
																"kind": "number",
																"nativeSrc": "16542:1:1",
																"nodeType": "YulLiteral",
																"src": "16542:1:1",
																"type": "",
																"value": "2"
															},
															{
																"name": "len",
																"nativeSrc": "16545:3:1",
																"nodeType": "YulIdentifier",
																"src": "16545:3:1"
															}
														],
														"functionName": {
															"name": "mul",
															"nativeSrc": "16538:3:1",
															"nodeType": "YulIdentifier",
															"src": "16538:3:1"
														},
														"nativeSrc": "16538:11:1",
														"nodeType": "YulFunctionCall",
														"src": "16538:11:1"
													}
												],
												"functionName": {
													"name": "or",
													"nativeSrc": "16529:2:1",
													"nodeType": "YulIdentifier",
													"src": "16529:2:1"
												},
												"nativeSrc": "16529:21:1",
												"nodeType": "YulFunctionCall",
												"src": "16529:21:1"
											},
											"variableNames": [
												{
													"name": "used",
													"nativeSrc": "16521:4:1",
													"nodeType": "YulIdentifier",
													"src": "16521:4:1"
												}
											]
										}
									]
								},
								"name": "extract_used_part_and_set_length_of_short_byte_array",
								"nativeSrc": "16261:295:1",
								"nodeType": "YulFunctionDefinition",
								"parameters": [
									{
										"name": "data",
										"nativeSrc": "16323:4:1",
										"nodeType": "YulTypedName",
										"src": "16323:4:1",
										"type": ""
									},
									{
										"name": "len",
										"nativeSrc": "16329:3:1",
										"nodeType": "YulTypedName",
										"src": "16329:3:1",
										"type": ""
									}
								],
								"returnVariables": [
									{
										"name": "used",
										"nativeSrc": "16337:4:1",
										"nodeType": "YulTypedName",
										"src": "16337:4:1",
										"type": ""
									}
								],
								"src": "16261:295:1"
							},
							{
								"body": {
									"nativeSrc": "16653:1303:1",
									"nodeType": "YulBlock",
									"src": "16653:1303:1",
									"statements": [
										{
											"nativeSrc": "16664:51:1",
											"nodeType": "YulVariableDeclaration",
											"src": "16664:51:1",
											"value": {
												"arguments": [
													{
														"name": "src",
														"nativeSrc": "16711:3:1",
														"nodeType": "YulIdentifier",
														"src": "16711:3:1"
													}
												],
												"functionName": {
													"name": "array_length_t_string_memory_ptr",
													"nativeSrc": "16678:32:1",
													"nodeType": "YulIdentifier",
													"src": "16678:32:1"
												},
												"nativeSrc": "16678:37:1",
												"nodeType": "YulFunctionCall",
												"src": "16678:37:1"
											},
											"variables": [
												{
													"name": "newLen",
													"nativeSrc": "16668:6:1",
													"nodeType": "YulTypedName",
													"src": "16668:6:1",
													"type": ""
												}
											]
										},
										{
											"body": {
												"nativeSrc": "16800:22:1",
												"nodeType": "YulBlock",
												"src": "16800:22:1",
												"statements": [
													{
														"expression": {
															"arguments": [],
															"functionName": {
																"name": "panic_error_0x41",
																"nativeSrc": "16802:16:1",
																"nodeType": "YulIdentifier",
																"src": "16802:16:1"
															},
															"nativeSrc": "16802:18:1",
															"nodeType": "YulFunctionCall",
															"src": "16802:18:1"
														},
														"nativeSrc": "16802:18:1",
														"nodeType": "YulExpressionStatement",
														"src": "16802:18:1"
													}
												]
											},
											"condition": {
												"arguments": [
													{
														"name": "newLen",
														"nativeSrc": "16772:6:1",
														"nodeType": "YulIdentifier",
														"src": "16772:6:1"
													},
													{
														"kind": "number",
														"nativeSrc": "16780:18:1",
														"nodeType": "YulLiteral",
														"src": "16780:18:1",
														"type": "",
														"value": "0xffffffffffffffff"
													}
												],
												"functionName": {
													"name": "gt",
													"nativeSrc": "16769:2:1",
													"nodeType": "YulIdentifier",
													"src": "16769:2:1"
												},
												"nativeSrc": "16769:30:1",
												"nodeType": "YulFunctionCall",
												"src": "16769:30:1"
											},
											"nativeSrc": "16766:56:1",
											"nodeType": "YulIf",
											"src": "16766:56:1"
										},
										{
											"nativeSrc": "16832:52:1",
											"nodeType": "YulVariableDeclaration",
											"src": "16832:52:1",
											"value": {
												"arguments": [
													{
														"arguments": [
															{
																"name": "slot",
																"nativeSrc": "16878:4:1",
																"nodeType": "YulIdentifier",
																"src": "16878:4:1"
															}
														],
														"functionName": {
															"name": "sload",
															"nativeSrc": "16872:5:1",
															"nodeType": "YulIdentifier",
															"src": "16872:5:1"
														},
														"nativeSrc": "16872:11:1",
														"nodeType": "YulFunctionCall",
														"src": "16872:11:1"
													}
												],
												"functionName": {
													"name": "extract_byte_array_length",
													"nativeSrc": "16846:25:1",
													"nodeType": "YulIdentifier",
													"src": "16846:25:1"
												},
												"nativeSrc": "16846:38:1",
												"nodeType": "YulFunctionCall",
												"src": "16846:38:1"
											},
											"variables": [
												{
													"name": "oldLen",
													"nativeSrc": "16836:6:1",
													"nodeType": "YulTypedName",
													"src": "16836:6:1",
													"type": ""
												}
											]
										},
										{
											"expression": {
												"arguments": [
													{
														"name": "slot",
														"nativeSrc": "16977:4:1",
														"nodeType": "YulIdentifier",
														"src": "16977:4:1"
													},
													{
														"name": "oldLen",
														"nativeSrc": "16983:6:1",
														"nodeType": "YulIdentifier",
														"src": "16983:6:1"
													},
													{
														"name": "newLen",
														"nativeSrc": "16991:6:1",
														"nodeType": "YulIdentifier",
														"src": "16991:6:1"
													}
												],
												"functionName": {
													"name": "clean_up_bytearray_end_slots_t_string_storage",
													"nativeSrc": "16931:45:1",
													"nodeType": "YulIdentifier",
													"src": "16931:45:1"
												},
												"nativeSrc": "16931:67:1",
												"nodeType": "YulFunctionCall",
												"src": "16931:67:1"
											},
											"nativeSrc": "16931:67:1",
											"nodeType": "YulExpressionStatement",
											"src": "16931:67:1"
										},
										{
											"nativeSrc": "17008:18:1",
											"nodeType": "YulVariableDeclaration",
											"src": "17008:18:1",
											"value": {
												"kind": "number",
												"nativeSrc": "17025:1:1",
												"nodeType": "YulLiteral",
												"src": "17025:1:1",
												"type": "",
												"value": "0"
											},
											"variables": [
												{
													"name": "srcOffset",
													"nativeSrc": "17012:9:1",
													"nodeType": "YulTypedName",
													"src": "17012:9:1",
													"type": ""
												}
											]
										},
										{
											"nativeSrc": "17036:17:1",
											"nodeType": "YulAssignment",
											"src": "17036:17:1",
											"value": {
												"kind": "number",
												"nativeSrc": "17049:4:1",
												"nodeType": "YulLiteral",
												"src": "17049:4:1",
												"type": "",
												"value": "0x20"
											},
											"variableNames": [
												{
													"name": "srcOffset",
													"nativeSrc": "17036:9:1",
													"nodeType": "YulIdentifier",
													"src": "17036:9:1"
												}
											]
										},
										{
											"cases": [
												{
													"body": {
														"nativeSrc": "17100:611:1",
														"nodeType": "YulBlock",
														"src": "17100:611:1",
														"statements": [
															{
																"nativeSrc": "17114:37:1",
																"nodeType": "YulVariableDeclaration",
																"src": "17114:37:1",
																"value": {
																	"arguments": [
																		{
																			"name": "newLen",
																			"nativeSrc": "17133:6:1",
																			"nodeType": "YulIdentifier",
																			"src": "17133:6:1"
																		},
																		{
																			"arguments": [
																				{
																					"kind": "number",
																					"nativeSrc": "17145:4:1",
																					"nodeType": "YulLiteral",
																					"src": "17145:4:1",
																					"type": "",
																					"value": "0x1f"
																				}
																			],
																			"functionName": {
																				"name": "not",
																				"nativeSrc": "17141:3:1",
																				"nodeType": "YulIdentifier",
																				"src": "17141:3:1"
																			},
																			"nativeSrc": "17141:9:1",
																			"nodeType": "YulFunctionCall",
																			"src": "17141:9:1"
																		}
																	],
																	"functionName": {
																		"name": "and",
																		"nativeSrc": "17129:3:1",
																		"nodeType": "YulIdentifier",
																		"src": "17129:3:1"
																	},
																	"nativeSrc": "17129:22:1",
																	"nodeType": "YulFunctionCall",
																	"src": "17129:22:1"
																},
																"variables": [
																	{
																		"name": "loopEnd",
																		"nativeSrc": "17118:7:1",
																		"nodeType": "YulTypedName",
																		"src": "17118:7:1",
																		"type": ""
																	}
																]
															},
															{
																"nativeSrc": "17165:51:1",
																"nodeType": "YulVariableDeclaration",
																"src": "17165:51:1",
																"value": {
																	"arguments": [
																		{
																			"name": "slot",
																			"nativeSrc": "17211:4:1",
																			"nodeType": "YulIdentifier",
																			"src": "17211:4:1"
																		}
																	],
																	"functionName": {
																		"name": "array_dataslot_t_string_storage",
																		"nativeSrc": "17179:31:1",
																		"nodeType": "YulIdentifier",
																		"src": "17179:31:1"
																	},
																	"nativeSrc": "17179:37:1",
																	"nodeType": "YulFunctionCall",
																	"src": "17179:37:1"
																},
																"variables": [
																	{
																		"name": "dstPtr",
																		"nativeSrc": "17169:6:1",
																		"nodeType": "YulTypedName",
																		"src": "17169:6:1",
																		"type": ""
																	}
																]
															},
															{
																"nativeSrc": "17229:10:1",
																"nodeType": "YulVariableDeclaration",
																"src": "17229:10:1",
																"value": {
																	"kind": "number",
																	"nativeSrc": "17238:1:1",
																	"nodeType": "YulLiteral",
																	"src": "17238:1:1",
																	"type": "",
																	"value": "0"
																},
																"variables": [
																	{
																		"name": "i",
																		"nativeSrc": "17233:1:1",
																		"nodeType": "YulTypedName",
																		"src": "17233:1:1",
																		"type": ""
																	}
																]
															},
															{
																"body": {
																	"nativeSrc": "17297:163:1",
																	"nodeType": "YulBlock",
																	"src": "17297:163:1",
																	"statements": [
																		{
																			"expression": {
																				"arguments": [
																					{
																						"name": "dstPtr",
																						"nativeSrc": "17322:6:1",
																						"nodeType": "YulIdentifier",
																						"src": "17322:6:1"
																					},
																					{
																						"arguments": [
																							{
																								"arguments": [
																									{
																										"name": "src",
																										"nativeSrc": "17340:3:1",
																										"nodeType": "YulIdentifier",
																										"src": "17340:3:1"
																									},
																									{
																										"name": "srcOffset",
																										"nativeSrc": "17345:9:1",
																										"nodeType": "YulIdentifier",
																										"src": "17345:9:1"
																									}
																								],
																								"functionName": {
																									"name": "add",
																									"nativeSrc": "17336:3:1",
																									"nodeType": "YulIdentifier",
																									"src": "17336:3:1"
																								},
																								"nativeSrc": "17336:19:1",
																								"nodeType": "YulFunctionCall",
																								"src": "17336:19:1"
																							}
																						],
																						"functionName": {
																							"name": "mload",
																							"nativeSrc": "17330:5:1",
																							"nodeType": "YulIdentifier",
																							"src": "17330:5:1"
																						},
																						"nativeSrc": "17330:26:1",
																						"nodeType": "YulFunctionCall",
																						"src": "17330:26:1"
																					}
																				],
																				"functionName": {
																					"name": "sstore",
																					"nativeSrc": "17315:6:1",
																					"nodeType": "YulIdentifier",
																					"src": "17315:6:1"
																				},
																				"nativeSrc": "17315:42:1",
																				"nodeType": "YulFunctionCall",
																				"src": "17315:42:1"
																			},
																			"nativeSrc": "17315:42:1",
																			"nodeType": "YulExpressionStatement",
																			"src": "17315:42:1"
																		},
																		{
																			"nativeSrc": "17374:24:1",
																			"nodeType": "YulAssignment",
																			"src": "17374:24:1",
																			"value": {
																				"arguments": [
																					{
																						"name": "dstPtr",
																						"nativeSrc": "17388:6:1",
																						"nodeType": "YulIdentifier",
																						"src": "17388:6:1"
																					},
																					{
																						"kind": "number",
																						"nativeSrc": "17396:1:1",
																						"nodeType": "YulLiteral",
																						"src": "17396:1:1",
																						"type": "",
																						"value": "1"
																					}
																				],
																				"functionName": {
																					"name": "add",
																					"nativeSrc": "17384:3:1",
																					"nodeType": "YulIdentifier",
																					"src": "17384:3:1"
																				},
																				"nativeSrc": "17384:14:1",
																				"nodeType": "YulFunctionCall",
																				"src": "17384:14:1"
																			},
																			"variableNames": [
																				{
																					"name": "dstPtr",
																					"nativeSrc": "17374:6:1",
																					"nodeType": "YulIdentifier",
																					"src": "17374:6:1"
																				}
																			]
																		},
																		{
																			"nativeSrc": "17415:31:1",
																			"nodeType": "YulAssignment",
																			"src": "17415:31:1",
																			"value": {
																				"arguments": [
																					{
																						"name": "srcOffset",
																						"nativeSrc": "17432:9:1",
																						"nodeType": "YulIdentifier",
																						"src": "17432:9:1"
																					},
																					{
																						"kind": "number",
																						"nativeSrc": "17443:2:1",
																						"nodeType": "YulLiteral",
																						"src": "17443:2:1",
																						"type": "",
																						"value": "32"
																					}
																				],
																				"functionName": {
																					"name": "add",
																					"nativeSrc": "17428:3:1",
																					"nodeType": "YulIdentifier",
																					"src": "17428:3:1"
																				},
																				"nativeSrc": "17428:18:1",
																				"nodeType": "YulFunctionCall",
																				"src": "17428:18:1"
																			},
																			"variableNames": [
																				{
																					"name": "srcOffset",
																					"nativeSrc": "17415:9:1",
																					"nodeType": "YulIdentifier",
																					"src": "17415:9:1"
																				}
																			]
																		}
																	]
																},
																"condition": {
																	"arguments": [
																		{
																			"name": "i",
																			"nativeSrc": "17263:1:1",
																			"nodeType": "YulIdentifier",
																			"src": "17263:1:1"
																		},
																		{
																			"name": "loopEnd",
																			"nativeSrc": "17266:7:1",
																			"nodeType": "YulIdentifier",
																			"src": "17266:7:1"
																		}
																	],
																	"functionName": {
																		"name": "lt",
																		"nativeSrc": "17260:2:1",
																		"nodeType": "YulIdentifier",
																		"src": "17260:2:1"
																	},
																	"nativeSrc": "17260:14:1",
																	"nodeType": "YulFunctionCall",
																	"src": "17260:14:1"
																},
																"nativeSrc": "17252:208:1",
																"nodeType": "YulForLoop",
																"post": {
																	"nativeSrc": "17275:21:1",
																	"nodeType": "YulBlock",
																	"src": "17275:21:1",
																	"statements": [
																		{
																			"nativeSrc": "17277:17:1",
																			"nodeType": "YulAssignment",
																			"src": "17277:17:1",
																			"value": {
																				"arguments": [
																					{
																						"name": "i",
																						"nativeSrc": "17286:1:1",
																						"nodeType": "YulIdentifier",
																						"src": "17286:1:1"
																					},
																					{
																						"kind": "number",
																						"nativeSrc": "17289:4:1",
																						"nodeType": "YulLiteral",
																						"src": "17289:4:1",
																						"type": "",
																						"value": "0x20"
																					}
																				],
																				"functionName": {
																					"name": "add",
																					"nativeSrc": "17282:3:1",
																					"nodeType": "YulIdentifier",
																					"src": "17282:3:1"
																				},
																				"nativeSrc": "17282:12:1",
																				"nodeType": "YulFunctionCall",
																				"src": "17282:12:1"
																			},
																			"variableNames": [
																				{
																					"name": "i",
																					"nativeSrc": "17277:1:1",
																					"nodeType": "YulIdentifier",
																					"src": "17277:1:1"
																				}
																			]
																		}
																	]
																},
																"pre": {
																	"nativeSrc": "17256:3:1",
																	"nodeType": "YulBlock",
																	"src": "17256:3:1",
																	"statements": []
																},
																"src": "17252:208:1"
															},
															{
																"body": {
																	"nativeSrc": "17496:156:1",
																	"nodeType": "YulBlock",
																	"src": "17496:156:1",
																	"statements": [
																		{
																			"nativeSrc": "17514:43:1",
																			"nodeType": "YulVariableDeclaration",
																			"src": "17514:43:1",
																			"value": {
																				"arguments": [
																					{
																						"arguments": [
																							{
																								"name": "src",
																								"nativeSrc": "17541:3:1",
																								"nodeType": "YulIdentifier",
																								"src": "17541:3:1"
																							},
																							{
																								"name": "srcOffset",
																								"nativeSrc": "17546:9:1",
																								"nodeType": "YulIdentifier",
																								"src": "17546:9:1"
																							}
																						],
																						"functionName": {
																							"name": "add",
																							"nativeSrc": "17537:3:1",
																							"nodeType": "YulIdentifier",
																							"src": "17537:3:1"
																						},
																						"nativeSrc": "17537:19:1",
																						"nodeType": "YulFunctionCall",
																						"src": "17537:19:1"
																					}
																				],
																				"functionName": {
																					"name": "mload",
																					"nativeSrc": "17531:5:1",
																					"nodeType": "YulIdentifier",
																					"src": "17531:5:1"
																				},
																				"nativeSrc": "17531:26:1",
																				"nodeType": "YulFunctionCall",
																				"src": "17531:26:1"
																			},
																			"variables": [
																				{
																					"name": "lastValue",
																					"nativeSrc": "17518:9:1",
																					"nodeType": "YulTypedName",
																					"src": "17518:9:1",
																					"type": ""
																				}
																			]
																		},
																		{
																			"expression": {
																				"arguments": [
																					{
																						"name": "dstPtr",
																						"nativeSrc": "17581:6:1",
																						"nodeType": "YulIdentifier",
																						"src": "17581:6:1"
																					},
																					{
																						"arguments": [
																							{
																								"name": "lastValue",
																								"nativeSrc": "17608:9:1",
																								"nodeType": "YulIdentifier",
																								"src": "17608:9:1"
																							},
																							{
																								"arguments": [
																									{
																										"name": "newLen",
																										"nativeSrc": "17623:6:1",
																										"nodeType": "YulIdentifier",
																										"src": "17623:6:1"
																									},
																									{
																										"kind": "number",
																										"nativeSrc": "17631:4:1",
																										"nodeType": "YulLiteral",
																										"src": "17631:4:1",
																										"type": "",
																										"value": "0x1f"
																									}
																								],
																								"functionName": {
																									"name": "and",
																									"nativeSrc": "17619:3:1",
																									"nodeType": "YulIdentifier",
																									"src": "17619:3:1"
																								},
																								"nativeSrc": "17619:17:1",
																								"nodeType": "YulFunctionCall",
																								"src": "17619:17:1"
																							}
																						],
																						"functionName": {
																							"name": "mask_bytes_dynamic",
																							"nativeSrc": "17589:18:1",
																							"nodeType": "YulIdentifier",
																							"src": "17589:18:1"
																						},
																						"nativeSrc": "17589:48:1",
																						"nodeType": "YulFunctionCall",
																						"src": "17589:48:1"
																					}
																				],
																				"functionName": {
																					"name": "sstore",
																					"nativeSrc": "17574:6:1",
																					"nodeType": "YulIdentifier",
																					"src": "17574:6:1"
																				},
																				"nativeSrc": "17574:64:1",
																				"nodeType": "YulFunctionCall",
																				"src": "17574:64:1"
																			},
																			"nativeSrc": "17574:64:1",
																			"nodeType": "YulExpressionStatement",
																			"src": "17574:64:1"
																		}
																	]
																},
																"condition": {
																	"arguments": [
																		{
																			"name": "loopEnd",
																			"nativeSrc": "17479:7:1",
																			"nodeType": "YulIdentifier",
																			"src": "17479:7:1"
																		},
																		{
																			"name": "newLen",
																			"nativeSrc": "17488:6:1",
																			"nodeType": "YulIdentifier",
																			"src": "17488:6:1"
																		}
																	],
																	"functionName": {
																		"name": "lt",
																		"nativeSrc": "17476:2:1",
																		"nodeType": "YulIdentifier",
																		"src": "17476:2:1"
																	},
																	"nativeSrc": "17476:19:1",
																	"nodeType": "YulFunctionCall",
																	"src": "17476:19:1"
																},
																"nativeSrc": "17473:179:1",
																"nodeType": "YulIf",
																"src": "17473:179:1"
															},
															{
																"expression": {
																	"arguments": [
																		{
																			"name": "slot",
																			"nativeSrc": "17672:4:1",
																			"nodeType": "YulIdentifier",
																			"src": "17672:4:1"
																		},
																		{
																			"arguments": [
																				{
																					"arguments": [
																						{
																							"name": "newLen",
																							"nativeSrc": "17686:6:1",
																							"nodeType": "YulIdentifier",
																							"src": "17686:6:1"
																						},
																						{
																							"kind": "number",
																							"nativeSrc": "17694:1:1",
																							"nodeType": "YulLiteral",
																							"src": "17694:1:1",
																							"type": "",
																							"value": "2"
																						}
																					],
																					"functionName": {
																						"name": "mul",
																						"nativeSrc": "17682:3:1",
																						"nodeType": "YulIdentifier",
																						"src": "17682:3:1"
																					},
																					"nativeSrc": "17682:14:1",
																					"nodeType": "YulFunctionCall",
																					"src": "17682:14:1"
																				},
																				{
																					"kind": "number",
																					"nativeSrc": "17698:1:1",
																					"nodeType": "YulLiteral",
																					"src": "17698:1:1",
																					"type": "",
																					"value": "1"
																				}
																			],
																			"functionName": {
																				"name": "add",
																				"nativeSrc": "17678:3:1",
																				"nodeType": "YulIdentifier",
																				"src": "17678:3:1"
																			},
																			"nativeSrc": "17678:22:1",
																			"nodeType": "YulFunctionCall",
																			"src": "17678:22:1"
																		}
																	],
																	"functionName": {
																		"name": "sstore",
																		"nativeSrc": "17665:6:1",
																		"nodeType": "YulIdentifier",
																		"src": "17665:6:1"
																	},
																	"nativeSrc": "17665:36:1",
																	"nodeType": "YulFunctionCall",
																	"src": "17665:36:1"
																},
																"nativeSrc": "17665:36:1",
																"nodeType": "YulExpressionStatement",
																"src": "17665:36:1"
															}
														]
													},
													"nativeSrc": "17093:618:1",
													"nodeType": "YulCase",
													"src": "17093:618:1",
													"value": {
														"kind": "number",
														"nativeSrc": "17098:1:1",
														"nodeType": "YulLiteral",
														"src": "17098:1:1",
														"type": "",
														"value": "1"
													}
												},
												{
													"body": {
														"nativeSrc": "17728:222:1",
														"nodeType": "YulBlock",
														"src": "17728:222:1",
														"statements": [
															{
																"nativeSrc": "17742:14:1",
																"nodeType": "YulVariableDeclaration",
																"src": "17742:14:1",
																"value": {
																	"kind": "number",
																	"nativeSrc": "17755:1:1",
																	"nodeType": "YulLiteral",
																	"src": "17755:1:1",
																	"type": "",
																	"value": "0"
																},
																"variables": [
																	{
																		"name": "value",
																		"nativeSrc": "17746:5:1",
																		"nodeType": "YulTypedName",
																		"src": "17746:5:1",
																		"type": ""
																	}
																]
															},
															{
																"body": {
																	"nativeSrc": "17779:67:1",
																	"nodeType": "YulBlock",
																	"src": "17779:67:1",
																	"statements": [
																		{
																			"nativeSrc": "17797:35:1",
																			"nodeType": "YulAssignment",
																			"src": "17797:35:1",
																			"value": {
																				"arguments": [
																					{
																						"arguments": [
																							{
																								"name": "src",
																								"nativeSrc": "17816:3:1",
																								"nodeType": "YulIdentifier",
																								"src": "17816:3:1"
																							},
																							{
																								"name": "srcOffset",
																								"nativeSrc": "17821:9:1",
																								"nodeType": "YulIdentifier",
																								"src": "17821:9:1"
																							}
																						],
																						"functionName": {
																							"name": "add",
																							"nativeSrc": "17812:3:1",
																							"nodeType": "YulIdentifier",
																							"src": "17812:3:1"
																						},
																						"nativeSrc": "17812:19:1",
																						"nodeType": "YulFunctionCall",
																						"src": "17812:19:1"
																					}
																				],
																				"functionName": {
																					"name": "mload",
																					"nativeSrc": "17806:5:1",
																					"nodeType": "YulIdentifier",
																					"src": "17806:5:1"
																				},
																				"nativeSrc": "17806:26:1",
																				"nodeType": "YulFunctionCall",
																				"src": "17806:26:1"
																			},
																			"variableNames": [
																				{
																					"name": "value",
																					"nativeSrc": "17797:5:1",
																					"nodeType": "YulIdentifier",
																					"src": "17797:5:1"
																				}
																			]
																		}
																	]
																},
																"condition": {
																	"name": "newLen",
																	"nativeSrc": "17772:6:1",
																	"nodeType": "YulIdentifier",
																	"src": "17772:6:1"
																},
																"nativeSrc": "17769:77:1",
																"nodeType": "YulIf",
																"src": "17769:77:1"
															},
															{
																"expression": {
																	"arguments": [
																		{
																			"name": "slot",
																			"nativeSrc": "17866:4:1",
																			"nodeType": "YulIdentifier",
																			"src": "17866:4:1"
																		},
																		{
																			"arguments": [
																				{
																					"name": "value",
																					"nativeSrc": "17925:5:1",
																					"nodeType": "YulIdentifier",
																					"src": "17925:5:1"
																				},
																				{
																					"name": "newLen",
																					"nativeSrc": "17932:6:1",
																					"nodeType": "YulIdentifier",
																					"src": "17932:6:1"
																				}
																			],
																			"functionName": {
																				"name": "extract_used_part_and_set_length_of_short_byte_array",
																				"nativeSrc": "17872:52:1",
																				"nodeType": "YulIdentifier",
																				"src": "17872:52:1"
																			},
																			"nativeSrc": "17872:67:1",
																			"nodeType": "YulFunctionCall",
																			"src": "17872:67:1"
																		}
																	],
																	"functionName": {
																		"name": "sstore",
																		"nativeSrc": "17859:6:1",
																		"nodeType": "YulIdentifier",
																		"src": "17859:6:1"
																	},
																	"nativeSrc": "17859:81:1",
																	"nodeType": "YulFunctionCall",
																	"src": "17859:81:1"
																},
																"nativeSrc": "17859:81:1",
																"nodeType": "YulExpressionStatement",
																"src": "17859:81:1"
															}
														]
													},
													"nativeSrc": "17720:230:1",
													"nodeType": "YulCase",
													"src": "17720:230:1",
													"value": "default"
												}
											],
											"expression": {
												"arguments": [
													{
														"name": "newLen",
														"nativeSrc": "17073:6:1",
														"nodeType": "YulIdentifier",
														"src": "17073:6:1"
													},
													{
														"kind": "number",
														"nativeSrc": "17081:2:1",
														"nodeType": "YulLiteral",
														"src": "17081:2:1",
														"type": "",
														"value": "31"
													}
												],
												"functionName": {
													"name": "gt",
													"nativeSrc": "17070:2:1",
													"nodeType": "YulIdentifier",
													"src": "17070:2:1"
												},
												"nativeSrc": "17070:14:1",
												"nodeType": "YulFunctionCall",
												"src": "17070:14:1"
											},
											"nativeSrc": "17063:887:1",
											"nodeType": "YulSwitch",
											"src": "17063:887:1"
										}
									]
								},
								"name": "copy_byte_array_to_storage_from_t_string_memory_ptr_to_t_string_storage",
								"nativeSrc": "16561:1395:1",
								"nodeType": "YulFunctionDefinition",
								"parameters": [
									{
										"name": "slot",
										"nativeSrc": "16642:4:1",
										"nodeType": "YulTypedName",
										"src": "16642:4:1",
										"type": ""
									},
									{
										"name": "src",
										"nativeSrc": "16648:3:1",
										"nodeType": "YulTypedName",
										"src": "16648:3:1",
										"type": ""
									}
								],
								"src": "16561:1395:1"
							}
						]
					},
					"contents": "{\n\n    function allocate_unbounded() -> memPtr {\n        memPtr := mload(64)\n    }\n\n    function revert_error_dbdddcbe895c83990c08b3492a0e83918d802a52331272ac6fdb6a7c4aea3b1b() {\n        revert(0, 0)\n    }\n\n    function revert_error_c1322bf8034eace5e0b5c7295db60986aa89aae5e0ea0873e4689e076861a5db() {\n        revert(0, 0)\n    }\n\n    function cleanup_t_uint160(value) -> cleaned {\n        cleaned := and(value, 0xffffffffffffffffffffffffffffffffffffffff)\n    }\n\n    function cleanup_t_address(value) -> cleaned {\n        cleaned := cleanup_t_uint160(value)\n    }\n\n    function validator_revert_t_address(value) {\n        if iszero(eq(value, cleanup_t_address(value))) { revert(0, 0) }\n    }\n\n    function abi_decode_t_address(offset, end) -> value {\n        value := calldataload(offset)\n        validator_revert_t_address(value)\n    }\n\n    function abi_decode_tuple_t_address(headStart, dataEnd) -> value0 {\n        if slt(sub(dataEnd, headStart), 32) { revert_error_dbdddcbe895c83990c08b3492a0e83918d802a52331272ac6fdb6a7c4aea3b1b() }\n\n        {\n\n            let offset := 0\n\n            value0 := abi_decode_t_address(add(headStart, offset), dataEnd)\n        }\n\n    }\n\n    function cleanup_t_uint256(value) -> cleaned {\n        cleaned := value\n    }\n\n    function validator_revert_t_uint256(value) {\n        if iszero(eq(value, cleanup_t_uint256(value))) { revert(0, 0) }\n    }\n\n    function abi_decode_t_uint256(offset, end) -> value {\n        value := calldataload(offset)\n        validator_revert_t_uint256(value)\n    }\n\n    function revert_error_1b9f4a0a5773e33b91aa01db23bf8c55fce1411167c872835e7fa00a4f17d46d() {\n        revert(0, 0)\n    }\n\n    function revert_error_987264b3b1d58a9c7f8255e93e81c77d86d6299019c33110a076957a3e06e2ae() {\n        revert(0, 0)\n    }\n\n    function round_up_to_mul_of_32(value) -> result {\n        result := and(add(value, 31), not(31))\n    }\n\n    function panic_error_0x41() {\n        mstore(0, 35408467139433450592217433187231851964531694900788300625387963629091585785856)\n        mstore(4, 0x41)\n        revert(0, 0x24)\n    }\n\n    function finalize_allocation(memPtr, size) {\n        let newFreePtr := add(memPtr, round_up_to_mul_of_32(size))\n        // protect against overflow\n        if or(gt(newFreePtr, 0xffffffffffffffff), lt(newFreePtr, memPtr)) { panic_error_0x41() }\n        mstore(64, newFreePtr)\n    }\n\n    function allocate_memory(size) -> memPtr {\n        memPtr := allocate_unbounded()\n        finalize_allocation(memPtr, size)\n    }\n\n    function array_allocation_size_t_string_memory_ptr(length) -> size {\n        // Make sure we can allocate memory without overflow\n        if gt(length, 0xffffffffffffffff) { panic_error_0x41() }\n\n        size := round_up_to_mul_of_32(length)\n\n        // add length slot\n        size := add(size, 0x20)\n\n    }\n\n    function copy_calldata_to_memory_with_cleanup(src, dst, length) {\n\n        calldatacopy(dst, src, length)\n        mstore(add(dst, length), 0)\n\n    }\n\n    function abi_decode_available_length_t_string_memory_ptr(src, length, end) -> array {\n        array := allocate_memory(array_allocation_size_t_string_memory_ptr(length))\n        mstore(array, length)\n        let dst := add(array, 0x20)\n        if gt(add(src, length), end) { revert_error_987264b3b1d58a9c7f8255e93e81c77d86d6299019c33110a076957a3e06e2ae() }\n        copy_calldata_to_memory_with_cleanup(src, dst, length)\n    }\n\n    // string\n    function abi_decode_t_string_memory_ptr(offset, end) -> array {\n        if iszero(slt(add(offset, 0x1f), end)) { revert_error_1b9f4a0a5773e33b91aa01db23bf8c55fce1411167c872835e7fa00a4f17d46d() }\n        let length := calldataload(offset)\n        array := abi_decode_available_length_t_string_memory_ptr(add(offset, 0x20), length, end)\n    }\n\n    function abi_decode_tuple_t_uint256t_string_memory_ptrt_string_memory_ptrt_string_memory_ptr(headStart, dataEnd) -> value0, value1, value2, value3 {\n        if slt(sub(dataEnd, headStart), 128) { revert_error_dbdddcbe895c83990c08b3492a0e83918d802a52331272ac6fdb6a7c4aea3b1b() }\n\n        {\n\n            let offset := 0\n\n            value0 := abi_decode_t_uint256(add(headStart, offset), dataEnd)\n        }\n\n        {\n\n            let offset := calldataload(add(headStart, 32))\n            if gt(offset, 0xffffffffffffffff) { revert_error_c1322bf8034eace5e0b5c7295db60986aa89aae5e0ea0873e4689e076861a5db() }\n\n            value1 := abi_decode_t_string_memory_ptr(add(headStart, offset), dataEnd)\n        }\n\n        {\n\n            let offset := calldataload(add(headStart, 64))\n            if gt(offset, 0xffffffffffffffff) { revert_error_c1322bf8034eace5e0b5c7295db60986aa89aae5e0ea0873e4689e076861a5db() }\n\n            value2 := abi_decode_t_string_memory_ptr(add(headStart, offset), dataEnd)\n        }\n\n        {\n\n            let offset := calldataload(add(headStart, 96))\n            if gt(offset, 0xffffffffffffffff) { revert_error_c1322bf8034eace5e0b5c7295db60986aa89aae5e0ea0873e4689e076861a5db() }\n\n            value3 := abi_decode_t_string_memory_ptr(add(headStart, offset), dataEnd)\n        }\n\n    }\n\n    function abi_encode_t_address_to_t_address_fromStack(value, pos) {\n        mstore(pos, cleanup_t_address(value))\n    }\n\n    function abi_encode_tuple_t_address__to_t_address__fromStack_reversed(headStart , value0) -> tail {\n        tail := add(headStart, 32)\n\n        abi_encode_t_address_to_t_address_fromStack(value0,  add(headStart, 0))\n\n    }\n\n    function abi_decode_tuple_t_uint256(headStart, dataEnd) -> value0 {\n        if slt(sub(dataEnd, headStart), 32) { revert_error_dbdddcbe895c83990c08b3492a0e83918d802a52331272ac6fdb6a7c4aea3b1b() }\n\n        {\n\n            let offset := 0\n\n            value0 := abi_decode_t_uint256(add(headStart, offset), dataEnd)\n        }\n\n    }\n\n    function array_length_t_array$_t_struct$_Record_$14_memory_ptr_$dyn_memory_ptr(value) -> length {\n\n        length := mload(value)\n\n    }\n\n    function array_storeLengthForEncoding_t_array$_t_struct$_Record_$14_memory_ptr_$dyn_memory_ptr_fromStack(pos, length) -> updated_pos {\n        mstore(pos, length)\n        updated_pos := add(pos, 0x20)\n    }\n\n    function array_dataslot_t_array$_t_struct$_Record_$14_memory_ptr_$dyn_memory_ptr(ptr) -> data {\n        data := ptr\n\n        data := add(ptr, 0x20)\n\n    }\n\n    function abi_encode_t_uint256_to_t_uint256(value, pos) {\n        mstore(pos, cleanup_t_uint256(value))\n    }\n\n    function array_length_t_string_memory_ptr(value) -> length {\n\n        length := mload(value)\n\n    }\n\n    function array_storeLengthForEncoding_t_string_memory_ptr(pos, length) -> updated_pos {\n        mstore(pos, length)\n        updated_pos := add(pos, 0x20)\n    }\n\n    function copy_memory_to_memory_with_cleanup(src, dst, length) {\n\n        mcopy(dst, src, length)\n        mstore(add(dst, length), 0)\n\n    }\n\n    function abi_encode_t_string_memory_ptr_to_t_string_memory_ptr(value, pos) -> end {\n        let length := array_length_t_string_memory_ptr(value)\n        pos := array_storeLengthForEncoding_t_string_memory_ptr(pos, length)\n        copy_memory_to_memory_with_cleanup(add(value, 0x20), pos, length)\n        end := add(pos, round_up_to_mul_of_32(length))\n    }\n\n    // struct HealthcareRecords.Record -> struct HealthcareRecords.Record\n    function abi_encode_t_struct$_Record_$14_memory_ptr_to_t_struct$_Record_$14_memory_ptr(value, pos)  -> end  {\n        let tail := add(pos, 0xa0)\n\n        {\n            // recordID\n\n            let memberValue0 := mload(add(value, 0x00))\n            abi_encode_t_uint256_to_t_uint256(memberValue0, add(pos, 0x00))\n        }\n\n        {\n            // patientName\n\n            let memberValue0 := mload(add(value, 0x20))\n\n            mstore(add(pos, 0x20), sub(tail, pos))\n            tail := abi_encode_t_string_memory_ptr_to_t_string_memory_ptr(memberValue0, tail)\n\n        }\n\n        {\n            // diagnosis\n\n            let memberValue0 := mload(add(value, 0x40))\n\n            mstore(add(pos, 0x40), sub(tail, pos))\n            tail := abi_encode_t_string_memory_ptr_to_t_string_memory_ptr(memberValue0, tail)\n\n        }\n\n        {\n            // treatment\n\n            let memberValue0 := mload(add(value, 0x60))\n\n            mstore(add(pos, 0x60), sub(tail, pos))\n            tail := abi_encode_t_string_memory_ptr_to_t_string_memory_ptr(memberValue0, tail)\n\n        }\n\n        {\n            // timestamp\n\n            let memberValue0 := mload(add(value, 0x80))\n            abi_encode_t_uint256_to_t_uint256(memberValue0, add(pos, 0x80))\n        }\n\n        end := tail\n    }\n\n    function abi_encodeUpdatedPos_t_struct$_Record_$14_memory_ptr_to_t_struct$_Record_$14_memory_ptr(value0, pos) -> updatedPos {\n        updatedPos := abi_encode_t_struct$_Record_$14_memory_ptr_to_t_struct$_Record_$14_memory_ptr(value0, pos)\n    }\n\n    function array_nextElement_t_array$_t_struct$_Record_$14_memory_ptr_$dyn_memory_ptr(ptr) -> next {\n        next := add(ptr, 0x20)\n    }\n\n    // struct HealthcareRecords.Record[] -> struct HealthcareRecords.Record[]\n    function abi_encode_t_array$_t_struct$_Record_$14_memory_ptr_$dyn_memory_ptr_to_t_array$_t_struct$_Record_$14_memory_ptr_$dyn_memory_ptr_fromStack(value, pos)  -> end  {\n        let length := array_length_t_array$_t_struct$_Record_$14_memory_ptr_$dyn_memory_ptr(value)\n        pos := array_storeLengthForEncoding_t_array$_t_struct$_Record_$14_memory_ptr_$dyn_memory_ptr_fromStack(pos, length)\n        let headStart := pos\n        let tail := add(pos, mul(length, 0x20))\n        let baseRef := array_dataslot_t_array$_t_struct$_Record_$14_memory_ptr_$dyn_memory_ptr(value)\n        let srcPtr := baseRef\n        for { let i := 0 } lt(i, length) { i := add(i, 1) }\n        {\n            mstore(pos, sub(tail, headStart))\n            let elementValue0 := mload(srcPtr)\n            tail := abi_encodeUpdatedPos_t_struct$_Record_$14_memory_ptr_to_t_struct$_Record_$14_memory_ptr(elementValue0, tail)\n            srcPtr := array_nextElement_t_array$_t_struct$_Record_$14_memory_ptr_$dyn_memory_ptr(srcPtr)\n            pos := add(pos, 0x20)\n        }\n        pos := tail\n        end := pos\n    }\n\n    function abi_encode_tuple_t_array$_t_struct$_Record_$14_memory_ptr_$dyn_memory_ptr__to_t_array$_t_struct$_Record_$14_memory_ptr_$dyn_memory_ptr__fromStack_reversed(headStart , value0) -> tail {\n        tail := add(headStart, 32)\n\n        mstore(add(headStart, 0), sub(tail, headStart))\n        tail := abi_encode_t_array$_t_struct$_Record_$14_memory_ptr_$dyn_memory_ptr_to_t_array$_t_struct$_Record_$14_memory_ptr_$dyn_memory_ptr_fromStack(value0,  tail)\n\n    }\n\n    function array_storeLengthForEncoding_t_string_memory_ptr_fromStack(pos, length) -> updated_pos {\n        mstore(pos, length)\n        updated_pos := add(pos, 0x20)\n    }\n\n    function store_literal_in_memory_87ec00d18507973ffca613b667bdf0d2bdad0a4adcd1a64c2850ccae32e69f84(memPtr) {\n\n        mstore(add(memPtr, 0), \"Only owner can perform this func\")\n\n        mstore(add(memPtr, 32), \"tion\")\n\n    }\n\n    function abi_encode_t_stringliteral_87ec00d18507973ffca613b667bdf0d2bdad0a4adcd1a64c2850ccae32e69f84_to_t_string_memory_ptr_fromStack(pos) -> end {\n        pos := array_storeLengthForEncoding_t_string_memory_ptr_fromStack(pos, 36)\n        store_literal_in_memory_87ec00d18507973ffca613b667bdf0d2bdad0a4adcd1a64c2850ccae32e69f84(pos)\n        end := add(pos, 64)\n    }\n\n    function abi_encode_tuple_t_stringliteral_87ec00d18507973ffca613b667bdf0d2bdad0a4adcd1a64c2850ccae32e69f84__to_t_string_memory_ptr__fromStack_reversed(headStart ) -> tail {\n        tail := add(headStart, 32)\n\n        mstore(add(headStart, 0), sub(tail, headStart))\n        tail := abi_encode_t_stringliteral_87ec00d18507973ffca613b667bdf0d2bdad0a4adcd1a64c2850ccae32e69f84_to_t_string_memory_ptr_fromStack( tail)\n\n    }\n\n    function store_literal_in_memory_cde5db5023ed9e2ea499f4b0c477a15408608beaab38d406e8e4d2ae56f22472(memPtr) {\n\n        mstore(add(memPtr, 0), \"Not an authorized provider\")\n\n    }\n\n    function abi_encode_t_stringliteral_cde5db5023ed9e2ea499f4b0c477a15408608beaab38d406e8e4d2ae56f22472_to_t_string_memory_ptr_fromStack(pos) -> end {\n        pos := array_storeLengthForEncoding_t_string_memory_ptr_fromStack(pos, 26)\n        store_literal_in_memory_cde5db5023ed9e2ea499f4b0c477a15408608beaab38d406e8e4d2ae56f22472(pos)\n        end := add(pos, 32)\n    }\n\n    function abi_encode_tuple_t_stringliteral_cde5db5023ed9e2ea499f4b0c477a15408608beaab38d406e8e4d2ae56f22472__to_t_string_memory_ptr__fromStack_reversed(headStart ) -> tail {\n        tail := add(headStart, 32)\n\n        mstore(add(headStart, 0), sub(tail, headStart))\n        tail := abi_encode_t_stringliteral_cde5db5023ed9e2ea499f4b0c477a15408608beaab38d406e8e4d2ae56f22472_to_t_string_memory_ptr_fromStack( tail)\n\n    }\n\n    function panic_error_0x11() {\n        mstore(0, 35408467139433450592217433187231851964531694900788300625387963629091585785856)\n        mstore(4, 0x11)\n        revert(0, 0x24)\n    }\n\n    function checked_add_t_uint256(x, y) -> sum {\n        x := cleanup_t_uint256(x)\n        y := cleanup_t_uint256(y)\n        sum := add(x, y)\n\n        if gt(x, sum) { panic_error_0x11() }\n\n    }\n\n    function panic_error_0x22() {\n        mstore(0, 35408467139433450592217433187231851964531694900788300625387963629091585785856)\n        mstore(4, 0x22)\n        revert(0, 0x24)\n    }\n\n    function extract_byte_array_length(data) -> length {\n        length := div(data, 2)\n        let outOfPlaceEncoding := and(data, 1)\n        if iszero(outOfPlaceEncoding) {\n            length := and(length, 0x7f)\n        }\n\n        if eq(outOfPlaceEncoding, lt(length, 32)) {\n            panic_error_0x22()\n        }\n    }\n\n    function array_dataslot_t_string_storage(ptr) -> data {\n        data := ptr\n\n        mstore(0, ptr)\n        data := keccak256(0, 0x20)\n\n    }\n\n    function divide_by_32_ceil(value) -> result {\n        result := div(add(value, 31), 32)\n    }\n\n    function shift_left_dynamic(bits, value) -> newValue {\n        newValue :=\n\n        shl(bits, value)\n\n    }\n\n    function update_byte_slice_dynamic32(value, shiftBytes, toInsert) -> result {\n        let shiftBits := mul(shiftBytes, 8)\n        let mask := shift_left_dynamic(shiftBits, 0xffffffffffffffffffffffffffffffffffffffffffffffffffffffffffffffff)\n        toInsert := shift_left_dynamic(shiftBits, toInsert)\n        value := and(value, not(mask))\n        result := or(value, and(toInsert, mask))\n    }\n\n    function identity(value) -> ret {\n        ret := value\n    }\n\n    function convert_t_uint256_to_t_uint256(value) -> converted {\n        converted := cleanup_t_uint256(identity(cleanup_t_uint256(value)))\n    }\n\n    function prepare_store_t_uint256(value) -> ret {\n        ret := value\n    }\n\n    function update_storage_value_t_uint256_to_t_uint256(slot, offset, value_0) {\n        let convertedValue_0 := convert_t_uint256_to_t_uint256(value_0)\n        sstore(slot, update_byte_slice_dynamic32(sload(slot), offset, prepare_store_t_uint256(convertedValue_0)))\n    }\n\n    function zero_value_for_split_t_uint256() -> ret {\n        ret := 0\n    }\n\n    function storage_set_to_zero_t_uint256(slot, offset) {\n        let zero_0 := zero_value_for_split_t_uint256()\n        update_storage_value_t_uint256_to_t_uint256(slot, offset, zero_0)\n    }\n\n    function clear_storage_range_t_bytes1(start, end) {\n        for {} lt(start, end) { start := add(start, 1) }\n        {\n            storage_set_to_zero_t_uint256(start, 0)\n        }\n    }\n\n    function clean_up_bytearray_end_slots_t_string_storage(array, len, startIndex) {\n\n        if gt(len, 31) {\n            let dataArea := array_dataslot_t_string_storage(array)\n            let deleteStart := add(dataArea, divide_by_32_ceil(startIndex))\n            // If we are clearing array to be short byte array, we want to clear only data starting from array data area.\n            if lt(startIndex, 32) { deleteStart := dataArea }\n            clear_storage_range_t_bytes1(deleteStart, add(dataArea, divide_by_32_ceil(len)))\n        }\n\n    }\n\n    function shift_right_unsigned_dynamic(bits, value) -> newValue {\n        newValue :=\n\n        shr(bits, value)\n\n    }\n\n    function mask_bytes_dynamic(data, bytes) -> result {\n        let mask := not(shift_right_unsigned_dynamic(mul(8, bytes), not(0)))\n        result := and(data, mask)\n    }\n    function extract_used_part_and_set_length_of_short_byte_array(data, len) -> used {\n        // we want to save only elements that are part of the array after resizing\n        // others should be set to zero\n        data := mask_bytes_dynamic(data, len)\n        used := or(data, mul(2, len))\n    }\n    function copy_byte_array_to_storage_from_t_string_memory_ptr_to_t_string_storage(slot, src) {\n\n        let newLen := array_length_t_string_memory_ptr(src)\n        // Make sure array length is sane\n        if gt(newLen, 0xffffffffffffffff) { panic_error_0x41() }\n\n        let oldLen := extract_byte_array_length(sload(slot))\n\n        // potentially truncate data\n        clean_up_bytearray_end_slots_t_string_storage(slot, oldLen, newLen)\n\n        let srcOffset := 0\n\n        srcOffset := 0x20\n\n        switch gt(newLen, 31)\n        case 1 {\n            let loopEnd := and(newLen, not(0x1f))\n\n            let dstPtr := array_dataslot_t_string_storage(slot)\n            let i := 0\n            for { } lt(i, loopEnd) { i := add(i, 0x20) } {\n                sstore(dstPtr, mload(add(src, srcOffset)))\n                dstPtr := add(dstPtr, 1)\n                srcOffset := add(srcOffset, 32)\n            }\n            if lt(loopEnd, newLen) {\n                let lastValue := mload(add(src, srcOffset))\n                sstore(dstPtr, mask_bytes_dynamic(lastValue, and(newLen, 0x1f)))\n            }\n            sstore(slot, add(mul(newLen, 2), 1))\n        }\n        default {\n            let value := 0\n            if newLen {\n                value := mload(add(src, srcOffset))\n            }\n            sstore(slot, extract_used_part_and_set_length_of_short_byte_array(value, newLen))\n        }\n    }\n\n}\n",
					"id": 1,
					"language": "Yul",
					"name": "#utility.yul"
				}
			],
			"immutableReferences": {},
			"linkReferences": {},
			"object": "608060405234801561000f575f80fd5b506004361061004a575f3560e01c8063112ea2621461004e5780631a08a3481461006a578063893d20e814610086578063dce7e843146100a4575b5f80fd5b6100686004803603810190610063919061066b565b6100d4565b005b610084600480360381019061007f9190610805565b6101b9565b005b61008e610320565b60405161009b91906108cc565b60405180910390f35b6100be60048036038101906100b991906108e5565b610347565b6040516100cb9190610abb565b60405180910390f35b5f8054906101000a900473ffffffffffffffffffffffffffffffffffffffff1673ffffffffffffffffffffffffffffffffffffffff163373ffffffffffffffffffffffffffffffffffffffff1614610161576040517f08c379a000000000000000000000000000000000000000000000000000000000815260040161015890610b5b565b60405180910390fd5b600160025f8373ffffffffffffffffffffffffffffffffffffffff1673ffffffffffffffffffffffffffffffffffffffff1681526020019081526020015f205f6101000a81548160ff02191690831515021790555050565b60025f3373ffffffffffffffffffffffffffffffffffffffff1673ffffffffffffffffffffffffffffffffffffffff1681526020019081526020015f205f9054906101000a900460ff16610242576040517f08c379a000000000000000000000000000000000000000000000000000000000815260040161023990610bc3565b60405180910390fd5b5f6001805f8781526020019081526020015f20805490506102639190610c0e565b905060015f8681526020019081526020015f206040518060a0016040528083815260200186815260200185815260200184815260200142815250908060018154018082558091505060019003905f5260205f2090600502015f909190919091505f820151815f015560208201518160010190816102e09190610e3b565b5060408201518160020190816102f69190610e3b565b50606082015181600301908161030c9190610e3b565b506080820151816004015550505050505050565b5f805f9054906101000a900473ffffffffffffffffffffffffffffffffffffffff16905090565b606060025f3373ffffffffffffffffffffffffffffffffffffffff1673ffffffffffffffffffffffffffffffffffffffff1681526020019081526020015f205f9054906101000a900460ff166103d2576040517f08c379a00000000000000000000000000000000000000000000000000000000081526004016103c990610bc3565b60405180910390fd5b60015f8381526020019081526020015f20805480602002602001604051908101604052809291908181526020015f905b828210156105f5578382905f5260205f2090600502016040518060a00160405290815f820154815260200160018201805461043c90610c6e565b80601f016020809104026020016040519081016040528092919081815260200182805461046890610c6e565b80156104b35780601f1061048a576101008083540402835291602001916104b3565b820191905f5260205f20905b81548152906001019060200180831161049657829003601f168201915b505050505081526020016002820180546104cc90610c6e565b80601f01602080910402602001604051908101604052809291908181526020018280546104f890610c6e565b80156105435780601f1061051a57610100808354040283529160200191610543565b820191905f5260205f20905b81548152906001019060200180831161052657829003601f168201915b5050505050815260200160038201805461055c90610c6e565b80601f016020809104026020016040519081016040528092919081815260200182805461058890610c6e565b80156105d35780601f106105aa576101008083540402835291602001916105d3565b820191905f5260205f20905b8154815290600101906020018083116105b657829003601f168201915b5050505050815260200160048201548152505081526020019060010190610402565b505050509050919050565b5f604051905090565b5f80fd5b5f80fd5b5f73ffffffffffffffffffffffffffffffffffffffff82169050919050565b5f61063a82610611565b9050919050565b61064a81610630565b8114610654575f80fd5b50565b5f8135905061066581610641565b92915050565b5f602082840312156106805761067f610609565b5b5f61068d84828501610657565b91505092915050565b5f819050919050565b6106a881610696565b81146106b2575f80fd5b50565b5f813590506106c38161069f565b92915050565b5f80fd5b5f80fd5b5f601f19601f8301169050919050565b7f4e487b71000000000000000000000000000000000000000000000000000000005f52604160045260245ffd5b610717826106d1565b810181811067ffffffffffffffff82111715610736576107356106e1565b5b80604052505050565b5f610748610600565b9050610754828261070e565b919050565b5f67ffffffffffffffff821115610773576107726106e1565b5b61077c826106d1565b9050602081019050919050565b828183375f83830152505050565b5f6107a96107a484610759565b61073f565b9050828152602081018484840111156107c5576107c46106cd565b5b6107d0848285610789565b509392505050565b5f82601f8301126107ec576107eb6106c9565b5b81356107fc848260208601610797565b91505092915050565b5f805f806080858703121561081d5761081c610609565b5b5f61082a878288016106b5565b945050602085013567ffffffffffffffff81111561084b5761084a61060d565b5b610857878288016107d8565b935050604085013567ffffffffffffffff8111156108785761087761060d565b5b610884878288016107d8565b925050606085013567ffffffffffffffff8111156108a5576108a461060d565b5b6108b1878288016107d8565b91505092959194509250565b6108c681610630565b82525050565b5f6020820190506108df5f8301846108bd565b92915050565b5f602082840312156108fa576108f9610609565b5b5f610907848285016106b5565b91505092915050565b5f81519050919050565b5f82825260208201905092915050565b5f819050602082019050919050565b61094281610696565b82525050565b5f81519050919050565b5f82825260208201905092915050565b8281835e5f83830152505050565b5f61097a82610948565b6109848185610952565b9350610994818560208601610962565b61099d816106d1565b840191505092915050565b5f60a083015f8301516109bd5f860182610939565b50602083015184820360208601526109d58282610970565b915050604083015184820360408601526109ef8282610970565b91505060608301518482036060860152610a098282610970565b9150506080830151610a1e6080860182610939565b508091505092915050565b5f610a3483836109a8565b905092915050565b5f602082019050919050565b5f610a5282610910565b610a5c818561091a565b935083602082028501610a6e8561092a565b805f5b85811015610aa95784840389528151610a8a8582610a29565b9450610a9583610a3c565b925060208a01995050600181019050610a71565b50829750879550505050505092915050565b5f6020820190508181035f830152610ad38184610a48565b905092915050565b5f82825260208201905092915050565b7f4f6e6c79206f776e65722063616e20706572666f726d20746869732066756e635f8201527f74696f6e00000000000000000000000000000000000000000000000000000000602082015250565b5f610b45602483610adb565b9150610b5082610aeb565b604082019050919050565b5f6020820190508181035f830152610b7281610b39565b9050919050565b7f4e6f7420616e20617574686f72697a65642070726f76696465720000000000005f82015250565b5f610bad601a83610adb565b9150610bb882610b79565b602082019050919050565b5f6020820190508181035f830152610bda81610ba1565b9050919050565b7f4e487b71000000000000000000000000000000000000000000000000000000005f52601160045260245ffd5b5f610c1882610696565b9150610c2383610696565b9250828201905080821115610c3b57610c3a610be1565b5b92915050565b7f4e487b71000000000000000000000000000000000000000000000000000000005f52602260045260245ffd5b5f6002820490506001821680610c8557607f821691505b602082108103610c9857610c97610c41565b5b50919050565b5f819050815f5260205f209050919050565b5f6020601f8301049050919050565b5f82821b905092915050565b5f60088302610cfa7fffffffffffffffffffffffffffffffffffffffffffffffffffffffffffffffff82610cbf565b610d048683610cbf565b95508019841693508086168417925050509392505050565b5f819050919050565b5f610d3f610d3a610d3584610696565b610d1c565b610696565b9050919050565b5f819050919050565b610d5883610d25565b610d6c610d6482610d46565b848454610ccb565b825550505050565b5f90565b610d80610d74565b610d8b818484610d4f565b505050565b5b81811015610dae57610da35f82610d78565b600181019050610d91565b5050565b601f821115610df357610dc481610c9e565b610dcd84610cb0565b81016020851015610ddc578190505b610df0610de885610cb0565b830182610d90565b50505b505050565b5f82821c905092915050565b5f610e135f1984600802610df8565b1980831691505092915050565b5f610e2b8383610e04565b9150826002028217905092915050565b610e4482610948565b67ffffffffffffffff811115610e5d57610e5c6106e1565b5b610e678254610c6e565b610e72828285610db2565b5f60209050601f831160018114610ea3575f8415610e91578287015190505b610e9b8582610e20565b865550610f02565b601f198416610eb186610c9e565b5f5b82811015610ed857848901518255600182019150602085019450602081019050610eb3565b86831015610ef55784890151610ef1601f891682610e04565b8355505b6001600288020188555050505b50505050505056fea26469706673582212201cc0e7c63588698a2aad4711afdc828760b0ab7139fbc7685ccab6de0f8edc4f64736f6c634300081a0033",
			"opcodes": "PUSH1 0x80 PUSH1 0x40 MSTORE CALLVALUE DUP1 ISZERO PUSH2 0xF JUMPI PUSH0 DUP1 REVERT JUMPDEST POP PUSH1 0x4 CALLDATASIZE LT PUSH2 0x4A JUMPI PUSH0 CALLDATALOAD PUSH1 0xE0 SHR DUP1 PUSH4 0x112EA262 EQ PUSH2 0x4E JUMPI DUP1 PUSH4 0x1A08A348 EQ PUSH2 0x6A JUMPI DUP1 PUSH4 0x893D20E8 EQ PUSH2 0x86 JUMPI DUP1 PUSH4 0xDCE7E843 EQ PUSH2 0xA4 JUMPI JUMPDEST PUSH0 DUP1 REVERT JUMPDEST PUSH2 0x68 PUSH1 0x4 DUP1 CALLDATASIZE SUB DUP2 ADD SWAP1 PUSH2 0x63 SWAP2 SWAP1 PUSH2 0x66B JUMP JUMPDEST PUSH2 0xD4 JUMP JUMPDEST STOP JUMPDEST PUSH2 0x84 PUSH1 0x4 DUP1 CALLDATASIZE SUB DUP2 ADD SWAP1 PUSH2 0x7F SWAP2 SWAP1 PUSH2 0x805 JUMP JUMPDEST PUSH2 0x1B9 JUMP JUMPDEST STOP JUMPDEST PUSH2 0x8E PUSH2 0x320 JUMP JUMPDEST PUSH1 0x40 MLOAD PUSH2 0x9B SWAP2 SWAP1 PUSH2 0x8CC JUMP JUMPDEST PUSH1 0x40 MLOAD DUP1 SWAP2 SUB SWAP1 RETURN JUMPDEST PUSH2 0xBE PUSH1 0x4 DUP1 CALLDATASIZE SUB DUP2 ADD SWAP1 PUSH2 0xB9 SWAP2 SWAP1 PUSH2 0x8E5 JUMP JUMPDEST PUSH2 0x347 JUMP JUMPDEST PUSH1 0x40 MLOAD PUSH2 0xCB SWAP2 SWAP1 PUSH2 0xABB JUMP JUMPDEST PUSH1 0x40 MLOAD DUP1 SWAP2 SUB SWAP1 RETURN JUMPDEST PUSH0 DUP1 SLOAD SWAP1 PUSH2 0x100 EXP SWAP1 DIV PUSH20 0xFFFFFFFFFFFFFFFFFFFFFFFFFFFFFFFFFFFFFFFF AND PUSH20 0xFFFFFFFFFFFFFFFFFFFFFFFFFFFFFFFFFFFFFFFF AND CALLER PUSH20 0xFFFFFFFFFFFFFFFFFFFFFFFFFFFFFFFFFFFFFFFF AND EQ PUSH2 0x161 JUMPI PUSH1 0x40 MLOAD PUSH32 0x8C379A000000000000000000000000000000000000000000000000000000000 DUP2 MSTORE PUSH1 0x4 ADD PUSH2 0x158 SWAP1 PUSH2 0xB5B JUMP JUMPDEST PUSH1 0x40 MLOAD DUP1 SWAP2 SUB SWAP1 REVERT JUMPDEST PUSH1 0x1 PUSH1 0x2 PUSH0 DUP4 PUSH20 0xFFFFFFFFFFFFFFFFFFFFFFFFFFFFFFFFFFFFFFFF AND PUSH20 0xFFFFFFFFFFFFFFFFFFFFFFFFFFFFFFFFFFFFFFFF AND DUP2 MSTORE PUSH1 0x20 ADD SWAP1 DUP2 MSTORE PUSH1 0x20 ADD PUSH0 KECCAK256 PUSH0 PUSH2 0x100 EXP DUP2 SLOAD DUP2 PUSH1 0xFF MUL NOT AND SWAP1 DUP4 ISZERO ISZERO MUL OR SWAP1 SSTORE POP POP JUMP JUMPDEST PUSH1 0x2 PUSH0 CALLER PUSH20 0xFFFFFFFFFFFFFFFFFFFFFFFFFFFFFFFFFFFFFFFF AND PUSH20 0xFFFFFFFFFFFFFFFFFFFFFFFFFFFFFFFFFFFFFFFF AND DUP2 MSTORE PUSH1 0x20 ADD SWAP1 DUP2 MSTORE PUSH1 0x20 ADD PUSH0 KECCAK256 PUSH0 SWAP1 SLOAD SWAP1 PUSH2 0x100 EXP SWAP1 DIV PUSH1 0xFF AND PUSH2 0x242 JUMPI PUSH1 0x40 MLOAD PUSH32 0x8C379A000000000000000000000000000000000000000000000000000000000 DUP2 MSTORE PUSH1 0x4 ADD PUSH2 0x239 SWAP1 PUSH2 0xBC3 JUMP JUMPDEST PUSH1 0x40 MLOAD DUP1 SWAP2 SUB SWAP1 REVERT JUMPDEST PUSH0 PUSH1 0x1 DUP1 PUSH0 DUP8 DUP2 MSTORE PUSH1 0x20 ADD SWAP1 DUP2 MSTORE PUSH1 0x20 ADD PUSH0 KECCAK256 DUP1 SLOAD SWAP1 POP PUSH2 0x263 SWAP2 SWAP1 PUSH2 0xC0E JUMP JUMPDEST SWAP1 POP PUSH1 0x1 PUSH0 DUP7 DUP2 MSTORE PUSH1 0x20 ADD SWAP1 DUP2 MSTORE PUSH1 0x20 ADD PUSH0 KECCAK256 PUSH1 0x40 MLOAD DUP1 PUSH1 0xA0 ADD PUSH1 0x40 MSTORE DUP1 DUP4 DUP2 MSTORE PUSH1 0x20 ADD DUP7 DUP2 MSTORE PUSH1 0x20 ADD DUP6 DUP2 MSTORE PUSH1 0x20 ADD DUP5 DUP2 MSTORE PUSH1 0x20 ADD TIMESTAMP DUP2 MSTORE POP SWAP1 DUP1 PUSH1 0x1 DUP2 SLOAD ADD DUP1 DUP3 SSTORE DUP1 SWAP2 POP POP PUSH1 0x1 SWAP1 SUB SWAP1 PUSH0 MSTORE PUSH1 0x20 PUSH0 KECCAK256 SWAP1 PUSH1 0x5 MUL ADD PUSH0 SWAP1 SWAP2 SWAP1 SWAP2 SWAP1 SWAP2 POP PUSH0 DUP3 ADD MLOAD DUP2 PUSH0 ADD SSTORE PUSH1 0x20 DUP3 ADD MLOAD DUP2 PUSH1 0x1 ADD SWAP1 DUP2 PUSH2 0x2E0 SWAP2 SWAP1 PUSH2 0xE3B JUMP JUMPDEST POP PUSH1 0x40 DUP3 ADD MLOAD DUP2 PUSH1 0x2 ADD SWAP1 DUP2 PUSH2 0x2F6 SWAP2 SWAP1 PUSH2 0xE3B JUMP JUMPDEST POP PUSH1 0x60 DUP3 ADD MLOAD DUP2 PUSH1 0x3 ADD SWAP1 DUP2 PUSH2 0x30C SWAP2 SWAP1 PUSH2 0xE3B JUMP JUMPDEST POP PUSH1 0x80 DUP3 ADD MLOAD DUP2 PUSH1 0x4 ADD SSTORE POP POP POP POP POP POP POP JUMP JUMPDEST PUSH0 DUP1 PUSH0 SWAP1 SLOAD SWAP1 PUSH2 0x100 EXP SWAP1 DIV PUSH20 0xFFFFFFFFFFFFFFFFFFFFFFFFFFFFFFFFFFFFFFFF AND SWAP1 POP SWAP1 JUMP JUMPDEST PUSH1 0x60 PUSH1 0x2 PUSH0 CALLER PUSH20 0xFFFFFFFFFFFFFFFFFFFFFFFFFFFFFFFFFFFFFFFF AND PUSH20 0xFFFFFFFFFFFFFFFFFFFFFFFFFFFFFFFFFFFFFFFF AND DUP2 MSTORE PUSH1 0x20 ADD SWAP1 DUP2 MSTORE PUSH1 0x20 ADD PUSH0 KECCAK256 PUSH0 SWAP1 SLOAD SWAP1 PUSH2 0x100 EXP SWAP1 DIV PUSH1 0xFF AND PUSH2 0x3D2 JUMPI PUSH1 0x40 MLOAD PUSH32 0x8C379A000000000000000000000000000000000000000000000000000000000 DUP2 MSTORE PUSH1 0x4 ADD PUSH2 0x3C9 SWAP1 PUSH2 0xBC3 JUMP JUMPDEST PUSH1 0x40 MLOAD DUP1 SWAP2 SUB SWAP1 REVERT JUMPDEST PUSH1 0x1 PUSH0 DUP4 DUP2 MSTORE PUSH1 0x20 ADD SWAP1 DUP2 MSTORE PUSH1 0x20 ADD PUSH0 KECCAK256 DUP1 SLOAD DUP1 PUSH1 0x20 MUL PUSH1 0x20 ADD PUSH1 0x40 MLOAD SWAP1 DUP2 ADD PUSH1 0x40 MSTORE DUP1 SWAP3 SWAP2 SWAP1 DUP2 DUP2 MSTORE PUSH1 0x20 ADD PUSH0 SWAP1 JUMPDEST DUP3 DUP3 LT ISZERO PUSH2 0x5F5 JUMPI DUP4 DUP3 SWAP1 PUSH0 MSTORE PUSH1 0x20 PUSH0 KECCAK256 SWAP1 PUSH1 0x5 MUL ADD PUSH1 0x40 MLOAD DUP1 PUSH1 0xA0 ADD PUSH1 0x40 MSTORE SWAP1 DUP2 PUSH0 DUP3 ADD SLOAD DUP2 MSTORE PUSH1 0x20 ADD PUSH1 0x1 DUP3 ADD DUP1 SLOAD PUSH2 0x43C SWAP1 PUSH2 0xC6E JUMP JUMPDEST DUP1 PUSH1 0x1F ADD PUSH1 0x20 DUP1 SWAP2 DIV MUL PUSH1 0x20 ADD PUSH1 0x40 MLOAD SWAP1 DUP2 ADD PUSH1 0x40 MSTORE DUP1 SWAP3 SWAP2 SWAP1 DUP2 DUP2 MSTORE PUSH1 0x20 ADD DUP3 DUP1 SLOAD PUSH2 0x468 SWAP1 PUSH2 0xC6E JUMP JUMPDEST DUP1 ISZERO PUSH2 0x4B3 JUMPI DUP1 PUSH1 0x1F LT PUSH2 0x48A JUMPI PUSH2 0x100 DUP1 DUP4 SLOAD DIV MUL DUP4 MSTORE SWAP2 PUSH1 0x20 ADD SWAP2 PUSH2 0x4B3 JUMP JUMPDEST DUP3 ADD SWAP2 SWAP1 PUSH0 MSTORE PUSH1 0x20 PUSH0 KECCAK256 SWAP1 JUMPDEST DUP2 SLOAD DUP2 MSTORE SWAP1 PUSH1 0x1 ADD SWAP1 PUSH1 0x20 ADD DUP1 DUP4 GT PUSH2 0x496 JUMPI DUP3 SWAP1 SUB PUSH1 0x1F AND DUP3 ADD SWAP2 JUMPDEST POP POP POP POP POP DUP2 MSTORE PUSH1 0x20 ADD PUSH1 0x2 DUP3 ADD DUP1 SLOAD PUSH2 0x4CC SWAP1 PUSH2 0xC6E JUMP JUMPDEST DUP1 PUSH1 0x1F ADD PUSH1 0x20 DUP1 SWAP2 DIV MUL PUSH1 0x20 ADD PUSH1 0x40 MLOAD SWAP1 DUP2 ADD PUSH1 0x40 MSTORE DUP1 SWAP3 SWAP2 SWAP1 DUP2 DUP2 MSTORE PUSH1 0x20 ADD DUP3 DUP1 SLOAD PUSH2 0x4F8 SWAP1 PUSH2 0xC6E JUMP JUMPDEST DUP1 ISZERO PUSH2 0x543 JUMPI DUP1 PUSH1 0x1F LT PUSH2 0x51A JUMPI PUSH2 0x100 DUP1 DUP4 SLOAD DIV MUL DUP4 MSTORE SWAP2 PUSH1 0x20 ADD SWAP2 PUSH2 0x543 JUMP JUMPDEST DUP3 ADD SWAP2 SWAP1 PUSH0 MSTORE PUSH1 0x20 PUSH0 KECCAK256 SWAP1 JUMPDEST DUP2 SLOAD DUP2 MSTORE SWAP1 PUSH1 0x1 ADD SWAP1 PUSH1 0x20 ADD DUP1 DUP4 GT PUSH2 0x526 JUMPI DUP3 SWAP1 SUB PUSH1 0x1F AND DUP3 ADD SWAP2 JUMPDEST POP POP POP POP POP DUP2 MSTORE PUSH1 0x20 ADD PUSH1 0x3 DUP3 ADD DUP1 SLOAD PUSH2 0x55C SWAP1 PUSH2 0xC6E JUMP JUMPDEST DUP1 PUSH1 0x1F ADD PUSH1 0x20 DUP1 SWAP2 DIV MUL PUSH1 0x20 ADD PUSH1 0x40 MLOAD SWAP1 DUP2 ADD PUSH1 0x40 MSTORE DUP1 SWAP3 SWAP2 SWAP1 DUP2 DUP2 MSTORE PUSH1 0x20 ADD DUP3 DUP1 SLOAD PUSH2 0x588 SWAP1 PUSH2 0xC6E JUMP JUMPDEST DUP1 ISZERO PUSH2 0x5D3 JUMPI DUP1 PUSH1 0x1F LT PUSH2 0x5AA JUMPI PUSH2 0x100 DUP1 DUP4 SLOAD DIV MUL DUP4 MSTORE SWAP2 PUSH1 0x20 ADD SWAP2 PUSH2 0x5D3 JUMP JUMPDEST DUP3 ADD SWAP2 SWAP1 PUSH0 MSTORE PUSH1 0x20 PUSH0 KECCAK256 SWAP1 JUMPDEST DUP2 SLOAD DUP2 MSTORE SWAP1 PUSH1 0x1 ADD SWAP1 PUSH1 0x20 ADD DUP1 DUP4 GT PUSH2 0x5B6 JUMPI DUP3 SWAP1 SUB PUSH1 0x1F AND DUP3 ADD SWAP2 JUMPDEST POP POP POP POP POP DUP2 MSTORE PUSH1 0x20 ADD PUSH1 0x4 DUP3 ADD SLOAD DUP2 MSTORE POP POP DUP2 MSTORE PUSH1 0x20 ADD SWAP1 PUSH1 0x1 ADD SWAP1 PUSH2 0x402 JUMP JUMPDEST POP POP POP POP SWAP1 POP SWAP2 SWAP1 POP JUMP JUMPDEST PUSH0 PUSH1 0x40 MLOAD SWAP1 POP SWAP1 JUMP JUMPDEST PUSH0 DUP1 REVERT JUMPDEST PUSH0 DUP1 REVERT JUMPDEST PUSH0 PUSH20 0xFFFFFFFFFFFFFFFFFFFFFFFFFFFFFFFFFFFFFFFF DUP3 AND SWAP1 POP SWAP2 SWAP1 POP JUMP JUMPDEST PUSH0 PUSH2 0x63A DUP3 PUSH2 0x611 JUMP JUMPDEST SWAP1 POP SWAP2 SWAP1 POP JUMP JUMPDEST PUSH2 0x64A DUP2 PUSH2 0x630 JUMP JUMPDEST DUP2 EQ PUSH2 0x654 JUMPI PUSH0 DUP1 REVERT JUMPDEST POP JUMP JUMPDEST PUSH0 DUP2 CALLDATALOAD SWAP1 POP PUSH2 0x665 DUP2 PUSH2 0x641 JUMP JUMPDEST SWAP3 SWAP2 POP POP JUMP JUMPDEST PUSH0 PUSH1 0x20 DUP3 DUP5 SUB SLT ISZERO PUSH2 0x680 JUMPI PUSH2 0x67F PUSH2 0x609 JUMP JUMPDEST JUMPDEST PUSH0 PUSH2 0x68D DUP5 DUP3 DUP6 ADD PUSH2 0x657 JUMP JUMPDEST SWAP2 POP POP SWAP3 SWAP2 POP POP JUMP JUMPDEST PUSH0 DUP2 SWAP1 POP SWAP2 SWAP1 POP JUMP JUMPDEST PUSH2 0x6A8 DUP2 PUSH2 0x696 JUMP JUMPDEST DUP2 EQ PUSH2 0x6B2 JUMPI PUSH0 DUP1 REVERT JUMPDEST POP JUMP JUMPDEST PUSH0 DUP2 CALLDATALOAD SWAP1 POP PUSH2 0x6C3 DUP2 PUSH2 0x69F JUMP JUMPDEST SWAP3 SWAP2 POP POP JUMP JUMPDEST PUSH0 DUP1 REVERT JUMPDEST PUSH0 DUP1 REVERT JUMPDEST PUSH0 PUSH1 0x1F NOT PUSH1 0x1F DUP4 ADD AND SWAP1 POP SWAP2 SWAP1 POP JUMP JUMPDEST PUSH32 0x4E487B7100000000000000000000000000000000000000000000000000000000 PUSH0 MSTORE PUSH1 0x41 PUSH1 0x4 MSTORE PUSH1 0x24 PUSH0 REVERT JUMPDEST PUSH2 0x717 DUP3 PUSH2 0x6D1 JUMP JUMPDEST DUP2 ADD DUP2 DUP2 LT PUSH8 0xFFFFFFFFFFFFFFFF DUP3 GT OR ISZERO PUSH2 0x736 JUMPI PUSH2 0x735 PUSH2 0x6E1 JUMP JUMPDEST JUMPDEST DUP1 PUSH1 0x40 MSTORE POP POP POP JUMP JUMPDEST PUSH0 PUSH2 0x748 PUSH2 0x600 JUMP JUMPDEST SWAP1 POP PUSH2 0x754 DUP3 DUP3 PUSH2 0x70E JUMP JUMPDEST SWAP2 SWAP1 POP JUMP JUMPDEST PUSH0 PUSH8 0xFFFFFFFFFFFFFFFF DUP3 GT ISZERO PUSH2 0x773 JUMPI PUSH2 0x772 PUSH2 0x6E1 JUMP JUMPDEST JUMPDEST PUSH2 0x77C DUP3 PUSH2 0x6D1 JUMP JUMPDEST SWAP1 POP PUSH1 0x20 DUP2 ADD SWAP1 POP SWAP2 SWAP1 POP JUMP JUMPDEST DUP3 DUP2 DUP4 CALLDATACOPY PUSH0 DUP4 DUP4 ADD MSTORE POP POP POP JUMP JUMPDEST PUSH0 PUSH2 0x7A9 PUSH2 0x7A4 DUP5 PUSH2 0x759 JUMP JUMPDEST PUSH2 0x73F JUMP JUMPDEST SWAP1 POP DUP3 DUP2 MSTORE PUSH1 0x20 DUP2 ADD DUP5 DUP5 DUP5 ADD GT ISZERO PUSH2 0x7C5 JUMPI PUSH2 0x7C4 PUSH2 0x6CD JUMP JUMPDEST JUMPDEST PUSH2 0x7D0 DUP5 DUP3 DUP6 PUSH2 0x789 JUMP JUMPDEST POP SWAP4 SWAP3 POP POP POP JUMP JUMPDEST PUSH0 DUP3 PUSH1 0x1F DUP4 ADD SLT PUSH2 0x7EC JUMPI PUSH2 0x7EB PUSH2 0x6C9 JUMP JUMPDEST JUMPDEST DUP2 CALLDATALOAD PUSH2 0x7FC DUP5 DUP3 PUSH1 0x20 DUP7 ADD PUSH2 0x797 JUMP JUMPDEST SWAP2 POP POP SWAP3 SWAP2 POP POP JUMP JUMPDEST PUSH0 DUP1 PUSH0 DUP1 PUSH1 0x80 DUP6 DUP8 SUB SLT ISZERO PUSH2 0x81D JUMPI PUSH2 0x81C PUSH2 0x609 JUMP JUMPDEST JUMPDEST PUSH0 PUSH2 0x82A DUP8 DUP3 DUP9 ADD PUSH2 0x6B5 JUMP JUMPDEST SWAP5 POP POP PUSH1 0x20 DUP6 ADD CALLDATALOAD PUSH8 0xFFFFFFFFFFFFFFFF DUP2 GT ISZERO PUSH2 0x84B JUMPI PUSH2 0x84A PUSH2 0x60D JUMP JUMPDEST JUMPDEST PUSH2 0x857 DUP8 DUP3 DUP9 ADD PUSH2 0x7D8 JUMP JUMPDEST SWAP4 POP POP PUSH1 0x40 DUP6 ADD CALLDATALOAD PUSH8 0xFFFFFFFFFFFFFFFF DUP2 GT ISZERO PUSH2 0x878 JUMPI PUSH2 0x877 PUSH2 0x60D JUMP JUMPDEST JUMPDEST PUSH2 0x884 DUP8 DUP3 DUP9 ADD PUSH2 0x7D8 JUMP JUMPDEST SWAP3 POP POP PUSH1 0x60 DUP6 ADD CALLDATALOAD PUSH8 0xFFFFFFFFFFFFFFFF DUP2 GT ISZERO PUSH2 0x8A5 JUMPI PUSH2 0x8A4 PUSH2 0x60D JUMP JUMPDEST JUMPDEST PUSH2 0x8B1 DUP8 DUP3 DUP9 ADD PUSH2 0x7D8 JUMP JUMPDEST SWAP2 POP POP SWAP3 SWAP6 SWAP2 SWAP5 POP SWAP3 POP JUMP JUMPDEST PUSH2 0x8C6 DUP2 PUSH2 0x630 JUMP JUMPDEST DUP3 MSTORE POP POP JUMP JUMPDEST PUSH0 PUSH1 0x20 DUP3 ADD SWAP1 POP PUSH2 0x8DF PUSH0 DUP4 ADD DUP5 PUSH2 0x8BD JUMP JUMPDEST SWAP3 SWAP2 POP POP JUMP JUMPDEST PUSH0 PUSH1 0x20 DUP3 DUP5 SUB SLT ISZERO PUSH2 0x8FA JUMPI PUSH2 0x8F9 PUSH2 0x609 JUMP JUMPDEST JUMPDEST PUSH0 PUSH2 0x907 DUP5 DUP3 DUP6 ADD PUSH2 0x6B5 JUMP JUMPDEST SWAP2 POP POP SWAP3 SWAP2 POP POP JUMP JUMPDEST PUSH0 DUP2 MLOAD SWAP1 POP SWAP2 SWAP1 POP JUMP JUMPDEST PUSH0 DUP3 DUP3 MSTORE PUSH1 0x20 DUP3 ADD SWAP1 POP SWAP3 SWAP2 POP POP JUMP JUMPDEST PUSH0 DUP2 SWAP1 POP PUSH1 0x20 DUP3 ADD SWAP1 POP SWAP2 SWAP1 POP JUMP JUMPDEST PUSH2 0x942 DUP2 PUSH2 0x696 JUMP JUMPDEST DUP3 MSTORE POP POP JUMP JUMPDEST PUSH0 DUP2 MLOAD SWAP1 POP SWAP2 SWAP1 POP JUMP JUMPDEST PUSH0 DUP3 DUP3 MSTORE PUSH1 0x20 DUP3 ADD SWAP1 POP SWAP3 SWAP2 POP POP JUMP JUMPDEST DUP3 DUP2 DUP4 MCOPY PUSH0 DUP4 DUP4 ADD MSTORE POP POP POP JUMP JUMPDEST PUSH0 PUSH2 0x97A DUP3 PUSH2 0x948 JUMP JUMPDEST PUSH2 0x984 DUP2 DUP6 PUSH2 0x952 JUMP JUMPDEST SWAP4 POP PUSH2 0x994 DUP2 DUP6 PUSH1 0x20 DUP7 ADD PUSH2 0x962 JUMP JUMPDEST PUSH2 0x99D DUP2 PUSH2 0x6D1 JUMP JUMPDEST DUP5 ADD SWAP2 POP POP SWAP3 SWAP2 POP POP JUMP JUMPDEST PUSH0 PUSH1 0xA0 DUP4 ADD PUSH0 DUP4 ADD MLOAD PUSH2 0x9BD PUSH0 DUP7 ADD DUP3 PUSH2 0x939 JUMP JUMPDEST POP PUSH1 0x20 DUP4 ADD MLOAD DUP5 DUP3 SUB PUSH1 0x20 DUP7 ADD MSTORE PUSH2 0x9D5 DUP3 DUP3 PUSH2 0x970 JUMP JUMPDEST SWAP2 POP POP PUSH1 0x40 DUP4 ADD MLOAD DUP5 DUP3 SUB PUSH1 0x40 DUP7 ADD MSTORE PUSH2 0x9EF DUP3 DUP3 PUSH2 0x970 JUMP JUMPDEST SWAP2 POP POP PUSH1 0x60 DUP4 ADD MLOAD DUP5 DUP3 SUB PUSH1 0x60 DUP7 ADD MSTORE PUSH2 0xA09 DUP3 DUP3 PUSH2 0x970 JUMP JUMPDEST SWAP2 POP POP PUSH1 0x80 DUP4 ADD MLOAD PUSH2 0xA1E PUSH1 0x80 DUP7 ADD DUP3 PUSH2 0x939 JUMP JUMPDEST POP DUP1 SWAP2 POP POP SWAP3 SWAP2 POP POP JUMP JUMPDEST PUSH0 PUSH2 0xA34 DUP4 DUP4 PUSH2 0x9A8 JUMP JUMPDEST SWAP1 POP SWAP3 SWAP2 POP POP JUMP JUMPDEST PUSH0 PUSH1 0x20 DUP3 ADD SWAP1 POP SWAP2 SWAP1 POP JUMP JUMPDEST PUSH0 PUSH2 0xA52 DUP3 PUSH2 0x910 JUMP JUMPDEST PUSH2 0xA5C DUP2 DUP6 PUSH2 0x91A JUMP JUMPDEST SWAP4 POP DUP4 PUSH1 0x20 DUP3 MUL DUP6 ADD PUSH2 0xA6E DUP6 PUSH2 0x92A JUMP JUMPDEST DUP1 PUSH0 JUMPDEST DUP6 DUP2 LT ISZERO PUSH2 0xAA9 JUMPI DUP5 DUP5 SUB DUP10 MSTORE DUP2 MLOAD PUSH2 0xA8A DUP6 DUP3 PUSH2 0xA29 JUMP JUMPDEST SWAP5 POP PUSH2 0xA95 DUP4 PUSH2 0xA3C JUMP JUMPDEST SWAP3 POP PUSH1 0x20 DUP11 ADD SWAP10 POP POP PUSH1 0x1 DUP2 ADD SWAP1 POP PUSH2 0xA71 JUMP JUMPDEST POP DUP3 SWAP8 POP DUP8 SWAP6 POP POP POP POP POP POP SWAP3 SWAP2 POP POP JUMP JUMPDEST PUSH0 PUSH1 0x20 DUP3 ADD SWAP1 POP DUP2 DUP2 SUB PUSH0 DUP4 ADD MSTORE PUSH2 0xAD3 DUP2 DUP5 PUSH2 0xA48 JUMP JUMPDEST SWAP1 POP SWAP3 SWAP2 POP POP JUMP JUMPDEST PUSH0 DUP3 DUP3 MSTORE PUSH1 0x20 DUP3 ADD SWAP1 POP SWAP3 SWAP2 POP POP JUMP JUMPDEST PUSH32 0x4F6E6C79206F776E65722063616E20706572666F726D20746869732066756E63 PUSH0 DUP3 ADD MSTORE PUSH32 0x74696F6E00000000000000000000000000000000000000000000000000000000 PUSH1 0x20 DUP3 ADD MSTORE POP JUMP JUMPDEST PUSH0 PUSH2 0xB45 PUSH1 0x24 DUP4 PUSH2 0xADB JUMP JUMPDEST SWAP2 POP PUSH2 0xB50 DUP3 PUSH2 0xAEB JUMP JUMPDEST PUSH1 0x40 DUP3 ADD SWAP1 POP SWAP2 SWAP1 POP JUMP JUMPDEST PUSH0 PUSH1 0x20 DUP3 ADD SWAP1 POP DUP2 DUP2 SUB PUSH0 DUP4 ADD MSTORE PUSH2 0xB72 DUP2 PUSH2 0xB39 JUMP JUMPDEST SWAP1 POP SWAP2 SWAP1 POP JUMP JUMPDEST PUSH32 0x4E6F7420616E20617574686F72697A65642070726F7669646572000000000000 PUSH0 DUP3 ADD MSTORE POP JUMP JUMPDEST PUSH0 PUSH2 0xBAD PUSH1 0x1A DUP4 PUSH2 0xADB JUMP JUMPDEST SWAP2 POP PUSH2 0xBB8 DUP3 PUSH2 0xB79 JUMP JUMPDEST PUSH1 0x20 DUP3 ADD SWAP1 POP SWAP2 SWAP1 POP JUMP JUMPDEST PUSH0 PUSH1 0x20 DUP3 ADD SWAP1 POP DUP2 DUP2 SUB PUSH0 DUP4 ADD MSTORE PUSH2 0xBDA DUP2 PUSH2 0xBA1 JUMP JUMPDEST SWAP1 POP SWAP2 SWAP1 POP JUMP JUMPDEST PUSH32 0x4E487B7100000000000000000000000000000000000000000000000000000000 PUSH0 MSTORE PUSH1 0x11 PUSH1 0x4 MSTORE PUSH1 0x24 PUSH0 REVERT JUMPDEST PUSH0 PUSH2 0xC18 DUP3 PUSH2 0x696 JUMP JUMPDEST SWAP2 POP PUSH2 0xC23 DUP4 PUSH2 0x696 JUMP JUMPDEST SWAP3 POP DUP3 DUP3 ADD SWAP1 POP DUP1 DUP3 GT ISZERO PUSH2 0xC3B JUMPI PUSH2 0xC3A PUSH2 0xBE1 JUMP JUMPDEST JUMPDEST SWAP3 SWAP2 POP POP JUMP JUMPDEST PUSH32 0x4E487B7100000000000000000000000000000000000000000000000000000000 PUSH0 MSTORE PUSH1 0x22 PUSH1 0x4 MSTORE PUSH1 0x24 PUSH0 REVERT JUMPDEST PUSH0 PUSH1 0x2 DUP3 DIV SWAP1 POP PUSH1 0x1 DUP3 AND DUP1 PUSH2 0xC85 JUMPI PUSH1 0x7F DUP3 AND SWAP2 POP JUMPDEST PUSH1 0x20 DUP3 LT DUP2 SUB PUSH2 0xC98 JUMPI PUSH2 0xC97 PUSH2 0xC41 JUMP JUMPDEST JUMPDEST POP SWAP2 SWAP1 POP JUMP JUMPDEST PUSH0 DUP2 SWAP1 POP DUP2 PUSH0 MSTORE PUSH1 0x20 PUSH0 KECCAK256 SWAP1 POP SWAP2 SWAP1 POP JUMP JUMPDEST PUSH0 PUSH1 0x20 PUSH1 0x1F DUP4 ADD DIV SWAP1 POP SWAP2 SWAP1 POP JUMP JUMPDEST PUSH0 DUP3 DUP3 SHL SWAP1 POP SWAP3 SWAP2 POP POP JUMP JUMPDEST PUSH0 PUSH1 0x8 DUP4 MUL PUSH2 0xCFA PUSH32 0xFFFFFFFFFFFFFFFFFFFFFFFFFFFFFFFFFFFFFFFFFFFFFFFFFFFFFFFFFFFFFFFF DUP3 PUSH2 0xCBF JUMP JUMPDEST PUSH2 0xD04 DUP7 DUP4 PUSH2 0xCBF JUMP JUMPDEST SWAP6 POP DUP1 NOT DUP5 AND SWAP4 POP DUP1 DUP7 AND DUP5 OR SWAP3 POP POP POP SWAP4 SWAP3 POP POP POP JUMP JUMPDEST PUSH0 DUP2 SWAP1 POP SWAP2 SWAP1 POP JUMP JUMPDEST PUSH0 PUSH2 0xD3F PUSH2 0xD3A PUSH2 0xD35 DUP5 PUSH2 0x696 JUMP JUMPDEST PUSH2 0xD1C JUMP JUMPDEST PUSH2 0x696 JUMP JUMPDEST SWAP1 POP SWAP2 SWAP1 POP JUMP JUMPDEST PUSH0 DUP2 SWAP1 POP SWAP2 SWAP1 POP JUMP JUMPDEST PUSH2 0xD58 DUP4 PUSH2 0xD25 JUMP JUMPDEST PUSH2 0xD6C PUSH2 0xD64 DUP3 PUSH2 0xD46 JUMP JUMPDEST DUP5 DUP5 SLOAD PUSH2 0xCCB JUMP JUMPDEST DUP3 SSTORE POP POP POP POP JUMP JUMPDEST PUSH0 SWAP1 JUMP JUMPDEST PUSH2 0xD80 PUSH2 0xD74 JUMP JUMPDEST PUSH2 0xD8B DUP2 DUP5 DUP5 PUSH2 0xD4F JUMP JUMPDEST POP POP POP JUMP JUMPDEST JUMPDEST DUP2 DUP2 LT ISZERO PUSH2 0xDAE JUMPI PUSH2 0xDA3 PUSH0 DUP3 PUSH2 0xD78 JUMP JUMPDEST PUSH1 0x1 DUP2 ADD SWAP1 POP PUSH2 0xD91 JUMP JUMPDEST POP POP JUMP JUMPDEST PUSH1 0x1F DUP3 GT ISZERO PUSH2 0xDF3 JUMPI PUSH2 0xDC4 DUP2 PUSH2 0xC9E JUMP JUMPDEST PUSH2 0xDCD DUP5 PUSH2 0xCB0 JUMP JUMPDEST DUP2 ADD PUSH1 0x20 DUP6 LT ISZERO PUSH2 0xDDC JUMPI DUP2 SWAP1 POP JUMPDEST PUSH2 0xDF0 PUSH2 0xDE8 DUP6 PUSH2 0xCB0 JUMP JUMPDEST DUP4 ADD DUP3 PUSH2 0xD90 JUMP JUMPDEST POP POP JUMPDEST POP POP POP JUMP JUMPDEST PUSH0 DUP3 DUP3 SHR SWAP1 POP SWAP3 SWAP2 POP POP JUMP JUMPDEST PUSH0 PUSH2 0xE13 PUSH0 NOT DUP5 PUSH1 0x8 MUL PUSH2 0xDF8 JUMP JUMPDEST NOT DUP1 DUP4 AND SWAP2 POP POP SWAP3 SWAP2 POP POP JUMP JUMPDEST PUSH0 PUSH2 0xE2B DUP4 DUP4 PUSH2 0xE04 JUMP JUMPDEST SWAP2 POP DUP3 PUSH1 0x2 MUL DUP3 OR SWAP1 POP SWAP3 SWAP2 POP POP JUMP JUMPDEST PUSH2 0xE44 DUP3 PUSH2 0x948 JUMP JUMPDEST PUSH8 0xFFFFFFFFFFFFFFFF DUP2 GT ISZERO PUSH2 0xE5D JUMPI PUSH2 0xE5C PUSH2 0x6E1 JUMP JUMPDEST JUMPDEST PUSH2 0xE67 DUP3 SLOAD PUSH2 0xC6E JUMP JUMPDEST PUSH2 0xE72 DUP3 DUP3 DUP6 PUSH2 0xDB2 JUMP JUMPDEST PUSH0 PUSH1 0x20 SWAP1 POP PUSH1 0x1F DUP4 GT PUSH1 0x1 DUP2 EQ PUSH2 0xEA3 JUMPI PUSH0 DUP5 ISZERO PUSH2 0xE91 JUMPI DUP3 DUP8 ADD MLOAD SWAP1 POP JUMPDEST PUSH2 0xE9B DUP6 DUP3 PUSH2 0xE20 JUMP JUMPDEST DUP7 SSTORE POP PUSH2 0xF02 JUMP JUMPDEST PUSH1 0x1F NOT DUP5 AND PUSH2 0xEB1 DUP7 PUSH2 0xC9E JUMP JUMPDEST PUSH0 JUMPDEST DUP3 DUP2 LT ISZERO PUSH2 0xED8 JUMPI DUP5 DUP10 ADD MLOAD DUP3 SSTORE PUSH1 0x1 DUP3 ADD SWAP2 POP PUSH1 0x20 DUP6 ADD SWAP5 POP PUSH1 0x20 DUP2 ADD SWAP1 POP PUSH2 0xEB3 JUMP JUMPDEST DUP7 DUP4 LT ISZERO PUSH2 0xEF5 JUMPI DUP5 DUP10 ADD MLOAD PUSH2 0xEF1 PUSH1 0x1F DUP10 AND DUP3 PUSH2 0xE04 JUMP JUMPDEST DUP4 SSTORE POP JUMPDEST PUSH1 0x1 PUSH1 0x2 DUP9 MUL ADD DUP9 SSTORE POP POP POP JUMPDEST POP POP POP POP POP POP JUMP INVALID LOG2 PUSH5 0x6970667358 0x22 SLT KECCAK256 SHR 0xC0 0xE7 0xC6 CALLDATALOAD DUP9 PUSH10 0x8A2AAD4711AFDC828760 0xB0 0xAB PUSH18 0x39FBC7685CCAB6DE0F8EDC4F64736F6C6343 STOP ADDMOD BYTE STOP CALLER ",
[truncated: 14,332 more chars]
