# Supplementary material for: Blockchain enabled policy-based access control mechanism to restrict unauthorized access to electronic health records
Source: PeerJ Comput Sci. 2025 Jan 23;11:e2647. doi: 10.7717/peerj-cs.2647 (PMC11784709; doi:10.7717/peerj-cs.2647)
Supplement: Supplemental Information 1 [file peerj-cs-11-2647-s001.zip › artifacts/Tickets_metadata.json]

{
	"compiler": {
		"version": "0.8.26+commit.8a97fa7a"
	},
	"language": "Solidity",
	"output": {
		"abi": [
			{
				"inputs": [],
				"stateMutability": "nonpayable",
				"type": "constructor"
			},
			{
				"inputs": [
					{
						"internalType": "uint256",
						"name": "_index",
						"type": "uint256"
					}
				],
				"name": "buyTicket",
				"outputs": [],
				"stateMutability": "payable",
				"type": "function"
			},
			{
				"inputs": [],
				"name": "owner",
				"outputs": [
					{
						"internalType": "address",
						"name": "",
						"type": "address"
					}
				],
				"stateMutability": "view",
				"type": "function"
			},
			{
				"inputs": [
					{
						"internalType": "uint256",
						"name": "",
						"type": "uint256"
					}
				],
				"name": "tickets",
				"outputs": [
					{
						"internalType": "uint256",
						"name": "price",
						"type": "uint256"
					},
					{
						"internalType": "address",
						"name": "owner",
						"type": "address"
					}
				],
				"stateMutability": "view",
				"type": "function"
			}
		],
		"devdoc": {
			"kind": "dev",
			"methods": {},
			"version": 1
		},
		"userdoc": {
			"kind": "user",
			"methods": {},
			"version": 1
		}
	},
	"settings": {
		"compilationTarget": {
			"nadeem.sol": "Tickets"
		},
		"evmVersion": "cancun",
		"libraries": {},
		"metadata": {
			"bytecodeHash": "ipfs"
		},
		"optimizer": {
			"enabled": false,
			"runs": 200
		},
		"remappings": []
	},
	"sources": {
		"nadeem.sol": {
			"keccak256": "0x47ac2f107dafca3ceb66b5a6390946a72878b1b79d073a85a3c098362a0b168e",
			"license": "MIT",
			"urls": [
				"bzz-raw://182956ae93bb51891e4b2238e26109dc8f332c476c8a618cac8f0d70a3c5b19c",
				"dweb:/ipfs/QmUaU3mHr5kMKvRqVjhS9xvBE5WVhu2eCYgsiqyx4BAuSf"
			]
		}
	},
	"version": 1
}
