# Supplementary material for: Blockchain enabled policy-based access control mechanism to restrict unauthorized access to electronic health records
Source: PeerJ Comput Sci. 2025 Jan 23;11:e2647. doi: 10.7717/peerj-cs.2647 (PMC11784709; doi:10.7717/peerj-cs.2647)
Supplement: Supplemental Information 1 [file peerj-cs-11-2647-s001.zip › artifacts/Tickets.json]

{
	"deploy": {
		"VM:-": {
			"linkReferences": {},
			"autoDeployLib": true
		},
		"main:1": {
			"linkReferences": {},
			"autoDeployLib": true
		},
		"ropsten:3": {
			"linkReferences": {},
			"autoDeployLib": true
		},
		"rinkeby:4": {
			"linkReferences": {},
			"autoDeployLib": true
		},
		"kovan:42": {
			"linkReferences": {},
			"autoDeployLib": true
		},
		"goerli:5": {
			"linkReferences": {},
			"autoDeployLib": true
		},
		"Custom": {
			"linkReferences": {},
			"autoDeployLib": true
		}
	},
	"data": {
		"bytecode": {
			"functionDebugData": {
				"@_51": {
					"entryPoint": null,
					"id": 51,
					"parameterSlots": 0,
					"returnSlots": 0
				},
				"panic_error_0x32": {
					"entryPoint": 237,
					"id": null,
					"parameterSlots": 0,
					"returnSlots": 0
				}
			},
			"generatedSources": [
				{
					"ast": {
						"nativeSrc": "0:190:1",
						"nodeType": "YulBlock",
						"src": "0:190:1",
						"statements": [
							{
								"body": {
									"nativeSrc": "35:152:1",
									"nodeType": "YulBlock",
									"src": "35:152:1",
									"statements": [
										{
											"expression": {
												"arguments": [
													{
														"kind": "number",
														"nativeSrc": "52:1:1",
														"nodeType": "YulLiteral",
														"src": "52:1:1",
														"type": "",
														"value": "0"
													},
													{
														"kind": "number",
														"nativeSrc": "55:77:1",
														"nodeType": "YulLiteral",
														"src": "55:77:1",
														"type": "",
														"value": "35408467139433450592217433187231851964531694900788300625387963629091585785856"
													}
												],
												"functionName": {
													"name": "mstore",
													"nativeSrc": "45:6:1",
													"nodeType": "YulIdentifier",
													"src": "45:6:1"
												},
												"nativeSrc": "45:88:1",
												"nodeType": "YulFunctionCall",
												"src": "45:88:1"
											},
											"nativeSrc": "45:88:1",
											"nodeType": "YulExpressionStatement",
											"src": "45:88:1"
										},
										{
											"expression": {
												"arguments": [
													{
														"kind": "number",
														"nativeSrc": "149:1:1",
														"nodeType": "YulLiteral",
														"src": "149:1:1",
														"type": "",
														"value": "4"
													},
													{
														"kind": "number",
														"nativeSrc": "152:4:1",
														"nodeType": "YulLiteral",
														"src": "152:4:1",
														"type": "",
														"value": "0x32"
													}
												],
												"functionName": {
													"name": "mstore",
													"nativeSrc": "142:6:1",
													"nodeType": "YulIdentifier",
													"src": "142:6:1"
												},
												"nativeSrc": "142:15:1",
												"nodeType": "YulFunctionCall",
												"src": "142:15:1"
											},
											"nativeSrc": "142:15:1",
											"nodeType": "YulExpressionStatement",
											"src": "142:15:1"
										},
										{
											"expression": {
												"arguments": [
													{
														"kind": "number",
														"nativeSrc": "173:1:1",
														"nodeType": "YulLiteral",
														"src": "173:1:1",
														"type": "",
														"value": "0"
													},
													{
														"kind": "number",
														"nativeSrc": "176:4:1",
														"nodeType": "YulLiteral",
														"src": "176:4:1",
														"type": "",
														"value": "0x24"
													}
												],
												"functionName": {
													"name": "revert",
													"nativeSrc": "166:6:1",
													"nodeType": "YulIdentifier",
													"src": "166:6:1"
												},
												"nativeSrc": "166:15:1",
												"nodeType": "YulFunctionCall",
												"src": "166:15:1"
											},
											"nativeSrc": "166:15:1",
											"nodeType": "YulExpressionStatement",
											"src": "166:15:1"
										}
									]
								},
								"name": "panic_error_0x32",
								"nativeSrc": "7:180:1",
								"nodeType": "YulFunctionDefinition",
								"src": "7:180:1"
							}
						]
					},
					"contents": "{\n\n    function panic_error_0x32() {\n        mstore(0, 35408467139433450592217433187231851964531694900788300625387963629091585785856)\n        mstore(4, 0x32)\n        revert(0, 0x24)\n    }\n\n}\n",
					"id": 1,
					"language": "Yul",
					"name": "#utility.yul"
				}
			],
			"linkReferences": {},
			"object": "6080604052335f806101000a81548173ffffffffffffffffffffffffffffffffffffffff021916908373ffffffffffffffffffffffffffffffffffffffff16021790555034801561004e575f80fd5b505f5b600a8110156100e75767016345785d8a0000600182600a8110610077576100766100ed565b5b600202015f01819055505f600182600a8110610096576100956100ed565b5b600202016001015f6101000a81548173ffffffffffffffffffffffffffffffffffffffff021916908373ffffffffffffffffffffffffffffffffffffffff1602179055508080600101915050610051565b5061011a565b7f4e487b71000000000000000000000000000000000000000000000000000000005f52603260045260245ffd5b610562806101275f395ff3fe608060405260043610610033575f3560e01c806350b447121461003757806367dd74ca146100745780638da5cb5b14610090575b5f80fd5b348015610042575f80fd5b5061005d600480360381019061005891906102fe565b6100ba565b60405161006b929190610377565b60405180910390f35b61008e600480360381019061008991906102fe565b610100565b005b34801561009b575f80fd5b506100a46102a4565b6040516100b1919061039e565b60405180910390f35b600181600a81106100c9575f80fd5b600202015f91509050805f015490806001015f9054906101000a900473ffffffffffffffffffffffffffffffffffffffff16905082565b600a8110610143576040517f08c379a000000000000000000000000000000000000000000000000000000000815260040161013a90610411565b60405180910390fd5b5f73ffffffffffffffffffffffffffffffffffffffff16600182600a811061016e5761016d61042f565b5b600202016001015f9054906101000a900473ffffffffffffffffffffffffffffffffffffffff1673ffffffffffffffffffffffffffffffffffffffff16146101eb576040517f08c379a00000000000000000000000000000000000000000000000000000000081526004016101e2906104a6565b60405180910390fd5b600181600a81106101ff576101fe61042f565b5b600202015f0154341015610248576040517f08c379a000000000000000000000000000000000000000000000000000000000815260040161023f9061050e565b60405180910390fd5b33600182600a811061025d5761025c61042f565b5b600202016001015f6101000a81548173ffffffffffffffffffffffffffffffffffffffff021916908373ffffffffffffffffffffffffffffffffffffffff16021790555050565b5f8054906101000a900473ffffffffffffffffffffffffffffffffffffffff1681565b5f80fd5b5f819050919050565b6102dd816102cb565b81146102e7575f80fd5b50565b5f813590506102f8816102d4565b92915050565b5f60208284031215610313576103126102c7565b5b5f610320848285016102ea565b91505092915050565b610332816102cb565b82525050565b5f73ffffffffffffffffffffffffffffffffffffffff82169050919050565b5f61036182610338565b9050919050565b61037181610357565b82525050565b5f60408201905061038a5f830185610329565b6103976020830184610368565b9392505050565b5f6020820190506103b15f830184610368565b92915050565b5f82825260208201905092915050565b7f496e76616c6964207469636b657420696e6465780000000000000000000000005f82015250565b5f6103fb6014836103b7565b9150610406826103c7565b602082019050919050565b5f6020820190508181035f830152610428816103ef565b9050919050565b7f4e487b71000000000000000000000000000000000000000000000000000000005f52603260045260245ffd5b7f5469636b657420616c7265616479206f776e65640000000000000000000000005f82015250565b5f6104906014836103b7565b915061049b8261045c565b602082019050919050565b5f6020820190508181035f8301526104bd81610484565b9050919050565b7f496e73756666696369656e742066756e647300000000000000000000000000005f82015250565b5f6104f86012836103b7565b9150610503826104c4565b602082019050919050565b5f6020820190508181035f830152610525816104ec565b905091905056fea26469706673582212200c0c78dc00d3c717eff50a6bd2b6a868a13ac3c76884333d897b44fcfd142e0664736f6c634300081a0033",
			"opcodes": "PUSH1 0x80 PUSH1 0x40 MSTORE CALLER PUSH0 DUP1 PUSH2 0x100 EXP DUP2 SLOAD DUP2 PUSH20 0xFFFFFFFFFFFFFFFFFFFFFFFFFFFFFFFFFFFFFFFF MUL NOT AND SWAP1 DUP4 PUSH20 0xFFFFFFFFFFFFFFFFFFFFFFFFFFFFFFFFFFFFFFFF AND MUL OR SWAP1 SSTORE POP CALLVALUE DUP1 ISZERO PUSH2 0x4E JUMPI PUSH0 DUP1 REVERT JUMPDEST POP PUSH0 JUMPDEST PUSH1 0xA DUP2 LT ISZERO PUSH2 0xE7 JUMPI PUSH8 0x16345785D8A0000 PUSH1 0x1 DUP3 PUSH1 0xA DUP2 LT PUSH2 0x77 JUMPI PUSH2 0x76 PUSH2 0xED JUMP JUMPDEST JUMPDEST PUSH1 0x2 MUL ADD PUSH0 ADD DUP2 SWAP1 SSTORE POP PUSH0 PUSH1 0x1 DUP3 PUSH1 0xA DUP2 LT PUSH2 0x96 JUMPI PUSH2 0x95 PUSH2 0xED JUMP JUMPDEST JUMPDEST PUSH1 0x2 MUL ADD PUSH1 0x1 ADD PUSH0 PUSH2 0x100 EXP DUP2 SLOAD DUP2 PUSH20 0xFFFFFFFFFFFFFFFFFFFFFFFFFFFFFFFFFFFFFFFF MUL NOT AND SWAP1 DUP4 PUSH20 0xFFFFFFFFFFFFFFFFFFFFFFFFFFFFFFFFFFFFFFFF AND MUL OR SWAP1 SSTORE POP DUP1 DUP1 PUSH1 0x1 ADD SWAP2 POP POP PUSH2 0x51 JUMP JUMPDEST POP PUSH2 0x11A JUMP JUMPDEST PUSH32 0x4E487B7100000000000000000000000000000000000000000000000000000000 PUSH0 MSTORE PUSH1 0x32 PUSH1 0x4 MSTORE PUSH1 0x24 PUSH0 REVERT JUMPDEST PUSH2 0x562 DUP1 PUSH2 0x127 PUSH0 CODECOPY PUSH0 RETURN INVALID PUSH1 0x80 PUSH1 0x40 MSTORE PUSH1 0x4 CALLDATASIZE LT PUSH2 0x33 JUMPI PUSH0 CALLDATALOAD PUSH1 0xE0 SHR DUP1 PUSH4 0x50B44712 EQ PUSH2 0x37 JUMPI DUP1 PUSH4 0x67DD74CA EQ PUSH2 0x74 JUMPI DUP1 PUSH4 0x8DA5CB5B EQ PUSH2 0x90 JUMPI JUMPDEST PUSH0 DUP1 REVERT JUMPDEST CALLVALUE DUP1 ISZERO PUSH2 0x42 JUMPI PUSH0 DUP1 REVERT JUMPDEST POP PUSH2 0x5D PUSH1 0x4 DUP1 CALLDATASIZE SUB DUP2 ADD SWAP1 PUSH2 0x58 SWAP2 SWAP1 PUSH2 0x2FE JUMP JUMPDEST PUSH2 0xBA JUMP JUMPDEST PUSH1 0x40 MLOAD PUSH2 0x6B SWAP3 SWAP2 SWAP1 PUSH2 0x377 JUMP JUMPDEST PUSH1 0x40 MLOAD DUP1 SWAP2 SUB SWAP1 RETURN JUMPDEST PUSH2 0x8E PUSH1 0x4 DUP1 CALLDATASIZE SUB DUP2 ADD SWAP1 PUSH2 0x89 SWAP2 SWAP1 PUSH2 0x2FE JUMP JUMPDEST PUSH2 0x100 JUMP JUMPDEST STOP JUMPDEST CALLVALUE DUP1 ISZERO PUSH2 0x9B JUMPI PUSH0 DUP1 REVERT JUMPDEST POP PUSH2 0xA4 PUSH2 0x2A4 JUMP JUMPDEST PUSH1 0x40 MLOAD PUSH2 0xB1 SWAP2 SWAP1 PUSH2 0x39E JUMP JUMPDEST PUSH1 0x40 MLOAD DUP1 SWAP2 SUB SWAP1 RETURN JUMPDEST PUSH1 0x1 DUP2 PUSH1 0xA DUP2 LT PUSH2 0xC9 JUMPI PUSH0 DUP1 REVERT JUMPDEST PUSH1 0x2 MUL ADD PUSH0 SWAP2 POP SWAP1 POP DUP1 PUSH0 ADD SLOAD SWAP1 DUP1 PUSH1 0x1 ADD PUSH0 SWAP1 SLOAD SWAP1 PUSH2 0x100 EXP SWAP1 DIV PUSH20 0xFFFFFFFFFFFFFFFFFFFFFFFFFFFFFFFFFFFFFFFF AND SWAP1 POP DUP3 JUMP JUMPDEST PUSH1 0xA DUP2 LT PUSH2 0x143 JUMPI PUSH1 0x40 MLOAD PUSH32 0x8C379A000000000000000000000000000000000000000000000000000000000 DUP2 MSTORE PUSH1 0x4 ADD PUSH2 0x13A SWAP1 PUSH2 0x411 JUMP JUMPDEST PUSH1 0x40 MLOAD DUP1 SWAP2 SUB SWAP1 REVERT JUMPDEST PUSH0 PUSH20 0xFFFFFFFFFFFFFFFFFFFFFFFFFFFFFFFFFFFFFFFF AND PUSH1 0x1 DUP3 PUSH1 0xA DUP2 LT PUSH2 0x16E JUMPI PUSH2 0x16D PUSH2 0x42F JUMP JUMPDEST JUMPDEST PUSH1 0x2 MUL ADD PUSH1 0x1 ADD PUSH0 SWAP1 SLOAD SWAP1 PUSH2 0x100 EXP SWAP1 DIV PUSH20 0xFFFFFFFFFFFFFFFFFFFFFFFFFFFFFFFFFFFFFFFF AND PUSH20 0xFFFFFFFFFFFFFFFFFFFFFFFFFFFFFFFFFFFFFFFF AND EQ PUSH2 0x1EB JUMPI PUSH1 0x40 MLOAD PUSH32 0x8C379A000000000000000000000000000000000000000000000000000000000 DUP2 MSTORE PUSH1 0x4 ADD PUSH2 0x1E2 SWAP1 PUSH2 0x4A6 JUMP JUMPDEST PUSH1 0x40 MLOAD DUP1 SWAP2 SUB SWAP1 REVERT JUMPDEST PUSH1 0x1 DUP2 PUSH1 0xA DUP2 LT PUSH2 0x1FF JUMPI PUSH2 0x1FE PUSH2 0x42F JUMP JUMPDEST JUMPDEST PUSH1 0x2 MUL ADD PUSH0 ADD SLOAD CALLVALUE LT ISZERO PUSH2 0x248 JUMPI PUSH1 0x40 MLOAD PUSH32 0x8C379A000000000000000000000000000000000000000000000000000000000 DUP2 MSTORE PUSH1 0x4 ADD PUSH2 0x23F SWAP1 PUSH2 0x50E JUMP JUMPDEST PUSH1 0x40 MLOAD DUP1 SWAP2 SUB SWAP1 REVERT JUMPDEST CALLER PUSH1 0x1 DUP3 PUSH1 0xA DUP2 LT PUSH2 0x25D JUMPI PUSH2 0x25C PUSH2 0x42F JUMP JUMPDEST JUMPDEST PUSH1 0x2 MUL ADD PUSH1 0x1 ADD PUSH0 PUSH2 0x100 EXP DUP2 SLOAD DUP2 PUSH20 0xFFFFFFFFFFFFFFFFFFFFFFFFFFFFFFFFFFFFFFFF MUL NOT AND SWAP1 DUP4 PUSH20 0xFFFFFFFFFFFFFFFFFFFFFFFFFFFFFFFFFFFFFFFF AND MUL OR SWAP1 SSTORE POP POP JUMP JUMPDEST PUSH0 DUP1 SLOAD SWAP1 PUSH2 0x100 EXP SWAP1 DIV PUSH20 0xFFFFFFFFFFFFFFFFFFFFFFFFFFFFFFFFFFFFFFFF AND DUP2 JUMP JUMPDEST PUSH0 DUP1 REVERT JUMPDEST PUSH0 DUP2 SWAP1 POP SWAP2 SWAP1 POP JUMP JUMPDEST PUSH2 0x2DD DUP2 PUSH2 0x2CB JUMP JUMPDEST DUP2 EQ PUSH2 0x2E7 JUMPI PUSH0 DUP1 REVERT JUMPDEST POP JUMP JUMPDEST PUSH0 DUP2 CALLDATALOAD SWAP1 POP PUSH2 0x2F8 DUP2 PUSH2 0x2D4 JUMP JUMPDEST SWAP3 SWAP2 POP POP JUMP JUMPDEST PUSH0 PUSH1 0x20 DUP3 DUP5 SUB SLT ISZERO PUSH2 0x313 JUMPI PUSH2 0x312 PUSH2 0x2C7 JUMP JUMPDEST JUMPDEST PUSH0 PUSH2 0x320 DUP5 DUP3 DUP6 ADD PUSH2 0x2EA JUMP JUMPDEST SWAP2 POP POP SWAP3 SWAP2 POP POP JUMP JUMPDEST PUSH2 0x332 DUP2 PUSH2 0x2CB JUMP JUMPDEST DUP3 MSTORE POP POP JUMP JUMPDEST PUSH0 PUSH20 0xFFFFFFFFFFFFFFFFFFFFFFFFFFFFFFFFFFFFFFFF DUP3 AND SWAP1 POP SWAP2 SWAP1 POP JUMP JUMPDEST PUSH0 PUSH2 0x361 DUP3 PUSH2 0x338 JUMP JUMPDEST SWAP1 POP SWAP2 SWAP1 POP JUMP JUMPDEST PUSH2 0x371 DUP2 PUSH2 0x357 JUMP JUMPDEST DUP3 MSTORE POP POP JUMP JUMPDEST PUSH0 PUSH1 0x40 DUP3 ADD SWAP1 POP PUSH2 0x38A PUSH0 DUP4 ADD DUP6 PUSH2 0x329 JUMP JUMPDEST PUSH2 0x397 PUSH1 0x20 DUP4 ADD DUP5 PUSH2 0x368 JUMP JUMPDEST SWAP4 SWAP3 POP POP POP JUMP JUMPDEST PUSH0 PUSH1 0x20 DUP3 ADD SWAP1 POP PUSH2 0x3B1 PUSH0 DUP4 ADD DUP5 PUSH2 0x368 JUMP JUMPDEST SWAP3 SWAP2 POP POP JUMP JUMPDEST PUSH0 DUP3 DUP3 MSTORE PUSH1 0x20 DUP3 ADD SWAP1 POP SWAP3 SWAP2 POP POP JUMP JUMPDEST PUSH32 0x496E76616C6964207469636B657420696E646578000000000000000000000000 PUSH0 DUP3 ADD MSTORE POP JUMP JUMPDEST PUSH0 PUSH2 0x3FB PUSH1 0x14 DUP4 PUSH2 0x3B7 JUMP JUMPDEST SWAP2 POP PUSH2 0x406 DUP3 PUSH2 0x3C7 JUMP JUMPDEST PUSH1 0x20 DUP3 ADD SWAP1 POP SWAP2 SWAP1 POP JUMP JUMPDEST PUSH0 PUSH1 0x20 DUP3 ADD SWAP1 POP DUP2 DUP2 SUB PUSH0 DUP4 ADD MSTORE PUSH2 0x428 DUP2 PUSH2 0x3EF JUMP JUMPDEST SWAP1 POP SWAP2 SWAP1 POP JUMP JUMPDEST PUSH32 0x4E487B7100000000000000000000000000000000000000000000000000000000 PUSH0 MSTORE PUSH1 0x32 PUSH1 0x4 MSTORE PUSH1 0x24 PUSH0 REVERT JUMPDEST PUSH32 0x5469636B657420616C7265616479206F776E6564000000000000000000000000 PUSH0 DUP3 ADD MSTORE POP JUMP JUMPDEST PUSH0 PUSH2 0x490 PUSH1 0x14 DUP4 PUSH2 0x3B7 JUMP JUMPDEST SWAP2 POP PUSH2 0x49B DUP3 PUSH2 0x45C JUMP JUMPDEST PUSH1 0x20 DUP3 ADD SWAP1 POP SWAP2 SWAP1 POP JUMP JUMPDEST PUSH0 PUSH1 0x20 DUP3 ADD SWAP1 POP DUP2 DUP2 SUB PUSH0 DUP4 ADD MSTORE PUSH2 0x4BD DUP2 PUSH2 0x484 JUMP JUMPDEST SWAP1 POP SWAP2 SWAP1 POP JUMP JUMPDEST PUSH32 0x496E73756666696369656E742066756E64730000000000000000000000000000 PUSH0 DUP3 ADD MSTORE POP JUMP JUMPDEST PUSH0 PUSH2 0x4F8 PUSH1 0x12 DUP4 PUSH2 0x3B7 JUMP JUMPDEST SWAP2 POP PUSH2 0x503 DUP3 PUSH2 0x4C4 JUMP JUMPDEST PUSH1 0x20 DUP3 ADD SWAP1 POP SWAP2 SWAP1 POP JUMP JUMPDEST PUSH0 PUSH1 0x20 DUP3 ADD SWAP1 POP DUP2 DUP2 SUB PUSH0 DUP4 ADD MSTORE PUSH2 0x525 DUP2 PUSH2 0x4EC JUMP JUMPDEST SWAP1 POP SWAP2 SWAP1 POP JUMP INVALID LOG2 PUSH5 0x6970667358 0x22 SLT KECCAK256 0xC 0xC PUSH25 0xDC00D3C717EFF50A6BD2B6A868A13AC3C76884333D897B44FC REVERT EQ 0x2E MOD PUSH5 0x736F6C6343 STOP ADDMOD BYTE STOP CALLER ",
			"sourceMap": "109:1097:0:-:0;;;156:10;133:33;;;;;;;;;;;;;;;;;;;;406:329;;;;;;;;;;436:9;431:297;102:2;451:1;:17;431:297;;;583:4;564:7;572:1;564:10;;;;;;;:::i;:::-;;;;;:16;;:23;;;;675:1;648:7;656:1;648:10;;;;;;;:::i;:::-;;;;;:16;;;:29;;;;;;;;;;;;;;;;;;470:3;;;;;;;431:297;;;;109:1097;;7:180:1;55:77;52:1;45:88;152:4;149:1;142:15;176:4;173:1;166:15;109:1097:0;;;;;;;"
		},
		"deployedBytecode": {
			"functionDebugData": {
				"@buyTicket_96": {
					"entryPoint": 256,
					"id": 96,
					"parameterSlots": 1,
					"returnSlots": 0
				},
				"@owner_8": {
					"entryPoint": 676,
					"id": 8,
					"parameterSlots": 0,
					"returnSlots": 0
				},
				"@tickets_18": {
					"entryPoint": 186,
					"id": 18,
					"parameterSlots": 0,
					"returnSlots": 0
				},
				"abi_decode_t_uint256": {
					"entryPoint": 746,
					"id": null,
					"parameterSlots": 2,
					"returnSlots": 1
				},
				"abi_decode_tuple_t_uint256": {
					"entryPoint": 766,
					"id": null,
					"parameterSlots": 2,
					"returnSlots": 1
				},
				"abi_encode_t_address_to_t_address_fromStack": {
					"entryPoint": 872,
					"id": null,
					"parameterSlots": 2,
					"returnSlots": 0
				},
				"abi_encode_t_stringliteral_63452317cb6d597bef833f023ed2962a84dbd24c571e27629ed1e3056d6cfd8d_to_t_string_memory_ptr_fromStack": {
					"entryPoint": 1260,
					"id": null,
					"parameterSlots": 1,
					"returnSlots": 1
				},
				"abi_encode_t_stringliteral_6a0f8b7389e3d24c23598c54b4466645710fa5fdb19e87b94b17aa49461ec546_to_t_string_memory_ptr_fromStack": {
					"entryPoint": 1156,
					"id": null,
					"parameterSlots": 1,
					"returnSlots": 1
				},
				"abi_encode_t_stringliteral_b785bbf85b892299b33c73a9114dddc3949a3dd372477a16d48ccf0adc7cd864_to_t_string_memory_ptr_fromStack": {
					"entryPoint": 1007,
					"id": null,
					"parameterSlots": 1,
					"returnSlots": 1
				},
				"abi_encode_t_uint256_to_t_uint256_fromStack": {
					"entryPoint": 809,
					"id": null,
					"parameterSlots": 2,
					"returnSlots": 0
				},
				"abi_encode_tuple_t_address__to_t_address__fromStack_reversed": {
					"entryPoint": 926,
					"id": null,
					"parameterSlots": 2,
					"returnSlots": 1
				},
				"abi_encode_tuple_t_stringliteral_63452317cb6d597bef833f023ed2962a84dbd24c571e27629ed1e3056d6cfd8d__to_t_string_memory_ptr__fromStack_reversed": {
					"entryPoint": 1294,
					"id": null,
					"parameterSlots": 1,
					"returnSlots": 1
				},
				"abi_encode_tuple_t_stringliteral_6a0f8b7389e3d24c23598c54b4466645710fa5fdb19e87b94b17aa49461ec546__to_t_string_memory_ptr__fromStack_reversed": {
					"entryPoint": 1190,
					"id": null,
					"parameterSlots": 1,
					"returnSlots": 1
				},
				"abi_encode_tuple_t_stringliteral_b785bbf85b892299b33c73a9114dddc3949a3dd372477a16d48ccf0adc7cd864__to_t_string_memory_ptr__fromStack_reversed": {
					"entryPoint": 1041,
					"id": null,
					"parameterSlots": 1,
					"returnSlots": 1
				},
				"abi_encode_tuple_t_uint256_t_address__to_t_uint256_t_address__fromStack_reversed": {
					"entryPoint": 887,
					"id": null,
					"parameterSlots": 3,
					"returnSlots": 1
				},
				"allocate_unbounded": {
					"entryPoint": null,
					"id": null,
					"parameterSlots": 0,
					"returnSlots": 1
				},
				"array_storeLengthForEncoding_t_string_memory_ptr_fromStack": {
					"entryPoint": 951,
					"id": null,
					"parameterSlots": 2,
					"returnSlots": 1
				},
				"cleanup_t_address": {
					"entryPoint": 855,
					"id": null,
					"parameterSlots": 1,
					"returnSlots": 1
				},
				"cleanup_t_uint160": {
					"entryPoint": 824,
					"id": null,
					"parameterSlots": 1,
					"returnSlots": 1
				},
				"cleanup_t_uint256": {
					"entryPoint": 715,
					"id": null,
					"parameterSlots": 1,
					"returnSlots": 1
				},
				"panic_error_0x32": {
					"entryPoint": 1071,
					"id": null,
					"parameterSlots": 0,
					"returnSlots": 0
				},
				"revert_error_c1322bf8034eace5e0b5c7295db60986aa89aae5e0ea0873e4689e076861a5db": {
					"entryPoint": null,
					"id": null,
					"parameterSlots": 0,
					"returnSlots": 0
				},
				"revert_error_dbdddcbe895c83990c08b3492a0e83918d802a52331272ac6fdb6a7c4aea3b1b": {
					"entryPoint": 711,
					"id": null,
					"parameterSlots": 0,
					"returnSlots": 0
				},
				"store_literal_in_memory_63452317cb6d597bef833f023ed2962a84dbd24c571e27629ed1e3056d6cfd8d": {
					"entryPoint": 1220,
					"id": null,
					"parameterSlots": 1,
					"returnSlots": 0
				},
				"store_literal_in_memory_6a0f8b7389e3d24c23598c54b4466645710fa5fdb19e87b94b17aa49461ec546": {
					"entryPoint": 1116,
					"id": null,
					"parameterSlots": 1,
					"returnSlots": 0
				},
				"store_literal_in_memory_b785bbf85b892299b33c73a9114dddc3949a3dd372477a16d48ccf0adc7cd864": {
					"entryPoint": 967,
					"id": null,
					"parameterSlots": 1,
					"returnSlots": 0
				},
				"validator_revert_t_uint256": {
					"entryPoint": 724,
					"id": null,
					"parameterSlots": 1,
					"returnSlots": 0
				}
			},
			"generatedSources": [
				{
					"ast": {
						"nativeSrc": "0:5348:1",
						"nodeType": "YulBlock",
						"src": "0:5348:1",
						"statements": [
							{
								"body": {
									"nativeSrc": "47:35:1",
									"nodeType": "YulBlock",
									"src": "47:35:1",
									"statements": [
										{
											"nativeSrc": "57:19:1",
											"nodeType": "YulAssignment",
											"src": "57:19:1",
											"value": {
												"arguments": [
													{
														"kind": "number",
														"nativeSrc": "73:2:1",
														"nodeType": "YulLiteral",
														"src": "73:2:1",
														"type": "",
														"value": "64"
													}
												],
												"functionName": {
													"name": "mload",
													"nativeSrc": "67:5:1",
													"nodeType": "YulIdentifier",
													"src": "67:5:1"
												},
												"nativeSrc": "67:9:1",
												"nodeType": "YulFunctionCall",
												"src": "67:9:1"
											},
											"variableNames": [
												{
													"name": "memPtr",
													"nativeSrc": "57:6:1",
													"nodeType": "YulIdentifier",
													"src": "57:6:1"
												}
											]
										}
									]
								},
								"name": "allocate_unbounded",
								"nativeSrc": "7:75:1",
								"nodeType": "YulFunctionDefinition",
								"returnVariables": [
									{
										"name": "memPtr",
										"nativeSrc": "40:6:1",
										"nodeType": "YulTypedName",
										"src": "40:6:1",
										"type": ""
									}
								],
								"src": "7:75:1"
							},
							{
								"body": {
									"nativeSrc": "177:28:1",
									"nodeType": "YulBlock",
									"src": "177:28:1",
									"statements": [
										{
											"expression": {
												"arguments": [
													{
														"kind": "number",
														"nativeSrc": "194:1:1",
														"nodeType": "YulLiteral",
														"src": "194:1:1",
														"type": "",
														"value": "0"
													},
													{
														"kind": "number",
														"nativeSrc": "197:1:1",
														"nodeType": "YulLiteral",
														"src": "197:1:1",
														"type": "",
														"value": "0"
													}
												],
												"functionName": {
													"name": "revert",
													"nativeSrc": "187:6:1",
													"nodeType": "YulIdentifier",
													"src": "187:6:1"
												},
												"nativeSrc": "187:12:1",
												"nodeType": "YulFunctionCall",
												"src": "187:12:1"
											},
											"nativeSrc": "187:12:1",
											"nodeType": "YulExpressionStatement",
											"src": "187:12:1"
										}
									]
								},
								"name": "revert_error_dbdddcbe895c83990c08b3492a0e83918d802a52331272ac6fdb6a7c4aea3b1b",
								"nativeSrc": "88:117:1",
								"nodeType": "YulFunctionDefinition",
								"src": "88:117:1"
							},
							{
								"body": {
									"nativeSrc": "300:28:1",
									"nodeType": "YulBlock",
									"src": "300:28:1",
									"statements": [
										{
											"expression": {
												"arguments": [
													{
														"kind": "number",
														"nativeSrc": "317:1:1",
														"nodeType": "YulLiteral",
														"src": "317:1:1",
														"type": "",
														"value": "0"
													},
													{
														"kind": "number",
														"nativeSrc": "320:1:1",
														"nodeType": "YulLiteral",
														"src": "320:1:1",
														"type": "",
														"value": "0"
													}
												],
												"functionName": {
													"name": "revert",
													"nativeSrc": "310:6:1",
													"nodeType": "YulIdentifier",
													"src": "310:6:1"
												},
												"nativeSrc": "310:12:1",
												"nodeType": "YulFunctionCall",
												"src": "310:12:1"
											},
											"nativeSrc": "310:12:1",
											"nodeType": "YulExpressionStatement",
											"src": "310:12:1"
										}
									]
								},
								"name": "revert_error_c1322bf8034eace5e0b5c7295db60986aa89aae5e0ea0873e4689e076861a5db",
								"nativeSrc": "211:117:1",
								"nodeType": "YulFunctionDefinition",
								"src": "211:117:1"
							},
							{
								"body": {
									"nativeSrc": "379:32:1",
									"nodeType": "YulBlock",
									"src": "379:32:1",
									"statements": [
										{
											"nativeSrc": "389:16:1",
											"nodeType": "YulAssignment",
											"src": "389:16:1",
											"value": {
												"name": "value",
												"nativeSrc": "400:5:1",
												"nodeType": "YulIdentifier",
												"src": "400:5:1"
											},
											"variableNames": [
												{
													"name": "cleaned",
													"nativeSrc": "389:7:1",
													"nodeType": "YulIdentifier",
													"src": "389:7:1"
												}
											]
										}
									]
								},
								"name": "cleanup_t_uint256",
								"nativeSrc": "334:77:1",
								"nodeType": "YulFunctionDefinition",
								"parameters": [
									{
										"name": "value",
										"nativeSrc": "361:5:1",
										"nodeType": "YulTypedName",
										"src": "361:5:1",
										"type": ""
									}
								],
								"returnVariables": [
									{
										"name": "cleaned",
										"nativeSrc": "371:7:1",
										"nodeType": "YulTypedName",
										"src": "371:7:1",
										"type": ""
									}
								],
								"src": "334:77:1"
							},
							{
								"body": {
									"nativeSrc": "460:79:1",
									"nodeType": "YulBlock",
									"src": "460:79:1",
									"statements": [
										{
											"body": {
												"nativeSrc": "517:16:1",
												"nodeType": "YulBlock",
												"src": "517:16:1",
												"statements": [
													{
														"expression": {
															"arguments": [
																{
																	"kind": "number",
																	"nativeSrc": "526:1:1",
																	"nodeType": "YulLiteral",
																	"src": "526:1:1",
																	"type": "",
																	"value": "0"
																},
																{
																	"kind": "number",
																	"nativeSrc": "529:1:1",
																	"nodeType": "YulLiteral",
																	"src": "529:1:1",
																	"type": "",
																	"value": "0"
																}
															],
															"functionName": {
																"name": "revert",
																"nativeSrc": "519:6:1",
																"nodeType": "YulIdentifier",
																"src": "519:6:1"
															},
															"nativeSrc": "519:12:1",
															"nodeType": "YulFunctionCall",
															"src": "519:12:1"
														},
														"nativeSrc": "519:12:1",
														"nodeType": "YulExpressionStatement",
														"src": "519:12:1"
													}
												]
											},
											"condition": {
												"arguments": [
													{
														"arguments": [
															{
																"name": "value",
																"nativeSrc": "483:5:1",
																"nodeType": "YulIdentifier",
																"src": "483:5:1"
															},
															{
																"arguments": [
																	{
																		"name": "value",
																		"nativeSrc": "508:5:1",
																		"nodeType": "YulIdentifier",
																		"src": "508:5:1"
																	}
																],
																"functionName": {
																	"name": "cleanup_t_uint256",
																	"nativeSrc": "490:17:1",
																	"nodeType": "YulIdentifier",
																	"src": "490:17:1"
																},
																"nativeSrc": "490:24:1",
																"nodeType": "YulFunctionCall",
																"src": "490:24:1"
															}
														],
														"functionName": {
															"name": "eq",
															"nativeSrc": "480:2:1",
															"nodeType": "YulIdentifier",
															"src": "480:2:1"
														},
														"nativeSrc": "480:35:1",
														"nodeType": "YulFunctionCall",
														"src": "480:35:1"
													}
												],
												"functionName": {
													"name": "iszero",
													"nativeSrc": "473:6:1",
													"nodeType": "YulIdentifier",
													"src": "473:6:1"
												},
												"nativeSrc": "473:43:1",
												"nodeType": "YulFunctionCall",
												"src": "473:43:1"
											},
											"nativeSrc": "470:63:1",
											"nodeType": "YulIf",
											"src": "470:63:1"
										}
									]
								},
								"name": "validator_revert_t_uint256",
								"nativeSrc": "417:122:1",
								"nodeType": "YulFunctionDefinition",
								"parameters": [
									{
										"name": "value",
										"nativeSrc": "453:5:1",
										"nodeType": "YulTypedName",
										"src": "453:5:1",
										"type": ""
									}
								],
								"src": "417:122:1"
							},
							{
								"body": {
									"nativeSrc": "597:87:1",
									"nodeType": "YulBlock",
									"src": "597:87:1",
									"statements": [
										{
											"nativeSrc": "607:29:1",
											"nodeType": "YulAssignment",
											"src": "607:29:1",
											"value": {
												"arguments": [
													{
														"name": "offset",
														"nativeSrc": "629:6:1",
														"nodeType": "YulIdentifier",
														"src": "629:6:1"
													}
												],
												"functionName": {
													"name": "calldataload",
													"nativeSrc": "616:12:1",
													"nodeType": "YulIdentifier",
													"src": "616:12:1"
												},
												"nativeSrc": "616:20:1",
												"nodeType": "YulFunctionCall",
												"src": "616:20:1"
											},
											"variableNames": [
												{
													"name": "value",
													"nativeSrc": "607:5:1",
													"nodeType": "YulIdentifier",
													"src": "607:5:1"
												}
											]
										},
										{
											"expression": {
												"arguments": [
													{
														"name": "value",
														"nativeSrc": "672:5:1",
														"nodeType": "YulIdentifier",
														"src": "672:5:1"
													}
												],
												"functionName": {
													"name": "validator_revert_t_uint256",
													"nativeSrc": "645:26:1",
													"nodeType": "YulIdentifier",
													"src": "645:26:1"
												},
												"nativeSrc": "645:33:1",
												"nodeType": "YulFunctionCall",
												"src": "645:33:1"
											},
											"nativeSrc": "645:33:1",
											"nodeType": "YulExpressionStatement",
											"src": "645:33:1"
										}
									]
								},
								"name": "abi_decode_t_uint256",
								"nativeSrc": "545:139:1",
								"nodeType": "YulFunctionDefinition",
								"parameters": [
									{
										"name": "offset",
										"nativeSrc": "575:6:1",
										"nodeType": "YulTypedName",
										"src": "575:6:1",
										"type": ""
									},
									{
										"name": "end",
										"nativeSrc": "583:3:1",
										"nodeType": "YulTypedName",
										"src": "583:3:1",
										"type": ""
									}
								],
								"returnVariables": [
									{
										"name": "value",
										"nativeSrc": "591:5:1",
										"nodeType": "YulTypedName",
										"src": "591:5:1",
										"type": ""
									}
								],
								"src": "545:139:1"
							},
							{
								"body": {
									"nativeSrc": "756:263:1",
									"nodeType": "YulBlock",
									"src": "756:263:1",
									"statements": [
										{
											"body": {
												"nativeSrc": "802:83:1",
												"nodeType": "YulBlock",
												"src": "802:83:1",
												"statements": [
													{
														"expression": {
															"arguments": [],
															"functionName": {
																"name": "revert_error_dbdddcbe895c83990c08b3492a0e83918d802a52331272ac6fdb6a7c4aea3b1b",
																"nativeSrc": "804:77:1",
																"nodeType": "YulIdentifier",
																"src": "804:77:1"
															},
															"nativeSrc": "804:79:1",
															"nodeType": "YulFunctionCall",
															"src": "804:79:1"
														},
														"nativeSrc": "804:79:1",
														"nodeType": "YulExpressionStatement",
														"src": "804:79:1"
													}
												]
											},
											"condition": {
												"arguments": [
													{
														"arguments": [
															{
																"name": "dataEnd",
																"nativeSrc": "777:7:1",
																"nodeType": "YulIdentifier",
																"src": "777:7:1"
															},
															{
																"name": "headStart",
																"nativeSrc": "786:9:1",
																"nodeType": "YulIdentifier",
																"src": "786:9:1"
															}
														],
														"functionName": {
															"name": "sub",
															"nativeSrc": "773:3:1",
															"nodeType": "YulIdentifier",
															"src": "773:3:1"
														},
														"nativeSrc": "773:23:1",
														"nodeType": "YulFunctionCall",
														"src": "773:23:1"
													},
													{
														"kind": "number",
														"nativeSrc": "798:2:1",
														"nodeType": "YulLiteral",
														"src": "798:2:1",
														"type": "",
														"value": "32"
													}
												],
												"functionName": {
													"name": "slt",
													"nativeSrc": "769:3:1",
													"nodeType": "YulIdentifier",
													"src": "769:3:1"
												},
												"nativeSrc": "769:32:1",
												"nodeType": "YulFunctionCall",
												"src": "769:32:1"
											},
											"nativeSrc": "766:119:1",
											"nodeType": "YulIf",
											"src": "766:119:1"
										},
										{
											"nativeSrc": "895:117:1",
											"nodeType": "YulBlock",
											"src": "895:117:1",
											"statements": [
												{
													"nativeSrc": "910:15:1",
													"nodeType": "YulVariableDeclaration",
													"src": "910:15:1",
													"value": {
														"kind": "number",
														"nativeSrc": "924:1:1",
														"nodeType": "YulLiteral",
														"src": "924:1:1",
														"type": "",
														"value": "0"
													},
													"variables": [
														{
															"name": "offset",
															"nativeSrc": "914:6:1",
															"nodeType": "YulTypedName",
															"src": "914:6:1",
															"type": ""
														}
													]
												},
												{
													"nativeSrc": "939:63:1",
													"nodeType": "YulAssignment",
													"src": "939:63:1",
													"value": {
														"arguments": [
															{
																"arguments": [
																	{
																		"name": "headStart",
																		"nativeSrc": "974:9:1",
																		"nodeType": "YulIdentifier",
																		"src": "974:9:1"
																	},
																	{
																		"name": "offset",
																		"nativeSrc": "985:6:1",
																		"nodeType": "YulIdentifier",
																		"src": "985:6:1"
																	}
																],
																"functionName": {
																	"name": "add",
																	"nativeSrc": "970:3:1",
																	"nodeType": "YulIdentifier",
																	"src": "970:3:1"
																},
																"nativeSrc": "970:22:1",
																"nodeType": "YulFunctionCall",
																"src": "970:22:1"
															},
															{
																"name": "dataEnd",
																"nativeSrc": "994:7:1",
																"nodeType": "YulIdentifier",
																"src": "994:7:1"
															}
														],
														"functionName": {
															"name": "abi_decode_t_uint256",
															"nativeSrc": "949:20:1",
															"nodeType": "YulIdentifier",
															"src": "949:20:1"
														},
														"nativeSrc": "949:53:1",
														"nodeType": "YulFunctionCall",
														"src": "949:53:1"
													},
													"variableNames": [
														{
															"name": "value0",
															"nativeSrc": "939:6:1",
															"nodeType": "YulIdentifier",
															"src": "939:6:1"
														}
													]
												}
											]
										}
									]
								},
								"name": "abi_decode_tuple_t_uint256",
								"nativeSrc": "690:329:1",
								"nodeType": "YulFunctionDefinition",
								"parameters": [
									{
										"name": "headStart",
										"nativeSrc": "726:9:1",
										"nodeType": "YulTypedName",
										"src": "726:9:1",
										"type": ""
									},
									{
										"name": "dataEnd",
										"nativeSrc": "737:7:1",
										"nodeType": "YulTypedName",
										"src": "737:7:1",
										"type": ""
									}
								],
								"returnVariables": [
									{
										"name": "value0",
										"nativeSrc": "749:6:1",
										"nodeType": "YulTypedName",
										"src": "749:6:1",
										"type": ""
									}
								],
								"src": "690:329:1"
							},
							{
								"body": {
									"nativeSrc": "1090:53:1",
									"nodeType": "YulBlock",
									"src": "1090:53:1",
									"statements": [
										{
											"expression": {
												"arguments": [
													{
														"name": "pos",
														"nativeSrc": "1107:3:1",
														"nodeType": "YulIdentifier",
														"src": "1107:3:1"
													},
													{
														"arguments": [
															{
																"name": "value",
																"nativeSrc": "1130:5:1",
																"nodeType": "YulIdentifier",
																"src": "1130:5:1"
															}
														],
														"functionName": {
															"name": "cleanup_t_uint256",
															"nativeSrc": "1112:17:1",
															"nodeType": "YulIdentifier",
															"src": "1112:17:1"
														},
														"nativeSrc": "1112:24:1",
														"nodeType": "YulFunctionCall",
														"src": "1112:24:1"
													}
												],
												"functionName": {
													"name": "mstore",
													"nativeSrc": "1100:6:1",
													"nodeType": "YulIdentifier",
													"src": "1100:6:1"
												},
												"nativeSrc": "1100:37:1",
												"nodeType": "YulFunctionCall",
												"src": "1100:37:1"
											},
											"nativeSrc": "1100:37:1",
											"nodeType": "YulExpressionStatement",
											"src": "1100:37:1"
										}
									]
								},
								"name": "abi_encode_t_uint256_to_t_uint256_fromStack",
								"nativeSrc": "1025:118:1",
								"nodeType": "YulFunctionDefinition",
								"parameters": [
									{
										"name": "value",
										"nativeSrc": "1078:5:1",
										"nodeType": "YulTypedName",
										"src": "1078:5:1",
										"type": ""
									},
									{
										"name": "pos",
										"nativeSrc": "1085:3:1",
										"nodeType": "YulTypedName",
										"src": "1085:3:1",
										"type": ""
									}
								],
								"src": "1025:118:1"
							},
							{
								"body": {
									"nativeSrc": "1194:81:1",
									"nodeType": "YulBlock",
									"src": "1194:81:1",
									"statements": [
										{
											"nativeSrc": "1204:65:1",
											"nodeType": "YulAssignment",
											"src": "1204:65:1",
											"value": {
												"arguments": [
													{
														"name": "value",
														"nativeSrc": "1219:5:1",
														"nodeType": "YulIdentifier",
														"src": "1219:5:1"
													},
													{
														"kind": "number",
														"nativeSrc": "1226:42:1",
														"nodeType": "YulLiteral",
														"src": "1226:42:1",
														"type": "",
														"value": "0xffffffffffffffffffffffffffffffffffffffff"
													}
												],
												"functionName": {
													"name": "and",
													"nativeSrc": "1215:3:1",
													"nodeType": "YulIdentifier",
													"src": "1215:3:1"
												},
												"nativeSrc": "1215:54:1",
												"nodeType": "YulFunctionCall",
												"src": "1215:54:1"
											},
											"variableNames": [
												{
													"name": "cleaned",
													"nativeSrc": "1204:7:1",
													"nodeType": "YulIdentifier",
													"src": "1204:7:1"
												}
											]
										}
									]
								},
								"name": "cleanup_t_uint160",
								"nativeSrc": "1149:126:1",
								"nodeType": "YulFunctionDefinition",
								"parameters": [
									{
										"name": "value",
										"nativeSrc": "1176:5:1",
										"nodeType": "YulTypedName",
										"src": "1176:5:1",
										"type": ""
									}
								],
								"returnVariables": [
									{
										"name": "cleaned",
										"nativeSrc": "1186:7:1",
										"nodeType": "YulTypedName",
										"src": "1186:7:1",
										"type": ""
									}
								],
								"src": "1149:126:1"
							},
							{
								"body": {
									"nativeSrc": "1326:51:1",
									"nodeType": "YulBlock",
									"src": "1326:51:1",
									"statements": [
										{
											"nativeSrc": "1336:35:1",
											"nodeType": "YulAssignment",
											"src": "1336:35:1",
											"value": {
												"arguments": [
													{
														"name": "value",
														"nativeSrc": "1365:5:1",
														"nodeType": "YulIdentifier",
														"src": "1365:5:1"
													}
												],
												"functionName": {
													"name": "cleanup_t_uint160",
													"nativeSrc": "1347:17:1",
													"nodeType": "YulIdentifier",
													"src": "1347:17:1"
												},
												"nativeSrc": "1347:24:1",
												"nodeType": "YulFunctionCall",
												"src": "1347:24:1"
											},
											"variableNames": [
												{
													"name": "cleaned",
													"nativeSrc": "1336:7:1",
													"nodeType": "YulIdentifier",
													"src": "1336:7:1"
												}
											]
										}
									]
								},
								"name": "cleanup_t_address",
								"nativeSrc": "1281:96:1",
								"nodeType": "YulFunctionDefinition",
								"parameters": [
									{
										"name": "value",
										"nativeSrc": "1308:5:1",
										"nodeType": "YulTypedName",
										"src": "1308:5:1",
										"type": ""
									}
								],
								"returnVariables": [
									{
										"name": "cleaned",
										"nativeSrc": "1318:7:1",
										"nodeType": "YulTypedName",
										"src": "1318:7:1",
										"type": ""
									}
								],
								"src": "1281:96:1"
							},
							{
								"body": {
									"nativeSrc": "1448:53:1",
									"nodeType": "YulBlock",
									"src": "1448:53:1",
									"statements": [
										{
											"expression": {
												"arguments": [
													{
														"name": "pos",
														"nativeSrc": "1465:3:1",
														"nodeType": "YulIdentifier",
														"src": "1465:3:1"
													},
													{
														"arguments": [
															{
																"name": "value",
																"nativeSrc": "1488:5:1",
																"nodeType": "YulIdentifier",
																"src": "1488:5:1"
															}
														],
														"functionName": {
															"name": "cleanup_t_address",
															"nativeSrc": "1470:17:1",
															"nodeType": "YulIdentifier",
															"src": "1470:17:1"
														},
														"nativeSrc": "1470:24:1",
														"nodeType": "YulFunctionCall",
														"src": "1470:24:1"
													}
												],
												"functionName": {
													"name": "mstore",
													"nativeSrc": "1458:6:1",
													"nodeType": "YulIdentifier",
													"src": "1458:6:1"
												},
												"nativeSrc": "1458:37:1",
												"nodeType": "YulFunctionCall",
												"src": "1458:37:1"
											},
											"nativeSrc": "1458:37:1",
											"nodeType": "YulExpressionStatement",
											"src": "1458:37:1"
										}
									]
								},
								"name": "abi_encode_t_address_to_t_address_fromStack",
								"nativeSrc": "1383:118:1",
								"nodeType": "YulFunctionDefinition",
								"parameters": [
									{
										"name": "value",
										"nativeSrc": "1436:5:1",
										"nodeType": "YulTypedName",
										"src": "1436:5:1",
										"type": ""
									},
									{
										"name": "pos",
										"nativeSrc": "1443:3:1",
										"nodeType": "YulTypedName",
										"src": "1443:3:1",
										"type": ""
									}
								],
								"src": "1383:118:1"
							},
							{
								"body": {
									"nativeSrc": "1633:206:1",
									"nodeType": "YulBlock",
									"src": "1633:206:1",
									"statements": [
										{
											"nativeSrc": "1643:26:1",
											"nodeType": "YulAssignment",
											"src": "1643:26:1",
											"value": {
												"arguments": [
													{
														"name": "headStart",
														"nativeSrc": "1655:9:1",
														"nodeType": "YulIdentifier",
														"src": "1655:9:1"
													},
													{
														"kind": "number",
														"nativeSrc": "1666:2:1",
														"nodeType": "YulLiteral",
														"src": "1666:2:1",
														"type": "",
														"value": "64"
													}
												],
												"functionName": {
													"name": "add",
													"nativeSrc": "1651:3:1",
													"nodeType": "YulIdentifier",
													"src": "1651:3:1"
												},
												"nativeSrc": "1651:18:1",
												"nodeType": "YulFunctionCall",
												"src": "1651:18:1"
											},
											"variableNames": [
												{
													"name": "tail",
													"nativeSrc": "1643:4:1",
													"nodeType": "YulIdentifier",
													"src": "1643:4:1"
												}
											]
										},
										{
											"expression": {
												"arguments": [
													{
														"name": "value0",
														"nativeSrc": "1723:6:1",
														"nodeType": "YulIdentifier",
														"src": "1723:6:1"
													},
													{
														"arguments": [
															{
																"name": "headStart",
																"nativeSrc": "1736:9:1",
																"nodeType": "YulIdentifier",
																"src": "1736:9:1"
															},
															{
																"kind": "number",
																"nativeSrc": "1747:1:1",
																"nodeType": "YulLiteral",
																"src": "1747:1:1",
																"type": "",
																"value": "0"
															}
														],
														"functionName": {
															"name": "add",
															"nativeSrc": "1732:3:1",
															"nodeType": "YulIdentifier",
															"src": "1732:3:1"
														},
														"nativeSrc": "1732:17:1",
														"nodeType": "YulFunctionCall",
														"src": "1732:17:1"
													}
												],
												"functionName": {
													"name": "abi_encode_t_uint256_to_t_uint256_fromStack",
													"nativeSrc": "1679:43:1",
													"nodeType": "YulIdentifier",
													"src": "1679:43:1"
												},
												"nativeSrc": "1679:71:1",
												"nodeType": "YulFunctionCall",
												"src": "1679:71:1"
											},
											"nativeSrc": "1679:71:1",
											"nodeType": "YulExpressionStatement",
											"src": "1679:71:1"
										},
										{
											"expression": {
												"arguments": [
													{
														"name": "value1",
														"nativeSrc": "1804:6:1",
														"nodeType": "YulIdentifier",
														"src": "1804:6:1"
													},
													{
														"arguments": [
															{
																"name": "headStart",
																"nativeSrc": "1817:9:1",
																"nodeType": "YulIdentifier",
																"src": "1817:9:1"
															},
															{
																"kind": "number",
																"nativeSrc": "1828:2:1",
																"nodeType": "YulLiteral",
																"src": "1828:2:1",
																"type": "",
																"value": "32"
															}
														],
														"functionName": {
															"name": "add",
															"nativeSrc": "1813:3:1",
															"nodeType": "YulIdentifier",
															"src": "1813:3:1"
														},
														"nativeSrc": "1813:18:1",
														"nodeType": "YulFunctionCall",
														"src": "1813:18:1"
													}
												],
												"functionName": {
													"name": "abi_encode_t_address_to_t_address_fromStack",
													"nativeSrc": "1760:43:1",
													"nodeType": "YulIdentifier",
													"src": "1760:43:1"
												},
												"nativeSrc": "1760:72:1",
												"nodeType": "YulFunctionCall",
												"src": "1760:72:1"
											},
											"nativeSrc": "1760:72:1",
											"nodeType": "YulExpressionStatement",
											"src": "1760:72:1"
										}
									]
								},
								"name": "abi_encode_tuple_t_uint256_t_address__to_t_uint256_t_address__fromStack_reversed",
								"nativeSrc": "1507:332:1",
								"nodeType": "YulFunctionDefinition",
								"parameters": [
									{
										"name": "headStart",
										"nativeSrc": "1597:9:1",
										"nodeType": "YulTypedName",
										"src": "1597:9:1",
										"type": ""
									},
									{
										"name": "value1",
										"nativeSrc": "1609:6:1",
										"nodeType": "YulTypedName",
										"src": "1609:6:1",
										"type": ""
									},
									{
										"name": "value0",
										"nativeSrc": "1617:6:1",
										"nodeType": "YulTypedName",
										"src": "1617:6:1",
										"type": ""
									}
								],
								"returnVariables": [
									{
										"name": "tail",
										"nativeSrc": "1628:4:1",
										"nodeType": "YulTypedName",
										"src": "1628:4:1",
										"type": ""
									}
								],
								"src": "1507:332:1"
							},
							{
								"body": {
									"nativeSrc": "1943:124:1",
									"nodeType": "YulBlock",
									"src": "1943:124:1",
									"statements": [
										{
											"nativeSrc": "1953:26:1",
											"nodeType": "YulAssignment",
											"src": "1953:26:1",
											"value": {
												"arguments": [
													{
														"name": "headStart",
														"nativeSrc": "1965:9:1",
														"nodeType": "YulIdentifier",
														"src": "1965:9:1"
													},
													{
														"kind": "number",
														"nativeSrc": "1976:2:1",
														"nodeType": "YulLiteral",
														"src": "1976:2:1",
														"type": "",
														"value": "32"
													}
												],
												"functionName": {
													"name": "add",
													"nativeSrc": "1961:3:1",
													"nodeType": "YulIdentifier",
													"src": "1961:3:1"
												},
												"nativeSrc": "1961:18:1",
												"nodeType": "YulFunctionCall",
												"src": "1961:18:1"
											},
											"variableNames": [
												{
													"name": "tail",
													"nativeSrc": "1953:4:1",
													"nodeType": "YulIdentifier",
													"src": "1953:4:1"
												}
											]
										},
										{
											"expression": {
												"arguments": [
													{
														"name": "value0",
														"nativeSrc": "2033:6:1",
														"nodeType": "YulIdentifier",
														"src": "2033:6:1"
													},
													{
														"arguments": [
															{
																"name": "headStart",
																"nativeSrc": "2046:9:1",
																"nodeType": "YulIdentifier",
																"src": "2046:9:1"
															},
															{
																"kind": "number",
																"nativeSrc": "2057:1:1",
																"nodeType": "YulLiteral",
																"src": "2057:1:1",
																"type": "",
																"value": "0"
															}
														],
														"functionName": {
															"name": "add",
															"nativeSrc": "2042:3:1",
															"nodeType": "YulIdentifier",
															"src": "2042:3:1"
														},
														"nativeSrc": "2042:17:1",
														"nodeType": "YulFunctionCall",
														"src": "2042:17:1"
													}
												],
												"functionName": {
													"name": "abi_encode_t_address_to_t_address_fromStack",
													"nativeSrc": "1989:43:1",
													"nodeType": "YulIdentifier",
													"src": "1989:43:1"
												},
												"nativeSrc": "1989:71:1",
												"nodeType": "YulFunctionCall",
												"src": "1989:71:1"
											},
											"nativeSrc": "1989:71:1",
											"nodeType": "YulExpressionStatement",
											"src": "1989:71:1"
										}
									]
								},
								"name": "abi_encode_tuple_t_address__to_t_address__fromStack_reversed",
								"nativeSrc": "1845:222:1",
								"nodeType": "YulFunctionDefinition",
								"parameters": [
									{
										"name": "headStart",
										"nativeSrc": "1915:9:1",
										"nodeType": "YulTypedName",
										"src": "1915:9:1",
										"type": ""
									},
									{
										"name": "value0",
										"nativeSrc": "1927:6:1",
										"nodeType": "YulTypedName",
										"src": "1927:6:1",
										"type": ""
									}
								],
								"returnVariables": [
									{
										"name": "tail",
										"nativeSrc": "1938:4:1",
										"nodeType": "YulTypedName",
										"src": "1938:4:1",
										"type": ""
									}
								],
								"src": "1845:222:1"
							},
							{
								"body": {
									"nativeSrc": "2169:73:1",
									"nodeType": "YulBlock",
									"src": "2169:73:1",
									"statements": [
										{
											"expression": {
												"arguments": [
													{
														"name": "pos",
														"nativeSrc": "2186:3:1",
														"nodeType": "YulIdentifier",
														"src": "2186:3:1"
													},
													{
														"name": "length",
														"nativeSrc": "2191:6:1",
														"nodeType": "YulIdentifier",
														"src": "2191:6:1"
													}
												],
												"functionName": {
													"name": "mstore",
													"nativeSrc": "2179:6:1",
													"nodeType": "YulIdentifier",
													"src": "2179:6:1"
												},
												"nativeSrc": "2179:19:1",
												"nodeType": "YulFunctionCall",
												"src": "2179:19:1"
											},
											"nativeSrc": "2179:19:1",
											"nodeType": "YulExpressionStatement",
											"src": "2179:19:1"
										},
										{
											"nativeSrc": "2207:29:1",
											"nodeType": "YulAssignment",
											"src": "2207:29:1",
											"value": {
												"arguments": [
													{
														"name": "pos",
														"nativeSrc": "2226:3:1",
														"nodeType": "YulIdentifier",
														"src": "2226:3:1"
													},
													{
														"kind": "number",
														"nativeSrc": "2231:4:1",
														"nodeType": "YulLiteral",
														"src": "2231:4:1",
														"type": "",
														"value": "0x20"
													}
												],
												"functionName": {
													"name": "add",
													"nativeSrc": "2222:3:1",
													"nodeType": "YulIdentifier",
													"src": "2222:3:1"
												},
												"nativeSrc": "2222:14:1",
												"nodeType": "YulFunctionCall",
												"src": "2222:14:1"
											},
											"variableNames": [
												{
													"name": "updated_pos",
													"nativeSrc": "2207:11:1",
													"nodeType": "YulIdentifier",
													"src": "2207:11:1"
												}
											]
										}
									]
								},
								"name": "array_storeLengthForEncoding_t_string_memory_ptr_fromStack",
								"nativeSrc": "2073:169:1",
								"nodeType": "YulFunctionDefinition",
								"parameters": [
									{
										"name": "pos",
										"nativeSrc": "2141:3:1",
										"nodeType": "YulTypedName",
										"src": "2141:3:1",
										"type": ""
									},
									{
										"name": "length",
										"nativeSrc": "2146:6:1",
										"nodeType": "YulTypedName",
										"src": "2146:6:1",
										"type": ""
									}
								],
								"returnVariables": [
									{
										"name": "updated_pos",
										"nativeSrc": "2157:11:1",
										"nodeType": "YulTypedName",
										"src": "2157:11:1",
										"type": ""
									}
								],
								"src": "2073:169:1"
							},
							{
								"body": {
									"nativeSrc": "2354:64:1",
									"nodeType": "YulBlock",
									"src": "2354:64:1",
									"statements": [
										{
											"expression": {
												"arguments": [
													{
														"arguments": [
															{
																"name": "memPtr",
																"nativeSrc": "2376:6:1",
																"nodeType": "YulIdentifier",
																"src": "2376:6:1"
															},
															{
																"kind": "number",
																"nativeSrc": "2384:1:1",
																"nodeType": "YulLiteral",
																"src": "2384:1:1",
																"type": "",
																"value": "0"
															}
														],
														"functionName": {
															"name": "add",
															"nativeSrc": "2372:3:1",
															"nodeType": "YulIdentifier",
															"src": "2372:3:1"
														},
														"nativeSrc": "2372:14:1",
														"nodeType": "YulFunctionCall",
														"src": "2372:14:1"
													},
													{
														"hexValue": "496e76616c6964207469636b657420696e646578",
														"kind": "string",
														"nativeSrc": "2388:22:1",
														"nodeType": "YulLiteral",
														"src": "2388:22:1",
														"type": "",
														"value": "Invalid ticket index"
													}
												],
												"functionName": {
													"name": "mstore",
													"nativeSrc": "2365:6:1",
													"nodeType": "YulIdentifier",
													"src": "2365:6:1"
												},
												"nativeSrc": "2365:46:1",
												"nodeType": "YulFunctionCall",
												"src": "2365:46:1"
											},
											"nativeSrc": "2365:46:1",
											"nodeType": "YulExpressionStatement",
											"src": "2365:46:1"
										}
									]
								},
								"name": "store_literal_in_memory_b785bbf85b892299b33c73a9114dddc3949a3dd372477a16d48ccf0adc7cd864",
								"nativeSrc": "2248:170:1",
								"nodeType": "YulFunctionDefinition",
								"parameters": [
									{
										"name": "memPtr",
										"nativeSrc": "2346:6:1",
										"nodeType": "YulTypedName",
										"src": "2346:6:1",
										"type": ""
									}
								],
								"src": "2248:170:1"
							},
							{
								"body": {
									"nativeSrc": "2570:220:1",
									"nodeType": "YulBlock",
									"src": "2570:220:1",
									"statements": [
										{
											"nativeSrc": "2580:74:1",
											"nodeType": "YulAssignment",
											"src": "2580:74:1",
											"value": {
												"arguments": [
													{
														"name": "pos",
														"nativeSrc": "2646:3:1",
														"nodeType": "YulIdentifier",
														"src": "2646:3:1"
													},
													{
														"kind": "number",
														"nativeSrc": "2651:2:1",
														"nodeType": "YulLiteral",
														"src": "2651:2:1",
														"type": "",
														"value": "20"
													}
												],
												"functionName": {
													"name": "array_storeLengthForEncoding_t_string_memory_ptr_fromStack",
													"nativeSrc": "2587:58:1",
													"nodeType": "YulIdentifier",
													"src": "2587:58:1"
												},
												"nativeSrc": "2587:67:1",
												"nodeType": "YulFunctionCall",
												"src": "2587:67:1"
											},
											"variableNames": [
												{
													"name": "pos",
													"nativeSrc": "2580:3:1",
													"nodeType": "YulIdentifier",
													"src": "2580:3:1"
												}
											]
										},
										{
											"expression": {
												"arguments": [
													{
														"name": "pos",
														"nativeSrc": "2752:3:1",
														"nodeType": "YulIdentifier",
														"src": "2752:3:1"
													}
												],
												"functionName": {
													"name": "store_literal_in_memory_b785bbf85b892299b33c73a9114dddc3949a3dd372477a16d48ccf0adc7cd864",
													"nativeSrc": "2663:88:1",
													"nodeType": "YulIdentifier",
													"src": "2663:88:1"
												},
												"nativeSrc": "2663:93:1",
												"nodeType": "YulFunctionCall",
												"src": "2663:93:1"
											},
											"nativeSrc": "2663:93:1",
											"nodeType": "YulExpressionStatement",
											"src": "2663:93:1"
										},
										{
											"nativeSrc": "2765:19:1",
											"nodeType": "YulAssignment",
											"src": "2765:19:1",
											"value": {
												"arguments": [
													{
														"name": "pos",
														"nativeSrc": "2776:3:1",
														"nodeType": "YulIdentifier",
														"src": "2776:3:1"
													},
													{
														"kind": "number",
														"nativeSrc": "2781:2:1",
														"nodeType": "YulLiteral",
														"src": "2781:2:1",
														"type": "",
														"value": "32"
													}
												],
												"functionName": {
													"name": "add",
													"nativeSrc": "2772:3:1",
													"nodeType": "YulIdentifier",
													"src": "2772:3:1"
												},
												"nativeSrc": "2772:12:1",
												"nodeType": "YulFunctionCall",
												"src": "2772:12:1"
											},
											"variableNames": [
												{
													"name": "end",
													"nativeSrc": "2765:3:1",
													"nodeType": "YulIdentifier",
													"src": "2765:3:1"
												}
											]
										}
									]
								},
								"name": "abi_encode_t_stringliteral_b785bbf85b892299b33c73a9114dddc3949a3dd372477a16d48ccf0adc7cd864_to_t_string_memory_ptr_fromStack",
								"nativeSrc": "2424:366:1",
								"nodeType": "YulFunctionDefinition",
								"parameters": [
									{
										"name": "pos",
										"nativeSrc": "2558:3:1",
										"nodeType": "YulTypedName",
										"src": "2558:3:1",
										"type": ""
									}
								],
								"returnVariables": [
									{
										"name": "end",
										"nativeSrc": "2566:3:1",
										"nodeType": "YulTypedName",
										"src": "2566:3:1",
										"type": ""
									}
								],
								"src": "2424:366:1"
							},
							{
								"body": {
									"nativeSrc": "2967:248:1",
									"nodeType": "YulBlock",
									"src": "2967:248:1",
									"statements": [
										{
											"nativeSrc": "2977:26:1",
											"nodeType": "YulAssignment",
											"src": "2977:26:1",
											"value": {
												"arguments": [
													{
														"name": "headStart",
														"nativeSrc": "2989:9:1",
														"nodeType": "YulIdentifier",
														"src": "2989:9:1"
													},
													{
														"kind": "number",
														"nativeSrc": "3000:2:1",
														"nodeType": "YulLiteral",
														"src": "3000:2:1",
														"type": "",
														"value": "32"
													}
												],
												"functionName": {
													"name": "add",
													"nativeSrc": "2985:3:1",
													"nodeType": "YulIdentifier",
													"src": "2985:3:1"
												},
												"nativeSrc": "2985:18:1",
												"nodeType": "YulFunctionCall",
												"src": "2985:18:1"
											},
											"variableNames": [
												{
													"name": "tail",
													"nativeSrc": "2977:4:1",
													"nodeType": "YulIdentifier",
													"src": "2977:4:1"
												}
											]
										},
										{
											"expression": {
												"arguments": [
													{
														"arguments": [
															{
																"name": "headStart",
																"nativeSrc": "3024:9:1",
																"nodeType": "YulIdentifier",
																"src": "3024:9:1"
															},
															{
																"kind": "number",
																"nativeSrc": "3035:1:1",
																"nodeType": "YulLiteral",
																"src": "3035:1:1",
																"type": "",
																"value": "0"
															}
														],
														"functionName": {
															"name": "add",
															"nativeSrc": "3020:3:1",
															"nodeType": "YulIdentifier",
															"src": "3020:3:1"
														},
														"nativeSrc": "3020:17:1",
														"nodeType": "YulFunctionCall",
														"src": "3020:17:1"
													},
													{
														"arguments": [
															{
																"name": "tail",
																"nativeSrc": "3043:4:1",
																"nodeType": "YulIdentifier",
																"src": "3043:4:1"
															},
															{
																"name": "headStart",
																"nativeSrc": "3049:9:1",
																"nodeType": "YulIdentifier",
																"src": "3049:9:1"
															}
														],
														"functionName": {
															"name": "sub",
															"nativeSrc": "3039:3:1",
															"nodeType": "YulIdentifier",
															"src": "3039:3:1"
														},
														"nativeSrc": "3039:20:1",
														"nodeType": "YulFunctionCall",
														"src": "3039:20:1"
													}
												],
												"functionName": {
													"name": "mstore",
													"nativeSrc": "3013:6:1",
													"nodeType": "YulIdentifier",
													"src": "3013:6:1"
												},
												"nativeSrc": "3013:47:1",
												"nodeType": "YulFunctionCall",
												"src": "3013:47:1"
											},
											"nativeSrc": "3013:47:1",
											"nodeType": "YulExpressionStatement",
											"src": "3013:47:1"
										},
										{
											"nativeSrc": "3069:139:1",
											"nodeType": "YulAssignment",
											"src": "3069:139:1",
											"value": {
												"arguments": [
													{
														"name": "tail",
														"nativeSrc": "3203:4:1",
														"nodeType": "YulIdentifier",
														"src": "3203:4:1"
													}
												],
												"functionName": {
													"name": "abi_encode_t_stringliteral_b785bbf85b892299b33c73a9114dddc3949a3dd372477a16d48ccf0adc7cd864_to_t_string_memory_ptr_fromStack",
													"nativeSrc": "3077:124:1",
													"nodeType": "YulIdentifier",
													"src": "3077:124:1"
												},
												"nativeSrc": "3077:131:1",
												"nodeType": "YulFunctionCall",
												"src": "3077:131:1"
											},
											"variableNames": [
												{
													"name": "tail",
													"nativeSrc": "3069:4:1",
													"nodeType": "YulIdentifier",
													"src": "3069:4:1"
												}
											]
										}
									]
								},
								"name": "abi_encode_tuple_t_stringliteral_b785bbf85b892299b33c73a9114dddc3949a3dd372477a16d48ccf0adc7cd864__to_t_string_memory_ptr__fromStack_reversed",
								"nativeSrc": "2796:419:1",
								"nodeType": "YulFunctionDefinition",
								"parameters": [
									{
										"name": "headStart",
										"nativeSrc": "2947:9:1",
										"nodeType": "YulTypedName",
										"src": "2947:9:1",
										"type": ""
									}
								],
								"returnVariables": [
									{
										"name": "tail",
										"nativeSrc": "2962:4:1",
										"nodeType": "YulTypedName",
										"src": "2962:4:1",
										"type": ""
									}
								],
								"src": "2796:419:1"
							},
							{
								"body": {
									"nativeSrc": "3249:152:1",
									"nodeType": "YulBlock",
									"src": "3249:152:1",
									"statements": [
										{
											"expression": {
												"arguments": [
													{
														"kind": "number",
														"nativeSrc": "3266:1:1",
														"nodeType": "YulLiteral",
														"src": "3266:1:1",
														"type": "",
														"value": "0"
													},
													{
														"kind": "number",
														"nativeSrc": "3269:77:1",
														"nodeType": "YulLiteral",
														"src": "3269:77:1",
														"type": "",
														"value": "35408467139433450592217433187231851964531694900788300625387963629091585785856"
													}
												],
												"functionName": {
													"name": "mstore",
													"nativeSrc": "3259:6:1",
													"nodeType": "YulIdentifier",
													"src": "3259:6:1"
												},
												"nativeSrc": "3259:88:1",
												"nodeType": "YulFunctionCall",
												"src": "3259:88:1"
											},
											"nativeSrc": "3259:88:1",
											"nodeType": "YulExpressionStatement",
											"src": "3259:88:1"
										},
										{
											"expression": {
												"arguments": [
													{
														"kind": "number",
														"nativeSrc": "3363:1:1",
														"nodeType": "YulLiteral",
														"src": "3363:1:1",
														"type": "",
														"value": "4"
													},
													{
														"kind": "number",
														"nativeSrc": "3366:4:1",
														"nodeType": "YulLiteral",
														"src": "3366:4:1",
														"type": "",
														"value": "0x32"
													}
												],
												"functionName": {
													"name": "mstore",
													"nativeSrc": "3356:6:1",
													"nodeType": "YulIdentifier",
													"src": "3356:6:1"
												},
												"nativeSrc": "3356:15:1",
												"nodeType": "YulFunctionCall",
												"src": "3356:15:1"
											},
											"nativeSrc": "3356:15:1",
											"nodeType": "YulExpressionStatement",
											"src": "3356:15:1"
										},
										{
											"expression": {
												"arguments": [
													{
														"kind": "number",
														"nativeSrc": "3387:1:1",
														"nodeType": "YulLiteral",
														"src": "3387:1:1",
														"type": "",
														"value": "0"
													},
													{
														"kind": "number",
														"nativeSrc": "3390:4:1",
														"nodeType": "YulLiteral",
														"src": "3390:4:1",
														"type": "",
														"value": "0x24"
													}
												],
												"functionName": {
													"name": "revert",
													"nativeSrc": "3380:6:1",
													"nodeType": "YulIdentifier",
													"src": "3380:6:1"
												},
												"nativeSrc": "3380:15:1",
												"nodeType": "YulFunctionCall",
												"src": "3380:15:1"
											},
											"nativeSrc": "3380:15:1",
											"nodeType": "YulExpressionStatement",
											"src": "3380:15:1"
										}
									]
								},
								"name": "panic_error_0x32",
								"nativeSrc": "3221:180:1",
								"nodeType": "YulFunctionDefinition",
								"src": "3221:180:1"
							},
							{
								"body": {
									"nativeSrc": "3513:64:1",
									"nodeType": "YulBlock",
									"src": "3513:64:1",
									"statements": [
										{
											"expression": {
												"arguments": [
													{
														"arguments": [
															{
																"name": "memPtr",
																"nativeSrc": "3535:6:1",
																"nodeType": "YulIdentifier",
																"src": "3535:6:1"
															},
															{
																"kind": "number",
																"nativeSrc": "3543:1:1",
																"nodeType": "YulLiteral",
																"src": "3543:1:1",
																"type": "",
																"value": "0"
															}
														],
														"functionName": {
															"name": "add",
															"nativeSrc": "3531:3:1",
															"nodeType": "YulIdentifier",
															"src": "3531:3:1"
														},
														"nativeSrc": "3531:14:1",
														"nodeType": "YulFunctionCall",
														"src": "3531:14:1"
													},
													{
														"hexValue": "5469636b657420616c7265616479206f776e6564",
														"kind": "string",
														"nativeSrc": "3547:22:1",
														"nodeType": "YulLiteral",
														"src": "3547:22:1",
														"type": "",
														"value": "Ticket already owned"
													}
												],
												"functionName": {
													"name": "mstore",
													"nativeSrc": "3524:6:1",
													"nodeType": "YulIdentifier",
													"src": "3524:6:1"
												},
												"nativeSrc": "3524:46:1",
												"nodeType": "YulFunctionCall",
												"src": "3524:46:1"
											},
											"nativeSrc": "3524:46:1",
											"nodeType": "YulExpressionStatement",
											"src": "3524:46:1"
										}
									]
								},
								"name": "store_literal_in_memory_6a0f8b7389e3d24c23598c54b4466645710fa5fdb19e87b94b17aa49461ec546",
								"nativeSrc": "3407:170:1",
								"nodeType": "YulFunctionDefinition",
								"parameters": [
									{
										"name": "memPtr",
										"nativeSrc": "3505:6:1",
										"nodeType": "YulTypedName",
										"src": "3505:6:1",
										"type": ""
									}
								],
								"src": "3407:170:1"
							},
							{
								"body": {
									"nativeSrc": "3729:220:1",
									"nodeType": "YulBlock",
									"src": "3729:220:1",
									"statements": [
										{
											"nativeSrc": "3739:74:1",
											"nodeType": "YulAssignment",
											"src": "3739:74:1",
											"value": {
												"arguments": [
													{
														"name": "pos",
														"nativeSrc": "3805:3:1",
														"nodeType": "YulIdentifier",
														"src": "3805:3:1"
													},
													{
														"kind": "number",
														"nativeSrc": "3810:2:1",
														"nodeType": "YulLiteral",
														"src": "3810:2:1",
														"type": "",
														"value": "20"
													}
												],
												"functionName": {
													"name": "array_storeLengthForEncoding_t_string_memory_ptr_fromStack",
													"nativeSrc": "3746:58:1",
													"nodeType": "YulIdentifier",
													"src": "3746:58:1"
												},
												"nativeSrc": "3746:67:1",
												"nodeType": "YulFunctionCall",
												"src": "3746:67:1"
											},
											"variableNames": [
												{
													"name": "pos",
													"nativeSrc": "3739:3:1",
													"nodeType": "YulIdentifier",
													"src": "3739:3:1"
												}
											]
										},
										{
											"expression": {
												"arguments": [
													{
														"name": "pos",
														"nativeSrc": "3911:3:1",
														"nodeType": "YulIdentifier",
														"src": "3911:3:1"
													}
												],
												"functionName": {
													"name": "store_literal_in_memory_6a0f8b7389e3d24c23598c54b4466645710fa5fdb19e87b94b17aa49461ec546",
													"nativeSrc": "3822:88:1",
													"nodeType": "YulIdentifier",
													"src": "3822:88:1"
												},
												"nativeSrc": "3822:93:1",
												"nodeType": "YulFunctionCall",
												"src": "3822:93:1"
											},
											"nativeSrc": "3822:93:1",
											"nodeType": "YulExpressionStatement",
											"src": "3822:93:1"
										},
										{
											"nativeSrc": "3924:19:1",
											"nodeType": "YulAssignment",
											"src": "3924:19:1",
											"value": {
												"arguments": [
													{
														"name": "pos",
														"nativeSrc": "3935:3:1",
														"nodeType": "YulIdentifier",
														"src": "3935:3:1"
													},
													{
														"kind": "number",
														"nativeSrc": "3940:2:1",
														"nodeType": "YulLiteral",
														"src": "3940:2:1",
														"type": "",
														"value": "32"
													}
												],
												"functionName": {
													"name": "add",
													"nativeSrc": "3931:3:1",
													"nodeType": "YulIdentifier",
													"src": "3931:3:1"
												},
												"nativeSrc": "3931:12:1",
												"nodeType": "YulFunctionCall",
												"src": "3931:12:1"
											},
											"variableNames": [
												{
													"name": "end",
													"nativeSrc": "3924:3:1",
													"nodeType": "YulIdentifier",
													"src": "3924:3:1"
												}
											]
										}
									]
								},
								"name": "abi_encode_t_stringliteral_6a0f8b7389e3d24c23598c54b4466645710fa5fdb19e87b94b17aa49461ec546_to_t_string_memory_ptr_fromStack",
								"nativeSrc": "3583:366:1",
								"nodeType": "YulFunctionDefinition",
								"parameters": [
									{
										"name": "pos",
										"nativeSrc": "3717:3:1",
										"nodeType": "YulTypedName",
										"src": "3717:3:1",
										"type": ""
									}
								],
								"returnVariables": [
									{
										"name": "end",
										"nativeSrc": "3725:3:1",
										"nodeType": "YulTypedName",
										"src": "3725:3:1",
										"type": ""
									}
								],
								"src": "3583:366:1"
							},
							{
								"body": {
									"nativeSrc": "4126:248:1",
									"nodeType": "YulBlock",
									"src": "4126:248:1",
									"statements": [
										{
											"nativeSrc": "4136:26:1",
											"nodeType": "YulAssignment",
											"src": "4136:26:1",
											"value": {
												"arguments": [
													{
														"name": "headStart",
														"nativeSrc": "4148:9:1",
														"nodeType": "YulIdentifier",
														"src": "4148:9:1"
													},
													{
														"kind": "number",
														"nativeSrc": "4159:2:1",
														"nodeType": "YulLiteral",
														"src": "4159:2:1",
														"type": "",
														"value": "32"
													}
												],
												"functionName": {
													"name": "add",
													"nativeSrc": "4144:3:1",
													"nodeType": "YulIdentifier",
													"src": "4144:3:1"
												},
												"nativeSrc": "4144:18:1",
												"nodeType": "YulFunctionCall",
												"src": "4144:18:1"
											},
											"variableNames": [
												{
													"name": "tail",
													"nativeSrc": "4136:4:1",
													"nodeType": "YulIdentifier",
													"src": "4136:4:1"
												}
											]
										},
										{
											"expression": {
												"arguments": [
													{
														"arguments": [
															{
																"name": "headStart",
																"nativeSrc": "4183:9:1",
																"nodeType": "YulIdentifier",
																"src": "4183:9:1"
															},
															{
																"kind": "number",
																"nativeSrc": "4194:1:1",
																"nodeType": "YulLiteral",
																"src": "4194:1:1",
																"type": "",
																"value": "0"
															}
														],
														"functionName": {
															"name": "add",
															"nativeSrc": "4179:3:1",
															"nodeType": "YulIdentifier",
															"src": "4179:3:1"
														},
														"nativeSrc": "4179:17:1",
														"nodeType": "YulFunctionCall",
														"src": "4179:17:1"
													},
													{
														"arguments": [
															{
																"name": "tail",
																"nativeSrc": "4202:4:1",
																"nodeType": "YulIdentifier",
																"src": "4202:4:1"
															},
															{
																"name": "headStart",
																"nativeSrc": "4208:9:1",
																"nodeType": "YulIdentifier",
																"src": "4208:9:1"
															}
														],
														"functionName": {
															"name": "sub",
															"nativeSrc": "4198:3:1",
															"nodeType": "YulIdentifier",
															"src": "4198:3:1"
														},
														"nativeSrc": "4198:20:1",
														"nodeType": "YulFunctionCall",
														"src": "4198:20:1"
													}
												],
												"functionName": {
													"name": "mstore",
													"nativeSrc": "4172:6:1",
													"nodeType": "YulIdentifier",
													"src": "4172:6:1"
												},
												"nativeSrc": "4172:47:1",
												"nodeType": "YulFunctionCall",
												"src": "4172:47:1"
											},
											"nativeSrc": "4172:47:1",
											"nodeType": "YulExpressionStatement",
											"src": "4172:47:1"
										},
										{
											"nativeSrc": "4228:139:1",
											"nodeType": "YulAssignment",
											"src": "4228:139:1",
											"value": {
												"arguments": [
													{
														"name": "tail",
														"nativeSrc": "4362:4:1",
														"nodeType": "YulIdentifier",
														"src": "4362:4:1"
													}
												],
												"functionName": {
													"name": "abi_encode_t_stringliteral_6a0f8b7389e3d24c23598c54b4466645710fa5fdb19e87b94b17aa49461ec546_to_t_string_memory_ptr_fromStack",
													"nativeSrc": "4236:124:1",
													"nodeType": "YulIdentifier",
													"src": "4236:124:1"
												},
												"nativeSrc": "4236:131:1",
												"nodeType": "YulFunctionCall",
												"src": "4236:131:1"
											},
											"variableNames": [
												{
													"name": "tail",
													"nativeSrc": "4228:4:1",
													"nodeType": "YulIdentifier",
													"src": "4228:4:1"
												}
											]
										}
									]
								},
								"name": "abi_encode_tuple_t_stringliteral_6a0f8b7389e3d24c23598c54b4466645710fa5fdb19e87b94b17aa49461ec546__to_t_string_memory_ptr__fromStack_reversed",
								"nativeSrc": "3955:419:1",
								"nodeType": "YulFunctionDefinition",
								"parameters": [
									{
										"name": "headStart",
										"nativeSrc": "4106:9:1",
										"nodeType": "YulTypedName",
										"src": "4106:9:1",
										"type": ""
									}
								],
								"returnVariables": [
									{
										"name": "tail",
										"nativeSrc": "4121:4:1",
										"nodeType": "YulTypedName",
										"src": "4121:4:1",
										"type": ""
									}
								],
								"src": "3955:419:1"
							},
							{
								"body": {
									"nativeSrc": "4486:62:1",
									"nodeType": "YulBlock",
									"src": "4486:62:1",
									"statements": [
										{
											"expression": {
												"arguments": [
													{
														"arguments": [
															{
																"name": "memPtr",
																"nativeSrc": "4508:6:1",
																"nodeType": "YulIdentifier",
																"src": "4508:6:1"
															},
															{
																"kind": "number",
																"nativeSrc": "4516:1:1",
																"nodeType": "YulLiteral",
																"src": "4516:1:1",
																"type": "",
																"value": "0"
															}
														],
														"functionName": {
															"name": "add",
															"nativeSrc": "4504:3:1",
															"nodeType": "YulIdentifier",
															"src": "4504:3:1"
														},
														"nativeSrc": "4504:14:1",
														"nodeType": "YulFunctionCall",
														"src": "4504:14:1"
													},
													{
														"hexValue": "496e73756666696369656e742066756e6473",
														"kind": "string",
														"nativeSrc": "4520:20:1",
														"nodeType": "YulLiteral",
														"src": "4520:20:1",
														"type": "",
														"value": "Insufficient funds"
													}
												],
												"functionName": {
													"name": "mstore",
													"nativeSrc": "4497:6:1",
													"nodeType": "YulIdentifier",
													"src": "4497:6:1"
												},
												"nativeSrc": "4497:44:1",
												"nodeType": "YulFunctionCall",
												"src": "4497:44:1"
											},
											"nativeSrc": "4497:44:1",
											"nodeType": "YulExpressionStatement",
											"src": "4497:44:1"
										}
									]
								},
								"name": "store_literal_in_memory_63452317cb6d597bef833f023ed2962a84dbd24c571e27629ed1e3056d6cfd8d",
								"nativeSrc": "4380:168:1",
								"nodeType": "YulFunctionDefinition",
								"parameters": [
									{
										"name": "memPtr",
										"nativeSrc": "4478:6:1",
										"nodeType": "YulTypedName",
										"src": "4478:6:1",
										"type": ""
									}
								],
								"src": "4380:168:1"
							},
							{
								"body": {
									"nativeSrc": "4700:220:1",
									"nodeType": "YulBlock",
									"src": "4700:220:1",
									"statements": [
										{
											"nativeSrc": "4710:74:1",
											"nodeType": "YulAssignment",
											"src": "4710:74:1",
											"value": {
												"arguments": [
													{
														"name": "pos",
														"nativeSrc": "4776:3:1",
														"nodeType": "YulIdentifier",
														"src": "4776:3:1"
													},
													{
														"kind": "number",
														"nativeSrc": "4781:2:1",
														"nodeType": "YulLiteral",
														"src": "4781:2:1",
														"type": "",
														"value": "18"
													}
												],
												"functionName": {
													"name": "array_storeLengthForEncoding_t_string_memory_ptr_fromStack",
													"nativeSrc": "4717:58:1",
													"nodeType": "YulIdentifier",
													"src": "4717:58:1"
												},
												"nativeSrc": "4717:67:1",
												"nodeType": "YulFunctionCall",
												"src": "4717:67:1"
											},
											"variableNames": [
												{
													"name": "pos",
													"nativeSrc": "4710:3:1",
													"nodeType": "YulIdentifier",
													"src": "4710:3:1"
												}
											]
										},
										{
											"expression": {
												"arguments": [
													{
														"name": "pos",
														"nativeSrc": "4882:3:1",
														"nodeType": "YulIdentifier",
														"src": "4882:3:1"
													}
												],
												"functionName": {
													"name": "store_literal_in_memory_63452317cb6d597bef833f023ed2962a84dbd24c571e27629ed1e3056d6cfd8d",
													"nativeSrc": "4793:88:1",
													"nodeType": "YulIdentifier",
													"src": "4793:88:1"
												},
												"nativeSrc": "4793:93:1",
												"nodeType": "YulFunctionCall",
												"src": "4793:93:1"
											},
											"nativeSrc": "4793:93:1",
											"nodeType": "YulExpressionStatement",
											"src": "4793:93:1"
										},
										{
											"nativeSrc": "4895:19:1",
											"nodeType": "YulAssignment",
											"src": "4895:19:1",
											"value": {
												"arguments": [
													{
														"name": "pos",
														"nativeSrc": "4906:3:1",
														"nodeType": "YulIdentifier",
														"src": "4906:3:1"
													},
													{
														"kind": "number",
														"nativeSrc": "4911:2:1",
														"nodeType": "YulLiteral",
														"src": "4911:2:1",
														"type": "",
														"value": "32"
													}
												],
												"functionName": {
													"name": "add",
													"nativeSrc": "4902:3:1",
													"nodeType": "YulIdentifier",
													"src": "4902:3:1"
												},
												"nativeSrc": "4902:12:1",
												"nodeType": "YulFunctionCall",
												"src": "4902:12:1"
											},
											"variableNames": [
												{
													"name": "end",
													"nativeSrc": "4895:3:1",
													"nodeType": "YulIdentifier",
													"src": "4895:3:1"
												}
											]
										}
									]
								},
								"name": "abi_encode_t_stringliteral_63452317cb6d597bef833f023ed2962a84dbd24c571e27629ed1e3056d6cfd8d_to_t_string_memory_ptr_fromStack",
								"nativeSrc": "4554:366:1",
								"nodeType": "YulFunctionDefinition",
								"parameters": [
									{
										"name": "pos",
										"nativeSrc": "4688:3:1",
										"nodeType": "YulTypedName",
										"src": "4688:3:1",
										"type": ""
									}
								],
								"returnVariables": [
									{
										"name": "end",
										"nativeSrc": "4696:3:1",
										"nodeType": "YulTypedName",
										"src": "4696:3:1",
										"type": ""
									}
								],
								"src": "4554:366:1"
							},
							{
								"body": {
									"nativeSrc": "5097:248:1",
									"nodeType": "YulBlock",
									"src": "5097:248:1",
									"statements": [
										{
											"nativeSrc": "5107:26:1",
											"nodeType": "YulAssignment",
											"src": "5107:26:1",
											"value": {
												"arguments": [
													{
														"name": "headStart",
														"nativeSrc": "5119:9:1",
														"nodeType": "YulIdentifier",
														"src": "5119:9:1"
													},
													{
														"kind": "number",
														"nativeSrc": "5130:2:1",
														"nodeType": "YulLiteral",
														"src": "5130:2:1",
														"type": "",
														"value": "32"
													}
												],
												"functionName": {
													"name": "add",
													"nativeSrc": "5115:3:1",
													"nodeType": "YulIdentifier",
													"src": "5115:3:1"
												},
												"nativeSrc": "5115:18:1",
												"nodeType": "YulFunctionCall",
												"src": "5115:18:1"
											},
											"variableNames": [
												{
													"name": "tail",
													"nativeSrc": "5107:4:1",
													"nodeType": "YulIdentifier",
													"src": "5107:4:1"
												}
											]
										},
										{
											"expression": {
												"arguments": [
													{
														"arguments": [
															{
																"name": "headStart",
																"nativeSrc": "5154:9:1",
																"nodeType": "YulIdentifier",
																"src": "5154:9:1"
															},
															{
																"kind": "number",
																"nativeSrc": "5165:1:1",
																"nodeType": "YulLiteral",
																"src": "5165:1:1",
																"type": "",
																"value": "0"
															}
														],
														"functionName": {
															"name": "add",
															"nativeSrc": "5150:3:1",
															"nodeType": "YulIdentifier",
															"src": "5150:3:1"
														},
														"nativeSrc": "5150:17:1",
														"nodeType": "YulFunctionCall",
														"src": "5150:17:1"
													},
													{
														"arguments": [
															{
																"name": "tail",
																"nativeSrc": "5173:4:1",
																"nodeType": "YulIdentifier",
																"src": "5173:4:1"
															},
															{
																"name": "headStart",
																"nativeSrc": "5179:9:1",
																"nodeType": "YulIdentifier",
																"src": "5179:9:1"
															}
														],
														"functionName": {
															"name": "sub",
															"nativeSrc": "5169:3:1",
															"nodeType": "YulIdentifier",
															"src": "5169:3:1"
														},
														"nativeSrc": "5169:20:1",
														"nodeType": "YulFunctionCall",
														"src": "5169:20:1"
													}
												],
												"functionName": {
													"name": "mstore",
													"nativeSrc": "5143:6:1",
													"nodeType": "YulIdentifier",
													"src": "5143:6:1"
												},
												"nativeSrc": "5143:47:1",
												"nodeType": "YulFunctionCall",
												"src": "5143:47:1"
											},
											"nativeSrc": "5143:47:1",
											"nodeType": "YulExpressionStatement",
											"src": "5143:47:1"
										},
										{
											"nativeSrc": "5199:139:1",
											"nodeType": "YulAssignment",
											"src": "5199:139:1",
											"value": {
												"arguments": [
													{
														"name": "tail",
														"nativeSrc": "5333:4:1",
														"nodeType": "YulIdentifier",
														"src": "5333:4:1"
													}
												],
												"functionName": {
													"name": "abi_encode_t_stringliteral_63452317cb6d597bef833f023ed2962a84dbd24c571e27629ed1e3056d6cfd8d_to_t_string_memory_ptr_fromStack",
													"nativeSrc": "5207:124:1",
													"nodeType": "YulIdentifier",
													"src": "5207:124:1"
												},
												"nativeSrc": "5207:131:1",
												"nodeType": "YulFunctionCall",
												"src": "5207:131:1"
											},
											"variableNames": [
												{
													"name": "tail",
													"nativeSrc": "5199:4:1",
													"nodeType": "YulIdentifier",
													"src": "5199:4:1"
												}
											]
										}
									]
								},
								"name": "abi_encode_tuple_t_stringliteral_63452317cb6d597bef833f023ed2962a84dbd24c571e27629ed1e3056d6cfd8d__to_t_string_memory_ptr__fromStack_reversed",
								"nativeSrc": "4926:419:1",
								"nodeType": "YulFunctionDefinition",
								"parameters": [
									{
										"name": "headStart",
										"nativeSrc": "5077:9:1",
										"nodeType": "YulTypedName",
										"src": "5077:9:1",
										"type": ""
									}
								],
								"returnVariables": [
									{
										"name": "tail",
										"nativeSrc": "5092:4:1",
										"nodeType": "YulTypedName",
										"src": "5092:4:1",
										"type": ""
									}
								],
								"src": "4926:419:1"
							}
						]
					},
					"contents": "{\n\n    function allocate_unbounded() -> memPtr {\n        memPtr := mload(64)\n    }\n\n    function revert_error_dbdddcbe895c83990c08b3492a0e83918d802a52331272ac6fdb6a7c4aea3b1b() {\n        revert(0, 0)\n    }\n\n    function revert_error_c1322bf8034eace5e0b5c7295db60986aa89aae5e0ea0873e4689e076861a5db() {\n        revert(0, 0)\n    }\n\n    function cleanup_t_uint256(value) -> cleaned {\n        cleaned := value\n    }\n\n    function validator_revert_t_uint256(value) {\n        if iszero(eq(value, cleanup_t_uint256(value))) { revert(0, 0) }\n    }\n\n    function abi_decode_t_uint256(offset, end) -> value {\n        value := calldataload(offset)\n        validator_revert_t_uint256(value)\n    }\n\n    function abi_decode_tuple_t_uint256(headStart, dataEnd) -> value0 {\n        if slt(sub(dataEnd, headStart), 32) { revert_error_dbdddcbe895c83990c08b3492a0e83918d802a52331272ac6fdb6a7c4aea3b1b() }\n\n        {\n\n            let offset := 0\n\n            value0 := abi_decode_t_uint256(add(headStart, offset), dataEnd)\n        }\n\n    }\n\n    function abi_encode_t_uint256_to_t_uint256_fromStack(value, pos) {\n        mstore(pos, cleanup_t_uint256(value))\n    }\n\n    function cleanup_t_uint160(value) -> cleaned {\n        cleaned := and(value, 0xffffffffffffffffffffffffffffffffffffffff)\n    }\n\n    function cleanup_t_address(value) -> cleaned {\n        cleaned := cleanup_t_uint160(value)\n    }\n\n    function abi_encode_t_address_to_t_address_fromStack(value, pos) {\n        mstore(pos, cleanup_t_address(value))\n    }\n\n    function abi_encode_tuple_t_uint256_t_address__to_t_uint256_t_address__fromStack_reversed(headStart , value1, value0) -> tail {\n        tail := add(headStart, 64)\n\n        abi_encode_t_uint256_to_t_uint256_fromStack(value0,  add(headStart, 0))\n\n        abi_encode_t_address_to_t_address_fromStack(value1,  add(headStart, 32))\n\n    }\n\n    function abi_encode_tuple_t_address__to_t_address__fromStack_reversed(headStart , value0) -> tail {\n        tail := add(headStart, 32)\n\n        abi_encode_t_address_to_t_address_fromStack(value0,  add(headStart, 0))\n\n    }\n\n    function array_storeLengthForEncoding_t_string_memory_ptr_fromStack(pos, length) -> updated_pos {\n        mstore(pos, length)\n        updated_pos := add(pos, 0x20)\n    }\n\n    function store_literal_in_memory_b785bbf85b892299b33c73a9114dddc3949a3dd372477a16d48ccf0adc7cd864(memPtr) {\n\n        mstore(add(memPtr, 0), \"Invalid ticket index\")\n\n    }\n\n    function abi_encode_t_stringliteral_b785bbf85b892299b33c73a9114dddc3949a3dd372477a16d48ccf0adc7cd864_to_t_string_memory_ptr_fromStack(pos) -> end {\n        pos := array_storeLengthForEncoding_t_string_memory_ptr_fromStack(pos, 20)\n        store_literal_in_memory_b785bbf85b892299b33c73a9114dddc3949a3dd372477a16d48ccf0adc7cd864(pos)\n        end := add(pos, 32)\n    }\n\n    function abi_encode_tuple_t_stringliteral_b785bbf85b892299b33c73a9114dddc3949a3dd372477a16d48ccf0adc7cd864__to_t_string_memory_ptr__fromStack_reversed(headStart ) -> tail {\n        tail := add(headStart, 32)\n\n        mstore(add(headStart, 0), sub(tail, headStart))\n        tail := abi_encode_t_stringliteral_b785bbf85b892299b33c73a9114dddc3949a3dd372477a16d48ccf0adc7cd864_to_t_string_memory_ptr_fromStack( tail)\n\n    }\n\n    function panic_error_0x32() {\n        mstore(0, 35408467139433450592217433187231851964531694900788300625387963629091585785856)\n        mstore(4, 0x32)\n        revert(0, 0x24)\n    }\n\n    function store_literal_in_memory_6a0f8b7389e3d24c23598c54b4466645710fa5fdb19e87b94b17aa49461ec546(memPtr) {\n\n        mstore(add(memPtr, 0), \"Ticket already owned\")\n\n    }\n\n    function abi_encode_t_stringliteral_6a0f8b7389e3d24c23598c54b4466645710fa5fdb19e87b94b17aa49461ec546_to_t_string_memory_ptr_fromStack(pos) -> end {\n        pos := array_storeLengthForEncoding_t_string_memory_ptr_fromStack(pos, 20)\n        store_literal_in_memory_6a0f8b7389e3d24c23598c54b4466645710fa5fdb19e87b94b17aa49461ec546(pos)\n        end := add(pos, 32)\n    }\n\n    function abi_encode_tuple_t_stringliteral_6a0f8b7389e3d24c23598c54b4466645710fa5fdb19e87b94b17aa49461ec546__to_t_string_memory_ptr__fromStack_reversed(headStart ) -> tail {\n        tail := add(headStart, 32)\n\n        mstore(add(headStart, 0), sub(tail, headStart))\n        tail := abi_encode_t_stringliteral_6a0f8b7389e3d24c23598c54b4466645710fa5fdb19e87b94b17aa49461ec546_to_t_string_memory_ptr_fromStack( tail)\n\n    }\n\n    function store_literal_in_memory_63452317cb6d597bef833f023ed2962a84dbd24c571e27629ed1e3056d6cfd8d(memPtr) {\n\n        mstore(add(memPtr, 0), \"Insufficient funds\")\n\n    }\n\n    function abi_encode_t_stringliteral_63452317cb6d597bef833f023ed2962a84dbd24c571e27629ed1e3056d6cfd8d_to_t_string_memory_ptr_fromStack(pos) -> end {\n        pos := array_storeLengthForEncoding_t_string_memory_ptr_fromStack(pos, 18)\n        store_literal_in_memory_63452317cb6d597bef833f023ed2962a84dbd24c571e27629ed1e3056d6cfd8d(pos)\n        end := add(pos, 32)\n    }\n\n    function abi_encode_tuple_t_stringliteral_63452317cb6d597bef833f023ed2962a84dbd24c571e27629ed1e3056d6cfd8d__to_t_string_memory_ptr__fromStack_reversed(headStart ) -> tail {\n        tail := add(headStart, 32)\n\n        mstore(add(headStart, 0), sub(tail, headStart))\n        tail := abi_encode_t_stringliteral_63452317cb6d597bef833f023ed2962a84dbd24c571e27629ed1e3056d6cfd8d_to_t_string_memory_ptr_fromStack( tail)\n\n    }\n\n}\n",
					"id": 1,
					"language": "Yul",
					"name": "#utility.yul"
				}
			],
			"immutableReferences": {},
			"linkReferences": {},
			"object": "608060405260043610610033575f3560e01c806350b447121461003757806367dd74ca146100745780638da5cb5b14610090575b5f80fd5b348015610042575f80fd5b5061005d600480360381019061005891906102fe565b6100ba565b60405161006b929190610377565b60405180910390f35b61008e600480360381019061008991906102fe565b610100565b005b34801561009b575f80fd5b506100a46102a4565b6040516100b1919061039e565b60405180910390f35b600181600a81106100c9575f80fd5b600202015f91509050805f015490806001015f9054906101000a900473ffffffffffffffffffffffffffffffffffffffff16905082565b600a8110610143576040517f08c379a000000000000000000000000000000000000000000000000000000000815260040161013a90610411565b60405180910390fd5b5f73ffffffffffffffffffffffffffffffffffffffff16600182600a811061016e5761016d61042f565b5b600202016001015f9054906101000a900473ffffffffffffffffffffffffffffffffffffffff1673ffffffffffffffffffffffffffffffffffffffff16146101eb576040517f08c379a00000000000000000000000000000000000000000000000000000000081526004016101e2906104a6565b60405180910390fd5b600181600a81106101ff576101fe61042f565b5b600202015f0154341015610248576040517f08c379a000000000000000000000000000000000000000000000000000000000815260040161023f9061050e565b60405180910390fd5b33600182600a811061025d5761025c61042f565b5b600202016001015f6101000a81548173ffffffffffffffffffffffffffffffffffffffff021916908373ffffffffffffffffffffffffffffffffffffffff16021790555050565b5f8054906101000a900473ffffffffffffffffffffffffffffffffffffffff1681565b5f80fd5b5f819050919050565b6102dd816102cb565b81146102e7575f80fd5b50565b5f813590506102f8816102d4565b92915050565b5f60208284031215610313576103126102c7565b5b5f610320848285016102ea565b91505092915050565b610332816102cb565b82525050565b5f73ffffffffffffffffffffffffffffffffffffffff82169050919050565b5f61036182610338565b9050919050565b61037181610357565b82525050565b5f60408201905061038a5f830185610329565b6103976020830184610368565b9392505050565b5f6020820190506103b15f830184610368565b92915050565b5f82825260208201905092915050565b7f496e76616c6964207469636b657420696e6465780000000000000000000000005f82015250565b5f6103fb6014836103b7565b9150610406826103c7565b602082019050919050565b5f6020820190508181035f830152610428816103ef565b9050919050565b7f4e487b71000000000000000000000000000000000000000000000000000000005f52603260045260245ffd5b7f5469636b657420616c7265616479206f776e65640000000000000000000000005f82015250565b5f6104906014836103b7565b915061049b8261045c565b602082019050919050565b5f6020820190508181035f8301526104bd81610484565b9050919050565b7f496e73756666696369656e742066756e647300000000000000000000000000005f82015250565b5f6104f86012836103b7565b9150610503826104c4565b602082019050919050565b5f6020820190508181035f830152610525816104ec565b905091905056fea26469706673582212200c0c78dc00d3c717eff50a6bd2b6a868a13ac3c76884333d897b44fcfd142e0664736f6c634300081a0033",
			"opcodes": "PUSH1 0x80 PUSH1 0x40 MSTORE PUSH1 0x4 CALLDATASIZE LT PUSH2 0x33 JUMPI PUSH0 CALLDATALOAD PUSH1 0xE0 SHR DUP1 PUSH4 0x50B44712 EQ PUSH2 0x37 JUMPI DUP1 PUSH4 0x67DD74CA EQ PUSH2 0x74 JUMPI DUP1 PUSH4 0x8DA5CB5B EQ PUSH2 0x90 JUMPI JUMPDEST PUSH0 DUP1 REVERT JUMPDEST CALLVALUE DUP1 ISZERO PUSH2 0x42 JUMPI PUSH0 DUP1 REVERT JUMPDEST POP PUSH2 0x5D PUSH1 0x4 DUP1 CALLDATASIZE SUB DUP2 ADD SWAP1 PUSH2 0x58 SWAP2 SWAP1 PUSH2 0x2FE JUMP JUMPDEST PUSH2 0xBA JUMP JUMPDEST PUSH1 0x40 MLOAD PUSH2 0x6B SWAP3 SWAP2 SWAP1 PUSH2 0x377 JUMP JUMPDEST PUSH1 0x40 MLOAD DUP1 SWAP2 SUB SWAP1 RETURN JUMPDEST PUSH2 0x8E PUSH1 0x4 DUP1 CALLDATASIZE SUB DUP2 ADD SWAP1 PUSH2 0x89 SWAP2 SWAP1 PUSH2 0x2FE JUMP JUMPDEST PUSH2 0x100 JUMP JUMPDEST STOP JUMPDEST CALLVALUE DUP1 ISZERO PUSH2 0x9B JUMPI PUSH0 DUP1 REVERT JUMPDEST POP PUSH2 0xA4 PUSH2 0x2A4 JUMP JUMPDEST PUSH1 0x40 MLOAD PUSH2 0xB1 SWAP2 SWAP1 PUSH2 0x39E JUMP JUMPDEST PUSH1 0x40 MLOAD DUP1 SWAP2 SUB SWAP1 RETURN JUMPDEST PUSH1 0x1 DUP2 PUSH1 0xA DUP2 LT PUSH2 0xC9 JUMPI PUSH0 DUP1 REVERT JUMPDEST PUSH1 0x2 MUL ADD PUSH0 SWAP2 POP SWAP1 POP DUP1 PUSH0 ADD SLOAD SWAP1 DUP1 PUSH1 0x1 ADD PUSH0 SWAP1 SLOAD SWAP1 PUSH2 0x100 EXP SWAP1 DIV PUSH20 0xFFFFFFFFFFFFFFFFFFFFFFFFFFFFFFFFFFFFFFFF AND SWAP1 POP DUP3 JUMP JUMPDEST PUSH1 0xA DUP2 LT PUSH2 0x143 JUMPI PUSH1 0x40 MLOAD PUSH32 0x8C379A000000000000000000000000000000000000000000000000000000000 DUP2 MSTORE PUSH1 0x4 ADD PUSH2 0x13A SWAP1 PUSH2 0x411 JUMP JUMPDEST PUSH1 0x40 MLOAD DUP1 SWAP2 SUB SWAP1 REVERT JUMPDEST PUSH0 PUSH20 0xFFFFFFFFFFFFFFFFFFFFFFFFFFFFFFFFFFFFFFFF AND PUSH1 0x1 DUP3 PUSH1 0xA DUP2 LT PUSH2 0x16E JUMPI PUSH2 0x16D PUSH2 0x42F JUMP JUMPDEST JUMPDEST PUSH1 0x2 MUL ADD PUSH1 0x1 ADD PUSH0 SWAP1 SLOAD SWAP1 PUSH2 0x100 EXP SWAP1 DIV PUSH20 0xFFFFFFFFFFFFFFFFFFFFFFFFFFFFFFFFFFFFFFFF AND PUSH20 0xFFFFFFFFFFFFFFFFFFFFFFFFFFFFFFFFFFFFFFFF AND EQ PUSH2 0x1EB JUMPI PUSH1 0x40 MLOAD PUSH32 0x8C379A000000000000000000000000000000000000000000000000000000000 DUP2 MSTORE PUSH1 0x4 ADD PUSH2 0x1E2 SWAP1 PUSH2 0x4A6 JUMP JUMPDEST PUSH1 0x40 MLOAD DUP1 SWAP2 SUB SWAP1 REVERT JUMPDEST PUSH1 0x1 DUP2 PUSH1 0xA DUP2 LT PUSH2 0x1FF JUMPI PUSH2 0x1FE PUSH2 0x42F JUMP JUMPDEST JUMPDEST PUSH1 0x2 MUL ADD PUSH0 ADD SLOAD CALLVALUE LT ISZERO PUSH2 0x248 JUMPI PUSH1 0x40 MLOAD PUSH32 0x8C379A000000000000000000000000000000000000000000000000000000000 DUP2 MSTORE PUSH1 0x4 ADD PUSH2 0x23F SWAP1 PUSH2 0x50E JUMP JUMPDEST PUSH1 0x40 MLOAD DUP1 SWAP2 SUB SWAP1 REVERT JUMPDEST CALLER PUSH1 0x1 DUP3 PUSH1 0xA DUP2 LT PUSH2 0x25D JUMPI PUSH2 0x25C PUSH2 0x42F JUMP JUMPDEST JUMPDEST PUSH1 0x2 MUL ADD PUSH1 0x1 ADD PUSH0 PUSH2 0x100 EXP DUP2 SLOAD DUP2 PUSH20 0xFFFFFFFFFFFFFFFFFFFFFFFFFFFFFFFFFFFFFFFF MUL NOT AND SWAP1 DUP4 PUSH20 0xFFFFFFFFFFFFFFFFFFFFFFFFFFFFFFFFFFFFFFFF AND MUL OR SWAP1 SSTORE POP POP JUMP JUMPDEST PUSH0 DUP1 SLOAD SWAP1 PUSH2 0x100 EXP SWAP1 DIV PUSH20 0xFFFFFFFFFFFFFFFFFFFFFFFFFFFFFFFFFFFFFFFF AND DUP2 JUMP JUMPDEST PUSH0 DUP1 REVERT JUMPDEST PUSH0 DUP2 SWAP1 POP SWAP2 SWAP1 POP JUMP JUMPDEST PUSH2 0x2DD DUP2 PUSH2 0x2CB JUMP JUMPDEST DUP2 EQ PUSH2 0x2E7 JUMPI PUSH0 DUP1 REVERT JUMPDEST POP JUMP JUMPDEST PUSH0 DUP2 CALLDATALOAD SWAP1 POP PUSH2 0x2F8 DUP2 PUSH2 0x2D4 JUMP JUMPDEST SWAP3 SWAP2 POP POP JUMP JUMPDEST PUSH0 PUSH1 0x20 DUP3 DUP5 SUB SLT ISZERO PUSH2 0x313 JUMPI PUSH2 0x312 PUSH2 0x2C7 JUMP JUMPDEST JUMPDEST PUSH0 PUSH2 0x320 DUP5 DUP3 DUP6 ADD PUSH2 0x2EA JUMP JUMPDEST SWAP2 POP POP SWAP3 SWAP2 POP POP JUMP JUMPDEST PUSH2 0x332 DUP2 PUSH2 0x2CB JUMP JUMPDEST DUP3 MSTORE POP POP JUMP JUMPDEST PUSH0 PUSH20 0xFFFFFFFFFFFFFFFFFFFFFFFFFFFFFFFFFFFFFFFF DUP3 AND SWAP1 POP SWAP2 SWAP1 POP JUMP JUMPDEST PUSH0 PUSH2 0x361 DUP3 PUSH2 0x338 JUMP JUMPDEST SWAP1 POP SWAP2 SWAP1 POP JUMP JUMPDEST PUSH2 0x371 DUP2 PUSH2 0x357 JUMP JUMPDEST DUP3 MSTORE POP POP JUMP JUMPDEST PUSH0 PUSH1 0x40 DUP3 ADD SWAP1 POP PUSH2 0x38A PUSH0 DUP4 ADD DUP6 PUSH2 0x329 JUMP JUMPDEST PUSH2 0x397 PUSH1 0x20 DUP4 ADD DUP5 PUSH2 0x368 JUMP JUMPDEST SWAP4 SWAP3 POP POP POP JUMP JUMPDEST PUSH0 PUSH1 0x20 DUP3 ADD SWAP1 POP PUSH2 0x3B1 PUSH0 DUP4 ADD DUP5 PUSH2 0x368 JUMP JUMPDEST SWAP3 SWAP2 POP POP JUMP JUMPDEST PUSH0 DUP3 DUP3 MSTORE PUSH1 0x20 DUP3 ADD SWAP1 POP SWAP3 SWAP2 POP POP JUMP JUMPDEST PUSH32 0x496E76616C6964207469636B657420696E646578000000000000000000000000 PUSH0 DUP3 ADD MSTORE POP JUMP JUMPDEST PUSH0 PUSH2 0x3FB PUSH1 0x14 DUP4 PUSH2 0x3B7 JUMP JUMPDEST SWAP2 POP PUSH2 0x406 DUP3 PUSH2 0x3C7 JUMP JUMPDEST PUSH1 0x20 DUP3 ADD SWAP1 POP SWAP2 SWAP1 POP JUMP JUMPDEST PUSH0 PUSH1 0x20 DUP3 ADD SWAP1 POP DUP2 DUP2 SUB PUSH0 DUP4 ADD MSTORE PUSH2 0x428 DUP2 PUSH2 0x3EF JUMP JUMPDEST SWAP1 POP SWAP2 SWAP1 POP JUMP JUMPDEST PUSH32 0x4E487B7100000000000000000000000000000000000000000000000000000000 PUSH0 MSTORE PUSH1 0x32 PUSH1 0x4 MSTORE PUSH1 0x24 PUSH0 REVERT JUMPDEST PUSH32 0x5469636B657420616C7265616479206F776E6564000000000000000000000000 PUSH0 DUP3 ADD MSTORE POP JUMP JUMPDEST PUSH0 PUSH2 0x490 PUSH1 0x14 DUP4 PUSH2 0x3B7 JUMP JUMPDEST SWAP2 POP PUSH2 0x49B DUP3 PUSH2 0x45C JUMP JUMPDEST PUSH1 0x20 DUP3 ADD SWAP1 POP SWAP2 SWAP1 POP JUMP JUMPDEST PUSH0 PUSH1 0x20 DUP3 ADD SWAP1 POP DUP2 DUP2 SUB PUSH0 DUP4 ADD MSTORE PUSH2 0x4BD DUP2 PUSH2 0x484 JUMP JUMPDEST SWAP1 POP SWAP2 SWAP1 POP JUMP JUMPDEST PUSH32 0x496E73756666696369656E742066756E64730000000000000000000000000000 PUSH0 DUP3 ADD MSTORE POP JUMP JUMPDEST PUSH0 PUSH2 0x4F8 PUSH1 0x12 DUP4 PUSH2 0x3B7 JUMP JUMPDEST SWAP2 POP PUSH2 0x503 DUP3 PUSH2 0x4C4 JUMP JUMPDEST PUSH1 0x20 DUP3 ADD SWAP1 POP SWAP2 SWAP1 POP JUMP JUMPDEST PUSH0 PUSH1 0x20 DUP3 ADD SWAP1 POP DUP2 DUP2 SUB PUSH0 DUP4 ADD MSTORE PUSH2 0x525 DUP2 PUSH2 0x4EC JUMP JUMPDEST SWAP1 POP SWAP2 SWAP1 POP JUMP INVALID LOG2 PUSH5 0x6970667358 0x22 SLT KECCAK256 0xC 0xC PUSH25 0xDC00D3C717EFF50A6BD2B6A868A13AC3C76884333D897B44FC REVERT EQ 0x2E MOD PUSH5 0x736F6C6343 STOP ADDMOD BYTE STOP CALLER ",
			"sourceMap": "109:1097:0:-:0;;;;;;;;;;;;;;;;;;;;;;;;;;;;;;;361:36;;;;;;;;;;;;;;;;;;;;;;;:::i;:::-;;:::i;:::-;;;;;;;;:::i;:::-;;;;;;;;743:460;;;;;;;;;;;;;:::i;:::-;;:::i;:::-;;133:33;;;;;;;;;;;;;:::i;:::-;;;;;;;:::i;:::-;;;;;;;;361:36;;;;;;;;;;;;;;;;;;;;;;;;;;;;;;;;;;;;;;;;;:::o;743:460::-;102:2;814:6;:22;806:55;;;;;;;;;;;;:::i;:::-;;;;;;;;;944:1;911:35;;:7;919:6;911:15;;;;;;;:::i;:::-;;;;;:21;;;;;;;;;;;;:35;;;903:68;;;;;;;;;;;;:::i;:::-;;;;;;;;;1035:7;1043:6;1035:15;;;;;;;:::i;:::-;;;;;:21;;;1022:9;:34;;1014:65;;;;;;;;;;;;:::i;:::-;;;;;;;;;1149:10;1125:7;1133:6;1125:15;;;;;;;:::i;:::-;;;;;:21;;;:34;;;;;;;;;;;;;;;;;;743:460;:::o;133:33::-;;;;;;;;;;;;:::o;88:117:1:-;197:1;194;187:12;334:77;371:7;400:5;389:16;;334:77;;;:::o;417:122::-;490:24;508:5;490:24;:::i;:::-;483:5;480:35;470:63;;529:1;526;519:12;470:63;417:122;:::o;545:139::-;591:5;629:6;616:20;607:29;;645:33;672:5;645:33;:::i;:::-;545:139;;;;:::o;690:329::-;749:6;798:2;786:9;777:7;773:23;769:32;766:119;;;804:79;;:::i;:::-;766:119;924:1;949:53;994:7;985:6;974:9;970:22;949:53;:::i;:::-;939:63;;895:117;690:329;;;;:::o;1025:118::-;1112:24;1130:5;1112:24;:::i;:::-;1107:3;1100:37;1025:118;;:::o;1149:126::-;1186:7;1226:42;1219:5;1215:54;1204:65;;1149:126;;;:::o;1281:96::-;1318:7;1347:24;1365:5;1347:24;:::i;:::-;1336:35;;1281:96;;;:::o;1383:118::-;1470:24;1488:5;1470:24;:::i;:::-;1465:3;1458:37;1383:118;;:::o;1507:332::-;1628:4;1666:2;1655:9;1651:18;1643:26;;1679:71;1747:1;1736:9;1732:17;1723:6;1679:71;:::i;:::-;1760:72;1828:2;1817:9;1813:18;1804:6;1760:72;:::i;:::-;1507:332;;;;;:::o;1845:222::-;1938:4;1976:2;1965:9;1961:18;1953:26;;1989:71;2057:1;2046:9;2042:17;2033:6;1989:71;:::i;:::-;1845:222;;;;:::o;2073:169::-;2157:11;2191:6;2186:3;2179:19;2231:4;2226:3;2222:14;2207:29;;2073:169;;;;:::o;2248:170::-;2388:22;2384:1;2376:6;2372:14;2365:46;2248:170;:::o;2424:366::-;2566:3;2587:67;2651:2;2646:3;2587:67;:::i;:::-;2580:74;;2663:93;2752:3;2663:93;:::i;:::-;2781:2;2776:3;2772:12;2765:19;;2424:366;;;:::o;2796:419::-;2962:4;3000:2;2989:9;2985:18;2977:26;;3049:9;3043:4;3039:20;3035:1;3024:9;3020:17;3013:47;3077:131;3203:4;3077:131;:::i;:::-;3069:139;;2796:419;;;:::o;3221:180::-;3269:77;3266:1;3259:88;3366:4;3363:1;3356:15;3390:4;3387:1;3380:15;3407:170;3547:22;3543:1;3535:6;3531:14;3524:46;3407:170;:::o;3583:366::-;3725:3;3746:67;3810:2;3805:3;3746:67;:::i;:::-;3739:74;;3822:93;3911:3;3822:93;:::i;:::-;3940:2;3935:3;3931:12;3924:19;;3583:366;;;:::o;3955:419::-;4121:4;4159:2;4148:9;4144:18;4136:26;;4208:9;4202:4;4198:20;4194:1;4183:9;4179:17;4172:47;4236:131;4362:4;4236:131;:::i;:::-;4228:139;;3955:419;;;:::o;4380:168::-;4520:20;4516:1;4508:6;4504:14;4497:44;4380:168;:::o;4554:366::-;4696:3;4717:67;4781:2;4776:3;4717:67;:::i;:::-;4710:74;;4793:93;4882:3;4793:93;:::i;:::-;4911:2;4906:3;4902:12;4895:19;;4554:366;;;:::o;4926:419::-;5092:4;5130:2;5119:9;5115:18;5107:26;;5179:9;5173:4;5169:20;5165:1;5154:9;5150:17;5143:47;5207:131;5333:4;5207:131;:::i;:::-;5199:139;;4926:419;;;:::o"
		},
		"gasEstimates": {
			"creation": {
				"codeDepositCost": "275600",
				"executionCost": "infinite",
				"totalCost": "infinite"
			},
			"external": {
				"buyTicket(uint256)": "29087",
				"owner()": "2527",
				"tickets(uint256)": "infinite"
			}
		},
		"methodIdentifiers": {
			"buyTicket(uint256)": "67dd74ca",
			"owner()": "8da5cb5b",
			"tickets(uint256)": "50b44712"
		}
	},
	"abi": [
		{
			"inputs": [],
			"stateMutability": "nonpayable",
			"type": "constructor"
		},
		{
			"inputs": [
				{
					"internalType": "uint256",
					"name": "_index",
					"type": "uint256"
				}
			],
			"name": "buyTicket",
			"outputs": [],
			"stateMutability": "payable",
			"type": "function"
		},
		{
			"inputs": [],
			"name": "owner",
			"outputs": [
				{
					"internalType": "address",
					"name": "",
					"type": "address"
				}
			],
			"stateMutability": "view",
			"type": "function"
		},
		{
			"inputs": [
				{
					"internalType": "uint256",
					"name": "",
					"type": "uint256"
				}
			],
			"name": "tickets",
			"outputs": [
				{
					"internalType": "uint256",
					"name": "price",
					"type": "uint256"
				},
				{
					"internalType": "address",
					"name": "owner",
					"type": "address"
				}
			],
			"stateMutability": "view",
			"type": "function"
		}
	]
}
