# Supplementary material for: Blockchain enabled policy-based access control mechanism to restrict unauthorized access to electronic health records
Source: PeerJ Comput Sci. 2025 Jan 23;11:e2647. doi: 10.7717/peerj-cs.2647 (PMC11784709; doi:10.7717/peerj-cs.2647)
Supplement: Supplemental Information 1 [file peerj-cs-11-2647-s001.zip › artifacts/pay.json]

{
	"deploy": {
		"VM:-": {
			"linkReferences": {},
			"autoDeployLib": true
		},
		"main:1": {
			"linkReferences": {},
			"autoDeployLib": true
		},
		"ropsten:3": {
			"linkReferences": {},
			"autoDeployLib": true
		},
		"rinkeby:4": {
			"linkReferences": {},
			"autoDeployLib": true
		},
		"kovan:42": {
			"linkReferences": {},
			"autoDeployLib": true
		},
		"goerli:5": {
			"linkReferences": {},
			"autoDeployLib": true
		},
		"Custom": {
			"linkReferences": {},
			"autoDeployLib": true
		}
	},
	"data": {
		"bytecode": {
			"functionDebugData": {},
			"generatedSources": [],
			"linkReferences": {},
			"object": "6080604052735b38da6a701c568545dcfcb03fcb875f56beddc45f806101000a81548173ffffffffffffffffffffffffffffffffffffffff021916908373ffffffffffffffffffffffffffffffffffffffff1602179055503480156061575f80fd5b5061026d8061006f5f395ff3fe608060405260043610610049575f3560e01c80630c4f65bd1461004d5780634d9b3d5d146100775780638da5cb5b146100a1578063990fce44146100cb578063f7474d00146100e1575b5f80fd5b348015610058575f80fd5b506100616100eb565b60405161006e91906101ed565b60405180910390f35b348015610082575f80fd5b5061008b610113565b604051610098919061021e565b60405180910390f35b3480156100ac575f80fd5b506100b561011a565b6040516100c291906101ed565b60405180910390f35b3480156100d6575f80fd5b506100df61013f565b005b6100e96101ac565b005b5f60015f9054906101000a900473ffffffffffffffffffffffffffffffffffffffff16905090565b5f47905090565b60015f9054906101000a900473ffffffffffffffffffffffffffffffffffffffff1681565b5f8054906101000a900473ffffffffffffffffffffffffffffffffffffffff1673ffffffffffffffffffffffffffffffffffffffff166108fc670de0b6b3a764000090811502906040515f60405180830381858888f193505050501580156101a9573d5f803e3d5ffd5b50565b565b5f73ffffffffffffffffffffffffffffffffffffffff82169050919050565b5f6101d7826101ae565b9050919050565b6101e7816101cd565b82525050565b5f6020820190506102005f8301846101de565b92915050565b5f819050919050565b61021881610206565b82525050565b5f6020820190506102315f83018461020f565b9291505056fea26469706673582212208d880ad00b8f807d40ff0602a05c6baf2e258ea8c345aecd00bd2940d996964b64736f6c634300081a0033",
			"opcodes": "PUSH1 0x80 PUSH1 0x40 MSTORE PUSH20 0x5B38DA6A701C568545DCFCB03FCB875F56BEDDC4 PUSH0 DUP1 PUSH2 0x100 EXP DUP2 SLOAD DUP2 PUSH20 0xFFFFFFFFFFFFFFFFFFFFFFFFFFFFFFFFFFFFFFFF MUL NOT AND SWAP1 DUP4 PUSH20 0xFFFFFFFFFFFFFFFFFFFFFFFFFFFFFFFFFFFFFFFF AND MUL OR SWAP1 SSTORE POP CALLVALUE DUP1 ISZERO PUSH1 0x61 JUMPI PUSH0 DUP1 REVERT JUMPDEST POP PUSH2 0x26D DUP1 PUSH2 0x6F PUSH0 CODECOPY PUSH0 RETURN INVALID PUSH1 0x80 PUSH1 0x40 MSTORE PUSH1 0x4 CALLDATASIZE LT PUSH2 0x49 JUMPI PUSH0 CALLDATALOAD PUSH1 0xE0 SHR DUP1 PUSH4 0xC4F65BD EQ PUSH2 0x4D JUMPI DUP1 PUSH4 0x4D9B3D5D EQ PUSH2 0x77 JUMPI DUP1 PUSH4 0x8DA5CB5B EQ PUSH2 0xA1 JUMPI DUP1 PUSH4 0x990FCE44 EQ PUSH2 0xCB JUMPI DUP1 PUSH4 0xF7474D00 EQ PUSH2 0xE1 JUMPI JUMPDEST PUSH0 DUP1 REVERT JUMPDEST CALLVALUE DUP1 ISZERO PUSH2 0x58 JUMPI PUSH0 DUP1 REVERT JUMPDEST POP PUSH2 0x61 PUSH2 0xEB JUMP JUMPDEST PUSH1 0x40 MLOAD PUSH2 0x6E SWAP2 SWAP1 PUSH2 0x1ED JUMP JUMPDEST PUSH1 0x40 MLOAD DUP1 SWAP2 SUB SWAP1 RETURN JUMPDEST CALLVALUE DUP1 ISZERO PUSH2 0x82 JUMPI PUSH0 DUP1 REVERT JUMPDEST POP PUSH2 0x8B PUSH2 0x113 JUMP JUMPDEST PUSH1 0x40 MLOAD PUSH2 0x98 SWAP2 SWAP1 PUSH2 0x21E JUMP JUMPDEST PUSH1 0x40 MLOAD DUP1 SWAP2 SUB SWAP1 RETURN JUMPDEST CALLVALUE DUP1 ISZERO PUSH2 0xAC JUMPI PUSH0 DUP1 REVERT JUMPDEST POP PUSH2 0xB5 PUSH2 0x11A JUMP JUMPDEST PUSH1 0x40 MLOAD PUSH2 0xC2 SWAP2 SWAP1 PUSH2 0x1ED JUMP JUMPDEST PUSH1 0x40 MLOAD DUP1 SWAP2 SUB SWAP1 RETURN JUMPDEST CALLVALUE DUP1 ISZERO PUSH2 0xD6 JUMPI PUSH0 DUP1 REVERT JUMPDEST POP PUSH2 0xDF PUSH2 0x13F JUMP JUMPDEST STOP JUMPDEST PUSH2 0xE9 PUSH2 0x1AC JUMP JUMPDEST STOP JUMPDEST PUSH0 PUSH1 0x1 PUSH0 SWAP1 SLOAD SWAP1 PUSH2 0x100 EXP SWAP1 DIV PUSH20 0xFFFFFFFFFFFFFFFFFFFFFFFFFFFFFFFFFFFFFFFF AND SWAP1 POP SWAP1 JUMP JUMPDEST PUSH0 SELFBALANCE SWAP1 POP SWAP1 JUMP JUMPDEST PUSH1 0x1 PUSH0 SWAP1 SLOAD SWAP1 PUSH2 0x100 EXP SWAP1 DIV PUSH20 0xFFFFFFFFFFFFFFFFFFFFFFFFFFFFFFFFFFFFFFFF AND DUP2 JUMP JUMPDEST PUSH0 DUP1 SLOAD SWAP1 PUSH2 0x100 EXP SWAP1 DIV PUSH20 0xFFFFFFFFFFFFFFFFFFFFFFFFFFFFFFFFFFFFFFFF AND PUSH20 0xFFFFFFFFFFFFFFFFFFFFFFFFFFFFFFFFFFFFFFFF AND PUSH2 0x8FC PUSH8 0xDE0B6B3A7640000 SWAP1 DUP2 ISZERO MUL SWAP1 PUSH1 0x40 MLOAD PUSH0 PUSH1 0x40 MLOAD DUP1 DUP4 SUB DUP2 DUP6 DUP9 DUP9 CALL SWAP4 POP POP POP POP ISZERO DUP1 ISZERO PUSH2 0x1A9 JUMPI RETURNDATASIZE PUSH0 DUP1 RETURNDATACOPY RETURNDATASIZE PUSH0 REVERT JUMPDEST POP JUMP JUMPDEST JUMP JUMPDEST PUSH0 PUSH20 0xFFFFFFFFFFFFFFFFFFFFFFFFFFFFFFFFFFFFFFFF DUP3 AND SWAP1 POP SWAP2 SWAP1 POP JUMP JUMPDEST PUSH0 PUSH2 0x1D7 DUP3 PUSH2 0x1AE JUMP JUMPDEST SWAP1 POP SWAP2 SWAP1 POP JUMP JUMPDEST PUSH2 0x1E7 DUP2 PUSH2 0x1CD JUMP JUMPDEST DUP3 MSTORE POP POP JUMP JUMPDEST PUSH0 PUSH1 0x20 DUP3 ADD SWAP1 POP PUSH2 0x200 PUSH0 DUP4 ADD DUP5 PUSH2 0x1DE JUMP JUMPDEST SWAP3 SWAP2 POP POP JUMP JUMPDEST PUSH0 DUP2 SWAP1 POP SWAP2 SWAP1 POP JUMP JUMPDEST PUSH2 0x218 DUP2 PUSH2 0x206 JUMP JUMPDEST DUP3 MSTORE POP POP JUMP JUMPDEST PUSH0 PUSH1 0x20 DUP3 ADD SWAP1 POP PUSH2 0x231 PUSH0 DUP4 ADD DUP5 PUSH2 0x20F JUMP JUMPDEST SWAP3 SWAP2 POP POP JUMP INVALID LOG2 PUSH5 0x6970667358 0x22 SLT KECCAK256 DUP14 DUP9 EXP 0xD0 SIGNEXTEND DUP16 DUP1 PUSH30 0x40FF0602A05C6BAF2E258EA8C345AECD00BD2940D996964B64736F6C6343 STOP ADDMOD BYTE STOP CALLER ",
			"sourceMap": "69:531:0:-:0;;;115:42;84:74;;;;;;;;;;;;;;;;;;;;69:531;;;;;;;;;;;;;;;;"
		},
		"deployedBytecode": {
			"functionDebugData": {
				"@getOwnerAddress_33": {
					"entryPoint": 235,
					"id": 33,
					"parameterSlots": 0,
					"returnSlots": 1
				},
				"@getbalance_25": {
					"entryPoint": 275,
					"id": 25,
					"parameterSlots": 0,
					"returnSlots": 1
				},
				"@owner_9": {
					"entryPoint": 282,
					"id": 9,
					"parameterSlots": 0,
					"returnSlots": 0
				},
				"@payEther_13": {
					"entryPoint": 428,
					"id": 13,
					"parameterSlots": 0,
					"returnSlots": 0
				},
				"@sendEtherAccount_43": {
					"entryPoint": 319,
					"id": 43,
					"parameterSlots": 0,
					"returnSlots": 0
				},
				"abi_encode_t_address_to_t_address_fromStack": {
					"entryPoint": 478,
					"id": null,
					"parameterSlots": 2,
					"returnSlots": 0
				},
				"abi_encode_t_uint256_to_t_uint256_fromStack": {
					"entryPoint": 527,
					"id": null,
					"parameterSlots": 2,
					"returnSlots": 0
				},
				"abi_encode_tuple_t_address__to_t_address__fromStack_reversed": {
					"entryPoint": 493,
					"id": null,
					"parameterSlots": 2,
					"returnSlots": 1
				},
				"abi_encode_tuple_t_uint256__to_t_uint256__fromStack_reversed": {
					"entryPoint": 542,
					"id": null,
					"parameterSlots": 2,
					"returnSlots": 1
				},
				"cleanup_t_address": {
					"entryPoint": 461,
					"id": null,
					"parameterSlots": 1,
					"returnSlots": 1
				},
				"cleanup_t_uint160": {
					"entryPoint": 430,
					"id": null,
					"parameterSlots": 1,
					"returnSlots": 1
				},
				"cleanup_t_uint256": {
					"entryPoint": 518,
					"id": null,
					"parameterSlots": 1,
					"returnSlots": 1
				}
			},
			"generatedSources": [
				{
					"ast": {
						"nativeSrc": "0:1025:1",
						"nodeType": "YulBlock",
						"src": "0:1025:1",
						"statements": [
							{
								"body": {
									"nativeSrc": "52:81:1",
									"nodeType": "YulBlock",
									"src": "52:81:1",
									"statements": [
										{
											"nativeSrc": "62:65:1",
											"nodeType": "YulAssignment",
											"src": "62:65:1",
											"value": {
												"arguments": [
													{
														"name": "value",
														"nativeSrc": "77:5:1",
														"nodeType": "YulIdentifier",
														"src": "77:5:1"
													},
													{
														"kind": "number",
														"nativeSrc": "84:42:1",
														"nodeType": "YulLiteral",
														"src": "84:42:1",
														"type": "",
														"value": "0xffffffffffffffffffffffffffffffffffffffff"
													}
												],
												"functionName": {
													"name": "and",
													"nativeSrc": "73:3:1",
													"nodeType": "YulIdentifier",
													"src": "73:3:1"
												},
												"nativeSrc": "73:54:1",
												"nodeType": "YulFunctionCall",
												"src": "73:54:1"
											},
											"variableNames": [
												{
													"name": "cleaned",
													"nativeSrc": "62:7:1",
													"nodeType": "YulIdentifier",
													"src": "62:7:1"
												}
											]
										}
									]
								},
								"name": "cleanup_t_uint160",
								"nativeSrc": "7:126:1",
								"nodeType": "YulFunctionDefinition",
								"parameters": [
									{
										"name": "value",
										"nativeSrc": "34:5:1",
										"nodeType": "YulTypedName",
										"src": "34:5:1",
										"type": ""
									}
								],
								"returnVariables": [
									{
										"name": "cleaned",
										"nativeSrc": "44:7:1",
										"nodeType": "YulTypedName",
										"src": "44:7:1",
										"type": ""
									}
								],
								"src": "7:126:1"
							},
							{
								"body": {
									"nativeSrc": "184:51:1",
									"nodeType": "YulBlock",
									"src": "184:51:1",
									"statements": [
										{
											"nativeSrc": "194:35:1",
											"nodeType": "YulAssignment",
											"src": "194:35:1",
											"value": {
												"arguments": [
													{
														"name": "value",
														"nativeSrc": "223:5:1",
														"nodeType": "YulIdentifier",
														"src": "223:5:1"
													}
												],
												"functionName": {
													"name": "cleanup_t_uint160",
													"nativeSrc": "205:17:1",
													"nodeType": "YulIdentifier",
													"src": "205:17:1"
												},
												"nativeSrc": "205:24:1",
												"nodeType": "YulFunctionCall",
												"src": "205:24:1"
											},
											"variableNames": [
												{
													"name": "cleaned",
													"nativeSrc": "194:7:1",
													"nodeType": "YulIdentifier",
													"src": "194:7:1"
												}
											]
										}
									]
								},
								"name": "cleanup_t_address",
								"nativeSrc": "139:96:1",
								"nodeType": "YulFunctionDefinition",
								"parameters": [
									{
										"name": "value",
										"nativeSrc": "166:5:1",
										"nodeType": "YulTypedName",
										"src": "166:5:1",
										"type": ""
									}
								],
								"returnVariables": [
									{
										"name": "cleaned",
										"nativeSrc": "176:7:1",
										"nodeType": "YulTypedName",
										"src": "176:7:1",
										"type": ""
									}
								],
								"src": "139:96:1"
							},
							{
								"body": {
									"nativeSrc": "306:53:1",
									"nodeType": "YulBlock",
									"src": "306:53:1",
									"statements": [
										{
											"expression": {
												"arguments": [
													{
														"name": "pos",
														"nativeSrc": "323:3:1",
														"nodeType": "YulIdentifier",
														"src": "323:3:1"
													},
													{
														"arguments": [
															{
																"name": "value",
																"nativeSrc": "346:5:1",
																"nodeType": "YulIdentifier",
																"src": "346:5:1"
															}
														],
														"functionName": {
															"name": "cleanup_t_address",
															"nativeSrc": "328:17:1",
															"nodeType": "YulIdentifier",
															"src": "328:17:1"
														},
														"nativeSrc": "328:24:1",
														"nodeType": "YulFunctionCall",
														"src": "328:24:1"
													}
												],
												"functionName": {
													"name": "mstore",
													"nativeSrc": "316:6:1",
													"nodeType": "YulIdentifier",
													"src": "316:6:1"
												},
												"nativeSrc": "316:37:1",
												"nodeType": "YulFunctionCall",
												"src": "316:37:1"
											},
											"nativeSrc": "316:37:1",
											"nodeType": "YulExpressionStatement",
											"src": "316:37:1"
										}
									]
								},
								"name": "abi_encode_t_address_to_t_address_fromStack",
								"nativeSrc": "241:118:1",
								"nodeType": "YulFunctionDefinition",
								"parameters": [
									{
										"name": "value",
										"nativeSrc": "294:5:1",
										"nodeType": "YulTypedName",
										"src": "294:5:1",
										"type": ""
									},
									{
										"name": "pos",
										"nativeSrc": "301:3:1",
										"nodeType": "YulTypedName",
										"src": "301:3:1",
										"type": ""
									}
								],
								"src": "241:118:1"
							},
							{
								"body": {
									"nativeSrc": "463:124:1",
									"nodeType": "YulBlock",
									"src": "463:124:1",
									"statements": [
										{
											"nativeSrc": "473:26:1",
											"nodeType": "YulAssignment",
											"src": "473:26:1",
											"value": {
												"arguments": [
													{
														"name": "headStart",
														"nativeSrc": "485:9:1",
														"nodeType": "YulIdentifier",
														"src": "485:9:1"
													},
													{
														"kind": "number",
														"nativeSrc": "496:2:1",
														"nodeType": "YulLiteral",
														"src": "496:2:1",
														"type": "",
														"value": "32"
													}
												],
												"functionName": {
													"name": "add",
													"nativeSrc": "481:3:1",
													"nodeType": "YulIdentifier",
													"src": "481:3:1"
												},
												"nativeSrc": "481:18:1",
												"nodeType": "YulFunctionCall",
												"src": "481:18:1"
											},
											"variableNames": [
												{
													"name": "tail",
													"nativeSrc": "473:4:1",
													"nodeType": "YulIdentifier",
													"src": "473:4:1"
												}
											]
										},
										{
											"expression": {
												"arguments": [
													{
														"name": "value0",
														"nativeSrc": "553:6:1",
														"nodeType": "YulIdentifier",
														"src": "553:6:1"
													},
													{
														"arguments": [
															{
																"name": "headStart",
																"nativeSrc": "566:9:1",
																"nodeType": "YulIdentifier",
																"src": "566:9:1"
															},
															{
																"kind": "number",
																"nativeSrc": "577:1:1",
																"nodeType": "YulLiteral",
																"src": "577:1:1",
																"type": "",
																"value": "0"
															}
														],
														"functionName": {
															"name": "add",
															"nativeSrc": "562:3:1",
															"nodeType": "YulIdentifier",
															"src": "562:3:1"
														},
														"nativeSrc": "562:17:1",
														"nodeType": "YulFunctionCall",
														"src": "562:17:1"
													}
												],
												"functionName": {
													"name": "abi_encode_t_address_to_t_address_fromStack",
													"nativeSrc": "509:43:1",
													"nodeType": "YulIdentifier",
													"src": "509:43:1"
												},
												"nativeSrc": "509:71:1",
												"nodeType": "YulFunctionCall",
												"src": "509:71:1"
											},
											"nativeSrc": "509:71:1",
											"nodeType": "YulExpressionStatement",
											"src": "509:71:1"
										}
									]
								},
								"name": "abi_encode_tuple_t_address__to_t_address__fromStack_reversed",
								"nativeSrc": "365:222:1",
								"nodeType": "YulFunctionDefinition",
								"parameters": [
									{
										"name": "headStart",
										"nativeSrc": "435:9:1",
										"nodeType": "YulTypedName",
										"src": "435:9:1",
										"type": ""
									},
									{
										"name": "value0",
										"nativeSrc": "447:6:1",
										"nodeType": "YulTypedName",
										"src": "447:6:1",
										"type": ""
									}
								],
								"returnVariables": [
									{
										"name": "tail",
										"nativeSrc": "458:4:1",
										"nodeType": "YulTypedName",
										"src": "458:4:1",
										"type": ""
									}
								],
								"src": "365:222:1"
							},
							{
								"body": {
									"nativeSrc": "638:32:1",
									"nodeType": "YulBlock",
									"src": "638:32:1",
									"statements": [
										{
											"nativeSrc": "648:16:1",
											"nodeType": "YulAssignment",
											"src": "648:16:1",
											"value": {
												"name": "value",
												"nativeSrc": "659:5:1",
												"nodeType": "YulIdentifier",
												"src": "659:5:1"
											},
											"variableNames": [
												{
													"name": "cleaned",
													"nativeSrc": "648:7:1",
													"nodeType": "YulIdentifier",
													"src": "648:7:1"
												}
											]
										}
									]
								},
								"name": "cleanup_t_uint256",
								"nativeSrc": "593:77:1",
								"nodeType": "YulFunctionDefinition",
								"parameters": [
									{
										"name": "value",
										"nativeSrc": "620:5:1",
										"nodeType": "YulTypedName",
										"src": "620:5:1",
										"type": ""
									}
								],
								"returnVariables": [
									{
										"name": "cleaned",
										"nativeSrc": "630:7:1",
										"nodeType": "YulTypedName",
										"src": "630:7:1",
										"type": ""
									}
								],
								"src": "593:77:1"
							},
							{
								"body": {
									"nativeSrc": "741:53:1",
									"nodeType": "YulBlock",
									"src": "741:53:1",
									"statements": [
										{
											"expression": {
												"arguments": [
													{
														"name": "pos",
														"nativeSrc": "758:3:1",
														"nodeType": "YulIdentifier",
														"src": "758:3:1"
													},
													{
														"arguments": [
															{
																"name": "value",
																"nativeSrc": "781:5:1",
																"nodeType": "YulIdentifier",
																"src": "781:5:1"
															}
														],
														"functionName": {
															"name": "cleanup_t_uint256",
															"nativeSrc": "763:17:1",
															"nodeType": "YulIdentifier",
															"src": "763:17:1"
														},
														"nativeSrc": "763:24:1",
														"nodeType": "YulFunctionCall",
														"src": "763:24:1"
													}
												],
												"functionName": {
													"name": "mstore",
													"nativeSrc": "751:6:1",
													"nodeType": "YulIdentifier",
													"src": "751:6:1"
												},
												"nativeSrc": "751:37:1",
												"nodeType": "YulFunctionCall",
												"src": "751:37:1"
											},
											"nativeSrc": "751:37:1",
											"nodeType": "YulExpressionStatement",
											"src": "751:37:1"
										}
									]
								},
								"name": "abi_encode_t_uint256_to_t_uint256_fromStack",
								"nativeSrc": "676:118:1",
								"nodeType": "YulFunctionDefinition",
								"parameters": [
									{
										"name": "value",
										"nativeSrc": "729:5:1",
										"nodeType": "YulTypedName",
										"src": "729:5:1",
										"type": ""
									},
									{
										"name": "pos",
										"nativeSrc": "736:3:1",
										"nodeType": "YulTypedName",
										"src": "736:3:1",
										"type": ""
									}
								],
								"src": "676:118:1"
							},
							{
								"body": {
									"nativeSrc": "898:124:1",
									"nodeType": "YulBlock",
									"src": "898:124:1",
									"statements": [
										{
											"nativeSrc": "908:26:1",
											"nodeType": "YulAssignment",
											"src": "908:26:1",
											"value": {
												"arguments": [
													{
														"name": "headStart",
														"nativeSrc": "920:9:1",
														"nodeType": "YulIdentifier",
														"src": "920:9:1"
													},
													{
														"kind": "number",
														"nativeSrc": "931:2:1",
														"nodeType": "YulLiteral",
														"src": "931:2:1",
														"type": "",
														"value": "32"
													}
												],
												"functionName": {
													"name": "add",
													"nativeSrc": "916:3:1",
													"nodeType": "YulIdentifier",
													"src": "916:3:1"
												},
												"nativeSrc": "916:18:1",
												"nodeType": "YulFunctionCall",
												"src": "916:18:1"
											},
											"variableNames": [
												{
													"name": "tail",
													"nativeSrc": "908:4:1",
													"nodeType": "YulIdentifier",
													"src": "908:4:1"
												}
											]
										},
										{
											"expression": {
												"arguments": [
													{
														"name": "value0",
														"nativeSrc": "988:6:1",
														"nodeType": "YulIdentifier",
														"src": "988:6:1"
													},
													{
														"arguments": [
															{
																"name": "headStart",
																"nativeSrc": "1001:9:1",
																"nodeType": "YulIdentifier",
																"src": "1001:9:1"
															},
															{
																"kind": "number",
																"nativeSrc": "1012:1:1",
																"nodeType": "YulLiteral",
																"src": "1012:1:1",
																"type": "",
																"value": "0"
															}
														],
														"functionName": {
															"name": "add",
															"nativeSrc": "997:3:1",
															"nodeType": "YulIdentifier",
															"src": "997:3:1"
														},
														"nativeSrc": "997:17:1",
														"nodeType": "YulFunctionCall",
														"src": "997:17:1"
													}
												],
												"functionName": {
													"name": "abi_encode_t_uint256_to_t_uint256_fromStack",
													"nativeSrc": "944:43:1",
													"nodeType": "YulIdentifier",
													"src": "944:43:1"
												},
												"nativeSrc": "944:71:1",
												"nodeType": "YulFunctionCall",
												"src": "944:71:1"
											},
											"nativeSrc": "944:71:1",
											"nodeType": "YulExpressionStatement",
											"src": "944:71:1"
										}
									]
								},
								"name": "abi_encode_tuple_t_uint256__to_t_uint256__fromStack_reversed",
								"nativeSrc": "800:222:1",
								"nodeType": "YulFunctionDefinition",
								"parameters": [
									{
										"name": "headStart",
										"nativeSrc": "870:9:1",
										"nodeType": "YulTypedName",
										"src": "870:9:1",
										"type": ""
									},
									{
										"name": "value0",
										"nativeSrc": "882:6:1",
										"nodeType": "YulTypedName",
										"src": "882:6:1",
										"type": ""
									}
								],
								"returnVariables": [
									{
										"name": "tail",
										"nativeSrc": "893:4:1",
										"nodeType": "YulTypedName",
										"src": "893:4:1",
										"type": ""
									}
								],
								"src": "800:222:1"
							}
						]
					},
					"contents": "{\n\n    function cleanup_t_uint160(value) -> cleaned {\n        cleaned := and(value, 0xffffffffffffffffffffffffffffffffffffffff)\n    }\n\n    function cleanup_t_address(value) -> cleaned {\n        cleaned := cleanup_t_uint160(value)\n    }\n\n    function abi_encode_t_address_to_t_address_fromStack(value, pos) {\n        mstore(pos, cleanup_t_address(value))\n    }\n\n    function abi_encode_tuple_t_address__to_t_address__fromStack_reversed(headStart , value0) -> tail {\n        tail := add(headStart, 32)\n\n        abi_encode_t_address_to_t_address_fromStack(value0,  add(headStart, 0))\n\n    }\n\n    function cleanup_t_uint256(value) -> cleaned {\n        cleaned := value\n    }\n\n    function abi_encode_t_uint256_to_t_uint256_fromStack(value, pos) {\n        mstore(pos, cleanup_t_uint256(value))\n    }\n\n    function abi_encode_tuple_t_uint256__to_t_uint256__fromStack_reversed(headStart , value0) -> tail {\n        tail := add(headStart, 32)\n\n        abi_encode_t_uint256_to_t_uint256_fromStack(value0,  add(headStart, 0))\n\n    }\n\n}\n",
					"id": 1,
					"language": "Yul",
					"name": "#utility.yul"
				}
			],
			"immutableReferences": {},
			"linkReferences": {},
			"object": "608060405260043610610049575f3560e01c80630c4f65bd1461004d5780634d9b3d5d146100775780638da5cb5b146100a1578063990fce44146100cb578063f7474d00146100e1575b5f80fd5b348015610058575f80fd5b506100616100eb565b60405161006e91906101ed565b60405180910390f35b348015610082575f80fd5b5061008b610113565b604051610098919061021e565b60405180910390f35b3480156100ac575f80fd5b506100b561011a565b6040516100c291906101ed565b60405180910390f35b3480156100d6575f80fd5b506100df61013f565b005b6100e96101ac565b005b5f60015f9054906101000a900473ffffffffffffffffffffffffffffffffffffffff16905090565b5f47905090565b60015f9054906101000a900473ffffffffffffffffffffffffffffffffffffffff1681565b5f8054906101000a900473ffffffffffffffffffffffffffffffffffffffff1673ffffffffffffffffffffffffffffffffffffffff166108fc670de0b6b3a764000090811502906040515f60405180830381858888f193505050501580156101a9573d5f803e3d5ffd5b50565b565b5f73ffffffffffffffffffffffffffffffffffffffff82169050919050565b5f6101d7826101ae565b9050919050565b6101e7816101cd565b82525050565b5f6020820190506102005f8301846101de565b92915050565b5f819050919050565b61021881610206565b82525050565b5f6020820190506102315f83018461020f565b9291505056fea26469706673582212208d880ad00b8f807d40ff0602a05c6baf2e258ea8c345aecd00bd2940d996964b64736f6c634300081a0033",
			"opcodes": "PUSH1 0x80 PUSH1 0x40 MSTORE PUSH1 0x4 CALLDATASIZE LT PUSH2 0x49 JUMPI PUSH0 CALLDATALOAD PUSH1 0xE0 SHR DUP1 PUSH4 0xC4F65BD EQ PUSH2 0x4D JUMPI DUP1 PUSH4 0x4D9B3D5D EQ PUSH2 0x77 JUMPI DUP1 PUSH4 0x8DA5CB5B EQ PUSH2 0xA1 JUMPI DUP1 PUSH4 0x990FCE44 EQ PUSH2 0xCB JUMPI DUP1 PUSH4 0xF7474D00 EQ PUSH2 0xE1 JUMPI JUMPDEST PUSH0 DUP1 REVERT JUMPDEST CALLVALUE DUP1 ISZERO PUSH2 0x58 JUMPI PUSH0 DUP1 REVERT JUMPDEST POP PUSH2 0x61 PUSH2 0xEB JUMP JUMPDEST PUSH1 0x40 MLOAD PUSH2 0x6E SWAP2 SWAP1 PUSH2 0x1ED JUMP JUMPDEST PUSH1 0x40 MLOAD DUP1 SWAP2 SUB SWAP1 RETURN JUMPDEST CALLVALUE DUP1 ISZERO PUSH2 0x82 JUMPI PUSH0 DUP1 REVERT JUMPDEST POP PUSH2 0x8B PUSH2 0x113 JUMP JUMPDEST PUSH1 0x40 MLOAD PUSH2 0x98 SWAP2 SWAP1 PUSH2 0x21E JUMP JUMPDEST PUSH1 0x40 MLOAD DUP1 SWAP2 SUB SWAP1 RETURN JUMPDEST CALLVALUE DUP1 ISZERO PUSH2 0xAC JUMPI PUSH0 DUP1 REVERT JUMPDEST POP PUSH2 0xB5 PUSH2 0x11A JUMP JUMPDEST PUSH1 0x40 MLOAD PUSH2 0xC2 SWAP2 SWAP1 PUSH2 0x1ED JUMP JUMPDEST PUSH1 0x40 MLOAD DUP1 SWAP2 SUB SWAP1 RETURN JUMPDEST CALLVALUE DUP1 ISZERO PUSH2 0xD6 JUMPI PUSH0 DUP1 REVERT JUMPDEST POP PUSH2 0xDF PUSH2 0x13F JUMP JUMPDEST STOP JUMPDEST PUSH2 0xE9 PUSH2 0x1AC JUMP JUMPDEST STOP JUMPDEST PUSH0 PUSH1 0x1 PUSH0 SWAP1 SLOAD SWAP1 PUSH2 0x100 EXP SWAP1 DIV PUSH20 0xFFFFFFFFFFFFFFFFFFFFFFFFFFFFFFFFFFFFFFFF AND SWAP1 POP SWAP1 JUMP JUMPDEST PUSH0 SELFBALANCE SWAP1 POP SWAP1 JUMP JUMPDEST PUSH1 0x1 PUSH0 SWAP1 SLOAD SWAP1 PUSH2 0x100 EXP SWAP1 DIV PUSH20 0xFFFFFFFFFFFFFFFFFFFFFFFFFFFFFFFFFFFFFFFF AND DUP2 JUMP JUMPDEST PUSH0 DUP1 SLOAD SWAP1 PUSH2 0x100 EXP SWAP1 DIV PUSH20 0xFFFFFFFFFFFFFFFFFFFFFFFFFFFFFFFFFFFFFFFF AND PUSH20 0xFFFFFFFFFFFFFFFFFFFFFFFFFFFFFFFFFFFFFFFF AND PUSH2 0x8FC PUSH8 0xDE0B6B3A7640000 SWAP1 DUP2 ISZERO MUL SWAP1 PUSH1 0x40 MLOAD PUSH0 PUSH1 0x40 MLOAD DUP1 DUP4 SUB DUP2 DUP6 DUP9 DUP9 CALL SWAP4 POP POP POP POP ISZERO DUP1 ISZERO PUSH2 0x1A9 JUMPI RETURNDATASIZE PUSH0 DUP1 RETURNDATACOPY RETURNDATASIZE PUSH0 REVERT JUMPDEST POP JUMP JUMPDEST JUMP JUMPDEST PUSH0 PUSH20 0xFFFFFFFFFFFFFFFFFFFFFFFFFFFFFFFFFFFFFFFF DUP3 AND SWAP1 POP SWAP2 SWAP1 POP JUMP JUMPDEST PUSH0 PUSH2 0x1D7 DUP3 PUSH2 0x1AE JUMP JUMPDEST SWAP1 POP SWAP2 SWAP1 POP JUMP JUMPDEST PUSH2 0x1E7 DUP2 PUSH2 0x1CD JUMP JUMPDEST DUP3 MSTORE POP POP JUMP JUMPDEST PUSH0 PUSH1 0x20 DUP3 ADD SWAP1 POP PUSH2 0x200 PUSH0 DUP4 ADD DUP5 PUSH2 0x1DE JUMP JUMPDEST SWAP3 SWAP2 POP POP JUMP JUMPDEST PUSH0 DUP2 SWAP1 POP SWAP2 SWAP1 POP JUMP JUMPDEST PUSH2 0x218 DUP2 PUSH2 0x206 JUMP JUMPDEST DUP3 MSTORE POP POP JUMP JUMPDEST PUSH0 PUSH1 0x20 DUP3 ADD SWAP1 POP PUSH2 0x231 PUSH0 DUP4 ADD DUP5 PUSH2 0x20F JUMP JUMPDEST SWAP3 SWAP2 POP POP JUMP INVALID LOG2 PUSH5 0x6970667358 0x22 SLT KECCAK256 DUP14 DUP9 EXP 0xD0 SIGNEXTEND DUP16 DUP1 PUSH30 0x40FF0602A05C6BAF2E258EA8C345AECD00BD2940D996964B64736F6C6343 STOP ADDMOD BYTE STOP CALLER ",
			"sourceMap": "69:531:0:-:0;;;;;;;;;;;;;;;;;;;;;;;;;;;;;;;;;;;;;;;;;389:119;;;;;;;;;;;;;:::i;:::-;;;;;;;:::i;:::-;;;;;;;;241:96;;;;;;;;;;;;;:::i;:::-;;;;;;;:::i;:::-;;;;;;;;161:20;;;;;;;;;;;;;:::i;:::-;;;;;;;:::i;:::-;;;;;;;;519:78;;;;;;;;;;;;;:::i;:::-;;188:45;;;:::i;:::-;;389:119;437:7;464:5;;;;;;;;;;;457:12;;389:119;:::o;241:96::-;283:4;308:21;301:28;;241:96;:::o;161:20::-;;;;;;;;;;;;;:::o;519:78::-;567:4;;;;;;;;;;:13;;:22;581:7;567:22;;;;;;;;;;;;;;;;;;;;;;;;;;;;;;;;;;;;;519:78::o;188:45::-;:::o;7:126:1:-;44:7;84:42;77:5;73:54;62:65;;7:126;;;:::o;139:96::-;176:7;205:24;223:5;205:24;:::i;:::-;194:35;;139:96;;;:::o;241:118::-;328:24;346:5;328:24;:::i;:::-;323:3;316:37;241:118;;:::o;365:222::-;458:4;496:2;485:9;481:18;473:26;;509:71;577:1;566:9;562:17;553:6;509:71;:::i;:::-;365:222;;;;:::o;593:77::-;630:7;659:5;648:16;;593:77;;;:::o;676:118::-;763:24;781:5;763:24;:::i;:::-;758:3;751:37;676:118;;:::o;800:222::-;893:4;931:2;920:9;916:18;908:26;;944:71;1012:1;1001:9;997:17;988:6;944:71;:::i;:::-;800:222;;;;:::o"
		},
		"gasEstimates": {
			"creation": {
				"codeDepositCost": "124200",
				"executionCost": "24435",
				"totalCost": "148635"
			},
			"external": {
				"getOwnerAddress()": "2493",
				"getbalance()": "334",
				"owner()": "2530",
				"payEther()": "185",
				"sendEtherAccount()": "infinite"
			}
		},
		"methodIdentifiers": {
			"getOwnerAddress()": "0c4f65bd",
			"getbalance()": "4d9b3d5d",
			"owner()": "8da5cb5b",
			"payEther()": "f7474d00",
			"sendEtherAccount()": "990fce44"
		}
	},
	"abi": [
		{
			"inputs": [],
			"name": "getOwnerAddress",
			"outputs": [
				{
					"internalType": "address",
					"name": "",
					"type": "address"
				}
			],
			"stateMutability": "view",
			"type": "function"
		},
		{
			"inputs": [],
			"name": "getbalance",
			"outputs": [
				{
					"internalType": "uint256",
					"name": "",
					"type": "uint256"
				}
			],
			"stateMutability": "view",
			"type": "function"
		},
		{
			"inputs": [],
			"name": "owner",
			"outputs": [
				{
					"internalType": "address",
					"name": "",
					"type": "address"
				}
			],
			"stateMutability": "view",
			"type": "function"
		},
		{
			"inputs": [],
			"name": "payEther",
			"outputs": [],
			"stateMutability": "payable",
			"type": "function"
		},
		{
			"inputs": [],
			"name": "sendEtherAccount",
			"outputs": [],
			"stateMutability": "nonpayable",
			"type": "function"
		}
	]
}
