# Supplementary material for: Blockchain enabled policy-based access control mechanism to restrict unauthorized access to electronic health records
Source: PeerJ Comput Sci. 2025 Jan 23;11:e2647. doi: 10.7717/peerj-cs.2647 (PMC11784709; doi:10.7717/peerj-cs.2647)
Supplement: Supplemental Information 1 [file peerj-cs-11-2647-s001.zip › artifacts/Pay.json]

{
	"deploy": {
		"VM:-": {
			"linkReferences": {},
			"autoDeployLib": true
		},
		"main:1": {
			"linkReferences": {},
			"autoDeployLib": true
		},
		"ropsten:3": {
			"linkReferences": {},
			"autoDeployLib": true
		},
		"rinkeby:4": {
			"linkReferences": {},
			"autoDeployLib": true
		},
		"kovan:42": {
			"linkReferences": {},
			"autoDeployLib": true
		},
		"goerli:5": {
			"linkReferences": {},
			"autoDeployLib": true
		},
		"Custom": {
			"linkReferences": {},
			"autoDeployLib": true
		}
	},
	"data": {
		"bytecode": {
			"functionDebugData": {
				"@_18": {
					"entryPoint": null,
					"id": 18,
					"parameterSlots": 0,
					"returnSlots": 0
				}
			},
			"generatedSources": [],
			"linkReferences": {},
			"object": "6080604052735b38da6a701c568545dcfcb03fcb875f56beddc45f806101000a81548173ffffffffffffffffffffffffffffffffffffffff021916908373ffffffffffffffffffffffffffffffffffffffff1602179055503480156061575f80fd5b503360015f6101000a81548173ffffffffffffffffffffffffffffffffffffffff021916908373ffffffffffffffffffffffffffffffffffffffff1602179055506103c1806100af5f395ff3fe608060405260043610610054575f3560e01c80630c4f65bd1461005857806312065fe0146100825780634f8632ba146100ac5780638da5cb5b146100d6578063990fce4414610100578063f7474d0014610116575b5f80fd5b348015610063575f80fd5b5061006c610120565b6040516100799190610290565b60405180910390f35b34801561008d575f80fd5b50610096610148565b6040516100a391906102c1565b60405180910390f35b3480156100b7575f80fd5b506100c061014f565b6040516100cd91906102fa565b60405180910390f35b3480156100e1575f80fd5b506100ea610172565b6040516100f79190610290565b60405180910390f35b34801561010b575f80fd5b50610114610197565b005b61011e61024f565b005b5f60015f9054906101000a900473ffffffffffffffffffffffffffffffffffffffff16905090565b5f47905090565b5f8054906101000a900473ffffffffffffffffffffffffffffffffffffffff1681565b60015f9054906101000a900473ffffffffffffffffffffffffffffffffffffffff1681565b670de0b6b3a76400004710156101e2576040517f08c379a00000000000000000000000000000000000000000000000000000000081526004016101d99061036d565b60405180910390fd5b5f8054906101000a900473ffffffffffffffffffffffffffffffffffffffff1673ffffffffffffffffffffffffffffffffffffffff166108fc670de0b6b3a764000090811502906040515f60405180830381858888f1935050505015801561024c573d5f803e3d5ffd5b50565b565b5f73ffffffffffffffffffffffffffffffffffffffff82169050919050565b5f61027a82610251565b9050919050565b61028a81610270565b82525050565b5f6020820190506102a35f830184610281565b92915050565b5f819050919050565b6102bb816102a9565b82525050565b5f6020820190506102d45f8301846102b2565b92915050565b5f6102e482610251565b9050919050565b6102f4816102da565b82525050565b5f60208201905061030d5f8301846102eb565b92915050565b5f82825260208201905092915050565b7f496e73756666696369656e7420636f6e74726163742062616c616e63650000005f82015250565b5f610357601d83610313565b915061036282610323565b602082019050919050565b5f6020820190508181035f8301526103848161034b565b905091905056fea2646970667358221220eb164986581c6125b1df81319bcdd9aa2baec6c79755583590302c63f27afd3364736f6c634300081a0033",
			"opcodes": "PUSH1 0x80 PUSH1 0x40 MSTORE PUSH20 0x5B38DA6A701C568545DCFCB03FCB875F56BEDDC4 PUSH0 DUP1 PUSH2 0x100 EXP DUP2 SLOAD DUP2 PUSH20 0xFFFFFFFFFFFFFFFFFFFFFFFFFFFFFFFFFFFFFFFF MUL NOT AND SWAP1 DUP4 PUSH20 0xFFFFFFFFFFFFFFFFFFFFFFFFFFFFFFFFFFFFFFFF AND MUL OR SWAP1 SSTORE POP CALLVALUE DUP1 ISZERO PUSH1 0x61 JUMPI PUSH0 DUP1 REVERT JUMPDEST POP CALLER PUSH1 0x1 PUSH0 PUSH2 0x100 EXP DUP2 SLOAD DUP2 PUSH20 0xFFFFFFFFFFFFFFFFFFFFFFFFFFFFFFFFFFFFFFFF MUL NOT AND SWAP1 DUP4 PUSH20 0xFFFFFFFFFFFFFFFFFFFFFFFFFFFFFFFFFFFFFFFF AND MUL OR SWAP1 SSTORE POP PUSH2 0x3C1 DUP1 PUSH2 0xAF PUSH0 CODECOPY PUSH0 RETURN INVALID PUSH1 0x80 PUSH1 0x40 MSTORE PUSH1 0x4 CALLDATASIZE LT PUSH2 0x54 JUMPI PUSH0 CALLDATALOAD PUSH1 0xE0 SHR DUP1 PUSH4 0xC4F65BD EQ PUSH2 0x58 JUMPI DUP1 PUSH4 0x12065FE0 EQ PUSH2 0x82 JUMPI DUP1 PUSH4 0x4F8632BA EQ PUSH2 0xAC JUMPI DUP1 PUSH4 0x8DA5CB5B EQ PUSH2 0xD6 JUMPI DUP1 PUSH4 0x990FCE44 EQ PUSH2 0x100 JUMPI DUP1 PUSH4 0xF7474D00 EQ PUSH2 0x116 JUMPI JUMPDEST PUSH0 DUP1 REVERT JUMPDEST CALLVALUE DUP1 ISZERO PUSH2 0x63 JUMPI PUSH0 DUP1 REVERT JUMPDEST POP PUSH2 0x6C PUSH2 0x120 JUMP JUMPDEST PUSH1 0x40 MLOAD PUSH2 0x79 SWAP2 SWAP1 PUSH2 0x290 JUMP JUMPDEST PUSH1 0x40 MLOAD DUP1 SWAP2 SUB SWAP1 RETURN JUMPDEST CALLVALUE DUP1 ISZERO PUSH2 0x8D JUMPI PUSH0 DUP1 REVERT JUMPDEST POP PUSH2 0x96 PUSH2 0x148 JUMP JUMPDEST PUSH1 0x40 MLOAD PUSH2 0xA3 SWAP2 SWAP1 PUSH2 0x2C1 JUMP JUMPDEST PUSH1 0x40 MLOAD DUP1 SWAP2 SUB SWAP1 RETURN JUMPDEST CALLVALUE DUP1 ISZERO PUSH2 0xB7 JUMPI PUSH0 DUP1 REVERT JUMPDEST POP PUSH2 0xC0 PUSH2 0x14F JUMP JUMPDEST PUSH1 0x40 MLOAD PUSH2 0xCD SWAP2 SWAP1 PUSH2 0x2FA JUMP JUMPDEST PUSH1 0x40 MLOAD DUP1 SWAP2 SUB SWAP1 RETURN JUMPDEST CALLVALUE DUP1 ISZERO PUSH2 0xE1 JUMPI PUSH0 DUP1 REVERT JUMPDEST POP PUSH2 0xEA PUSH2 0x172 JUMP JUMPDEST PUSH1 0x40 MLOAD PUSH2 0xF7 SWAP2 SWAP1 PUSH2 0x290 JUMP JUMPDEST PUSH1 0x40 MLOAD DUP1 SWAP2 SUB SWAP1 RETURN JUMPDEST CALLVALUE DUP1 ISZERO PUSH2 0x10B JUMPI PUSH0 DUP1 REVERT JUMPDEST POP PUSH2 0x114 PUSH2 0x197 JUMP JUMPDEST STOP JUMPDEST PUSH2 0x11E PUSH2 0x24F JUMP JUMPDEST STOP JUMPDEST PUSH0 PUSH1 0x1 PUSH0 SWAP1 SLOAD SWAP1 PUSH2 0x100 EXP SWAP1 DIV PUSH20 0xFFFFFFFFFFFFFFFFFFFFFFFFFFFFFFFFFFFFFFFF AND SWAP1 POP SWAP1 JUMP JUMPDEST PUSH0 SELFBALANCE SWAP1 POP SWAP1 JUMP JUMPDEST PUSH0 DUP1 SLOAD SWAP1 PUSH2 0x100 EXP SWAP1 DIV PUSH20 0xFFFFFFFFFFFFFFFFFFFFFFFFFFFFFFFFFFFFFFFF AND DUP2 JUMP JUMPDEST PUSH1 0x1 PUSH0 SWAP1 SLOAD SWAP1 PUSH2 0x100 EXP SWAP1 DIV PUSH20 0xFFFFFFFFFFFFFFFFFFFFFFFFFFFFFFFFFFFFFFFF AND DUP2 JUMP JUMPDEST PUSH8 0xDE0B6B3A7640000 SELFBALANCE LT ISZERO PUSH2 0x1E2 JUMPI PUSH1 0x40 MLOAD PUSH32 0x8C379A000000000000000000000000000000000000000000000000000000000 DUP2 MSTORE PUSH1 0x4 ADD PUSH2 0x1D9 SWAP1 PUSH2 0x36D JUMP JUMPDEST PUSH1 0x40 MLOAD DUP1 SWAP2 SUB SWAP1 REVERT JUMPDEST PUSH0 DUP1 SLOAD SWAP1 PUSH2 0x100 EXP SWAP1 DIV PUSH20 0xFFFFFFFFFFFFFFFFFFFFFFFFFFFFFFFFFFFFFFFF AND PUSH20 0xFFFFFFFFFFFFFFFFFFFFFFFFFFFFFFFFFFFFFFFF AND PUSH2 0x8FC PUSH8 0xDE0B6B3A7640000 SWAP1 DUP2 ISZERO MUL SWAP1 PUSH1 0x40 MLOAD PUSH0 PUSH1 0x40 MLOAD DUP1 DUP4 SUB DUP2 DUP6 DUP9 DUP9 CALL SWAP4 POP POP POP POP ISZERO DUP1 ISZERO PUSH2 0x24C JUMPI RETURNDATASIZE PUSH0 DUP1 RETURNDATACOPY RETURNDATASIZE PUSH0 REVERT JUMPDEST POP JUMP JUMPDEST JUMP JUMPDEST PUSH0 PUSH20 0xFFFFFFFFFFFFFFFFFFFFFFFFFFFFFFFFFFFFFFFF DUP3 AND SWAP1 POP SWAP2 SWAP1 POP JUMP JUMPDEST PUSH0 PUSH2 0x27A DUP3 PUSH2 0x251 JUMP JUMPDEST SWAP1 POP SWAP2 SWAP1 POP JUMP JUMPDEST PUSH2 0x28A DUP2 PUSH2 0x270 JUMP JUMPDEST DUP3 MSTORE POP POP JUMP JUMPDEST PUSH0 PUSH1 0x20 DUP3 ADD SWAP1 POP PUSH2 0x2A3 PUSH0 DUP4 ADD DUP5 PUSH2 0x281 JUMP JUMPDEST SWAP3 SWAP2 POP POP JUMP JUMPDEST PUSH0 DUP2 SWAP1 POP SWAP2 SWAP1 POP JUMP JUMPDEST PUSH2 0x2BB DUP2 PUSH2 0x2A9 JUMP JUMPDEST DUP3 MSTORE POP POP JUMP JUMPDEST PUSH0 PUSH1 0x20 DUP3 ADD SWAP1 POP PUSH2 0x2D4 PUSH0 DUP4 ADD DUP5 PUSH2 0x2B2 JUMP JUMPDEST SWAP3 SWAP2 POP POP JUMP JUMPDEST PUSH0 PUSH2 0x2E4 DUP3 PUSH2 0x251 JUMP JUMPDEST SWAP1 POP SWAP2 SWAP1 POP JUMP JUMPDEST PUSH2 0x2F4 DUP2 PUSH2 0x2DA JUMP JUMPDEST DUP3 MSTORE POP POP JUMP JUMPDEST PUSH0 PUSH1 0x20 DUP3 ADD SWAP1 POP PUSH2 0x30D PUSH0 DUP4 ADD DUP5 PUSH2 0x2EB JUMP JUMPDEST SWAP3 SWAP2 POP POP JUMP JUMPDEST PUSH0 DUP3 DUP3 MSTORE PUSH1 0x20 DUP3 ADD SWAP1 POP SWAP3 SWAP2 POP POP JUMP JUMPDEST PUSH32 0x496E73756666696369656E7420636F6E74726163742062616C616E6365000000 PUSH0 DUP3 ADD MSTORE POP JUMP JUMPDEST PUSH0 PUSH2 0x357 PUSH1 0x1D DUP4 PUSH2 0x313 JUMP JUMPDEST SWAP2 POP PUSH2 0x362 DUP3 PUSH2 0x323 JUMP JUMPDEST PUSH1 0x20 DUP3 ADD SWAP1 POP SWAP2 SWAP1 POP JUMP JUMPDEST PUSH0 PUSH1 0x20 DUP3 ADD SWAP1 POP DUP2 DUP2 SUB PUSH0 DUP4 ADD MSTORE PUSH2 0x384 DUP2 PUSH2 0x34B JUMP JUMPDEST SWAP1 POP SWAP2 SWAP1 POP JUMP INVALID LOG2 PUSH5 0x6970667358 0x22 SLT KECCAK256 0xEB AND BLOBHASH DUP7 PC SHR PUSH2 0x25B1 0xDF DUP2 BALANCE SWAP12 0xCD 0xD9 0xAA 0x2B 0xAE 0xC6 0xC7 SWAP8 SSTORE PC CALLDATALOAD SWAP1 ADDRESS 0x2C PUSH4 0xF27AFD33 PUSH5 0x736F6C6343 STOP ADDMOD BYTE STOP CALLER ",
			"sourceMap": "69:1213:0:-:0;;;127:42;89:81;;;;;;;;;;;;;;;;;;;;340:94;;;;;;;;;;373:10;365:5;;:18;;;;;;;;;;;;;;;;;;69:1213;;;;;;"
		},
		"deployedBytecode": {
			"functionDebugData": {
				"@getBalance_34": {
					"entryPoint": 328,
					"id": 34,
					"parameterSlots": 0,
					"returnSlots": 1
				},
				"@getOwnerAddress_42": {
					"entryPoint": 288,
					"id": 42,
					"parameterSlots": 0,
					"returnSlots": 1
				},
				"@owner_9": {
					"entryPoint": 370,
					"id": 9,
					"parameterSlots": 0,
					"returnSlots": 0
				},
				"@payEther_22": {
					"entryPoint": 591,
					"id": 22,
					"parameterSlots": 0,
					"returnSlots": 0
				},
				"@sendEtherAccount_63": {
					"entryPoint": 407,
					"id": 63,
					"parameterSlots": 0,
					"returnSlots": 0
				},
				"@user_7": {
					"entryPoint": 335,
					"id": 7,
					"parameterSlots": 0,
					"returnSlots": 0
				},
				"abi_encode_t_address_payable_to_t_address_payable_fromStack": {
					"entryPoint": 747,
					"id": null,
					"parameterSlots": 2,
					"returnSlots": 0
				},
				"abi_encode_t_address_to_t_address_fromStack": {
					"entryPoint": 641,
					"id": null,
					"parameterSlots": 2,
					"returnSlots": 0
				},
				"abi_encode_t_stringliteral_ec83fd00432662dbf5dd2aac1f81c346fbe87acecf7cd3f016ab25f549f71749_to_t_string_memory_ptr_fromStack": {
					"entryPoint": 843,
					"id": null,
					"parameterSlots": 1,
					"returnSlots": 1
				},
				"abi_encode_t_uint256_to_t_uint256_fromStack": {
					"entryPoint": 690,
					"id": null,
					"parameterSlots": 2,
					"returnSlots": 0
				},
				"abi_encode_tuple_t_address__to_t_address__fromStack_reversed": {
					"entryPoint": 656,
					"id": null,
					"parameterSlots": 2,
					"returnSlots": 1
				},
				"abi_encode_tuple_t_address_payable__to_t_address_payable__fromStack_reversed": {
					"entryPoint": 762,
					"id": null,
					"parameterSlots": 2,
					"returnSlots": 1
				},
				"abi_encode_tuple_t_stringliteral_ec83fd00432662dbf5dd2aac1f81c346fbe87acecf7cd3f016ab25f549f71749__to_t_string_memory_ptr__fromStack_reversed": {
					"entryPoint": 877,
					"id": null,
					"parameterSlots": 1,
					"returnSlots": 1
				},
				"abi_encode_tuple_t_uint256__to_t_uint256__fromStack_reversed": {
					"entryPoint": 705,
					"id": null,
					"parameterSlots": 2,
					"returnSlots": 1
				},
				"array_storeLengthForEncoding_t_string_memory_ptr_fromStack": {
					"entryPoint": 787,
					"id": null,
					"parameterSlots": 2,
					"returnSlots": 1
				},
				"cleanup_t_address": {
					"entryPoint": 624,
					"id": null,
					"parameterSlots": 1,
					"returnSlots": 1
				},
				"cleanup_t_address_payable": {
					"entryPoint": 730,
					"id": null,
					"parameterSlots": 1,
					"returnSlots": 1
				},
				"cleanup_t_uint160": {
					"entryPoint": 593,
					"id": null,
					"parameterSlots": 1,
					"returnSlots": 1
				},
				"cleanup_t_uint256": {
					"entryPoint": 681,
					"id": null,
					"parameterSlots": 1,
					"returnSlots": 1
				},
				"store_literal_in_memory_ec83fd00432662dbf5dd2aac1f81c346fbe87acecf7cd3f016ab25f549f71749": {
					"entryPoint": 803,
					"id": null,
					"parameterSlots": 1,
					"returnSlots": 0
				}
			},
			"generatedSources": [
				{
					"ast": {
						"nativeSrc": "0:2700:1",
						"nodeType": "YulBlock",
						"src": "0:2700:1",
						"statements": [
							{
								"body": {
									"nativeSrc": "52:81:1",
									"nodeType": "YulBlock",
									"src": "52:81:1",
									"statements": [
										{
											"nativeSrc": "62:65:1",
											"nodeType": "YulAssignment",
											"src": "62:65:1",
											"value": {
												"arguments": [
													{
														"name": "value",
														"nativeSrc": "77:5:1",
														"nodeType": "YulIdentifier",
														"src": "77:5:1"
													},
													{
														"kind": "number",
														"nativeSrc": "84:42:1",
														"nodeType": "YulLiteral",
														"src": "84:42:1",
														"type": "",
														"value": "0xffffffffffffffffffffffffffffffffffffffff"
													}
												],
												"functionName": {
													"name": "and",
													"nativeSrc": "73:3:1",
													"nodeType": "YulIdentifier",
													"src": "73:3:1"
												},
												"nativeSrc": "73:54:1",
												"nodeType": "YulFunctionCall",
												"src": "73:54:1"
											},
											"variableNames": [
												{
													"name": "cleaned",
													"nativeSrc": "62:7:1",
													"nodeType": "YulIdentifier",
													"src": "62:7:1"
												}
											]
										}
									]
								},
								"name": "cleanup_t_uint160",
								"nativeSrc": "7:126:1",
								"nodeType": "YulFunctionDefinition",
								"parameters": [
									{
										"name": "value",
										"nativeSrc": "34:5:1",
										"nodeType": "YulTypedName",
										"src": "34:5:1",
										"type": ""
									}
								],
								"returnVariables": [
									{
										"name": "cleaned",
										"nativeSrc": "44:7:1",
										"nodeType": "YulTypedName",
										"src": "44:7:1",
										"type": ""
									}
								],
								"src": "7:126:1"
							},
							{
								"body": {
									"nativeSrc": "184:51:1",
									"nodeType": "YulBlock",
									"src": "184:51:1",
									"statements": [
										{
											"nativeSrc": "194:35:1",
											"nodeType": "YulAssignment",
											"src": "194:35:1",
											"value": {
												"arguments": [
													{
														"name": "value",
														"nativeSrc": "223:5:1",
														"nodeType": "YulIdentifier",
														"src": "223:5:1"
													}
												],
												"functionName": {
													"name": "cleanup_t_uint160",
													"nativeSrc": "205:17:1",
													"nodeType": "YulIdentifier",
													"src": "205:17:1"
												},
												"nativeSrc": "205:24:1",
												"nodeType": "YulFunctionCall",
												"src": "205:24:1"
											},
											"variableNames": [
												{
													"name": "cleaned",
													"nativeSrc": "194:7:1",
													"nodeType": "YulIdentifier",
													"src": "194:7:1"
												}
											]
										}
									]
								},
								"name": "cleanup_t_address",
								"nativeSrc": "139:96:1",
								"nodeType": "YulFunctionDefinition",
								"parameters": [
									{
										"name": "value",
										"nativeSrc": "166:5:1",
										"nodeType": "YulTypedName",
										"src": "166:5:1",
										"type": ""
									}
								],
								"returnVariables": [
									{
										"name": "cleaned",
										"nativeSrc": "176:7:1",
										"nodeType": "YulTypedName",
										"src": "176:7:1",
										"type": ""
									}
								],
								"src": "139:96:1"
							},
							{
								"body": {
									"nativeSrc": "306:53:1",
									"nodeType": "YulBlock",
									"src": "306:53:1",
									"statements": [
										{
											"expression": {
												"arguments": [
													{
														"name": "pos",
														"nativeSrc": "323:3:1",
														"nodeType": "YulIdentifier",
														"src": "323:3:1"
													},
													{
														"arguments": [
															{
																"name": "value",
																"nativeSrc": "346:5:1",
																"nodeType": "YulIdentifier",
																"src": "346:5:1"
															}
														],
														"functionName": {
															"name": "cleanup_t_address",
															"nativeSrc": "328:17:1",
															"nodeType": "YulIdentifier",
															"src": "328:17:1"
														},
														"nativeSrc": "328:24:1",
														"nodeType": "YulFunctionCall",
														"src": "328:24:1"
													}
												],
												"functionName": {
													"name": "mstore",
													"nativeSrc": "316:6:1",
													"nodeType": "YulIdentifier",
													"src": "316:6:1"
												},
												"nativeSrc": "316:37:1",
												"nodeType": "YulFunctionCall",
												"src": "316:37:1"
											},
											"nativeSrc": "316:37:1",
											"nodeType": "YulExpressionStatement",
											"src": "316:37:1"
										}
									]
								},
								"name": "abi_encode_t_address_to_t_address_fromStack",
								"nativeSrc": "241:118:1",
								"nodeType": "YulFunctionDefinition",
								"parameters": [
									{
										"name": "value",
										"nativeSrc": "294:5:1",
										"nodeType": "YulTypedName",
										"src": "294:5:1",
										"type": ""
									},
									{
										"name": "pos",
										"nativeSrc": "301:3:1",
										"nodeType": "YulTypedName",
										"src": "301:3:1",
										"type": ""
									}
								],
								"src": "241:118:1"
							},
							{
								"body": {
									"nativeSrc": "463:124:1",
									"nodeType": "YulBlock",
									"src": "463:124:1",
									"statements": [
										{
											"nativeSrc": "473:26:1",
											"nodeType": "YulAssignment",
											"src": "473:26:1",
											"value": {
												"arguments": [
													{
														"name": "headStart",
														"nativeSrc": "485:9:1",
														"nodeType": "YulIdentifier",
														"src": "485:9:1"
													},
													{
														"kind": "number",
														"nativeSrc": "496:2:1",
														"nodeType": "YulLiteral",
														"src": "496:2:1",
														"type": "",
														"value": "32"
													}
												],
												"functionName": {
													"name": "add",
													"nativeSrc": "481:3:1",
													"nodeType": "YulIdentifier",
													"src": "481:3:1"
												},
												"nativeSrc": "481:18:1",
												"nodeType": "YulFunctionCall",
												"src": "481:18:1"
											},
											"variableNames": [
												{
													"name": "tail",
													"nativeSrc": "473:4:1",
													"nodeType": "YulIdentifier",
													"src": "473:4:1"
												}
											]
										},
										{
											"expression": {
												"arguments": [
													{
														"name": "value0",
														"nativeSrc": "553:6:1",
														"nodeType": "YulIdentifier",
														"src": "553:6:1"
													},
													{
														"arguments": [
															{
																"name": "headStart",
																"nativeSrc": "566:9:1",
																"nodeType": "YulIdentifier",
																"src": "566:9:1"
															},
															{
																"kind": "number",
																"nativeSrc": "577:1:1",
																"nodeType": "YulLiteral",
																"src": "577:1:1",
																"type": "",
																"value": "0"
															}
														],
														"functionName": {
															"name": "add",
															"nativeSrc": "562:3:1",
															"nodeType": "YulIdentifier",
															"src": "562:3:1"
														},
														"nativeSrc": "562:17:1",
														"nodeType": "YulFunctionCall",
														"src": "562:17:1"
													}
												],
												"functionName": {
													"name": "abi_encode_t_address_to_t_address_fromStack",
													"nativeSrc": "509:43:1",
													"nodeType": "YulIdentifier",
													"src": "509:43:1"
												},
												"nativeSrc": "509:71:1",
												"nodeType": "YulFunctionCall",
												"src": "509:71:1"
											},
											"nativeSrc": "509:71:1",
											"nodeType": "YulExpressionStatement",
											"src": "509:71:1"
										}
									]
								},
								"name": "abi_encode_tuple_t_address__to_t_address__fromStack_reversed",
								"nativeSrc": "365:222:1",
								"nodeType": "YulFunctionDefinition",
								"parameters": [
									{
										"name": "headStart",
										"nativeSrc": "435:9:1",
										"nodeType": "YulTypedName",
										"src": "435:9:1",
										"type": ""
									},
									{
										"name": "value0",
										"nativeSrc": "447:6:1",
										"nodeType": "YulTypedName",
										"src": "447:6:1",
										"type": ""
									}
								],
								"returnVariables": [
									{
										"name": "tail",
										"nativeSrc": "458:4:1",
										"nodeType": "YulTypedName",
										"src": "458:4:1",
										"type": ""
									}
								],
								"src": "365:222:1"
							},
							{
								"body": {
									"nativeSrc": "638:32:1",
									"nodeType": "YulBlock",
									"src": "638:32:1",
									"statements": [
										{
											"nativeSrc": "648:16:1",
											"nodeType": "YulAssignment",
											"src": "648:16:1",
											"value": {
												"name": "value",
												"nativeSrc": "659:5:1",
												"nodeType": "YulIdentifier",
												"src": "659:5:1"
											},
											"variableNames": [
												{
													"name": "cleaned",
													"nativeSrc": "648:7:1",
													"nodeType": "YulIdentifier",
													"src": "648:7:1"
												}
											]
										}
									]
								},
								"name": "cleanup_t_uint256",
								"nativeSrc": "593:77:1",
								"nodeType": "YulFunctionDefinition",
								"parameters": [
									{
										"name": "value",
										"nativeSrc": "620:5:1",
										"nodeType": "YulTypedName",
										"src": "620:5:1",
										"type": ""
									}
								],
								"returnVariables": [
									{
										"name": "cleaned",
										"nativeSrc": "630:7:1",
										"nodeType": "YulTypedName",
										"src": "630:7:1",
										"type": ""
									}
								],
								"src": "593:77:1"
							},
							{
								"body": {
									"nativeSrc": "741:53:1",
									"nodeType": "YulBlock",
									"src": "741:53:1",
									"statements": [
										{
											"expression": {
												"arguments": [
													{
														"name": "pos",
														"nativeSrc": "758:3:1",
														"nodeType": "YulIdentifier",
														"src": "758:3:1"
													},
													{
														"arguments": [
															{
																"name": "value",
																"nativeSrc": "781:5:1",
																"nodeType": "YulIdentifier",
																"src": "781:5:1"
															}
														],
														"functionName": {
															"name": "cleanup_t_uint256",
															"nativeSrc": "763:17:1",
															"nodeType": "YulIdentifier",
															"src": "763:17:1"
														},
														"nativeSrc": "763:24:1",
														"nodeType": "YulFunctionCall",
														"src": "763:24:1"
													}
												],
												"functionName": {
													"name": "mstore",
													"nativeSrc": "751:6:1",
													"nodeType": "YulIdentifier",
													"src": "751:6:1"
												},
												"nativeSrc": "751:37:1",
												"nodeType": "YulFunctionCall",
												"src": "751:37:1"
											},
											"nativeSrc": "751:37:1",
											"nodeType": "YulExpressionStatement",
											"src": "751:37:1"
										}
									]
								},
								"name": "abi_encode_t_uint256_to_t_uint256_fromStack",
								"nativeSrc": "676:118:1",
								"nodeType": "YulFunctionDefinition",
								"parameters": [
									{
										"name": "value",
										"nativeSrc": "729:5:1",
										"nodeType": "YulTypedName",
										"src": "729:5:1",
										"type": ""
									},
									{
										"name": "pos",
										"nativeSrc": "736:3:1",
										"nodeType": "YulTypedName",
										"src": "736:3:1",
										"type": ""
									}
								],
								"src": "676:118:1"
							},
							{
								"body": {
									"nativeSrc": "898:124:1",
									"nodeType": "YulBlock",
									"src": "898:124:1",
									"statements": [
										{
											"nativeSrc": "908:26:1",
											"nodeType": "YulAssignment",
											"src": "908:26:1",
											"value": {
												"arguments": [
													{
														"name": "headStart",
														"nativeSrc": "920:9:1",
														"nodeType": "YulIdentifier",
														"src": "920:9:1"
													},
													{
														"kind": "number",
														"nativeSrc": "931:2:1",
														"nodeType": "YulLiteral",
														"src": "931:2:1",
														"type": "",
														"value": "32"
													}
												],
												"functionName": {
													"name": "add",
													"nativeSrc": "916:3:1",
													"nodeType": "YulIdentifier",
													"src": "916:3:1"
												},
												"nativeSrc": "916:18:1",
												"nodeType": "YulFunctionCall",
												"src": "916:18:1"
											},
											"variableNames": [
												{
													"name": "tail",
													"nativeSrc": "908:4:1",
													"nodeType": "YulIdentifier",
													"src": "908:4:1"
												}
											]
										},
										{
											"expression": {
												"arguments": [
													{
														"name": "value0",
														"nativeSrc": "988:6:1",
														"nodeType": "YulIdentifier",
														"src": "988:6:1"
													},
													{
														"arguments": [
															{
																"name": "headStart",
																"nativeSrc": "1001:9:1",
																"nodeType": "YulIdentifier",
																"src": "1001:9:1"
															},
															{
																"kind": "number",
																"nativeSrc": "1012:1:1",
																"nodeType": "YulLiteral",
																"src": "1012:1:1",
																"type": "",
																"value": "0"
															}
														],
														"functionName": {
															"name": "add",
															"nativeSrc": "997:3:1",
															"nodeType": "YulIdentifier",
															"src": "997:3:1"
														},
														"nativeSrc": "997:17:1",
														"nodeType": "YulFunctionCall",
														"src": "997:17:1"
													}
												],
												"functionName": {
													"name": "abi_encode_t_uint256_to_t_uint256_fromStack",
													"nativeSrc": "944:43:1",
													"nodeType": "YulIdentifier",
													"src": "944:43:1"
												},
												"nativeSrc": "944:71:1",
												"nodeType": "YulFunctionCall",
												"src": "944:71:1"
											},
											"nativeSrc": "944:71:1",
											"nodeType": "YulExpressionStatement",
											"src": "944:71:1"
										}
									]
								},
								"name": "abi_encode_tuple_t_uint256__to_t_uint256__fromStack_reversed",
								"nativeSrc": "800:222:1",
								"nodeType": "YulFunctionDefinition",
								"parameters": [
									{
										"name": "headStart",
										"nativeSrc": "870:9:1",
										"nodeType": "YulTypedName",
										"src": "870:9:1",
										"type": ""
									},
									{
										"name": "value0",
										"nativeSrc": "882:6:1",
										"nodeType": "YulTypedName",
										"src": "882:6:1",
										"type": ""
									}
								],
								"returnVariables": [
									{
										"name": "tail",
										"nativeSrc": "893:4:1",
										"nodeType": "YulTypedName",
										"src": "893:4:1",
										"type": ""
									}
								],
								"src": "800:222:1"
							},
							{
								"body": {
									"nativeSrc": "1081:51:1",
									"nodeType": "YulBlock",
									"src": "1081:51:1",
									"statements": [
										{
											"nativeSrc": "1091:35:1",
											"nodeType": "YulAssignment",
											"src": "1091:35:1",
											"value": {
												"arguments": [
													{
														"name": "value",
														"nativeSrc": "1120:5:1",
														"nodeType": "YulIdentifier",
														"src": "1120:5:1"
													}
												],
												"functionName": {
													"name": "cleanup_t_uint160",
													"nativeSrc": "1102:17:1",
													"nodeType": "YulIdentifier",
													"src": "1102:17:1"
												},
												"nativeSrc": "1102:24:1",
												"nodeType": "YulFunctionCall",
												"src": "1102:24:1"
											},
											"variableNames": [
												{
													"name": "cleaned",
													"nativeSrc": "1091:7:1",
													"nodeType": "YulIdentifier",
													"src": "1091:7:1"
												}
											]
										}
									]
								},
								"name": "cleanup_t_address_payable",
								"nativeSrc": "1028:104:1",
								"nodeType": "YulFunctionDefinition",
								"parameters": [
									{
										"name": "value",
										"nativeSrc": "1063:5:1",
										"nodeType": "YulTypedName",
										"src": "1063:5:1",
										"type": ""
									}
								],
								"returnVariables": [
									{
										"name": "cleaned",
										"nativeSrc": "1073:7:1",
										"nodeType": "YulTypedName",
										"src": "1073:7:1",
										"type": ""
									}
								],
								"src": "1028:104:1"
							},
							{
								"body": {
									"nativeSrc": "1219:61:1",
									"nodeType": "YulBlock",
									"src": "1219:61:1",
									"statements": [
										{
											"expression": {
												"arguments": [
													{
														"name": "pos",
														"nativeSrc": "1236:3:1",
														"nodeType": "YulIdentifier",
														"src": "1236:3:1"
													},
													{
														"arguments": [
															{
																"name": "value",
																"nativeSrc": "1267:5:1",
																"nodeType": "YulIdentifier",
																"src": "1267:5:1"
															}
														],
														"functionName": {
															"name": "cleanup_t_address_payable",
															"nativeSrc": "1241:25:1",
															"nodeType": "YulIdentifier",
															"src": "1241:25:1"
														},
														"nativeSrc": "1241:32:1",
														"nodeType": "YulFunctionCall",
														"src": "1241:32:1"
													}
												],
												"functionName": {
													"name": "mstore",
													"nativeSrc": "1229:6:1",
													"nodeType": "YulIdentifier",
													"src": "1229:6:1"
												},
												"nativeSrc": "1229:45:1",
												"nodeType": "YulFunctionCall",
												"src": "1229:45:1"
											},
											"nativeSrc": "1229:45:1",
											"nodeType": "YulExpressionStatement",
											"src": "1229:45:1"
										}
									]
								},
								"name": "abi_encode_t_address_payable_to_t_address_payable_fromStack",
								"nativeSrc": "1138:142:1",
								"nodeType": "YulFunctionDefinition",
								"parameters": [
									{
										"name": "value",
										"nativeSrc": "1207:5:1",
										"nodeType": "YulTypedName",
										"src": "1207:5:1",
										"type": ""
									},
									{
										"name": "pos",
										"nativeSrc": "1214:3:1",
										"nodeType": "YulTypedName",
										"src": "1214:3:1",
										"type": ""
									}
								],
								"src": "1138:142:1"
							},
							{
								"body": {
									"nativeSrc": "1400:140:1",
									"nodeType": "YulBlock",
									"src": "1400:140:1",
									"statements": [
										{
											"nativeSrc": "1410:26:1",
											"nodeType": "YulAssignment",
											"src": "1410:26:1",
											"value": {
												"arguments": [
													{
														"name": "headStart",
														"nativeSrc": "1422:9:1",
														"nodeType": "YulIdentifier",
														"src": "1422:9:1"
													},
													{
														"kind": "number",
														"nativeSrc": "1433:2:1",
														"nodeType": "YulLiteral",
														"src": "1433:2:1",
														"type": "",
														"value": "32"
													}
												],
												"functionName": {
													"name": "add",
													"nativeSrc": "1418:3:1",
													"nodeType": "YulIdentifier",
													"src": "1418:3:1"
												},
												"nativeSrc": "1418:18:1",
												"nodeType": "YulFunctionCall",
												"src": "1418:18:1"
											},
											"variableNames": [
												{
													"name": "tail",
													"nativeSrc": "1410:4:1",
													"nodeType": "YulIdentifier",
													"src": "1410:4:1"
												}
											]
										},
										{
											"expression": {
												"arguments": [
													{
														"name": "value0",
														"nativeSrc": "1506:6:1",
														"nodeType": "YulIdentifier",
														"src": "1506:6:1"
													},
													{
														"arguments": [
															{
																"name": "headStart",
																"nativeSrc": "1519:9:1",
																"nodeType": "YulIdentifier",
																"src": "1519:9:1"
															},
															{
																"kind": "number",
																"nativeSrc": "1530:1:1",
																"nodeType": "YulLiteral",
																"src": "1530:1:1",
																"type": "",
																"value": "0"
															}
														],
														"functionName": {
															"name": "add",
															"nativeSrc": "1515:3:1",
															"nodeType": "YulIdentifier",
															"src": "1515:3:1"
														},
														"nativeSrc": "1515:17:1",
														"nodeType": "YulFunctionCall",
														"src": "1515:17:1"
													}
												],
												"functionName": {
													"name": "abi_encode_t_address_payable_to_t_address_payable_fromStack",
													"nativeSrc": "1446:59:1",
													"nodeType": "YulIdentifier",
													"src": "1446:59:1"
												},
												"nativeSrc": "1446:87:1",
												"nodeType": "YulFunctionCall",
												"src": "1446:87:1"
											},
											"nativeSrc": "1446:87:1",
											"nodeType": "YulExpressionStatement",
											"src": "1446:87:1"
										}
									]
								},
								"name": "abi_encode_tuple_t_address_payable__to_t_address_payable__fromStack_reversed",
								"nativeSrc": "1286:254:1",
								"nodeType": "YulFunctionDefinition",
								"parameters": [
									{
										"name": "headStart",
										"nativeSrc": "1372:9:1",
										"nodeType": "YulTypedName",
										"src": "1372:9:1",
										"type": ""
									},
									{
										"name": "value0",
										"nativeSrc": "1384:6:1",
										"nodeType": "YulTypedName",
										"src": "1384:6:1",
										"type": ""
									}
								],
								"returnVariables": [
									{
										"name": "tail",
										"nativeSrc": "1395:4:1",
										"nodeType": "YulTypedName",
										"src": "1395:4:1",
										"type": ""
									}
								],
								"src": "1286:254:1"
							},
							{
								"body": {
									"nativeSrc": "1642:73:1",
									"nodeType": "YulBlock",
									"src": "1642:73:1",
									"statements": [
										{
											"expression": {
												"arguments": [
													{
														"name": "pos",
														"nativeSrc": "1659:3:1",
														"nodeType": "YulIdentifier",
														"src": "1659:3:1"
													},
													{
														"name": "length",
														"nativeSrc": "1664:6:1",
														"nodeType": "YulIdentifier",
														"src": "1664:6:1"
													}
												],
												"functionName": {
													"name": "mstore",
													"nativeSrc": "1652:6:1",
													"nodeType": "YulIdentifier",
													"src": "1652:6:1"
												},
												"nativeSrc": "1652:19:1",
												"nodeType": "YulFunctionCall",
												"src": "1652:19:1"
											},
											"nativeSrc": "1652:19:1",
											"nodeType": "YulExpressionStatement",
											"src": "1652:19:1"
										},
										{
											"nativeSrc": "1680:29:1",
											"nodeType": "YulAssignment",
											"src": "1680:29:1",
											"value": {
												"arguments": [
													{
														"name": "pos",
														"nativeSrc": "1699:3:1",
														"nodeType": "YulIdentifier",
														"src": "1699:3:1"
													},
													{
														"kind": "number",
														"nativeSrc": "1704:4:1",
														"nodeType": "YulLiteral",
														"src": "1704:4:1",
														"type": "",
														"value": "0x20"
													}
												],
												"functionName": {
													"name": "add",
													"nativeSrc": "1695:3:1",
													"nodeType": "YulIdentifier",
													"src": "1695:3:1"
												},
												"nativeSrc": "1695:14:1",
												"nodeType": "YulFunctionCall",
												"src": "1695:14:1"
											},
											"variableNames": [
												{
													"name": "updated_pos",
													"nativeSrc": "1680:11:1",
													"nodeType": "YulIdentifier",
													"src": "1680:11:1"
												}
											]
										}
									]
								},
								"name": "array_storeLengthForEncoding_t_string_memory_ptr_fromStack",
								"nativeSrc": "1546:169:1",
								"nodeType": "YulFunctionDefinition",
								"parameters": [
									{
										"name": "pos",
										"nativeSrc": "1614:3:1",
										"nodeType": "YulTypedName",
										"src": "1614:3:1",
										"type": ""
									},
									{
										"name": "length",
										"nativeSrc": "1619:6:1",
										"nodeType": "YulTypedName",
										"src": "1619:6:1",
										"type": ""
									}
								],
								"returnVariables": [
									{
										"name": "updated_pos",
										"nativeSrc": "1630:11:1",
										"nodeType": "YulTypedName",
										"src": "1630:11:1",
										"type": ""
									}
								],
								"src": "1546:169:1"
							},
							{
								"body": {
									"nativeSrc": "1827:73:1",
									"nodeType": "YulBlock",
									"src": "1827:73:1",
									"statements": [
										{
											"expression": {
												"arguments": [
													{
														"arguments": [
															{
																"name": "memPtr",
																"nativeSrc": "1849:6:1",
																"nodeType": "YulIdentifier",
																"src": "1849:6:1"
															},
															{
																"kind": "number",
																"nativeSrc": "1857:1:1",
																"nodeType": "YulLiteral",
																"src": "1857:1:1",
																"type": "",
																"value": "0"
															}
														],
														"functionName": {
															"name": "add",
															"nativeSrc": "1845:3:1",
															"nodeType": "YulIdentifier",
															"src": "1845:3:1"
														},
														"nativeSrc": "1845:14:1",
														"nodeType": "YulFunctionCall",
														"src": "1845:14:1"
													},
													{
														"hexValue": "496e73756666696369656e7420636f6e74726163742062616c616e6365",
														"kind": "string",
														"nativeSrc": "1861:31:1",
														"nodeType": "YulLiteral",
														"src": "1861:31:1",
														"type": "",
														"value": "Insufficient contract balance"
													}
												],
												"functionName": {
													"name": "mstore",
													"nativeSrc": "1838:6:1",
													"nodeType": "YulIdentifier",
													"src": "1838:6:1"
												},
												"nativeSrc": "1838:55:1",
												"nodeType": "YulFunctionCall",
												"src": "1838:55:1"
											},
											"nativeSrc": "1838:55:1",
											"nodeType": "YulExpressionStatement",
											"src": "1838:55:1"
										}
									]
								},
								"name": "store_literal_in_memory_ec83fd00432662dbf5dd2aac1f81c346fbe87acecf7cd3f016ab25f549f71749",
								"nativeSrc": "1721:179:1",
								"nodeType": "YulFunctionDefinition",
								"parameters": [
									{
										"name": "memPtr",
										"nativeSrc": "1819:6:1",
										"nodeType": "YulTypedName",
										"src": "1819:6:1",
										"type": ""
									}
								],
								"src": "1721:179:1"
							},
							{
								"body": {
									"nativeSrc": "2052:220:1",
									"nodeType": "YulBlock",
									"src": "2052:220:1",
									"statements": [
										{
											"nativeSrc": "2062:74:1",
											"nodeType": "YulAssignment",
											"src": "2062:74:1",
											"value": {
												"arguments": [
													{
														"name": "pos",
														"nativeSrc": "2128:3:1",
														"nodeType": "YulIdentifier",
														"src": "2128:3:1"
													},
													{
														"kind": "number",
														"nativeSrc": "2133:2:1",
														"nodeType": "YulLiteral",
														"src": "2133:2:1",
														"type": "",
														"value": "29"
													}
												],
												"functionName": {
													"name": "array_storeLengthForEncoding_t_string_memory_ptr_fromStack",
													"nativeSrc": "2069:58:1",
													"nodeType": "YulIdentifier",
													"src": "2069:58:1"
												},
												"nativeSrc": "2069:67:1",
												"nodeType": "YulFunctionCall",
												"src": "2069:67:1"
											},
											"variableNames": [
												{
													"name": "pos",
													"nativeSrc": "2062:3:1",
													"nodeType": "YulIdentifier",
													"src": "2062:3:1"
												}
											]
										},
										{
											"expression": {
												"arguments": [
													{
														"name": "pos",
														"nativeSrc": "2234:3:1",
														"nodeType": "YulIdentifier",
														"src": "2234:3:1"
													}
												],
												"functionName": {
													"name": "store_literal_in_memory_ec83fd00432662dbf5dd2aac1f81c346fbe87acecf7cd3f016ab25f549f71749",
													"nativeSrc": "2145:88:1",
													"nodeType": "YulIdentifier",
													"src": "2145:88:1"
												},
												"nativeSrc": "2145:93:1",
												"nodeType": "YulFunctionCall",
												"src": "2145:93:1"
											},
											"nativeSrc": "2145:93:1",
											"nodeType": "YulExpressionStatement",
											"src": "2145:93:1"
										},
										{
											"nativeSrc": "2247:19:1",
											"nodeType": "YulAssignment",
											"src": "2247:19:1",
											"value": {
												"arguments": [
													{
														"name": "pos",
														"nativeSrc": "2258:3:1",
														"nodeType": "YulIdentifier",
														"src": "2258:3:1"
													},
													{
														"kind": "number",
														"nativeSrc": "2263:2:1",
														"nodeType": "YulLiteral",
														"src": "2263:2:1",
														"type": "",
														"value": "32"
													}
												],
												"functionName": {
													"name": "add",
													"nativeSrc": "2254:3:1",
													"nodeType": "YulIdentifier",
													"src": "2254:3:1"
												},
												"nativeSrc": "2254:12:1",
												"nodeType": "YulFunctionCall",
												"src": "2254:12:1"
											},
											"variableNames": [
												{
													"name": "end",
													"nativeSrc": "2247:3:1",
													"nodeType": "YulIdentifier",
													"src": "2247:3:1"
												}
											]
										}
									]
								},
								"name": "abi_encode_t_stringliteral_ec83fd00432662dbf5dd2aac1f81c346fbe87acecf7cd3f016ab25f549f71749_to_t_string_memory_ptr_fromStack",
								"nativeSrc": "1906:366:1",
								"nodeType": "YulFunctionDefinition",
								"parameters": [
									{
										"name": "pos",
										"nativeSrc": "2040:3:1",
										"nodeType": "YulTypedName",
										"src": "2040:3:1",
										"type": ""
									}
								],
								"returnVariables": [
									{
										"name": "end",
										"nativeSrc": "2048:3:1",
										"nodeType": "YulTypedName",
										"src": "2048:3:1",
										"type": ""
									}
								],
								"src": "1906:366:1"
							},
							{
								"body": {
									"nativeSrc": "2449:248:1",
									"nodeType": "YulBlock",
									"src": "2449:248:1",
									"statements": [
										{
											"nativeSrc": "2459:26:1",
											"nodeType": "YulAssignment",
											"src": "2459:26:1",
											"value": {
												"arguments": [
													{
														"name": "headStart",
														"nativeSrc": "2471:9:1",
														"nodeType": "YulIdentifier",
														"src": "2471:9:1"
													},
													{
														"kind": "number",
														"nativeSrc": "2482:2:1",
														"nodeType": "YulLiteral",
														"src": "2482:2:1",
														"type": "",
														"value": "32"
													}
												],
												"functionName": {
													"name": "add",
													"nativeSrc": "2467:3:1",
													"nodeType": "YulIdentifier",
													"src": "2467:3:1"
												},
												"nativeSrc": "2467:18:1",
												"nodeType": "YulFunctionCall",
												"src": "2467:18:1"
											},
											"variableNames": [
												{
													"name": "tail",
													"nativeSrc": "2459:4:1",
													"nodeType": "YulIdentifier",
													"src": "2459:4:1"
												}
											]
										},
										{
											"expression": {
												"arguments": [
													{
														"arguments": [
															{
																"name": "headStart",
																"nativeSrc": "2506:9:1",
																"nodeType": "YulIdentifier",
																"src": "2506:9:1"
															},
															{
																"kind": "number",
																"nativeSrc": "2517:1:1",
																"nodeType": "YulLiteral",
																"src": "2517:1:1",
																"type": "",
																"value": "0"
															}
														],
														"functionName": {
															"name": "add",
															"nativeSrc": "2502:3:1",
															"nodeType": "YulIdentifier",
															"src": "2502:3:1"
														},
														"nativeSrc": "2502:17:1",
														"nodeType": "YulFunctionCall",
														"src": "2502:17:1"
													},
													{
														"arguments": [
															{
																"name": "tail",
																"nativeSrc": "2525:4:1",
																"nodeType": "YulIdentifier",
																"src": "2525:4:1"
															},
															{
																"name": "headStart",
																"nativeSrc": "2531:9:1",
																"nodeType": "YulIdentifier",
																"src": "2531:9:1"
															}
														],
														"functionName": {
															"name": "sub",
															"nativeSrc": "2521:3:1",
															"nodeType": "YulIdentifier",
															"src": "2521:3:1"
														},
														"nativeSrc": "2521:20:1",
														"nodeType": "YulFunctionCall",
														"src": "2521:20:1"
													}
												],
												"functionName": {
													"name": "mstore",
													"nativeSrc": "2495:6:1",
													"nodeType": "YulIdentifier",
													"src": "2495:6:1"
												},
												"nativeSrc": "2495:47:1",
												"nodeType": "YulFunctionCall",
												"src": "2495:47:1"
											},
											"nativeSrc": "2495:47:1",
											"nodeType": "YulExpressionStatement",
											"src": "2495:47:1"
										},
										{
											"nativeSrc": "2551:139:1",
											"nodeType": "YulAssignment",
											"src": "2551:139:1",
											"value": {
												"arguments": [
													{
														"name": "tail",
														"nativeSrc": "2685:4:1",
														"nodeType": "YulIdentifier",
														"src": "2685:4:1"
													}
												],
												"functionName": {
													"name": "abi_encode_t_stringliteral_ec83fd00432662dbf5dd2aac1f81c346fbe87acecf7cd3f016ab25f549f71749_to_t_string_memory_ptr_fromStack",
													"nativeSrc": "2559:124:1",
													"nodeType": "YulIdentifier",
													"src": "2559:124:1"
												},
												"nativeSrc": "2559:131:1",
												"nodeType": "YulFunctionCall",
												"src": "2559:131:1"
											},
											"variableNames": [
												{
													"name": "tail",
													"nativeSrc": "2551:4:1",
													"nodeType": "YulIdentifier",
													"src": "2551:4:1"
												}
											]
										}
									]
								},
								"name": "abi_encode_tuple_t_stringliteral_ec83fd00432662dbf5dd2aac1f81c346fbe87acecf7cd3f016ab25f549f71749__to_t_string_memory_ptr__fromStack_reversed",
								"nativeSrc": "2278:419:1",
								"nodeType": "YulFunctionDefinition",
								"parameters": [
									{
										"name": "headStart",
										"nativeSrc": "2429:9:1",
										"nodeType": "YulTypedName",
										"src": "2429:9:1",
										"type": ""
									}
								],
								"returnVariables": [
									{
										"name": "tail",
										"nativeSrc": "2444:4:1",
										"nodeType": "YulTypedName",
										"src": "2444:4:1",
										"type": ""
									}
								],
								"src": "2278:419:1"
							}
						]
					},
					"contents": "{\n\n    function cleanup_t_uint160(value) -> cleaned {\n        cleaned := and(value, 0xffffffffffffffffffffffffffffffffffffffff)\n    }\n\n    function cleanup_t_address(value) -> cleaned {\n        cleaned := cleanup_t_uint160(value)\n    }\n\n    function abi_encode_t_address_to_t_address_fromStack(value, pos) {\n        mstore(pos, cleanup_t_address(value))\n    }\n\n    function abi_encode_tuple_t_address__to_t_address__fromStack_reversed(headStart , value0) -> tail {\n        tail := add(headStart, 32)\n\n        abi_encode_t_address_to_t_address_fromStack(value0,  add(headStart, 0))\n\n    }\n\n    function cleanup_t_uint256(value) -> cleaned {\n        cleaned := value\n    }\n\n    function abi_encode_t_uint256_to_t_uint256_fromStack(value, pos) {\n        mstore(pos, cleanup_t_uint256(value))\n    }\n\n    function abi_encode_tuple_t_uint256__to_t_uint256__fromStack_reversed(headStart , value0) -> tail {\n        tail := add(headStart, 32)\n\n        abi_encode_t_uint256_to_t_uint256_fromStack(value0,  add(headStart, 0))\n\n    }\n\n    function cleanup_t_address_payable(value) -> cleaned {\n        cleaned := cleanup_t_uint160(value)\n    }\n\n    function abi_encode_t_address_payable_to_t_address_payable_fromStack(value, pos) {\n        mstore(pos, cleanup_t_address_payable(value))\n    }\n\n    function abi_encode_tuple_t_address_payable__to_t_address_payable__fromStack_reversed(headStart , value0) -> tail {\n        tail := add(headStart, 32)\n\n        abi_encode_t_address_payable_to_t_address_payable_fromStack(value0,  add(headStart, 0))\n\n    }\n\n    function array_storeLengthForEncoding_t_string_memory_ptr_fromStack(pos, length) -> updated_pos {\n        mstore(pos, length)\n        updated_pos := add(pos, 0x20)\n    }\n\n    function store_literal_in_memory_ec83fd00432662dbf5dd2aac1f81c346fbe87acecf7cd3f016ab25f549f71749(memPtr) {\n\n        mstore(add(memPtr, 0), \"Insufficient contract balance\")\n\n    }\n\n    function abi_encode_t_stringliteral_ec83fd00432662dbf5dd2aac1f81c346fbe87acecf7cd3f016ab25f549f71749_to_t_string_memory_ptr_fromStack(pos) -> end {\n        pos := array_storeLengthForEncoding_t_string_memory_ptr_fromStack(pos, 29)\n        store_literal_in_memory_ec83fd00432662dbf5dd2aac1f81c346fbe87acecf7cd3f016ab25f549f71749(pos)\n        end := add(pos, 32)\n    }\n\n    function abi_encode_tuple_t_stringliteral_ec83fd00432662dbf5dd2aac1f81c346fbe87acecf7cd3f016ab25f549f71749__to_t_string_memory_ptr__fromStack_reversed(headStart ) -> tail {\n        tail := add(headStart, 32)\n\n        mstore(add(headStart, 0), sub(tail, headStart))\n        tail := abi_encode_t_stringliteral_ec83fd00432662dbf5dd2aac1f81c346fbe87acecf7cd3f016ab25f549f71749_to_t_string_memory_ptr_fromStack( tail)\n\n    }\n\n}\n",
					"id": 1,
					"language": "Yul",
					"name": "#utility.yul"
				}
			],
			"immutableReferences": {},
			"linkReferences": {},
			"object": "608060405260043610610054575f3560e01c80630c4f65bd1461005857806312065fe0146100825780634f8632ba146100ac5780638da5cb5b146100d6578063990fce4414610100578063f7474d0014610116575b5f80fd5b348015610063575f80fd5b5061006c610120565b6040516100799190610290565b60405180910390f35b34801561008d575f80fd5b50610096610148565b6040516100a391906102c1565b60405180910390f35b3480156100b7575f80fd5b506100c061014f565b6040516100cd91906102fa565b60405180910390f35b3480156100e1575f80fd5b506100ea610172565b6040516100f79190610290565b60405180910390f35b34801561010b575f80fd5b50610114610197565b005b61011e61024f565b005b5f60015f9054906101000a900473ffffffffffffffffffffffffffffffffffffffff16905090565b5f47905090565b5f8054906101000a900473ffffffffffffffffffffffffffffffffffffffff1681565b60015f9054906101000a900473ffffffffffffffffffffffffffffffffffffffff1681565b670de0b6b3a76400004710156101e2576040517f08c379a00000000000000000000000000000000000000000000000000000000081526004016101d99061036d565b60405180910390fd5b5f8054906101000a900473ffffffffffffffffffffffffffffffffffffffff1673ffffffffffffffffffffffffffffffffffffffff166108fc670de0b6b3a764000090811502906040515f60405180830381858888f1935050505015801561024c573d5f803e3d5ffd5b50565b565b5f73ffffffffffffffffffffffffffffffffffffffff82169050919050565b5f61027a82610251565b9050919050565b61028a81610270565b82525050565b5f6020820190506102a35f830184610281565b92915050565b5f819050919050565b6102bb816102a9565b82525050565b5f6020820190506102d45f8301846102b2565b92915050565b5f6102e482610251565b9050919050565b6102f4816102da565b82525050565b5f60208201905061030d5f8301846102eb565b92915050565b5f82825260208201905092915050565b7f496e73756666696369656e7420636f6e74726163742062616c616e63650000005f82015250565b5f610357601d83610313565b915061036282610323565b602082019050919050565b5f6020820190508181035f8301526103848161034b565b905091905056fea2646970667358221220eb164986581c6125b1df81319bcdd9aa2baec6c79755583590302c63f27afd3364736f6c634300081a0033",
			"opcodes": "PUSH1 0x80 PUSH1 0x40 MSTORE PUSH1 0x4 CALLDATASIZE LT PUSH2 0x54 JUMPI PUSH0 CALLDATALOAD PUSH1 0xE0 SHR DUP1 PUSH4 0xC4F65BD EQ PUSH2 0x58 JUMPI DUP1 PUSH4 0x12065FE0 EQ PUSH2 0x82 JUMPI DUP1 PUSH4 0x4F8632BA EQ PUSH2 0xAC JUMPI DUP1 PUSH4 0x8DA5CB5B EQ PUSH2 0xD6 JUMPI DUP1 PUSH4 0x990FCE44 EQ PUSH2 0x100 JUMPI DUP1 PUSH4 0xF7474D00 EQ PUSH2 0x116 JUMPI JUMPDEST PUSH0 DUP1 REVERT JUMPDEST CALLVALUE DUP1 ISZERO PUSH2 0x63 JUMPI PUSH0 DUP1 REVERT JUMPDEST POP PUSH2 0x6C PUSH2 0x120 JUMP JUMPDEST PUSH1 0x40 MLOAD PUSH2 0x79 SWAP2 SWAP1 PUSH2 0x290 JUMP JUMPDEST PUSH1 0x40 MLOAD DUP1 SWAP2 SUB SWAP1 RETURN JUMPDEST CALLVALUE DUP1 ISZERO PUSH2 0x8D JUMPI PUSH0 DUP1 REVERT JUMPDEST POP PUSH2 0x96 PUSH2 0x148 JUMP JUMPDEST PUSH1 0x40 MLOAD PUSH2 0xA3 SWAP2 SWAP1 PUSH2 0x2C1 JUMP JUMPDEST PUSH1 0x40 MLOAD DUP1 SWAP2 SUB SWAP1 RETURN JUMPDEST CALLVALUE DUP1 ISZERO PUSH2 0xB7 JUMPI PUSH0 DUP1 REVERT JUMPDEST POP PUSH2 0xC0 PUSH2 0x14F JUMP JUMPDEST PUSH1 0x40 MLOAD PUSH2 0xCD SWAP2 SWAP1 PUSH2 0x2FA JUMP JUMPDEST PUSH1 0x40 MLOAD DUP1 SWAP2 SUB SWAP1 RETURN JUMPDEST CALLVALUE DUP1 ISZERO PUSH2 0xE1 JUMPI PUSH0 DUP1 REVERT JUMPDEST POP PUSH2 0xEA PUSH2 0x172 JUMP JUMPDEST PUSH1 0x40 MLOAD PUSH2 0xF7 SWAP2 SWAP1 PUSH2 0x290 JUMP JUMPDEST PUSH1 0x40 MLOAD DUP1 SWAP2 SUB SWAP1 RETURN JUMPDEST CALLVALUE DUP1 ISZERO PUSH2 0x10B JUMPI PUSH0 DUP1 REVERT JUMPDEST POP PUSH2 0x114 PUSH2 0x197 JUMP JUMPDEST STOP JUMPDEST PUSH2 0x11E PUSH2 0x24F JUMP JUMPDEST STOP JUMPDEST PUSH0 PUSH1 0x1 PUSH0 SWAP1 SLOAD SWAP1 PUSH2 0x100 EXP SWAP1 DIV PUSH20 0xFFFFFFFFFFFFFFFFFFFFFFFFFFFFFFFFFFFFFFFF AND SWAP1 POP SWAP1 JUMP JUMPDEST PUSH0 SELFBALANCE SWAP1 POP SWAP1 JUMP JUMPDEST PUSH0 DUP1 SLOAD SWAP1 PUSH2 0x100 EXP SWAP1 DIV PUSH20 0xFFFFFFFFFFFFFFFFFFFFFFFFFFFFFFFFFFFFFFFF AND DUP2 JUMP JUMPDEST PUSH1 0x1 PUSH0 SWAP1 SLOAD SWAP1 PUSH2 0x100 EXP SWAP1 DIV PUSH20 0xFFFFFFFFFFFFFFFFFFFFFFFFFFFFFFFFFFFFFFFF AND DUP2 JUMP JUMPDEST PUSH8 0xDE0B6B3A7640000 SELFBALANCE LT ISZERO PUSH2 0x1E2 JUMPI PUSH1 0x40 MLOAD PUSH32 0x8C379A000000000000000000000000000000000000000000000000000000000 DUP2 MSTORE PUSH1 0x4 ADD PUSH2 0x1D9 SWAP1 PUSH2 0x36D JUMP JUMPDEST PUSH1 0x40 MLOAD DUP1 SWAP2 SUB SWAP1 REVERT JUMPDEST PUSH0 DUP1 SLOAD SWAP1 PUSH2 0x100 EXP SWAP1 DIV PUSH20 0xFFFFFFFFFFFFFFFFFFFFFFFFFFFFFFFFFFFFFFFF AND PUSH20 0xFFFFFFFFFFFFFFFFFFFFFFFFFFFFFFFFFFFFFFFF AND PUSH2 0x8FC PUSH8 0xDE0B6B3A7640000 SWAP1 DUP2 ISZERO MUL SWAP1 PUSH1 0x40 MLOAD PUSH0 PUSH1 0x40 MLOAD DUP1 DUP4 SUB DUP2 DUP6 DUP9 DUP9 CALL SWAP4 POP POP POP POP ISZERO DUP1 ISZERO PUSH2 0x24C JUMPI RETURNDATASIZE PUSH0 DUP1 RETURNDATACOPY RETURNDATASIZE PUSH0 REVERT JUMPDEST POP JUMP JUMPDEST JUMP JUMPDEST PUSH0 PUSH20 0xFFFFFFFFFFFFFFFFFFFFFFFFFFFFFFFFFFFFFFFF DUP3 AND SWAP1 POP SWAP2 SWAP1 POP JUMP JUMPDEST PUSH0 PUSH2 0x27A DUP3 PUSH2 0x251 JUMP JUMPDEST SWAP1 POP SWAP2 SWAP1 POP JUMP JUMPDEST PUSH2 0x28A DUP2 PUSH2 0x270 JUMP JUMPDEST DUP3 MSTORE POP POP JUMP JUMPDEST PUSH0 PUSH1 0x20 DUP3 ADD SWAP1 POP PUSH2 0x2A3 PUSH0 DUP4 ADD DUP5 PUSH2 0x281 JUMP JUMPDEST SWAP3 SWAP2 POP POP JUMP JUMPDEST PUSH0 DUP2 SWAP1 POP SWAP2 SWAP1 POP JUMP JUMPDEST PUSH2 0x2BB DUP2 PUSH2 0x2A9 JUMP JUMPDEST DUP3 MSTORE POP POP JUMP JUMPDEST PUSH0 PUSH1 0x20 DUP3 ADD SWAP1 POP PUSH2 0x2D4 PUSH0 DUP4 ADD DUP5 PUSH2 0x2B2 JUMP JUMPDEST SWAP3 SWAP2 POP POP JUMP JUMPDEST PUSH0 PUSH2 0x2E4 DUP3 PUSH2 0x251 JUMP JUMPDEST SWAP1 POP SWAP2 SWAP1 POP JUMP JUMPDEST PUSH2 0x2F4 DUP2 PUSH2 0x2DA JUMP JUMPDEST DUP3 MSTORE POP POP JUMP JUMPDEST PUSH0 PUSH1 0x20 DUP3 ADD SWAP1 POP PUSH2 0x30D PUSH0 DUP4 ADD DUP5 PUSH2 0x2EB JUMP JUMPDEST SWAP3 SWAP2 POP POP JUMP JUMPDEST PUSH0 DUP3 DUP3 MSTORE PUSH1 0x20 DUP3 ADD SWAP1 POP SWAP3 SWAP2 POP POP JUMP JUMPDEST PUSH32 0x496E73756666696369656E7420636F6E74726163742062616C616E6365000000 PUSH0 DUP3 ADD MSTORE POP JUMP JUMPDEST PUSH0 PUSH2 0x357 PUSH1 0x1D DUP4 PUSH2 0x313 JUMP JUMPDEST SWAP2 POP PUSH2 0x362 DUP3 PUSH2 0x323 JUMP JUMPDEST PUSH1 0x20 DUP3 ADD SWAP1 POP SWAP2 SWAP1 POP JUMP JUMPDEST PUSH0 PUSH1 0x20 DUP3 ADD SWAP1 POP DUP2 DUP2 SUB PUSH0 DUP4 ADD MSTORE PUSH2 0x384 DUP2 PUSH2 0x34B JUMP JUMPDEST SWAP1 POP SWAP2 SWAP1 POP JUMP INVALID LOG2 PUSH5 0x6970667358 0x22 SLT KECCAK256 0xEB AND BLOBHASH DUP7 PC SHR PUSH2 0x25B1 0xDF DUP2 BALANCE SWAP12 0xCD 0xD9 0xAA 0x2B 0xAE 0xC6 0xC7 SWAP8 SSTORE PC CALLDATALOAD SWAP1 ADDRESS 0x2C PUSH4 0xF27AFD33 PUSH5 0x736F6C6343 STOP ADDMOD BYTE STOP CALLER ",
			"sourceMap": "69:1213:0:-:0;;;;;;;;;;;;;;;;;;;;;;;;;;;;;;;;;;;;;;;;;;;;;;842:119;;;;;;;;;;;;;:::i;:::-;;;;;;;:::i;:::-;;;;;;;;655:135;;;;;;;;;;;;;:::i;:::-;;;;;;;:::i;:::-;;;;;;;;89:81;;;;;;;;;;;;;:::i;:::-;;;;;;;:::i;:::-;;;;;;;;208:20;;;;;;;;;;;;;:::i;:::-;;;;;;;:::i;:::-;;;;;;;;1040:239;;;;;;;;;;;;;:::i;:::-;;494:106;;;:::i;:::-;;842:119;890:7;917:5;;;;;;;;;;;910:12;;842:119;:::o;655:135::-;698:4;722:21;715:28;;655:135;:::o;89:81::-;;;;;;;;;;;;:::o;208:20::-;;;;;;;;;;;;;:::o;1040:239::-;1119:7;1094:21;:32;;1086:74;;;;;;;;;;;;:::i;:::-;;;;;;;;;1209:4;;;;;;;;;;:13;;:22;1223:7;1209:22;;;;;;;;;;;;;;;;;;;;;;;;;;;;;;;;;;;;;1040:239::o;494:106::-;:::o;7:126:1:-;44:7;84:42;77:5;73:54;62:65;;7:126;;;:::o;139:96::-;176:7;205:24;223:5;205:24;:::i;:::-;194:35;;139:96;;;:::o;241:118::-;328:24;346:5;328:24;:::i;:::-;323:3;316:37;241:118;;:::o;365:222::-;458:4;496:2;485:9;481:18;473:26;;509:71;577:1;566:9;562:17;553:6;509:71;:::i;:::-;365:222;;;;:::o;593:77::-;630:7;659:5;648:16;;593:77;;;:::o;676:118::-;763:24;781:5;763:24;:::i;:::-;758:3;751:37;676:118;;:::o;800:222::-;893:4;931:2;920:9;916:18;908:26;;944:71;1012:1;1001:9;997:17;988:6;944:71;:::i;:::-;800:222;;;;:::o;1028:104::-;1073:7;1102:24;1120:5;1102:24;:::i;:::-;1091:35;;1028:104;;;:::o;1138:142::-;1241:32;1267:5;1241:32;:::i;:::-;1236:3;1229:45;1138:142;;:::o;1286:254::-;1395:4;1433:2;1422:9;1418:18;1410:26;;1446:87;1530:1;1519:9;1515:17;1506:6;1446:87;:::i;:::-;1286:254;;;;:::o;1546:169::-;1630:11;1664:6;1659:3;1652:19;1704:4;1699:3;1695:14;1680:29;;1546:169;;;;:::o;1721:179::-;1861:31;1857:1;1849:6;1845:14;1838:55;1721:179;:::o;1906:366::-;2048:3;2069:67;2133:2;2128:3;2069:67;:::i;:::-;2062:74;;2145:93;2234:3;2145:93;:::i;:::-;2263:2;2258:3;2254:12;2247:19;;1906:366;;;:::o;2278:419::-;2444:4;2482:2;2471:9;2467:18;2459:26;;2531:9;2525:4;2521:20;2517:1;2506:9;2502:17;2495:47;2559:131;2685:4;2559:131;:::i;:::-;2551:139;;2278:419;;;:::o"
		},
		"gasEstimates": {
			"creation": {
				"codeDepositCost": "192200",
				"executionCost": "48767",
				"totalCost": "240967"
			},
			"external": {
				"getBalance()": "334",
				"getOwnerAddress()": "2493",
				"owner()": "2552",
				"payEther()": "207",
				"sendEtherAccount()": "infinite",
				"user()": "2527"
			}
		},
		"methodIdentifiers": {
			"getBalance()": "12065fe0",
			"getOwnerAddress()": "0c4f65bd",
			"owner()": "8da5cb5b",
			"payEther()": "f7474d00",
			"sendEtherAccount()": "990fce44",
			"user()": "4f8632ba"
		}
	},
	"abi": [
		{
			"inputs": [],
			"stateMutability": "nonpayable",
			"type": "constructor"
		},
		{
			"inputs": [],
			"name": "getBalance",
			"outputs": [
				{
					"internalType": "uint256",
					"name": "",
					"type": "uint256"
				}
			],
			"stateMutability": "view",
			"type": "function"
		},
		{
			"inputs": [],
			"name": "getOwnerAddress",
			"outputs": [
				{
					"internalType": "address",
					"name": "",
					"type": "address"
				}
			],
			"stateMutability": "view",
			"type": "function"
		},
		{
			"inputs": [],
			"name": "owner",
			"outputs": [
				{
					"internalType": "address",
					"name": "",
					"type": "address"
				}
			],
			"stateMutability": "view",
			"type": "function"
		},
		{
			"inputs": [],
			"name": "payEther",
			"outputs": [],
			"stateMutability": "payable",
			"type": "function"
		},
		{
			"inputs": [],
			"name": "sendEtherAccount",
			"outputs": [],
			"stateMutability": "nonpayable",
			"type": "function"
		},
		{
			"inputs": [],
			"name": "user",
			"outputs": [
				{
					"internalType": "address payable",
					"name": "",
					"type": "address"
				}
			],
			"stateMutability": "view",
			"type": "function"
		}
	]
}
