# Supplementary material for: Blockchain enabled policy-based access control mechanism to restrict unauthorized access to electronic health records
Source: PeerJ Comput Sci. 2025 Jan 23;11:e2647. doi: 10.7717/peerj-cs.2647 (PMC11784709; doi:10.7717/peerj-cs.2647)
Supplement: Supplemental Information 1 [file peerj-cs-11-2647-s001.zip › artifacts/MyContract.json]

{
	"deploy": {
		"VM:-": {
			"linkReferences": {},
			"autoDeployLib": true
		},
		"main:1": {
			"linkReferences": {},
			"autoDeployLib": true
		},
		"ropsten:3": {
			"linkReferences": {},
			"autoDeployLib": true
		},
		"rinkeby:4": {
			"linkReferences": {},
			"autoDeployLib": true
		},
		"kovan:42": {
			"linkReferences": {},
			"autoDeployLib": true
		},
		"goerli:5": {
			"linkReferences": {},
			"autoDeployLib": true
		},
		"Custom": {
			"linkReferences": {},
			"autoDeployLib": true
		}
	},
	"data": {
		"bytecode": {
			"functionDebugData": {
				"@_26": {
					"entryPoint": null,
					"id": 26,
					"parameterSlots": 0,
					"returnSlots": 0
				}
			},
			"generatedSources": [],
			"linkReferences": {},
			"object": "6080604052348015600e575f80fd5b50335f806101000a81548173ffffffffffffffffffffffffffffffffffffffff021916908373ffffffffffffffffffffffffffffffffffffffff1602179055505f8054906101000a900473ffffffffffffffffffffffffffffffffffffffff1673ffffffffffffffffffffffffffffffffffffffff165f73ffffffffffffffffffffffffffffffffffffffff167f8be0079c531659141344cd1fd0a4f28419497f9722a3daafe3b4186f6b6457e060405160405180910390a3610412806100d45f395ff3fe608060405234801561000f575f80fd5b5060043610610034575f3560e01c80638da5cb5b14610038578063f2fde38b14610056575b5f80fd5b610040610072565b60405161004d919061028a565b60405180910390f35b610070600480360381019061006b91906102d1565b610095565b005b5f8054906101000a900473ffffffffffffffffffffffffffffffffffffffff1681565b5f8054906101000a900473ffffffffffffffffffffffffffffffffffffffff1673ffffffffffffffffffffffffffffffffffffffff163373ffffffffffffffffffffffffffffffffffffffff1614610122576040517f08c379a000000000000000000000000000000000000000000000000000000000815260040161011990610356565b60405180910390fd5b5f73ffffffffffffffffffffffffffffffffffffffff168173ffffffffffffffffffffffffffffffffffffffff1603610190576040517f08c379a0000000000000000000000000000000000000000000000000000000008152600401610187906103be565b60405180910390fd5b8073ffffffffffffffffffffffffffffffffffffffff165f8054906101000a900473ffffffffffffffffffffffffffffffffffffffff1673ffffffffffffffffffffffffffffffffffffffff167f8be0079c531659141344cd1fd0a4f28419497f9722a3daafe3b4186f6b6457e060405160405180910390a3805f806101000a81548173ffffffffffffffffffffffffffffffffffffffff021916908373ffffffffffffffffffffffffffffffffffffffff16021790555050565b5f73ffffffffffffffffffffffffffffffffffffffff82169050919050565b5f6102748261024b565b9050919050565b6102848161026a565b82525050565b5f60208201905061029d5f83018461027b565b92915050565b5f80fd5b6102b08161026a565b81146102ba575f80fd5b50565b5f813590506102cb816102a7565b92915050565b5f602082840312156102e6576102e56102a3565b5b5f6102f3848285016102bd565b91505092915050565b5f82825260208201905092915050565b7f4e6f7420617574686f72697a65640000000000000000000000000000000000005f82015250565b5f610340600e836102fc565b915061034b8261030c565b602082019050919050565b5f6020820190508181035f83015261036d81610334565b9050919050565b7f4e6577206f776e657220697320746865207a65726f20616464726573730000005f82015250565b5f6103a8601d836102fc565b91506103b382610374565b602082019050919050565b5f6020820190508181035f8301526103d58161039c565b905091905056fea2646970667358221220ad313b9f354fa23103a5a392c8d5671539e38aa3aa647828566a5348aed3944664736f6c634300081a0033",
			"opcodes": "PUSH1 0x80 PUSH1 0x40 MSTORE CALLVALUE DUP1 ISZERO PUSH1 0xE JUMPI PUSH0 DUP1 REVERT JUMPDEST POP CALLER PUSH0 DUP1 PUSH2 0x100 EXP DUP2 SLOAD DUP2 PUSH20 0xFFFFFFFFFFFFFFFFFFFFFFFFFFFFFFFFFFFFFFFF MUL NOT AND SWAP1 DUP4 PUSH20 0xFFFFFFFFFFFFFFFFFFFFFFFFFFFFFFFFFFFFFFFF AND MUL OR SWAP1 SSTORE POP PUSH0 DUP1 SLOAD SWAP1 PUSH2 0x100 EXP SWAP1 DIV PUSH20 0xFFFFFFFFFFFFFFFFFFFFFFFFFFFFFFFFFFFFFFFF AND PUSH20 0xFFFFFFFFFFFFFFFFFFFFFFFFFFFFFFFFFFFFFFFF AND PUSH0 PUSH20 0xFFFFFFFFFFFFFFFFFFFFFFFFFFFFFFFFFFFFFFFF AND PUSH32 0x8BE0079C531659141344CD1FD0A4F28419497F9722A3DAAFE3B4186F6B6457E0 PUSH1 0x40 MLOAD PUSH1 0x40 MLOAD DUP1 SWAP2 SUB SWAP1 LOG3 PUSH2 0x412 DUP1 PUSH2 0xD4 PUSH0 CODECOPY PUSH0 RETURN INVALID PUSH1 0x80 PUSH1 0x40 MSTORE CALLVALUE DUP1 ISZERO PUSH2 0xF JUMPI PUSH0 DUP1 REVERT JUMPDEST POP PUSH1 0x4 CALLDATASIZE LT PUSH2 0x34 JUMPI PUSH0 CALLDATALOAD PUSH1 0xE0 SHR DUP1 PUSH4 0x8DA5CB5B EQ PUSH2 0x38 JUMPI DUP1 PUSH4 0xF2FDE38B EQ PUSH2 0x56 JUMPI JUMPDEST PUSH0 DUP1 REVERT JUMPDEST PUSH2 0x40 PUSH2 0x72 JUMP JUMPDEST PUSH1 0x40 MLOAD PUSH2 0x4D SWAP2 SWAP1 PUSH2 0x28A JUMP JUMPDEST PUSH1 0x40 MLOAD DUP1 SWAP2 SUB SWAP1 RETURN JUMPDEST PUSH2 0x70 PUSH1 0x4 DUP1 CALLDATASIZE SUB DUP2 ADD SWAP1 PUSH2 0x6B SWAP2 SWAP1 PUSH2 0x2D1 JUMP JUMPDEST PUSH2 0x95 JUMP JUMPDEST STOP JUMPDEST PUSH0 DUP1 SLOAD SWAP1 PUSH2 0x100 EXP SWAP1 DIV PUSH20 0xFFFFFFFFFFFFFFFFFFFFFFFFFFFFFFFFFFFFFFFF AND DUP2 JUMP JUMPDEST PUSH0 DUP1 SLOAD SWAP1 PUSH2 0x100 EXP SWAP1 DIV PUSH20 0xFFFFFFFFFFFFFFFFFFFFFFFFFFFFFFFFFFFFFFFF AND PUSH20 0xFFFFFFFFFFFFFFFFFFFFFFFFFFFFFFFFFFFFFFFF AND CALLER PUSH20 0xFFFFFFFFFFFFFFFFFFFFFFFFFFFFFFFFFFFFFFFF AND EQ PUSH2 0x122 JUMPI PUSH1 0x40 MLOAD PUSH32 0x8C379A000000000000000000000000000000000000000000000000000000000 DUP2 MSTORE PUSH1 0x4 ADD PUSH2 0x119 SWAP1 PUSH2 0x356 JUMP JUMPDEST PUSH1 0x40 MLOAD DUP1 SWAP2 SUB SWAP1 REVERT JUMPDEST PUSH0 PUSH20 0xFFFFFFFFFFFFFFFFFFFFFFFFFFFFFFFFFFFFFFFF AND DUP2 PUSH20 0xFFFFFFFFFFFFFFFFFFFFFFFFFFFFFFFFFFFFFFFF AND SUB PUSH2 0x190 JUMPI PUSH1 0x40 MLOAD PUSH32 0x8C379A000000000000000000000000000000000000000000000000000000000 DUP2 MSTORE PUSH1 0x4 ADD PUSH2 0x187 SWAP1 PUSH2 0x3BE JUMP JUMPDEST PUSH1 0x40 MLOAD DUP1 SWAP2 SUB SWAP1 REVERT JUMPDEST DUP1 PUSH20 0xFFFFFFFFFFFFFFFFFFFFFFFFFFFFFFFFFFFFFFFF AND PUSH0 DUP1 SLOAD SWAP1 PUSH2 0x100 EXP SWAP1 DIV PUSH20 0xFFFFFFFFFFFFFFFFFFFFFFFFFFFFFFFFFFFFFFFF AND PUSH20 0xFFFFFFFFFFFFFFFFFFFFFFFFFFFFFFFFFFFFFFFF AND PUSH32 0x8BE0079C531659141344CD1FD0A4F28419497F9722A3DAAFE3B4186F6B6457E0 PUSH1 0x40 MLOAD PUSH1 0x40 MLOAD DUP1 SWAP2 SUB SWAP1 LOG3 DUP1 PUSH0 DUP1 PUSH2 0x100 EXP DUP2 SLOAD DUP2 PUSH20 0xFFFFFFFFFFFFFFFFFFFFFFFFFFFFFFFFFFFFFFFF MUL NOT AND SWAP1 DUP4 PUSH20 0xFFFFFFFFFFFFFFFFFFFFFFFFFFFFFFFFFFFFFFFF AND MUL OR SWAP1 SSTORE POP POP JUMP JUMPDEST PUSH0 PUSH20 0xFFFFFFFFFFFFFFFFFFFFFFFFFFFFFFFFFFFFFFFF DUP3 AND SWAP1 POP SWAP2 SWAP1 POP JUMP JUMPDEST PUSH0 PUSH2 0x274 DUP3 PUSH2 0x24B JUMP JUMPDEST SWAP1 POP SWAP2 SWAP1 POP JUMP JUMPDEST PUSH2 0x284 DUP2 PUSH2 0x26A JUMP JUMPDEST DUP3 MSTORE POP POP JUMP JUMPDEST PUSH0 PUSH1 0x20 DUP3 ADD SWAP1 POP PUSH2 0x29D PUSH0 DUP4 ADD DUP5 PUSH2 0x27B JUMP JUMPDEST SWAP3 SWAP2 POP POP JUMP JUMPDEST PUSH0 DUP1 REVERT JUMPDEST PUSH2 0x2B0 DUP2 PUSH2 0x26A JUMP JUMPDEST DUP2 EQ PUSH2 0x2BA JUMPI PUSH0 DUP1 REVERT JUMPDEST POP JUMP JUMPDEST PUSH0 DUP2 CALLDATALOAD SWAP1 POP PUSH2 0x2CB DUP2 PUSH2 0x2A7 JUMP JUMPDEST SWAP3 SWAP2 POP POP JUMP JUMPDEST PUSH0 PUSH1 0x20 DUP3 DUP5 SUB SLT ISZERO PUSH2 0x2E6 JUMPI PUSH2 0x2E5 PUSH2 0x2A3 JUMP JUMPDEST JUMPDEST PUSH0 PUSH2 0x2F3 DUP5 DUP3 DUP6 ADD PUSH2 0x2BD JUMP JUMPDEST SWAP2 POP POP SWAP3 SWAP2 POP POP JUMP JUMPDEST PUSH0 DUP3 DUP3 MSTORE PUSH1 0x20 DUP3 ADD SWAP1 POP SWAP3 SWAP2 POP POP JUMP JUMPDEST PUSH32 0x4E6F7420617574686F72697A6564000000000000000000000000000000000000 PUSH0 DUP3 ADD MSTORE POP JUMP JUMPDEST PUSH0 PUSH2 0x340 PUSH1 0xE DUP4 PUSH2 0x2FC JUMP JUMPDEST SWAP2 POP PUSH2 0x34B DUP3 PUSH2 0x30C JUMP JUMPDEST PUSH1 0x20 DUP3 ADD SWAP1 POP SWAP2 SWAP1 POP JUMP JUMPDEST PUSH0 PUSH1 0x20 DUP3 ADD SWAP1 POP DUP2 DUP2 SUB PUSH0 DUP4 ADD MSTORE PUSH2 0x36D DUP2 PUSH2 0x334 JUMP JUMPDEST SWAP1 POP SWAP2 SWAP1 POP JUMP JUMPDEST PUSH32 0x4E6577206F776E657220697320746865207A65726F2061646472657373000000 PUSH0 DUP3 ADD MSTORE POP JUMP JUMPDEST PUSH0 PUSH2 0x3A8 PUSH1 0x1D DUP4 PUSH2 0x2FC JUMP JUMPDEST SWAP2 POP PUSH2 0x3B3 DUP3 PUSH2 0x374 JUMP JUMPDEST PUSH1 0x20 DUP3 ADD SWAP1 POP SWAP2 SWAP1 POP JUMP JUMPDEST PUSH0 PUSH1 0x20 DUP3 ADD SWAP1 POP DUP2 DUP2 SUB PUSH0 DUP4 ADD MSTORE PUSH2 0x3D5 DUP2 PUSH2 0x39C JUMP JUMPDEST SWAP1 POP SWAP2 SWAP1 POP JUMP INVALID LOG2 PUSH5 0x6970667358 0x22 SLT KECCAK256 0xAD BALANCE EXTCODESIZE SWAP16 CALLDATALOAD 0x4F LOG2 BALANCE SUB 0xA5 LOG3 SWAP3 0xC8 0xD5 PUSH8 0x1539E38AA3AA6478 0x28 JUMP PUSH11 0x5348AED3944664736F6C63 NUMBER STOP ADDMOD BYTE STOP CALLER ",
			"sourceMap": "69:1253:0:-:0;;;370:209;;;;;;;;;;403:10;395:5;;:18;;;;;;;;;;;;;;;;;;519:5;;;;;;;;;;486:39;;515:1;486:39;;;;;;;;;;;;69:1253;;;;;;"
		},
		"deployedBytecode": {
			"functionDebugData": {
				"@owner_3": {
					"entryPoint": 114,
					"id": 3,
					"parameterSlots": 0,
					"returnSlots": 0
				},
				"@transferOwnership_65": {
					"entryPoint": 149,
					"id": 65,
					"parameterSlots": 1,
					"returnSlots": 0
				},
				"abi_decode_t_address": {
					"entryPoint": 701,
					"id": null,
					"parameterSlots": 2,
					"returnSlots": 1
				},
				"abi_decode_tuple_t_address": {
					"entryPoint": 721,
					"id": null,
					"parameterSlots": 2,
					"returnSlots": 1
				},
				"abi_encode_t_address_to_t_address_fromStack": {
					"entryPoint": 635,
					"id": null,
					"parameterSlots": 2,
					"returnSlots": 0
				},
				"abi_encode_t_stringliteral_a24ccaf80de4e51183010336d59d19649379808a6fca9f361b561895a5b6d940_to_t_string_memory_ptr_fromStack": {
					"entryPoint": 924,
					"id": null,
					"parameterSlots": 1,
					"returnSlots": 1
				},
				"abi_encode_t_stringliteral_fac3bac318c0d00994f57b0f2f4c643c313072b71db2302bf4b900309cc50b36_to_t_string_memory_ptr_fromStack": {
					"entryPoint": 820,
					"id": null,
					"parameterSlots": 1,
					"returnSlots": 1
				},
				"abi_encode_tuple_t_address__to_t_address__fromStack_reversed": {
					"entryPoint": 650,
					"id": null,
					"parameterSlots": 2,
					"returnSlots": 1
				},
				"abi_encode_tuple_t_stringliteral_a24ccaf80de4e51183010336d59d19649379808a6fca9f361b561895a5b6d940__to_t_string_memory_ptr__fromStack_reversed": {
					"entryPoint": 958,
					"id": null,
					"parameterSlots": 1,
					"returnSlots": 1
				},
				"abi_encode_tuple_t_stringliteral_fac3bac318c0d00994f57b0f2f4c643c313072b71db2302bf4b900309cc50b36__to_t_string_memory_ptr__fromStack_reversed": {
					"entryPoint": 854,
					"id": null,
					"parameterSlots": 1,
					"returnSlots": 1
				},
				"allocate_unbounded": {
					"entryPoint": null,
					"id": null,
					"parameterSlots": 0,
					"returnSlots": 1
				},
				"array_storeLengthForEncoding_t_string_memory_ptr_fromStack": {
					"entryPoint": 764,
					"id": null,
					"parameterSlots": 2,
					"returnSlots": 1
				},
				"cleanup_t_address": {
					"entryPoint": 618,
					"id": null,
					"parameterSlots": 1,
					"returnSlots": 1
				},
				"cleanup_t_uint160": {
					"entryPoint": 587,
					"id": null,
					"parameterSlots": 1,
					"returnSlots": 1
				},
				"revert_error_c1322bf8034eace5e0b5c7295db60986aa89aae5e0ea0873e4689e076861a5db": {
					"entryPoint": null,
					"id": null,
					"parameterSlots": 0,
					"returnSlots": 0
				},
				"revert_error_dbdddcbe895c83990c08b3492a0e83918d802a52331272ac6fdb6a7c4aea3b1b": {
					"entryPoint": 675,
					"id": null,
					"parameterSlots": 0,
					"returnSlots": 0
				},
				"store_literal_in_memory_a24ccaf80de4e51183010336d59d19649379808a6fca9f361b561895a5b6d940": {
					"entryPoint": 884,
					"id": null,
					"parameterSlots": 1,
					"returnSlots": 0
				},
				"store_literal_in_memory_fac3bac318c0d00994f57b0f2f4c643c313072b71db2302bf4b900309cc50b36": {
					"entryPoint": 780,
					"id": null,
					"parameterSlots": 1,
					"returnSlots": 0
				},
				"validator_revert_t_address": {
					"entryPoint": 679,
					"id": null,
					"parameterSlots": 1,
					"returnSlots": 0
				}
			},
			"generatedSources": [
				{
					"ast": {
						"nativeSrc": "0:3649:1",
						"nodeType": "YulBlock",
						"src": "0:3649:1",
						"statements": [
							{
								"body": {
									"nativeSrc": "52:81:1",
									"nodeType": "YulBlock",
									"src": "52:81:1",
									"statements": [
										{
											"nativeSrc": "62:65:1",
											"nodeType": "YulAssignment",
											"src": "62:65:1",
											"value": {
												"arguments": [
													{
														"name": "value",
														"nativeSrc": "77:5:1",
														"nodeType": "YulIdentifier",
														"src": "77:5:1"
													},
													{
														"kind": "number",
														"nativeSrc": "84:42:1",
														"nodeType": "YulLiteral",
														"src": "84:42:1",
														"type": "",
														"value": "0xffffffffffffffffffffffffffffffffffffffff"
													}
												],
												"functionName": {
													"name": "and",
													"nativeSrc": "73:3:1",
													"nodeType": "YulIdentifier",
													"src": "73:3:1"
												},
												"nativeSrc": "73:54:1",
												"nodeType": "YulFunctionCall",
												"src": "73:54:1"
											},
											"variableNames": [
												{
													"name": "cleaned",
													"nativeSrc": "62:7:1",
													"nodeType": "YulIdentifier",
													"src": "62:7:1"
												}
											]
										}
									]
								},
								"name": "cleanup_t_uint160",
								"nativeSrc": "7:126:1",
								"nodeType": "YulFunctionDefinition",
								"parameters": [
									{
										"name": "value",
										"nativeSrc": "34:5:1",
										"nodeType": "YulTypedName",
										"src": "34:5:1",
										"type": ""
									}
								],
								"returnVariables": [
									{
										"name": "cleaned",
										"nativeSrc": "44:7:1",
										"nodeType": "YulTypedName",
										"src": "44:7:1",
										"type": ""
									}
								],
								"src": "7:126:1"
							},
							{
								"body": {
									"nativeSrc": "184:51:1",
									"nodeType": "YulBlock",
									"src": "184:51:1",
									"statements": [
										{
											"nativeSrc": "194:35:1",
											"nodeType": "YulAssignment",
											"src": "194:35:1",
											"value": {
												"arguments": [
													{
														"name": "value",
														"nativeSrc": "223:5:1",
														"nodeType": "YulIdentifier",
														"src": "223:5:1"
													}
												],
												"functionName": {
													"name": "cleanup_t_uint160",
													"nativeSrc": "205:17:1",
													"nodeType": "YulIdentifier",
													"src": "205:17:1"
												},
												"nativeSrc": "205:24:1",
												"nodeType": "YulFunctionCall",
												"src": "205:24:1"
											},
											"variableNames": [
												{
													"name": "cleaned",
													"nativeSrc": "194:7:1",
													"nodeType": "YulIdentifier",
													"src": "194:7:1"
												}
											]
										}
									]
								},
								"name": "cleanup_t_address",
								"nativeSrc": "139:96:1",
								"nodeType": "YulFunctionDefinition",
								"parameters": [
									{
										"name": "value",
										"nativeSrc": "166:5:1",
										"nodeType": "YulTypedName",
										"src": "166:5:1",
										"type": ""
									}
								],
								"returnVariables": [
									{
										"name": "cleaned",
										"nativeSrc": "176:7:1",
										"nodeType": "YulTypedName",
										"src": "176:7:1",
										"type": ""
									}
								],
								"src": "139:96:1"
							},
							{
								"body": {
									"nativeSrc": "306:53:1",
									"nodeType": "YulBlock",
									"src": "306:53:1",
									"statements": [
										{
											"expression": {
												"arguments": [
													{
														"name": "pos",
														"nativeSrc": "323:3:1",
														"nodeType": "YulIdentifier",
														"src": "323:3:1"
													},
													{
														"arguments": [
															{
																"name": "value",
																"nativeSrc": "346:5:1",
																"nodeType": "YulIdentifier",
																"src": "346:5:1"
															}
														],
														"functionName": {
															"name": "cleanup_t_address",
															"nativeSrc": "328:17:1",
															"nodeType": "YulIdentifier",
															"src": "328:17:1"
														},
														"nativeSrc": "328:24:1",
														"nodeType": "YulFunctionCall",
														"src": "328:24:1"
													}
												],
												"functionName": {
													"name": "mstore",
													"nativeSrc": "316:6:1",
													"nodeType": "YulIdentifier",
													"src": "316:6:1"
												},
												"nativeSrc": "316:37:1",
												"nodeType": "YulFunctionCall",
												"src": "316:37:1"
											},
											"nativeSrc": "316:37:1",
											"nodeType": "YulExpressionStatement",
											"src": "316:37:1"
										}
									]
								},
								"name": "abi_encode_t_address_to_t_address_fromStack",
								"nativeSrc": "241:118:1",
								"nodeType": "YulFunctionDefinition",
								"parameters": [
									{
										"name": "value",
										"nativeSrc": "294:5:1",
										"nodeType": "YulTypedName",
										"src": "294:5:1",
										"type": ""
									},
									{
										"name": "pos",
										"nativeSrc": "301:3:1",
										"nodeType": "YulTypedName",
										"src": "301:3:1",
										"type": ""
									}
								],
								"src": "241:118:1"
							},
							{
								"body": {
									"nativeSrc": "463:124:1",
									"nodeType": "YulBlock",
									"src": "463:124:1",
									"statements": [
										{
											"nativeSrc": "473:26:1",
											"nodeType": "YulAssignment",
											"src": "473:26:1",
											"value": {
												"arguments": [
													{
														"name": "headStart",
														"nativeSrc": "485:9:1",
														"nodeType": "YulIdentifier",
														"src": "485:9:1"
													},
													{
														"kind": "number",
														"nativeSrc": "496:2:1",
														"nodeType": "YulLiteral",
														"src": "496:2:1",
														"type": "",
														"value": "32"
													}
												],
												"functionName": {
													"name": "add",
													"nativeSrc": "481:3:1",
													"nodeType": "YulIdentifier",
													"src": "481:3:1"
												},
												"nativeSrc": "481:18:1",
												"nodeType": "YulFunctionCall",
												"src": "481:18:1"
											},
											"variableNames": [
												{
													"name": "tail",
													"nativeSrc": "473:4:1",
													"nodeType": "YulIdentifier",
													"src": "473:4:1"
												}
											]
										},
										{
											"expression": {
												"arguments": [
													{
														"name": "value0",
														"nativeSrc": "553:6:1",
														"nodeType": "YulIdentifier",
														"src": "553:6:1"
													},
													{
														"arguments": [
															{
																"name": "headStart",
																"nativeSrc": "566:9:1",
																"nodeType": "YulIdentifier",
																"src": "566:9:1"
															},
															{
																"kind": "number",
																"nativeSrc": "577:1:1",
																"nodeType": "YulLiteral",
																"src": "577:1:1",
																"type": "",
																"value": "0"
															}
														],
														"functionName": {
															"name": "add",
															"nativeSrc": "562:3:1",
															"nodeType": "YulIdentifier",
															"src": "562:3:1"
														},
														"nativeSrc": "562:17:1",
														"nodeType": "YulFunctionCall",
														"src": "562:17:1"
													}
												],
												"functionName": {
													"name": "abi_encode_t_address_to_t_address_fromStack",
													"nativeSrc": "509:43:1",
													"nodeType": "YulIdentifier",
													"src": "509:43:1"
												},
												"nativeSrc": "509:71:1",
												"nodeType": "YulFunctionCall",
												"src": "509:71:1"
											},
											"nativeSrc": "509:71:1",
											"nodeType": "YulExpressionStatement",
											"src": "509:71:1"
										}
									]
								},
								"name": "abi_encode_tuple_t_address__to_t_address__fromStack_reversed",
								"nativeSrc": "365:222:1",
								"nodeType": "YulFunctionDefinition",
								"parameters": [
									{
										"name": "headStart",
										"nativeSrc": "435:9:1",
										"nodeType": "YulTypedName",
										"src": "435:9:1",
										"type": ""
									},
									{
										"name": "value0",
										"nativeSrc": "447:6:1",
										"nodeType": "YulTypedName",
										"src": "447:6:1",
										"type": ""
									}
								],
								"returnVariables": [
									{
										"name": "tail",
										"nativeSrc": "458:4:1",
										"nodeType": "YulTypedName",
										"src": "458:4:1",
										"type": ""
									}
								],
								"src": "365:222:1"
							},
							{
								"body": {
									"nativeSrc": "633:35:1",
									"nodeType": "YulBlock",
									"src": "633:35:1",
									"statements": [
										{
											"nativeSrc": "643:19:1",
											"nodeType": "YulAssignment",
											"src": "643:19:1",
											"value": {
												"arguments": [
													{
														"kind": "number",
														"nativeSrc": "659:2:1",
														"nodeType": "YulLiteral",
														"src": "659:2:1",
														"type": "",
														"value": "64"
													}
												],
												"functionName": {
													"name": "mload",
													"nativeSrc": "653:5:1",
													"nodeType": "YulIdentifier",
													"src": "653:5:1"
												},
												"nativeSrc": "653:9:1",
												"nodeType": "YulFunctionCall",
												"src": "653:9:1"
											},
											"variableNames": [
												{
													"name": "memPtr",
													"nativeSrc": "643:6:1",
													"nodeType": "YulIdentifier",
													"src": "643:6:1"
												}
											]
										}
									]
								},
								"name": "allocate_unbounded",
								"nativeSrc": "593:75:1",
								"nodeType": "YulFunctionDefinition",
								"returnVariables": [
									{
										"name": "memPtr",
										"nativeSrc": "626:6:1",
										"nodeType": "YulTypedName",
										"src": "626:6:1",
										"type": ""
									}
								],
								"src": "593:75:1"
							},
							{
								"body": {
									"nativeSrc": "763:28:1",
									"nodeType": "YulBlock",
									"src": "763:28:1",
									"statements": [
										{
											"expression": {
												"arguments": [
													{
														"kind": "number",
														"nativeSrc": "780:1:1",
														"nodeType": "YulLiteral",
														"src": "780:1:1",
														"type": "",
														"value": "0"
													},
													{
														"kind": "number",
														"nativeSrc": "783:1:1",
														"nodeType": "YulLiteral",
														"src": "783:1:1",
														"type": "",
														"value": "0"
													}
												],
												"functionName": {
													"name": "revert",
													"nativeSrc": "773:6:1",
													"nodeType": "YulIdentifier",
													"src": "773:6:1"
												},
												"nativeSrc": "773:12:1",
												"nodeType": "YulFunctionCall",
												"src": "773:12:1"
											},
											"nativeSrc": "773:12:1",
											"nodeType": "YulExpressionStatement",
											"src": "773:12:1"
										}
									]
								},
								"name": "revert_error_dbdddcbe895c83990c08b3492a0e83918d802a52331272ac6fdb6a7c4aea3b1b",
								"nativeSrc": "674:117:1",
								"nodeType": "YulFunctionDefinition",
								"src": "674:117:1"
							},
							{
								"body": {
									"nativeSrc": "886:28:1",
									"nodeType": "YulBlock",
									"src": "886:28:1",
									"statements": [
										{
											"expression": {
												"arguments": [
													{
														"kind": "number",
														"nativeSrc": "903:1:1",
														"nodeType": "YulLiteral",
														"src": "903:1:1",
														"type": "",
														"value": "0"
													},
													{
														"kind": "number",
														"nativeSrc": "906:1:1",
														"nodeType": "YulLiteral",
														"src": "906:1:1",
														"type": "",
														"value": "0"
													}
												],
												"functionName": {
													"name": "revert",
													"nativeSrc": "896:6:1",
													"nodeType": "YulIdentifier",
													"src": "896:6:1"
												},
												"nativeSrc": "896:12:1",
												"nodeType": "YulFunctionCall",
												"src": "896:12:1"
											},
											"nativeSrc": "896:12:1",
											"nodeType": "YulExpressionStatement",
											"src": "896:12:1"
										}
									]
								},
								"name": "revert_error_c1322bf8034eace5e0b5c7295db60986aa89aae5e0ea0873e4689e076861a5db",
								"nativeSrc": "797:117:1",
								"nodeType": "YulFunctionDefinition",
								"src": "797:117:1"
							},
							{
								"body": {
									"nativeSrc": "963:79:1",
									"nodeType": "YulBlock",
									"src": "963:79:1",
									"statements": [
										{
											"body": {
												"nativeSrc": "1020:16:1",
												"nodeType": "YulBlock",
												"src": "1020:16:1",
												"statements": [
													{
														"expression": {
															"arguments": [
																{
																	"kind": "number",
																	"nativeSrc": "1029:1:1",
																	"nodeType": "YulLiteral",
																	"src": "1029:1:1",
																	"type": "",
																	"value": "0"
																},
																{
																	"kind": "number",
																	"nativeSrc": "1032:1:1",
																	"nodeType": "YulLiteral",
																	"src": "1032:1:1",
																	"type": "",
																	"value": "0"
																}
															],
															"functionName": {
																"name": "revert",
																"nativeSrc": "1022:6:1",
																"nodeType": "YulIdentifier",
																"src": "1022:6:1"
															},
															"nativeSrc": "1022:12:1",
															"nodeType": "YulFunctionCall",
															"src": "1022:12:1"
														},
														"nativeSrc": "1022:12:1",
														"nodeType": "YulExpressionStatement",
														"src": "1022:12:1"
													}
												]
											},
											"condition": {
												"arguments": [
													{
														"arguments": [
															{
																"name": "value",
																"nativeSrc": "986:5:1",
																"nodeType": "YulIdentifier",
																"src": "986:5:1"
															},
															{
																"arguments": [
																	{
																		"name": "value",
																		"nativeSrc": "1011:5:1",
																		"nodeType": "YulIdentifier",
																		"src": "1011:5:1"
																	}
																],
																"functionName": {
																	"name": "cleanup_t_address",
																	"nativeSrc": "993:17:1",
																	"nodeType": "YulIdentifier",
																	"src": "993:17:1"
																},
																"nativeSrc": "993:24:1",
																"nodeType": "YulFunctionCall",
																"src": "993:24:1"
															}
														],
														"functionName": {
															"name": "eq",
															"nativeSrc": "983:2:1",
															"nodeType": "YulIdentifier",
															"src": "983:2:1"
														},
														"nativeSrc": "983:35:1",
														"nodeType": "YulFunctionCall",
														"src": "983:35:1"
													}
												],
												"functionName": {
													"name": "iszero",
													"nativeSrc": "976:6:1",
													"nodeType": "YulIdentifier",
													"src": "976:6:1"
												},
												"nativeSrc": "976:43:1",
												"nodeType": "YulFunctionCall",
												"src": "976:43:1"
											},
											"nativeSrc": "973:63:1",
											"nodeType": "YulIf",
											"src": "973:63:1"
										}
									]
								},
								"name": "validator_revert_t_address",
								"nativeSrc": "920:122:1",
								"nodeType": "YulFunctionDefinition",
								"parameters": [
									{
										"name": "value",
										"nativeSrc": "956:5:1",
										"nodeType": "YulTypedName",
										"src": "956:5:1",
										"type": ""
									}
								],
								"src": "920:122:1"
							},
							{
								"body": {
									"nativeSrc": "1100:87:1",
									"nodeType": "YulBlock",
									"src": "1100:87:1",
									"statements": [
										{
											"nativeSrc": "1110:29:1",
											"nodeType": "YulAssignment",
											"src": "1110:29:1",
											"value": {
												"arguments": [
													{
														"name": "offset",
														"nativeSrc": "1132:6:1",
														"nodeType": "YulIdentifier",
														"src": "1132:6:1"
													}
												],
												"functionName": {
													"name": "calldataload",
													"nativeSrc": "1119:12:1",
													"nodeType": "YulIdentifier",
													"src": "1119:12:1"
												},
												"nativeSrc": "1119:20:1",
												"nodeType": "YulFunctionCall",
												"src": "1119:20:1"
											},
											"variableNames": [
												{
													"name": "value",
													"nativeSrc": "1110:5:1",
													"nodeType": "YulIdentifier",
													"src": "1110:5:1"
												}
											]
										},
										{
											"expression": {
												"arguments": [
													{
														"name": "value",
														"nativeSrc": "1175:5:1",
														"nodeType": "YulIdentifier",
														"src": "1175:5:1"
													}
												],
												"functionName": {
													"name": "validator_revert_t_address",
													"nativeSrc": "1148:26:1",
													"nodeType": "YulIdentifier",
													"src": "1148:26:1"
												},
												"nativeSrc": "1148:33:1",
												"nodeType": "YulFunctionCall",
												"src": "1148:33:1"
											},
											"nativeSrc": "1148:33:1",
											"nodeType": "YulExpressionStatement",
											"src": "1148:33:1"
										}
									]
								},
								"name": "abi_decode_t_address",
								"nativeSrc": "1048:139:1",
								"nodeType": "YulFunctionDefinition",
								"parameters": [
									{
										"name": "offset",
										"nativeSrc": "1078:6:1",
										"nodeType": "YulTypedName",
										"src": "1078:6:1",
										"type": ""
									},
									{
										"name": "end",
										"nativeSrc": "1086:3:1",
										"nodeType": "YulTypedName",
										"src": "1086:3:1",
										"type": ""
									}
								],
								"returnVariables": [
									{
										"name": "value",
										"nativeSrc": "1094:5:1",
										"nodeType": "YulTypedName",
										"src": "1094:5:1",
										"type": ""
									}
								],
								"src": "1048:139:1"
							},
							{
								"body": {
									"nativeSrc": "1259:263:1",
									"nodeType": "YulBlock",
									"src": "1259:263:1",
									"statements": [
										{
											"body": {
												"nativeSrc": "1305:83:1",
												"nodeType": "YulBlock",
												"src": "1305:83:1",
												"statements": [
													{
														"expression": {
															"arguments": [],
															"functionName": {
																"name": "revert_error_dbdddcbe895c83990c08b3492a0e83918d802a52331272ac6fdb6a7c4aea3b1b",
																"nativeSrc": "1307:77:1",
																"nodeType": "YulIdentifier",
																"src": "1307:77:1"
															},
															"nativeSrc": "1307:79:1",
															"nodeType": "YulFunctionCall",
															"src": "1307:79:1"
														},
														"nativeSrc": "1307:79:1",
														"nodeType": "YulExpressionStatement",
														"src": "1307:79:1"
													}
												]
											},
											"condition": {
												"arguments": [
													{
														"arguments": [
															{
																"name": "dataEnd",
																"nativeSrc": "1280:7:1",
																"nodeType": "YulIdentifier",
																"src": "1280:7:1"
															},
															{
																"name": "headStart",
																"nativeSrc": "1289:9:1",
																"nodeType": "YulIdentifier",
																"src": "1289:9:1"
															}
														],
														"functionName": {
															"name": "sub",
															"nativeSrc": "1276:3:1",
															"nodeType": "YulIdentifier",
															"src": "1276:3:1"
														},
														"nativeSrc": "1276:23:1",
														"nodeType": "YulFunctionCall",
														"src": "1276:23:1"
													},
													{
														"kind": "number",
														"nativeSrc": "1301:2:1",
														"nodeType": "YulLiteral",
														"src": "1301:2:1",
														"type": "",
														"value": "32"
													}
												],
												"functionName": {
													"name": "slt",
													"nativeSrc": "1272:3:1",
													"nodeType": "YulIdentifier",
													"src": "1272:3:1"
												},
												"nativeSrc": "1272:32:1",
												"nodeType": "YulFunctionCall",
												"src": "1272:32:1"
											},
											"nativeSrc": "1269:119:1",
											"nodeType": "YulIf",
											"src": "1269:119:1"
										},
										{
											"nativeSrc": "1398:117:1",
											"nodeType": "YulBlock",
											"src": "1398:117:1",
											"statements": [
												{
													"nativeSrc": "1413:15:1",
													"nodeType": "YulVariableDeclaration",
													"src": "1413:15:1",
													"value": {
														"kind": "number",
														"nativeSrc": "1427:1:1",
														"nodeType": "YulLiteral",
														"src": "1427:1:1",
														"type": "",
														"value": "0"
													},
													"variables": [
														{
															"name": "offset",
															"nativeSrc": "1417:6:1",
															"nodeType": "YulTypedName",
															"src": "1417:6:1",
															"type": ""
														}
													]
												},
												{
													"nativeSrc": "1442:63:1",
													"nodeType": "YulAssignment",
													"src": "1442:63:1",
													"value": {
														"arguments": [
															{
																"arguments": [
																	{
																		"name": "headStart",
																		"nativeSrc": "1477:9:1",
																		"nodeType": "YulIdentifier",
																		"src": "1477:9:1"
																	},
																	{
																		"name": "offset",
																		"nativeSrc": "1488:6:1",
																		"nodeType": "YulIdentifier",
																		"src": "1488:6:1"
																	}
																],
																"functionName": {
																	"name": "add",
																	"nativeSrc": "1473:3:1",
																	"nodeType": "YulIdentifier",
																	"src": "1473:3:1"
																},
																"nativeSrc": "1473:22:1",
																"nodeType": "YulFunctionCall",
																"src": "1473:22:1"
															},
															{
																"name": "dataEnd",
																"nativeSrc": "1497:7:1",
																"nodeType": "YulIdentifier",
																"src": "1497:7:1"
															}
														],
														"functionName": {
															"name": "abi_decode_t_address",
															"nativeSrc": "1452:20:1",
															"nodeType": "YulIdentifier",
															"src": "1452:20:1"
														},
														"nativeSrc": "1452:53:1",
														"nodeType": "YulFunctionCall",
														"src": "1452:53:1"
													},
													"variableNames": [
														{
															"name": "value0",
															"nativeSrc": "1442:6:1",
															"nodeType": "YulIdentifier",
															"src": "1442:6:1"
														}
													]
												}
											]
										}
									]
								},
								"name": "abi_decode_tuple_t_address",
								"nativeSrc": "1193:329:1",
								"nodeType": "YulFunctionDefinition",
								"parameters": [
									{
										"name": "headStart",
										"nativeSrc": "1229:9:1",
										"nodeType": "YulTypedName",
										"src": "1229:9:1",
										"type": ""
									},
									{
										"name": "dataEnd",
										"nativeSrc": "1240:7:1",
										"nodeType": "YulTypedName",
										"src": "1240:7:1",
										"type": ""
									}
								],
								"returnVariables": [
									{
										"name": "value0",
										"nativeSrc": "1252:6:1",
										"nodeType": "YulTypedName",
										"src": "1252:6:1",
										"type": ""
									}
								],
								"src": "1193:329:1"
							},
							{
								"body": {
									"nativeSrc": "1624:73:1",
									"nodeType": "YulBlock",
									"src": "1624:73:1",
									"statements": [
										{
											"expression": {
												"arguments": [
													{
														"name": "pos",
														"nativeSrc": "1641:3:1",
														"nodeType": "YulIdentifier",
														"src": "1641:3:1"
													},
													{
														"name": "length",
														"nativeSrc": "1646:6:1",
														"nodeType": "YulIdentifier",
														"src": "1646:6:1"
													}
												],
												"functionName": {
													"name": "mstore",
													"nativeSrc": "1634:6:1",
													"nodeType": "YulIdentifier",
													"src": "1634:6:1"
												},
												"nativeSrc": "1634:19:1",
												"nodeType": "YulFunctionCall",
												"src": "1634:19:1"
											},
											"nativeSrc": "1634:19:1",
											"nodeType": "YulExpressionStatement",
											"src": "1634:19:1"
										},
										{
											"nativeSrc": "1662:29:1",
											"nodeType": "YulAssignment",
											"src": "1662:29:1",
											"value": {
												"arguments": [
													{
														"name": "pos",
														"nativeSrc": "1681:3:1",
														"nodeType": "YulIdentifier",
														"src": "1681:3:1"
													},
													{
														"kind": "number",
														"nativeSrc": "1686:4:1",
														"nodeType": "YulLiteral",
														"src": "1686:4:1",
														"type": "",
														"value": "0x20"
													}
												],
												"functionName": {
													"name": "add",
													"nativeSrc": "1677:3:1",
													"nodeType": "YulIdentifier",
													"src": "1677:3:1"
												},
												"nativeSrc": "1677:14:1",
												"nodeType": "YulFunctionCall",
												"src": "1677:14:1"
											},
											"variableNames": [
												{
													"name": "updated_pos",
													"nativeSrc": "1662:11:1",
													"nodeType": "YulIdentifier",
													"src": "1662:11:1"
												}
											]
										}
									]
								},
								"name": "array_storeLengthForEncoding_t_string_memory_ptr_fromStack",
								"nativeSrc": "1528:169:1",
								"nodeType": "YulFunctionDefinition",
								"parameters": [
									{
										"name": "pos",
										"nativeSrc": "1596:3:1",
										"nodeType": "YulTypedName",
										"src": "1596:3:1",
										"type": ""
									},
									{
										"name": "length",
										"nativeSrc": "1601:6:1",
										"nodeType": "YulTypedName",
										"src": "1601:6:1",
										"type": ""
									}
								],
								"returnVariables": [
									{
										"name": "updated_pos",
										"nativeSrc": "1612:11:1",
										"nodeType": "YulTypedName",
										"src": "1612:11:1",
										"type": ""
									}
								],
								"src": "1528:169:1"
							},
							{
								"body": {
									"nativeSrc": "1809:58:1",
									"nodeType": "YulBlock",
									"src": "1809:58:1",
									"statements": [
										{
											"expression": {
												"arguments": [
													{
														"arguments": [
															{
																"name": "memPtr",
																"nativeSrc": "1831:6:1",
																"nodeType": "YulIdentifier",
																"src": "1831:6:1"
															},
															{
																"kind": "number",
																"nativeSrc": "1839:1:1",
																"nodeType": "YulLiteral",
																"src": "1839:1:1",
																"type": "",
																"value": "0"
															}
														],
														"functionName": {
															"name": "add",
															"nativeSrc": "1827:3:1",
															"nodeType": "YulIdentifier",
															"src": "1827:3:1"
														},
														"nativeSrc": "1827:14:1",
														"nodeType": "YulFunctionCall",
														"src": "1827:14:1"
													},
													{
														"hexValue": "4e6f7420617574686f72697a6564",
														"kind": "string",
														"nativeSrc": "1843:16:1",
														"nodeType": "YulLiteral",
														"src": "1843:16:1",
														"type": "",
														"value": "Not authorized"
													}
												],
												"functionName": {
													"name": "mstore",
													"nativeSrc": "1820:6:1",
													"nodeType": "YulIdentifier",
													"src": "1820:6:1"
												},
												"nativeSrc": "1820:40:1",
												"nodeType": "YulFunctionCall",
												"src": "1820:40:1"
											},
											"nativeSrc": "1820:40:1",
											"nodeType": "YulExpressionStatement",
											"src": "1820:40:1"
										}
									]
								},
								"name": "store_literal_in_memory_fac3bac318c0d00994f57b0f2f4c643c313072b71db2302bf4b900309cc50b36",
								"nativeSrc": "1703:164:1",
								"nodeType": "YulFunctionDefinition",
								"parameters": [
									{
										"name": "memPtr",
										"nativeSrc": "1801:6:1",
										"nodeType": "YulTypedName",
										"src": "1801:6:1",
										"type": ""
									}
								],
								"src": "1703:164:1"
							},
							{
								"body": {
									"nativeSrc": "2019:220:1",
									"nodeType": "YulBlock",
									"src": "2019:220:1",
									"statements": [
										{
											"nativeSrc": "2029:74:1",
											"nodeType": "YulAssignment",
											"src": "2029:74:1",
											"value": {
												"arguments": [
													{
														"name": "pos",
														"nativeSrc": "2095:3:1",
														"nodeType": "YulIdentifier",
														"src": "2095:3:1"
													},
													{
														"kind": "number",
														"nativeSrc": "2100:2:1",
														"nodeType": "YulLiteral",
														"src": "2100:2:1",
														"type": "",
														"value": "14"
													}
												],
												"functionName": {
													"name": "array_storeLengthForEncoding_t_string_memory_ptr_fromStack",
													"nativeSrc": "2036:58:1",
													"nodeType": "YulIdentifier",
													"src": "2036:58:1"
												},
												"nativeSrc": "2036:67:1",
												"nodeType": "YulFunctionCall",
												"src": "2036:67:1"
											},
											"variableNames": [
												{
													"name": "pos",
													"nativeSrc": "2029:3:1",
													"nodeType": "YulIdentifier",
													"src": "2029:3:1"
												}
											]
										},
										{
											"expression": {
												"arguments": [
													{
														"name": "pos",
														"nativeSrc": "2201:3:1",
														"nodeType": "YulIdentifier",
														"src": "2201:3:1"
													}
												],
												"functionName": {
													"name": "store_literal_in_memory_fac3bac318c0d00994f57b0f2f4c643c313072b71db2302bf4b900309cc50b36",
													"nativeSrc": "2112:88:1",
													"nodeType": "YulIdentifier",
													"src": "2112:88:1"
												},
												"nativeSrc": "2112:93:1",
												"nodeType": "YulFunctionCall",
												"src": "2112:93:1"
											},
											"nativeSrc": "2112:93:1",
											"nodeType": "YulExpressionStatement",
											"src": "2112:93:1"
										},
										{
											"nativeSrc": "2214:19:1",
											"nodeType": "YulAssignment",
											"src": "2214:19:1",
											"value": {
												"arguments": [
													{
														"name": "pos",
														"nativeSrc": "2225:3:1",
														"nodeType": "YulIdentifier",
														"src": "2225:3:1"
													},
													{
														"kind": "number",
														"nativeSrc": "2230:2:1",
														"nodeType": "YulLiteral",
														"src": "2230:2:1",
														"type": "",
														"value": "32"
													}
												],
												"functionName": {
													"name": "add",
													"nativeSrc": "2221:3:1",
													"nodeType": "YulIdentifier",
													"src": "2221:3:1"
												},
												"nativeSrc": "2221:12:1",
												"nodeType": "YulFunctionCall",
												"src": "2221:12:1"
											},
											"variableNames": [
												{
													"name": "end",
													"nativeSrc": "2214:3:1",
													"nodeType": "YulIdentifier",
													"src": "2214:3:1"
												}
											]
										}
									]
								},
								"name": "abi_encode_t_stringliteral_fac3bac318c0d00994f57b0f2f4c643c313072b71db2302bf4b900309cc50b36_to_t_string_memory_ptr_fromStack",
								"nativeSrc": "1873:366:1",
								"nodeType": "YulFunctionDefinition",
								"parameters": [
									{
										"name": "pos",
										"nativeSrc": "2007:3:1",
										"nodeType": "YulTypedName",
										"src": "2007:3:1",
										"type": ""
									}
								],
								"returnVariables": [
									{
										"name": "end",
										"nativeSrc": "2015:3:1",
										"nodeType": "YulTypedName",
										"src": "2015:3:1",
										"type": ""
									}
								],
								"src": "1873:366:1"
							},
							{
								"body": {
									"nativeSrc": "2416:248:1",
									"nodeType": "YulBlock",
									"src": "2416:248:1",
									"statements": [
										{
											"nativeSrc": "2426:26:1",
											"nodeType": "YulAssignment",
											"src": "2426:26:1",
											"value": {
												"arguments": [
													{
														"name": "headStart",
														"nativeSrc": "2438:9:1",
														"nodeType": "YulIdentifier",
														"src": "2438:9:1"
													},
													{
														"kind": "number",
														"nativeSrc": "2449:2:1",
														"nodeType": "YulLiteral",
														"src": "2449:2:1",
														"type": "",
														"value": "32"
													}
												],
												"functionName": {
													"name": "add",
													"nativeSrc": "2434:3:1",
													"nodeType": "YulIdentifier",
													"src": "2434:3:1"
												},
												"nativeSrc": "2434:18:1",
												"nodeType": "YulFunctionCall",
												"src": "2434:18:1"
											},
											"variableNames": [
												{
													"name": "tail",
													"nativeSrc": "2426:4:1",
													"nodeType": "YulIdentifier",
													"src": "2426:4:1"
												}
											]
										},
										{
											"expression": {
												"arguments": [
													{
														"arguments": [
															{
																"name": "headStart",
																"nativeSrc": "2473:9:1",
																"nodeType": "YulIdentifier",
																"src": "2473:9:1"
															},
															{
																"kind": "number",
																"nativeSrc": "2484:1:1",
																"nodeType": "YulLiteral",
																"src": "2484:1:1",
																"type": "",
																"value": "0"
															}
														],
														"functionName": {
															"name": "add",
															"nativeSrc": "2469:3:1",
															"nodeType": "YulIdentifier",
															"src": "2469:3:1"
														},
														"nativeSrc": "2469:17:1",
														"nodeType": "YulFunctionCall",
														"src": "2469:17:1"
													},
													{
														"arguments": [
															{
																"name": "tail",
																"nativeSrc": "2492:4:1",
																"nodeType": "YulIdentifier",
																"src": "2492:4:1"
															},
															{
																"name": "headStart",
																"nativeSrc": "2498:9:1",
																"nodeType": "YulIdentifier",
																"src": "2498:9:1"
															}
														],
														"functionName": {
															"name": "sub",
															"nativeSrc": "2488:3:1",
															"nodeType": "YulIdentifier",
															"src": "2488:3:1"
														},
														"nativeSrc": "2488:20:1",
														"nodeType": "YulFunctionCall",
														"src": "2488:20:1"
													}
												],
												"functionName": {
													"name": "mstore",
													"nativeSrc": "2462:6:1",
													"nodeType": "YulIdentifier",
													"src": "2462:6:1"
												},
												"nativeSrc": "2462:47:1",
												"nodeType": "YulFunctionCall",
												"src": "2462:47:1"
											},
											"nativeSrc": "2462:47:1",
											"nodeType": "YulExpressionStatement",
											"src": "2462:47:1"
										},
										{
											"nativeSrc": "2518:139:1",
											"nodeType": "YulAssignment",
											"src": "2518:139:1",
											"value": {
												"arguments": [
													{
														"name": "tail",
														"nativeSrc": "2652:4:1",
														"nodeType": "YulIdentifier",
														"src": "2652:4:1"
													}
												],
												"functionName": {
													"name": "abi_encode_t_stringliteral_fac3bac318c0d00994f57b0f2f4c643c313072b71db2302bf4b900309cc50b36_to_t_string_memory_ptr_fromStack",
													"nativeSrc": "2526:124:1",
													"nodeType": "YulIdentifier",
													"src": "2526:124:1"
												},
												"nativeSrc": "2526:131:1",
												"nodeType": "YulFunctionCall",
												"src": "2526:131:1"
											},
											"variableNames": [
												{
													"name": "tail",
													"nativeSrc": "2518:4:1",
													"nodeType": "YulIdentifier",
													"src": "2518:4:1"
												}
											]
										}
									]
								},
								"name": "abi_encode_tuple_t_stringliteral_fac3bac318c0d00994f57b0f2f4c643c313072b71db2302bf4b900309cc50b36__to_t_string_memory_ptr__fromStack_reversed",
								"nativeSrc": "2245:419:1",
								"nodeType": "YulFunctionDefinition",
								"parameters": [
									{
										"name": "headStart",
										"nativeSrc": "2396:9:1",
										"nodeType": "YulTypedName",
										"src": "2396:9:1",
										"type": ""
									}
								],
								"returnVariables": [
									{
										"name": "tail",
										"nativeSrc": "2411:4:1",
										"nodeType": "YulTypedName",
										"src": "2411:4:1",
										"type": ""
									}
								],
								"src": "2245:419:1"
							},
							{
								"body": {
									"nativeSrc": "2776:73:1",
									"nodeType": "YulBlock",
									"src": "2776:73:1",
									"statements": [
										{
											"expression": {
												"arguments": [
													{
														"arguments": [
															{
																"name": "memPtr",
																"nativeSrc": "2798:6:1",
																"nodeType": "YulIdentifier",
																"src": "2798:6:1"
															},
															{
																"kind": "number",
																"nativeSrc": "2806:1:1",
																"nodeType": "YulLiteral",
																"src": "2806:1:1",
																"type": "",
																"value": "0"
															}
														],
														"functionName": {
															"name": "add",
															"nativeSrc": "2794:3:1",
															"nodeType": "YulIdentifier",
															"src": "2794:3:1"
														},
														"nativeSrc": "2794:14:1",
														"nodeType": "YulFunctionCall",
														"src": "2794:14:1"
													},
													{
														"hexValue": "4e6577206f776e657220697320746865207a65726f2061646472657373",
														"kind": "string",
														"nativeSrc": "2810:31:1",
														"nodeType": "YulLiteral",
														"src": "2810:31:1",
														"type": "",
														"value": "New owner is the zero address"
													}
												],
												"functionName": {
													"name": "mstore",
													"nativeSrc": "2787:6:1",
													"nodeType": "YulIdentifier",
													"src": "2787:6:1"
												},
												"nativeSrc": "2787:55:1",
												"nodeType": "YulFunctionCall",
												"src": "2787:55:1"
											},
											"nativeSrc": "2787:55:1",
											"nodeType": "YulExpressionStatement",
											"src": "2787:55:1"
										}
									]
								},
								"name": "store_literal_in_memory_a24ccaf80de4e51183010336d59d19649379808a6fca9f361b561895a5b6d940",
								"nativeSrc": "2670:179:1",
								"nodeType": "YulFunctionDefinition",
								"parameters": [
									{
										"name": "memPtr",
										"nativeSrc": "2768:6:1",
										"nodeType": "YulTypedName",
										"src": "2768:6:1",
										"type": ""
									}
								],
								"src": "2670:179:1"
							},
							{
								"body": {
									"nativeSrc": "3001:220:1",
									"nodeType": "YulBlock",
									"src": "3001:220:1",
									"statements": [
										{
											"nativeSrc": "3011:74:1",
											"nodeType": "YulAssignment",
											"src": "3011:74:1",
											"value": {
												"arguments": [
													{
														"name": "pos",
														"nativeSrc": "3077:3:1",
														"nodeType": "YulIdentifier",
														"src": "3077:3:1"
													},
													{
														"kind": "number",
														"nativeSrc": "3082:2:1",
														"nodeType": "YulLiteral",
														"src": "3082:2:1",
														"type": "",
														"value": "29"
													}
												],
												"functionName": {
													"name": "array_storeLengthForEncoding_t_string_memory_ptr_fromStack",
													"nativeSrc": "3018:58:1",
													"nodeType": "YulIdentifier",
													"src": "3018:58:1"
												},
												"nativeSrc": "3018:67:1",
												"nodeType": "YulFunctionCall",
												"src": "3018:67:1"
											},
											"variableNames": [
												{
													"name": "pos",
													"nativeSrc": "3011:3:1",
													"nodeType": "YulIdentifier",
													"src": "3011:3:1"
												}
											]
										},
										{
											"expression": {
												"arguments": [
													{
														"name": "pos",
														"nativeSrc": "3183:3:1",
														"nodeType": "YulIdentifier",
														"src": "3183:3:1"
													}
												],
												"functionName": {
													"name": "store_literal_in_memory_a24ccaf80de4e51183010336d59d19649379808a6fca9f361b561895a5b6d940",
													"nativeSrc": "3094:88:1",
													"nodeType": "YulIdentifier",
													"src": "3094:88:1"
												},
												"nativeSrc": "3094:93:1",
												"nodeType": "YulFunctionCall",
												"src": "3094:93:1"
											},
											"nativeSrc": "3094:93:1",
											"nodeType": "YulExpressionStatement",
											"src": "3094:93:1"
										},
										{
											"nativeSrc": "3196:19:1",
											"nodeType": "YulAssignment",
											"src": "3196:19:1",
											"value": {
												"arguments": [
													{
														"name": "pos",
														"nativeSrc": "3207:3:1",
														"nodeType": "YulIdentifier",
														"src": "3207:3:1"
													},
													{
														"kind": "number",
														"nativeSrc": "3212:2:1",
														"nodeType": "YulLiteral",
														"src": "3212:2:1",
														"type": "",
														"value": "32"
													}
												],
												"functionName": {
													"name": "add",
													"nativeSrc": "3203:3:1",
													"nodeType": "YulIdentifier",
													"src": "3203:3:1"
												},
												"nativeSrc": "3203:12:1",
												"nodeType": "YulFunctionCall",
												"src": "3203:12:1"
											},
											"variableNames": [
												{
													"name": "end",
													"nativeSrc": "3196:3:1",
													"nodeType": "YulIdentifier",
													"src": "3196:3:1"
												}
											]
										}
									]
								},
								"name": "abi_encode_t_stringliteral_a24ccaf80de4e51183010336d59d19649379808a6fca9f361b561895a5b6d940_to_t_string_memory_ptr_fromStack",
								"nativeSrc": "2855:366:1",
								"nodeType": "YulFunctionDefinition",
								"parameters": [
									{
										"name": "pos",
										"nativeSrc": "2989:3:1",
										"nodeType": "YulTypedName",
										"src": "2989:3:1",
										"type": ""
									}
								],
								"returnVariables": [
									{
										"name": "end",
										"nativeSrc": "2997:3:1",
										"nodeType": "YulTypedName",
										"src": "2997:3:1",
										"type": ""
									}
								],
								"src": "2855:366:1"
							},
							{
								"body": {
									"nativeSrc": "3398:248:1",
									"nodeType": "YulBlock",
									"src": "3398:248:1",
									"statements": [
										{
											"nativeSrc": "3408:26:1",
											"nodeType": "YulAssignment",
											"src": "3408:26:1",
											"value": {
												"arguments": [
													{
														"name": "headStart",
														"nativeSrc": "3420:9:1",
														"nodeType": "YulIdentifier",
														"src": "3420:9:1"
													},
													{
														"kind": "number",
														"nativeSrc": "3431:2:1",
														"nodeType": "YulLiteral",
														"src": "3431:2:1",
														"type": "",
														"value": "32"
													}
												],
												"functionName": {
													"name": "add",
													"nativeSrc": "3416:3:1",
													"nodeType": "YulIdentifier",
													"src": "3416:3:1"
												},
												"nativeSrc": "3416:18:1",
												"nodeType": "YulFunctionCall",
												"src": "3416:18:1"
											},
											"variableNames": [
												{
													"name": "tail",
													"nativeSrc": "3408:4:1",
													"nodeType": "YulIdentifier",
													"src": "3408:4:1"
												}
											]
										},
										{
											"expression": {
												"arguments": [
													{
														"arguments": [
															{
																"name": "headStart",
																"nativeSrc": "3455:9:1",
																"nodeType": "YulIdentifier",
																"src": "3455:9:1"
															},
															{
																"kind": "number",
																"nativeSrc": "3466:1:1",
																"nodeType": "YulLiteral",
																"src": "3466:1:1",
																"type": "",
																"value": "0"
															}
														],
														"functionName": {
															"name": "add",
															"nativeSrc": "3451:3:1",
															"nodeType": "YulIdentifier",
															"src": "3451:3:1"
														},
														"nativeSrc": "3451:17:1",
														"nodeType": "YulFunctionCall",
														"src": "3451:17:1"
													},
													{
														"arguments": [
															{
																"name": "tail",
																"nativeSrc": "3474:4:1",
																"nodeType": "YulIdentifier",
																"src": "3474:4:1"
															},
															{
																"name": "headStart",
																"nativeSrc": "3480:9:1",
																"nodeType": "YulIdentifier",
																"src": "3480:9:1"
															}
														],
														"functionName": {
															"name": "sub",
															"nativeSrc": "3470:3:1",
															"nodeType": "YulIdentifier",
															"src": "3470:3:1"
														},
														"nativeSrc": "3470:20:1",
														"nodeType": "YulFunctionCall",
														"src": "3470:20:1"
													}
												],
												"functionName": {
													"name": "mstore",
													"nativeSrc": "3444:6:1",
													"nodeType": "YulIdentifier",
													"src": "3444:6:1"
												},
												"nativeSrc": "3444:47:1",
												"nodeType": "YulFunctionCall",
												"src": "3444:47:1"
											},
											"nativeSrc": "3444:47:1",
											"nodeType": "YulExpressionStatement",
											"src": "3444:47:1"
										},
										{
											"nativeSrc": "3500:139:1",
											"nodeType": "YulAssignment",
											"src": "3500:139:1",
											"value": {
												"arguments": [
													{
														"name": "tail",
														"nativeSrc": "3634:4:1",
														"nodeType": "YulIdentifier",
														"src": "3634:4:1"
													}
												],
												"functionName": {
													"name": "abi_encode_t_stringliteral_a24ccaf80de4e51183010336d59d19649379808a6fca9f361b561895a5b6d940_to_t_string_memory_ptr_fromStack",
													"nativeSrc": "3508:124:1",
													"nodeType": "YulIdentifier",
													"src": "3508:124:1"
												},
												"nativeSrc": "3508:131:1",
												"nodeType": "YulFunctionCall",
												"src": "3508:131:1"
											},
											"variableNames": [
												{
													"name": "tail",
													"nativeSrc": "3500:4:1",
													"nodeType": "YulIdentifier",
													"src": "3500:4:1"
												}
											]
										}
									]
								},
								"name": "abi_encode_tuple_t_stringliteral_a24ccaf80de4e51183010336d59d19649379808a6fca9f361b561895a5b6d940__to_t_string_memory_ptr__fromStack_reversed",
								"nativeSrc": "3227:419:1",
								"nodeType": "YulFunctionDefinition",
								"parameters": [
									{
										"name": "headStart",
										"nativeSrc": "3378:9:1",
										"nodeType": "YulTypedName",
										"src": "3378:9:1",
										"type": ""
									}
								],
								"returnVariables": [
									{
										"name": "tail",
										"nativeSrc": "3393:4:1",
										"nodeType": "YulTypedName",
										"src": "3393:4:1",
										"type": ""
									}
								],
								"src": "3227:419:1"
							}
						]
					},
					"contents": "{\n\n    function cleanup_t_uint160(value) -> cleaned {\n        cleaned := and(value, 0xffffffffffffffffffffffffffffffffffffffff)\n    }\n\n    function cleanup_t_address(value) -> cleaned {\n        cleaned := cleanup_t_uint160(value)\n    }\n\n    function abi_encode_t_address_to_t_address_fromStack(value, pos) {\n        mstore(pos, cleanup_t_address(value))\n    }\n\n    function abi_encode_tuple_t_address__to_t_address__fromStack_reversed(headStart , value0) -> tail {\n        tail := add(headStart, 32)\n\n        abi_encode_t_address_to_t_address_fromStack(value0,  add(headStart, 0))\n\n    }\n\n    function allocate_unbounded() -> memPtr {\n        memPtr := mload(64)\n    }\n\n    function revert_error_dbdddcbe895c83990c08b3492a0e83918d802a52331272ac6fdb6a7c4aea3b1b() {\n        revert(0, 0)\n    }\n\n    function revert_error_c1322bf8034eace5e0b5c7295db60986aa89aae5e0ea0873e4689e076861a5db() {\n        revert(0, 0)\n    }\n\n    function validator_revert_t_address(value) {\n        if iszero(eq(value, cleanup_t_address(value))) { revert(0, 0) }\n    }\n\n    function abi_decode_t_address(offset, end) -> value {\n        value := calldataload(offset)\n        validator_revert_t_address(value)\n    }\n\n    function abi_decode_tuple_t_address(headStart, dataEnd) -> value0 {\n        if slt(sub(dataEnd, headStart), 32) { revert_error_dbdddcbe895c83990c08b3492a0e83918d802a52331272ac6fdb6a7c4aea3b1b() }\n\n        {\n\n            let offset := 0\n\n            value0 := abi_decode_t_address(add(headStart, offset), dataEnd)\n        }\n\n    }\n\n    function array_storeLengthForEncoding_t_string_memory_ptr_fromStack(pos, length) -> updated_pos {\n        mstore(pos, length)\n        updated_pos := add(pos, 0x20)\n    }\n\n    function store_literal_in_memory_fac3bac318c0d00994f57b0f2f4c643c313072b71db2302bf4b900309cc50b36(memPtr) {\n\n        mstore(add(memPtr, 0), \"Not authorized\")\n\n    }\n\n    function abi_encode_t_stringliteral_fac3bac318c0d00994f57b0f2f4c643c313072b71db2302bf4b900309cc50b36_to_t_string_memory_ptr_fromStack(pos) -> end {\n        pos := array_storeLengthForEncoding_t_string_memory_ptr_fromStack(pos, 14)\n        store_literal_in_memory_fac3bac318c0d00994f57b0f2f4c643c313072b71db2302bf4b900309cc50b36(pos)\n        end := add(pos, 32)\n    }\n\n    function abi_encode_tuple_t_stringliteral_fac3bac318c0d00994f57b0f2f4c643c313072b71db2302bf4b900309cc50b36__to_t_string_memory_ptr__fromStack_reversed(headStart ) -> tail {\n        tail := add(headStart, 32)\n\n        mstore(add(headStart, 0), sub(tail, headStart))\n        tail := abi_encode_t_stringliteral_fac3bac318c0d00994f57b0f2f4c643c313072b71db2302bf4b900309cc50b36_to_t_string_memory_ptr_fromStack( tail)\n\n    }\n\n    function store_literal_in_memory_a24ccaf80de4e51183010336d59d19649379808a6fca9f361b561895a5b6d940(memPtr) {\n\n        mstore(add(memPtr, 0), \"New owner is the zero address\")\n\n    }\n\n    function abi_encode_t_stringliteral_a24ccaf80de4e51183010336d59d19649379808a6fca9f361b561895a5b6d940_to_t_string_memory_ptr_fromStack(pos) -> end {\n        pos := array_storeLengthForEncoding_t_string_memory_ptr_fromStack(pos, 29)\n        store_literal_in_memory_a24ccaf80de4e51183010336d59d19649379808a6fca9f361b561895a5b6d940(pos)\n        end := add(pos, 32)\n    }\n\n    function abi_encode_tuple_t_stringliteral_a24ccaf80de4e51183010336d59d19649379808a6fca9f361b561895a5b6d940__to_t_string_memory_ptr__fromStack_reversed(headStart ) -> tail {\n        tail := add(headStart, 32)\n\n        mstore(add(headStart, 0), sub(tail, headStart))\n        tail := abi_encode_t_stringliteral_a24ccaf80de4e51183010336d59d19649379808a6fca9f361b561895a5b6d940_to_t_string_memory_ptr_fromStack( tail)\n\n    }\n\n}\n",
					"id": 1,
					"language": "Yul",
					"name": "#utility.yul"
				}
			],
			"immutableReferences": {},
			"linkReferences": {},
			"object": "608060405234801561000f575f80fd5b5060043610610034575f3560e01c80638da5cb5b14610038578063f2fde38b14610056575b5f80fd5b610040610072565b60405161004d919061028a565b60405180910390f35b610070600480360381019061006b91906102d1565b610095565b005b5f8054906101000a900473ffffffffffffffffffffffffffffffffffffffff1681565b5f8054906101000a900473ffffffffffffffffffffffffffffffffffffffff1673ffffffffffffffffffffffffffffffffffffffff163373ffffffffffffffffffffffffffffffffffffffff1614610122576040517f08c379a000000000000000000000000000000000000000000000000000000000815260040161011990610356565b60405180910390fd5b5f73ffffffffffffffffffffffffffffffffffffffff168173ffffffffffffffffffffffffffffffffffffffff1603610190576040517f08c379a0000000000000000000000000000000000000000000000000000000008152600401610187906103be565b60405180910390fd5b8073ffffffffffffffffffffffffffffffffffffffff165f8054906101000a900473ffffffffffffffffffffffffffffffffffffffff1673ffffffffffffffffffffffffffffffffffffffff167f8be0079c531659141344cd1fd0a4f28419497f9722a3daafe3b4186f6b6457e060405160405180910390a3805f806101000a81548173ffffffffffffffffffffffffffffffffffffffff021916908373ffffffffffffffffffffffffffffffffffffffff16021790555050565b5f73ffffffffffffffffffffffffffffffffffffffff82169050919050565b5f6102748261024b565b9050919050565b6102848161026a565b82525050565b5f60208201905061029d5f83018461027b565b92915050565b5f80fd5b6102b08161026a565b81146102ba575f80fd5b50565b5f813590506102cb816102a7565b92915050565b5f602082840312156102e6576102e56102a3565b5b5f6102f3848285016102bd565b91505092915050565b5f82825260208201905092915050565b7f4e6f7420617574686f72697a65640000000000000000000000000000000000005f82015250565b5f610340600e836102fc565b915061034b8261030c565b602082019050919050565b5f6020820190508181035f83015261036d81610334565b9050919050565b7f4e6577206f776e657220697320746865207a65726f20616464726573730000005f82015250565b5f6103a8601d836102fc565b91506103b382610374565b602082019050919050565b5f6020820190508181035f8301526103d58161039c565b905091905056fea2646970667358221220ad313b9f354fa23103a5a392c8d5671539e38aa3aa647828566a5348aed3944664736f6c634300081a0033",
			"opcodes": "PUSH1 0x80 PUSH1 0x40 MSTORE CALLVALUE DUP1 ISZERO PUSH2 0xF JUMPI PUSH0 DUP1 REVERT JUMPDEST POP PUSH1 0x4 CALLDATASIZE LT PUSH2 0x34 JUMPI PUSH0 CALLDATALOAD PUSH1 0xE0 SHR DUP1 PUSH4 0x8DA5CB5B EQ PUSH2 0x38 JUMPI DUP1 PUSH4 0xF2FDE38B EQ PUSH2 0x56 JUMPI JUMPDEST PUSH0 DUP1 REVERT JUMPDEST PUSH2 0x40 PUSH2 0x72 JUMP JUMPDEST PUSH1 0x40 MLOAD PUSH2 0x4D SWAP2 SWAP1 PUSH2 0x28A JUMP JUMPDEST PUSH1 0x40 MLOAD DUP1 SWAP2 SUB SWAP1 RETURN JUMPDEST PUSH2 0x70 PUSH1 0x4 DUP1 CALLDATASIZE SUB DUP2 ADD SWAP1 PUSH2 0x6B SWAP2 SWAP1 PUSH2 0x2D1 JUMP JUMPDEST PUSH2 0x95 JUMP JUMPDEST STOP JUMPDEST PUSH0 DUP1 SLOAD SWAP1 PUSH2 0x100 EXP SWAP1 DIV PUSH20 0xFFFFFFFFFFFFFFFFFFFFFFFFFFFFFFFFFFFFFFFF AND DUP2 JUMP JUMPDEST PUSH0 DUP1 SLOAD SWAP1 PUSH2 0x100 EXP SWAP1 DIV PUSH20 0xFFFFFFFFFFFFFFFFFFFFFFFFFFFFFFFFFFFFFFFF AND PUSH20 0xFFFFFFFFFFFFFFFFFFFFFFFFFFFFFFFFFFFFFFFF AND CALLER PUSH20 0xFFFFFFFFFFFFFFFFFFFFFFFFFFFFFFFFFFFFFFFF AND EQ PUSH2 0x122 JUMPI PUSH1 0x40 MLOAD PUSH32 0x8C379A000000000000000000000000000000000000000000000000000000000 DUP2 MSTORE PUSH1 0x4 ADD PUSH2 0x119 SWAP1 PUSH2 0x356 JUMP JUMPDEST PUSH1 0x40 MLOAD DUP1 SWAP2 SUB SWAP1 REVERT JUMPDEST PUSH0 PUSH20 0xFFFFFFFFFFFFFFFFFFFFFFFFFFFFFFFFFFFFFFFF AND DUP2 PUSH20 0xFFFFFFFFFFFFFFFFFFFFFFFFFFFFFFFFFFFFFFFF AND SUB PUSH2 0x190 JUMPI PUSH1 0x40 MLOAD PUSH32 0x8C379A000000000000000000000000000000000000000000000000000000000 DUP2 MSTORE PUSH1 0x4 ADD PUSH2 0x187 SWAP1 PUSH2 0x3BE JUMP JUMPDEST PUSH1 0x40 MLOAD DUP1 SWAP2 SUB SWAP1 REVERT JUMPDEST DUP1 PUSH20 0xFFFFFFFFFFFFFFFFFFFFFFFFFFFFFFFFFFFFFFFF AND PUSH0 DUP1 SLOAD SWAP1 PUSH2 0x100 EXP SWAP1 DIV PUSH20 0xFFFFFFFFFFFFFFFFFFFFFFFFFFFFFFFFFFFFFFFF AND PUSH20 0xFFFFFFFFFFFFFFFFFFFFFFFFFFFFFFFFFFFFFFFF AND PUSH32 0x8BE0079C531659141344CD1FD0A4F28419497F9722A3DAAFE3B4186F6B6457E0 PUSH1 0x40 MLOAD PUSH1 0x40 MLOAD DUP1 SWAP2 SUB SWAP1 LOG3 DUP1 PUSH0 DUP1 PUSH2 0x100 EXP DUP2 SLOAD DUP2 PUSH20 0xFFFFFFFFFFFFFFFFFFFFFFFFFFFFFFFFFFFFFFFF MUL NOT AND SWAP1 DUP4 PUSH20 0xFFFFFFFFFFFFFFFFFFFFFFFFFFFFFFFFFFFFFFFF AND MUL OR SWAP1 SSTORE POP POP JUMP JUMPDEST PUSH0 PUSH20 0xFFFFFFFFFFFFFFFFFFFFFFFFFFFFFFFFFFFFFFFF DUP3 AND SWAP1 POP SWAP2 SWAP1 POP JUMP JUMPDEST PUSH0 PUSH2 0x274 DUP3 PUSH2 0x24B JUMP JUMPDEST SWAP1 POP SWAP2 SWAP1 POP JUMP JUMPDEST PUSH2 0x284 DUP2 PUSH2 0x26A JUMP JUMPDEST DUP3 MSTORE POP POP JUMP JUMPDEST PUSH0 PUSH1 0x20 DUP3 ADD SWAP1 POP PUSH2 0x29D PUSH0 DUP4 ADD DUP5 PUSH2 0x27B JUMP JUMPDEST SWAP3 SWAP2 POP POP JUMP JUMPDEST PUSH0 DUP1 REVERT JUMPDEST PUSH2 0x2B0 DUP2 PUSH2 0x26A JUMP JUMPDEST DUP2 EQ PUSH2 0x2BA JUMPI PUSH0 DUP1 REVERT JUMPDEST POP JUMP JUMPDEST PUSH0 DUP2 CALLDATALOAD SWAP1 POP PUSH2 0x2CB DUP2 PUSH2 0x2A7 JUMP JUMPDEST SWAP3 SWAP2 POP POP JUMP JUMPDEST PUSH0 PUSH1 0x20 DUP3 DUP5 SUB SLT ISZERO PUSH2 0x2E6 JUMPI PUSH2 0x2E5 PUSH2 0x2A3 JUMP JUMPDEST JUMPDEST PUSH0 PUSH2 0x2F3 DUP5 DUP3 DUP6 ADD PUSH2 0x2BD JUMP JUMPDEST SWAP2 POP POP SWAP3 SWAP2 POP POP JUMP JUMPDEST PUSH0 DUP3 DUP3 MSTORE PUSH1 0x20 DUP3 ADD SWAP1 POP SWAP3 SWAP2 POP POP JUMP JUMPDEST PUSH32 0x4E6F7420617574686F72697A6564000000000000000000000000000000000000 PUSH0 DUP3 ADD MSTORE POP JUMP JUMPDEST PUSH0 PUSH2 0x340 PUSH1 0xE DUP4 PUSH2 0x2FC JUMP JUMPDEST SWAP2 POP PUSH2 0x34B DUP3 PUSH2 0x30C JUMP JUMPDEST PUSH1 0x20 DUP3 ADD SWAP1 POP SWAP2 SWAP1 POP JUMP JUMPDEST PUSH0 PUSH1 0x20 DUP3 ADD SWAP1 POP DUP2 DUP2 SUB PUSH0 DUP4 ADD MSTORE PUSH2 0x36D DUP2 PUSH2 0x334 JUMP JUMPDEST SWAP1 POP SWAP2 SWAP1 POP JUMP JUMPDEST PUSH32 0x4E6577206F776E657220697320746865207A65726F2061646472657373000000 PUSH0 DUP3 ADD MSTORE POP JUMP JUMPDEST PUSH0 PUSH2 0x3A8 PUSH1 0x1D DUP4 PUSH2 0x2FC JUMP JUMPDEST SWAP2 POP PUSH2 0x3B3 DUP3 PUSH2 0x374 JUMP JUMPDEST PUSH1 0x20 DUP3 ADD SWAP1 POP SWAP2 SWAP1 POP JUMP JUMPDEST PUSH0 PUSH1 0x20 DUP3 ADD SWAP1 POP DUP2 DUP2 SUB PUSH0 DUP4 ADD MSTORE PUSH2 0x3D5 DUP2 PUSH2 0x39C JUMP JUMPDEST SWAP1 POP SWAP2 SWAP1 POP JUMP INVALID LOG2 PUSH5 0x6970667358 0x22 SLT KECCAK256 0xAD BALANCE EXTCODESIZE SWAP16 CALLDATALOAD 0x4F LOG2 BALANCE SUB 0xA5 LOG3 SWAP3 0xC8 0xD5 PUSH8 0x1539E38AA3AA6478 0x28 JUMP PUSH11 0x5348AED3944664736F6C63 NUMBER STOP ADDMOD BYTE STOP CALLER ",
			"sourceMap": "69:1253:0:-:0;;;;;;;;;;;;;;;;;;;;;;;;;;;;;;;;;;;;96:20;;;:::i;:::-;;;;;;;:::i;:::-;;;;;;;;927:362;;;;;;;;;;;;;:::i;:::-;;:::i;:::-;;96:20;;;;;;;;;;;;:::o;927:362::-;704:5;;;;;;;;;;690:19;;:10;:19;;;682:46;;;;;;;;;;;;:::i;:::-;;;;;;;;;1028:1:::1;1008:22;;:8;:22;;::::0;1000:64:::1;;;;;;;;;;;;:::i;:::-;;;;;;;;;1159:8;1131:37;;1152:5;::::0;::::1;;;;;;;;1131:37;;;;;;;;;;;;1234:8;1226:5;::::0;:16:::1;;;;;;;;;;;;;;;;;;927:362:::0;:::o;7:126:1:-;44:7;84:42;77:5;73:54;62:65;;7:126;;;:::o;139:96::-;176:7;205:24;223:5;205:24;:::i;:::-;194:35;;139:96;;;:::o;241:118::-;328:24;346:5;328:24;:::i;:::-;323:3;316:37;241:118;;:::o;365:222::-;458:4;496:2;485:9;481:18;473:26;;509:71;577:1;566:9;562:17;553:6;509:71;:::i;:::-;365:222;;;;:::o;674:117::-;783:1;780;773:12;920:122;993:24;1011:5;993:24;:::i;:::-;986:5;983:35;973:63;;1032:1;1029;1022:12;973:63;920:122;:::o;1048:139::-;1094:5;1132:6;1119:20;1110:29;;1148:33;1175:5;1148:33;:::i;:::-;1048:139;;;;:::o;1193:329::-;1252:6;1301:2;1289:9;1280:7;1276:23;1272:32;1269:119;;;1307:79;;:::i;:::-;1269:119;1427:1;1452:53;1497:7;1488:6;1477:9;1473:22;1452:53;:::i;:::-;1442:63;;1398:117;1193:329;;;;:::o;1528:169::-;1612:11;1646:6;1641:3;1634:19;1686:4;1681:3;1677:14;1662:29;;1528:169;;;;:::o;1703:164::-;1843:16;1839:1;1831:6;1827:14;1820:40;1703:164;:::o;1873:366::-;2015:3;2036:67;2100:2;2095:3;2036:67;:::i;:::-;2029:74;;2112:93;2201:3;2112:93;:::i;:::-;2230:2;2225:3;2221:12;2214:19;;1873:366;;;:::o;2245:419::-;2411:4;2449:2;2438:9;2434:18;2426:26;;2498:9;2492:4;2488:20;2484:1;2473:9;2469:17;2462:47;2526:131;2652:4;2526:131;:::i;:::-;2518:139;;2245:419;;;:::o;2670:179::-;2810:31;2806:1;2798:6;2794:14;2787:55;2670:179;:::o;2855:366::-;2997:3;3018:67;3082:2;3077:3;3018:67;:::i;:::-;3011:74;;3094:93;3183:3;3094:93;:::i;:::-;3212:2;3207:3;3203:12;3196:19;;2855:366;;;:::o;3227:419::-;3393:4;3431:2;3420:9;3416:18;3408:26;;3480:9;3474:4;3470:20;3466:1;3455:9;3451:17;3444:47;3508:131;3634:4;3508:131;:::i;:::-;3500:139;;3227:419;;;:::o"
		},
		"gasEstimates": {
			"creation": {
				"codeDepositCost": "208400",
				"executionCost": "28190",
				"totalCost": "236590"
			},
			"external": {
				"owner()": "2483",
				"transferOwnership(address)": "30592"
			}
		},
		"methodIdentifiers": {
			"owner()": "8da5cb5b",
			"transferOwnership(address)": "f2fde38b"
		}
	},
	"abi": [
		{
			"inputs": [],
			"stateMutability": "nonpayable",
			"type": "constructor"
		},
		{
			"anonymous": false,
			"inputs": [
				{
					"indexed": true,
					"internalType": "address",
					"name": "previousOwner",
					"type": "address"
				},
				{
					"indexed": true,
					"internalType": "address",
					"name": "newOwner",
					"type": "address"
				}
			],
			"name": "OwnershipTransferred",
			"type": "event"
		},
		{
			"inputs": [],
			"name": "owner",
			"outputs": [
				{
					"internalType": "address",
					"name": "",
					"type": "address"
				}
			],
			"stateMutability": "view",
			"type": "function"
		},
		{
			"inputs": [
				{
					"internalType": "address",
					"name": "newOwner",
					"type": "address"
				}
			],
			"name": "transferOwnership",
			"outputs": [],
			"stateMutability": "nonpayable",
			"type": "function"
		}
	]
}
