# Supplementary material for: Blockchain enabled policy-based access control mechanism to restrict unauthorized access to electronic health records
Source: PeerJ Comput Sci. 2025 Jan 23;11:e2647. doi: 10.7717/peerj-cs.2647 (PMC11784709; doi:10.7717/peerj-cs.2647)
Supplement: Supplemental Information 1 [file peerj-cs-11-2647-s001.zip › artifacts/Subject.json]

{
	"deploy": {
		"VM:-": {
			"linkReferences": {},
			"autoDeployLib": true
		},
		"main:1": {
			"linkReferences": {},
			"autoDeployLib": true
		},
		"ropsten:3": {
			"linkReferences": {},
			"autoDeployLib": true
		},
		"rinkeby:4": {
			"linkReferences": {},
			"autoDeployLib": true
		},
		"kovan:42": {
			"linkReferences": {},
			"autoDeployLib": true
		},
		"goerli:5": {
			"linkReferences": {},
			"autoDeployLib": true
		},
		"Custom": {
			"linkReferences": {},
			"autoDeployLib": true
		}
	},
	"data": {
		"bytecode": {
			"functionDebugData": {
				"@_64": {
					"entryPoint": null,
					"id": 64,
					"parameterSlots": 4,
					"returnSlots": 0
				},
				"abi_decode_available_length_t_string_memory_ptr_fromMemory": {
					"entryPoint": 539,
					"id": null,
					"parameterSlots": 3,
					"returnSlots": 1
				},
				"abi_decode_t_string_memory_ptr_fromMemory": {
					"entryPoint": 604,
					"id": null,
					"parameterSlots": 2,
					"returnSlots": 1
				},
				"abi_decode_tuple_t_string_memory_ptrt_string_memory_ptrt_string_memory_ptrt_string_memory_ptr_fromMemory": {
					"entryPoint": 649,
					"id": null,
					"parameterSlots": 2,
					"returnSlots": 4
				},
				"allocate_memory": {
					"entryPoint": 451,
					"id": null,
					"parameterSlots": 1,
					"returnSlots": 1
				},
				"allocate_unbounded": {
					"entryPoint": 316,
					"id": null,
					"parameterSlots": 0,
					"returnSlots": 1
				},
				"array_allocation_size_t_string_memory_ptr": {
					"entryPoint": 477,
					"id": null,
					"parameterSlots": 1,
					"returnSlots": 1
				},
				"array_dataslot_t_string_storage": {
					"entryPoint": 1009,
					"id": null,
					"parameterSlots": 1,
					"returnSlots": 1
				},
				"array_length_t_string_memory_ptr": {
					"entryPoint": 906,
					"id": null,
					"parameterSlots": 1,
					"returnSlots": 1
				},
				"clean_up_bytearray_end_slots_t_string_storage": {
					"entryPoint": 1294,
					"id": null,
					"parameterSlots": 3,
					"returnSlots": 0
				},
				"cleanup_t_uint256": {
					"entryPoint": 1135,
					"id": null,
					"parameterSlots": 1,
					"returnSlots": 1
				},
				"clear_storage_range_t_bytes1": {
					"entryPoint": 1260,
					"id": null,
					"parameterSlots": 2,
					"returnSlots": 0
				},
				"convert_t_uint256_to_t_uint256": {
					"entryPoint": 1153,
					"id": null,
					"parameterSlots": 1,
					"returnSlots": 1
				},
				"copy_byte_array_to_storage_from_t_string_memory_ptr_to_t_string_storage": {
					"entryPoint": 1431,
					"id": null,
					"parameterSlots": 2,
					"returnSlots": 0
				},
				"copy_memory_to_memory_with_cleanup": {
					"entryPoint": 525,
					"id": null,
					"parameterSlots": 3,
					"returnSlots": 0
				},
				"divide_by_32_ceil": {
					"entryPoint": 1027,
					"id": null,
					"parameterSlots": 1,
					"returnSlots": 1
				},
				"extract_byte_array_length": {
					"entryPoint": 961,
					"id": null,
					"parameterSlots": 1,
					"returnSlots": 1
				},
				"extract_used_part_and_set_length_of_short_byte_array": {
					"entryPoint": 1404,
					"id": null,
					"parameterSlots": 2,
					"returnSlots": 1
				},
				"finalize_allocation": {
					"entryPoint": 402,
					"id": null,
					"parameterSlots": 2,
					"returnSlots": 0
				},
				"identity": {
					"entryPoint": 1144,
					"id": null,
					"parameterSlots": 1,
					"returnSlots": 1
				},
				"mask_bytes_dynamic": {
					"entryPoint": 1376,
					"id": null,
					"parameterSlots": 2,
					"returnSlots": 1
				},
				"panic_error_0x21": {
					"entryPoint": 861,
					"id": null,
					"parameterSlots": 0,
					"returnSlots": 0
				},
				"panic_error_0x22": {
					"entryPoint": 916,
					"id": null,
					"parameterSlots": 0,
					"returnSlots": 0
				},
				"panic_error_0x41": {
					"entryPoint": 357,
					"id": null,
					"parameterSlots": 0,
					"returnSlots": 0
				},
				"prepare_store_t_uint256": {
					"entryPoint": 1186,
					"id": null,
					"parameterSlots": 1,
					"returnSlots": 1
				},
				"revert_error_1b9f4a0a5773e33b91aa01db23bf8c55fce1411167c872835e7fa00a4f17d46d": {
					"entryPoint": 333,
					"id": null,
					"parameterSlots": 0,
					"returnSlots": 0
				},
				"revert_error_987264b3b1d58a9c7f8255e93e81c77d86d6299019c33110a076957a3e06e2ae": {
					"entryPoint": 337,
					"id": null,
					"parameterSlots": 0,
					"returnSlots": 0
				},
				"revert_error_c1322bf8034eace5e0b5c7295db60986aa89aae5e0ea0873e4689e076861a5db": {
					"entryPoint": 329,
					"id": null,
					"parameterSlots": 0,
					"returnSlots": 0
				},
				"revert_error_dbdddcbe895c83990c08b3492a0e83918d802a52331272ac6fdb6a7c4aea3b1b": {
					"entryPoint": 325,
					"id": null,
					"parameterSlots": 0,
					"returnSlots": 0
				},
				"round_up_to_mul_of_32": {
					"entryPoint": 341,
					"id": null,
					"parameterSlots": 1,
					"returnSlots": 1
				},
				"shift_left_dynamic": {
					"entryPoint": 1042,
					"id": null,
					"parameterSlots": 2,
					"returnSlots": 1
				},
				"shift_right_unsigned_dynamic": {
					"entryPoint": 1364,
					"id": null,
					"parameterSlots": 2,
					"returnSlots": 1
				},
				"storage_set_to_zero_t_uint256": {
					"entryPoint": 1236,
					"id": null,
					"parameterSlots": 2,
					"returnSlots": 0
				},
				"update_byte_slice_dynamic32": {
					"entryPoint": 1054,
					"id": null,
					"parameterSlots": 3,
					"returnSlots": 1
				},
				"update_storage_value_t_uint256_to_t_uint256": {
					"entryPoint": 1195,
					"id": null,
					"parameterSlots": 3,
					"returnSlots": 0
				},
				"zero_value_for_split_t_uint256": {
					"entryPoint": 1232,
					"id": null,
					"parameterSlots": 0,
					"returnSlots": 1
				}
			},
			"generatedSources": [
				{
					"ast": {
						"nativeSrc": "0:9312:1",
						"nodeType": "YulBlock",
						"src": "0:9312:1",
						"statements": [
							{
								"body": {
									"nativeSrc": "47:35:1",
									"nodeType": "YulBlock",
									"src": "47:35:1",
									"statements": [
										{
											"nativeSrc": "57:19:1",
											"nodeType": "YulAssignment",
											"src": "57:19:1",
											"value": {
												"arguments": [
													{
														"kind": "number",
														"nativeSrc": "73:2:1",
														"nodeType": "YulLiteral",
														"src": "73:2:1",
														"type": "",
														"value": "64"
													}
												],
												"functionName": {
													"name": "mload",
													"nativeSrc": "67:5:1",
													"nodeType": "YulIdentifier",
													"src": "67:5:1"
												},
												"nativeSrc": "67:9:1",
												"nodeType": "YulFunctionCall",
												"src": "67:9:1"
											},
											"variableNames": [
												{
													"name": "memPtr",
													"nativeSrc": "57:6:1",
													"nodeType": "YulIdentifier",
													"src": "57:6:1"
												}
											]
										}
									]
								},
								"name": "allocate_unbounded",
								"nativeSrc": "7:75:1",
								"nodeType": "YulFunctionDefinition",
								"returnVariables": [
									{
										"name": "memPtr",
										"nativeSrc": "40:6:1",
										"nodeType": "YulTypedName",
										"src": "40:6:1",
										"type": ""
									}
								],
								"src": "7:75:1"
							},
							{
								"body": {
									"nativeSrc": "177:28:1",
									"nodeType": "YulBlock",
									"src": "177:28:1",
									"statements": [
										{
											"expression": {
												"arguments": [
													{
														"kind": "number",
														"nativeSrc": "194:1:1",
														"nodeType": "YulLiteral",
														"src": "194:1:1",
														"type": "",
														"value": "0"
													},
													{
														"kind": "number",
														"nativeSrc": "197:1:1",
														"nodeType": "YulLiteral",
														"src": "197:1:1",
														"type": "",
														"value": "0"
													}
												],
												"functionName": {
													"name": "revert",
													"nativeSrc": "187:6:1",
													"nodeType": "YulIdentifier",
													"src": "187:6:1"
												},
												"nativeSrc": "187:12:1",
												"nodeType": "YulFunctionCall",
												"src": "187:12:1"
											},
											"nativeSrc": "187:12:1",
											"nodeType": "YulExpressionStatement",
											"src": "187:12:1"
										}
									]
								},
								"name": "revert_error_dbdddcbe895c83990c08b3492a0e83918d802a52331272ac6fdb6a7c4aea3b1b",
								"nativeSrc": "88:117:1",
								"nodeType": "YulFunctionDefinition",
								"src": "88:117:1"
							},
							{
								"body": {
									"nativeSrc": "300:28:1",
									"nodeType": "YulBlock",
									"src": "300:28:1",
									"statements": [
										{
											"expression": {
												"arguments": [
													{
														"kind": "number",
														"nativeSrc": "317:1:1",
														"nodeType": "YulLiteral",
														"src": "317:1:1",
														"type": "",
														"value": "0"
													},
													{
														"kind": "number",
														"nativeSrc": "320:1:1",
														"nodeType": "YulLiteral",
														"src": "320:1:1",
														"type": "",
														"value": "0"
													}
												],
												"functionName": {
													"name": "revert",
													"nativeSrc": "310:6:1",
													"nodeType": "YulIdentifier",
													"src": "310:6:1"
												},
												"nativeSrc": "310:12:1",
												"nodeType": "YulFunctionCall",
												"src": "310:12:1"
											},
											"nativeSrc": "310:12:1",
											"nodeType": "YulExpressionStatement",
											"src": "310:12:1"
										}
									]
								},
								"name": "revert_error_c1322bf8034eace5e0b5c7295db60986aa89aae5e0ea0873e4689e076861a5db",
								"nativeSrc": "211:117:1",
								"nodeType": "YulFunctionDefinition",
								"src": "211:117:1"
							},
							{
								"body": {
									"nativeSrc": "423:28:1",
									"nodeType": "YulBlock",
									"src": "423:28:1",
									"statements": [
										{
											"expression": {
												"arguments": [
													{
														"kind": "number",
														"nativeSrc": "440:1:1",
														"nodeType": "YulLiteral",
														"src": "440:1:1",
														"type": "",
														"value": "0"
													},
													{
														"kind": "number",
														"nativeSrc": "443:1:1",
														"nodeType": "YulLiteral",
														"src": "443:1:1",
														"type": "",
														"value": "0"
													}
												],
												"functionName": {
													"name": "revert",
													"nativeSrc": "433:6:1",
													"nodeType": "YulIdentifier",
													"src": "433:6:1"
												},
												"nativeSrc": "433:12:1",
												"nodeType": "YulFunctionCall",
												"src": "433:12:1"
											},
											"nativeSrc": "433:12:1",
											"nodeType": "YulExpressionStatement",
											"src": "433:12:1"
										}
									]
								},
								"name": "revert_error_1b9f4a0a5773e33b91aa01db23bf8c55fce1411167c872835e7fa00a4f17d46d",
								"nativeSrc": "334:117:1",
								"nodeType": "YulFunctionDefinition",
								"src": "334:117:1"
							},
							{
								"body": {
									"nativeSrc": "546:28:1",
									"nodeType": "YulBlock",
									"src": "546:28:1",
									"statements": [
										{
											"expression": {
												"arguments": [
													{
														"kind": "number",
														"nativeSrc": "563:1:1",
														"nodeType": "YulLiteral",
														"src": "563:1:1",
														"type": "",
														"value": "0"
													},
													{
														"kind": "number",
														"nativeSrc": "566:1:1",
														"nodeType": "YulLiteral",
														"src": "566:1:1",
														"type": "",
														"value": "0"
													}
												],
												"functionName": {
													"name": "revert",
													"nativeSrc": "556:6:1",
													"nodeType": "YulIdentifier",
													"src": "556:6:1"
												},
												"nativeSrc": "556:12:1",
												"nodeType": "YulFunctionCall",
												"src": "556:12:1"
											},
											"nativeSrc": "556:12:1",
											"nodeType": "YulExpressionStatement",
											"src": "556:12:1"
										}
									]
								},
								"name": "revert_error_987264b3b1d58a9c7f8255e93e81c77d86d6299019c33110a076957a3e06e2ae",
								"nativeSrc": "457:117:1",
								"nodeType": "YulFunctionDefinition",
								"src": "457:117:1"
							},
							{
								"body": {
									"nativeSrc": "628:54:1",
									"nodeType": "YulBlock",
									"src": "628:54:1",
									"statements": [
										{
											"nativeSrc": "638:38:1",
											"nodeType": "YulAssignment",
											"src": "638:38:1",
											"value": {
												"arguments": [
													{
														"arguments": [
															{
																"name": "value",
																"nativeSrc": "656:5:1",
																"nodeType": "YulIdentifier",
																"src": "656:5:1"
															},
															{
																"kind": "number",
																"nativeSrc": "663:2:1",
																"nodeType": "YulLiteral",
																"src": "663:2:1",
																"type": "",
																"value": "31"
															}
														],
														"functionName": {
															"name": "add",
															"nativeSrc": "652:3:1",
															"nodeType": "YulIdentifier",
															"src": "652:3:1"
														},
														"nativeSrc": "652:14:1",
														"nodeType": "YulFunctionCall",
														"src": "652:14:1"
													},
													{
														"arguments": [
															{
																"kind": "number",
																"nativeSrc": "672:2:1",
																"nodeType": "YulLiteral",
																"src": "672:2:1",
																"type": "",
																"value": "31"
															}
														],
														"functionName": {
															"name": "not",
															"nativeSrc": "668:3:1",
															"nodeType": "YulIdentifier",
															"src": "668:3:1"
														},
														"nativeSrc": "668:7:1",
														"nodeType": "YulFunctionCall",
														"src": "668:7:1"
													}
												],
												"functionName": {
													"name": "and",
													"nativeSrc": "648:3:1",
													"nodeType": "YulIdentifier",
													"src": "648:3:1"
												},
												"nativeSrc": "648:28:1",
												"nodeType": "YulFunctionCall",
												"src": "648:28:1"
											},
											"variableNames": [
												{
													"name": "result",
													"nativeSrc": "638:6:1",
													"nodeType": "YulIdentifier",
													"src": "638:6:1"
												}
											]
										}
									]
								},
								"name": "round_up_to_mul_of_32",
								"nativeSrc": "580:102:1",
								"nodeType": "YulFunctionDefinition",
								"parameters": [
									{
										"name": "value",
										"nativeSrc": "611:5:1",
										"nodeType": "YulTypedName",
										"src": "611:5:1",
										"type": ""
									}
								],
								"returnVariables": [
									{
										"name": "result",
										"nativeSrc": "621:6:1",
										"nodeType": "YulTypedName",
										"src": "621:6:1",
										"type": ""
									}
								],
								"src": "580:102:1"
							},
							{
								"body": {
									"nativeSrc": "716:152:1",
									"nodeType": "YulBlock",
									"src": "716:152:1",
									"statements": [
										{
											"expression": {
												"arguments": [
													{
														"kind": "number",
														"nativeSrc": "733:1:1",
														"nodeType": "YulLiteral",
														"src": "733:1:1",
														"type": "",
														"value": "0"
													},
													{
														"kind": "number",
														"nativeSrc": "736:77:1",
														"nodeType": "YulLiteral",
														"src": "736:77:1",
														"type": "",
														"value": "35408467139433450592217433187231851964531694900788300625387963629091585785856"
													}
												],
												"functionName": {
													"name": "mstore",
													"nativeSrc": "726:6:1",
													"nodeType": "YulIdentifier",
													"src": "726:6:1"
												},
												"nativeSrc": "726:88:1",
												"nodeType": "YulFunctionCall",
												"src": "726:88:1"
											},
											"nativeSrc": "726:88:1",
											"nodeType": "YulExpressionStatement",
											"src": "726:88:1"
										},
										{
											"expression": {
												"arguments": [
													{
														"kind": "number",
														"nativeSrc": "830:1:1",
														"nodeType": "YulLiteral",
														"src": "830:1:1",
														"type": "",
														"value": "4"
													},
													{
														"kind": "number",
														"nativeSrc": "833:4:1",
														"nodeType": "YulLiteral",
														"src": "833:4:1",
														"type": "",
														"value": "0x41"
													}
												],
												"functionName": {
													"name": "mstore",
													"nativeSrc": "823:6:1",
													"nodeType": "YulIdentifier",
													"src": "823:6:1"
												},
												"nativeSrc": "823:15:1",
												"nodeType": "YulFunctionCall",
												"src": "823:15:1"
											},
											"nativeSrc": "823:15:1",
											"nodeType": "YulExpressionStatement",
											"src": "823:15:1"
										},
										{
											"expression": {
												"arguments": [
													{
														"kind": "number",
														"nativeSrc": "854:1:1",
														"nodeType": "YulLiteral",
														"src": "854:1:1",
														"type": "",
														"value": "0"
													},
													{
														"kind": "number",
														"nativeSrc": "857:4:1",
														"nodeType": "YulLiteral",
														"src": "857:4:1",
														"type": "",
														"value": "0x24"
													}
												],
												"functionName": {
													"name": "revert",
													"nativeSrc": "847:6:1",
													"nodeType": "YulIdentifier",
													"src": "847:6:1"
												},
												"nativeSrc": "847:15:1",
												"nodeType": "YulFunctionCall",
												"src": "847:15:1"
											},
											"nativeSrc": "847:15:1",
											"nodeType": "YulExpressionStatement",
											"src": "847:15:1"
										}
									]
								},
								"name": "panic_error_0x41",
								"nativeSrc": "688:180:1",
								"nodeType": "YulFunctionDefinition",
								"src": "688:180:1"
							},
							{
								"body": {
									"nativeSrc": "917:238:1",
									"nodeType": "YulBlock",
									"src": "917:238:1",
									"statements": [
										{
											"nativeSrc": "927:58:1",
											"nodeType": "YulVariableDeclaration",
											"src": "927:58:1",
											"value": {
												"arguments": [
													{
														"name": "memPtr",
														"nativeSrc": "949:6:1",
														"nodeType": "YulIdentifier",
														"src": "949:6:1"
													},
													{
														"arguments": [
															{
																"name": "size",
																"nativeSrc": "979:4:1",
																"nodeType": "YulIdentifier",
																"src": "979:4:1"
															}
														],
														"functionName": {
															"name": "round_up_to_mul_of_32",
															"nativeSrc": "957:21:1",
															"nodeType": "YulIdentifier",
															"src": "957:21:1"
														},
														"nativeSrc": "957:27:1",
														"nodeType": "YulFunctionCall",
														"src": "957:27:1"
													}
												],
												"functionName": {
													"name": "add",
													"nativeSrc": "945:3:1",
													"nodeType": "YulIdentifier",
													"src": "945:3:1"
												},
												"nativeSrc": "945:40:1",
												"nodeType": "YulFunctionCall",
												"src": "945:40:1"
											},
											"variables": [
												{
													"name": "newFreePtr",
													"nativeSrc": "931:10:1",
													"nodeType": "YulTypedName",
													"src": "931:10:1",
													"type": ""
												}
											]
										},
										{
											"body": {
												"nativeSrc": "1096:22:1",
												"nodeType": "YulBlock",
												"src": "1096:22:1",
												"statements": [
													{
														"expression": {
															"arguments": [],
															"functionName": {
																"name": "panic_error_0x41",
																"nativeSrc": "1098:16:1",
																"nodeType": "YulIdentifier",
																"src": "1098:16:1"
															},
															"nativeSrc": "1098:18:1",
															"nodeType": "YulFunctionCall",
															"src": "1098:18:1"
														},
														"nativeSrc": "1098:18:1",
														"nodeType": "YulExpressionStatement",
														"src": "1098:18:1"
													}
												]
											},
											"condition": {
												"arguments": [
													{
														"arguments": [
															{
																"name": "newFreePtr",
																"nativeSrc": "1039:10:1",
																"nodeType": "YulIdentifier",
																"src": "1039:10:1"
															},
															{
																"kind": "number",
																"nativeSrc": "1051:18:1",
																"nodeType": "YulLiteral",
																"src": "1051:18:1",
																"type": "",
																"value": "0xffffffffffffffff"
															}
														],
														"functionName": {
															"name": "gt",
															"nativeSrc": "1036:2:1",
															"nodeType": "YulIdentifier",
															"src": "1036:2:1"
														},
														"nativeSrc": "1036:34:1",
														"nodeType": "YulFunctionCall",
														"src": "1036:34:1"
													},
													{
														"arguments": [
															{
																"name": "newFreePtr",
																"nativeSrc": "1075:10:1",
																"nodeType": "YulIdentifier",
																"src": "1075:10:1"
															},
															{
																"name": "memPtr",
																"nativeSrc": "1087:6:1",
																"nodeType": "YulIdentifier",
																"src": "1087:6:1"
															}
														],
														"functionName": {
															"name": "lt",
															"nativeSrc": "1072:2:1",
															"nodeType": "YulIdentifier",
															"src": "1072:2:1"
														},
														"nativeSrc": "1072:22:1",
														"nodeType": "YulFunctionCall",
														"src": "1072:22:1"
													}
												],
												"functionName": {
													"name": "or",
													"nativeSrc": "1033:2:1",
													"nodeType": "YulIdentifier",
													"src": "1033:2:1"
												},
												"nativeSrc": "1033:62:1",
												"nodeType": "YulFunctionCall",
												"src": "1033:62:1"
											},
											"nativeSrc": "1030:88:1",
											"nodeType": "YulIf",
											"src": "1030:88:1"
										},
										{
											"expression": {
												"arguments": [
													{
														"kind": "number",
														"nativeSrc": "1134:2:1",
														"nodeType": "YulLiteral",
														"src": "1134:2:1",
														"type": "",
														"value": "64"
													},
													{
														"name": "newFreePtr",
														"nativeSrc": "1138:10:1",
														"nodeType": "YulIdentifier",
														"src": "1138:10:1"
													}
												],
												"functionName": {
													"name": "mstore",
													"nativeSrc": "1127:6:1",
													"nodeType": "YulIdentifier",
													"src": "1127:6:1"
												},
												"nativeSrc": "1127:22:1",
												"nodeType": "YulFunctionCall",
												"src": "1127:22:1"
											},
											"nativeSrc": "1127:22:1",
											"nodeType": "YulExpressionStatement",
											"src": "1127:22:1"
										}
									]
								},
								"name": "finalize_allocation",
								"nativeSrc": "874:281:1",
								"nodeType": "YulFunctionDefinition",
								"parameters": [
									{
										"name": "memPtr",
										"nativeSrc": "903:6:1",
										"nodeType": "YulTypedName",
										"src": "903:6:1",
										"type": ""
									},
									{
										"name": "size",
										"nativeSrc": "911:4:1",
										"nodeType": "YulTypedName",
										"src": "911:4:1",
										"type": ""
									}
								],
								"src": "874:281:1"
							},
							{
								"body": {
									"nativeSrc": "1202:88:1",
									"nodeType": "YulBlock",
									"src": "1202:88:1",
									"statements": [
										{
											"nativeSrc": "1212:30:1",
											"nodeType": "YulAssignment",
											"src": "1212:30:1",
											"value": {
												"arguments": [],
												"functionName": {
													"name": "allocate_unbounded",
													"nativeSrc": "1222:18:1",
													"nodeType": "YulIdentifier",
													"src": "1222:18:1"
												},
												"nativeSrc": "1222:20:1",
												"nodeType": "YulFunctionCall",
												"src": "1222:20:1"
											},
											"variableNames": [
												{
													"name": "memPtr",
													"nativeSrc": "1212:6:1",
													"nodeType": "YulIdentifier",
													"src": "1212:6:1"
												}
											]
										},
										{
											"expression": {
												"arguments": [
													{
														"name": "memPtr",
														"nativeSrc": "1271:6:1",
														"nodeType": "YulIdentifier",
														"src": "1271:6:1"
													},
													{
														"name": "size",
														"nativeSrc": "1279:4:1",
														"nodeType": "YulIdentifier",
														"src": "1279:4:1"
													}
												],
												"functionName": {
													"name": "finalize_allocation",
													"nativeSrc": "1251:19:1",
													"nodeType": "YulIdentifier",
													"src": "1251:19:1"
												},
												"nativeSrc": "1251:33:1",
												"nodeType": "YulFunctionCall",
												"src": "1251:33:1"
											},
											"nativeSrc": "1251:33:1",
											"nodeType": "YulExpressionStatement",
											"src": "1251:33:1"
										}
									]
								},
								"name": "allocate_memory",
								"nativeSrc": "1161:129:1",
								"nodeType": "YulFunctionDefinition",
								"parameters": [
									{
										"name": "size",
										"nativeSrc": "1186:4:1",
										"nodeType": "YulTypedName",
										"src": "1186:4:1",
										"type": ""
									}
								],
								"returnVariables": [
									{
										"name": "memPtr",
										"nativeSrc": "1195:6:1",
										"nodeType": "YulTypedName",
										"src": "1195:6:1",
										"type": ""
									}
								],
								"src": "1161:129:1"
							},
							{
								"body": {
									"nativeSrc": "1363:241:1",
									"nodeType": "YulBlock",
									"src": "1363:241:1",
									"statements": [
										{
											"body": {
												"nativeSrc": "1468:22:1",
												"nodeType": "YulBlock",
												"src": "1468:22:1",
												"statements": [
													{
														"expression": {
															"arguments": [],
															"functionName": {
																"name": "panic_error_0x41",
																"nativeSrc": "1470:16:1",
																"nodeType": "YulIdentifier",
																"src": "1470:16:1"
															},
															"nativeSrc": "1470:18:1",
															"nodeType": "YulFunctionCall",
															"src": "1470:18:1"
														},
														"nativeSrc": "1470:18:1",
														"nodeType": "YulExpressionStatement",
														"src": "1470:18:1"
													}
												]
											},
											"condition": {
												"arguments": [
													{
														"name": "length",
														"nativeSrc": "1440:6:1",
														"nodeType": "YulIdentifier",
														"src": "1440:6:1"
													},
													{
														"kind": "number",
														"nativeSrc": "1448:18:1",
														"nodeType": "YulLiteral",
														"src": "1448:18:1",
														"type": "",
														"value": "0xffffffffffffffff"
													}
												],
												"functionName": {
													"name": "gt",
													"nativeSrc": "1437:2:1",
													"nodeType": "YulIdentifier",
													"src": "1437:2:1"
												},
												"nativeSrc": "1437:30:1",
												"nodeType": "YulFunctionCall",
												"src": "1437:30:1"
											},
											"nativeSrc": "1434:56:1",
											"nodeType": "YulIf",
											"src": "1434:56:1"
										},
										{
											"nativeSrc": "1500:37:1",
											"nodeType": "YulAssignment",
											"src": "1500:37:1",
											"value": {
												"arguments": [
													{
														"name": "length",
														"nativeSrc": "1530:6:1",
														"nodeType": "YulIdentifier",
														"src": "1530:6:1"
													}
												],
												"functionName": {
													"name": "round_up_to_mul_of_32",
													"nativeSrc": "1508:21:1",
													"nodeType": "YulIdentifier",
													"src": "1508:21:1"
												},
												"nativeSrc": "1508:29:1",
												"nodeType": "YulFunctionCall",
												"src": "1508:29:1"
											},
											"variableNames": [
												{
													"name": "size",
													"nativeSrc": "1500:4:1",
													"nodeType": "YulIdentifier",
													"src": "1500:4:1"
												}
											]
										},
										{
											"nativeSrc": "1574:23:1",
											"nodeType": "YulAssignment",
											"src": "1574:23:1",
											"value": {
												"arguments": [
													{
														"name": "size",
														"nativeSrc": "1586:4:1",
														"nodeType": "YulIdentifier",
														"src": "1586:4:1"
													},
													{
														"kind": "number",
														"nativeSrc": "1592:4:1",
														"nodeType": "YulLiteral",
														"src": "1592:4:1",
														"type": "",
														"value": "0x20"
													}
												],
												"functionName": {
													"name": "add",
													"nativeSrc": "1582:3:1",
													"nodeType": "YulIdentifier",
													"src": "1582:3:1"
												},
												"nativeSrc": "1582:15:1",
												"nodeType": "YulFunctionCall",
												"src": "1582:15:1"
											},
											"variableNames": [
												{
													"name": "size",
													"nativeSrc": "1574:4:1",
													"nodeType": "YulIdentifier",
													"src": "1574:4:1"
												}
											]
										}
									]
								},
								"name": "array_allocation_size_t_string_memory_ptr",
								"nativeSrc": "1296:308:1",
								"nodeType": "YulFunctionDefinition",
								"parameters": [
									{
										"name": "length",
										"nativeSrc": "1347:6:1",
										"nodeType": "YulTypedName",
										"src": "1347:6:1",
										"type": ""
									}
								],
								"returnVariables": [
									{
										"name": "size",
										"nativeSrc": "1358:4:1",
										"nodeType": "YulTypedName",
										"src": "1358:4:1",
										"type": ""
									}
								],
								"src": "1296:308:1"
							},
							{
								"body": {
									"nativeSrc": "1672:77:1",
									"nodeType": "YulBlock",
									"src": "1672:77:1",
									"statements": [
										{
											"expression": {
												"arguments": [
													{
														"name": "dst",
														"nativeSrc": "1689:3:1",
														"nodeType": "YulIdentifier",
														"src": "1689:3:1"
													},
													{
														"name": "src",
														"nativeSrc": "1694:3:1",
														"nodeType": "YulIdentifier",
														"src": "1694:3:1"
													},
													{
														"name": "length",
														"nativeSrc": "1699:6:1",
														"nodeType": "YulIdentifier",
														"src": "1699:6:1"
													}
												],
												"functionName": {
													"name": "mcopy",
													"nativeSrc": "1683:5:1",
													"nodeType": "YulIdentifier",
													"src": "1683:5:1"
												},
												"nativeSrc": "1683:23:1",
												"nodeType": "YulFunctionCall",
												"src": "1683:23:1"
											},
											"nativeSrc": "1683:23:1",
											"nodeType": "YulExpressionStatement",
											"src": "1683:23:1"
										},
										{
											"expression": {
												"arguments": [
													{
														"arguments": [
															{
																"name": "dst",
																"nativeSrc": "1726:3:1",
																"nodeType": "YulIdentifier",
																"src": "1726:3:1"
															},
															{
																"name": "length",
																"nativeSrc": "1731:6:1",
																"nodeType": "YulIdentifier",
																"src": "1731:6:1"
															}
														],
														"functionName": {
															"name": "add",
															"nativeSrc": "1722:3:1",
															"nodeType": "YulIdentifier",
															"src": "1722:3:1"
														},
														"nativeSrc": "1722:16:1",
														"nodeType": "YulFunctionCall",
														"src": "1722:16:1"
													},
													{
														"kind": "number",
														"nativeSrc": "1740:1:1",
														"nodeType": "YulLiteral",
														"src": "1740:1:1",
														"type": "",
														"value": "0"
													}
												],
												"functionName": {
													"name": "mstore",
													"nativeSrc": "1715:6:1",
													"nodeType": "YulIdentifier",
													"src": "1715:6:1"
												},
												"nativeSrc": "1715:27:1",
												"nodeType": "YulFunctionCall",
												"src": "1715:27:1"
											},
											"nativeSrc": "1715:27:1",
											"nodeType": "YulExpressionStatement",
											"src": "1715:27:1"
										}
									]
								},
								"name": "copy_memory_to_memory_with_cleanup",
								"nativeSrc": "1610:139:1",
								"nodeType": "YulFunctionDefinition",
								"parameters": [
									{
										"name": "src",
										"nativeSrc": "1654:3:1",
										"nodeType": "YulTypedName",
										"src": "1654:3:1",
										"type": ""
									},
									{
										"name": "dst",
										"nativeSrc": "1659:3:1",
										"nodeType": "YulTypedName",
										"src": "1659:3:1",
										"type": ""
									},
									{
										"name": "length",
										"nativeSrc": "1664:6:1",
										"nodeType": "YulTypedName",
										"src": "1664:6:1",
										"type": ""
									}
								],
								"src": "1610:139:1"
							},
							{
								"body": {
									"nativeSrc": "1850:339:1",
									"nodeType": "YulBlock",
									"src": "1850:339:1",
									"statements": [
										{
											"nativeSrc": "1860:75:1",
											"nodeType": "YulAssignment",
											"src": "1860:75:1",
											"value": {
												"arguments": [
													{
														"arguments": [
															{
																"name": "length",
																"nativeSrc": "1927:6:1",
																"nodeType": "YulIdentifier",
																"src": "1927:6:1"
															}
														],
														"functionName": {
															"name": "array_allocation_size_t_string_memory_ptr",
															"nativeSrc": "1885:41:1",
															"nodeType": "YulIdentifier",
															"src": "1885:41:1"
														},
														"nativeSrc": "1885:49:1",
														"nodeType": "YulFunctionCall",
														"src": "1885:49:1"
													}
												],
												"functionName": {
													"name": "allocate_memory",
													"nativeSrc": "1869:15:1",
													"nodeType": "YulIdentifier",
													"src": "1869:15:1"
												},
												"nativeSrc": "1869:66:1",
												"nodeType": "YulFunctionCall",
												"src": "1869:66:1"
											},
											"variableNames": [
												{
													"name": "array",
													"nativeSrc": "1860:5:1",
													"nodeType": "YulIdentifier",
													"src": "1860:5:1"
												}
											]
										},
										{
											"expression": {
												"arguments": [
													{
														"name": "array",
														"nativeSrc": "1951:5:1",
														"nodeType": "YulIdentifier",
														"src": "1951:5:1"
													},
													{
														"name": "length",
														"nativeSrc": "1958:6:1",
														"nodeType": "YulIdentifier",
														"src": "1958:6:1"
													}
												],
												"functionName": {
													"name": "mstore",
													"nativeSrc": "1944:6:1",
													"nodeType": "YulIdentifier",
													"src": "1944:6:1"
												},
												"nativeSrc": "1944:21:1",
												"nodeType": "YulFunctionCall",
												"src": "1944:21:1"
											},
											"nativeSrc": "1944:21:1",
											"nodeType": "YulExpressionStatement",
											"src": "1944:21:1"
										},
										{
											"nativeSrc": "1974:27:1",
											"nodeType": "YulVariableDeclaration",
											"src": "1974:27:1",
											"value": {
												"arguments": [
													{
														"name": "array",
														"nativeSrc": "1989:5:1",
														"nodeType": "YulIdentifier",
														"src": "1989:5:1"
													},
													{
														"kind": "number",
														"nativeSrc": "1996:4:1",
														"nodeType": "YulLiteral",
														"src": "1996:4:1",
														"type": "",
														"value": "0x20"
													}
												],
												"functionName": {
													"name": "add",
													"nativeSrc": "1985:3:1",
													"nodeType": "YulIdentifier",
													"src": "1985:3:1"
												},
												"nativeSrc": "1985:16:1",
												"nodeType": "YulFunctionCall",
												"src": "1985:16:1"
											},
											"variables": [
												{
													"name": "dst",
													"nativeSrc": "1978:3:1",
													"nodeType": "YulTypedName",
													"src": "1978:3:1",
													"type": ""
												}
											]
										},
										{
											"body": {
												"nativeSrc": "2039:83:1",
												"nodeType": "YulBlock",
												"src": "2039:83:1",
												"statements": [
													{
														"expression": {
															"arguments": [],
															"functionName": {
																"name": "revert_error_987264b3b1d58a9c7f8255e93e81c77d86d6299019c33110a076957a3e06e2ae",
																"nativeSrc": "2041:77:1",
																"nodeType": "YulIdentifier",
																"src": "2041:77:1"
															},
															"nativeSrc": "2041:79:1",
															"nodeType": "YulFunctionCall",
															"src": "2041:79:1"
														},
														"nativeSrc": "2041:79:1",
														"nodeType": "YulExpressionStatement",
														"src": "2041:79:1"
													}
												]
											},
											"condition": {
												"arguments": [
													{
														"arguments": [
															{
																"name": "src",
																"nativeSrc": "2020:3:1",
																"nodeType": "YulIdentifier",
																"src": "2020:3:1"
															},
															{
																"name": "length",
																"nativeSrc": "2025:6:1",
																"nodeType": "YulIdentifier",
																"src": "2025:6:1"
															}
														],
														"functionName": {
															"name": "add",
															"nativeSrc": "2016:3:1",
															"nodeType": "YulIdentifier",
															"src": "2016:3:1"
														},
														"nativeSrc": "2016:16:1",
														"nodeType": "YulFunctionCall",
														"src": "2016:16:1"
													},
													{
														"name": "end",
														"nativeSrc": "2034:3:1",
														"nodeType": "YulIdentifier",
														"src": "2034:3:1"
													}
												],
												"functionName": {
													"name": "gt",
													"nativeSrc": "2013:2:1",
													"nodeType": "YulIdentifier",
													"src": "2013:2:1"
												},
												"nativeSrc": "2013:25:1",
												"nodeType": "YulFunctionCall",
												"src": "2013:25:1"
											},
											"nativeSrc": "2010:112:1",
											"nodeType": "YulIf",
											"src": "2010:112:1"
										},
										{
											"expression": {
												"arguments": [
													{
														"name": "src",
														"nativeSrc": "2166:3:1",
														"nodeType": "YulIdentifier",
														"src": "2166:3:1"
													},
													{
														"name": "dst",
														"nativeSrc": "2171:3:1",
														"nodeType": "YulIdentifier",
														"src": "2171:3:1"
													},
													{
														"name": "length",
														"nativeSrc": "2176:6:1",
														"nodeType": "YulIdentifier",
														"src": "2176:6:1"
													}
												],
												"functionName": {
													"name": "copy_memory_to_memory_with_cleanup",
													"nativeSrc": "2131:34:1",
													"nodeType": "YulIdentifier",
													"src": "2131:34:1"
												},
												"nativeSrc": "2131:52:1",
												"nodeType": "YulFunctionCall",
												"src": "2131:52:1"
											},
											"nativeSrc": "2131:52:1",
											"nodeType": "YulExpressionStatement",
											"src": "2131:52:1"
										}
									]
								},
								"name": "abi_decode_available_length_t_string_memory_ptr_fromMemory",
								"nativeSrc": "1755:434:1",
								"nodeType": "YulFunctionDefinition",
								"parameters": [
									{
										"name": "src",
										"nativeSrc": "1823:3:1",
										"nodeType": "YulTypedName",
										"src": "1823:3:1",
										"type": ""
									},
									{
										"name": "length",
										"nativeSrc": "1828:6:1",
										"nodeType": "YulTypedName",
										"src": "1828:6:1",
										"type": ""
									},
									{
										"name": "end",
										"nativeSrc": "1836:3:1",
										"nodeType": "YulTypedName",
										"src": "1836:3:1",
										"type": ""
									}
								],
								"returnVariables": [
									{
										"name": "array",
										"nativeSrc": "1844:5:1",
										"nodeType": "YulTypedName",
										"src": "1844:5:1",
										"type": ""
									}
								],
								"src": "1755:434:1"
							},
							{
								"body": {
									"nativeSrc": "2282:282:1",
									"nodeType": "YulBlock",
									"src": "2282:282:1",
									"statements": [
										{
											"body": {
												"nativeSrc": "2331:83:1",
												"nodeType": "YulBlock",
												"src": "2331:83:1",
												"statements": [
													{
														"expression": {
															"arguments": [],
															"functionName": {
																"name": "revert_error_1b9f4a0a5773e33b91aa01db23bf8c55fce1411167c872835e7fa00a4f17d46d",
																"nativeSrc": "2333:77:1",
																"nodeType": "YulIdentifier",
																"src": "2333:77:1"
															},
															"nativeSrc": "2333:79:1",
															"nodeType": "YulFunctionCall",
															"src": "2333:79:1"
														},
														"nativeSrc": "2333:79:1",
														"nodeType": "YulExpressionStatement",
														"src": "2333:79:1"
													}
												]
											},
											"condition": {
												"arguments": [
													{
														"arguments": [
															{
																"arguments": [
																	{
																		"name": "offset",
																		"nativeSrc": "2310:6:1",
																		"nodeType": "YulIdentifier",
																		"src": "2310:6:1"
																	},
																	{
																		"kind": "number",
																		"nativeSrc": "2318:4:1",
																		"nodeType": "YulLiteral",
																		"src": "2318:4:1",
																		"type": "",
																		"value": "0x1f"
																	}
																],
																"functionName": {
																	"name": "add",
																	"nativeSrc": "2306:3:1",
																	"nodeType": "YulIdentifier",
																	"src": "2306:3:1"
																},
																"nativeSrc": "2306:17:1",
																"nodeType": "YulFunctionCall",
																"src": "2306:17:1"
															},
															{
																"name": "end",
																"nativeSrc": "2325:3:1",
																"nodeType": "YulIdentifier",
																"src": "2325:3:1"
															}
														],
														"functionName": {
															"name": "slt",
															"nativeSrc": "2302:3:1",
															"nodeType": "YulIdentifier",
															"src": "2302:3:1"
														},
														"nativeSrc": "2302:27:1",
														"nodeType": "YulFunctionCall",
														"src": "2302:27:1"
													}
												],
												"functionName": {
													"name": "iszero",
													"nativeSrc": "2295:6:1",
													"nodeType": "YulIdentifier",
													"src": "2295:6:1"
												},
												"nativeSrc": "2295:35:1",
												"nodeType": "YulFunctionCall",
												"src": "2295:35:1"
											},
											"nativeSrc": "2292:122:1",
											"nodeType": "YulIf",
											"src": "2292:122:1"
										},
										{
											"nativeSrc": "2423:27:1",
											"nodeType": "YulVariableDeclaration",
											"src": "2423:27:1",
											"value": {
												"arguments": [
													{
														"name": "offset",
														"nativeSrc": "2443:6:1",
														"nodeType": "YulIdentifier",
														"src": "2443:6:1"
													}
												],
												"functionName": {
													"name": "mload",
													"nativeSrc": "2437:5:1",
													"nodeType": "YulIdentifier",
													"src": "2437:5:1"
												},
												"nativeSrc": "2437:13:1",
												"nodeType": "YulFunctionCall",
												"src": "2437:13:1"
											},
											"variables": [
												{
													"name": "length",
													"nativeSrc": "2427:6:1",
													"nodeType": "YulTypedName",
													"src": "2427:6:1",
													"type": ""
												}
											]
										},
										{
											"nativeSrc": "2459:99:1",
											"nodeType": "YulAssignment",
											"src": "2459:99:1",
											"value": {
												"arguments": [
													{
														"arguments": [
															{
																"name": "offset",
																"nativeSrc": "2531:6:1",
																"nodeType": "YulIdentifier",
																"src": "2531:6:1"
															},
															{
																"kind": "number",
																"nativeSrc": "2539:4:1",
																"nodeType": "YulLiteral",
																"src": "2539:4:1",
																"type": "",
																"value": "0x20"
															}
														],
														"functionName": {
															"name": "add",
															"nativeSrc": "2527:3:1",
															"nodeType": "YulIdentifier",
															"src": "2527:3:1"
														},
														"nativeSrc": "2527:17:1",
														"nodeType": "YulFunctionCall",
														"src": "2527:17:1"
													},
													{
														"name": "length",
														"nativeSrc": "2546:6:1",
														"nodeType": "YulIdentifier",
														"src": "2546:6:1"
													},
													{
														"name": "end",
														"nativeSrc": "2554:3:1",
														"nodeType": "YulIdentifier",
														"src": "2554:3:1"
													}
												],
												"functionName": {
													"name": "abi_decode_available_length_t_string_memory_ptr_fromMemory",
													"nativeSrc": "2468:58:1",
													"nodeType": "YulIdentifier",
													"src": "2468:58:1"
												},
												"nativeSrc": "2468:90:1",
												"nodeType": "YulFunctionCall",
												"src": "2468:90:1"
											},
											"variableNames": [
												{
													"name": "array",
													"nativeSrc": "2459:5:1",
													"nodeType": "YulIdentifier",
													"src": "2459:5:1"
												}
											]
										}
									]
								},
								"name": "abi_decode_t_string_memory_ptr_fromMemory",
								"nativeSrc": "2209:355:1",
								"nodeType": "YulFunctionDefinition",
								"parameters": [
									{
										"name": "offset",
										"nativeSrc": "2260:6:1",
										"nodeType": "YulTypedName",
										"src": "2260:6:1",
										"type": ""
									},
									{
										"name": "end",
										"nativeSrc": "2268:3:1",
										"nodeType": "YulTypedName",
										"src": "2268:3:1",
										"type": ""
									}
								],
								"returnVariables": [
									{
										"name": "array",
										"nativeSrc": "2276:5:1",
										"nodeType": "YulTypedName",
										"src": "2276:5:1",
										"type": ""
									}
								],
								"src": "2209:355:1"
							},
							{
								"body": {
									"nativeSrc": "2738:1344:1",
									"nodeType": "YulBlock",
									"src": "2738:1344:1",
									"statements": [
										{
											"body": {
												"nativeSrc": "2785:83:1",
												"nodeType": "YulBlock",
												"src": "2785:83:1",
												"statements": [
													{
														"expression": {
															"arguments": [],
															"functionName": {
																"name": "revert_error_dbdddcbe895c83990c08b3492a0e83918d802a52331272ac6fdb6a7c4aea3b1b",
																"nativeSrc": "2787:77:1",
																"nodeType": "YulIdentifier",
																"src": "2787:77:1"
															},
															"nativeSrc": "2787:79:1",
															"nodeType": "YulFunctionCall",
															"src": "2787:79:1"
														},
														"nativeSrc": "2787:79:1",
														"nodeType": "YulExpressionStatement",
														"src": "2787:79:1"
													}
												]
											},
											"condition": {
												"arguments": [
													{
														"arguments": [
															{
																"name": "dataEnd",
																"nativeSrc": "2759:7:1",
																"nodeType": "YulIdentifier",
																"src": "2759:7:1"
															},
															{
																"name": "headStart",
																"nativeSrc": "2768:9:1",
																"nodeType": "YulIdentifier",
																"src": "2768:9:1"
															}
														],
														"functionName": {
															"name": "sub",
															"nativeSrc": "2755:3:1",
															"nodeType": "YulIdentifier",
															"src": "2755:3:1"
														},
														"nativeSrc": "2755:23:1",
														"nodeType": "YulFunctionCall",
														"src": "2755:23:1"
													},
													{
														"kind": "number",
														"nativeSrc": "2780:3:1",
														"nodeType": "YulLiteral",
														"src": "2780:3:1",
														"type": "",
														"value": "128"
													}
												],
												"functionName": {
													"name": "slt",
													"nativeSrc": "2751:3:1",
													"nodeType": "YulIdentifier",
													"src": "2751:3:1"
												},
												"nativeSrc": "2751:33:1",
												"nodeType": "YulFunctionCall",
												"src": "2751:33:1"
											},
											"nativeSrc": "2748:120:1",
											"nodeType": "YulIf",
											"src": "2748:120:1"
										},
										{
											"nativeSrc": "2878:291:1",
											"nodeType": "YulBlock",
											"src": "2878:291:1",
											"statements": [
												{
													"nativeSrc": "2893:38:1",
													"nodeType": "YulVariableDeclaration",
													"src": "2893:38:1",
													"value": {
														"arguments": [
															{
																"arguments": [
																	{
																		"name": "headStart",
																		"nativeSrc": "2917:9:1",
																		"nodeType": "YulIdentifier",
																		"src": "2917:9:1"
																	},
																	{
																		"kind": "number",
																		"nativeSrc": "2928:1:1",
																		"nodeType": "YulLiteral",
																		"src": "2928:1:1",
																		"type": "",
																		"value": "0"
																	}
																],
																"functionName": {
																	"name": "add",
																	"nativeSrc": "2913:3:1",
																	"nodeType": "YulIdentifier",
																	"src": "2913:3:1"
																},
																"nativeSrc": "2913:17:1",
																"nodeType": "YulFunctionCall",
																"src": "2913:17:1"
															}
														],
														"functionName": {
															"name": "mload",
															"nativeSrc": "2907:5:1",
															"nodeType": "YulIdentifier",
															"src": "2907:5:1"
														},
														"nativeSrc": "2907:24:1",
														"nodeType": "YulFunctionCall",
														"src": "2907:24:1"
													},
													"variables": [
														{
															"name": "offset",
															"nativeSrc": "2897:6:1",
															"nodeType": "YulTypedName",
															"src": "2897:6:1",
															"type": ""
														}
													]
												},
												{
													"body": {
														"nativeSrc": "2978:83:1",
														"nodeType": "YulBlock",
														"src": "2978:83:1",
														"statements": [
															{
																"expression": {
																	"arguments": [],
																	"functionName": {
																		"name": "revert_error_c1322bf8034eace5e0b5c7295db60986aa89aae5e0ea0873e4689e076861a5db",
																		"nativeSrc": "2980:77:1",
																		"nodeType": "YulIdentifier",
																		"src": "2980:77:1"
																	},
																	"nativeSrc": "2980:79:1",
																	"nodeType": "YulFunctionCall",
																	"src": "2980:79:1"
																},
																"nativeSrc": "2980:79:1",
																"nodeType": "YulExpressionStatement",
																"src": "2980:79:1"
															}
														]
													},
													"condition": {
														"arguments": [
															{
																"name": "offset",
																"nativeSrc": "2950:6:1",
																"nodeType": "YulIdentifier",
																"src": "2950:6:1"
															},
															{
																"kind": "number",
																"nativeSrc": "2958:18:1",
																"nodeType": "YulLiteral",
																"src": "2958:18:1",
																"type": "",
																"value": "0xffffffffffffffff"
															}
														],
														"functionName": {
															"name": "gt",
															"nativeSrc": "2947:2:1",
															"nodeType": "YulIdentifier",
															"src": "2947:2:1"
														},
														"nativeSrc": "2947:30:1",
														"nodeType": "YulFunctionCall",
														"src": "2947:30:1"
													},
													"nativeSrc": "2944:117:1",
													"nodeType": "YulIf",
													"src": "2944:117:1"
												},
												{
													"nativeSrc": "3075:84:1",
													"nodeType": "YulAssignment",
													"src": "3075:84:1",
													"value": {
														"arguments": [
															{
																"arguments": [
																	{
																		"name": "headStart",
																		"nativeSrc": "3131:9:1",
																		"nodeType": "YulIdentifier",
																		"src": "3131:9:1"
																	},
																	{
																		"name": "offset",
																		"nativeSrc": "3142:6:1",
																		"nodeType": "YulIdentifier",
																		"src": "3142:6:1"
																	}
																],
																"functionName": {
																	"name": "add",
																	"nativeSrc": "3127:3:1",
																	"nodeType": "YulIdentifier",
																	"src": "3127:3:1"
																},
																"nativeSrc": "3127:22:1",
																"nodeType": "YulFunctionCall",
																"src": "3127:22:1"
															},
															{
																"name": "dataEnd",
																"nativeSrc": "3151:7:1",
																"nodeType": "YulIdentifier",
																"src": "3151:7:1"
															}
														],
														"functionName": {
															"name": "abi_decode_t_string_memory_ptr_fromMemory",
															"nativeSrc": "3085:41:1",
															"nodeType": "YulIdentifier",
															"src": "3085:41:1"
														},
														"nativeSrc": "3085:74:1",
														"nodeType": "YulFunctionCall",
														"src": "3085:74:1"
													},
													"variableNames": [
														{
															"name": "value0",
															"nativeSrc": "3075:6:1",
															"nodeType": "YulIdentifier",
															"src": "3075:6:1"
														}
													]
												}
											]
										},
										{
											"nativeSrc": "3179:292:1",
											"nodeType": "YulBlock",
											"src": "3179:292:1",
											"statements": [
												{
													"nativeSrc": "3194:39:1",
													"nodeType": "YulVariableDeclaration",
													"src": "3194:39:1",
													"value": {
														"arguments": [
															{
																"arguments": [
																	{
																		"name": "headStart",
																		"nativeSrc": "3218:9:1",
																		"nodeType": "YulIdentifier",
																		"src": "3218:9:1"
																	},
																	{
																		"kind": "number",
																		"nativeSrc": "3229:2:1",
																		"nodeType": "YulLiteral",
																		"src": "3229:2:1",
																		"type": "",
																		"value": "32"
																	}
																],
																"functionName": {
																	"name": "add",
																	"nativeSrc": "3214:3:1",
																	"nodeType": "YulIdentifier",
																	"src": "3214:3:1"
																},
																"nativeSrc": "3214:18:1",
																"nodeType": "YulFunctionCall",
																"src": "3214:18:1"
															}
														],
														"functionName": {
															"name": "mload",
															"nativeSrc": "3208:5:1",
															"nodeType": "YulIdentifier",
															"src": "3208:5:1"
														},
														"nativeSrc": "3208:25:1",
														"nodeType": "YulFunctionCall",
														"src": "3208:25:1"
													},
													"variables": [
														{
															"name": "offset",
															"nativeSrc": "3198:6:1",
															"nodeType": "YulTypedName",
															"src": "3198:6:1",
															"type": ""
														}
													]
												},
												{
													"body": {
														"nativeSrc": "3280:83:1",
														"nodeType": "YulBlock",
														"src": "3280:83:1",
														"statements": [
															{
																"expression": {
																	"arguments": [],
																	"functionName": {
																		"name": "revert_error_c1322bf8034eace5e0b5c7295db60986aa89aae5e0ea0873e4689e076861a5db",
																		"nativeSrc": "3282:77:1",
																		"nodeType": "YulIdentifier",
																		"src": "3282:77:1"
																	},
																	"nativeSrc": "3282:79:1",
																	"nodeType": "YulFunctionCall",
																	"src": "3282:79:1"
																},
																"nativeSrc": "3282:79:1",
																"nodeType": "YulExpressionStatement",
																"src": "3282:79:1"
															}
														]
													},
													"condition": {
														"arguments": [
															{
																"name": "offset",
																"nativeSrc": "3252:6:1",
																"nodeType": "YulIdentifier",
																"src": "3252:6:1"
															},
															{
																"kind": "number",
																"nativeSrc": "3260:18:1",
																"nodeType": "YulLiteral",
																"src": "3260:18:1",
																"type": "",
																"value": "0xffffffffffffffff"
															}
														],
														"functionName": {
															"name": "gt",
															"nativeSrc": "3249:2:1",
															"nodeType": "YulIdentifier",
															"src": "3249:2:1"
														},
														"nativeSrc": "3249:30:1",
														"nodeType": "YulFunctionCall",
														"src": "3249:30:1"
													},
													"nativeSrc": "3246:117:1",
													"nodeType": "YulIf",
													"src": "3246:117:1"
												},
												{
													"nativeSrc": "3377:84:1",
													"nodeType": "YulAssignment",
													"src": "3377:84:1",
													"value": {
														"arguments": [
															{
																"arguments": [
																	{
																		"name": "headStart",
																		"nativeSrc": "3433:9:1",
																		"nodeType": "YulIdentifier",
																		"src": "3433:9:1"
																	},
																	{
																		"name": "offset",
																		"nativeSrc": "3444:6:1",
																		"nodeType": "YulIdentifier",
																		"src": "3444:6:1"
																	}
																],
																"functionName": {
																	"name": "add",
																	"nativeSrc": "3429:3:1",
																	"nodeType": "YulIdentifier",
																	"src": "3429:3:1"
																},
																"nativeSrc": "3429:22:1",
																"nodeType": "YulFunctionCall",
																"src": "3429:22:1"
															},
															{
																"name": "dataEnd",
																"nativeSrc": "3453:7:1",
																"nodeType": "YulIdentifier",
																"src": "3453:7:1"
															}
														],
														"functionName": {
															"name": "abi_decode_t_string_memory_ptr_fromMemory",
															"nativeSrc": "3387:41:1",
															"nodeType": "YulIdentifier",
															"src": "3387:41:1"
														},
														"nativeSrc": "3387:74:1",
														"nodeType": "YulFunctionCall",
														"src": "3387:74:1"
													},
													"variableNames": [
														{
															"name": "value1",
															"nativeSrc": "3377:6:1",
															"nodeType": "YulIdentifier",
															"src": "3377:6:1"
														}
													]
												}
											]
										},
										{
											"nativeSrc": "3481:292:1",
											"nodeType": "YulBlock",
											"src": "3481:292:1",
											"statements": [
												{
													"nativeSrc": "3496:39:1",
													"nodeType": "YulVariableDeclaration",
													"src": "3496:39:1",
													"value": {
														"arguments": [
															{
																"arguments": [
																	{
																		"name": "headStart",
																		"nativeSrc": "3520:9:1",
																		"nodeType": "YulIdentifier",
																		"src": "3520:9:1"
																	},
																	{
																		"kind": "number",
																		"nativeSrc": "3531:2:1",
																		"nodeType": "YulLiteral",
																		"src": "3531:2:1",
																		"type": "",
																		"value": "64"
																	}
																],
																"functionName": {
																	"name": "add",
																	"nativeSrc": "3516:3:1",
																	"nodeType": "YulIdentifier",
																	"src": "3516:3:1"
																},
																"nativeSrc": "3516:18:1",
																"nodeType": "YulFunctionCall",
																"src": "3516:18:1"
															}
														],
														"functionName": {
															"name": "mload",
															"nativeSrc": "3510:5:1",
															"nodeType": "YulIdentifier",
															"src": "3510:5:1"
														},
														"nativeSrc": "3510:25:1",
														"nodeType": "YulFunctionCall",
														"src": "3510:25:1"
													},
													"variables": [
														{
															"name": "offset",
															"nativeSrc": "3500:6:1",
															"nodeType": "YulTypedName",
															"src": "3500:6:1",
															"type": ""
														}
													]
												},
												{
													"body": {
														"nativeSrc": "3582:83:1",
														"nodeType": "YulBlock",
														"src": "3582:83:1",
														"statements": [
															{
																"expression": {
																	"arguments": [],
																	"functionName": {
																		"name": "revert_error_c1322bf8034eace5e0b5c7295db60986aa89aae5e0ea0873e4689e076861a5db",
																		"nativeSrc": "3584:77:1",
																		"nodeType": "YulIdentifier",
																		"src": "3584:77:1"
																	},
																	"nativeSrc": "3584:79:1",
																	"nodeType": "YulFunctionCall",
																	"src": "3584:79:1"
																},
																"nativeSrc": "3584:79:1",
																"nodeType": "YulExpressionStatement",
																"src": "3584:79:1"
															}
														]
													},
													"condition": {
														"arguments": [
															{
																"name": "offset",
																"nativeSrc": "3554:6:1",
																"nodeType": "YulIdentifier",
																"src": "3554:6:1"
															},
															{
																"kind": "number",
																"nativeSrc": "3562:18:1",
																"nodeType": "YulLiteral",
																"src": "3562:18:1",
																"type": "",
																"value": "0xffffffffffffffff"
															}
														],
														"functionName": {
															"name": "gt",
															"nativeSrc": "3551:2:1",
															"nodeType": "YulIdentifier",
															"src": "3551:2:1"
														},
														"nativeSrc": "3551:30:1",
														"nodeType": "YulFunctionCall",
														"src": "3551:30:1"
													},
													"nativeSrc": "3548:117:1",
													"nodeType": "YulIf",
													"src": "3548:117:1"
												},
												{
													"nativeSrc": "3679:84:1",
													"nodeType": "YulAssignment",
													"src": "3679:84:1",
													"value": {
														"arguments": [
															{
																"arguments": [
																	{
																		"name": "headStart",
																		"nativeSrc": "3735:9:1",
																		"nodeType": "YulIdentifier",
																		"src": "3735:9:1"
																	},
																	{
																		"name": "offset",
																		"nativeSrc": "3746:6:1",
																		"nodeType": "YulIdentifier",
																		"src": "3746:6:1"
																	}
																],
																"functionName": {
																	"name": "add",
																	"nativeSrc": "3731:3:1",
																	"nodeType": "YulIdentifier",
																	"src": "3731:3:1"
																},
																"nativeSrc": "3731:22:1",
																"nodeType": "YulFunctionCall",
																"src": "3731:22:1"
															},
															{
																"name": "dataEnd",
																"nativeSrc": "3755:7:1",
																"nodeType": "YulIdentifier",
																"src": "3755:7:1"
															}
														],
														"functionName": {
															"name": "abi_decode_t_string_memory_ptr_fromMemory",
															"nativeSrc": "3689:41:1",
															"nodeType": "YulIdentifier",
															"src": "3689:41:1"
														},
														"nativeSrc": "3689:74:1",
														"nodeType": "YulFunctionCall",
														"src": "3689:74:1"
													},
													"variableNames": [
														{
															"name": "value2",
															"nativeSrc": "3679:6:1",
															"nodeType": "YulIdentifier",
															"src": "3679:6:1"
														}
													]
												}
											]
										},
										{
											"nativeSrc": "3783:292:1",
											"nodeType": "YulBlock",
											"src": "3783:292:1",
											"statements": [
												{
													"nativeSrc": "3798:39:1",
													"nodeType": "YulVariableDeclaration",
													"src": "3798:39:1",
													"value": {
														"arguments": [
															{
																"arguments": [
																	{
																		"name": "headStart",
																		"nativeSrc": "3822:9:1",
																		"nodeType": "YulIdentifier",
																		"src": "3822:9:1"
																	},
																	{
																		"kind": "number",
																		"nativeSrc": "3833:2:1",
																		"nodeType": "YulLiteral",
																		"src": "3833:2:1",
																		"type": "",
																		"value": "96"
																	}
																],
																"functionName": {
																	"name": "add",
																	"nativeSrc": "3818:3:1",
																	"nodeType": "YulIdentifier",
																	"src": "3818:3:1"
																},
																"nativeSrc": "3818:18:1",
																"nodeType": "YulFunctionCall",
																"src": "3818:18:1"
															}
														],
														"functionName": {
															"name": "mload",
															"nativeSrc": "3812:5:1",
															"nodeType": "YulIdentifier",
															"src": "3812:5:1"
														},
														"nativeSrc": "3812:25:1",
														"nodeType": "YulFunctionCall",
														"src": "3812:25:1"
													},
													"variables": [
														{
															"name": "offset",
															"nativeSrc": "3802:6:1",
															"nodeType": "YulTypedName",
															"src": "3802:6:1",
															"type": ""
														}
													]
												},
												{
													"body": {
														"nativeSrc": "3884:83:1",
														"nodeType": "YulBlock",
														"src": "3884:83:1",
														"statements": [
															{
																"expression": {
																	"arguments": [],
																	"functionName": {
																		"name": "revert_error_c1322bf8034eace5e0b5c7295db60986aa89aae5e0ea0873e4689e076861a5db",
																		"nativeSrc": "3886:77:1",
																		"nodeType": "YulIdentifier",
																		"src": "3886:77:1"
																	},
																	"nativeSrc": "3886:79:1",
																	"nodeType": "YulFunctionCall",
																	"src": "3886:79:1"
																},
																"nativeSrc": "3886:79:1",
																"nodeType": "YulExpressionStatement",
																"src": "3886:79:1"
															}
														]
													},
													"condition": {
														"arguments": [
															{
																"name": "offset",
																"nativeSrc": "3856:6:1",
																"nodeType": "YulIdentifier",
																"src": "3856:6:1"
															},
															{
																"kind": "number",
																"nativeSrc": "3864:18:1",
																"nodeType": "YulLiteral",
																"src": "3864:18:1",
																"type": "",
																"value": "0xffffffffffffffff"
															}
														],
														"functionName": {
															"name": "gt",
															"nativeSrc": "3853:2:1",
															"nodeType": "YulIdentifier",
															"src": "3853:2:1"
														},
														"nativeSrc": "3853:30:1",
														"nodeType": "YulFunctionCall",
														"src": "3853:30:1"
													},
													"nativeSrc": "3850:117:1",
													"nodeType": "YulIf",
													"src": "3850:117:1"
												},
												{
													"nativeSrc": "3981:84:1",
													"nodeType": "YulAssignment",
													"src": "3981:84:1",
													"value": {
														"arguments": [
															{
																"arguments": [
																	{
																		"name": "headStart",
																		"nativeSrc": "4037:9:1",
																		"nodeType": "YulIdentifier",
																		"src": "4037:9:1"
																	},
																	{
																		"name": "offset",
																		"nativeSrc": "4048:6:1",
																		"nodeType": "YulIdentifier",
																		"src": "4048:6:1"
																	}
																],
																"functionName": {
																	"name": "add",
																	"nativeSrc": "4033:3:1",
																	"nodeType": "YulIdentifier",
																	"src": "4033:3:1"
																},
																"nativeSrc": "4033:22:1",
																"nodeType": "YulFunctionCall",
																"src": "4033:22:1"
															},
															{
																"name": "dataEnd",
																"nativeSrc": "4057:7:1",
																"nodeType": "YulIdentifier",
																"src": "4057:7:1"
															}
														],
														"functionName": {
															"name": "abi_decode_t_string_memory_ptr_fromMemory",
															"nativeSrc": "3991:41:1",
															"nodeType": "YulIdentifier",
															"src": "3991:41:1"
														},
														"nativeSrc": "3991:74:1",
														"nodeType": "YulFunctionCall",
														"src": "3991:74:1"
													},
													"variableNames": [
														{
															"name": "value3",
															"nativeSrc": "3981:6:1",
															"nodeType": "YulIdentifier",
															"src": "3981:6:1"
														}
													]
												}
											]
										}
									]
								},
								"name": "abi_decode_tuple_t_string_memory_ptrt_string_memory_ptrt_string_memory_ptrt_string_memory_ptr_fromMemory",
								"nativeSrc": "2570:1512:1",
								"nodeType": "YulFunctionDefinition",
								"parameters": [
									{
										"name": "headStart",
										"nativeSrc": "2684:9:1",
										"nodeType": "YulTypedName",
										"src": "2684:9:1",
										"type": ""
									},
									{
										"name": "dataEnd",
										"nativeSrc": "2695:7:1",
										"nodeType": "YulTypedName",
										"src": "2695:7:1",
										"type": ""
									}
								],
								"returnVariables": [
									{
										"name": "value0",
										"nativeSrc": "2707:6:1",
										"nodeType": "YulTypedName",
										"src": "2707:6:1",
										"type": ""
									},
									{
										"name": "value1",
										"nativeSrc": "2715:6:1",
										"nodeType": "YulTypedName",
										"src": "2715:6:1",
										"type": ""
									},
									{
										"name": "value2",
										"nativeSrc": "2723:6:1",
										"nodeType": "YulTypedName",
										"src": "2723:6:1",
										"type": ""
									},
									{
										"name": "value3",
										"nativeSrc": "2731:6:1",
										"nodeType": "YulTypedName",
										"src": "2731:6:1",
										"type": ""
									}
								],
								"src": "2570:1512:1"
							},
							{
								"body": {
									"nativeSrc": "4116:152:1",
									"nodeType": "YulBlock",
									"src": "4116:152:1",
									"statements": [
										{
											"expression": {
												"arguments": [
													{
														"kind": "number",
														"nativeSrc": "4133:1:1",
														"nodeType": "YulLiteral",
														"src": "4133:1:1",
														"type": "",
														"value": "0"
													},
													{
														"kind": "number",
														"nativeSrc": "4136:77:1",
														"nodeType": "YulLiteral",
														"src": "4136:77:1",
														"type": "",
														"value": "35408467139433450592217433187231851964531694900788300625387963629091585785856"
													}
												],
												"functionName": {
													"name": "mstore",
													"nativeSrc": "4126:6:1",
													"nodeType": "YulIdentifier",
													"src": "4126:6:1"
												},
												"nativeSrc": "4126:88:1",
												"nodeType": "YulFunctionCall",
												"src": "4126:88:1"
											},
											"nativeSrc": "4126:88:1",
											"nodeType": "YulExpressionStatement",
											"src": "4126:88:1"
										},
										{
											"expression": {
												"arguments": [
													{
														"kind": "number",
														"nativeSrc": "4230:1:1",
														"nodeType": "YulLiteral",
														"src": "4230:1:1",
														"type": "",
														"value": "4"
													},
													{
														"kind": "number",
														"nativeSrc": "4233:4:1",
														"nodeType": "YulLiteral",
														"src": "4233:4:1",
														"type": "",
														"value": "0x21"
													}
												],
												"functionName": {
													"name": "mstore",
													"nativeSrc": "4223:6:1",
													"nodeType": "YulIdentifier",
													"src": "4223:6:1"
												},
												"nativeSrc": "4223:15:1",
												"nodeType": "YulFunctionCall",
												"src": "4223:15:1"
											},
											"nativeSrc": "4223:15:1",
											"nodeType": "YulExpressionStatement",
											"src": "4223:15:1"
										},
										{
											"expression": {
												"arguments": [
													{
														"kind": "number",
														"nativeSrc": "4254:1:1",
														"nodeType": "YulLiteral",
														"src": "4254:1:1",
														"type": "",
														"value": "0"
													},
													{
														"kind": "number",
														"nativeSrc": "4257:4:1",
														"nodeType": "YulLiteral",
														"src": "4257:4:1",
														"type": "",
														"value": "0x24"
													}
												],
												"functionName": {
													"name": "revert",
													"nativeSrc": "4247:6:1",
													"nodeType": "YulIdentifier",
													"src": "4247:6:1"
												},
												"nativeSrc": "4247:15:1",
												"nodeType": "YulFunctionCall",
												"src": "4247:15:1"
											},
											"nativeSrc": "4247:15:1",
											"nodeType": "YulExpressionStatement",
											"src": "4247:15:1"
										}
									]
								},
								"name": "panic_error_0x21",
								"nativeSrc": "4088:180:1",
								"nodeType": "YulFunctionDefinition",
								"src": "4088:180:1"
							},
							{
								"body": {
									"nativeSrc": "4333:40:1",
									"nodeType": "YulBlock",
									"src": "4333:40:1",
									"statements": [
										{
											"nativeSrc": "4344:22:1",
											"nodeType": "YulAssignment",
											"src": "4344:22:1",
											"value": {
												"arguments": [
													{
														"name": "value",
														"nativeSrc": "4360:5:1",
														"nodeType": "YulIdentifier",
														"src": "4360:5:1"
													}
												],
												"functionName": {
													"name": "mload",
													"nativeSrc": "4354:5:1",
													"nodeType": "YulIdentifier",
													"src": "4354:5:1"
												},
												"nativeSrc": "4354:12:1",
												"nodeType": "YulFunctionCall",
												"src": "4354:12:1"
											},
											"variableNames": [
												{
													"name": "length",
													"nativeSrc": "4344:6:1",
													"nodeType": "YulIdentifier",
													"src": "4344:6:1"
												}
											]
										}
									]
								},
								"name": "array_length_t_string_memory_ptr",
								"nativeSrc": "4274:99:1",
								"nodeType": "YulFunctionDefinition",
								"parameters": [
									{
										"name": "value",
										"nativeSrc": "4316:5:1",
										"nodeType": "YulTypedName",
										"src": "4316:5:1",
										"type": ""
									}
								],
								"returnVariables": [
									{
										"name": "length",
										"nativeSrc": "4326:6:1",
										"nodeType": "YulTypedName",
										"src": "4326:6:1",
										"type": ""
									}
								],
								"src": "4274:99:1"
							},
							{
								"body": {
									"nativeSrc": "4407:152:1",
									"nodeType": "YulBlock",
									"src": "4407:152:1",
									"statements": [
										{
											"expression": {
												"arguments": [
													{
														"kind": "number",
														"nativeSrc": "4424:1:1",
														"nodeType": "YulLiteral",
														"src": "4424:1:1",
														"type": "",
														"value": "0"
													},
													{
														"kind": "number",
														"nativeSrc": "4427:77:1",
														"nodeType": "YulLiteral",
														"src": "4427:77:1",
														"type": "",
														"value": "35408467139433450592217433187231851964531694900788300625387963629091585785856"
													}
												],
												"functionName": {
													"name": "mstore",
													"nativeSrc": "4417:6:1",
													"nodeType": "YulIdentifier",
													"src": "4417:6:1"
												},
												"nativeSrc": "4417:88:1",
												"nodeType": "YulFunctionCall",
												"src": "4417:88:1"
											},
											"nativeSrc": "4417:88:1",
											"nodeType": "YulExpressionStatement",
											"src": "4417:88:1"
										},
										{
											"expression": {
												"arguments": [
													{
														"kind": "number",
														"nativeSrc": "4521:1:1",
														"nodeType": "YulLiteral",
														"src": "4521:1:1",
														"type": "",
														"value": "4"
													},
													{
														"kind": "number",
														"nativeSrc": "4524:4:1",
														"nodeType": "YulLiteral",
														"src": "4524:4:1",
														"type": "",
														"value": "0x22"
													}
												],
												"functionName": {
													"name": "mstore",
													"nativeSrc": "4514:6:1",
													"nodeType": "YulIdentifier",
													"src": "4514:6:1"
												},
												"nativeSrc": "4514:15:1",
												"nodeType": "YulFunctionCall",
												"src": "4514:15:1"
											},
											"nativeSrc": "4514:15:1",
											"nodeType": "YulExpressionStatement",
											"src": "4514:15:1"
										},
										{
											"expression": {
												"arguments": [
													{
														"kind": "number",
														"nativeSrc": "4545:1:1",
														"nodeType": "YulLiteral",
														"src": "4545:1:1",
														"type": "",
														"value": "0"
													},
													{
														"kind": "number",
														"nativeSrc": "4548:4:1",
														"nodeType": "YulLiteral",
														"src": "4548:4:1",
														"type": "",
														"value": "0x24"
													}
												],
												"functionName": {
													"name": "revert",
													"nativeSrc": "4538:6:1",
													"nodeType": "YulIdentifier",
													"src": "4538:6:1"
												},
												"nativeSrc": "4538:15:1",
												"nodeType": "YulFunctionCall",
												"src": "4538:15:1"
											},
											"nativeSrc": "4538:15:1",
											"nodeType": "YulExpressionStatement",
											"src": "4538:15:1"
										}
									]
								},
								"name": "panic_error_0x22",
								"nativeSrc": "4379:180:1",
								"nodeType": "YulFunctionDefinition",
								"src": "4379:180:1"
							},
							{
								"body": {
									"nativeSrc": "4616:269:1",
									"nodeType": "YulBlock",
									"src": "4616:269:1",
									"statements": [
										{
											"nativeSrc": "4626:22:1",
											"nodeType": "YulAssignment",
											"src": "4626:22:1",
											"value": {
												"arguments": [
													{
														"name": "data",
														"nativeSrc": "4640:4:1",
														"nodeType": "YulIdentifier",
														"src": "4640:4:1"
													},
													{
														"kind": "number",
														"nativeSrc": "4646:1:1",
														"nodeType": "YulLiteral",
														"src": "4646:1:1",
														"type": "",
														"value": "2"
													}
												],
												"functionName": {
													"name": "div",
													"nativeSrc": "4636:3:1",
													"nodeType": "YulIdentifier",
													"src": "4636:3:1"
												},
												"nativeSrc": "4636:12:1",
												"nodeType": "YulFunctionCall",
												"src": "4636:12:1"
											},
											"variableNames": [
												{
													"name": "length",
													"nativeSrc": "4626:6:1",
													"nodeType": "YulIdentifier",
													"src": "4626:6:1"
												}
											]
										},
										{
											"nativeSrc": "4657:38:1",
											"nodeType": "YulVariableDeclaration",
											"src": "4657:38:1",
											"value": {
												"arguments": [
													{
														"name": "data",
														"nativeSrc": "4687:4:1",
														"nodeType": "YulIdentifier",
														"src": "4687:4:1"
													},
													{
														"kind": "number",
														"nativeSrc": "4693:1:1",
														"nodeType": "YulLiteral",
														"src": "4693:1:1",
														"type": "",
														"value": "1"
													}
												],
												"functionName": {
													"name": "and",
													"nativeSrc": "4683:3:1",
													"nodeType": "YulIdentifier",
													"src": "4683:3:1"
												},
												"nativeSrc": "4683:12:1",
												"nodeType": "YulFunctionCall",
												"src": "4683:12:1"
											},
											"variables": [
												{
													"name": "outOfPlaceEncoding",
													"nativeSrc": "4661:18:1",
													"nodeType": "YulTypedName",
													"src": "4661:18:1",
													"type": ""
												}
											]
										},
										{
											"body": {
												"nativeSrc": "4734:51:1",
												"nodeType": "YulBlock",
												"src": "4734:51:1",
												"statements": [
													{
														"nativeSrc": "4748:27:1",
														"nodeType": "YulAssignment",
														"src": "4748:27:1",
														"value": {
															"arguments": [
																{
																	"name": "length",
																	"nativeSrc": "4762:6:1",
																	"nodeType": "YulIdentifier",
																	"src": "4762:6:1"
																},
																{
																	"kind": "number",
																	"nativeSrc": "4770:4:1",
																	"nodeType": "YulLiteral",
																	"src": "4770:4:1",
																	"type": "",
																	"value": "0x7f"
																}
															],
															"functionName": {
																"name": "and",
																"nativeSrc": "4758:3:1",
																"nodeType": "YulIdentifier",
																"src": "4758:3:1"
															},
															"nativeSrc": "4758:17:1",
															"nodeType": "YulFunctionCall",
															"src": "4758:17:1"
														},
														"variableNames": [
															{
																"name": "length",
																"nativeSrc": "4748:6:1",
																"nodeType": "YulIdentifier",
																"src": "4748:6:1"
															}
														]
													}
												]
											},
											"condition": {
												"arguments": [
													{
														"name": "outOfPlaceEncoding",
														"nativeSrc": "4714:18:1",
														"nodeType": "YulIdentifier",
														"src": "4714:18:1"
													}
												],
												"functionName": {
													"name": "iszero",
													"nativeSrc": "4707:6:1",
													"nodeType": "YulIdentifier",
													"src": "4707:6:1"
												},
												"nativeSrc": "4707:26:1",
												"nodeType": "YulFunctionCall",
												"src": "4707:26:1"
											},
											"nativeSrc": "4704:81:1",
											"nodeType": "YulIf",
											"src": "4704:81:1"
										},
										{
											"body": {
												"nativeSrc": "4837:42:1",
												"nodeType": "YulBlock",
												"src": "4837:42:1",
												"statements": [
													{
														"expression": {
															"arguments": [],
															"functionName": {
																"name": "panic_error_0x22",
																"nativeSrc": "4851:16:1",
																"nodeType": "YulIdentifier",
																"src": "4851:16:1"
															},
															"nativeSrc": "4851:18:1",
															"nodeType": "YulFunctionCall",
															"src": "4851:18:1"
														},
														"nativeSrc": "4851:18:1",
														"nodeType": "YulExpressionStatement",
														"src": "4851:18:1"
													}
												]
											},
											"condition": {
												"arguments": [
													{
														"name": "outOfPlaceEncoding",
														"nativeSrc": "4801:18:1",
														"nodeType": "YulIdentifier",
														"src": "4801:18:1"
													},
													{
														"arguments": [
															{
																"name": "length",
																"nativeSrc": "4824:6:1",
																"nodeType": "YulIdentifier",
																"src": "4824:6:1"
															},
															{
																"kind": "number",
																"nativeSrc": "4832:2:1",
																"nodeType": "YulLiteral",
																"src": "4832:2:1",
																"type": "",
																"value": "32"
															}
														],
														"functionName": {
															"name": "lt",
															"nativeSrc": "4821:2:1",
															"nodeType": "YulIdentifier",
															"src": "4821:2:1"
														},
														"nativeSrc": "4821:14:1",
														"nodeType": "YulFunctionCall",
														"src": "4821:14:1"
													}
												],
												"functionName": {
													"name": "eq",
													"nativeSrc": "4798:2:1",
													"nodeType": "YulIdentifier",
													"src": "4798:2:1"
												},
												"nativeSrc": "4798:38:1",
												"nodeType": "YulFunctionCall",
												"src": "4798:38:1"
											},
											"nativeSrc": "4795:84:1",
											"nodeType": "YulIf",
											"src": "4795:84:1"
										}
									]
								},
								"name": "extract_byte_array_length",
								"nativeSrc": "4565:320:1",
								"nodeType": "YulFunctionDefinition",
								"parameters": [
									{
										"name": "data",
										"nativeSrc": "4600:4:1",
										"nodeType": "YulTypedName",
										"src": "4600:4:1",
										"type": ""
									}
								],
								"returnVariables": [
									{
										"name": "length",
										"nativeSrc": "4609:6:1",
										"nodeType": "YulTypedName",
										"src": "4609:6:1",
										"type": ""
									}
								],
								"src": "4565:320:1"
							},
							{
								"body": {
									"nativeSrc": "4945:87:1",
									"nodeType": "YulBlock",
									"src": "4945:87:1",
									"statements": [
										{
											"nativeSrc": "4955:11:1",
											"nodeType": "YulAssignment",
											"src": "4955:11:1",
											"value": {
												"name": "ptr",
												"nativeSrc": "4963:3:1",
												"nodeType": "YulIdentifier",
												"src": "4963:3:1"
											},
											"variableNames": [
												{
													"name": "data",
													"nativeSrc": "4955:4:1",
													"nodeType": "YulIdentifier",
													"src": "4955:4:1"
												}
											]
										},
										{
											"expression": {
												"arguments": [
													{
														"kind": "number",
														"nativeSrc": "4983:1:1",
														"nodeType": "YulLiteral",
														"src": "4983:1:1",
														"type": "",
														"value": "0"
													},
													{
														"name": "ptr",
														"nativeSrc": "4986:3:1",
														"nodeType": "YulIdentifier",
														"src": "4986:3:1"
													}
												],
												"functionName": {
													"name": "mstore",
													"nativeSrc": "4976:6:1",
													"nodeType": "YulIdentifier",
													"src": "4976:6:1"
												},
												"nativeSrc": "4976:14:1",
												"nodeType": "YulFunctionCall",
												"src": "4976:14:1"
											},
											"nativeSrc": "4976:14:1",
											"nodeType": "YulExpressionStatement",
											"src": "4976:14:1"
										},
										{
											"nativeSrc": "4999:26:1",
											"nodeType": "YulAssignment",
											"src": "4999:26:1",
											"value": {
												"arguments": [
													{
														"kind": "number",
														"nativeSrc": "5017:1:1",
														"nodeType": "YulLiteral",
														"src": "5017:1:1",
														"type": "",
														"value": "0"
													},
													{
														"kind": "number",
														"nativeSrc": "5020:4:1",
														"nodeType": "YulLiteral",
														"src": "5020:4:1",
														"type": "",
														"value": "0x20"
													}
												],
												"functionName": {
													"name": "keccak256",
													"nativeSrc": "5007:9:1",
													"nodeType": "YulIdentifier",
													"src": "5007:9:1"
												},
												"nativeSrc": "5007:18:1",
												"nodeType": "YulFunctionCall",
												"src": "5007:18:1"
											},
											"variableNames": [
												{
													"name": "data",
													"nativeSrc": "4999:4:1",
													"nodeType": "YulIdentifier",
													"src": "4999:4:1"
												}
											]
										}
									]
								},
								"name": "array_dataslot_t_string_storage",
								"nativeSrc": "4891:141:1",
								"nodeType": "YulFunctionDefinition",
								"parameters": [
									{
										"name": "ptr",
										"nativeSrc": "4932:3:1",
										"nodeType": "YulTypedName",
										"src": "4932:3:1",
										"type": ""
									}
								],
								"returnVariables": [
									{
										"name": "data",
										"nativeSrc": "4940:4:1",
										"nodeType": "YulTypedName",
										"src": "4940:4:1",
										"type": ""
									}
								],
								"src": "4891:141:1"
							},
							{
								"body": {
									"nativeSrc": "5082:49:1",
									"nodeType": "YulBlock",
									"src": "5082:49:1",
									"statements": [
										{
											"nativeSrc": "5092:33:1",
											"nodeType": "YulAssignment",
											"src": "5092:33:1",
											"value": {
												"arguments": [
													{
														"arguments": [
															{
																"name": "value",
																"nativeSrc": "5110:5:1",
																"nodeType": "YulIdentifier",
																"src": "5110:5:1"
															},
															{
																"kind": "number",
																"nativeSrc": "5117:2:1",
																"nodeType": "YulLiteral",
																"src": "5117:2:1",
																"type": "",
																"value": "31"
															}
														],
														"functionName": {
															"name": "add",
															"nativeSrc": "5106:3:1",
															"nodeType": "YulIdentifier",
															"src": "5106:3:1"
														},
														"nativeSrc": "5106:14:1",
														"nodeType": "YulFunctionCall",
														"src": "5106:14:1"
													},
													{
														"kind": "number",
														"nativeSrc": "5122:2:1",
														"nodeType": "YulLiteral",
														"src": "5122:2:1",
														"type": "",
														"value": "32"
													}
												],
												"functionName": {
													"name": "div",
													"nativeSrc": "5102:3:1",
													"nodeType": "YulIdentifier",
													"src": "5102:3:1"
												},
												"nativeSrc": "5102:23:1",
												"nodeType": "YulFunctionCall",
												"src": "5102:23:1"
											},
											"variableNames": [
												{
													"name": "result",
													"nativeSrc": "5092:6:1",
													"nodeType": "YulIdentifier",
													"src": "5092:6:1"
												}
											]
										}
									]
								},
								"name": "divide_by_32_ceil",
								"nativeSrc": "5038:93:1",
								"nodeType": "YulFunctionDefinition",
								"parameters": [
									{
										"name": "value",
										"nativeSrc": "5065:5:1",
										"nodeType": "YulTypedName",
										"src": "5065:5:1",
										"type": ""
									}
								],
								"returnVariables": [
									{
										"name": "result",
										"nativeSrc": "5075:6:1",
										"nodeType": "YulTypedName",
										"src": "5075:6:1",
										"type": ""
									}
								],
								"src": "5038:93:1"
							},
							{
								"body": {
									"nativeSrc": "5190:54:1",
									"nodeType": "YulBlock",
									"src": "5190:54:1",
									"statements": [
										{
											"nativeSrc": "5200:37:1",
											"nodeType": "YulAssignment",
											"src": "5200:37:1",
											"value": {
												"arguments": [
													{
														"name": "bits",
														"nativeSrc": "5225:4:1",
														"nodeType": "YulIdentifier",
														"src": "5225:4:1"
													},
													{
														"name": "value",
														"nativeSrc": "5231:5:1",
														"nodeType": "YulIdentifier",
														"src": "5231:5:1"
													}
												],
												"functionName": {
													"name": "shl",
													"nativeSrc": "5221:3:1",
													"nodeType": "YulIdentifier",
													"src": "5221:3:1"
												},
												"nativeSrc": "5221:16:1",
												"nodeType": "YulFunctionCall",
												"src": "5221:16:1"
											},
											"variableNames": [
												{
													"name": "newValue",
													"nativeSrc": "5200:8:1",
													"nodeType": "YulIdentifier",
													"src": "5200:8:1"
												}
											]
										}
									]
								},
								"name": "shift_left_dynamic",
								"nativeSrc": "5137:107:1",
								"nodeType": "YulFunctionDefinition",
								"parameters": [
									{
										"name": "bits",
										"nativeSrc": "5165:4:1",
										"nodeType": "YulTypedName",
										"src": "5165:4:1",
										"type": ""
									},
									{
										"name": "value",
										"nativeSrc": "5171:5:1",
										"nodeType": "YulTypedName",
										"src": "5171:5:1",
										"type": ""
									}
								],
								"returnVariables": [
									{
										"name": "newValue",
										"nativeSrc": "5181:8:1",
										"nodeType": "YulTypedName",
										"src": "5181:8:1",
										"type": ""
									}
								],
								"src": "5137:107:1"
							},
							{
								"body": {
									"nativeSrc": "5326:317:1",
									"nodeType": "YulBlock",
									"src": "5326:317:1",
									"statements": [
										{
											"nativeSrc": "5336:35:1",
											"nodeType": "YulVariableDeclaration",
											"src": "5336:35:1",
											"value": {
												"arguments": [
													{
														"name": "shiftBytes",
														"nativeSrc": "5357:10:1",
														"nodeType": "YulIdentifier",
														"src": "5357:10:1"
													},
													{
														"kind": "number",
														"nativeSrc": "5369:1:1",
														"nodeType": "YulLiteral",
														"src": "5369:1:1",
														"type": "",
														"value": "8"
													}
												],
												"functionName": {
													"name": "mul",
													"nativeSrc": "5353:3:1",
													"nodeType": "YulIdentifier",
													"src": "5353:3:1"
												},
												"nativeSrc": "5353:18:1",
												"nodeType": "YulFunctionCall",
												"src": "5353:18:1"
											},
											"variables": [
												{
													"name": "shiftBits",
													"nativeSrc": "5340:9:1",
													"nodeType": "YulTypedName",
													"src": "5340:9:1",
													"type": ""
												}
											]
										},
										{
											"nativeSrc": "5380:109:1",
											"nodeType": "YulVariableDeclaration",
											"src": "5380:109:1",
											"value": {
												"arguments": [
													{
														"name": "shiftBits",
														"nativeSrc": "5411:9:1",
														"nodeType": "YulIdentifier",
														"src": "5411:9:1"
													},
													{
														"kind": "number",
														"nativeSrc": "5422:66:1",
														"nodeType": "YulLiteral",
														"src": "5422:66:1",
														"type": "",
														"value": "0xffffffffffffffffffffffffffffffffffffffffffffffffffffffffffffffff"
													}
												],
												"functionName": {
													"name": "shift_left_dynamic",
													"nativeSrc": "5392:18:1",
													"nodeType": "YulIdentifier",
													"src": "5392:18:1"
												},
												"nativeSrc": "5392:97:1",
												"nodeType": "YulFunctionCall",
												"src": "5392:97:1"
											},
											"variables": [
												{
													"name": "mask",
													"nativeSrc": "5384:4:1",
													"nodeType": "YulTypedName",
													"src": "5384:4:1",
													"type": ""
												}
											]
										},
										{
											"nativeSrc": "5498:51:1",
											"nodeType": "YulAssignment",
											"src": "5498:51:1",
											"value": {
												"arguments": [
													{
														"name": "shiftBits",
														"nativeSrc": "5529:9:1",
														"nodeType": "YulIdentifier",
														"src": "5529:9:1"
													},
													{
														"name": "toInsert",
														"nativeSrc": "5540:8:1",
														"nodeType": "YulIdentifier",
														"src": "5540:8:1"
													}
												],
												"functionName": {
													"name": "shift_left_dynamic",
													"nativeSrc": "5510:18:1",
													"nodeType": "YulIdentifier",
													"src": "5510:18:1"
												},
												"nativeSrc": "5510:39:1",
												"nodeType": "YulFunctionCall",
												"src": "5510:39:1"
											},
											"variableNames": [
												{
													"name": "toInsert",
													"nativeSrc": "5498:8:1",
													"nodeType": "YulIdentifier",
													"src": "5498:8:1"
												}
											]
										},
										{
											"nativeSrc": "5558:30:1",
											"nodeType": "YulAssignment",
											"src": "5558:30:1",
											"value": {
												"arguments": [
													{
														"name": "value",
														"nativeSrc": "5571:5:1",
														"nodeType": "YulIdentifier",
														"src": "5571:5:1"
													},
													{
														"arguments": [
															{
																"name": "mask",
																"nativeSrc": "5582:4:1",
																"nodeType": "YulIdentifier",
																"src": "5582:4:1"
															}
														],
														"functionName": {
															"name": "not",
															"nativeSrc": "5578:3:1",
															"nodeType": "YulIdentifier",
															"src": "5578:3:1"
														},
														"nativeSrc": "5578:9:1",
														"nodeType": "YulFunctionCall",
														"src": "5578:9:1"
													}
												],
												"functionName": {
													"name": "and",
													"nativeSrc": "5567:3:1",
													"nodeType": "YulIdentifier",
													"src": "5567:3:1"
												},
												"nativeSrc": "5567:21:1",
												"nodeType": "YulFunctionCall",
												"src": "5567:21:1"
											},
											"variableNames": [
												{
													"name": "value",
													"nativeSrc": "5558:5:1",
													"nodeType": "YulIdentifier",
													"src": "5558:5:1"
												}
											]
										},
										{
											"nativeSrc": "5597:40:1",
											"nodeType": "YulAssignment",
											"src": "5597:40:1",
											"value": {
												"arguments": [
													{
														"name": "value",
														"nativeSrc": "5610:5:1",
														"nodeType": "YulIdentifier",
														"src": "5610:5:1"
													},
													{
														"arguments": [
															{
																"name": "toInsert",
																"nativeSrc": "5621:8:1",
																"nodeType": "YulIdentifier",
																"src": "5621:8:1"
															},
															{
																"name": "mask",
																"nativeSrc": "5631:4:1",
																"nodeType": "YulIdentifier",
																"src": "5631:4:1"
															}
														],
														"functionName": {
															"name": "and",
															"nativeSrc": "5617:3:1",
															"nodeType": "YulIdentifier",
															"src": "5617:3:1"
														},
														"nativeSrc": "5617:19:1",
														"nodeType": "YulFunctionCall",
														"src": "5617:19:1"
													}
												],
												"functionName": {
													"name": "or",
													"nativeSrc": "5607:2:1",
													"nodeType": "YulIdentifier",
													"src": "5607:2:1"
												},
												"nativeSrc": "5607:30:1",
												"nodeType": "YulFunctionCall",
												"src": "5607:30:1"
											},
											"variableNames": [
												{
													"name": "result",
													"nativeSrc": "5597:6:1",
													"nodeType": "YulIdentifier",
													"src": "5597:6:1"
												}
											]
										}
									]
								},
								"name": "update_byte_slice_dynamic32",
								"nativeSrc": "5250:393:1",
								"nodeType": "YulFunctionDefinition",
								"parameters": [
									{
										"name": "value",
										"nativeSrc": "5287:5:1",
										"nodeType": "YulTypedName",
										"src": "5287:5:1",
										"type": ""
									},
									{
										"name": "shiftBytes",
										"nativeSrc": "5294:10:1",
										"nodeType": "YulTypedName",
										"src": "5294:10:1",
										"type": ""
									},
									{
										"name": "toInsert",
										"nativeSrc": "5306:8:1",
										"nodeType": "YulTypedName",
										"src": "5306:8:1",
										"type": ""
									}
								],
								"returnVariables": [
									{
										"name": "result",
										"nativeSrc": "5319:6:1",
										"nodeType": "YulTypedName",
										"src": "5319:6:1",
										"type": ""
									}
								],
								"src": "5250:393:1"
							},
							{
								"body": {
									"nativeSrc": "5694:32:1",
									"nodeType": "YulBlock",
									"src": "5694:32:1",
									"statements": [
										{
											"nativeSrc": "5704:16:1",
											"nodeType": "YulAssignment",
											"src": "5704:16:1",
											"value": {
												"name": "value",
												"nativeSrc": "5715:5:1",
												"nodeType": "YulIdentifier",
												"src": "5715:5:1"
											},
											"variableNames": [
												{
													"name": "cleaned",
													"nativeSrc": "5704:7:1",
													"nodeType": "YulIdentifier",
													"src": "5704:7:1"
												}
											]
										}
									]
								},
								"name": "cleanup_t_uint256",
								"nativeSrc": "5649:77:1",
								"nodeType": "YulFunctionDefinition",
								"parameters": [
									{
										"name": "value",
										"nativeSrc": "5676:5:1",
										"nodeType": "YulTypedName",
										"src": "5676:5:1",
										"type": ""
									}
								],
								"returnVariables": [
									{
										"name": "cleaned",
										"nativeSrc": "5686:7:1",
										"nodeType": "YulTypedName",
										"src": "5686:7:1",
										"type": ""
									}
								],
								"src": "5649:77:1"
							},
							{
								"body": {
									"nativeSrc": "5764:28:1",
									"nodeType": "YulBlock",
									"src": "5764:28:1",
									"statements": [
										{
											"nativeSrc": "5774:12:1",
											"nodeType": "YulAssignment",
											"src": "5774:12:1",
											"value": {
												"name": "value",
												"nativeSrc": "5781:5:1",
												"nodeType": "YulIdentifier",
												"src": "5781:5:1"
											},
											"variableNames": [
												{
													"name": "ret",
													"nativeSrc": "5774:3:1",
													"nodeType": "YulIdentifier",
													"src": "5774:3:1"
												}
											]
										}
									]
								},
								"name": "identity",
								"nativeSrc": "5732:60:1",
								"nodeType": "YulFunctionDefinition",
								"parameters": [
									{
										"name": "value",
										"nativeSrc": "5750:5:1",
										"nodeType": "YulTypedName",
										"src": "5750:5:1",
										"type": ""
									}
								],
								"returnVariables": [
									{
										"name": "ret",
										"nativeSrc": "5760:3:1",
										"nodeType": "YulTypedName",
										"src": "5760:3:1",
										"type": ""
									}
								],
								"src": "5732:60:1"
							},
							{
								"body": {
									"nativeSrc": "5858:82:1",
									"nodeType": "YulBlock",
									"src": "5858:82:1",
									"statements": [
										{
											"nativeSrc": "5868:66:1",
											"nodeType": "YulAssignment",
											"src": "5868:66:1",
											"value": {
												"arguments": [
													{
														"arguments": [
															{
																"arguments": [
																	{
																		"name": "value",
																		"nativeSrc": "5926:5:1",
																		"nodeType": "YulIdentifier",
																		"src": "5926:5:1"
																	}
																],
																"functionName": {
																	"name": "cleanup_t_uint256",
																	"nativeSrc": "5908:17:1",
																	"nodeType": "YulIdentifier",
																	"src": "5908:17:1"
																},
																"nativeSrc": "5908:24:1",
																"nodeType": "YulFunctionCall",
																"src": "5908:24:1"
															}
														],
														"functionName": {
															"name": "identity",
															"nativeSrc": "5899:8:1",
															"nodeType": "YulIdentifier",
															"src": "5899:8:1"
														},
														"nativeSrc": "5899:34:1",
														"nodeType": "YulFunctionCall",
														"src": "5899:34:1"
													}
												],
												"functionName": {
													"name": "cleanup_t_uint256",
													"nativeSrc": "5881:17:1",
													"nodeType": "YulIdentifier",
													"src": "5881:17:1"
												},
												"nativeSrc": "5881:53:1",
												"nodeType": "YulFunctionCall",
												"src": "5881:53:1"
											},
											"variableNames": [
												{
													"name": "converted",
													"nativeSrc": "5868:9:1",
													"nodeType": "YulIdentifier",
													"src": "5868:9:1"
												}
											]
										}
									]
								},
								"name": "convert_t_uint256_to_t_uint256",
								"nativeSrc": "5798:142:1",
								"nodeType": "YulFunctionDefinition",
								"parameters": [
									{
										"name": "value",
										"nativeSrc": "5838:5:1",
										"nodeType": "YulTypedName",
										"src": "5838:5:1",
										"type": ""
									}
								],
								"returnVariables": [
									{
										"name": "converted",
										"nativeSrc": "5848:9:1",
										"nodeType": "YulTypedName",
										"src": "5848:9:1",
										"type": ""
									}
								],
								"src": "5798:142:1"
							},
							{
								"body": {
									"nativeSrc": "5993:28:1",
									"nodeType": "YulBlock",
									"src": "5993:28:1",
									"statements": [
										{
											"nativeSrc": "6003:12:1",
											"nodeType": "YulAssignment",
											"src": "6003:12:1",
											"value": {
												"name": "value",
												"nativeSrc": "6010:5:1",
												"nodeType": "YulIdentifier",
												"src": "6010:5:1"
											},
											"variableNames": [
												{
													"name": "ret",
													"nativeSrc": "6003:3:1",
													"nodeType": "YulIdentifier",
													"src": "6003:3:1"
												}
											]
										}
									]
								},
								"name": "prepare_store_t_uint256",
								"nativeSrc": "5946:75:1",
								"nodeType": "YulFunctionDefinition",
								"parameters": [
									{
										"name": "value",
										"nativeSrc": "5979:5:1",
										"nodeType": "YulTypedName",
										"src": "5979:5:1",
										"type": ""
									}
								],
								"returnVariables": [
									{
										"name": "ret",
										"nativeSrc": "5989:3:1",
										"nodeType": "YulTypedName",
										"src": "5989:3:1",
										"type": ""
									}
								],
								"src": "5946:75:1"
							},
							{
								"body": {
									"nativeSrc": "6103:193:1",
									"nodeType": "YulBlock",
									"src": "6103:193:1",
									"statements": [
										{
											"nativeSrc": "6113:63:1",
											"nodeType": "YulVariableDeclaration",
											"src": "6113:63:1",
											"value": {
												"arguments": [
													{
														"name": "value_0",
														"nativeSrc": "6168:7:1",
														"nodeType": "YulIdentifier",
														"src": "6168:7:1"
													}
												],
												"functionName": {
													"name": "convert_t_uint256_to_t_uint256",
													"nativeSrc": "6137:30:1",
													"nodeType": "YulIdentifier",
													"src": "6137:30:1"
												},
												"nativeSrc": "6137:39:1",
												"nodeType": "YulFunctionCall",
												"src": "6137:39:1"
											},
											"variables": [
												{
													"name": "convertedValue_0",
													"nativeSrc": "6117:16:1",
													"nodeType": "YulTypedName",
													"src": "6117:16:1",
													"type": ""
												}
											]
										},
										{
											"expression": {
												"arguments": [
													{
														"name": "slot",
														"nativeSrc": "6192:4:1",
														"nodeType": "YulIdentifier",
														"src": "6192:4:1"
													},
													{
														"arguments": [
															{
																"arguments": [
																	{
																		"name": "slot",
																		"nativeSrc": "6232:4:1",
																		"nodeType": "YulIdentifier",
																		"src": "6232:4:1"
																	}
																],
																"functionName": {
																	"name": "sload",
																	"nativeSrc": "6226:5:1",
																	"nodeType": "YulIdentifier",
																	"src": "6226:5:1"
																},
																"nativeSrc": "6226:11:1",
																"nodeType": "YulFunctionCall",
																"src": "6226:11:1"
															},
															{
																"name": "offset",
																"nativeSrc": "6239:6:1",
																"nodeType": "YulIdentifier",
																"src": "6239:6:1"
															},
															{
																"arguments": [
																	{
																		"name": "convertedValue_0",
																		"nativeSrc": "6271:16:1",
																		"nodeType": "YulIdentifier",
																		"src": "6271:16:1"
																	}
																],
																"functionName": {
																	"name": "prepare_store_t_uint256",
																	"nativeSrc": "6247:23:1",
																	"nodeType": "YulIdentifier",
																	"src": "6247:23:1"
																},
																"nativeSrc": "6247:41:1",
																"nodeType": "YulFunctionCall",
																"src": "6247:41:1"
															}
														],
														"functionName": {
															"name": "update_byte_slice_dynamic32",
															"nativeSrc": "6198:27:1",
															"nodeType": "YulIdentifier",
															"src": "6198:27:1"
														},
														"nativeSrc": "6198:91:1",
														"nodeType": "YulFunctionCall",
														"src": "6198:91:1"
													}
												],
												"functionName": {
													"name": "sstore",
													"nativeSrc": "6185:6:1",
													"nodeType": "YulIdentifier",
													"src": "6185:6:1"
												},
												"nativeSrc": "6185:105:1",
												"nodeType": "YulFunctionCall",
												"src": "6185:105:1"
											},
											"nativeSrc": "6185:105:1",
											"nodeType": "YulExpressionStatement",
											"src": "6185:105:1"
										}
									]
								},
								"name": "update_storage_value_t_uint256_to_t_uint256",
								"nativeSrc": "6027:269:1",
								"nodeType": "YulFunctionDefinition",
								"parameters": [
									{
										"name": "slot",
										"nativeSrc": "6080:4:1",
										"nodeType": "YulTypedName",
										"src": "6080:4:1",
										"type": ""
									},
									{
										"name": "offset",
										"nativeSrc": "6086:6:1",
										"nodeType": "YulTypedName",
										"src": "6086:6:1",
										"type": ""
									},
									{
										"name": "value_0",
										"nativeSrc": "6094:7:1",
										"nodeType": "YulTypedName",
										"src": "6094:7:1",
										"type": ""
									}
								],
								"src": "6027:269:1"
							},
							{
								"body": {
									"nativeSrc": "6351:24:1",
									"nodeType": "YulBlock",
									"src": "6351:24:1",
									"statements": [
										{
											"nativeSrc": "6361:8:1",
											"nodeType": "YulAssignment",
											"src": "6361:8:1",
											"value": {
												"kind": "number",
												"nativeSrc": "6368:1:1",
												"nodeType": "YulLiteral",
												"src": "6368:1:1",
												"type": "",
												"value": "0"
											},
											"variableNames": [
												{
													"name": "ret",
													"nativeSrc": "6361:3:1",
													"nodeType": "YulIdentifier",
													"src": "6361:3:1"
												}
											]
										}
									]
								},
								"name": "zero_value_for_split_t_uint256",
								"nativeSrc": "6302:73:1",
								"nodeType": "YulFunctionDefinition",
								"returnVariables": [
									{
										"name": "ret",
										"nativeSrc": "6347:3:1",
										"nodeType": "YulTypedName",
										"src": "6347:3:1",
										"type": ""
									}
								],
								"src": "6302:73:1"
							},
							{
								"body": {
									"nativeSrc": "6434:136:1",
									"nodeType": "YulBlock",
									"src": "6434:136:1",
									"statements": [
										{
											"nativeSrc": "6444:46:1",
											"nodeType": "YulVariableDeclaration",
											"src": "6444:46:1",
											"value": {
												"arguments": [],
												"functionName": {
													"name": "zero_value_for_split_t_uint256",
													"nativeSrc": "6458:30:1",
													"nodeType": "YulIdentifier",
													"src": "6458:30:1"
												},
												"nativeSrc": "6458:32:1",
												"nodeType": "YulFunctionCall",
												"src": "6458:32:1"
											},
											"variables": [
												{
													"name": "zero_0",
													"nativeSrc": "6448:6:1",
													"nodeType": "YulTypedName",
													"src": "6448:6:1",
													"type": ""
												}
											]
										},
										{
											"expression": {
												"arguments": [
													{
														"name": "slot",
														"nativeSrc": "6543:4:1",
														"nodeType": "YulIdentifier",
														"src": "6543:4:1"
													},
													{
														"name": "offset",
														"nativeSrc": "6549:6:1",
														"nodeType": "YulIdentifier",
														"src": "6549:6:1"
													},
													{
														"name": "zero_0",
														"nativeSrc": "6557:6:1",
														"nodeType": "YulIdentifier",
														"src": "6557:6:1"
													}
												],
												"functionName": {
													"name": "update_storage_value_t_uint256_to_t_uint256",
													"nativeSrc": "6499:43:1",
													"nodeType": "YulIdentifier",
													"src": "6499:43:1"
												},
												"nativeSrc": "6499:65:1",
												"nodeType": "YulFunctionCall",
												"src": "6499:65:1"
											},
											"nativeSrc": "6499:65:1",
											"nodeType": "YulExpressionStatement",
											"src": "6499:65:1"
										}
									]
								},
								"name": "storage_set_to_zero_t_uint256",
								"nativeSrc": "6381:189:1",
								"nodeType": "YulFunctionDefinition",
								"parameters": [
									{
										"name": "slot",
										"nativeSrc": "6420:4:1",
										"nodeType": "YulTypedName",
										"src": "6420:4:1",
										"type": ""
									},
									{
										"name": "offset",
										"nativeSrc": "6426:6:1",
										"nodeType": "YulTypedName",
										"src": "6426:6:1",
										"type": ""
									}
								],
								"src": "6381:189:1"
							},
							{
								"body": {
									"nativeSrc": "6626:136:1",
									"nodeType": "YulBlock",
									"src": "6626:136:1",
									"statements": [
										{
											"body": {
												"nativeSrc": "6693:63:1",
												"nodeType": "YulBlock",
												"src": "6693:63:1",
												"statements": [
													{
														"expression": {
															"arguments": [
																{
																	"name": "start",
																	"nativeSrc": "6737:5:1",
																	"nodeType": "YulIdentifier",
																	"src": "6737:5:1"
																},
																{
																	"kind": "number",
																	"nativeSrc": "6744:1:1",
																	"nodeType": "YulLiteral",
																	"src": "6744:1:1",
																	"type": "",
																	"value": "0"
																}
															],
															"functionName": {
																"name": "storage_set_to_zero_t_uint256",
																"nativeSrc": "6707:29:1",
																"nodeType": "YulIdentifier",
																"src": "6707:29:1"
															},
															"nativeSrc": "6707:39:1",
															"nodeType": "YulFunctionCall",
															"src": "6707:39:1"
														},
														"nativeSrc": "6707:39:1",
														"nodeType": "YulExpressionStatement",
														"src": "6707:39:1"
													}
												]
											},
											"condition": {
												"arguments": [
													{
														"name": "start",
														"nativeSrc": "6646:5:1",
														"nodeType": "YulIdentifier",
														"src": "6646:5:1"
													},
													{
														"name": "end",
														"nativeSrc": "6653:3:1",
														"nodeType": "YulIdentifier",
														"src": "6653:3:1"
													}
												],
												"functionName": {
													"name": "lt",
													"nativeSrc": "6643:2:1",
													"nodeType": "YulIdentifier",
													"src": "6643:2:1"
												},
												"nativeSrc": "6643:14:1",
												"nodeType": "YulFunctionCall",
												"src": "6643:14:1"
											},
											"nativeSrc": "6636:120:1",
											"nodeType": "YulForLoop",
											"post": {
												"nativeSrc": "6658:26:1",
												"nodeType": "YulBlock",
												"src": "6658:26:1",
												"statements": [
													{
														"nativeSrc": "6660:22:1",
														"nodeType": "YulAssignment",
														"src": "6660:22:1",
														"value": {
															"arguments": [
																{
																	"name": "start",
																	"nativeSrc": "6673:5:1",
																	"nodeType": "YulIdentifier",
																	"src": "6673:5:1"
																},
																{
																	"kind": "number",
																	"nativeSrc": "6680:1:1",
																	"nodeType": "YulLiteral",
																	"src": "6680:1:1",
																	"type": "",
																	"value": "1"
																}
															],
															"functionName": {
																"name": "add",
																"nativeSrc": "6669:3:1",
																"nodeType": "YulIdentifier",
																"src": "6669:3:1"
															},
															"nativeSrc": "6669:13:1",
															"nodeType": "YulFunctionCall",
															"src": "6669:13:1"
														},
														"variableNames": [
															{
																"name": "start",
																"nativeSrc": "6660:5:1",
																"nodeType": "YulIdentifier",
																"src": "6660:5:1"
															}
														]
													}
												]
											},
											"pre": {
												"nativeSrc": "6640:2:1",
												"nodeType": "YulBlock",
												"src": "6640:2:1",
												"statements": []
											},
											"src": "6636:120:1"
										}
									]
								},
								"name": "clear_storage_range_t_bytes1",
								"nativeSrc": "6576:186:1",
								"nodeType": "YulFunctionDefinition",
								"parameters": [
									{
										"name": "start",
										"nativeSrc": "6614:5:1",
										"nodeType": "YulTypedName",
										"src": "6614:5:1",
										"type": ""
									},
									{
										"name": "end",
										"nativeSrc": "6621:3:1",
										"nodeType": "YulTypedName",
										"src": "6621:3:1",
										"type": ""
									}
								],
								"src": "6576:186:1"
							},
							{
								"body": {
									"nativeSrc": "6847:464:1",
									"nodeType": "YulBlock",
									"src": "6847:464:1",
									"statements": [
										{
											"body": {
												"nativeSrc": "6873:431:1",
												"nodeType": "YulBlock",
												"src": "6873:431:1",
												"statements": [
													{
														"nativeSrc": "6887:54:1",
														"nodeType": "YulVariableDeclaration",
														"src": "6887:54:1",
														"value": {
															"arguments": [
																{
																	"name": "array",
																	"nativeSrc": "6935:5:1",
																	"nodeType": "YulIdentifier",
																	"src": "6935:5:1"
																}
															],
															"functionName": {
																"name": "array_dataslot_t_string_storage",
																"nativeSrc": "6903:31:1",
																"nodeType": "YulIdentifier",
																"src": "6903:31:1"
															},
															"nativeSrc": "6903:38:1",
															"nodeType": "YulFunctionCall",
															"src": "6903:38:1"
														},
														"variables": [
															{
																"name": "dataArea",
																"nativeSrc": "6891:8:1",
																"nodeType": "YulTypedName",
																"src": "6891:8:1",
																"type": ""
															}
														]
													},
													{
														"nativeSrc": "6954:63:1",
														"nodeType": "YulVariableDeclaration",
														"src": "6954:63:1",
														"value": {
															"arguments": [
																{
																	"name": "dataArea",
																	"nativeSrc": "6977:8:1",
																	"nodeType": "YulIdentifier",
																	"src": "6977:8:1"
																},
																{
																	"arguments": [
																		{
																			"name": "startIndex",
																			"nativeSrc": "7005:10:1",
																			"nodeType": "YulIdentifier",
																			"src": "7005:10:1"
																		}
																	],
																	"functionName": {
																		"name": "divide_by_32_ceil",
																		"nativeSrc": "6987:17:1",
																		"nodeType": "YulIdentifier",
																		"src": "6987:17:1"
																	},
																	"nativeSrc": "6987:29:1",
																	"nodeType": "YulFunctionCall",
																	"src": "6987:29:1"
																}
															],
															"functionName": {
																"name": "add",
																"nativeSrc": "6973:3:1",
																"nodeType": "YulIdentifier",
																"src": "6973:3:1"
															},
															"nativeSrc": "6973:44:1",
															"nodeType": "YulFunctionCall",
															"src": "6973:44:1"
														},
														"variables": [
															{
																"name": "deleteStart",
																"nativeSrc": "6958:11:1",
																"nodeType": "YulTypedName",
																"src": "6958:11:1",
																"type": ""
															}
														]
													},
													{
														"body": {
															"nativeSrc": "7174:27:1",
															"nodeType": "YulBlock",
															"src": "7174:27:1",
															"statements": [
																{
																	"nativeSrc": "7176:23:1",
																	"nodeType": "YulAssignment",
																	"src": "7176:23:1",
																	"value": {
																		"name": "dataArea",
																		"nativeSrc": "7191:8:1",
																		"nodeType": "YulIdentifier",
																		"src": "7191:8:1"
																	},
																	"variableNames": [
																		{
																			"name": "deleteStart",
																			"nativeSrc": "7176:11:1",
																			"nodeType": "YulIdentifier",
																			"src": "7176:11:1"
																		}
																	]
																}
															]
														},
														"condition": {
															"arguments": [
																{
																	"name": "startIndex",
																	"nativeSrc": "7158:10:1",
																	"nodeType": "YulIdentifier",
																	"src": "7158:10:1"
																},
																{
																	"kind": "number",
																	"nativeSrc": "7170:2:1",
																	"nodeType": "YulLiteral",
																	"src": "7170:2:1",
																	"type": "",
																	"value": "32"
																}
															],
															"functionName": {
																"name": "lt",
																"nativeSrc": "7155:2:1",
																"nodeType": "YulIdentifier",
																"src": "7155:2:1"
															},
															"nativeSrc": "7155:18:1",
															"nodeType": "YulFunctionCall",
															"src": "7155:18:1"
														},
														"nativeSrc": "7152:49:1",
														"nodeType": "YulIf",
														"src": "7152:49:1"
													},
													{
														"expression": {
															"arguments": [
																{
																	"name": "deleteStart",
																	"nativeSrc": "7243:11:1",
																	"nodeType": "YulIdentifier",
																	"src": "7243:11:1"
																},
																{
																	"arguments": [
																		{
																			"name": "dataArea",
																			"nativeSrc": "7260:8:1",
																			"nodeType": "YulIdentifier",
																			"src": "7260:8:1"
																		},
																		{
																			"arguments": [
																				{
																					"name": "len",
																					"nativeSrc": "7288:3:1",
																					"nodeType": "YulIdentifier",
																					"src": "7288:3:1"
																				}
																			],
																			"functionName": {
																				"name": "divide_by_32_ceil",
																				"nativeSrc": "7270:17:1",
																				"nodeType": "YulIdentifier",
																				"src": "7270:17:1"
																			},
																			"nativeSrc": "7270:22:1",
																			"nodeType": "YulFunctionCall",
																			"src": "7270:22:1"
																		}
																	],
																	"functionName": {
																		"name": "add",
																		"nativeSrc": "7256:3:1",
																		"nodeType": "YulIdentifier",
																		"src": "7256:3:1"
																	},
																	"nativeSrc": "7256:37:1",
																	"nodeType": "YulFunctionCall",
																	"src": "7256:37:1"
																}
															],
															"functionName": {
																"name": "clear_storage_range_t_bytes1",
																"nativeSrc": "7214:28:1",
																"nodeType": "YulIdentifier",
																"src": "7214:28:1"
															},
															"nativeSrc": "7214:80:1",
															"nodeType": "YulFunctionCall",
															"src": "7214:80:1"
														},
														"nativeSrc": "7214:80:1",
														"nodeType": "YulExpressionStatement",
														"src": "7214:80:1"
													}
												]
											},
											"condition": {
												"arguments": [
													{
														"name": "len",
														"nativeSrc": "6864:3:1",
														"nodeType": "YulIdentifier",
														"src": "6864:3:1"
													},
													{
														"kind": "number",
														"nativeSrc": "6869:2:1",
														"nodeType": "YulLiteral",
														"src": "6869:2:1",
														"type": "",
														"value": "31"
													}
												],
												"functionName": {
													"name": "gt",
													"nativeSrc": "6861:2:1",
													"nodeType": "YulIdentifier",
													"src": "6861:2:1"
												},
												"nativeSrc": "6861:11:1",
												"nodeType": "YulFunctionCall",
												"src": "6861:11:1"
											},
											"nativeSrc": "6858:446:1",
											"nodeType": "YulIf",
											"src": "6858:446:1"
										}
									]
								},
								"name": "clean_up_bytearray_end_slots_t_string_storage",
								"nativeSrc": "6768:543:1",
								"nodeType": "YulFunctionDefinition",
								"parameters": [
									{
										"name": "array",
										"nativeSrc": "6823:5:1",
										"nodeType": "YulTypedName",
										"src": "6823:5:1",
										"type": ""
									},
									{
										"name": "len",
										"nativeSrc": "6830:3:1",
										"nodeType": "YulTypedName",
										"src": "6830:3:1",
										"type": ""
									},
									{
										"name": "startIndex",
										"nativeSrc": "6835:10:1",
										"nodeType": "YulTypedName",
										"src": "6835:10:1",
										"type": ""
									}
								],
								"src": "6768:543:1"
							},
							{
								"body": {
									"nativeSrc": "7380:54:1",
									"nodeType": "YulBlock",
									"src": "7380:54:1",
									"statements": [
										{
											"nativeSrc": "7390:37:1",
											"nodeType": "YulAssignment",
											"src": "7390:37:1",
											"value": {
												"arguments": [
													{
														"name": "bits",
														"nativeSrc": "7415:4:1",
														"nodeType": "YulIdentifier",
														"src": "7415:4:1"
													},
													{
														"name": "value",
														"nativeSrc": "7421:5:1",
														"nodeType": "YulIdentifier",
														"src": "7421:5:1"
													}
												],
												"functionName": {
													"name": "shr",
													"nativeSrc": "7411:3:1",
													"nodeType": "YulIdentifier",
													"src": "7411:3:1"
												},
												"nativeSrc": "7411:16:1",
												"nodeType": "YulFunctionCall",
												"src": "7411:16:1"
											},
											"variableNames": [
												{
													"name": "newValue",
													"nativeSrc": "7390:8:1",
													"nodeType": "YulIdentifier",
													"src": "7390:8:1"
												}
											]
										}
									]
								},
								"name": "shift_right_unsigned_dynamic",
								"nativeSrc": "7317:117:1",
								"nodeType": "YulFunctionDefinition",
								"parameters": [
									{
										"name": "bits",
										"nativeSrc": "7355:4:1",
										"nodeType": "YulTypedName",
										"src": "7355:4:1",
										"type": ""
									},
									{
										"name": "value",
										"nativeSrc": "7361:5:1",
										"nodeType": "YulTypedName",
										"src": "7361:5:1",
										"type": ""
									}
								],
								"returnVariables": [
									{
										"name": "newValue",
										"nativeSrc": "7371:8:1",
										"nodeType": "YulTypedName",
										"src": "7371:8:1",
										"type": ""
									}
								],
								"src": "7317:117:1"
							},
							{
								"body": {
									"nativeSrc": "7491:118:1",
									"nodeType": "YulBlock",
									"src": "7491:118:1",
									"statements": [
										{
											"nativeSrc": "7501:68:1",
											"nodeType": "YulVariableDeclaration",
											"src": "7501:68:1",
											"value": {
												"arguments": [
													{
														"arguments": [
															{
																"arguments": [
																	{
																		"kind": "number",
																		"nativeSrc": "7550:1:1",
																		"nodeType": "YulLiteral",
																		"src": "7550:1:1",
																		"type": "",
																		"value": "8"
																	},
																	{
																		"name": "bytes",
																		"nativeSrc": "7553:5:1",
																		"nodeType": "YulIdentifier",
																		"src": "7553:5:1"
																	}
																],
																"functionName": {
																	"name": "mul",
																	"nativeSrc": "7546:3:1",
																	"nodeType": "YulIdentifier",
																	"src": "7546:3:1"
																},
																"nativeSrc": "7546:13:1",
																"nodeType": "YulFunctionCall",
																"src": "7546:13:1"
															},
															{
																"arguments": [
																	{
																		"kind": "number",
																		"nativeSrc": "7565:1:1",
																		"nodeType": "YulLiteral",
																		"src": "7565:1:1",
																		"type": "",
																		"value": "0"
																	}
																],
																"functionName": {
																	"name": "not",
																	"nativeSrc": "7561:3:1",
																	"nodeType": "YulIdentifier",
																	"src": "7561:3:1"
																},
																"nativeSrc": "7561:6:1",
																"nodeType": "YulFunctionCall",
																"src": "7561:6:1"
															}
														],
														"functionName": {
															"name": "shift_right_unsigned_dynamic",
															"nativeSrc": "7517:28:1",
															"nodeType": "YulIdentifier",
															"src": "7517:28:1"
														},
														"nativeSrc": "7517:51:1",
														"nodeType": "YulFunctionCall",
														"src": "7517:51:1"
													}
												],
												"functionName": {
													"name": "not",
													"nativeSrc": "7513:3:1",
													"nodeType": "YulIdentifier",
													"src": "7513:3:1"
												},
												"nativeSrc": "7513:56:1",
												"nodeType": "YulFunctionCall",
												"src": "7513:56:1"
											},
											"variables": [
												{
													"name": "mask",
													"nativeSrc": "7505:4:1",
													"nodeType": "YulTypedName",
													"src": "7505:4:1",
													"type": ""
												}
											]
										},
										{
											"nativeSrc": "7578:25:1",
											"nodeType": "YulAssignment",
											"src": "7578:25:1",
											"value": {
												"arguments": [
													{
														"name": "data",
														"nativeSrc": "7592:4:1",
														"nodeType": "YulIdentifier",
														"src": "7592:4:1"
													},
													{
														"name": "mask",
														"nativeSrc": "7598:4:1",
														"nodeType": "YulIdentifier",
														"src": "7598:4:1"
													}
												],
												"functionName": {
													"name": "and",
													"nativeSrc": "7588:3:1",
													"nodeType": "YulIdentifier",
													"src": "7588:3:1"
												},
												"nativeSrc": "7588:15:1",
												"nodeType": "YulFunctionCall",
												"src": "7588:15:1"
											},
											"variableNames": [
												{
													"name": "result",
													"nativeSrc": "7578:6:1",
													"nodeType": "YulIdentifier",
													"src": "7578:6:1"
												}
											]
										}
									]
								},
								"name": "mask_bytes_dynamic",
								"nativeSrc": "7440:169:1",
								"nodeType": "YulFunctionDefinition",
								"parameters": [
									{
										"name": "data",
										"nativeSrc": "7468:4:1",
										"nodeType": "YulTypedName",
										"src": "7468:4:1",
										"type": ""
									},
									{
										"name": "bytes",
										"nativeSrc": "7474:5:1",
										"nodeType": "YulTypedName",
										"src": "7474:5:1",
										"type": ""
									}
								],
								"returnVariables": [
									{
										"name": "result",
										"nativeSrc": "7484:6:1",
										"nodeType": "YulTypedName",
										"src": "7484:6:1",
										"type": ""
									}
								],
								"src": "7440:169:1"
							},
							{
								"body": {
									"nativeSrc": "7695:214:1",
									"nodeType": "YulBlock",
									"src": "7695:214:1",
									"statements": [
										{
											"nativeSrc": "7828:37:1",
											"nodeType": "YulAssignment",
											"src": "7828:37:1",
											"value": {
												"arguments": [
													{
														"name": "data",
														"nativeSrc": "7855:4:1",
														"nodeType": "YulIdentifier",
														"src": "7855:4:1"
													},
													{
														"name": "len",
														"nativeSrc": "7861:3:1",
														"nodeType": "YulIdentifier",
														"src": "7861:3:1"
													}
												],
												"functionName": {
													"name": "mask_bytes_dynamic",
													"nativeSrc": "7836:18:1",
													"nodeType": "YulIdentifier",
													"src": "7836:18:1"
												},
												"nativeSrc": "7836:29:1",
												"nodeType": "YulFunctionCall",
												"src": "7836:29:1"
											},
											"variableNames": [
												{
													"name": "data",
													"nativeSrc": "7828:4:1",
													"nodeType": "YulIdentifier",
													"src": "7828:4:1"
												}
											]
										},
										{
											"nativeSrc": "7874:29:1",
											"nodeType": "YulAssignment",
											"src": "7874:29:1",
											"value": {
												"arguments": [
													{
														"name": "data",
														"nativeSrc": "7885:4:1",
														"nodeType": "YulIdentifier",
														"src": "7885:4:1"
													},
													{
														"arguments": [
															{
																"kind": "number",
																"nativeSrc": "7895:1:1",
																"nodeType": "YulLiteral",
																"src": "7895:1:1",
																"type": "",
																"value": "2"
															},
															{
																"name": "len",
																"nativeSrc": "7898:3:1",
																"nodeType": "YulIdentifier",
																"src": "7898:3:1"
															}
														],
														"functionName": {
															"name": "mul",
															"nativeSrc": "7891:3:1",
															"nodeType": "YulIdentifier",
															"src": "7891:3:1"
														},
														"nativeSrc": "7891:11:1",
														"nodeType": "YulFunctionCall",
														"src": "7891:11:1"
													}
												],
												"functionName": {
													"name": "or",
													"nativeSrc": "7882:2:1",
													"nodeType": "YulIdentifier",
													"src": "7882:2:1"
												},
												"nativeSrc": "7882:21:1",
												"nodeType": "YulFunctionCall",
												"src": "7882:21:1"
											},
											"variableNames": [
												{
													"name": "used",
													"nativeSrc": "7874:4:1",
													"nodeType": "YulIdentifier",
													"src": "7874:4:1"
												}
											]
										}
									]
								},
								"name": "extract_used_part_and_set_length_of_short_byte_array",
								"nativeSrc": "7614:295:1",
								"nodeType": "YulFunctionDefinition",
								"parameters": [
									{
										"name": "data",
										"nativeSrc": "7676:4:1",
										"nodeType": "YulTypedName",
										"src": "7676:4:1",
										"type": ""
									},
									{
										"name": "len",
										"nativeSrc": "7682:3:1",
										"nodeType": "YulTypedName",
										"src": "7682:3:1",
										"type": ""
									}
								],
								"returnVariables": [
									{
										"name": "used",
										"nativeSrc": "7690:4:1",
										"nodeType": "YulTypedName",
										"src": "7690:4:1",
										"type": ""
									}
								],
								"src": "7614:295:1"
							},
							{
								"body": {
									"nativeSrc": "8006:1303:1",
									"nodeType": "YulBlock",
									"src": "8006:1303:1",
									"statements": [
										{
											"nativeSrc": "8017:51:1",
											"nodeType": "YulVariableDeclaration",
											"src": "8017:51:1",
											"value": {
												"arguments": [
													{
														"name": "src",
														"nativeSrc": "8064:3:1",
														"nodeType": "YulIdentifier",
														"src": "8064:3:1"
													}
												],
												"functionName": {
													"name": "array_length_t_string_memory_ptr",
													"nativeSrc": "8031:32:1",
													"nodeType": "YulIdentifier",
													"src": "8031:32:1"
												},
												"nativeSrc": "8031:37:1",
												"nodeType": "YulFunctionCall",
												"src": "8031:37:1"
											},
											"variables": [
												{
													"name": "newLen",
													"nativeSrc": "8021:6:1",
													"nodeType": "YulTypedName",
													"src": "8021:6:1",
													"type": ""
												}
											]
										},
										{
											"body": {
												"nativeSrc": "8153:22:1",
												"nodeType": "YulBlock",
												"src": "8153:22:1",
												"statements": [
													{
														"expression": {
															"arguments": [],
															"functionName": {
																"name": "panic_error_0x41",
																"nativeSrc": "8155:16:1",
																"nodeType": "YulIdentifier",
																"src": "8155:16:1"
															},
															"nativeSrc": "8155:18:1",
															"nodeType": "YulFunctionCall",
															"src": "8155:18:1"
														},
														"nativeSrc": "8155:18:1",
														"nodeType": "YulExpressionStatement",
														"src": "8155:18:1"
													}
												]
											},
											"condition": {
												"arguments": [
													{
														"name": "newLen",
														"nativeSrc": "8125:6:1",
														"nodeType": "YulIdentifier",
														"src": "8125:6:1"
													},
													{
														"kind": "number",
														"nativeSrc": "8133:18:1",
														"nodeType": "YulLiteral",
														"src": "8133:18:1",
														"type": "",
														"value": "0xffffffffffffffff"
													}
												],
												"functionName": {
													"name": "gt",
													"nativeSrc": "8122:2:1",
													"nodeType": "YulIdentifier",
													"src": "8122:2:1"
												},
												"nativeSrc": "8122:30:1",
												"nodeType": "YulFunctionCall",
												"src": "8122:30:1"
											},
											"nativeSrc": "8119:56:1",
											"nodeType": "YulIf",
											"src": "8119:56:1"
										},
										{
											"nativeSrc": "8185:52:1",
											"nodeType": "YulVariableDeclaration",
											"src": "8185:52:1",
											"value": {
												"arguments": [
													{
														"arguments": [
															{
																"name": "slot",
																"nativeSrc": "8231:4:1",
																"nodeType": "YulIdentifier",
																"src": "8231:4:1"
															}
														],
														"functionName": {
															"name": "sload",
															"nativeSrc": "8225:5:1",
															"nodeType": "YulIdentifier",
															"src": "8225:5:1"
														},
														"nativeSrc": "8225:11:1",
														"nodeType": "YulFunctionCall",
														"src": "8225:11:1"
													}
												],
												"functionName": {
													"name": "extract_byte_array_length",
													"nativeSrc": "8199:25:1",
													"nodeType": "YulIdentifier",
													"src": "8199:25:1"
												},
												"nativeSrc": "8199:38:1",
												"nodeType": "YulFunctionCall",
												"src": "8199:38:1"
											},
											"variables": [
												{
													"name": "oldLen",
													"nativeSrc": "8189:6:1",
													"nodeType": "YulTypedName",
													"src": "8189:6:1",
													"type": ""
												}
											]
										},
										{
											"expression": {
												"arguments": [
													{
														"name": "slot",
														"nativeSrc": "8330:4:1",
														"nodeType": "YulIdentifier",
														"src": "8330:4:1"
													},
													{
														"name": "oldLen",
														"nativeSrc": "8336:6:1",
														"nodeType": "YulIdentifier",
														"src": "8336:6:1"
													},
													{
														"name": "newLen",
														"nativeSrc": "8344:6:1",
														"nodeType": "YulIdentifier",
														"src": "8344:6:1"
													}
												],
												"functionName": {
													"name": "clean_up_bytearray_end_slots_t_string_storage",
													"nativeSrc": "8284:45:1",
													"nodeType": "YulIdentifier",
													"src": "8284:45:1"
												},
												"nativeSrc": "8284:67:1",
												"nodeType": "YulFunctionCall",
												"src": "8284:67:1"
											},
											"nativeSrc": "8284:67:1",
											"nodeType": "YulExpressionStatement",
											"src": "8284:67:1"
										},
										{
											"nativeSrc": "8361:18:1",
											"nodeType": "YulVariableDeclaration",
											"src": "8361:18:1",
											"value": {
												"kind": "number",
												"nativeSrc": "8378:1:1",
												"nodeType": "YulLiteral",
												"src": "8378:1:1",
												"type": "",
												"value": "0"
											},
											"variables": [
												{
													"name": "srcOffset",
													"nativeSrc": "8365:9:1",
													"nodeType": "YulTypedName",
													"src": "8365:9:1",
													"type": ""
												}
											]
										},
										{
											"nativeSrc": "8389:17:1",
											"nodeType": "YulAssignment",
											"src": "8389:17:1",
											"value": {
												"kind": "number",
												"nativeSrc": "8402:4:1",
												"nodeType": "YulLiteral",
												"src": "8402:4:1",
												"type": "",
												"value": "0x20"
											},
											"variableNames": [
												{
													"name": "srcOffset",
													"nativeSrc": "8389:9:1",
													"nodeType": "YulIdentifier",
													"src": "8389:9:1"
												}
											]
										},
										{
											"cases": [
												{
													"body": {
														"nativeSrc": "8453:611:1",
														"nodeType": "YulBlock",
														"src": "8453:611:1",
														"statements": [
															{
																"nativeSrc": "8467:37:1",
																"nodeType": "YulVariableDeclaration",
																"src": "8467:37:1",
																"value": {
																	"arguments": [
																		{
																			"name": "newLen",
																			"nativeSrc": "8486:6:1",
																			"nodeType": "YulIdentifier",
																			"src": "8486:6:1"
																		},
																		{
																			"arguments": [
																				{
																					"kind": "number",
																					"nativeSrc": "8498:4:1",
																					"nodeType": "YulLiteral",
																					"src": "8498:4:1",
																					"type": "",
																					"value": "0x1f"
																				}
																			],
																			"functionName": {
																				"name": "not",
																				"nativeSrc": "8494:3:1",
																				"nodeType": "YulIdentifier",
																				"src": "8494:3:1"
																			},
																			"nativeSrc": "8494:9:1",
																			"nodeType": "YulFunctionCall",
																			"src": "8494:9:1"
																		}
																	],
																	"functionName": {
																		"name": "and",
																		"nativeSrc": "8482:3:1",
																		"nodeType": "YulIdentifier",
																		"src": "8482:3:1"
																	},
																	"nativeSrc": "8482:22:1",
																	"nodeType": "YulFunctionCall",
																	"src": "8482:22:1"
																},
																"variables": [
																	{
																		"name": "loopEnd",
																		"nativeSrc": "8471:7:1",
																		"nodeType": "YulTypedName",
																		"src": "8471:7:1",
																		"type": ""
																	}
																]
															},
															{
																"nativeSrc": "8518:51:1",
																"nodeType": "YulVariableDeclaration",
																"src": "8518:51:1",
																"value": {
																	"arguments": [
																		{
																			"name": "slot",
																			"nativeSrc": "8564:4:1",
																			"nodeType": "YulIdentifier",
																			"src": "8564:4:1"
																		}
																	],
																	"functionName": {
																		"name": "array_dataslot_t_string_storage",
																		"nativeSrc": "8532:31:1",
																		"nodeType": "YulIdentifier",
																		"src": "8532:31:1"
																	},
																	"nativeSrc": "8532:37:1",
																	"nodeType": "YulFunctionCall",
																	"src": "8532:37:1"
																},
																"variables": [
																	{
																		"name": "dstPtr",
																		"nativeSrc": "8522:6:1",
																		"nodeType": "YulTypedName",
																		"src": "8522:6:1",
																		"type": ""
																	}
																]
															},
															{
																"nativeSrc": "8582:10:1",
																"nodeType": "YulVariableDeclaration",
																"src": "8582:10:1",
																"value": {
																	"kind": "number",
																	"nativeSrc": "8591:1:1",
																	"nodeType": "YulLiteral",
																	"src": "8591:1:1",
																	"type": "",
																	"value": "0"
																},
																"variables": [
																	{
																		"name": "i",
																		"nativeSrc": "8586:1:1",
																		"nodeType": "YulTypedName",
																		"src": "8586:1:1",
																		"type": ""
																	}
																]
															},
															{
																"body": {
																	"nativeSrc": "8650:163:1",
																	"nodeType": "YulBlock",
																	"src": "8650:163:1",
																	"statements": [
																		{
																			"expression": {
																				"arguments": [
																					{
																						"name": "dstPtr",
																						"nativeSrc": "8675:6:1",
																						"nodeType": "YulIdentifier",
																						"src": "8675:6:1"
																					},
																					{
																						"arguments": [
																							{
																								"arguments": [
																									{
																										"name": "src",
																										"nativeSrc": "8693:3:1",
																										"nodeType": "YulIdentifier",
																										"src": "8693:3:1"
																									},
																									{
																										"name": "srcOffset",
																										"nativeSrc": "8698:9:1",
																										"nodeType": "YulIdentifier",
																										"src": "8698:9:1"
																									}
																								],
																								"functionName": {
																									"name": "add",
																									"nativeSrc": "8689:3:1",
																									"nodeType": "YulIdentifier",
																									"src": "8689:3:1"
																								},
																								"nativeSrc": "8689:19:1",
																								"nodeType": "YulFunctionCall",
																								"src": "8689:19:1"
																							}
																						],
																						"functionName": {
																							"name": "mload",
																							"nativeSrc": "8683:5:1",
																							"nodeType": "YulIdentifier",
																							"src": "8683:5:1"
																						},
																						"nativeSrc": "8683:26:1",
																						"nodeType": "YulFunctionCall",
																						"src": "8683:26:1"
																					}
																				],
																				"functionName": {
																					"name": "sstore",
																					"nativeSrc": "8668:6:1",
																					"nodeType": "YulIdentifier",
																					"src": "8668:6:1"
																				},
																				"nativeSrc": "8668:42:1",
																				"nodeType": "YulFunctionCall",
																				"src": "8668:42:1"
																			},
																			"nativeSrc": "8668:42:1",
																			"nodeType": "YulExpressionStatement",
																			"src": "8668:42:1"
																		},
																		{
																			"nativeSrc": "8727:24:1",
																			"nodeType": "YulAssignment",
																			"src": "8727:24:1",
																			"value": {
																				"arguments": [
																					{
																						"name": "dstPtr",
																						"nativeSrc": "8741:6:1",
																						"nodeType": "YulIdentifier",
																						"src": "8741:6:1"
																					},
																					{
																						"kind": "number",
																						"nativeSrc": "8749:1:1",
																						"nodeType": "YulLiteral",
																						"src": "8749:1:1",
																						"type": "",
																						"value": "1"
																					}
																				],
																				"functionName": {
																					"name": "add",
																					"nativeSrc": "8737:3:1",
																					"nodeType": "YulIdentifier",
																					"src": "8737:3:1"
																				},
																				"nativeSrc": "8737:14:1",
																				"nodeType": "YulFunctionCall",
																				"src": "8737:14:1"
																			},
																			"variableNames": [
																				{
																					"name": "dstPtr",
																					"nativeSrc": "8727:6:1",
																					"nodeType": "YulIdentifier",
																					"src": "8727:6:1"
																				}
																			]
																		},
																		{
																			"nativeSrc": "8768:31:1",
																			"nodeType": "YulAssignment",
																			"src": "8768:31:1",
																			"value": {
																				"arguments": [
																					{
																						"name": "srcOffset",
																						"nativeSrc": "8785:9:1",
																						"nodeType": "YulIdentifier",
																						"src": "8785:9:1"
																					},
																					{
																						"kind": "number",
																						"nativeSrc": "8796:2:1",
																						"nodeType": "YulLiteral",
																						"src": "8796:2:1",
																						"type": "",
																						"value": "32"
																					}
																				],
																				"functionName": {
																					"name": "add",
																					"nativeSrc": "8781:3:1",
																					"nodeType": "YulIdentifier",
																					"src": "8781:3:1"
																				},
																				"nativeSrc": "8781:18:1",
																				"nodeType": "YulFunctionCall",
																				"src": "8781:18:1"
																			},
																			"variableNames": [
																				{
																					"name": "srcOffset",
																					"nativeSrc": "8768:9:1",
																					"nodeType": "YulIdentifier",
																					"src": "8768:9:1"
																				}
																			]
																		}
																	]
																},
																"condition": {
																	"arguments": [
																		{
																			"name": "i",
																			"nativeSrc": "8616:1:1",
																			"nodeType": "YulIdentifier",
																			"src": "8616:1:1"
																		},
																		{
																			"name": "loopEnd",
																			"nativeSrc": "8619:7:1",
																			"nodeType": "YulIdentifier",
																			"src": "8619:7:1"
																		}
																	],
																	"functionName": {
																		"name": "lt",
																		"nativeSrc": "8613:2:1",
																		"nodeType": "YulIdentifier",
																		"src": "8613:2:1"
																	},
																	"nativeSrc": "8613:14:1",
																	"nodeType": "YulFunctionCall",
																	"src": "8613:14:1"
																},
																"nativeSrc": "8605:208:1",
																"nodeType": "YulForLoop",
																"post": {
																	"nativeSrc": "8628:21:1",
																	"nodeType": "YulBlock",
																	"src": "8628:21:1",
																	"statements": [
																		{
																			"nativeSrc": "8630:17:1",
																			"nodeType": "YulAssignment",
																			"src": "8630:17:1",
																			"value": {
																				"arguments": [
																					{
																						"name": "i",
																						"nativeSrc": "8639:1:1",
																						"nodeType": "YulIdentifier",
																						"src": "8639:1:1"
																					},
																					{
																						"kind": "number",
																						"nativeSrc": "8642:4:1",
																						"nodeType": "YulLiteral",
																						"src": "8642:4:1",
																						"type": "",
																						"value": "0x20"
																					}
																				],
																				"functionName": {
																					"name": "add",
																					"nativeSrc": "8635:3:1",
																					"nodeType": "YulIdentifier",
																					"src": "8635:3:1"
																				},
																				"nativeSrc": "8635:12:1",
																				"nodeType": "YulFunctionCall",
																				"src": "8635:12:1"
																			},
																			"variableNames": [
																				{
																					"name": "i",
																					"nativeSrc": "8630:1:1",
																					"nodeType": "YulIdentifier",
																					"src": "8630:1:1"
																				}
																			]
																		}
																	]
																},
																"pre": {
																	"nativeSrc": "8609:3:1",
																	"nodeType": "YulBlock",
																	"src": "8609:3:1",
																	"statements": []
																},
																"src": "8605:208:1"
															},
															{
																"body": {
																	"nativeSrc": "8849:156:1",
																	"nodeType": "YulBlock",
																	"src": "8849:156:1",
																	"statements": [
																		{
																			"nativeSrc": "8867:43:1",
																			"nodeType": "YulVariableDeclaration",
																			"src": "8867:43:1",
																			"value": {
																				"arguments": [
																					{
																						"arguments": [
																							{
																								"name": "src",
																								"nativeSrc": "8894:3:1",
																								"nodeType": "YulIdentifier",
																								"src": "8894:3:1"
																							},
																							{
																								"name": "srcOffset",
																								"nativeSrc": "8899:9:1",
																								"nodeType": "YulIdentifier",
																								"src": "8899:9:1"
																							}
																						],
																						"functionName": {
																							"name": "add",
																							"nativeSrc": "8890:3:1",
																							"nodeType": "YulIdentifier",
																							"src": "8890:3:1"
																						},
																						"nativeSrc": "8890:19:1",
																						"nodeType": "YulFunctionCall",
																						"src": "8890:19:1"
																					}
																				],
																				"functionName": {
																					"name": "mload",
																					"nativeSrc": "8884:5:1",
																					"nodeType": "YulIdentifier",
																					"src": "8884:5:1"
																				},
																				"nativeSrc": "8884:26:1",
																				"nodeType": "YulFunctionCall",
																				"src": "8884:26:1"
																			},
																			"variables": [
																				{
																					"name": "lastValue",
																					"nativeSrc": "8871:9:1",
																					"nodeType": "YulTypedName",
																					"src": "8871:9:1",
																					"type": ""
																				}
																			]
																		},
																		{
																			"expression": {
																				"arguments": [
																					{
																						"name": "dstPtr",
																						"nativeSrc": "8934:6:1",
																						"nodeType": "YulIdentifier",
																						"src": "8934:6:1"
																					},
																					{
																						"arguments": [
																							{
																								"name": "lastValue",
																								"nativeSrc": "8961:9:1",
																								"nodeType": "YulIdentifier",
																								"src": "8961:9:1"
																							},
																							{
																								"arguments": [
																									{
																										"name": "newLen",
																										"nativeSrc": "8976:6:1",
																										"nodeType": "YulIdentifier",
																										"src": "8976:6:1"
																									},
																									{
																										"kind": "number",
																										"nativeSrc": "8984:4:1",
																										"nodeType": "YulLiteral",
																										"src": "8984:4:1",
																										"type": "",
																										"value": "0x1f"
																									}
																								],
																								"functionName": {
																									"name": "and",
																									"nativeSrc": "8972:3:1",
																									"nodeType": "YulIdentifier",
																									"src": "8972:3:1"
																								},
																								"nativeSrc": "8972:17:1",
																								"nodeType": "YulFunctionCall",
																								"src": "8972:17:1"
																							}
																						],
																						"functionName": {
																							"name": "mask_bytes_dynamic",
																							"nativeSrc": "8942:18:1",
																							"nodeType": "YulIdentifier",
																							"src": "8942:18:1"
																						},
																						"nativeSrc": "8942:48:1",
																						"nodeType": "YulFunctionCall",
																						"src": "8942:48:1"
																					}
																				],
																				"functionName": {
																					"name": "sstore",
																					"nativeSrc": "8927:6:1",
																					"nodeType": "YulIdentifier",
																					"src": "8927:6:1"
																				},
																				"nativeSrc": "8927:64:1",
																				"nodeType": "YulFunctionCall",
																				"src": "8927:64:1"
																			},
																			"nativeSrc": "8927:64:1",
																			"nodeType": "YulExpressionStatement",
																			"src": "8927:64:1"
																		}
																	]
																},
																"condition": {
																	"arguments": [
																		{
																			"name": "loopEnd",
																			"nativeSrc": "8832:7:1",
																			"nodeType": "YulIdentifier",
																			"src": "8832:7:1"
																		},
																		{
																			"name": "newLen",
																			"nativeSrc": "8841:6:1",
																			"nodeType": "YulIdentifier",
																			"src": "8841:6:1"
																		}
																	],
																	"functionName": {
																		"name": "lt",
																		"nativeSrc": "8829:2:1",
																		"nodeType": "YulIdentifier",
																		"src": "8829:2:1"
																	},
																	"nativeSrc": "8829:19:1",
																	"nodeType": "YulFunctionCall",
																	"src": "8829:19:1"
																},
																"nativeSrc": "8826:179:1",
																"nodeType": "YulIf",
																"src": "8826:179:1"
															},
															{
																"expression": {
																	"arguments": [
																		{
																			"name": "slot",
																			"nativeSrc": "9025:4:1",
																			"nodeType": "YulIdentifier",
																			"src": "9025:4:1"
																		},
																		{
																			"arguments": [
																				{
																					"arguments": [
																						{
																							"name": "newLen",
																							"nativeSrc": "9039:6:1",
																							"nodeType": "YulIdentifier",
																							"src": "9039:6:1"
																						},
																						{
																							"kind": "number",
																							"nativeSrc": "9047:1:1",
																							"nodeType": "YulLiteral",
																							"src": "9047:1:1",
																							"type": "",
																							"value": "2"
																						}
																					],
																					"functionName": {
																						"name": "mul",
																						"nativeSrc": "9035:3:1",
																						"nodeType": "YulIdentifier",
																						"src": "9035:3:1"
																					},
																					"nativeSrc": "9035:14:1",
																					"nodeType": "YulFunctionCall",
																					"src": "9035:14:1"
																				},
																				{
																					"kind": "number",
																					"nativeSrc": "9051:1:1",
																					"nodeType": "YulLiteral",
																					"src": "9051:1:1",
																					"type": "",
																					"value": "1"
																				}
																			],
																			"functionName": {
																				"name": "add",
																				"nativeSrc": "9031:3:1",
																				"nodeType": "YulIdentifier",
																				"src": "9031:3:1"
																			},
																			"nativeSrc": "9031:22:1",
																			"nodeType": "YulFunctionCall",
																			"src": "9031:22:1"
																		}
																	],
																	"functionName": {
																		"name": "sstore",
																		"nativeSrc": "9018:6:1",
																		"nodeType": "YulIdentifier",
																		"src": "9018:6:1"
																	},
																	"nativeSrc": "9018:36:1",
																	"nodeType": "YulFunctionCall",
																	"src": "9018:36:1"
																},
																"nativeSrc": "9018:36:1",
																"nodeType": "YulExpressionStatement",
																"src": "9018:36:1"
															}
														]
													},
													"nativeSrc": "8446:618:1",
													"nodeType": "YulCase",
													"src": "8446:618:1",
													"value": {
														"kind": "number",
														"nativeSrc": "8451:1:1",
														"nodeType": "YulLiteral",
														"src": "8451:1:1",
														"type": "",
														"value": "1"
													}
												},
												{
													"body": {
														"nativeSrc": "9081:222:1",
														"nodeType": "YulBlock",
														"src": "9081:222:1",
														"statements": [
															{
																"nativeSrc": "9095:14:1",
																"nodeType": "YulVariableDeclaration",
																"src": "9095:14:1",
																"value": {
																	"kind": "number",
																	"nativeSrc": "9108:1:1",
																	"nodeType": "YulLiteral",
																	"src": "9108:1:1",
																	"type": "",
																	"value": "0"
																},
																"variables": [
																	{
																		"name": "value",
																		"nativeSrc": "9099:5:1",
																		"nodeType": "YulTypedName",
																		"src": "9099:5:1",
																		"type": ""
																	}
																]
															},
															{
																"body": {
																	"nativeSrc": "9132:67:1",
																	"nodeType": "YulBlock",
																	"src": "9132:67:1",
																	"statements": [
																		{
																			"nativeSrc": "9150:35:1",
																			"nodeType": "YulAssignment",
																			"src": "9150:35:1",
																			"value": {
																				"arguments": [
																					{
																						"arguments": [
																							{
																								"name": "src",
																								"nativeSrc": "9169:3:1",
																								"nodeType": "YulIdentifier",
																								"src": "9169:3:1"
																							},
																							{
																								"name": "srcOffset",
																								"nativeSrc": "9174:9:1",
																								"nodeType": "YulIdentifier",
																								"src": "9174:9:1"
																							}
																						],
																						"functionName": {
																							"name": "add",
																							"nativeSrc": "9165:3:1",
																							"nodeType": "YulIdentifier",
																							"src": "9165:3:1"
																						},
																						"nativeSrc": "9165:19:1",
																						"nodeType": "YulFunctionCall",
																						"src": "9165:19:1"
																					}
																				],
																				"functionName": {
																					"name": "mload",
																					"nativeSrc": "9159:5:1",
																					"nodeType": "YulIdentifier",
																					"src": "9159:5:1"
																				},
																				"nativeSrc": "9159:26:1",
																				"nodeType": "YulFunctionCall",
																				"src": "9159:26:1"
																			},
																			"variableNames": [
																				{
																					"name": "value",
																					"nativeSrc": "9150:5:1",
																					"nodeType": "YulIdentifier",
																					"src": "9150:5:1"
																				}
																			]
																		}
																	]
																},
																"condition": {
																	"name": "newLen",
																	"nativeSrc": "9125:6:1",
																	"nodeType": "YulIdentifier",
																	"src": "9125:6:1"
																},
																"nativeSrc": "9122:77:1",
																"nodeType": "YulIf",
																"src": "9122:77:1"
															},
															{
																"expression": {
																	"arguments": [
																		{
																			"name": "slot",
																			"nativeSrc": "9219:4:1",
																			"nodeType": "YulIdentifier",
																			"src": "9219:4:1"
																		},
																		{
																			"arguments": [
																				{
																					"name": "value",
																					"nativeSrc": "9278:5:1",
																					"nodeType": "YulIdentifier",
																					"src": "9278:5:1"
																				},
																				{
																					"name": "newLen",
																					"nativeSrc": "9285:6:1",
																					"nodeType": "YulIdentifier",
																					"src": "9285:6:1"
																				}
																			],
																			"functionName": {
																				"name": "extract_used_part_and_set_length_of_short_byte_array",
																				"nativeSrc": "9225:52:1",
																				"nodeType": "YulIdentifier",
																				"src": "9225:52:1"
																			},
																			"nativeSrc": "9225:67:1",
																			"nodeType": "YulFunctionCall",
																			"src": "9225:67:1"
																		}
																	],
																	"functionName": {
																		"name": "sstore",
																		"nativeSrc": "9212:6:1",
																		"nodeType": "YulIdentifier",
																		"src": "9212:6:1"
																	},
																	"nativeSrc": "9212:81:1",
																	"nodeType": "YulFunctionCall",
																	"src": "9212:81:1"
																},
																"nativeSrc": "9212:81:1",
																"nodeType": "YulExpressionStatement",
																"src": "9212:81:1"
															}
														]
													},
													"nativeSrc": "9073:230:1",
													"nodeType": "YulCase",
													"src": "9073:230:1",
													"value": "default"
												}
											],
											"expression": {
												"arguments": [
													{
														"name": "newLen",
														"nativeSrc": "8426:6:1",
														"nodeType": "YulIdentifier",
														"src": "8426:6:1"
													},
													{
														"kind": "number",
														"nativeSrc": "8434:2:1",
														"nodeType": "YulLiteral",
														"src": "8434:2:1",
														"type": "",
														"value": "31"
													}
												],
												"functionName": {
													"name": "gt",
													"nativeSrc": "8423:2:1",
													"nodeType": "YulIdentifier",
													"src": "8423:2:1"
												},
												"nativeSrc": "8423:14:1",
												"nodeType": "YulFunctionCall",
												"src": "8423:14:1"
											},
											"nativeSrc": "8416:887:1",
											"nodeType": "YulSwitch",
											"src": "8416:887:1"
										}
									]
								},
								"name": "copy_byte_array_to_storage_from_t_string_memory_ptr_to_t_string_storage",
								"nativeSrc": "7914:1395:1",
								"nodeType": "YulFunctionDefinition",
								"parameters": [
									{
										"name": "slot",
										"nativeSrc": "7995:4:1",
										"nodeType": "YulTypedName",
										"src": "7995:4:1",
										"type": ""
									},
									{
										"name": "src",
										"nativeSrc": "8001:3:1",
										"nodeType": "YulTypedName",
										"src": "8001:3:1",
										"type": ""
									}
								],
								"src": "7914:1395:1"
							}
						]
					},
					"contents": "{\n\n    function allocate_unbounded() -> memPtr {\n        memPtr := mload(64)\n    }\n\n    function revert_error_dbdddcbe895c83990c08b3492a0e83918d802a52331272ac6fdb6a7c4aea3b1b() {\n        revert(0, 0)\n    }\n\n    function revert_error_c1322bf8034eace5e0b5c7295db60986aa89aae5e0ea0873e4689e076861a5db() {\n        revert(0, 0)\n    }\n\n    function revert_error_1b9f4a0a5773e33b91aa01db23bf8c55fce1411167c872835e7fa00a4f17d46d() {\n        revert(0, 0)\n    }\n\n    function revert_error_987264b3b1d58a9c7f8255e93e81c77d86d6299019c33110a076957a3e06e2ae() {\n        revert(0, 0)\n    }\n\n    function round_up_to_mul_of_32(value) -> result {\n        result := and(add(value, 31), not(31))\n    }\n\n    function panic_error_0x41() {\n        mstore(0, 35408467139433450592217433187231851964531694900788300625387963629091585785856)\n        mstore(4, 0x41)\n        revert(0, 0x24)\n    }\n\n    function finalize_allocation(memPtr, size) {\n        let newFreePtr := add(memPtr, round_up_to_mul_of_32(size))\n        // protect against overflow\n        if or(gt(newFreePtr, 0xffffffffffffffff), lt(newFreePtr, memPtr)) { panic_error_0x41() }\n        mstore(64, newFreePtr)\n    }\n\n    function allocate_memory(size) -> memPtr {\n        memPtr := allocate_unbounded()\n        finalize_allocation(memPtr, size)\n    }\n\n    function array_allocation_size_t_string_memory_ptr(length) -> size {\n        // Make sure we can allocate memory without overflow\n        if gt(length, 0xffffffffffffffff) { panic_error_0x41() }\n\n        size := round_up_to_mul_of_32(length)\n\n        // add length slot\n        size := add(size, 0x20)\n\n    }\n\n    function copy_memory_to_memory_with_cleanup(src, dst, length) {\n\n        mcopy(dst, src, length)\n        mstore(add(dst, length), 0)\n\n    }\n\n    function abi_decode_available_length_t_string_memory_ptr_fromMemory(src, length, end) -> array {\n        array := allocate_memory(array_allocation_size_t_string_memory_ptr(length))\n        mstore(array, length)\n        let dst := add(array, 0x20)\n        if gt(add(src, length), end) { revert_error_987264b3b1d58a9c7f8255e93e81c77d86d6299019c33110a076957a3e06e2ae() }\n        copy_memory_to_memory_with_cleanup(src, dst, length)\n    }\n\n    // string\n    function abi_decode_t_string_memory_ptr_fromMemory(offset, end) -> array {\n        if iszero(slt(add(offset, 0x1f), end)) { revert_error_1b9f4a0a5773e33b91aa01db23bf8c55fce1411167c872835e7fa00a4f17d46d() }\n        let length := mload(offset)\n        array := abi_decode_available_length_t_string_memory_ptr_fromMemory(add(offset, 0x20), length, end)\n    }\n\n    function abi_decode_tuple_t_string_memory_ptrt_string_memory_ptrt_string_memory_ptrt_string_memory_ptr_fromMemory(headStart, dataEnd) -> value0, value1, value2, value3 {\n        if slt(sub(dataEnd, headStart), 128) { revert_error_dbdddcbe895c83990c08b3492a0e83918d802a52331272ac6fdb6a7c4aea3b1b() }\n\n        {\n\n            let offset := mload(add(headStart, 0))\n            if gt(offset, 0xffffffffffffffff) { revert_error_c1322bf8034eace5e0b5c7295db60986aa89aae5e0ea0873e4689e076861a5db() }\n\n            value0 := abi_decode_t_string_memory_ptr_fromMemory(add(headStart, offset), dataEnd)\n        }\n\n        {\n\n            let offset := mload(add(headStart, 32))\n            if gt(offset, 0xffffffffffffffff) { revert_error_c1322bf8034eace5e0b5c7295db60986aa89aae5e0ea0873e4689e076861a5db() }\n\n            value1 := abi_decode_t_string_memory_ptr_fromMemory(add(headStart, offset), dataEnd)\n        }\n\n        {\n\n            let offset := mload(add(headStart, 64))\n            if gt(offset, 0xffffffffffffffff) { revert_error_c1322bf8034eace5e0b5c7295db60986aa89aae5e0ea0873e4689e076861a5db() }\n\n            value2 := abi_decode_t_string_memory_ptr_fromMemory(add(headStart, offset), dataEnd)\n        }\n\n        {\n\n            let offset := mload(add(headStart, 96))\n            if gt(offset, 0xffffffffffffffff) { revert_error_c1322bf8034eace5e0b5c7295db60986aa89aae5e0ea0873e4689e076861a5db() }\n\n            value3 := abi_decode_t_string_memory_ptr_fromMemory(add(headStart, offset), dataEnd)\n        }\n\n    }\n\n    function panic_error_0x21() {\n        mstore(0, 35408467139433450592217433187231851964531694900788300625387963629091585785856)\n        mstore(4, 0x21)\n        revert(0, 0x24)\n    }\n\n    function array_length_t_string_memory_ptr(value) -> length {\n\n        length := mload(value)\n\n    }\n\n    function panic_error_0x22() {\n        mstore(0, 35408467139433450592217433187231851964531694900788300625387963629091585785856)\n        mstore(4, 0x22)\n        revert(0, 0x24)\n    }\n\n    function extract_byte_array_length(data) -> length {\n        length := div(data, 2)\n        let outOfPlaceEncoding := and(data, 1)\n        if iszero(outOfPlaceEncoding) {\n            length := and(length, 0x7f)\n        }\n\n        if eq(outOfPlaceEncoding, lt(length, 32)) {\n            panic_error_0x22()\n        }\n    }\n\n    function array_dataslot_t_string_storage(ptr) -> data {\n        data := ptr\n\n        mstore(0, ptr)\n        data := keccak256(0, 0x20)\n\n    }\n\n    function divide_by_32_ceil(value) -> result {\n        result := div(add(value, 31), 32)\n    }\n\n    function shift_left_dynamic(bits, value) -> newValue {\n        newValue :=\n\n        shl(bits, value)\n\n    }\n\n    function update_byte_slice_dynamic32(value, shiftBytes, toInsert) -> result {\n        let shiftBits := mul(shiftBytes, 8)\n        let mask := shift_left_dynamic(shiftBits, 0xffffffffffffffffffffffffffffffffffffffffffffffffffffffffffffffff)\n        toInsert := shift_left_dynamic(shiftBits, toInsert)\n        value := and(value, not(mask))\n        result := or(value, and(toInsert, mask))\n    }\n\n    function cleanup_t_uint256(value) -> cleaned {\n        cleaned := value\n    }\n\n    function identity(value) -> ret {\n        ret := value\n    }\n\n    function convert_t_uint256_to_t_uint256(value) -> converted {\n        converted := cleanup_t_uint256(identity(cleanup_t_uint256(value)))\n    }\n\n    function prepare_store_t_uint256(value) -> ret {\n        ret := value\n    }\n\n    function update_storage_value_t_uint256_to_t_uint256(slot, offset, value_0) {\n        let convertedValue_0 := convert_t_uint256_to_t_uint256(value_0)\n        sstore(slot, update_byte_slice_dynamic32(sload(slot), offset, prepare_store_t_uint256(convertedValue_0)))\n    }\n\n    function zero_value_for_split_t_uint256() -> ret {\n        ret := 0\n    }\n\n    function storage_set_to_zero_t_uint256(slot, offset) {\n        let zero_0 := zero_value_for_split_t_uint256()\n        update_storage_value_t_uint256_to_t_uint256(slot, offset, zero_0)\n    }\n\n    function clear_storage_range_t_bytes1(start, end) {\n        for {} lt(start, end) { start := add(start, 1) }\n        {\n            storage_set_to_zero_t_uint256(start, 0)\n        }\n    }\n\n    function clean_up_bytearray_end_slots_t_string_storage(array, len, startIndex) {\n\n        if gt(len, 31) {\n            let dataArea := array_dataslot_t_string_storage(array)\n            let deleteStart := add(dataArea, divide_by_32_ceil(startIndex))\n            // If we are clearing array to be short byte array, we want to clear only data starting from array data area.\n            if lt(startIndex, 32) { deleteStart := dataArea }\n            clear_storage_range_t_bytes1(deleteStart, add(dataArea, divide_by_32_ceil(len)))\n        }\n\n    }\n\n    function shift_right_unsigned_dynamic(bits, value) -> newValue {\n        newValue :=\n\n        shr(bits, value)\n\n    }\n\n    function mask_bytes_dynamic(data, bytes) -> result {\n        let mask := not(shift_right_unsigned_dynamic(mul(8, bytes), not(0)))\n        result := and(data, mask)\n    }\n    function extract_used_part_and_set_length_of_short_byte_array(data, len) -> used {\n        // we want to save only elements that are part of the array after resizing\n        // others should be set to zero\n        data := mask_bytes_dynamic(data, len)\n        used := or(data, mul(2, len))\n    }\n    function copy_byte_array_to_storage_from_t_string_memory_ptr_to_t_string_storage(slot, src) {\n\n        let newLen := array_length_t_string_memory_ptr(src)\n        // Make sure array length is sane\n        if gt(newLen, 0xffffffffffffffff) { panic_error_0x41() }\n\n        let oldLen := extract_byte_array_length(sload(slot))\n\n        // potentially truncate data\n        clean_up_bytearray_end_slots_t_string_storage(slot, oldLen, newLen)\n\n        let srcOffset := 0\n\n        srcOffset := 0x20\n\n        switch gt(newLen, 31)\n        case 1 {\n            let loopEnd := and(newLen, not(0x1f))\n\n            let dstPtr := array_dataslot_t_string_storage(slot)\n            let i := 0\n            for { } lt(i, loopEnd) { i := add(i, 0x20) } {\n                sstore(dstPtr, mload(add(src, srcOffset)))\n                dstPtr := add(dstPtr, 1)\n                srcOffset := add(srcOffset, 32)\n            }\n            if lt(loopEnd, newLen) {\n                let lastValue := mload(add(src, srcOffset))\n                sstore(dstPtr, mask_bytes_dynamic(lastValue, and(newLen, 0x1f)))\n            }\n            sstore(slot, add(mul(newLen, 2), 1))\n        }\n        default {\n            let value := 0\n            if newLen {\n                value := mload(add(src, srcOffset))\n            }\n            sstore(slot, extract_used_part_and_set_length_of_short_byte_array(value, newLen))\n        }\n    }\n\n}\n",
					"id": 1,
					"language": "Yul",
					"name": "#utility.yul"
				}
			],
			"linkReferences": {},
			"object": "608060405234801561000f575f80fd5b506040516110b33803806110b383398181016040528101906100319190610289565b335f806101000a81548173ffffffffffffffffffffffffffffffffffffffff021916908373ffffffffffffffffffffffffffffffffffffffff1602179055506040518060a001604052808581526020018481526020018381526020018281526020015f60028111156100a6576100a561035d565b5b81525060015f820151815f0190816100be9190610597565b5060208201518160010190816100d49190610597565b5060408201518160020190816100ea9190610597565b5060608201518160030190816101009190610597565b506080820151816004015f6101000a81548160ff0219169083600281111561012b5761012a61035d565b5b021790555090505050505050610666565b5f604051905090565b5f80fd5b5f80fd5b5f80fd5b5f80fd5b5f601f19601f8301169050919050565b7f4e487b71000000000000000000000000000000000000000000000000000000005f52604160045260245ffd5b61019b82610155565b810181811067ffffffffffffffff821117156101ba576101b9610165565b5b80604052505050565b5f6101cc61013c565b90506101d88282610192565b919050565b5f67ffffffffffffffff8211156101f7576101f6610165565b5b61020082610155565b9050602081019050919050565b8281835e5f83830152505050565b5f61022d610228846101dd565b6101c3565b90508281526020810184848401111561024957610248610151565b5b61025484828561020d565b509392505050565b5f82601f8301126102705761026f61014d565b5b815161028084826020860161021b565b91505092915050565b5f805f80608085870312156102a1576102a0610145565b5b5f85015167ffffffffffffffff8111156102be576102bd610149565b5b6102ca8782880161025c565b945050602085015167ffffffffffffffff8111156102eb576102ea610149565b5b6102f78782880161025c565b935050604085015167ffffffffffffffff81111561031857610317610149565b5b6103248782880161025c565b925050606085015167ffffffffffffffff81111561034557610344610149565b5b6103518782880161025c565b91505092959194509250565b7f4e487b71000000000000000000000000000000000000000000000000000000005f52602160045260245ffd5b5f81519050919050565b7f4e487b71000000000000000000000000000000000000000000000000000000005f52602260045260245ffd5b5f60028204905060018216806103d857607f821691505b6020821081036103eb576103ea610394565b5b50919050565b5f819050815f5260205f209050919050565b5f6020601f8301049050919050565b5f82821b905092915050565b5f6008830261044d7fffffffffffffffffffffffffffffffffffffffffffffffffffffffffffffffff82610412565b6104578683610412565b95508019841693508086168417925050509392505050565b5f819050919050565b5f819050919050565b5f61049b6104966104918461046f565b610478565b61046f565b9050919050565b5f819050919050565b6104b483610481565b6104c86104c0826104a2565b84845461041e565b825550505050565b5f90565b6104dc6104d0565b6104e78184846104ab565b505050565b5b8181101561050a576104ff5f826104d4565b6001810190506104ed565b5050565b601f82111561054f57610520816103f1565b61052984610403565b81016020851015610538578190505b61054c61054485610403565b8301826104ec565b50505b505050565b5f82821c905092915050565b5f61056f5f1984600802610554565b1980831691505092915050565b5f6105878383610560565b9150826002028217905092915050565b6105a08261038a565b67ffffffffffffffff8111156105b9576105b8610165565b5b6105c382546103c1565b6105ce82828561050e565b5f60209050601f8311600181146105ff575f84156105ed578287015190505b6105f7858261057c565b86555061065e565b601f19841661060d866103f1565b5f5b828110156106345784890151825560018201915060208501945060208101905061060f565b86831015610651578489015161064d601f891682610560565b8355505b6001600288020188555050505b505050505050565b610a40806106735f395ff3fe608060405234801561000f575f80fd5b5060043610610055575f3560e01c806307043d0a14610059578063a6c3de5e1461007b578063b2daea241461009d578063bd96bd20146100b9578063f9714ae6146100d7575b5f80fd5b6100616100f5565b6040516100729594939291906107e1565b60405180910390f35b610083610359565b6040516100949594939291906107e1565b60405180910390f35b6100b760048036038101906100b29190610875565b6105a0565b005b6100c16106b4565b6040516100ce91906108df565b60405180910390f35b6100df6106d7565b6040516100ec91906108df565b60405180910390f35b6060806060805f60015f01600180016001600201600160030160016004015f9054906101000a900460ff1684805461012c90610925565b80601f016020809104026020016040519081016040528092919081815260200182805461015890610925565b80156101a35780601f1061017a576101008083540402835291602001916101a3565b820191905f5260205f20905b81548152906001019060200180831161018657829003601f168201915b505050505094508380546101b690610925565b80601f01602080910402602001604051908101604052809291908181526020018280546101e290610925565b801561022d5780601f106102045761010080835404028352916020019161022d565b820191905f5260205f20905b81548152906001019060200180831161021057829003601f168201915b5050505050935082805461024090610925565b80601f016020809104026020016040519081016040528092919081815260200182805461026c90610925565b80156102b75780601f1061028e576101008083540402835291602001916102b7565b820191905f5260205f20905b81548152906001019060200180831161029a57829003601f168201915b505050505092508180546102ca90610925565b80601f01602080910402602001604051908101604052809291908181526020018280546102f690610925565b80156103415780601f1061031857610100808354040283529160200191610341565b820191905f5260205f20905b81548152906001019060200180831161032457829003601f168201915b50505050509150945094509450945094509091929394565b6001805f01805461036990610925565b80601f016020809104026020016040519081016040528092919081815260200182805461039590610925565b80156103e05780601f106103b7576101008083540402835291602001916103e0565b820191905f5260205f20905b8154815290600101906020018083116103c357829003601f168201915b5050505050908060010180546103f590610925565b80601f016020809104026020016040519081016040528092919081815260200182805461042190610925565b801561046c5780601f106104435761010080835404028352916020019161046c565b820191905f5260205f20905b81548152906001019060200180831161044f57829003601f168201915b50505050509080600201805461048190610925565b80601f01602080910402602001604051908101604052809291908181526020018280546104ad90610925565b80156104f85780601f106104cf576101008083540402835291602001916104f8565b820191905f5260205f20905b8154815290600101906020018083116104db57829003601f168201915b50505050509080600301805461050d90610925565b80601f016020809104026020016040519081016040528092919081815260200182805461053990610925565b80156105845780601f1061055b57610100808354040283529160200191610584565b820191905f5260205f20905b81548152906001019060200180831161056757829003601f168201915b505050505090806004015f9054906101000a900460ff16905085565b5f8054906101000a900473ffffffffffffffffffffffffffffffffffffffff1673ffffffffffffffffffffffffffffffffffffffff163373ffffffffffffffffffffffffffffffffffffffff161461062d576040517f08c379a0000000000000000000000000000000000000000000000000000000008152600401610624906109c5565b60405180910390fd5b8060016004015f6101000a81548160ff021916908360028111156106545761065361076e565b5b02179055507f11b808f372c89671f30b379e4566084f338bd020874bff5c82139c6ba0d4392a5f8054906101000a900473ffffffffffffffffffffffffffffffffffffffff16826040516106a99291906109e3565b60405180910390a150565b5f8054906101000a900473ffffffffffffffffffffffffffffffffffffffff1681565b5f805f9054906101000a900473ffffffffffffffffffffffffffffffffffffffff16905090565b5f81519050919050565b5f82825260208201905092915050565b8281835e5f83830152505050565b5f601f19601f8301169050919050565b5f610740826106fe565b61074a8185610708565b935061075a818560208601610718565b61076381610726565b840191505092915050565b7f4e487b71000000000000000000000000000000000000000000000000000000005f52602160045260245ffd5b600381106107ac576107ab61076e565b5b50565b5f8190506107bc8261079b565b919050565b5f6107cb826107af565b9050919050565b6107db816107c1565b82525050565b5f60a0820190508181035f8301526107f98188610736565b9050818103602083015261080d8187610736565b905081810360408301526108218186610736565b905081810360608301526108358185610736565b905061084460808301846107d2565b9695505050505050565b5f80fd5b6003811061085e575f80fd5b50565b5f8135905061086f81610852565b92915050565b5f6020828403121561088a5761088961084e565b5b5f61089784828501610861565b91505092915050565b5f73ffffffffffffffffffffffffffffffffffffffff82169050919050565b5f6108c9826108a0565b9050919050565b6108d9816108bf565b82525050565b5f6020820190506108f25f8301846108d0565b92915050565b7f4e487b71000000000000000000000000000000000000000000000000000000005f52602260045260245ffd5b5f600282049050600182168061093c57607f821691505b60208210810361094f5761094e6108f8565b5b50919050565b7f4f6e6c79207468652070617469656e742063616e20706572666f726d207468695f8201527f7320616374696f6e2e0000000000000000000000000000000000000000000000602082015250565b5f6109af602983610708565b91506109ba82610955565b604082019050919050565b5f6020820190508181035f8301526109dc816109a3565b9050919050565b5f6040820190506109f65f8301856108d0565b610a0360208301846107d2565b939250505056fea26469706673582212203383d975504b02882d43bfbc08e6148e7eb30a26bdc5e264cff71c8869942d5364736f6c634300081a0033",
			"opcodes": "PUSH1 0x80 PUSH1 0x40 MSTORE CALLVALUE DUP1 ISZERO PUSH2 0xF JUMPI PUSH0 DUP1 REVERT JUMPDEST POP PUSH1 0x40 MLOAD PUSH2 0x10B3 CODESIZE SUB DUP1 PUSH2 0x10B3 DUP4 CODECOPY DUP2 DUP2 ADD PUSH1 0x40 MSTORE DUP2 ADD SWAP1 PUSH2 0x31 SWAP2 SWAP1 PUSH2 0x289 JUMP JUMPDEST CALLER PUSH0 DUP1 PUSH2 0x100 EXP DUP2 SLOAD DUP2 PUSH20 0xFFFFFFFFFFFFFFFFFFFFFFFFFFFFFFFFFFFFFFFF MUL NOT AND SWAP1 DUP4 PUSH20 0xFFFFFFFFFFFFFFFFFFFFFFFFFFFFFFFFFFFFFFFF AND MUL OR SWAP1 SSTORE POP PUSH1 0x40 MLOAD DUP1 PUSH1 0xA0 ADD PUSH1 0x40 MSTORE DUP1 DUP6 DUP2 MSTORE PUSH1 0x20 ADD DUP5 DUP2 MSTORE PUSH1 0x20 ADD DUP4 DUP2 MSTORE PUSH1 0x20 ADD DUP3 DUP2 MSTORE PUSH1 0x20 ADD PUSH0 PUSH1 0x2 DUP2 GT ISZERO PUSH2 0xA6 JUMPI PUSH2 0xA5 PUSH2 0x35D JUMP JUMPDEST JUMPDEST DUP2 MSTORE POP PUSH1 0x1 PUSH0 DUP3 ADD MLOAD DUP2 PUSH0 ADD SWAP1 DUP2 PUSH2 0xBE SWAP2 SWAP1 PUSH2 0x597 JUMP JUMPDEST POP PUSH1 0x20 DUP3 ADD MLOAD DUP2 PUSH1 0x1 ADD SWAP1 DUP2 PUSH2 0xD4 SWAP2 SWAP1 PUSH2 0x597 JUMP JUMPDEST POP PUSH1 0x40 DUP3 ADD MLOAD DUP2 PUSH1 0x2 ADD SWAP1 DUP2 PUSH2 0xEA SWAP2 SWAP1 PUSH2 0x597 JUMP JUMPDEST POP PUSH1 0x60 DUP3 ADD MLOAD DUP2 PUSH1 0x3 ADD SWAP1 DUP2 PUSH2 0x100 SWAP2 SWAP1 PUSH2 0x597 JUMP JUMPDEST POP PUSH1 0x80 DUP3 ADD MLOAD DUP2 PUSH1 0x4 ADD PUSH0 PUSH2 0x100 EXP DUP2 SLOAD DUP2 PUSH1 0xFF MUL NOT AND SWAP1 DUP4 PUSH1 0x2 DUP2 GT ISZERO PUSH2 0x12B JUMPI PUSH2 0x12A PUSH2 0x35D JUMP JUMPDEST JUMPDEST MUL OR SWAP1 SSTORE POP SWAP1 POP POP POP POP POP POP PUSH2 0x666 JUMP JUMPDEST PUSH0 PUSH1 0x40 MLOAD SWAP1 POP SWAP1 JUMP JUMPDEST PUSH0 DUP1 REVERT JUMPDEST PUSH0 DUP1 REVERT JUMPDEST PUSH0 DUP1 REVERT JUMPDEST PUSH0 DUP1 REVERT JUMPDEST PUSH0 PUSH1 0x1F NOT PUSH1 0x1F DUP4 ADD AND SWAP1 POP SWAP2 SWAP1 POP JUMP JUMPDEST PUSH32 0x4E487B7100000000000000000000000000000000000000000000000000000000 PUSH0 MSTORE PUSH1 0x41 PUSH1 0x4 MSTORE PUSH1 0x24 PUSH0 REVERT JUMPDEST PUSH2 0x19B DUP3 PUSH2 0x155 JUMP JUMPDEST DUP2 ADD DUP2 DUP2 LT PUSH8 0xFFFFFFFFFFFFFFFF DUP3 GT OR ISZERO PUSH2 0x1BA JUMPI PUSH2 0x1B9 PUSH2 0x165 JUMP JUMPDEST JUMPDEST DUP1 PUSH1 0x40 MSTORE POP POP POP JUMP JUMPDEST PUSH0 PUSH2 0x1CC PUSH2 0x13C JUMP JUMPDEST SWAP1 POP PUSH2 0x1D8 DUP3 DUP3 PUSH2 0x192 JUMP JUMPDEST SWAP2 SWAP1 POP JUMP JUMPDEST PUSH0 PUSH8 0xFFFFFFFFFFFFFFFF DUP3 GT ISZERO PUSH2 0x1F7 JUMPI PUSH2 0x1F6 PUSH2 0x165 JUMP JUMPDEST JUMPDEST PUSH2 0x200 DUP3 PUSH2 0x155 JUMP JUMPDEST SWAP1 POP PUSH1 0x20 DUP2 ADD SWAP1 POP SWAP2 SWAP1 POP JUMP JUMPDEST DUP3 DUP2 DUP4 MCOPY PUSH0 DUP4 DUP4 ADD MSTORE POP POP POP JUMP JUMPDEST PUSH0 PUSH2 0x22D PUSH2 0x228 DUP5 PUSH2 0x1DD JUMP JUMPDEST PUSH2 0x1C3 JUMP JUMPDEST SWAP1 POP DUP3 DUP2 MSTORE PUSH1 0x20 DUP2 ADD DUP5 DUP5 DUP5 ADD GT ISZERO PUSH2 0x249 JUMPI PUSH2 0x248 PUSH2 0x151 JUMP JUMPDEST JUMPDEST PUSH2 0x254 DUP5 DUP3 DUP6 PUSH2 0x20D JUMP JUMPDEST POP SWAP4 SWAP3 POP POP POP JUMP JUMPDEST PUSH0 DUP3 PUSH1 0x1F DUP4 ADD SLT PUSH2 0x270 JUMPI PUSH2 0x26F PUSH2 0x14D JUMP JUMPDEST JUMPDEST DUP2 MLOAD PUSH2 0x280 DUP5 DUP3 PUSH1 0x20 DUP7 ADD PUSH2 0x21B JUMP JUMPDEST SWAP2 POP POP SWAP3 SWAP2 POP POP JUMP JUMPDEST PUSH0 DUP1 PUSH0 DUP1 PUSH1 0x80 DUP6 DUP8 SUB SLT ISZERO PUSH2 0x2A1 JUMPI PUSH2 0x2A0 PUSH2 0x145 JUMP JUMPDEST JUMPDEST PUSH0 DUP6 ADD MLOAD PUSH8 0xFFFFFFFFFFFFFFFF DUP2 GT ISZERO PUSH2 0x2BE JUMPI PUSH2 0x2BD PUSH2 0x149 JUMP JUMPDEST JUMPDEST PUSH2 0x2CA DUP8 DUP3 DUP9 ADD PUSH2 0x25C JUMP JUMPDEST SWAP5 POP POP PUSH1 0x20 DUP6 ADD MLOAD PUSH8 0xFFFFFFFFFFFFFFFF DUP2 GT ISZERO PUSH2 0x2EB JUMPI PUSH2 0x2EA PUSH2 0x149 JUMP JUMPDEST JUMPDEST PUSH2 0x2F7 DUP8 DUP3 DUP9 ADD PUSH2 0x25C JUMP JUMPDEST SWAP4 POP POP PUSH1 0x40 DUP6 ADD MLOAD PUSH8 0xFFFFFFFFFFFFFFFF DUP2 GT ISZERO PUSH2 0x318 JUMPI PUSH2 0x317 PUSH2 0x149 JUMP JUMPDEST JUMPDEST PUSH2 0x324 DUP8 DUP3 DUP9 ADD PUSH2 0x25C JUMP JUMPDEST SWAP3 POP POP PUSH1 0x60 DUP6 ADD MLOAD PUSH8 0xFFFFFFFFFFFFFFFF DUP2 GT ISZERO PUSH2 0x345 JUMPI PUSH2 0x344 PUSH2 0x149 JUMP JUMPDEST JUMPDEST PUSH2 0x351 DUP8 DUP3 DUP9 ADD PUSH2 0x25C JUMP JUMPDEST SWAP2 POP POP SWAP3 SWAP6 SWAP2 SWAP5 POP SWAP3 POP JUMP JUMPDEST PUSH32 0x4E487B7100000000000000000000000000000000000000000000000000000000 PUSH0 MSTORE PUSH1 0x21 PUSH1 0x4 MSTORE PUSH1 0x24 PUSH0 REVERT JUMPDEST PUSH0 DUP2 MLOAD SWAP1 POP SWAP2 SWAP1 POP JUMP JUMPDEST PUSH32 0x4E487B7100000000000000000000000000000000000000000000000000000000 PUSH0 MSTORE PUSH1 0x22 PUSH1 0x4 MSTORE PUSH1 0x24 PUSH0 REVERT JUMPDEST PUSH0 PUSH1 0x2 DUP3 DIV SWAP1 POP PUSH1 0x1 DUP3 AND DUP1 PUSH2 0x3D8 JUMPI PUSH1 0x7F DUP3 AND SWAP2 POP JUMPDEST PUSH1 0x20 DUP3 LT DUP2 SUB PUSH2 0x3EB JUMPI PUSH2 0x3EA PUSH2 0x394 JUMP JUMPDEST JUMPDEST POP SWAP2 SWAP1 POP JUMP JUMPDEST PUSH0 DUP2 SWAP1 POP DUP2 PUSH0 MSTORE PUSH1 0x20 PUSH0 KECCAK256 SWAP1 POP SWAP2 SWAP1 POP JUMP JUMPDEST PUSH0 PUSH1 0x20 PUSH1 0x1F DUP4 ADD DIV SWAP1 POP SWAP2 SWAP1 POP JUMP JUMPDEST PUSH0 DUP3 DUP3 SHL SWAP1 POP SWAP3 SWAP2 POP POP JUMP JUMPDEST PUSH0 PUSH1 0x8 DUP4 MUL PUSH2 0x44D PUSH32 0xFFFFFFFFFFFFFFFFFFFFFFFFFFFFFFFFFFFFFFFFFFFFFFFFFFFFFFFFFFFFFFFF DUP3 PUSH2 0x412 JUMP JUMPDEST PUSH2 0x457 DUP7 DUP4 PUSH2 0x412 JUMP JUMPDEST SWAP6 POP DUP1 NOT DUP5 AND SWAP4 POP DUP1 DUP7 AND DUP5 OR SWAP3 POP POP POP SWAP4 SWAP3 POP POP POP JUMP JUMPDEST PUSH0 DUP2 SWAP1 POP SWAP2 SWAP1 POP JUMP JUMPDEST PUSH0 DUP2 SWAP1 POP SWAP2 SWAP1 POP JUMP JUMPDEST PUSH0 PUSH2 0x49B PUSH2 0x496 PUSH2 0x491 DUP5 PUSH2 0x46F JUMP JUMPDEST PUSH2 0x478 JUMP JUMPDEST PUSH2 0x46F JUMP JUMPDEST SWAP1 POP SWAP2 SWAP1 POP JUMP JUMPDEST PUSH0 DUP2 SWAP1 POP SWAP2 SWAP1 POP JUMP JUMPDEST PUSH2 0x4B4 DUP4 PUSH2 0x481 JUMP JUMPDEST PUSH2 0x4C8 PUSH2 0x4C0 DUP3 PUSH2 0x4A2 JUMP JUMPDEST DUP5 DUP5 SLOAD PUSH2 0x41E JUMP JUMPDEST DUP3 SSTORE POP POP POP POP JUMP JUMPDEST PUSH0 SWAP1 JUMP JUMPDEST PUSH2 0x4DC PUSH2 0x4D0 JUMP JUMPDEST PUSH2 0x4E7 DUP2 DUP5 DUP5 PUSH2 0x4AB JUMP JUMPDEST POP POP POP JUMP JUMPDEST JUMPDEST DUP2 DUP2 LT ISZERO PUSH2 0x50A JUMPI PUSH2 0x4FF PUSH0 DUP3 PUSH2 0x4D4 JUMP JUMPDEST PUSH1 0x1 DUP2 ADD SWAP1 POP PUSH2 0x4ED JUMP JUMPDEST POP POP JUMP JUMPDEST PUSH1 0x1F DUP3 GT ISZERO PUSH2 0x54F JUMPI PUSH2 0x520 DUP2 PUSH2 0x3F1 JUMP JUMPDEST PUSH2 0x529 DUP5 PUSH2 0x403 JUMP JUMPDEST DUP2 ADD PUSH1 0x20 DUP6 LT ISZERO PUSH2 0x538 JUMPI DUP2 SWAP1 POP JUMPDEST PUSH2 0x54C PUSH2 0x544 DUP6 PUSH2 0x403 JUMP JUMPDEST DUP4 ADD DUP3 PUSH2 0x4EC JUMP JUMPDEST POP POP JUMPDEST POP POP POP JUMP JUMPDEST PUSH0 DUP3 DUP3 SHR SWAP1 POP SWAP3 SWAP2 POP POP JUMP JUMPDEST PUSH0 PUSH2 0x56F PUSH0 NOT DUP5 PUSH1 0x8 MUL PUSH2 0x554 JUMP JUMPDEST NOT DUP1 DUP4 AND SWAP2 POP POP SWAP3 SWAP2 POP POP JUMP JUMPDEST PUSH0 PUSH2 0x587 DUP4 DUP4 PUSH2 0x560 JUMP JUMPDEST SWAP2 POP DUP3 PUSH1 0x2 MUL DUP3 OR SWAP1 POP SWAP3 SWAP2 POP POP JUMP JUMPDEST PUSH2 0x5A0 DUP3 PUSH2 0x38A JUMP JUMPDEST PUSH8 0xFFFFFFFFFFFFFFFF DUP2 GT ISZERO PUSH2 0x5B9 JUMPI PUSH2 0x5B8 PUSH2 0x165 JUMP JUMPDEST JUMPDEST PUSH2 0x5C3 DUP3 SLOAD PUSH2 0x3C1 JUMP JUMPDEST PUSH2 0x5CE DUP3 DUP3 DUP6 PUSH2 0x50E JUMP JUMPDEST PUSH0 PUSH1 0x20 SWAP1 POP PUSH1 0x1F DUP4 GT PUSH1 0x1 DUP2 EQ PUSH2 0x5FF JUMPI PUSH0 DUP5 ISZERO PUSH2 0x5ED JUMPI DUP3 DUP8 ADD MLOAD SWAP1 POP JUMPDEST PUSH2 0x5F7 DUP6 DUP3 PUSH2 0x57C JUMP JUMPDEST DUP7 SSTORE POP PUSH2 0x65E JUMP JUMPDEST PUSH1 0x1F NOT DUP5 AND PUSH2 0x60D DUP7 PUSH2 0x3F1 JUMP JUMPDEST PUSH0 JUMPDEST DUP3 DUP2 LT ISZERO PUSH2 0x634 JUMPI DUP5 DUP10 ADD MLOAD DUP3 SSTORE PUSH1 0x1 DUP3 ADD SWAP2 POP PUSH1 0x20 DUP6 ADD SWAP5 POP PUSH1 0x20 DUP2 ADD SWAP1 POP PUSH2 0x60F JUMP JUMPDEST DUP7 DUP4 LT ISZERO PUSH2 0x651 JUMPI DUP5 DUP10 ADD MLOAD PUSH2 0x64D PUSH1 0x1F DUP10 AND DUP3 PUSH2 0x560 JUMP JUMPDEST DUP4 SSTORE POP JUMPDEST PUSH1 0x1 PUSH1 0x2 DUP9 MUL ADD DUP9 SSTORE POP POP POP JUMPDEST POP POP POP POP POP POP JUMP JUMPDEST PUSH2 0xA40 DUP1 PUSH2 0x673 PUSH0 CODECOPY PUSH0 RETURN INVALID PUSH1 0x80 PUSH1 0x40 MSTORE CALLVALUE DUP1 ISZERO PUSH2 0xF JUMPI PUSH0 DUP1 REVERT JUMPDEST POP PUSH1 0x4 CALLDATASIZE LT PUSH2 0x55 JUMPI PUSH0 CALLDATALOAD PUSH1 0xE0 SHR DUP1 PUSH4 0x7043D0A EQ PUSH2 0x59 JUMPI DUP1 PUSH4 0xA6C3DE5E EQ PUSH2 0x7B JUMPI DUP1 PUSH4 0xB2DAEA24 EQ PUSH2 0x9D JUMPI DUP1 PUSH4 0xBD96BD20 EQ PUSH2 0xB9 JUMPI DUP1 PUSH4 0xF9714AE6 EQ PUSH2 0xD7 JUMPI JUMPDEST PUSH0 DUP1 REVERT JUMPDEST PUSH2 0x61 PUSH2 0xF5 JUMP JUMPDEST PUSH1 0x40 MLOAD PUSH2 0x72 SWAP6 SWAP5 SWAP4 SWAP3 SWAP2 SWAP1 PUSH2 0x7E1 JUMP JUMPDEST PUSH1 0x40 MLOAD DUP1 SWAP2 SUB SWAP1 RETURN JUMPDEST PUSH2 0x83 PUSH2 0x359 JUMP JUMPDEST PUSH1 0x40 MLOAD PUSH2 0x94 SWAP6 SWAP5 SWAP4 SWAP3 SWAP2 SWAP1 PUSH2 0x7E1 JUMP JUMPDEST PUSH1 0x40 MLOAD DUP1 SWAP2 SUB SWAP1 RETURN JUMPDEST PUSH2 0xB7 PUSH1 0x4 DUP1 CALLDATASIZE SUB DUP2 ADD SWAP1 PUSH2 0xB2 SWAP2 SWAP1 PUSH2 0x875 JUMP JUMPDEST PUSH2 0x5A0 JUMP JUMPDEST STOP JUMPDEST PUSH2 0xC1 PUSH2 0x6B4 JUMP JUMPDEST PUSH1 0x40 MLOAD PUSH2 0xCE SWAP2 SWAP1 PUSH2 0x8DF JUMP JUMPDEST PUSH1 0x40 MLOAD DUP1 SWAP2 SUB SWAP1 RETURN JUMPDEST PUSH2 0xDF PUSH2 0x6D7 JUMP JUMPDEST PUSH1 0x40 MLOAD PUSH2 0xEC SWAP2 SWAP1 PUSH2 0x8DF JUMP JUMPDEST PUSH1 0x40 MLOAD DUP1 SWAP2 SUB SWAP1 RETURN JUMPDEST PUSH1 0x60 DUP1 PUSH1 0x60 DUP1 PUSH0 PUSH1 0x1 PUSH0 ADD PUSH1 0x1 DUP1 ADD PUSH1 0x1 PUSH1 0x2 ADD PUSH1 0x1 PUSH1 0x3 ADD PUSH1 0x1 PUSH1 0x4 ADD PUSH0 SWAP1 SLOAD SWAP1 PUSH2 0x100 EXP SWAP1 DIV PUSH1 0xFF AND DUP5 DUP1 SLOAD PUSH2 0x12C SWAP1 PUSH2 0x925 JUMP JUMPDEST DUP1 PUSH1 0x1F ADD PUSH1 0x20 DUP1 SWAP2 DIV MUL PUSH1 0x20 ADD PUSH1 0x40 MLOAD SWAP1 DUP2 ADD PUSH1 0x40 MSTORE DUP1 SWAP3 SWAP2 SWAP1 DUP2 DUP2 MSTORE PUSH1 0x20 ADD DUP3 DUP1 SLOAD PUSH2 0x158 SWAP1 PUSH2 0x925 JUMP JUMPDEST DUP1 ISZERO PUSH2 0x1A3 JUMPI DUP1 PUSH1 0x1F LT PUSH2 0x17A JUMPI PUSH2 0x100 DUP1 DUP4 SLOAD DIV MUL DUP4 MSTORE SWAP2 PUSH1 0x20 ADD SWAP2 PUSH2 0x1A3 JUMP JUMPDEST DUP3 ADD SWAP2 SWAP1 PUSH0 MSTORE PUSH1 0x20 PUSH0 KECCAK256 SWAP1 JUMPDEST DUP2 SLOAD DUP2 MSTORE SWAP1 PUSH1 0x1 ADD SWAP1 PUSH1 0x20 ADD DUP1 DUP4 GT PUSH2 0x186 JUMPI DUP3 SWAP1 SUB PUSH1 0x1F AND DUP3 ADD SWAP2 JUMPDEST POP POP POP POP POP SWAP5 POP DUP4 DUP1 SLOAD PUSH2 0x1B6 SWAP1 PUSH2 0x925 JUMP JUMPDEST DUP1 PUSH1 0x1F ADD PUSH1 0x20 DUP1 SWAP2 DIV MUL PUSH1 0x20 ADD PUSH1 0x40 MLOAD SWAP1 DUP2 ADD PUSH1 0x40 MSTORE DUP1 SWAP3 SWAP2 SWAP1 DUP2 DUP2 MSTORE PUSH1 0x20 ADD DUP3 DUP1 SLOAD PUSH2 0x1E2 SWAP1 PUSH2 0x925 JUMP JUMPDEST DUP1 ISZERO PUSH2 0x22D JUMPI DUP1 PUSH1 0x1F LT PUSH2 0x204 JUMPI PUSH2 0x100 DUP1 DUP4 SLOAD DIV MUL DUP4 MSTORE SWAP2 PUSH1 0x20 ADD SWAP2 PUSH2 0x22D JUMP JUMPDEST DUP3 ADD SWAP2 SWAP1 PUSH0 MSTORE PUSH1 0x20 PUSH0 KECCAK256 SWAP1 JUMPDEST DUP2 SLOAD DUP2 MSTORE SWAP1 PUSH1 0x1 ADD SWAP1 PUSH1 0x20 ADD DUP1 DUP4 GT PUSH2 0x210 JUMPI DUP3 SWAP1 SUB PUSH1 0x1F AND DUP3 ADD SWAP2 JUMPDEST POP POP POP POP POP SWAP4 POP DUP3 DUP1 SLOAD PUSH2 0x240 SWAP1 PUSH2 0x925 JUMP JUMPDEST DUP1 PUSH1 0x1F ADD PUSH1 0x20 DUP1 SWAP2 DIV MUL PUSH1 0x20 ADD PUSH1 0x40 MLOAD SWAP1 DUP2 ADD PUSH1 0x40 MSTORE DUP1 SWAP3 SWAP2 SWAP1 DUP2 DUP2 MSTORE PUSH1 0x20 ADD DUP3 DUP1 SLOAD PUSH2 0x26C SWAP1 PUSH2 0x925 JUMP JUMPDEST DUP1 ISZERO PUSH2 0x2B7 JUMPI DUP1 PUSH1 0x1F LT PUSH2 0x28E JUMPI PUSH2 0x100 DUP1 DUP4 SLOAD DIV MUL DUP4 MSTORE SWAP2 PUSH1 0x20 ADD SWAP2 PUSH2 0x2B7 JUMP JUMPDEST DUP3 ADD SWAP2 SWAP1 PUSH0 MSTORE PUSH1 0x20 PUSH0 KECCAK256 SWAP1 JUMPDEST DUP2 SLOAD DUP2 MSTORE SWAP1 PUSH1 0x1 ADD SWAP1 PUSH1 0x20 ADD DUP1 DUP4 GT PUSH2 0x29A JUMPI DUP3 SWAP1 SUB PUSH1 0x1F AND DUP3 ADD SWAP2 JUMPDEST POP POP POP POP POP SWAP3 POP DUP2 DUP1 SLOAD PUSH2 0x2CA SWAP1 PUSH2 0x925 JUMP JUMPDEST DUP1 PUSH1 0x1F ADD PUSH1 0x20 DUP1 SWAP2 DIV MUL PUSH1 0x20 ADD PUSH1 0x40 MLOAD SWAP1 DUP2 ADD PUSH1 0x40 MSTORE DUP1 SWAP3 SWAP2 SWAP1 DUP2 DUP2 MSTORE PUSH1 0x20 ADD DUP3 DUP1 SLOAD PUSH2 0x2F6 SWAP1 PUSH2 0x925 JUMP JUMPDEST DUP1 ISZERO PUSH2 0x341 JUMPI DUP1 PUSH1 0x1F LT PUSH2 0x318 JUMPI PUSH2 0x100 DUP1 DUP4 SLOAD DIV MUL DUP4 MSTORE SWAP2 PUSH1 0x20 ADD SWAP2 PUSH2 0x341 JUMP JUMPDEST DUP3 ADD SWAP2 SWAP1 PUSH0 MSTORE PUSH1 0x20 PUSH0 KECCAK256 SWAP1 JUMPDEST DUP2 SLOAD DUP2 MSTORE SWAP1 PUSH1 0x1 ADD SWAP1 PUSH1 0x20 ADD DUP1 DUP4 GT PUSH2 0x324 JUMPI DUP3 SWAP1 SUB PUSH1 0x1F AND DUP3 ADD SWAP2 JUMPDEST POP POP POP POP POP SWAP2 POP SWAP5 POP SWAP5 POP SWAP5 POP SWAP5 POP SWAP5 POP SWAP1 SWAP2 SWAP3 SWAP4 SWAP5 JUMP JUMPDEST PUSH1 0x1 DUP1 PUSH0 ADD DUP1 SLOAD PUSH2 0x369 SWAP1 PUSH2 0x925 JUMP JUMPDEST DUP1 PUSH1 0x1F ADD PUSH1 0x20 DUP1 SWAP2 DIV MUL PUSH1 0x20 ADD PUSH1 0x40 MLOAD SWAP1 DUP2 ADD PUSH1 0x40 MSTORE DUP1 SWAP3 SWAP2 SWAP1 DUP2 DUP2 MSTORE PUSH1 0x20 ADD DUP3 DUP1 SLOAD PUSH2 0x395 SWAP1 PUSH2 0x925 JUMP JUMPDEST DUP1 ISZERO PUSH2 0x3E0 JUMPI DUP1 PUSH1 0x1F LT PUSH2 0x3B7 JUMPI PUSH2 0x100 DUP1 DUP4 SLOAD DIV MUL DUP4 MSTORE SWAP2 PUSH1 0x20 ADD SWAP2 PUSH2 0x3E0 JUMP JUMPDEST DUP3 ADD SWAP2 SWAP1 PUSH0 MSTORE PUSH1 0x20 PUSH0 KECCAK256 SWAP1 JUMPDEST DUP2 SLOAD DUP2 MSTORE SWAP1 PUSH1 0x1 ADD SWAP1 PUSH1 0x20 ADD DUP1 DUP4 GT PUSH2 0x3C3 JUMPI DUP3 SWAP1 SUB PUSH1 0x1F AND DUP3 ADD SWAP2 JUMPDEST POP POP POP POP POP SWAP1 DUP1 PUSH1 0x1 ADD DUP1 SLOAD PUSH2 0x3F5 SWAP1 PUSH2 0x925 JUMP JUMPDEST DUP1 PUSH1 0x1F ADD PUSH1 0x20 DUP1 SWAP2 DIV MUL PUSH1 0x20 ADD PUSH1 0x40 MLOAD SWAP1 DUP2 ADD PUSH1 0x40 MSTORE DUP1 SWAP3 SWAP2 SWAP1 DUP2 DUP2 MSTORE PUSH1 0x20 ADD DUP3 DUP1 SLOAD PUSH2 0x421 SWAP1 PUSH2 0x925 JUMP JUMPDEST DUP1 ISZERO PUSH2 0x46C JUMPI DUP1 PUSH1 0x1F LT PUSH2 0x443 JUMPI PUSH2 0x100 DUP1 DUP4 SLOAD DIV MUL DUP4 MSTORE SWAP2 PUSH1 0x20 ADD SWAP2 PUSH2 0x46C JUMP JUMPDEST DUP3 ADD SWAP2 SWAP1 PUSH0 MSTORE PUSH1 0x20 PUSH0 KECCAK256 SWAP1 JUMPDEST DUP2 SLOAD DUP2 MSTORE SWAP1 PUSH1 0x1 ADD SWAP1 PUSH1 0x20 ADD DUP1 DUP4 GT PUSH2 0x44F JUMPI DUP3 SWAP1 SUB PUSH1 0x1F AND DUP3 ADD SWAP2 JUMPDEST POP POP POP POP POP SWAP1 DUP1 PUSH1 0x2 ADD DUP1 SLOAD PUSH2 0x481 SWAP1 PUSH2 0x925 JUMP JUMPDEST DUP1 PUSH1 0x1F ADD PUSH1 0x20 DUP1 SWAP2 DIV MUL PUSH1 0x20 ADD PUSH1 0x40 MLOAD SWAP1 DUP2 ADD PUSH1 0x40 MSTORE DUP1 SWAP3 SWAP2 SWAP1 DUP2 DUP2 MSTORE PUSH1 0x20 ADD DUP3 DUP1 SLOAD PUSH2 0x4AD SWAP1 PUSH2 0x925 JUMP JUMPDEST DUP1 ISZERO PUSH2 0x4F8 JUMPI DUP1 PUSH1 0x1F LT PUSH2 0x4CF JUMPI PUSH2 0x100 DUP1 DUP4 SLOAD DIV MUL DUP4 MSTORE SWAP2 PUSH1 0x20 ADD SWAP2 PUSH2 0x4F8 JUMP JUMPDEST DUP3 ADD SWAP2 SWAP1 PUSH0 MSTORE PUSH1 0x20 PUSH0 KECCAK256 SWAP1 JUMPDEST DUP2 SLOAD DUP2 MSTORE SWAP1 PUSH1 0x1 ADD SWAP1 PUSH1 0x20 ADD DUP1 DUP4 GT PUSH2 0x4DB JUMPI DUP3 SWAP1 SUB PUSH1 0x1F AND DUP3 ADD SWAP2 JUMPDEST POP POP POP POP POP SWAP1 DUP1 PUSH1 0x3 ADD DUP1 SLOAD PUSH2 0x50D SWAP1 PUSH2 0x925 JUMP JUMPDEST DUP1 PUSH1 0x1F ADD PUSH1 0x20 DUP1 SWAP2 DIV MUL PUSH1 0x20 ADD PUSH1 0x40 MLOAD SWAP1 DUP2 ADD PUSH1 0x40 MSTORE DUP1 SWAP3 SWAP2 SWAP1 DUP2 DUP2 MSTORE PUSH1 0x20 ADD DUP3 DUP1 SLOAD PUSH2 0x539 SWAP1 PUSH2 0x925 JUMP JUMPDEST DUP1 ISZERO PUSH2 0x584 JUMPI DUP1 PUSH1 0x1F LT PUSH2 0x55B JUMPI PUSH2 0x100 DUP1 DUP4 SLOAD DIV MUL DUP4 MSTORE SWAP2 PUSH1 0x20 ADD SWAP2 PUSH2 0x584 JUMP JUMPDEST DUP3 ADD SWAP2 SWAP1 PUSH0 MSTORE PUSH1 0x20 PUSH0 KECCAK256 SWAP1 JUMPDEST DUP2 SLOAD DUP2 MSTORE SWAP1 PUSH1 0x1 ADD SWAP1 PUSH1 0x20 ADD DUP1 DUP4 GT PUSH2 0x567 JUMPI DUP3 SWAP1 SUB PUSH1 0x1F AND DUP3 ADD SWAP2 JUMPDEST POP POP POP POP POP SWAP1 DUP1 PUSH1 0x4 ADD PUSH0 SWAP1 SLOAD SWAP1 PUSH2 0x100 EXP SWAP1 DIV PUSH1 0xFF AND SWAP1 POP DUP6 JUMP JUMPDEST PUSH0 DUP1 SLOAD SWAP1 PUSH2 0x100 EXP SWAP1 DIV PUSH20 0xFFFFFFFFFFFFFFFFFFFFFFFFFFFFFFFFFFFFFFFF AND PUSH20 0xFFFFFFFFFFFFFFFFFFFFFFFFFFFFFFFFFFFFFFFF AND CALLER PUSH20 0xFFFFFFFFFFFFFFFFFFFFFFFFFFFFFFFFFFFFFFFF AND EQ PUSH2 0x62D JUMPI PUSH1 0x40 MLOAD PUSH32 0x8C379A000000000000000000000000000000000000000000000000000000000 DUP2 MSTORE PUSH1 0x4 ADD PUSH2 0x624 SWAP1 PUSH2 0x9C5 JUMP JUMPDEST PUSH1 0x40 MLOAD DUP1 SWAP2 SUB SWAP1 REVERT JUMPDEST DUP1 PUSH1 0x1 PUSH1 0x4 ADD PUSH0 PUSH2 0x100 EXP DUP2 SLOAD DUP2 PUSH1 0xFF MUL NOT AND SWAP1 DUP4 PUSH1 0x2 DUP2 GT ISZERO PUSH2 0x654 JUMPI PUSH2 0x653 PUSH2 0x76E JUMP JUMPDEST JUMPDEST MUL OR SWAP1 SSTORE POP PUSH32 0x11B808F372C89671F30B379E4566084F338BD020874BFF5C82139C6BA0D4392A PUSH0 DUP1 SLOAD SWAP1 PUSH2 0x100 EXP SWAP1 DIV PUSH20 0xFFFFFFFFFFFFFFFFFFFFFFFFFFFFFFFFFFFFFFFF AND DUP3 PUSH1 0x40 MLOAD PUSH2 0x6A9 SWAP3 SWAP2 SWAP1 PUSH2 0x9E3 JUMP JUMPDEST PUSH1 0x40 MLOAD DUP1 SWAP2 SUB SWAP1 LOG1 POP JUMP JUMPDEST PUSH0 DUP1 SLOAD SWAP1 PUSH2 0x100 EXP SWAP1 DIV PUSH20 0xFFFFFFFFFFFFFFFFFFFFFFFFFFFFFFFFFFFFFFFF AND DUP2 JUMP JUMPDEST PUSH0 DUP1 PUSH0 SWAP1 SLOAD SWAP1 PUSH2 0x100 EXP SWAP1 DIV PUSH20 0xFFFFFFFFFFFFFFFFFFFFFFFFFFFFFFFFFFFFFFFF AND SWAP1 POP SWAP1 JUMP JUMPDEST PUSH0 DUP2 MLOAD SWAP1 POP SWAP2 SWAP1 POP JUMP JUMPDEST PUSH0 DUP3 DUP3 MSTORE PUSH1 0x20 DUP3 ADD SWAP1 POP SWAP3 SWAP2 POP POP JUMP JUMPDEST DUP3 DUP2 DUP4 MCOPY PUSH0 DUP4 DUP4 ADD MSTORE POP POP POP JUMP JUMPDEST PUSH0 PUSH1 0x1F NOT PUSH1 0x1F DUP4 ADD AND SWAP1 POP SWAP2 SWAP1 POP JUMP JUMPDEST PUSH0 PUSH2 0x740 DUP3 PUSH2 0x6FE JUMP JUMPDEST PUSH2 0x74A DUP2 DUP6 PUSH2 0x708 JUMP JUMPDEST SWAP4 POP PUSH2 0x75A DUP2 DUP6 PUSH1 0x20 DUP7 ADD PUSH2 0x718 JUMP JUMPDEST PUSH2 0x763 DUP2 PUSH2 0x726 JUMP JUMPDEST DUP5 ADD SWAP2 POP POP SWAP3 SWAP2 POP POP JUMP JUMPDEST PUSH32 0x4E487B7100000000000000000000000000000000000000000000000000000000 PUSH0 MSTORE PUSH1 0x21 PUSH1 0x4 MSTORE PUSH1 0x24 PUSH0 REVERT JUMPDEST PUSH1 0x3 DUP2 LT PUSH2 0x7AC JUMPI PUSH2 0x7AB PUSH2 0x76E JUMP JUMPDEST JUMPDEST POP JUMP JUMPDEST PUSH0 DUP2 SWAP1 POP PUSH2 0x7BC DUP3 PUSH2 0x79B JUMP JUMPDEST SWAP2 SWAP1 POP JUMP JUMPDEST PUSH0 PUSH2 0x7CB DUP3 PUSH2 0x7AF JUMP JUMPDEST SWAP1 POP SWAP2 SWAP1 POP JUMP JUMPDEST PUSH2 0x7DB DUP2 PUSH2 0x7C1 JUMP JUMPDEST DUP3 MSTORE POP POP JUMP JUMPDEST PUSH0 PUSH1 0xA0 DUP3 ADD SWAP1 POP DUP2 DUP2 SUB PUSH0 DUP4 ADD MSTORE PUSH2 0x7F9 DUP2 DUP9 PUSH2 0x736 JUMP JUMPDEST SWAP1 POP DUP2 DUP2 SUB PUSH1 0x20 DUP4 ADD MSTORE PUSH2 0x80D DUP2 DUP8 PUSH2 0x736 JUMP JUMPDEST SWAP1 POP DUP2 DUP2 SUB PUSH1 0x40 DUP4 ADD MSTORE PUSH2 0x821 DUP2 DUP7 PUSH2 0x736 JUMP JUMPDEST SWAP1 POP DUP2 DUP2 SUB PUSH1 0x60 DUP4 ADD MSTORE PUSH2 0x835 DUP2 DUP6 PUSH2 0x736 JUMP JUMPDEST SWAP1 POP PUSH2 0x844 PUSH1 0x80 DUP4 ADD DUP5 PUSH2 0x7D2 JUMP JUMPDEST SWAP7 SWAP6 POP POP POP POP POP POP JUMP JUMPDEST PUSH0 DUP1 REVERT JUMPDEST PUSH1 0x3 DUP2 LT PUSH2 0x85E JUMPI PUSH0 DUP1 REVERT JUMPDEST POP JUMP JUMPDEST PUSH0 DUP2 CALLDATALOAD SWAP1 POP PUSH2 0x86F DUP2 PUSH2 0x852 JUMP JUMPDEST SWAP3 SWAP2 POP POP JUMP JUMPDEST PUSH0 PUSH1 0x20 DUP3 DUP5 SUB SLT ISZERO PUSH2 0x88A JUMPI PUSH2 0x889 PUSH2 0x84E JUMP JUMPDEST JUMPDEST PUSH0 PUSH2 0x897 DUP5 DUP3 DUP6 ADD PUSH2 0x861 JUMP JUMPDEST SWAP2 POP POP SWAP3 SWAP2 POP POP JUMP JUMPDEST PUSH0 PUSH20 0xFFFFFFFFFFFFFFFFFFFFFFFFFFFFFFFFFFFFFFFF DUP3 AND SWAP1 POP SWAP2 SWAP1 POP JUMP JUMPDEST PUSH0 PUSH2 0x8C9 DUP3 PUSH2 0x8A0 JUMP JUMPDEST SWAP1 POP SWAP2 SWAP1 POP JUMP JUMPDEST PUSH2 0x8D9 DUP2 PUSH2 0x8BF JUMP JUMPDEST DUP3 MSTORE POP POP JUMP JUMPDEST PUSH0 PUSH1 0x20 DUP3 ADD SWAP1 POP PUSH2 0x8F2 PUSH0 DUP4 ADD DUP5 PUSH2 0x8D0 JUMP JUMPDEST SWAP3 SWAP2 POP POP JUMP JUMPDEST PUSH32 0x4E487B7100000000000000000000000000000000000000000000000000000000 PUSH0 MSTORE PUSH1 0x22 PUSH1 0x4 MSTORE PUSH1 0x24 PUSH0 REVERT JUMPDEST PUSH0 PUSH1 0x2 DUP3 DIV SWAP1 POP PUSH1 0x1 DUP3 AND DUP1 PUSH2 0x93C JUMPI PUSH1 0x7F DUP3 AND SWAP2 POP JUMPDEST PUSH1 0x20 DUP3 LT DUP2 SUB PUSH2 0x94F JUMPI PUSH2 0x94E PUSH2 0x8F8 JUMP JUMPDEST JUMPDEST POP SWAP2 SWAP1 POP JUMP JUMPDEST PUSH32 0x4F6E6C79207468652070617469656E742063616E20706572666F726D20746869 PUSH0 DUP3 ADD MSTORE PUSH32 0x7320616374696F6E2E0000000000000000000000000000000000000000000000 PUSH1 0x20 DUP3 ADD MSTORE POP JUMP JUMPDEST PUSH0 PUSH2 0x9AF PUSH1 0x29 DUP4 PUSH2 0x708 JUMP JUMPDEST SWAP2 POP PUSH2 0x9BA DUP3 PUSH2 0x955 JUMP JUMPDEST PUSH1 0x40 DUP3 ADD SWAP1 POP SWAP2 SWAP1 POP JUMP JUMPDEST PUSH0 PUSH1 0x20 DUP3 ADD SWAP1 POP DUP2 DUP2 SUB PUSH0 DUP4 ADD MSTORE PUSH2 0x9DC DUP2 PUSH2 0x9A3 JUMP JUMPDEST SWAP1 POP SWAP2 SWAP1 POP JUMP JUMPDEST PUSH0 PUSH1 0x40 DUP3 ADD SWAP1 POP PUSH2 0x9F6 PUSH0 DUP4 ADD DUP6 PUSH2 0x8D0 JUMP JUMPDEST PUSH2 0xA03 PUSH1 0x20 DUP4 ADD DUP5 PUSH2 0x7D2 JUMP JUMPDEST SWAP4 SWAP3 POP POP POP JUMP INVALID LOG2 PUSH5 0x6970667358 0x22 SLT KECCAK256 CALLER DUP4 0xD9 PUSH22 0x504B02882D43BFBC08E6148E7EB30A26BDC5E264CFF7 SHR DUP9 PUSH10 0x942D5364736F6C634300 ADDMOD BYTE STOP CALLER ",
			"sourceMap": "126:2083:0:-:0;;;637:463;;;;;;;;;;;;;;;;;;;;;;;;;;;;;;;:::i;:::-;817:10;807:7;;:20;;;;;;;;;;;;;;;;;;855:237;;;;;;;;889:5;855:237;;;;922:12;855:237;;;;961:11;855:237;;;;1000:12;855:237;;;;1040:16;855:237;;;;;;;;:::i;:::-;;;;;840:12;:252;;;;;;;;;;;;;:::i;:::-;;;;;;;;;;;;;;;:::i;:::-;;;;;;;;;;;;;;;:::i;:::-;;;;;;;;;;;;;;;:::i;:::-;;;;;;;;;;;;;;;;;;;;;;;;;;;;;:::i;:::-;;;;;;;;;;637:463;;;;126:2083;;7:75:1;40:6;73:2;67:9;57:19;;7:75;:::o;88:117::-;197:1;194;187:12;211:117;320:1;317;310:12;334:117;443:1;440;433:12;457:117;566:1;563;556:12;580:102;621:6;672:2;668:7;663:2;656:5;652:14;648:28;638:38;;580:102;;;:::o;688:180::-;736:77;733:1;726:88;833:4;830:1;823:15;857:4;854:1;847:15;874:281;957:27;979:4;957:27;:::i;:::-;949:6;945:40;1087:6;1075:10;1072:22;1051:18;1039:10;1036:34;1033:62;1030:88;;;1098:18;;:::i;:::-;1030:88;1138:10;1134:2;1127:22;917:238;874:281;;:::o;1161:129::-;1195:6;1222:20;;:::i;:::-;1212:30;;1251:33;1279:4;1271:6;1251:33;:::i;:::-;1161:129;;;:::o;1296:308::-;1358:4;1448:18;1440:6;1437:30;1434:56;;;1470:18;;:::i;:::-;1434:56;1508:29;1530:6;1508:29;:::i;:::-;1500:37;;1592:4;1586;1582:15;1574:23;;1296:308;;;:::o;1610:139::-;1699:6;1694:3;1689;1683:23;1740:1;1731:6;1726:3;1722:16;1715:27;1610:139;;;:::o;1755:434::-;1844:5;1869:66;1885:49;1927:6;1885:49;:::i;:::-;1869:66;:::i;:::-;1860:75;;1958:6;1951:5;1944:21;1996:4;1989:5;1985:16;2034:3;2025:6;2020:3;2016:16;2013:25;2010:112;;;2041:79;;:::i;:::-;2010:112;2131:52;2176:6;2171:3;2166;2131:52;:::i;:::-;1850:339;1755:434;;;;;:::o;2209:355::-;2276:5;2325:3;2318:4;2310:6;2306:17;2302:27;2292:122;;2333:79;;:::i;:::-;2292:122;2443:6;2437:13;2468:90;2554:3;2546:6;2539:4;2531:6;2527:17;2468:90;:::i;:::-;2459:99;;2282:282;2209:355;;;;:::o;2570:1512::-;2707:6;2715;2723;2731;2780:3;2768:9;2759:7;2755:23;2751:33;2748:120;;;2787:79;;:::i;:::-;2748:120;2928:1;2917:9;2913:17;2907:24;2958:18;2950:6;2947:30;2944:117;;;2980:79;;:::i;:::-;2944:117;3085:74;3151:7;3142:6;3131:9;3127:22;3085:74;:::i;:::-;3075:84;;2878:291;3229:2;3218:9;3214:18;3208:25;3260:18;3252:6;3249:30;3246:117;;;3282:79;;:::i;:::-;3246:117;3387:74;3453:7;3444:6;3433:9;3429:22;3387:74;:::i;:::-;3377:84;;3179:292;3531:2;3520:9;3516:18;3510:25;3562:18;3554:6;3551:30;3548:117;;;3584:79;;:::i;:::-;3548:117;3689:74;3755:7;3746:6;3735:9;3731:22;3689:74;:::i;:::-;3679:84;;3481:292;3833:2;3822:9;3818:18;3812:25;3864:18;3856:6;3853:30;3850:117;;;3886:79;;:::i;:::-;3850:117;3991:74;4057:7;4048:6;4037:9;4033:22;3991:74;:::i;:::-;3981:84;;3783:292;2570:1512;;;;;;;:::o;4088:180::-;4136:77;4133:1;4126:88;4233:4;4230:1;4223:15;4257:4;4254:1;4247:15;4274:99;4326:6;4360:5;4354:12;4344:22;;4274:99;;;:::o;4379:180::-;4427:77;4424:1;4417:88;4524:4;4521:1;4514:15;4548:4;4545:1;4538:15;4565:320;4609:6;4646:1;4640:4;4636:12;4626:22;;4693:1;4687:4;4683:12;4714:18;4704:81;;4770:4;4762:6;4758:17;4748:27;;4704:81;4832:2;4824:6;4821:14;4801:18;4798:38;4795:84;;4851:18;;:::i;:::-;4795:84;4616:269;4565:320;;;:::o;4891:141::-;4940:4;4963:3;4955:11;;4986:3;4983:1;4976:14;5020:4;5017:1;5007:18;4999:26;;4891:141;;;:::o;5038:93::-;5075:6;5122:2;5117;5110:5;5106:14;5102:23;5092:33;;5038:93;;;:::o;5137:107::-;5181:8;5231:5;5225:4;5221:16;5200:37;;5137:107;;;;:::o;5250:393::-;5319:6;5369:1;5357:10;5353:18;5392:97;5422:66;5411:9;5392:97;:::i;:::-;5510:39;5540:8;5529:9;5510:39;:::i;:::-;5498:51;;5582:4;5578:9;5571:5;5567:21;5558:30;;5631:4;5621:8;5617:19;5610:5;5607:30;5597:40;;5326:317;;5250:393;;;;;:::o;5649:77::-;5686:7;5715:5;5704:16;;5649:77;;;:::o;5732:60::-;5760:3;5781:5;5774:12;;5732:60;;;:::o;5798:142::-;5848:9;5881:53;5899:34;5908:24;5926:5;5908:24;:::i;:::-;5899:34;:::i;:::-;5881:53;:::i;:::-;5868:66;;5798:142;;;:::o;5946:75::-;5989:3;6010:5;6003:12;;5946:75;;;:::o;6027:269::-;6137:39;6168:7;6137:39;:::i;:::-;6198:91;6247:41;6271:16;6247:41;:::i;:::-;6239:6;6232:4;6226:11;6198:91;:::i;:::-;6192:4;6185:105;6103:193;6027:269;;;:::o;6302:73::-;6347:3;6302:73;:::o;6381:189::-;6458:32;;:::i;:::-;6499:65;6557:6;6549;6543:4;6499:65;:::i;:::-;6434:136;6381:189;;:::o;6576:186::-;6636:120;6653:3;6646:5;6643:14;6636:120;;;6707:39;6744:1;6737:5;6707:39;:::i;:::-;6680:1;6673:5;6669:13;6660:22;;6636:120;;;6576:186;;:::o;6768:543::-;6869:2;6864:3;6861:11;6858:446;;;6903:38;6935:5;6903:38;:::i;:::-;6987:29;7005:10;6987:29;:::i;:::-;6977:8;6973:44;7170:2;7158:10;7155:18;7152:49;;;7191:8;7176:23;;7152:49;7214:80;7270:22;7288:3;7270:22;:::i;:::-;7260:8;7256:37;7243:11;7214:80;:::i;:::-;6873:431;;6858:446;6768:543;;;:::o;7317:117::-;7371:8;7421:5;7415:4;7411:16;7390:37;;7317:117;;;;:::o;7440:169::-;7484:6;7517:51;7565:1;7561:6;7553:5;7550:1;7546:13;7517:51;:::i;:::-;7513:56;7598:4;7592;7588:15;7578:25;;7491:118;7440:169;;;;:::o;7614:295::-;7690:4;7836:29;7861:3;7855:4;7836:29;:::i;:::-;7828:37;;7898:3;7895:1;7891:11;7885:4;7882:21;7874:29;;7614:295;;;;:::o;7914:1395::-;8031:37;8064:3;8031:37;:::i;:::-;8133:18;8125:6;8122:30;8119:56;;;8155:18;;:::i;:::-;8119:56;8199:38;8231:4;8225:11;8199:38;:::i;:::-;8284:67;8344:6;8336;8330:4;8284:67;:::i;:::-;8378:1;8402:4;8389:17;;8434:2;8426:6;8423:14;8451:1;8446:618;;;;9108:1;9125:6;9122:77;;;9174:9;9169:3;9165:19;9159:26;9150:35;;9122:77;9225:67;9285:6;9278:5;9225:67;:::i;:::-;9219:4;9212:81;9081:222;8416:887;;8446:618;8498:4;8494:9;8486:6;8482:22;8532:37;8564:4;8532:37;:::i;:::-;8591:1;8605:208;8619:7;8616:1;8613:14;8605:208;;;8698:9;8693:3;8689:19;8683:26;8675:6;8668:42;8749:1;8741:6;8737:14;8727:24;;8796:2;8785:9;8781:18;8768:31;;8642:4;8639:1;8635:12;8630:17;;8605:208;;;8841:6;8832:7;8829:19;8826:179;;;8899:9;8894:3;8890:19;8884:26;8942:48;8984:4;8976:6;8972:17;8961:9;8942:48;:::i;:::-;8934:6;8927:64;8849:156;8826:179;9051:1;9047;9039:6;9035:14;9031:22;9025:4;9018:36;8453:611;;;8416:887;;8006:1303;;;7914:1395;;:::o;126:2083:0:-;;;;;;;"
		},
		"deployedBytecode": {
			"functionDebugData": {
				"@GetPatientAddress_131": {
					"entryPoint": 1751,
					"id": 131,
					"parameterSlots": 0,
					"returnSlots": 1
				},
				"@GetPersonalData_123": {
					"entryPoint": 245,
					"id": 123,
					"parameterSlots": 0,
					"returnSlots": 5
				},
				"@UpdateConsentType_96": {
					"entryPoint": 1440,
					"id": 96,
					"parameterSlots": 1,
					"returnSlots": 0
				},
				"@patient_3": {
					"entryPoint": 1716,
					"id": 3,
					"parameterSlots": 0,
					"returnSlots": 0
				},
				"@personalData_22": {
					"entryPoint": 857,
					"id": 22,
					"parameterSlots": 0,
					"returnSlots": 0
				},
				"abi_decode_t_enum$_ConsentType_$7": {
					"entryPoint": 2145,
					"id": null,
					"parameterSlots": 2,
					"returnSlots": 1
				},
				"abi_decode_tuple_t_enum$_ConsentType_$7": {
					"entryPoint": 2165,
					"id": null,
					"parameterSlots": 2,
					"returnSlots": 1
				},
				"abi_encode_t_address_to_t_address_fromStack": {
					"entryPoint": 2256,
					"id": null,
					"parameterSlots": 2,
					"returnSlots": 0
				},
				"abi_encode_t_enum$_ConsentType_$7_to_t_uint8_fromStack": {
					"entryPoint": 2002,
					"id": null,
					"parameterSlots": 2,
					"returnSlots": 0
				},
				"abi_encode_t_string_memory_ptr_to_t_string_memory_ptr_fromStack": {
					"entryPoint": 1846,
					"id": null,
					"parameterSlots": 2,
					"returnSlots": 1
				},
				"abi_encode_t_stringliteral_b32eff07e0de1051999be9d8ceb37fb468f1504494a612c40e25451217f6f2dc_to_t_string_memory_ptr_fromStack": {
					"entryPoint": 2467,
					"id": null,
					"parameterSlots": 1,
					"returnSlots": 1
				},
				"abi_encode_tuple_t_address__to_t_address__fromStack_reversed": {
					"entryPoint": 2271,
					"id": null,
					"parameterSlots": 2,
					"returnSlots": 1
				},
				"abi_encode_tuple_t_address_t_enum$_ConsentType_$7__to_t_address_t_uint8__fromStack_reversed": {
					"entryPoint": 2531,
					"id": null,
					"parameterSlots": 3,
					"returnSlots": 1
				},
				"abi_encode_tuple_t_string_memory_ptr_t_string_memory_ptr_t_string_memory_ptr_t_string_memory_ptr_t_enum$_ConsentType_$7__to_t_string_memory_ptr_t_string_memory_ptr_t_string_memory_ptr_t_string_memory_ptr_t_uint8__fromStack_reversed": {
					"entryPoint": 2017,
					"id": null,
					"parameterSlots": 6,
					"returnSlots": 1
				},
				"abi_encode_tuple_t_stringliteral_b32eff07e0de1051999be9d8ceb37fb468f1504494a612c40e25451217f6f2dc__to_t_string_memory_ptr__fromStack_reversed": {
					"entryPoint": 2501,
					"id": null,
					"parameterSlots": 1,
					"returnSlots": 1
				},
				"allocate_unbounded": {
					"entryPoint": null,
					"id": null,
					"parameterSlots": 0,
					"returnSlots": 1
				},
				"array_length_t_string_memory_ptr": {
					"entryPoint": 1790,
					"id": null,
					"parameterSlots": 1,
					"returnSlots": 1
				},
				"array_storeLengthForEncoding_t_string_memory_ptr_fromStack": {
					"entryPoint": 1800,
					"id": null,
					"parameterSlots": 2,
					"returnSlots": 1
				},
				"cleanup_t_address": {
					"entryPoint": 2239,
					"id": null,
					"parameterSlots": 1,
					"returnSlots": 1
				},
				"cleanup_t_enum$_ConsentType_$7": {
					"entryPoint": 1967,
					"id": null,
					"parameterSlots": 1,
					"returnSlots": 1
				},
				"cleanup_t_uint160": {
					"entryPoint": 2208,
					"id": null,
					"parameterSlots": 1,
					"returnSlots": 1
				},
				"convert_t_enum$_ConsentType_$7_to_t_uint8": {
					"entryPoint": 1985,
					"id": null,
					"parameterSlots": 1,
					"returnSlots": 1
				},
				"copy_memory_to_memory_with_cleanup": {
					"entryPoint": 1816,
					"id": null,
					"parameterSlots": 3,
					"returnSlots": 0
				},
				"extract_byte_array_length": {
					"entryPoint": 2341,
					"id": null,
					"parameterSlots": 1,
					"returnSlots": 1
				},
				"panic_error_0x21": {
					"entryPoint": 1902,
					"id": null,
					"parameterSlots": 0,
					"returnSlots": 0
				},
				"panic_error_0x22": {
					"entryPoint": 2296,
					"id": null,
					"parameterSlots": 0,
					"returnSlots": 0
				},
				"revert_error_c1322bf8034eace5e0b5c7295db60986aa89aae5e0ea0873e4689e076861a5db": {
					"entryPoint": null,
					"id": null,
					"parameterSlots": 0,
					"returnSlots": 0
				},
				"revert_error_dbdddcbe895c83990c08b3492a0e83918d802a52331272ac6fdb6a7c4aea3b1b": {
					"entryPoint": 2126,
					"id": null,
					"parameterSlots": 0,
					"returnSlots": 0
				},
				"round_up_to_mul_of_32": {
					"entryPoint": 1830,
					"id": null,
					"parameterSlots": 1,
					"returnSlots": 1
				},
				"store_literal_in_memory_b32eff07e0de1051999be9d8ceb37fb468f1504494a612c40e25451217f6f2dc": {
					"entryPoint": 2389,
					"id": null,
					"parameterSlots": 1,
					"returnSlots": 0
				},
				"validator_assert_t_enum$_ConsentType_$7": {
					"entryPoint": 1947,
					"id": null,
					"parameterSlots": 1,
					"returnSlots": 0
				},
				"validator_revert_t_enum$_ConsentType_$7": {
					"entryPoint": 2130,
					"id": null,
					"parameterSlots": 1,
					"returnSlots": 0
				}
			},
			"generatedSources": [
				{
					"ast": {
						"nativeSrc": "0:6197:1",
						"nodeType": "YulBlock",
						"src": "0:6197:1",
						"statements": [
							{
								"body": {
									"nativeSrc": "66:40:1",
									"nodeType": "YulBlock",
									"src": "66:40:1",
									"statements": [
										{
											"nativeSrc": "77:22:1",
											"nodeType": "YulAssignment",
											"src": "77:22:1",
											"value": {
												"arguments": [
													{
														"name": "value",
														"nativeSrc": "93:5:1",
														"nodeType": "YulIdentifier",
														"src": "93:5:1"
													}
												],
												"functionName": {
													"name": "mload",
													"nativeSrc": "87:5:1",
													"nodeType": "YulIdentifier",
													"src": "87:5:1"
												},
												"nativeSrc": "87:12:1",
												"nodeType": "YulFunctionCall",
												"src": "87:12:1"
											},
											"variableNames": [
												{
													"name": "length",
													"nativeSrc": "77:6:1",
													"nodeType": "YulIdentifier",
													"src": "77:6:1"
												}
											]
										}
									]
								},
								"name": "array_length_t_string_memory_ptr",
								"nativeSrc": "7:99:1",
								"nodeType": "YulFunctionDefinition",
								"parameters": [
									{
										"name": "value",
										"nativeSrc": "49:5:1",
										"nodeType": "YulTypedName",
										"src": "49:5:1",
										"type": ""
									}
								],
								"returnVariables": [
									{
										"name": "length",
										"nativeSrc": "59:6:1",
										"nodeType": "YulTypedName",
										"src": "59:6:1",
										"type": ""
									}
								],
								"src": "7:99:1"
							},
							{
								"body": {
									"nativeSrc": "208:73:1",
									"nodeType": "YulBlock",
									"src": "208:73:1",
									"statements": [
										{
											"expression": {
												"arguments": [
													{
														"name": "pos",
														"nativeSrc": "225:3:1",
														"nodeType": "YulIdentifier",
														"src": "225:3:1"
													},
													{
														"name": "length",
														"nativeSrc": "230:6:1",
														"nodeType": "YulIdentifier",
														"src": "230:6:1"
													}
												],
												"functionName": {
													"name": "mstore",
													"nativeSrc": "218:6:1",
													"nodeType": "YulIdentifier",
													"src": "218:6:1"
												},
												"nativeSrc": "218:19:1",
												"nodeType": "YulFunctionCall",
												"src": "218:19:1"
											},
											"nativeSrc": "218:19:1",
											"nodeType": "YulExpressionStatement",
											"src": "218:19:1"
										},
										{
											"nativeSrc": "246:29:1",
											"nodeType": "YulAssignment",
											"src": "246:29:1",
											"value": {
												"arguments": [
													{
														"name": "pos",
														"nativeSrc": "265:3:1",
														"nodeType": "YulIdentifier",
														"src": "265:3:1"
													},
													{
														"kind": "number",
														"nativeSrc": "270:4:1",
														"nodeType": "YulLiteral",
														"src": "270:4:1",
														"type": "",
														"value": "0x20"
													}
												],
												"functionName": {
													"name": "add",
													"nativeSrc": "261:3:1",
													"nodeType": "YulIdentifier",
													"src": "261:3:1"
												},
												"nativeSrc": "261:14:1",
												"nodeType": "YulFunctionCall",
												"src": "261:14:1"
											},
											"variableNames": [
												{
													"name": "updated_pos",
													"nativeSrc": "246:11:1",
													"nodeType": "YulIdentifier",
													"src": "246:11:1"
												}
											]
										}
									]
								},
								"name": "array_storeLengthForEncoding_t_string_memory_ptr_fromStack",
								"nativeSrc": "112:169:1",
								"nodeType": "YulFunctionDefinition",
								"parameters": [
									{
										"name": "pos",
										"nativeSrc": "180:3:1",
										"nodeType": "YulTypedName",
										"src": "180:3:1",
										"type": ""
									},
									{
										"name": "length",
										"nativeSrc": "185:6:1",
										"nodeType": "YulTypedName",
										"src": "185:6:1",
										"type": ""
									}
								],
								"returnVariables": [
									{
										"name": "updated_pos",
										"nativeSrc": "196:11:1",
										"nodeType": "YulTypedName",
										"src": "196:11:1",
										"type": ""
									}
								],
								"src": "112:169:1"
							},
							{
								"body": {
									"nativeSrc": "349:77:1",
									"nodeType": "YulBlock",
									"src": "349:77:1",
									"statements": [
										{
											"expression": {
												"arguments": [
													{
														"name": "dst",
														"nativeSrc": "366:3:1",
														"nodeType": "YulIdentifier",
														"src": "366:3:1"
													},
													{
														"name": "src",
														"nativeSrc": "371:3:1",
														"nodeType": "YulIdentifier",
														"src": "371:3:1"
													},
													{
														"name": "length",
														"nativeSrc": "376:6:1",
														"nodeType": "YulIdentifier",
														"src": "376:6:1"
													}
												],
												"functionName": {
													"name": "mcopy",
													"nativeSrc": "360:5:1",
													"nodeType": "YulIdentifier",
													"src": "360:5:1"
												},
												"nativeSrc": "360:23:1",
												"nodeType": "YulFunctionCall",
												"src": "360:23:1"
											},
											"nativeSrc": "360:23:1",
											"nodeType": "YulExpressionStatement",
											"src": "360:23:1"
										},
										{
											"expression": {
												"arguments": [
													{
														"arguments": [
															{
																"name": "dst",
																"nativeSrc": "403:3:1",
																"nodeType": "YulIdentifier",
																"src": "403:3:1"
															},
															{
																"name": "length",
																"nativeSrc": "408:6:1",
																"nodeType": "YulIdentifier",
																"src": "408:6:1"
															}
														],
														"functionName": {
															"name": "add",
															"nativeSrc": "399:3:1",
															"nodeType": "YulIdentifier",
															"src": "399:3:1"
														},
														"nativeSrc": "399:16:1",
														"nodeType": "YulFunctionCall",
														"src": "399:16:1"
													},
													{
														"kind": "number",
														"nativeSrc": "417:1:1",
														"nodeType": "YulLiteral",
														"src": "417:1:1",
														"type": "",
														"value": "0"
													}
												],
												"functionName": {
													"name": "mstore",
													"nativeSrc": "392:6:1",
													"nodeType": "YulIdentifier",
													"src": "392:6:1"
												},
												"nativeSrc": "392:27:1",
												"nodeType": "YulFunctionCall",
												"src": "392:27:1"
											},
											"nativeSrc": "392:27:1",
											"nodeType": "YulExpressionStatement",
											"src": "392:27:1"
										}
									]
								},
								"name": "copy_memory_to_memory_with_cleanup",
								"nativeSrc": "287:139:1",
								"nodeType": "YulFunctionDefinition",
								"parameters": [
									{
										"name": "src",
										"nativeSrc": "331:3:1",
										"nodeType": "YulTypedName",
										"src": "331:3:1",
										"type": ""
									},
									{
										"name": "dst",
										"nativeSrc": "336:3:1",
										"nodeType": "YulTypedName",
										"src": "336:3:1",
										"type": ""
									},
									{
										"name": "length",
										"nativeSrc": "341:6:1",
										"nodeType": "YulTypedName",
										"src": "341:6:1",
										"type": ""
									}
								],
								"src": "287:139:1"
							},
							{
								"body": {
									"nativeSrc": "480:54:1",
									"nodeType": "YulBlock",
									"src": "480:54:1",
									"statements": [
										{
											"nativeSrc": "490:38:1",
											"nodeType": "YulAssignment",
											"src": "490:38:1",
											"value": {
												"arguments": [
													{
														"arguments": [
															{
																"name": "value",
																"nativeSrc": "508:5:1",
																"nodeType": "YulIdentifier",
																"src": "508:5:1"
															},
															{
																"kind": "number",
																"nativeSrc": "515:2:1",
																"nodeType": "YulLiteral",
																"src": "515:2:1",
																"type": "",
																"value": "31"
															}
														],
														"functionName": {
															"name": "add",
															"nativeSrc": "504:3:1",
															"nodeType": "YulIdentifier",
															"src": "504:3:1"
														},
														"nativeSrc": "504:14:1",
														"nodeType": "YulFunctionCall",
														"src": "504:14:1"
													},
													{
														"arguments": [
															{
																"kind": "number",
																"nativeSrc": "524:2:1",
																"nodeType": "YulLiteral",
																"src": "524:2:1",
																"type": "",
																"value": "31"
															}
														],
														"functionName": {
															"name": "not",
															"nativeSrc": "520:3:1",
															"nodeType": "YulIdentifier",
															"src": "520:3:1"
														},
														"nativeSrc": "520:7:1",
														"nodeType": "YulFunctionCall",
														"src": "520:7:1"
													}
												],
												"functionName": {
													"name": "and",
													"nativeSrc": "500:3:1",
													"nodeType": "YulIdentifier",
													"src": "500:3:1"
												},
												"nativeSrc": "500:28:1",
												"nodeType": "YulFunctionCall",
												"src": "500:28:1"
											},
											"variableNames": [
												{
													"name": "result",
													"nativeSrc": "490:6:1",
													"nodeType": "YulIdentifier",
													"src": "490:6:1"
												}
											]
										}
									]
								},
								"name": "round_up_to_mul_of_32",
								"nativeSrc": "432:102:1",
								"nodeType": "YulFunctionDefinition",
								"parameters": [
									{
										"name": "value",
										"nativeSrc": "463:5:1",
										"nodeType": "YulTypedName",
										"src": "463:5:1",
										"type": ""
									}
								],
								"returnVariables": [
									{
										"name": "result",
										"nativeSrc": "473:6:1",
										"nodeType": "YulTypedName",
										"src": "473:6:1",
										"type": ""
									}
								],
								"src": "432:102:1"
							},
							{
								"body": {
									"nativeSrc": "632:285:1",
									"nodeType": "YulBlock",
									"src": "632:285:1",
									"statements": [
										{
											"nativeSrc": "642:53:1",
											"nodeType": "YulVariableDeclaration",
											"src": "642:53:1",
											"value": {
												"arguments": [
													{
														"name": "value",
														"nativeSrc": "689:5:1",
														"nodeType": "YulIdentifier",
														"src": "689:5:1"
													}
												],
												"functionName": {
													"name": "array_length_t_string_memory_ptr",
													"nativeSrc": "656:32:1",
													"nodeType": "YulIdentifier",
													"src": "656:32:1"
												},
												"nativeSrc": "656:39:1",
												"nodeType": "YulFunctionCall",
												"src": "656:39:1"
											},
											"variables": [
												{
													"name": "length",
													"nativeSrc": "646:6:1",
													"nodeType": "YulTypedName",
													"src": "646:6:1",
													"type": ""
												}
											]
										},
										{
											"nativeSrc": "704:78:1",
											"nodeType": "YulAssignment",
											"src": "704:78:1",
											"value": {
												"arguments": [
													{
														"name": "pos",
														"nativeSrc": "770:3:1",
														"nodeType": "YulIdentifier",
														"src": "770:3:1"
													},
													{
														"name": "length",
														"nativeSrc": "775:6:1",
														"nodeType": "YulIdentifier",
														"src": "775:6:1"
													}
												],
												"functionName": {
													"name": "array_storeLengthForEncoding_t_string_memory_ptr_fromStack",
													"nativeSrc": "711:58:1",
													"nodeType": "YulIdentifier",
													"src": "711:58:1"
												},
												"nativeSrc": "711:71:1",
												"nodeType": "YulFunctionCall",
												"src": "711:71:1"
											},
											"variableNames": [
												{
													"name": "pos",
													"nativeSrc": "704:3:1",
													"nodeType": "YulIdentifier",
													"src": "704:3:1"
												}
											]
										},
										{
											"expression": {
												"arguments": [
													{
														"arguments": [
															{
																"name": "value",
																"nativeSrc": "830:5:1",
																"nodeType": "YulIdentifier",
																"src": "830:5:1"
															},
															{
																"kind": "number",
																"nativeSrc": "837:4:1",
																"nodeType": "YulLiteral",
																"src": "837:4:1",
																"type": "",
																"value": "0x20"
															}
														],
														"functionName": {
															"name": "add",
															"nativeSrc": "826:3:1",
															"nodeType": "YulIdentifier",
															"src": "826:3:1"
														},
														"nativeSrc": "826:16:1",
														"nodeType": "YulFunctionCall",
														"src": "826:16:1"
													},
													{
														"name": "pos",
														"nativeSrc": "844:3:1",
														"nodeType": "YulIdentifier",
														"src": "844:3:1"
													},
													{
														"name": "length",
														"nativeSrc": "849:6:1",
														"nodeType": "YulIdentifier",
														"src": "849:6:1"
													}
												],
												"functionName": {
													"name": "copy_memory_to_memory_with_cleanup",
													"nativeSrc": "791:34:1",
													"nodeType": "YulIdentifier",
													"src": "791:34:1"
												},
												"nativeSrc": "791:65:1",
												"nodeType": "YulFunctionCall",
												"src": "791:65:1"
											},
											"nativeSrc": "791:65:1",
											"nodeType": "YulExpressionStatement",
											"src": "791:65:1"
										},
										{
											"nativeSrc": "865:46:1",
											"nodeType": "YulAssignment",
											"src": "865:46:1",
											"value": {
												"arguments": [
													{
														"name": "pos",
														"nativeSrc": "876:3:1",
														"nodeType": "YulIdentifier",
														"src": "876:3:1"
													},
													{
														"arguments": [
															{
																"name": "length",
																"nativeSrc": "903:6:1",
																"nodeType": "YulIdentifier",
																"src": "903:6:1"
															}
														],
														"functionName": {
															"name": "round_up_to_mul_of_32",
															"nativeSrc": "881:21:1",
															"nodeType": "YulIdentifier",
															"src": "881:21:1"
														},
														"nativeSrc": "881:29:1",
														"nodeType": "YulFunctionCall",
														"src": "881:29:1"
													}
												],
												"functionName": {
													"name": "add",
													"nativeSrc": "872:3:1",
													"nodeType": "YulIdentifier",
													"src": "872:3:1"
												},
												"nativeSrc": "872:39:1",
												"nodeType": "YulFunctionCall",
												"src": "872:39:1"
											},
											"variableNames": [
												{
													"name": "end",
													"nativeSrc": "865:3:1",
													"nodeType": "YulIdentifier",
													"src": "865:3:1"
												}
											]
										}
									]
								},
								"name": "abi_encode_t_string_memory_ptr_to_t_string_memory_ptr_fromStack",
								"nativeSrc": "540:377:1",
								"nodeType": "YulFunctionDefinition",
								"parameters": [
									{
										"name": "value",
										"nativeSrc": "613:5:1",
										"nodeType": "YulTypedName",
										"src": "613:5:1",
										"type": ""
									},
									{
										"name": "pos",
										"nativeSrc": "620:3:1",
										"nodeType": "YulTypedName",
										"src": "620:3:1",
										"type": ""
									}
								],
								"returnVariables": [
									{
										"name": "end",
										"nativeSrc": "628:3:1",
										"nodeType": "YulTypedName",
										"src": "628:3:1",
										"type": ""
									}
								],
								"src": "540:377:1"
							},
							{
								"body": {
									"nativeSrc": "951:152:1",
									"nodeType": "YulBlock",
									"src": "951:152:1",
									"statements": [
										{
											"expression": {
												"arguments": [
													{
														"kind": "number",
														"nativeSrc": "968:1:1",
														"nodeType": "YulLiteral",
														"src": "968:1:1",
														"type": "",
														"value": "0"
													},
													{
														"kind": "number",
														"nativeSrc": "971:77:1",
														"nodeType": "YulLiteral",
														"src": "971:77:1",
														"type": "",
														"value": "35408467139433450592217433187231851964531694900788300625387963629091585785856"
													}
												],
												"functionName": {
													"name": "mstore",
													"nativeSrc": "961:6:1",
													"nodeType": "YulIdentifier",
													"src": "961:6:1"
												},
												"nativeSrc": "961:88:1",
												"nodeType": "YulFunctionCall",
												"src": "961:88:1"
											},
											"nativeSrc": "961:88:1",
											"nodeType": "YulExpressionStatement",
											"src": "961:88:1"
										},
										{
											"expression": {
												"arguments": [
													{
														"kind": "number",
														"nativeSrc": "1065:1:1",
														"nodeType": "YulLiteral",
														"src": "1065:1:1",
														"type": "",
														"value": "4"
													},
													{
														"kind": "number",
														"nativeSrc": "1068:4:1",
														"nodeType": "YulLiteral",
														"src": "1068:4:1",
														"type": "",
														"value": "0x21"
													}
												],
												"functionName": {
													"name": "mstore",
													"nativeSrc": "1058:6:1",
													"nodeType": "YulIdentifier",
													"src": "1058:6:1"
												},
												"nativeSrc": "1058:15:1",
												"nodeType": "YulFunctionCall",
												"src": "1058:15:1"
											},
											"nativeSrc": "1058:15:1",
											"nodeType": "YulExpressionStatement",
											"src": "1058:15:1"
										},
										{
											"expression": {
												"arguments": [
													{
														"kind": "number",
														"nativeSrc": "1089:1:1",
														"nodeType": "YulLiteral",
														"src": "1089:1:1",
														"type": "",
														"value": "0"
													},
													{
														"kind": "number",
														"nativeSrc": "1092:4:1",
														"nodeType": "YulLiteral",
														"src": "1092:4:1",
														"type": "",
														"value": "0x24"
													}
												],
												"functionName": {
													"name": "revert",
													"nativeSrc": "1082:6:1",
													"nodeType": "YulIdentifier",
													"src": "1082:6:1"
												},
												"nativeSrc": "1082:15:1",
												"nodeType": "YulFunctionCall",
												"src": "1082:15:1"
											},
											"nativeSrc": "1082:15:1",
											"nodeType": "YulExpressionStatement",
											"src": "1082:15:1"
										}
									]
								},
								"name": "panic_error_0x21",
								"nativeSrc": "923:180:1",
								"nodeType": "YulFunctionDefinition",
								"src": "923:180:1"
							},
							{
								"body": {
									"nativeSrc": "1165:62:1",
									"nodeType": "YulBlock",
									"src": "1165:62:1",
									"statements": [
										{
											"body": {
												"nativeSrc": "1199:22:1",
												"nodeType": "YulBlock",
												"src": "1199:22:1",
												"statements": [
													{
														"expression": {
															"arguments": [],
															"functionName": {
																"name": "panic_error_0x21",
																"nativeSrc": "1201:16:1",
																"nodeType": "YulIdentifier",
																"src": "1201:16:1"
															},
															"nativeSrc": "1201:18:1",
															"nodeType": "YulFunctionCall",
															"src": "1201:18:1"
														},
														"nativeSrc": "1201:18:1",
														"nodeType": "YulExpressionStatement",
														"src": "1201:18:1"
													}
												]
											},
											"condition": {
												"arguments": [
													{
														"arguments": [
															{
																"name": "value",
																"nativeSrc": "1188:5:1",
																"nodeType": "YulIdentifier",
																"src": "1188:5:1"
															},
															{
																"kind": "number",
																"nativeSrc": "1195:1:1",
																"nodeType": "YulLiteral",
																"src": "1195:1:1",
																"type": "",
																"value": "3"
															}
														],
														"functionName": {
															"name": "lt",
															"nativeSrc": "1185:2:1",
															"nodeType": "YulIdentifier",
															"src": "1185:2:1"
														},
														"nativeSrc": "1185:12:1",
														"nodeType": "YulFunctionCall",
														"src": "1185:12:1"
													}
												],
												"functionName": {
													"name": "iszero",
													"nativeSrc": "1178:6:1",
													"nodeType": "YulIdentifier",
													"src": "1178:6:1"
												},
												"nativeSrc": "1178:20:1",
												"nodeType": "YulFunctionCall",
												"src": "1178:20:1"
											},
											"nativeSrc": "1175:46:1",
											"nodeType": "YulIf",
											"src": "1175:46:1"
										}
									]
								},
								"name": "validator_assert_t_enum$_ConsentType_$7",
								"nativeSrc": "1109:118:1",
								"nodeType": "YulFunctionDefinition",
								"parameters": [
									{
										"name": "value",
										"nativeSrc": "1158:5:1",
										"nodeType": "YulTypedName",
										"src": "1158:5:1",
										"type": ""
									}
								],
								"src": "1109:118:1"
							},
							{
								"body": {
									"nativeSrc": "1291:79:1",
									"nodeType": "YulBlock",
									"src": "1291:79:1",
									"statements": [
										{
											"nativeSrc": "1301:16:1",
											"nodeType": "YulAssignment",
											"src": "1301:16:1",
											"value": {
												"name": "value",
												"nativeSrc": "1312:5:1",
												"nodeType": "YulIdentifier",
												"src": "1312:5:1"
											},
											"variableNames": [
												{
													"name": "cleaned",
													"nativeSrc": "1301:7:1",
													"nodeType": "YulIdentifier",
													"src": "1301:7:1"
												}
											]
										},
										{
											"expression": {
												"arguments": [
													{
														"name": "value",
														"nativeSrc": "1358:5:1",
														"nodeType": "YulIdentifier",
														"src": "1358:5:1"
													}
												],
												"functionName": {
													"name": "validator_assert_t_enum$_ConsentType_$7",
													"nativeSrc": "1318:39:1",
													"nodeType": "YulIdentifier",
													"src": "1318:39:1"
												},
												"nativeSrc": "1318:46:1",
												"nodeType": "YulFunctionCall",
												"src": "1318:46:1"
											},
											"nativeSrc": "1318:46:1",
											"nodeType": "YulExpressionStatement",
											"src": "1318:46:1"
										}
									]
								},
								"name": "cleanup_t_enum$_ConsentType_$7",
								"nativeSrc": "1233:137:1",
								"nodeType": "YulFunctionDefinition",
								"parameters": [
									{
										"name": "value",
										"nativeSrc": "1273:5:1",
										"nodeType": "YulTypedName",
										"src": "1273:5:1",
										"type": ""
									}
								],
								"returnVariables": [
									{
										"name": "cleaned",
										"nativeSrc": "1283:7:1",
										"nodeType": "YulTypedName",
										"src": "1283:7:1",
										"type": ""
									}
								],
								"src": "1233:137:1"
							},
							{
								"body": {
									"nativeSrc": "1447:66:1",
									"nodeType": "YulBlock",
									"src": "1447:66:1",
									"statements": [
										{
											"nativeSrc": "1457:50:1",
											"nodeType": "YulAssignment",
											"src": "1457:50:1",
											"value": {
												"arguments": [
													{
														"name": "value",
														"nativeSrc": "1501:5:1",
														"nodeType": "YulIdentifier",
														"src": "1501:5:1"
													}
												],
												"functionName": {
													"name": "cleanup_t_enum$_ConsentType_$7",
													"nativeSrc": "1470:30:1",
													"nodeType": "YulIdentifier",
													"src": "1470:30:1"
												},
												"nativeSrc": "1470:37:1",
												"nodeType": "YulFunctionCall",
												"src": "1470:37:1"
											},
											"variableNames": [
												{
													"name": "converted",
													"nativeSrc": "1457:9:1",
													"nodeType": "YulIdentifier",
													"src": "1457:9:1"
												}
											]
										}
									]
								},
								"name": "convert_t_enum$_ConsentType_$7_to_t_uint8",
								"nativeSrc": "1376:137:1",
								"nodeType": "YulFunctionDefinition",
								"parameters": [
									{
										"name": "value",
										"nativeSrc": "1427:5:1",
										"nodeType": "YulTypedName",
										"src": "1427:5:1",
										"type": ""
									}
								],
								"returnVariables": [
									{
										"name": "converted",
										"nativeSrc": "1437:9:1",
										"nodeType": "YulTypedName",
										"src": "1437:9:1",
										"type": ""
									}
								],
								"src": "1376:137:1"
							},
							{
								"body": {
									"nativeSrc": "1595:77:1",
									"nodeType": "YulBlock",
									"src": "1595:77:1",
									"statements": [
										{
											"expression": {
												"arguments": [
													{
														"name": "pos",
														"nativeSrc": "1612:3:1",
														"nodeType": "YulIdentifier",
														"src": "1612:3:1"
													},
													{
														"arguments": [
															{
																"name": "value",
																"nativeSrc": "1659:5:1",
																"nodeType": "YulIdentifier",
																"src": "1659:5:1"
															}
														],
														"functionName": {
															"name": "convert_t_enum$_ConsentType_$7_to_t_uint8",
															"nativeSrc": "1617:41:1",
															"nodeType": "YulIdentifier",
															"src": "1617:41:1"
														},
														"nativeSrc": "1617:48:1",
														"nodeType": "YulFunctionCall",
														"src": "1617:48:1"
													}
												],
												"functionName": {
													"name": "mstore",
													"nativeSrc": "1605:6:1",
													"nodeType": "YulIdentifier",
													"src": "1605:6:1"
												},
												"nativeSrc": "1605:61:1",
												"nodeType": "YulFunctionCall",
												"src": "1605:61:1"
											},
											"nativeSrc": "1605:61:1",
											"nodeType": "YulExpressionStatement",
											"src": "1605:61:1"
										}
									]
								},
								"name": "abi_encode_t_enum$_ConsentType_$7_to_t_uint8_fromStack",
								"nativeSrc": "1519:153:1",
								"nodeType": "YulFunctionDefinition",
								"parameters": [
									{
										"name": "value",
										"nativeSrc": "1583:5:1",
										"nodeType": "YulTypedName",
										"src": "1583:5:1",
										"type": ""
									},
									{
										"name": "pos",
										"nativeSrc": "1590:3:1",
										"nodeType": "YulTypedName",
										"src": "1590:3:1",
										"type": ""
									}
								],
								"src": "1519:153:1"
							},
							{
								"body": {
									"nativeSrc": "1979:749:1",
									"nodeType": "YulBlock",
									"src": "1979:749:1",
									"statements": [
										{
											"nativeSrc": "1989:27:1",
											"nodeType": "YulAssignment",
											"src": "1989:27:1",
											"value": {
												"arguments": [
													{
														"name": "headStart",
														"nativeSrc": "2001:9:1",
														"nodeType": "YulIdentifier",
														"src": "2001:9:1"
													},
													{
														"kind": "number",
														"nativeSrc": "2012:3:1",
														"nodeType": "YulLiteral",
														"src": "2012:3:1",
														"type": "",
														"value": "160"
													}
												],
												"functionName": {
													"name": "add",
													"nativeSrc": "1997:3:1",
													"nodeType": "YulIdentifier",
													"src": "1997:3:1"
												},
												"nativeSrc": "1997:19:1",
												"nodeType": "YulFunctionCall",
												"src": "1997:19:1"
											},
											"variableNames": [
												{
													"name": "tail",
													"nativeSrc": "1989:4:1",
													"nodeType": "YulIdentifier",
													"src": "1989:4:1"
												}
											]
										},
										{
											"expression": {
												"arguments": [
													{
														"arguments": [
															{
																"name": "headStart",
																"nativeSrc": "2037:9:1",
																"nodeType": "YulIdentifier",
																"src": "2037:9:1"
															},
															{
																"kind": "number",
																"nativeSrc": "2048:1:1",
																"nodeType": "YulLiteral",
																"src": "2048:1:1",
																"type": "",
																"value": "0"
															}
														],
														"functionName": {
															"name": "add",
															"nativeSrc": "2033:3:1",
															"nodeType": "YulIdentifier",
															"src": "2033:3:1"
														},
														"nativeSrc": "2033:17:1",
														"nodeType": "YulFunctionCall",
														"src": "2033:17:1"
													},
													{
														"arguments": [
															{
																"name": "tail",
																"nativeSrc": "2056:4:1",
																"nodeType": "YulIdentifier",
																"src": "2056:4:1"
															},
															{
																"name": "headStart",
																"nativeSrc": "2062:9:1",
																"nodeType": "YulIdentifier",
																"src": "2062:9:1"
															}
														],
														"functionName": {
															"name": "sub",
															"nativeSrc": "2052:3:1",
															"nodeType": "YulIdentifier",
															"src": "2052:3:1"
														},
														"nativeSrc": "2052:20:1",
														"nodeType": "YulFunctionCall",
														"src": "2052:20:1"
													}
												],
												"functionName": {
													"name": "mstore",
													"nativeSrc": "2026:6:1",
													"nodeType": "YulIdentifier",
													"src": "2026:6:1"
												},
												"nativeSrc": "2026:47:1",
												"nodeType": "YulFunctionCall",
												"src": "2026:47:1"
											},
											"nativeSrc": "2026:47:1",
											"nodeType": "YulExpressionStatement",
											"src": "2026:47:1"
										},
										{
											"nativeSrc": "2082:86:1",
											"nodeType": "YulAssignment",
											"src": "2082:86:1",
											"value": {
												"arguments": [
													{
														"name": "value0",
														"nativeSrc": "2154:6:1",
														"nodeType": "YulIdentifier",
														"src": "2154:6:1"
													},
													{
														"name": "tail",
														"nativeSrc": "2163:4:1",
														"nodeType": "YulIdentifier",
														"src": "2163:4:1"
													}
												],
												"functionName": {
													"name": "abi_encode_t_string_memory_ptr_to_t_string_memory_ptr_fromStack",
													"nativeSrc": "2090:63:1",
													"nodeType": "YulIdentifier",
													"src": "2090:63:1"
												},
												"nativeSrc": "2090:78:1",
												"nodeType": "YulFunctionCall",
												"src": "2090:78:1"
											},
											"variableNames": [
												{
													"name": "tail",
													"nativeSrc": "2082:4:1",
													"nodeType": "YulIdentifier",
													"src": "2082:4:1"
												}
											]
										},
										{
											"expression": {
												"arguments": [
													{
														"arguments": [
															{
																"name": "headStart",
																"nativeSrc": "2189:9:1",
																"nodeType": "YulIdentifier",
																"src": "2189:9:1"
															},
															{
																"kind": "number",
																"nativeSrc": "2200:2:1",
																"nodeType": "YulLiteral",
																"src": "2200:2:1",
																"type": "",
																"value": "32"
															}
														],
														"functionName": {
															"name": "add",
															"nativeSrc": "2185:3:1",
															"nodeType": "YulIdentifier",
															"src": "2185:3:1"
														},
														"nativeSrc": "2185:18:1",
														"nodeType": "YulFunctionCall",
														"src": "2185:18:1"
													},
													{
														"arguments": [
															{
																"name": "tail",
																"nativeSrc": "2209:4:1",
																"nodeType": "YulIdentifier",
																"src": "2209:4:1"
															},
															{
																"name": "headStart",
																"nativeSrc": "2215:9:1",
																"nodeType": "YulIdentifier",
																"src": "2215:9:1"
															}
														],
														"functionName": {
															"name": "sub",
															"nativeSrc": "2205:3:1",
															"nodeType": "YulIdentifier",
															"src": "2205:3:1"
														},
														"nativeSrc": "2205:20:1",
														"nodeType": "YulFunctionCall",
														"src": "2205:20:1"
													}
												],
												"functionName": {
													"name": "mstore",
													"nativeSrc": "2178:6:1",
													"nodeType": "YulIdentifier",
													"src": "2178:6:1"
												},
												"nativeSrc": "2178:48:1",
												"nodeType": "YulFunctionCall",
												"src": "2178:48:1"
											},
											"nativeSrc": "2178:48:1",
											"nodeType": "YulExpressionStatement",
											"src": "2178:48:1"
										},
										{
											"nativeSrc": "2235:86:1",
											"nodeType": "YulAssignment",
											"src": "2235:86:1",
											"value": {
												"arguments": [
													{
														"name": "value1",
														"nativeSrc": "2307:6:1",
														"nodeType": "YulIdentifier",
														"src": "2307:6:1"
													},
													{
														"name": "tail",
														"nativeSrc": "2316:4:1",
														"nodeType": "YulIdentifier",
														"src": "2316:4:1"
													}
												],
												"functionName": {
													"name": "abi_encode_t_string_memory_ptr_to_t_string_memory_ptr_fromStack",
													"nativeSrc": "2243:63:1",
													"nodeType": "YulIdentifier",
													"src": "2243:63:1"
												},
												"nativeSrc": "2243:78:1",
												"nodeType": "YulFunctionCall",
												"src": "2243:78:1"
											},
											"variableNames": [
												{
													"name": "tail",
													"nativeSrc": "2235:4:1",
													"nodeType": "YulIdentifier",
													"src": "2235:4:1"
												}
											]
										},
										{
											"expression": {
												"arguments": [
													{
														"arguments": [
															{
																"name": "headStart",
																"nativeSrc": "2342:9:1",
																"nodeType": "YulIdentifier",
																"src": "2342:9:1"
															},
															{
																"kind": "number",
																"nativeSrc": "2353:2:1",
																"nodeType": "YulLiteral",
																"src": "2353:2:1",
																"type": "",
																"value": "64"
															}
														],
														"functionName": {
															"name": "add",
															"nativeSrc": "2338:3:1",
															"nodeType": "YulIdentifier",
															"src": "2338:3:1"
														},
														"nativeSrc": "2338:18:1",
														"nodeType": "YulFunctionCall",
														"src": "2338:18:1"
													},
													{
														"arguments": [
															{
																"name": "tail",
																"nativeSrc": "2362:4:1",
																"nodeType": "YulIdentifier",
																"src": "2362:4:1"
															},
															{
																"name": "headStart",
																"nativeSrc": "2368:9:1",
																"nodeType": "YulIdentifier",
																"src": "2368:9:1"
															}
														],
														"functionName": {
															"name": "sub",
															"nativeSrc": "2358:3:1",
															"nodeType": "YulIdentifier",
															"src": "2358:3:1"
														},
														"nativeSrc": "2358:20:1",
														"nodeType": "YulFunctionCall",
														"src": "2358:20:1"
													}
												],
												"functionName": {
													"name": "mstore",
													"nativeSrc": "2331:6:1",
													"nodeType": "YulIdentifier",
													"src": "2331:6:1"
												},
												"nativeSrc": "2331:48:1",
												"nodeType": "YulFunctionCall",
												"src": "2331:48:1"
											},
											"nativeSrc": "2331:48:1",
											"nodeType": "YulExpressionStatement",
											"src": "2331:48:1"
										},
										{
											"nativeSrc": "2388:86:1",
											"nodeType": "YulAssignment",
											"src": "2388:86:1",
											"value": {
												"arguments": [
													{
														"name": "value2",
														"nativeSrc": "2460:6:1",
														"nodeType": "YulIdentifier",
														"src": "2460:6:1"
													},
													{
														"name": "tail",
														"nativeSrc": "2469:4:1",
														"nodeType": "YulIdentifier",
														"src": "2469:4:1"
													}
												],
												"functionName": {
													"name": "abi_encode_t_string_memory_ptr_to_t_string_memory_ptr_fromStack",
													"nativeSrc": "2396:63:1",
													"nodeType": "YulIdentifier",
													"src": "2396:63:1"
												},
												"nativeSrc": "2396:78:1",
												"nodeType": "YulFunctionCall",
												"src": "2396:78:1"
											},
											"variableNames": [
												{
													"name": "tail",
													"nativeSrc": "2388:4:1",
													"nodeType": "YulIdentifier",
													"src": "2388:4:1"
												}
											]
										},
										{
											"expression": {
												"arguments": [
													{
														"arguments": [
															{
																"name": "headStart",
																"nativeSrc": "2495:9:1",
																"nodeType": "YulIdentifier",
																"src": "2495:9:1"
															},
															{
																"kind": "number",
																"nativeSrc": "2506:2:1",
																"nodeType": "YulLiteral",
																"src": "2506:2:1",
																"type": "",
																"value": "96"
															}
														],
														"functionName": {
															"name": "add",
															"nativeSrc": "2491:3:1",
															"nodeType": "YulIdentifier",
															"src": "2491:3:1"
														},
														"nativeSrc": "2491:18:1",
														"nodeType": "YulFunctionCall",
														"src": "2491:18:1"
													},
													{
														"arguments": [
															{
																"name": "tail",
																"nativeSrc": "2515:4:1",
																"nodeType": "YulIdentifier",
																"src": "2515:4:1"
															},
															{
																"name": "headStart",
																"nativeSrc": "2521:9:1",
																"nodeType": "YulIdentifier",
																"src": "2521:9:1"
															}
														],
														"functionName": {
															"name": "sub",
															"nativeSrc": "2511:3:1",
															"nodeType": "YulIdentifier",
															"src": "2511:3:1"
														},
														"nativeSrc": "2511:20:1",
														"nodeType": "YulFunctionCall",
														"src": "2511:20:1"
													}
												],
												"functionName": {
													"name": "mstore",
													"nativeSrc": "2484:6:1",
													"nodeType": "YulIdentifier",
													"src": "2484:6:1"
												},
												"nativeSrc": "2484:48:1",
												"nodeType": "YulFunctionCall",
												"src": "2484:48:1"
											},
											"nativeSrc": "2484:48:1",
											"nodeType": "YulExpressionStatement",
											"src": "2484:48:1"
										},
										{
											"nativeSrc": "2541:86:1",
											"nodeType": "YulAssignment",
											"src": "2541:86:1",
											"value": {
												"arguments": [
													{
														"name": "value3",
														"nativeSrc": "2613:6:1",
														"nodeType": "YulIdentifier",
														"src": "2613:6:1"
													},
													{
														"name": "tail",
														"nativeSrc": "2622:4:1",
														"nodeType": "YulIdentifier",
														"src": "2622:4:1"
													}
												],
												"functionName": {
													"name": "abi_encode_t_string_memory_ptr_to_t_string_memory_ptr_fromStack",
													"nativeSrc": "2549:63:1",
													"nodeType": "YulIdentifier",
													"src": "2549:63:1"
												},
												"nativeSrc": "2549:78:1",
												"nodeType": "YulFunctionCall",
												"src": "2549:78:1"
											},
											"variableNames": [
												{
													"name": "tail",
													"nativeSrc": "2541:4:1",
													"nodeType": "YulIdentifier",
													"src": "2541:4:1"
												}
											]
										},
										{
											"expression": {
												"arguments": [
													{
														"name": "value4",
														"nativeSrc": "2692:6:1",
														"nodeType": "YulIdentifier",
														"src": "2692:6:1"
													},
													{
														"arguments": [
															{
																"name": "headStart",
																"nativeSrc": "2705:9:1",
																"nodeType": "YulIdentifier",
																"src": "2705:9:1"
															},
															{
																"kind": "number",
																"nativeSrc": "2716:3:1",
																"nodeType": "YulLiteral",
																"src": "2716:3:1",
																"type": "",
																"value": "128"
															}
														],
														"functionName": {
															"name": "add",
															"nativeSrc": "2701:3:1",
															"nodeType": "YulIdentifier",
															"src": "2701:3:1"
														},
														"nativeSrc": "2701:19:1",
														"nodeType": "YulFunctionCall",
														"src": "2701:19:1"
													}
												],
												"functionName": {
													"name": "abi_encode_t_enum$_ConsentType_$7_to_t_uint8_fromStack",
													"nativeSrc": "2637:54:1",
													"nodeType": "YulIdentifier",
													"src": "2637:54:1"
												},
												"nativeSrc": "2637:84:1",
												"nodeType": "YulFunctionCall",
												"src": "2637:84:1"
											},
											"nativeSrc": "2637:84:1",
											"nodeType": "YulExpressionStatement",
											"src": "2637:84:1"
										}
									]
								},
								"name": "abi_encode_tuple_t_string_memory_ptr_t_string_memory_ptr_t_string_memory_ptr_t_string_memory_ptr_t_enum$_ConsentType_$7__to_t_string_memory_ptr_t_string_memory_ptr_t_string_memory_ptr_t_string_memory_ptr_t_uint8__fromStack_reversed",
								"nativeSrc": "1678:1050:1",
								"nodeType": "YulFunctionDefinition",
								"parameters": [
									{
										"name": "headStart",
										"nativeSrc": "1919:9:1",
										"nodeType": "YulTypedName",
										"src": "1919:9:1",
										"type": ""
									},
									{
										"name": "value4",
										"nativeSrc": "1931:6:1",
										"nodeType": "YulTypedName",
										"src": "1931:6:1",
										"type": ""
									},
									{
										"name": "value3",
										"nativeSrc": "1939:6:1",
										"nodeType": "YulTypedName",
										"src": "1939:6:1",
										"type": ""
									},
									{
										"name": "value2",
										"nativeSrc": "1947:6:1",
										"nodeType": "YulTypedName",
										"src": "1947:6:1",
										"type": ""
									},
									{
										"name": "value1",
										"nativeSrc": "1955:6:1",
										"nodeType": "YulTypedName",
										"src": "1955:6:1",
										"type": ""
									},
									{
										"name": "value0",
										"nativeSrc": "1963:6:1",
										"nodeType": "YulTypedName",
										"src": "1963:6:1",
										"type": ""
									}
								],
								"returnVariables": [
									{
										"name": "tail",
										"nativeSrc": "1974:4:1",
										"nodeType": "YulTypedName",
										"src": "1974:4:1",
										"type": ""
									}
								],
								"src": "1678:1050:1"
							},
							{
								"body": {
									"nativeSrc": "2774:35:1",
									"nodeType": "YulBlock",
									"src": "2774:35:1",
									"statements": [
										{
											"nativeSrc": "2784:19:1",
											"nodeType": "YulAssignment",
											"src": "2784:19:1",
											"value": {
												"arguments": [
													{
														"kind": "number",
														"nativeSrc": "2800:2:1",
														"nodeType": "YulLiteral",
														"src": "2800:2:1",
														"type": "",
														"value": "64"
													}
												],
												"functionName": {
													"name": "mload",
													"nativeSrc": "2794:5:1",
													"nodeType": "YulIdentifier",
													"src": "2794:5:1"
												},
												"nativeSrc": "2794:9:1",
												"nodeType": "YulFunctionCall",
												"src": "2794:9:1"
											},
											"variableNames": [
												{
													"name": "memPtr",
													"nativeSrc": "2784:6:1",
													"nodeType": "YulIdentifier",
													"src": "2784:6:1"
												}
											]
										}
									]
								},
								"name": "allocate_unbounded",
								"nativeSrc": "2734:75:1",
								"nodeType": "YulFunctionDefinition",
								"returnVariables": [
									{
										"name": "memPtr",
										"nativeSrc": "2767:6:1",
										"nodeType": "YulTypedName",
										"src": "2767:6:1",
										"type": ""
									}
								],
								"src": "2734:75:1"
							},
							{
								"body": {
									"nativeSrc": "2904:28:1",
									"nodeType": "YulBlock",
									"src": "2904:28:1",
									"statements": [
										{
											"expression": {
												"arguments": [
													{
														"kind": "number",
														"nativeSrc": "2921:1:1",
														"nodeType": "YulLiteral",
														"src": "2921:1:1",
														"type": "",
														"value": "0"
													},
													{
														"kind": "number",
														"nativeSrc": "2924:1:1",
														"nodeType": "YulLiteral",
														"src": "2924:1:1",
														"type": "",
														"value": "0"
													}
												],
												"functionName": {
													"name": "revert",
													"nativeSrc": "2914:6:1",
													"nodeType": "YulIdentifier",
													"src": "2914:6:1"
												},
												"nativeSrc": "2914:12:1",
												"nodeType": "YulFunctionCall",
												"src": "2914:12:1"
											},
											"nativeSrc": "2914:12:1",
											"nodeType": "YulExpressionStatement",
											"src": "2914:12:1"
										}
									]
								},
								"name": "revert_error_dbdddcbe895c83990c08b3492a0e83918d802a52331272ac6fdb6a7c4aea3b1b",
								"nativeSrc": "2815:117:1",
								"nodeType": "YulFunctionDefinition",
								"src": "2815:117:1"
							},
							{
								"body": {
									"nativeSrc": "3027:28:1",
									"nodeType": "YulBlock",
									"src": "3027:28:1",
									"statements": [
										{
											"expression": {
												"arguments": [
													{
														"kind": "number",
														"nativeSrc": "3044:1:1",
														"nodeType": "YulLiteral",
														"src": "3044:1:1",
														"type": "",
														"value": "0"
													},
													{
														"kind": "number",
														"nativeSrc": "3047:1:1",
														"nodeType": "YulLiteral",
														"src": "3047:1:1",
														"type": "",
														"value": "0"
													}
												],
												"functionName": {
													"name": "revert",
													"nativeSrc": "3037:6:1",
													"nodeType": "YulIdentifier",
													"src": "3037:6:1"
												},
												"nativeSrc": "3037:12:1",
												"nodeType": "YulFunctionCall",
												"src": "3037:12:1"
											},
											"nativeSrc": "3037:12:1",
											"nodeType": "YulExpressionStatement",
											"src": "3037:12:1"
										}
									]
								},
								"name": "revert_error_c1322bf8034eace5e0b5c7295db60986aa89aae5e0ea0873e4689e076861a5db",
								"nativeSrc": "2938:117:1",
								"nodeType": "YulFunctionDefinition",
								"src": "2938:117:1"
							},
							{
								"body": {
									"nativeSrc": "3117:56:1",
									"nodeType": "YulBlock",
									"src": "3117:56:1",
									"statements": [
										{
											"body": {
												"nativeSrc": "3151:16:1",
												"nodeType": "YulBlock",
												"src": "3151:16:1",
												"statements": [
													{
														"expression": {
															"arguments": [
																{
																	"kind": "number",
																	"nativeSrc": "3160:1:1",
																	"nodeType": "YulLiteral",
																	"src": "3160:1:1",
																	"type": "",
																	"value": "0"
																},
																{
																	"kind": "number",
																	"nativeSrc": "3163:1:1",
																	"nodeType": "YulLiteral",
																	"src": "3163:1:1",
																	"type": "",
																	"value": "0"
																}
															],
															"functionName": {
																"name": "revert",
																"nativeSrc": "3153:6:1",
																"nodeType": "YulIdentifier",
																"src": "3153:6:1"
															},
															"nativeSrc": "3153:12:1",
															"nodeType": "YulFunctionCall",
															"src": "3153:12:1"
														},
														"nativeSrc": "3153:12:1",
														"nodeType": "YulExpressionStatement",
														"src": "3153:12:1"
													}
												]
											},
											"condition": {
												"arguments": [
													{
														"arguments": [
															{
																"name": "value",
																"nativeSrc": "3140:5:1",
																"nodeType": "YulIdentifier",
																"src": "3140:5:1"
															},
															{
																"kind": "number",
																"nativeSrc": "3147:1:1",
																"nodeType": "YulLiteral",
																"src": "3147:1:1",
																"type": "",
																"value": "3"
															}
														],
														"functionName": {
															"name": "lt",
															"nativeSrc": "3137:2:1",
															"nodeType": "YulIdentifier",
															"src": "3137:2:1"
														},
														"nativeSrc": "3137:12:1",
														"nodeType": "YulFunctionCall",
														"src": "3137:12:1"
													}
												],
												"functionName": {
													"name": "iszero",
													"nativeSrc": "3130:6:1",
													"nodeType": "YulIdentifier",
													"src": "3130:6:1"
												},
												"nativeSrc": "3130:20:1",
												"nodeType": "YulFunctionCall",
												"src": "3130:20:1"
											},
											"nativeSrc": "3127:40:1",
											"nodeType": "YulIf",
											"src": "3127:40:1"
										}
									]
								},
								"name": "validator_revert_t_enum$_ConsentType_$7",
								"nativeSrc": "3061:112:1",
								"nodeType": "YulFunctionDefinition",
								"parameters": [
									{
										"name": "value",
										"nativeSrc": "3110:5:1",
										"nodeType": "YulTypedName",
										"src": "3110:5:1",
										"type": ""
									}
								],
								"src": "3061:112:1"
							},
							{
								"body": {
									"nativeSrc": "3244:100:1",
									"nodeType": "YulBlock",
									"src": "3244:100:1",
									"statements": [
										{
											"nativeSrc": "3254:29:1",
											"nodeType": "YulAssignment",
											"src": "3254:29:1",
											"value": {
												"arguments": [
													{
														"name": "offset",
														"nativeSrc": "3276:6:1",
														"nodeType": "YulIdentifier",
														"src": "3276:6:1"
													}
												],
												"functionName": {
													"name": "calldataload",
													"nativeSrc": "3263:12:1",
													"nodeType": "YulIdentifier",
													"src": "3263:12:1"
												},
												"nativeSrc": "3263:20:1",
												"nodeType": "YulFunctionCall",
												"src": "3263:20:1"
											},
											"variableNames": [
												{
													"name": "value",
													"nativeSrc": "3254:5:1",
													"nodeType": "YulIdentifier",
													"src": "3254:5:1"
												}
											]
										},
										{
											"expression": {
												"arguments": [
													{
														"name": "value",
														"nativeSrc": "3332:5:1",
														"nodeType": "YulIdentifier",
														"src": "3332:5:1"
													}
												],
												"functionName": {
													"name": "validator_revert_t_enum$_ConsentType_$7",
													"nativeSrc": "3292:39:1",
													"nodeType": "YulIdentifier",
													"src": "3292:39:1"
												},
												"nativeSrc": "3292:46:1",
												"nodeType": "YulFunctionCall",
												"src": "3292:46:1"
											},
											"nativeSrc": "3292:46:1",
											"nodeType": "YulExpressionStatement",
											"src": "3292:46:1"
										}
									]
								},
								"name": "abi_decode_t_enum$_ConsentType_$7",
								"nativeSrc": "3179:165:1",
								"nodeType": "YulFunctionDefinition",
								"parameters": [
									{
										"name": "offset",
										"nativeSrc": "3222:6:1",
										"nodeType": "YulTypedName",
										"src": "3222:6:1",
										"type": ""
									},
									{
										"name": "end",
										"nativeSrc": "3230:3:1",
										"nodeType": "YulTypedName",
										"src": "3230:3:1",
										"type": ""
									}
								],
								"returnVariables": [
									{
										"name": "value",
										"nativeSrc": "3238:5:1",
										"nodeType": "YulTypedName",
										"src": "3238:5:1",
										"type": ""
									}
								],
								"src": "3179:165:1"
							},
							{
								"body": {
									"nativeSrc": "3429:276:1",
									"nodeType": "YulBlock",
									"src": "3429:276:1",
									"statements": [
										{
											"body": {
												"nativeSrc": "3475:83:1",
												"nodeType": "YulBlock",
												"src": "3475:83:1",
												"statements": [
													{
														"expression": {
															"arguments": [],
															"functionName": {
																"name": "revert_error_dbdddcbe895c83990c08b3492a0e83918d802a52331272ac6fdb6a7c4aea3b1b",
																"nativeSrc": "3477:77:1",
																"nodeType": "YulIdentifier",
																"src": "3477:77:1"
															},
															"nativeSrc": "3477:79:1",
															"nodeType": "YulFunctionCall",
															"src": "3477:79:1"
														},
														"nativeSrc": "3477:79:1",
														"nodeType": "YulExpressionStatement",
														"src": "3477:79:1"
													}
												]
											},
											"condition": {
												"arguments": [
													{
														"arguments": [
															{
																"name": "dataEnd",
																"nativeSrc": "3450:7:1",
																"nodeType": "YulIdentifier",
																"src": "3450:7:1"
															},
															{
																"name": "headStart",
																"nativeSrc": "3459:9:1",
																"nodeType": "YulIdentifier",
																"src": "3459:9:1"
															}
														],
														"functionName": {
															"name": "sub",
															"nativeSrc": "3446:3:1",
															"nodeType": "YulIdentifier",
															"src": "3446:3:1"
														},
														"nativeSrc": "3446:23:1",
														"nodeType": "YulFunctionCall",
														"src": "3446:23:1"
													},
													{
														"kind": "number",
														"nativeSrc": "3471:2:1",
														"nodeType": "YulLiteral",
														"src": "3471:2:1",
														"type": "",
														"value": "32"
													}
												],
												"functionName": {
													"name": "slt",
													"nativeSrc": "3442:3:1",
													"nodeType": "YulIdentifier",
													"src": "3442:3:1"
												},
												"nativeSrc": "3442:32:1",
												"nodeType": "YulFunctionCall",
												"src": "3442:32:1"
											},
											"nativeSrc": "3439:119:1",
											"nodeType": "YulIf",
											"src": "3439:119:1"
										},
										{
											"nativeSrc": "3568:130:1",
											"nodeType": "YulBlock",
											"src": "3568:130:1",
											"statements": [
												{
													"nativeSrc": "3583:15:1",
													"nodeType": "YulVariableDeclaration",
													"src": "3583:15:1",
													"value": {
														"kind": "number",
														"nativeSrc": "3597:1:1",
														"nodeType": "YulLiteral",
														"src": "3597:1:1",
														"type": "",
														"value": "0"
													},
													"variables": [
														{
															"name": "offset",
															"nativeSrc": "3587:6:1",
															"nodeType": "YulTypedName",
															"src": "3587:6:1",
															"type": ""
														}
													]
												},
												{
													"nativeSrc": "3612:76:1",
													"nodeType": "YulAssignment",
													"src": "3612:76:1",
													"value": {
														"arguments": [
															{
																"arguments": [
																	{
																		"name": "headStart",
																		"nativeSrc": "3660:9:1",
																		"nodeType": "YulIdentifier",
																		"src": "3660:9:1"
																	},
																	{
																		"name": "offset",
																		"nativeSrc": "3671:6:1",
																		"nodeType": "YulIdentifier",
																		"src": "3671:6:1"
																	}
																],
																"functionName": {
																	"name": "add",
																	"nativeSrc": "3656:3:1",
																	"nodeType": "YulIdentifier",
																	"src": "3656:3:1"
																},
																"nativeSrc": "3656:22:1",
																"nodeType": "YulFunctionCall",
																"src": "3656:22:1"
															},
															{
																"name": "dataEnd",
																"nativeSrc": "3680:7:1",
																"nodeType": "YulIdentifier",
																"src": "3680:7:1"
															}
														],
														"functionName": {
															"name": "abi_decode_t_enum$_ConsentType_$7",
															"nativeSrc": "3622:33:1",
															"nodeType": "YulIdentifier",
															"src": "3622:33:1"
														},
														"nativeSrc": "3622:66:1",
														"nodeType": "YulFunctionCall",
														"src": "3622:66:1"
													},
													"variableNames": [
														{
															"name": "value0",
															"nativeSrc": "3612:6:1",
															"nodeType": "YulIdentifier",
															"src": "3612:6:1"
														}
													]
												}
											]
										}
									]
								},
								"name": "abi_decode_tuple_t_enum$_ConsentType_$7",
								"nativeSrc": "3350:355:1",
								"nodeType": "YulFunctionDefinition",
								"parameters": [
									{
										"name": "headStart",
										"nativeSrc": "3399:9:1",
										"nodeType": "YulTypedName",
										"src": "3399:9:1",
										"type": ""
									},
									{
										"name": "dataEnd",
										"nativeSrc": "3410:7:1",
										"nodeType": "YulTypedName",
										"src": "3410:7:1",
										"type": ""
									}
								],
								"returnVariables": [
									{
										"name": "value0",
										"nativeSrc": "3422:6:1",
										"nodeType": "YulTypedName",
										"src": "3422:6:1",
										"type": ""
									}
								],
								"src": "3350:355:1"
							},
							{
								"body": {
									"nativeSrc": "3756:81:1",
									"nodeType": "YulBlock",
									"src": "3756:81:1",
									"statements": [
										{
											"nativeSrc": "3766:65:1",
											"nodeType": "YulAssignment",
											"src": "3766:65:1",
											"value": {
												"arguments": [
													{
														"name": "value",
														"nativeSrc": "3781:5:1",
														"nodeType": "YulIdentifier",
														"src": "3781:5:1"
													},
													{
														"kind": "number",
														"nativeSrc": "3788:42:1",
														"nodeType": "YulLiteral",
														"src": "3788:42:1",
														"type": "",
														"value": "0xffffffffffffffffffffffffffffffffffffffff"
													}
												],
												"functionName": {
													"name": "and",
													"nativeSrc": "3777:3:1",
													"nodeType": "YulIdentifier",
													"src": "3777:3:1"
												},
												"nativeSrc": "3777:54:1",
												"nodeType": "YulFunctionCall",
												"src": "3777:54:1"
											},
											"variableNames": [
												{
													"name": "cleaned",
													"nativeSrc": "3766:7:1",
													"nodeType": "YulIdentifier",
													"src": "3766:7:1"
												}
											]
										}
									]
								},
								"name": "cleanup_t_uint160",
								"nativeSrc": "3711:126:1",
								"nodeType": "YulFunctionDefinition",
								"parameters": [
									{
										"name": "value",
										"nativeSrc": "3738:5:1",
										"nodeType": "YulTypedName",
										"src": "3738:5:1",
										"type": ""
									}
								],
								"returnVariables": [
									{
										"name": "cleaned",
										"nativeSrc": "3748:7:1",
										"nodeType": "YulTypedName",
										"src": "3748:7:1",
										"type": ""
									}
								],
								"src": "3711:126:1"
							},
							{
								"body": {
									"nativeSrc": "3888:51:1",
									"nodeType": "YulBlock",
									"src": "3888:51:1",
									"statements": [
										{
											"nativeSrc": "3898:35:1",
											"nodeType": "YulAssignment",
											"src": "3898:35:1",
											"value": {
												"arguments": [
													{
														"name": "value",
														"nativeSrc": "3927:5:1",
														"nodeType": "YulIdentifier",
														"src": "3927:5:1"
													}
												],
												"functionName": {
													"name": "cleanup_t_uint160",
													"nativeSrc": "3909:17:1",
													"nodeType": "YulIdentifier",
													"src": "3909:17:1"
												},
												"nativeSrc": "3909:24:1",
												"nodeType": "YulFunctionCall",
												"src": "3909:24:1"
											},
											"variableNames": [
												{
													"name": "cleaned",
													"nativeSrc": "3898:7:1",
													"nodeType": "YulIdentifier",
													"src": "3898:7:1"
												}
											]
										}
									]
								},
								"name": "cleanup_t_address",
								"nativeSrc": "3843:96:1",
								"nodeType": "YulFunctionDefinition",
								"parameters": [
									{
										"name": "value",
										"nativeSrc": "3870:5:1",
										"nodeType": "YulTypedName",
										"src": "3870:5:1",
										"type": ""
									}
								],
								"returnVariables": [
									{
										"name": "cleaned",
										"nativeSrc": "3880:7:1",
										"nodeType": "YulTypedName",
										"src": "3880:7:1",
										"type": ""
									}
								],
								"src": "3843:96:1"
							},
							{
								"body": {
									"nativeSrc": "4010:53:1",
									"nodeType": "YulBlock",
									"src": "4010:53:1",
									"statements": [
										{
											"expression": {
												"arguments": [
													{
														"name": "pos",
														"nativeSrc": "4027:3:1",
														"nodeType": "YulIdentifier",
														"src": "4027:3:1"
													},
													{
														"arguments": [
															{
																"name": "value",
																"nativeSrc": "4050:5:1",
																"nodeType": "YulIdentifier",
																"src": "4050:5:1"
															}
														],
														"functionName": {
															"name": "cleanup_t_address",
															"nativeSrc": "4032:17:1",
															"nodeType": "YulIdentifier",
															"src": "4032:17:1"
														},
														"nativeSrc": "4032:24:1",
														"nodeType": "YulFunctionCall",
														"src": "4032:24:1"
													}
												],
												"functionName": {
													"name": "mstore",
													"nativeSrc": "4020:6:1",
													"nodeType": "YulIdentifier",
													"src": "4020:6:1"
												},
												"nativeSrc": "4020:37:1",
												"nodeType": "YulFunctionCall",
												"src": "4020:37:1"
											},
											"nativeSrc": "4020:37:1",
											"nodeType": "YulExpressionStatement",
											"src": "4020:37:1"
										}
									]
								},
								"name": "abi_encode_t_address_to_t_address_fromStack",
								"nativeSrc": "3945:118:1",
								"nodeType": "YulFunctionDefinition",
								"parameters": [
									{
										"name": "value",
										"nativeSrc": "3998:5:1",
										"nodeType": "YulTypedName",
										"src": "3998:5:1",
										"type": ""
									},
									{
										"name": "pos",
										"nativeSrc": "4005:3:1",
										"nodeType": "YulTypedName",
										"src": "4005:3:1",
										"type": ""
									}
								],
								"src": "3945:118:1"
							},
							{
								"body": {
									"nativeSrc": "4167:124:1",
									"nodeType": "YulBlock",
									"src": "4167:124:1",
									"statements": [
										{
											"nativeSrc": "4177:26:1",
											"nodeType": "YulAssignment",
											"src": "4177:26:1",
											"value": {
												"arguments": [
													{
														"name": "headStart",
														"nativeSrc": "4189:9:1",
														"nodeType": "YulIdentifier",
														"src": "4189:9:1"
													},
													{
														"kind": "number",
														"nativeSrc": "4200:2:1",
														"nodeType": "YulLiteral",
														"src": "4200:2:1",
														"type": "",
														"value": "32"
													}
												],
												"functionName": {
													"name": "add",
													"nativeSrc": "4185:3:1",
													"nodeType": "YulIdentifier",
													"src": "4185:3:1"
												},
												"nativeSrc": "4185:18:1",
												"nodeType": "YulFunctionCall",
												"src": "4185:18:1"
											},
											"variableNames": [
												{
													"name": "tail",
													"nativeSrc": "4177:4:1",
													"nodeType": "YulIdentifier",
													"src": "4177:4:1"
												}
											]
										},
										{
											"expression": {
												"arguments": [
													{
														"name": "value0",
														"nativeSrc": "4257:6:1",
														"nodeType": "YulIdentifier",
														"src": "4257:6:1"
													},
													{
														"arguments": [
															{
																"name": "headStart",
																"nativeSrc": "4270:9:1",
																"nodeType": "YulIdentifier",
																"src": "4270:9:1"
															},
															{
																"kind": "number",
																"nativeSrc": "4281:1:1",
																"nodeType": "YulLiteral",
																"src": "4281:1:1",
																"type": "",
																"value": "0"
															}
														],
														"functionName": {
															"name": "add",
															"nativeSrc": "4266:3:1",
															"nodeType": "YulIdentifier",
															"src": "4266:3:1"
														},
														"nativeSrc": "4266:17:1",
														"nodeType": "YulFunctionCall",
														"src": "4266:17:1"
													}
												],
												"functionName": {
													"name": "abi_encode_t_address_to_t_address_fromStack",
													"nativeSrc": "4213:43:1",
													"nodeType": "YulIdentifier",
													"src": "4213:43:1"
												},
												"nativeSrc": "4213:71:1",
												"nodeType": "YulFunctionCall",
												"src": "4213:71:1"
											},
											"nativeSrc": "4213:71:1",
											"nodeType": "YulExpressionStatement",
											"src": "4213:71:1"
										}
									]
								},
								"name": "abi_encode_tuple_t_address__to_t_address__fromStack_reversed",
								"nativeSrc": "4069:222:1",
								"nodeType": "YulFunctionDefinition",
								"parameters": [
									{
										"name": "headStart",
										"nativeSrc": "4139:9:1",
										"nodeType": "YulTypedName",
										"src": "4139:9:1",
										"type": ""
									},
									{
										"name": "value0",
										"nativeSrc": "4151:6:1",
										"nodeType": "YulTypedName",
										"src": "4151:6:1",
										"type": ""
									}
								],
								"returnVariables": [
									{
										"name": "tail",
										"nativeSrc": "4162:4:1",
										"nodeType": "YulTypedName",
										"src": "4162:4:1",
										"type": ""
									}
								],
								"src": "4069:222:1"
							},
							{
								"body": {
									"nativeSrc": "4325:152:1",
									"nodeType": "YulBlock",
									"src": "4325:152:1",
									"statements": [
										{
											"expression": {
												"arguments": [
													{
														"kind": "number",
														"nativeSrc": "4342:1:1",
														"nodeType": "YulLiteral",
														"src": "4342:1:1",
														"type": "",
														"value": "0"
													},
													{
														"kind": "number",
														"nativeSrc": "4345:77:1",
														"nodeType": "YulLiteral",
														"src": "4345:77:1",
														"type": "",
														"value": "35408467139433450592217433187231851964531694900788300625387963629091585785856"
													}
												],
												"functionName": {
													"name": "mstore",
													"nativeSrc": "4335:6:1",
													"nodeType": "YulIdentifier",
													"src": "4335:6:1"
												},
												"nativeSrc": "4335:88:1",
												"nodeType": "YulFunctionCall",
												"src": "4335:88:1"
											},
											"nativeSrc": "4335:88:1",
											"nodeType": "YulExpressionStatement",
											"src": "4335:88:1"
										},
										{
											"expression": {
												"arguments": [
													{
														"kind": "number",
														"nativeSrc": "4439:1:1",
														"nodeType": "YulLiteral",
														"src": "4439:1:1",
														"type": "",
														"value": "4"
													},
													{
														"kind": "number",
														"nativeSrc": "4442:4:1",
														"nodeType": "YulLiteral",
														"src": "4442:4:1",
														"type": "",
														"value": "0x22"
													}
												],
												"functionName": {
													"name": "mstore",
													"nativeSrc": "4432:6:1",
													"nodeType": "YulIdentifier",
													"src": "4432:6:1"
												},
												"nativeSrc": "4432:15:1",
												"nodeType": "YulFunctionCall",
												"src": "4432:15:1"
											},
											"nativeSrc": "4432:15:1",
											"nodeType": "YulExpressionStatement",
											"src": "4432:15:1"
										},
										{
											"expression": {
												"arguments": [
													{
														"kind": "number",
														"nativeSrc": "4463:1:1",
														"nodeType": "YulLiteral",
														"src": "4463:1:1",
														"type": "",
														"value": "0"
													},
													{
														"kind": "number",
														"nativeSrc": "4466:4:1",
														"nodeType": "YulLiteral",
														"src": "4466:4:1",
														"type": "",
														"value": "0x24"
													}
												],
												"functionName": {
													"name": "revert",
													"nativeSrc": "4456:6:1",
													"nodeType": "YulIdentifier",
													"src": "4456:6:1"
												},
												"nativeSrc": "4456:15:1",
												"nodeType": "YulFunctionCall",
												"src": "4456:15:1"
											},
											"nativeSrc": "4456:15:1",
											"nodeType": "YulExpressionStatement",
											"src": "4456:15:1"
										}
									]
								},
								"name": "panic_error_0x22",
								"nativeSrc": "4297:180:1",
								"nodeType": "YulFunctionDefinition",
								"src": "4297:180:1"
							},
							{
								"body": {
									"nativeSrc": "4534:269:1",
									"nodeType": "YulBlock",
									"src": "4534:269:1",
									"statements": [
										{
											"nativeSrc": "4544:22:1",
											"nodeType": "YulAssignment",
											"src": "4544:22:1",
											"value": {
												"arguments": [
													{
														"name": "data",
														"nativeSrc": "4558:4:1",
														"nodeType": "YulIdentifier",
														"src": "4558:4:1"
													},
													{
														"kind": "number",
														"nativeSrc": "4564:1:1",
														"nodeType": "YulLiteral",
														"src": "4564:1:1",
														"type": "",
														"value": "2"
													}
												],
												"functionName": {
													"name": "div",
													"nativeSrc": "4554:3:1",
													"nodeType": "YulIdentifier",
													"src": "4554:3:1"
												},
												"nativeSrc": "4554:12:1",
												"nodeType": "YulFunctionCall",
												"src": "4554:12:1"
											},
											"variableNames": [
												{
													"name": "length",
													"nativeSrc": "4544:6:1",
													"nodeType": "YulIdentifier",
													"src": "4544:6:1"
												}
											]
										},
										{
											"nativeSrc": "4575:38:1",
											"nodeType": "YulVariableDeclaration",
											"src": "4575:38:1",
											"value": {
												"arguments": [
													{
														"name": "data",
														"nativeSrc": "4605:4:1",
														"nodeType": "YulIdentifier",
														"src": "4605:4:1"
													},
													{
														"kind": "number",
														"nativeSrc": "4611:1:1",
														"nodeType": "YulLiteral",
														"src": "4611:1:1",
														"type": "",
														"value": "1"
													}
												],
												"functionName": {
													"name": "and",
													"nativeSrc": "4601:3:1",
													"nodeType": "YulIdentifier",
													"src": "4601:3:1"
												},
												"nativeSrc": "4601:12:1",
												"nodeType": "YulFunctionCall",
												"src": "4601:12:1"
											},
											"variables": [
												{
													"name": "outOfPlaceEncoding",
													"nativeSrc": "4579:18:1",
													"nodeType": "YulTypedName",
													"src": "4579:18:1",
													"type": ""
												}
											]
										},
										{
											"body": {
												"nativeSrc": "4652:51:1",
												"nodeType": "YulBlock",
												"src": "4652:51:1",
												"statements": [
													{
														"nativeSrc": "4666:27:1",
														"nodeType": "YulAssignment",
														"src": "4666:27:1",
														"value": {
															"arguments": [
																{
																	"name": "length",
																	"nativeSrc": "4680:6:1",
																	"nodeType": "YulIdentifier",
																	"src": "4680:6:1"
																},
																{
																	"kind": "number",
																	"nativeSrc": "4688:4:1",
																	"nodeType": "YulLiteral",
																	"src": "4688:4:1",
																	"type": "",
																	"value": "0x7f"
																}
															],
															"functionName": {
																"name": "and",
																"nativeSrc": "4676:3:1",
																"nodeType": "YulIdentifier",
																"src": "4676:3:1"
															},
															"nativeSrc": "4676:17:1",
															"nodeType": "YulFunctionCall",
															"src": "4676:17:1"
														},
														"variableNames": [
															{
																"name": "length",
																"nativeSrc": "4666:6:1",
																"nodeType": "YulIdentifier",
																"src": "4666:6:1"
															}
														]
													}
												]
											},
											"condition": {
												"arguments": [
													{
														"name": "outOfPlaceEncoding",
														"nativeSrc": "4632:18:1",
														"nodeType": "YulIdentifier",
														"src": "4632:18:1"
													}
												],
												"functionName": {
													"name": "iszero",
													"nativeSrc": "4625:6:1",
													"nodeType": "YulIdentifier",
													"src": "4625:6:1"
												},
												"nativeSrc": "4625:26:1",
												"nodeType": "YulFunctionCall",
												"src": "4625:26:1"
											},
											"nativeSrc": "4622:81:1",
											"nodeType": "YulIf",
											"src": "4622:81:1"
										},
										{
											"body": {
												"nativeSrc": "4755:42:1",
												"nodeType": "YulBlock",
												"src": "4755:42:1",
												"statements": [
													{
														"expression": {
															"arguments": [],
															"functionName": {
																"name": "panic_error_0x22",
																"nativeSrc": "4769:16:1",
																"nodeType": "YulIdentifier",
																"src": "4769:16:1"
															},
															"nativeSrc": "4769:18:1",
															"nodeType": "YulFunctionCall",
															"src": "4769:18:1"
														},
														"nativeSrc": "4769:18:1",
														"nodeType": "YulExpressionStatement",
														"src": "4769:18:1"
													}
												]
											},
											"condition": {
												"arguments": [
													{
														"name": "outOfPlaceEncoding",
														"nativeSrc": "4719:18:1",
														"nodeType": "YulIdentifier",
														"src": "4719:18:1"
													},
													{
														"arguments": [
															{
																"name": "length",
																"nativeSrc": "4742:6:1",
																"nodeType": "YulIdentifier",
																"src": "4742:6:1"
															},
															{
																"kind": "number",
																"nativeSrc": "4750:2:1",
																"nodeType": "YulLiteral",
																"src": "4750:2:1",
																"type": "",
																"value": "32"
															}
														],
														"functionName": {
															"name": "lt",
															"nativeSrc": "4739:2:1",
															"nodeType": "YulIdentifier",
															"src": "4739:2:1"
														},
														"nativeSrc": "4739:14:1",
														"nodeType": "YulFunctionCall",
														"src": "4739:14:1"
													}
												],
												"functionName": {
													"name": "eq",
													"nativeSrc": "4716:2:1",
													"nodeType": "YulIdentifier",
													"src": "4716:2:1"
												},
												"nativeSrc": "4716:38:1",
												"nodeType": "YulFunctionCall",
												"src": "4716:38:1"
											},
											"nativeSrc": "4713:84:1",
											"nodeType": "YulIf",
											"src": "4713:84:1"
										}
									]
								},
								"name": "extract_byte_array_length",
								"nativeSrc": "4483:320:1",
								"nodeType": "YulFunctionDefinition",
								"parameters": [
									{
										"name": "data",
										"nativeSrc": "4518:4:1",
										"nodeType": "YulTypedName",
										"src": "4518:4:1",
										"type": ""
									}
								],
								"returnVariables": [
									{
										"name": "length",
										"nativeSrc": "4527:6:1",
										"nodeType": "YulTypedName",
										"src": "4527:6:1",
										"type": ""
									}
								],
								"src": "4483:320:1"
							},
							{
								"body": {
									"nativeSrc": "4915:122:1",
									"nodeType": "YulBlock",
									"src": "4915:122:1",
									"statements": [
										{
											"expression": {
												"arguments": [
													{
														"arguments": [
															{
																"name": "memPtr",
																"nativeSrc": "4937:6:1",
																"nodeType": "YulIdentifier",
																"src": "4937:6:1"
															},
															{
																"kind": "number",
																"nativeSrc": "4945:1:1",
																"nodeType": "YulLiteral",
																"src": "4945:1:1",
																"type": "",
																"value": "0"
															}
														],
														"functionName": {
															"name": "add",
															"nativeSrc": "4933:3:1",
															"nodeType": "YulIdentifier",
															"src": "4933:3:1"
														},
														"nativeSrc": "4933:14:1",
														"nodeType": "YulFunctionCall",
														"src": "4933:14:1"
													},
													{
														"hexValue": "4f6e6c79207468652070617469656e742063616e20706572666f726d20746869",
														"kind": "string",
														"nativeSrc": "4949:34:1",
														"nodeType": "YulLiteral",
														"src": "4949:34:1",
														"type": "",
														"value": "Only the patient can perform thi"
													}
												],
												"functionName": {
													"name": "mstore",
													"nativeSrc": "4926:6:1",
													"nodeType": "YulIdentifier",
													"src": "4926:6:1"
												},
												"nativeSrc": "4926:58:1",
												"nodeType": "YulFunctionCall",
												"src": "4926:58:1"
											},
											"nativeSrc": "4926:58:1",
											"nodeType": "YulExpressionStatement",
											"src": "4926:58:1"
										},
										{
											"expression": {
												"arguments": [
													{
														"arguments": [
															{
																"name": "memPtr",
																"nativeSrc": "5005:6:1",
																"nodeType": "YulIdentifier",
																"src": "5005:6:1"
															},
															{
																"kind": "number",
																"nativeSrc": "5013:2:1",
																"nodeType": "YulLiteral",
																"src": "5013:2:1",
																"type": "",
																"value": "32"
															}
														],
														"functionName": {
															"name": "add",
															"nativeSrc": "5001:3:1",
															"nodeType": "YulIdentifier",
															"src": "5001:3:1"
														},
														"nativeSrc": "5001:15:1",
														"nodeType": "YulFunctionCall",
														"src": "5001:15:1"
													},
													{
														"hexValue": "7320616374696f6e2e",
														"kind": "string",
														"nativeSrc": "5018:11:1",
														"nodeType": "YulLiteral",
														"src": "5018:11:1",
														"type": "",
														"value": "s action."
													}
												],
												"functionName": {
													"name": "mstore",
													"nativeSrc": "4994:6:1",
													"nodeType": "YulIdentifier",
													"src": "4994:6:1"
												},
												"nativeSrc": "4994:36:1",
												"nodeType": "YulFunctionCall",
												"src": "4994:36:1"
											},
											"nativeSrc": "4994:36:1",
											"nodeType": "YulExpressionStatement",
											"src": "4994:36:1"
										}
									]
								},
								"name": "store_literal_in_memory_b32eff07e0de1051999be9d8ceb37fb468f1504494a612c40e25451217f6f2dc",
								"nativeSrc": "4809:228:1",
								"nodeType": "YulFunctionDefinition",
								"parameters": [
									{
										"name": "memPtr",
										"nativeSrc": "4907:6:1",
										"nodeType": "YulTypedName",
										"src": "4907:6:1",
										"type": ""
									}
								],
								"src": "4809:228:1"
							},
							{
								"body": {
									"nativeSrc": "5189:220:1",
									"nodeType": "YulBlock",
									"src": "5189:220:1",
									"statements": [
										{
											"nativeSrc": "5199:74:1",
											"nodeType": "YulAssignment",
											"src": "5199:74:1",
											"value": {
												"arguments": [
													{
														"name": "pos",
														"nativeSrc": "5265:3:1",
														"nodeType": "YulIdentifier",
														"src": "5265:3:1"
													},
													{
														"kind": "number",
														"nativeSrc": "5270:2:1",
														"nodeType": "YulLiteral",
														"src": "5270:2:1",
														"type": "",
														"value": "41"
													}
												],
												"functionName": {
													"name": "array_storeLengthForEncoding_t_string_memory_ptr_fromStack",
													"nativeSrc": "5206:58:1",
													"nodeType": "YulIdentifier",
													"src": "5206:58:1"
												},
												"nativeSrc": "5206:67:1",
												"nodeType": "YulFunctionCall",
												"src": "5206:67:1"
											},
											"variableNames": [
												{
													"name": "pos",
													"nativeSrc": "5199:3:1",
													"nodeType": "YulIdentifier",
													"src": "5199:3:1"
												}
											]
										},
										{
											"expression": {
												"arguments": [
													{
														"name": "pos",
														"nativeSrc": "5371:3:1",
														"nodeType": "YulIdentifier",
														"src": "5371:3:1"
													}
												],
												"functionName": {
													"name": "store_literal_in_memory_b32eff07e0de1051999be9d8ceb37fb468f1504494a612c40e25451217f6f2dc",
													"nativeSrc": "5282:88:1",
													"nodeType": "YulIdentifier",
													"src": "5282:88:1"
												},
												"nativeSrc": "5282:93:1",
												"nodeType": "YulFunctionCall",
												"src": "5282:93:1"
											},
											"nativeSrc": "5282:93:1",
											"nodeType": "YulExpressionStatement",
											"src": "5282:93:1"
										},
										{
											"nativeSrc": "5384:19:1",
											"nodeType": "YulAssignment",
											"src": "5384:19:1",
											"value": {
												"arguments": [
													{
														"name": "pos",
														"nativeSrc": "5395:3:1",
														"nodeType": "YulIdentifier",
														"src": "5395:3:1"
													},
													{
														"kind": "number",
														"nativeSrc": "5400:2:1",
														"nodeType": "YulLiteral",
														"src": "5400:2:1",
														"type": "",
														"value": "64"
													}
												],
												"functionName": {
													"name": "add",
													"nativeSrc": "5391:3:1",
													"nodeType": "YulIdentifier",
													"src": "5391:3:1"
												},
												"nativeSrc": "5391:12:1",
												"nodeType": "YulFunctionCall",
												"src": "5391:12:1"
											},
											"variableNames": [
												{
													"name": "end",
													"nativeSrc": "5384:3:1",
													"nodeType": "YulIdentifier",
													"src": "5384:3:1"
												}
											]
										}
									]
								},
								"name": "abi_encode_t_stringliteral_b32eff07e0de1051999be9d8ceb37fb468f1504494a612c40e25451217f6f2dc_to_t_string_memory_ptr_fromStack",
								"nativeSrc": "5043:366:1",
								"nodeType": "YulFunctionDefinition",
								"parameters": [
									{
										"name": "pos",
										"nativeSrc": "5177:3:1",
										"nodeType": "YulTypedName",
										"src": "5177:3:1",
										"type": ""
									}
								],
								"returnVariables": [
									{
										"name": "end",
										"nativeSrc": "5185:3:1",
										"nodeType": "YulTypedName",
										"src": "5185:3:1",
										"type": ""
									}
								],
								"src": "5043:366:1"
							},
							{
								"body": {
									"nativeSrc": "5586:248:1",
									"nodeType": "YulBlock",
									"src": "5586:248:1",
									"statements": [
										{
											"nativeSrc": "5596:26:1",
											"nodeType": "YulAssignment",
											"src": "5596:26:1",
											"value": {
												"arguments": [
													{
														"name": "headStart",
														"nativeSrc": "5608:9:1",
														"nodeType": "YulIdentifier",
														"src": "5608:9:1"
													},
													{
														"kind": "number",
														"nativeSrc": "5619:2:1",
														"nodeType": "YulLiteral",
														"src": "5619:2:1",
														"type": "",
														"value": "32"
													}
												],
												"functionName": {
													"name": "add",
													"nativeSrc": "5604:3:1",
													"nodeType": "YulIdentifier",
													"src": "5604:3:1"
												},
												"nativeSrc": "5604:18:1",
												"nodeType": "YulFunctionCall",
												"src": "5604:18:1"
											},
											"variableNames": [
												{
													"name": "tail",
													"nativeSrc": "5596:4:1",
													"nodeType": "YulIdentifier",
													"src": "5596:4:1"
												}
											]
										},
										{
											"expression": {
												"arguments": [
													{
														"arguments": [
															{
																"name": "headStart",
																"nativeSrc": "5643:9:1",
																"nodeType": "YulIdentifier",
																"src": "5643:9:1"
															},
															{
																"kind": "number",
																"nativeSrc": "5654:1:1",
																"nodeType": "YulLiteral",
																"src": "5654:1:1",
																"type": "",
																"value": "0"
															}
														],
														"functionName": {
															"name": "add",
															"nativeSrc": "5639:3:1",
															"nodeType": "YulIdentifier",
															"src": "5639:3:1"
														},
														"nativeSrc": "5639:17:1",
														"nodeType": "YulFunctionCall",
														"src": "5639:17:1"
													},
													{
														"arguments": [
															{
																"name": "tail",
																"nativeSrc": "5662:4:1",
																"nodeType": "YulIdentifier",
																"src": "5662:4:1"
															},
															{
																"name": "headStart",
																"nativeSrc": "5668:9:1",
																"nodeType": "YulIdentifier",
																"src": "5668:9:1"
															}
														],
														"functionName": {
															"name": "sub",
															"nativeSrc": "5658:3:1",
															"nodeType": "YulIdentifier",
															"src": "5658:3:1"
														},
														"nativeSrc": "5658:20:1",
														"nodeType": "YulFunctionCall",
														"src": "5658:20:1"
													}
												],
												"functionName": {
													"name": "mstore",
													"nativeSrc": "5632:6:1",
													"nodeType": "YulIdentifier",
													"src": "5632:6:1"
												},
												"nativeSrc": "5632:47:1",
												"nodeType": "YulFunctionCall",
												"src": "5632:47:1"
											},
											"nativeSrc": "5632:47:1",
											"nodeType": "YulExpressionStatement",
											"src": "5632:47:1"
										},
										{
											"nativeSrc": "5688:139:1",
											"nodeType": "YulAssignment",
											"src": "5688:139:1",
											"value": {
												"arguments": [
													{
														"name": "tail",
														"nativeSrc": "5822:4:1",
														"nodeType": "YulIdentifier",
														"src": "5822:4:1"
													}
												],
												"functionName": {
													"name": "abi_encode_t_stringliteral_b32eff07e0de1051999be9d8ceb37fb468f1504494a612c40e25451217f6f2dc_to_t_string_memory_ptr_fromStack",
													"nativeSrc": "5696:124:1",
													"nodeType": "YulIdentifier",
													"src": "5696:124:1"
												},
												"nativeSrc": "5696:131:1",
												"nodeType": "YulFunctionCall",
												"src": "5696:131:1"
											},
											"variableNames": [
												{
													"name": "tail",
													"nativeSrc": "5688:4:1",
													"nodeType": "YulIdentifier",
													"src": "5688:4:1"
												}
											]
										}
									]
								},
								"name": "abi_encode_tuple_t_stringliteral_b32eff07e0de1051999be9d8ceb37fb468f1504494a612c40e25451217f6f2dc__to_t_string_memory_ptr__fromStack_reversed",
								"nativeSrc": "5415:419:1",
								"nodeType": "YulFunctionDefinition",
								"parameters": [
									{
										"name": "headStart",
										"nativeSrc": "5566:9:1",
										"nodeType": "YulTypedName",
										"src": "5566:9:1",
										"type": ""
									}
								],
								"returnVariables": [
									{
										"name": "tail",
										"nativeSrc": "5581:4:1",
										"nodeType": "YulTypedName",
										"src": "5581:4:1",
										"type": ""
									}
								],
								"src": "5415:419:1"
							},
							{
								"body": {
									"nativeSrc": "5977:217:1",
									"nodeType": "YulBlock",
									"src": "5977:217:1",
									"statements": [
										{
											"nativeSrc": "5987:26:1",
											"nodeType": "YulAssignment",
											"src": "5987:26:1",
											"value": {
												"arguments": [
													{
														"name": "headStart",
														"nativeSrc": "5999:9:1",
														"nodeType": "YulIdentifier",
														"src": "5999:9:1"
													},
													{
														"kind": "number",
														"nativeSrc": "6010:2:1",
														"nodeType": "YulLiteral",
														"src": "6010:2:1",
														"type": "",
														"value": "64"
													}
												],
												"functionName": {
													"name": "add",
													"nativeSrc": "5995:3:1",
													"nodeType": "YulIdentifier",
													"src": "5995:3:1"
												},
												"nativeSrc": "5995:18:1",
												"nodeType": "YulFunctionCall",
												"src": "5995:18:1"
											},
											"variableNames": [
												{
													"name": "tail",
													"nativeSrc": "5987:4:1",
													"nodeType": "YulIdentifier",
													"src": "5987:4:1"
												}
											]
										},
										{
											"expression": {
												"arguments": [
													{
														"name": "value0",
														"nativeSrc": "6067:6:1",
														"nodeType": "YulIdentifier",
														"src": "6067:6:1"
													},
													{
														"arguments": [
															{
																"name": "headStart",
																"nativeSrc": "6080:9:1",
																"nodeType": "YulIdentifier",
																"src": "6080:9:1"
															},
															{
																"kind": "number",
																"nativeSrc": "6091:1:1",
																"nodeType": "YulLiteral",
																"src": "6091:1:1",
																"type": "",
																"value": "0"
															}
														],
														"functionName": {
															"name": "add",
															"nativeSrc": "6076:3:1",
															"nodeType": "YulIdentifier",
															"src": "6076:3:1"
														},
														"nativeSrc": "6076:17:1",
														"nodeType": "YulFunctionCall",
														"src": "6076:17:1"
													}
												],
												"functionName": {
													"name": "abi_encode_t_address_to_t_address_fromStack",
													"nativeSrc": "6023:43:1",
													"nodeType": "YulIdentifier",
													"src": "6023:43:1"
												},
												"nativeSrc": "6023:71:1",
												"nodeType": "YulFunctionCall",
												"src": "6023:71:1"
											},
											"nativeSrc": "6023:71:1",
											"nodeType": "YulExpressionStatement",
											"src": "6023:71:1"
										},
										{
											"expression": {
												"arguments": [
													{
														"name": "value1",
														"nativeSrc": "6159:6:1",
														"nodeType": "YulIdentifier",
														"src": "6159:6:1"
													},
													{
														"arguments": [
															{
																"name": "headStart",
																"nativeSrc": "6172:9:1",
																"nodeType": "YulIdentifier",
																"src": "6172:9:1"
															},
															{
																"kind": "number",
																"nativeSrc": "6183:2:1",
																"nodeType": "YulLiteral",
																"src": "6183:2:1",
																"type": "",
																"value": "32"
															}
														],
														"functionName": {
															"name": "add",
															"nativeSrc": "6168:3:1",
															"nodeType": "YulIdentifier",
															"src": "6168:3:1"
														},
														"nativeSrc": "6168:18:1",
														"nodeType": "YulFunctionCall",
														"src": "6168:18:1"
													}
												],
												"functionName": {
													"name": "abi_encode_t_enum$_ConsentType_$7_to_t_uint8_fromStack",
													"nativeSrc": "6104:54:1",
													"nodeType": "YulIdentifier",
													"src": "6104:54:1"
												},
												"nativeSrc": "6104:83:1",
												"nodeType": "YulFunctionCall",
												"src": "6104:83:1"
											},
											"nativeSrc": "6104:83:1",
											"nodeType": "YulExpressionStatement",
											"src": "6104:83:1"
										}
									]
								},
								"name": "abi_encode_tuple_t_address_t_enum$_ConsentType_$7__to_t_address_t_uint8__fromStack_reversed",
								"nativeSrc": "5840:354:1",
								"nodeType": "YulFunctionDefinition",
								"parameters": [
									{
										"name": "headStart",
										"nativeSrc": "5941:9:1",
										"nodeType": "YulTypedName",
										"src": "5941:9:1",
										"type": ""
									},
									{
										"name": "value1",
										"nativeSrc": "5953:6:1",
										"nodeType": "YulTypedName",
										"src": "5953:6:1",
										"type": ""
									},
									{
										"name": "value0",
										"nativeSrc": "5961:6:1",
										"nodeType": "YulTypedName",
										"src": "5961:6:1",
										"type": ""
									}
								],
								"returnVariables": [
									{
										"name": "tail",
										"nativeSrc": "5972:4:1",
										"nodeType": "YulTypedName",
										"src": "5972:4:1",
										"type": ""
									}
								],
								"src": "5840:354:1"
							}
						]
					},
					"contents": "{\n\n    function array_length_t_string_memory_ptr(value) -> length {\n\n        length := mload(value)\n\n    }\n\n    function array_storeLengthForEncoding_t_string_memory_ptr_fromStack(pos, length) -> updated_pos {\n        mstore(pos, length)\n        updated_pos := add(pos, 0x20)\n    }\n\n    function copy_memory_to_memory_with_cleanup(src, dst, length) {\n\n        mcopy(dst, src, length)\n        mstore(add(dst, length), 0)\n\n    }\n\n    function round_up_to_mul_of_32(value) -> result {\n        result := and(add(value, 31), not(31))\n    }\n\n    function abi_encode_t_string_memory_ptr_to_t_string_memory_ptr_fromStack(value, pos) -> end {\n        let length := array_length_t_string_memory_ptr(value)\n        pos := array_storeLengthForEncoding_t_string_memory_ptr_fromStack(pos, length)\n        copy_memory_to_memory_with_cleanup(add(value, 0x20), pos, length)\n        end := add(pos, round_up_to_mul_of_32(length))\n    }\n\n    function panic_error_0x21() {\n        mstore(0, 35408467139433450592217433187231851964531694900788300625387963629091585785856)\n        mstore(4, 0x21)\n        revert(0, 0x24)\n    }\n\n    function validator_assert_t_enum$_ConsentType_$7(value) {\n        if iszero(lt(value, 3)) { panic_error_0x21() }\n    }\n\n    function cleanup_t_enum$_ConsentType_$7(value) -> cleaned {\n        cleaned := value validator_assert_t_enum$_ConsentType_$7(value)\n    }\n\n    function convert_t_enum$_ConsentType_$7_to_t_uint8(value) -> converted {\n        converted := cleanup_t_enum$_ConsentType_$7(value)\n    }\n\n    function abi_encode_t_enum$_ConsentType_$7_to_t_uint8_fromStack(value, pos) {\n        mstore(pos, convert_t_enum$_ConsentType_$7_to_t_uint8(value))\n    }\n\n    function abi_encode_tuple_t_string_memory_ptr_t_string_memory_ptr_t_string_memory_ptr_t_string_memory_ptr_t_enum$_ConsentType_$7__to_t_string_memory_ptr_t_string_memory_ptr_t_string_memory_ptr_t_string_memory_ptr_t_uint8__fromStack_reversed(headStart , value4, value3, value2, value1, value0) -> tail {\n        tail := add(headStart, 160)\n\n        mstore(add(headStart, 0), sub(tail, headStart))\n        tail := abi_encode_t_string_memory_ptr_to_t_string_memory_ptr_fromStack(value0,  tail)\n\n        mstore(add(headStart, 32), sub(tail, headStart))\n        tail := abi_encode_t_string_memory_ptr_to_t_string_memory_ptr_fromStack(value1,  tail)\n\n        mstore(add(headStart, 64), sub(tail, headStart))\n        tail := abi_encode_t_string_memory_ptr_to_t_string_memory_ptr_fromStack(value2,  tail)\n\n        mstore(add(headStart, 96), sub(tail, headStart))\n        tail := abi_encode_t_string_memory_ptr_to_t_string_memory_ptr_fromStack(value3,  tail)\n\n        abi_encode_t_enum$_ConsentType_$7_to_t_uint8_fromStack(value4,  add(headStart, 128))\n\n    }\n\n    function allocate_unbounded() -> memPtr {\n        memPtr := mload(64)\n    }\n\n    function revert_error_dbdddcbe895c83990c08b3492a0e83918d802a52331272ac6fdb6a7c4aea3b1b() {\n        revert(0, 0)\n    }\n\n    function revert_error_c1322bf8034eace5e0b5c7295db60986aa89aae5e0ea0873e4689e076861a5db() {\n        revert(0, 0)\n    }\n\n    function validator_revert_t_enum$_ConsentType_$7(value) {\n        if iszero(lt(value, 3)) { revert(0, 0) }\n    }\n\n    function abi_decode_t_enum$_ConsentType_$7(offset, end) -> value {\n        value := calldataload(offset)\n        validator_revert_t_enum$_ConsentType_$7(value)\n    }\n\n    function abi_decode_tuple_t_enum$_ConsentType_$7(headStart, dataEnd) -> value0 {\n        if slt(sub(dataEnd, headStart), 32) { revert_error_dbdddcbe895c83990c08b3492a0e83918d802a52331272ac6fdb6a7c4aea3b1b() }\n\n        {\n\n            let offset := 0\n\n            value0 := abi_decode_t_enum$_ConsentType_$7(add(headStart, offset), dataEnd)\n        }\n\n    }\n\n    function cleanup_t_uint160(value) -> cleaned {\n        cleaned := and(value, 0xffffffffffffffffffffffffffffffffffffffff)\n    }\n\n    function cleanup_t_address(value) -> cleaned {\n        cleaned := cleanup_t_uint160(value)\n    }\n\n    function abi_encode_t_address_to_t_address_fromStack(value, pos) {\n        mstore(pos, cleanup_t_address(value))\n    }\n\n    function abi_encode_tuple_t_address__to_t_address__fromStack_reversed(headStart , value0) -> tail {\n        tail := add(headStart, 32)\n\n        abi_encode_t_address_to_t_address_fromStack(value0,  add(headStart, 0))\n\n    }\n\n    function panic_error_0x22() {\n        mstore(0, 35408467139433450592217433187231851964531694900788300625387963629091585785856)\n        mstore(4, 0x22)\n        revert(0, 0x24)\n    }\n\n    function extract_byte_array_length(data) -> length {\n        length := div(data, 2)\n        let outOfPlaceEncoding := and(data, 1)\n        if iszero(outOfPlaceEncoding) {\n            length := and(length, 0x7f)\n        }\n\n        if eq(outOfPlaceEncoding, lt(length, 32)) {\n            panic_error_0x22()\n        }\n    }\n\n    function store_literal_in_memory_b32eff07e0de1051999be9d8ceb37fb468f1504494a612c40e25451217f6f2dc(memPtr) {\n\n        mstore(add(memPtr, 0), \"Only the patient can perform thi\")\n\n        mstore(add(memPtr, 32), \"s action.\")\n\n    }\n\n    function abi_encode_t_stringliteral_b32eff07e0de1051999be9d8ceb37fb468f1504494a612c40e25451217f6f2dc_to_t_string_memory_ptr_fromStack(pos) -> end {\n        pos := array_storeLengthForEncoding_t_string_memory_ptr_fromStack(pos, 41)\n        store_literal_in_memory_b32eff07e0de1051999be9d8ceb37fb468f1504494a612c40e25451217f6f2dc(pos)\n        end := add(pos, 64)\n    }\n\n    function abi_encode_tuple_t_stringliteral_b32eff07e0de1051999be9d8ceb37fb468f1504494a612c40e25451217f6f2dc__to_t_string_memory_ptr__fromStack_reversed(headStart ) -> tail {\n        tail := add(headStart, 32)\n\n        mstore(add(headStart, 0), sub(tail, headStart))\n        tail := abi_encode_t_stringliteral_b32eff07e0de1051999be9d8ceb37fb468f1504494a612c40e25451217f6f2dc_to_t_string_memory_ptr_fromStack( tail)\n\n    }\n\n    function abi_encode_tuple_t_address_t_enum$_ConsentType_$7__to_t_address_t_uint8__fromStack_reversed(headStart , value1, value0) -> tail {\n        tail := add(headStart, 64)\n\n        abi_encode_t_address_to_t_address_fromStack(value0,  add(headStart, 0))\n\n        abi_encode_t_enum$_ConsentType_$7_to_t_uint8_fromStack(value1,  add(headStart, 32))\n\n    }\n\n}\n",
					"id": 1,
					"language": "Yul",
					"name": "#utility.yul"
				}
			],
			"immutableReferences": {},
			"linkReferences": {},
			"object": "608060405234801561000f575f80fd5b5060043610610055575f3560e01c806307043d0a14610059578063a6c3de5e1461007b578063b2daea241461009d578063bd96bd20146100b9578063f9714ae6146100d7575b5f80fd5b6100616100f5565b6040516100729594939291906107e1565b60405180910390f35b610083610359565b6040516100949594939291906107e1565b60405180910390f35b6100b760048036038101906100b29190610875565b6105a0565b005b6100c16106b4565b6040516100ce91906108df565b60405180910390f35b6100df6106d7565b6040516100ec91906108df565b60405180910390f35b6060806060805f60015f01600180016001600201600160030160016004015f9054906101000a900460ff1684805461012c90610925565b80601f016020809104026020016040519081016040528092919081815260200182805461015890610925565b80156101a35780601f1061017a576101008083540402835291602001916101a3565b820191905f5260205f20905b81548152906001019060200180831161018657829003601f168201915b505050505094508380546101b690610925565b80601f01602080910402602001604051908101604052809291908181526020018280546101e290610925565b801561022d5780601f106102045761010080835404028352916020019161022d565b820191905f5260205f20905b81548152906001019060200180831161021057829003601f168201915b5050505050935082805461024090610925565b80601f016020809104026020016040519081016040528092919081815260200182805461026c90610925565b80156102b75780601f1061028e576101008083540402835291602001916102b7565b820191905f5260205f20905b81548152906001019060200180831161029a57829003601f168201915b505050505092508180546102ca90610925565b80601f01602080910402602001604051908101604052809291908181526020018280546102f690610925565b80156103415780601f1061031857610100808354040283529160200191610341565b820191905f5260205f20905b81548152906001019060200180831161032457829003601f168201915b50505050509150945094509450945094509091929394565b6001805f01805461036990610925565b80601f016020809104026020016040519081016040528092919081815260200182805461039590610925565b80156103e05780601f106103b7576101008083540402835291602001916103e0565b820191905f5260205f20905b8154815290600101906020018083116103c357829003601f168201915b5050505050908060010180546103f590610925565b80601f016020809104026020016040519081016040528092919081815260200182805461042190610925565b801561046c5780601f106104435761010080835404028352916020019161046c565b820191905f5260205f20905b81548152906001019060200180831161044f57829003601f168201915b50505050509080600201805461048190610925565b80601f01602080910402602001604051908101604052809291908181526020018280546104ad90610925565b80156104f85780601f106104cf576101008083540402835291602001916104f8565b820191905f5260205f20905b8154815290600101906020018083116104db57829003601f168201915b50505050509080600301805461050d90610925565b80601f016020809104026020016040519081016040528092919081815260200182805461053990610925565b80156105845780601f1061055b57610100808354040283529160200191610584565b820191905f5260205f20905b81548152906001019060200180831161056757829003601f168201915b505050505090806004015f9054906101000a900460ff16905085565b5f8054906101000a900473ffffffffffffffffffffffffffffffffffffffff1673ffffffffffffffffffffffffffffffffffffffff163373ffffffffffffffffffffffffffffffffffffffff161461062d576040517f08c379a0000000000000000000000000000000000000000000000000000000008152600401610624906109c5565b60405180910390fd5b8060016004015f6101000a81548160ff021916908360028111156106545761065361076e565b5b02179055507f11b808f372c89671f30b379e4566084f338bd020874bff5c82139c6ba0d4392a5f8054906101000a900473ffffffffffffffffffffffffffffffffffffffff16826040516106a99291906109e3565b60405180910390a150565b5f8054906101000a900473ffffffffffffffffffffffffffffffffffffffff1681565b5f805f9054906101000a900473ffffffffffffffffffffffffffffffffffffffff16905090565b5f81519050919050565b5f82825260208201905092915050565b8281835e5f83830152505050565b5f601f19601f8301169050919050565b5f610740826106fe565b61074a8185610708565b935061075a818560208601610718565b61076381610726565b840191505092915050565b7f4e487b71000000000000000000000000000000000000000000000000000000005f52602160045260245ffd5b600381106107ac576107ab61076e565b5b50565b5f8190506107bc8261079b565b919050565b5f6107cb826107af565b9050919050565b6107db816107c1565b82525050565b5f60a0820190508181035f8301526107f98188610736565b9050818103602083015261080d8187610736565b905081810360408301526108218186610736565b905081810360608301526108358185610736565b905061084460808301846107d2565b9695505050505050565b5f80fd5b6003811061085e575f80fd5b50565b5f8135905061086f81610852565b92915050565b5f6020828403121561088a5761088961084e565b5b5f61089784828501610861565b91505092915050565b5f73ffffffffffffffffffffffffffffffffffffffff82169050919050565b5f6108c9826108a0565b9050919050565b6108d9816108bf565b82525050565b5f6020820190506108f25f8301846108d0565b92915050565b7f4e487b71000000000000000000000000000000000000000000000000000000005f52602260045260245ffd5b5f600282049050600182168061093c57607f821691505b60208210810361094f5761094e6108f8565b5b50919050565b7f4f6e6c79207468652070617469656e742063616e20706572666f726d207468695f8201527f7320616374696f6e2e0000000000000000000000000000000000000000000000602082015250565b5f6109af602983610708565b91506109ba82610955565b604082019050919050565b5f6020820190508181035f8301526109dc816109a3565b9050919050565b5f6040820190506109f65f8301856108d0565b610a0360208301846107d2565b939250505056fea26469706673582212203383d975504b02882d43bfbc08e6148e7eb30a26bdc5e264cff71c8869942d5364736f6c634300081a0033",
			"opcodes": "PUSH1 0x80 PUSH1 0x40 MSTORE CALLVALUE DUP1 ISZERO PUSH2 0xF JUMPI PUSH0 DUP1 REVERT JUMPDEST POP PUSH1 0x4 CALLDATASIZE LT PUSH2 0x55 JUMPI PUSH0 CALLDATALOAD PUSH1 0xE0 SHR DUP1 PUSH4 0x7043D0A EQ PUSH2 0x59 JUMPI DUP1 PUSH4 0xA6C3DE5E EQ PUSH2 0x7B JUMPI DUP1 PUSH4 0xB2DAEA24 EQ PUSH2 0x9D JUMPI DUP1 PUSH4 0xBD96BD20 EQ PUSH2 0xB9 JUMPI DUP1 PUSH4 0xF9714AE6 EQ PUSH2 0xD7 JUMPI JUMPDEST PUSH0 DUP1 REVERT JUMPDEST PUSH2 0x61 PUSH2 0xF5 JUMP JUMPDEST PUSH1 0x40 MLOAD PUSH2 0x72 SWAP6 SWAP5 SWAP4 SWAP3 SWAP2 SWAP1 PUSH2 0x7E1 JUMP JUMPDEST PUSH1 0x40 MLOAD DUP1 SWAP2 SUB SWAP1 RETURN JUMPDEST PUSH2 0x83 PUSH2 0x359 JUMP JUMPDEST PUSH1 0x40 MLOAD PUSH2 0x94 SWAP6 SWAP5 SWAP4 SWAP3 SWAP2 SWAP1 PUSH2 0x7E1 JUMP JUMPDEST PUSH1 0x40 MLOAD DUP1 SWAP2 SUB SWAP1 RETURN JUMPDEST PUSH2 0xB7 PUSH1 0x4 DUP1 CALLDATASIZE SUB DUP2 ADD SWAP1 PUSH2 0xB2 SWAP2 SWAP1 PUSH2 0x875 JUMP JUMPDEST PUSH2 0x5A0 JUMP JUMPDEST STOP JUMPDEST PUSH2 0xC1 PUSH2 0x6B4 JUMP JUMPDEST PUSH1 0x40 MLOAD PUSH2 0xCE SWAP2 SWAP1 PUSH2 0x8DF JUMP JUMPDEST PUSH1 0x40 MLOAD DUP1 SWAP2 SUB SWAP1 RETURN JUMPDEST PUSH2 0xDF PUSH2 0x6D7 JUMP JUMPDEST PUSH1 0x40 MLOAD PUSH2 0xEC SWAP2 SWAP1 PUSH2 0x8DF JUMP JUMPDEST PUSH1 0x40 MLOAD DUP1 SWAP2 SUB SWAP1 RETURN JUMPDEST PUSH1 0x60 DUP1 PUSH1 0x60 DUP1 PUSH0 PUSH1 0x1 PUSH0 ADD PUSH1 0x1 DUP1 ADD PUSH1 0x1 PUSH1 0x2 ADD PUSH1 0x1 PUSH1 0x3 ADD PUSH1 0x1 PUSH1 0x4 ADD PUSH0 SWAP1 SLOAD SWAP1 PUSH2 0x100 EXP SWAP1 DIV PUSH1 0xFF AND DUP5 DUP1 SLOAD PUSH2 0x12C SWAP1 PUSH2 0x925 JUMP JUMPDEST DUP1 PUSH1 0x1F ADD PUSH1 0x20 DUP1 SWAP2 DIV MUL PUSH1 0x20 ADD PUSH1 0x40 MLOAD SWAP1 DUP2 ADD PUSH1 0x40 MSTORE DUP1 SWAP3 SWAP2 SWAP1 DUP2 DUP2 MSTORE PUSH1 0x20 ADD DUP3 DUP1 SLOAD PUSH2 0x158 SWAP1 PUSH2 0x925 JUMP JUMPDEST DUP1 ISZERO PUSH2 0x1A3 JUMPI DUP1 PUSH1 0x1F LT PUSH2 0x17A JUMPI PUSH2 0x100 DUP1 DUP4 SLOAD DIV MUL DUP4 MSTORE SWAP2 PUSH1 0x20 ADD SWAP2 PUSH2 0x1A3 JUMP JUMPDEST DUP3 ADD SWAP2 SWAP1 PUSH0 MSTORE PUSH1 0x20 PUSH0 KECCAK256 SWAP1 JUMPDEST DUP2 SLOAD DUP2 MSTORE SWAP1 PUSH1 0x1 ADD SWAP1 PUSH1 0x20 ADD DUP1 DUP4 GT PUSH2 0x186 JUMPI DUP3 SWAP1 SUB PUSH1 0x1F AND DUP3 ADD SWAP2 JUMPDEST POP POP POP POP POP SWAP5 POP DUP4 DUP1 SLOAD PUSH2 0x1B6 SWAP1 PUSH2 0x925 JUMP JUMPDEST DUP1 PUSH1 0x1F ADD PUSH1 0x20 DUP1 SWAP2 DIV MUL PUSH1 0x20 ADD PUSH1 0x40 MLOAD SWAP1 DUP2 ADD PUSH1 0x40 MSTORE DUP1 SWAP3 SWAP2 SWAP1 DUP2 DUP2 MSTORE PUSH1 0x20 ADD DUP3 DUP1 SLOAD PUSH2 0x1E2 SWAP1 PUSH2 0x925 JUMP JUMPDEST DUP1 ISZERO PUSH2 0x22D JUMPI DUP1 PUSH1 0x1F LT PUSH2 0x204 JUMPI PUSH2 0x100 DUP1 DUP4 SLOAD DIV MUL DUP4 MSTORE SWAP2 PUSH1 0x20 ADD SWAP2 PUSH2 0x22D JUMP JUMPDEST DUP3 ADD SWAP2 SWAP1 PUSH0 MSTORE PUSH1 0x20 PUSH0 KECCAK256 SWAP1 JUMPDEST DUP2 SLOAD DUP2 MSTORE SWAP1 PUSH1 0x1 ADD SWAP1 PUSH1 0x20 ADD DUP1 DUP4 GT PUSH2 0x210 JUMPI DUP3 SWAP1 SUB PUSH1 0x1F AND DUP3 ADD SWAP2 JUMPDEST POP POP POP POP POP SWAP4 POP DUP3 DUP1 SLOAD PUSH2 0x240 SWAP1 PUSH2 0x925 JUMP JUMPDEST DUP1 PUSH1 0x1F ADD PUSH1 0x20 DUP1 SWAP2 DIV MUL PUSH1 0x20 ADD PUSH1 0x40 MLOAD SWAP1 DUP2 ADD PUSH1 0x40 MSTORE DUP1 SWAP3 SWAP2 SWAP1 DUP2 DUP2 MSTORE PUSH1 0x20 ADD DUP3 DUP1 SLOAD PUSH2 0x26C SWAP1 PUSH2 0x925 JUMP JUMPDEST DUP1 ISZERO PUSH2 0x2B7 JUMPI DUP1 PUSH1 0x1F LT PUSH2 0x28E JUMPI PUSH2 0x100 DUP1 DUP4 SLOAD DIV MUL DUP4 MSTORE SWAP2 PUSH1 0x20 ADD SWAP2 PUSH2 0x2B7 JUMP JUMPDEST DUP3 ADD SWAP2 SWAP1 PUSH0 MSTORE PUSH1 0x20 PUSH0 KECCAK256 SWAP1 JUMPDEST DUP2 SLOAD DUP2 MSTORE SWAP1 PUSH1 0x1 ADD SWAP1 PUSH1 0x20 ADD DUP1 DUP4 GT PUSH2 0x29A JUMPI DUP3 SWAP1 SUB PUSH1 0x1F AND DUP3 ADD SWAP2 JUMPDEST POP POP POP POP POP SWAP3 POP DUP2 DUP1 SLOAD PUSH2 0x2CA SWAP1 PUSH2 0x925 JUMP JUMPDEST DUP1 PUSH1 0x1F ADD PUSH1 0x20 DUP1 SWAP2 DIV MUL PUSH1 0x20 ADD PUSH1 0x40 MLOAD SWAP1 DUP2 ADD PUSH1 0x40 MSTORE DUP1 SWAP3 SWAP2 SWAP1 DUP2 DUP2 MSTORE PUSH1 0x20 ADD DUP3 DUP1 SLOAD PUSH2 0x2F6 SWAP1 PUSH2 0x925 JUMP JUMPDEST DUP1 ISZERO PUSH2 0x341 JUMPI DUP1 PUSH1 0x1F LT PUSH2 0x318 JUMPI PUSH2 0x100 DUP1 DUP4 SLOAD DIV MUL DUP4 MSTORE SWAP2 PUSH1 0x20 ADD SWAP2 PUSH2 0x341 JUMP JUMPDEST DUP3 ADD SWAP2 SWAP1 PUSH0 MSTORE PUSH1 0x20 PUSH0 KECCAK256 SWAP1 JUMPDEST DUP2 SLOAD DUP2 MSTORE SWAP1 PUSH1 0x1 ADD SWAP1 PUSH1 0x20 ADD DUP1 DUP4 GT PUSH2 0x324 JUMPI DUP3 SWAP1 SUB PUSH1 0x1F AND DUP3 ADD SWAP2 JUMPDEST POP POP POP POP POP SWAP2 POP SWAP5 POP SWAP5 POP SWAP5 POP SWAP5 POP SWAP5 POP SWAP1 SWAP2 SWAP3 SWAP4 SWAP5 JUMP JUMPDEST PUSH1 0x1 DUP1 PUSH0 ADD DUP1 SLOAD PUSH2 0x369 SWAP1 PUSH2 0x925 JUMP JUMPDEST DUP1 PUSH1 0x1F ADD PUSH1 0x20 DUP1 SWAP2 DIV MUL PUSH1 0x20 ADD PUSH1 0x40 MLOAD SWAP1 DUP2 ADD PUSH1 0x40 MSTORE DUP1 SWAP3 SWAP2 SWAP1 DUP2 DUP2 MSTORE PUSH1 0x20 ADD DUP3 DUP1 SLOAD PUSH2 0x395 SWAP1 PUSH2 0x925 JUMP JUMPDEST DUP1 ISZERO PUSH2 0x3E0 JUMPI DUP1 PUSH1 0x1F LT PUSH2 0x3B7 JUMPI PUSH2 0x100 DUP1 DUP4 SLOAD DIV MUL DUP4 MSTORE SWAP2 PUSH1 0x20 ADD SWAP2 PUSH2 0x3E0 JUMP JUMPDEST DUP3 ADD SWAP2 SWAP1 PUSH0 MSTORE PUSH1 0x20 PUSH0 KECCAK256 SWAP1 JUMPDEST DUP2 SLOAD DUP2 MSTORE SWAP1 PUSH1 0x1 ADD SWAP1 PUSH1 0x20 ADD DUP1 DUP4 GT PUSH2 0x3C3 JUMPI DUP3 SWAP1 SUB PUSH1 0x1F AND DUP3 ADD SWAP2 JUMPDEST POP POP POP POP POP SWAP1 DUP1 PUSH1 0x1 ADD DUP1 SLOAD PUSH2 0x3F5 SWAP1 PUSH2 0x925 JUMP JUMPDEST DUP1 PUSH1 0x1F ADD PUSH1 0x20 DUP1 SWAP2 DIV MUL PUSH1 0x20 ADD PUSH1 0x40 MLOAD SWAP1 DUP2 ADD PUSH1 0x40 MSTORE DUP1 SWAP3 SWAP2 SWAP1 DUP2 DUP2 MSTORE PUSH1 0x20 ADD DUP3 DUP1 SLOAD PUSH2 0x421 SWAP1 PUSH2 0x925 JUMP JUMPDEST DUP1 ISZERO PUSH2 0x46C JUMPI DUP1 PUSH1 0x1F LT PUSH2 0x443 JUMPI PUSH2 0x100 DUP1 DUP4 SLOAD DIV MUL DUP4 MSTORE SWAP2 PUSH1 0x20 ADD SWAP2 PUSH2 0x46C JUMP JUMPDEST DUP3 ADD SWAP2 SWAP1 PUSH0 MSTORE PUSH1 0x20 PUSH0 KECCAK256 SWAP1 JUMPDEST DUP2 SLOAD DUP2 MSTORE SWAP1 PUSH1 0x1 ADD SWAP1 PUSH1 0x20 ADD DUP1 DUP4 GT PUSH2 0x44F JUMPI DUP3 SWAP1 SUB PUSH1 0x1F AND DUP3 ADD SWAP2 JUMPDEST POP POP POP POP POP SWAP1 DUP1 PUSH1 0x2 ADD DUP1 SLOAD PUSH2 0x481 SWAP1 PUSH2 0x925 JUMP JUMPDEST DUP1 PUSH1 0x1F ADD PUSH1 0x20 DUP1 SWAP2 DIV MUL PUSH1 0x20 ADD PUSH1 0x40 MLOAD SWAP1 DUP2 ADD PUSH1 0x40 MSTORE DUP1 SWAP3 SWAP2 SWAP1 DUP2 DUP2 MSTORE PUSH1 0x20 ADD DUP3 DUP1 SLOAD PUSH2 0x4AD SWAP1 PUSH2 0x925 JUMP JUMPDEST DUP1 ISZERO PUSH2 0x4F8 JUMPI DUP1 PUSH1 0x1F LT PUSH2 0x4CF JUMPI PUSH2 0x100 DUP1 DUP4 SLOAD DIV MUL DUP4 MSTORE SWAP2 PUSH1 0x20 ADD SWAP2 PUSH2 0x4F8 JUMP JUMPDEST DUP3 ADD SWAP2 SWAP1 PUSH0 MSTORE PUSH1 0x20 PUSH0 KECCAK256 SWAP1 JUMPDEST DUP2 SLOAD DUP2 MSTORE SWAP1 PUSH1 0x1 ADD SWAP1 PUSH1 0x20 ADD DUP1 DUP4 GT PUSH2 0x4DB JUMPI DUP3 SWAP1 SUB PUSH1 0x1F AND DUP3 ADD SWAP2 JUMPDEST POP POP POP POP POP SWAP1 DUP1 PUSH1 0x3 ADD DUP1 SLOAD PUSH2 0x50D SWAP1 PUSH2 0x925 JUMP JUMPDEST DUP1 PUSH1 0x1F ADD PUSH1 0x20 DUP1 SWAP2 DIV MUL PUSH1 0x20 ADD PUSH1 0x40 MLOAD SWAP1 DUP2 ADD PUSH1 0x40 MSTORE DUP1 SWAP3 SWAP2 SWAP1 DUP2 DUP2 MSTORE PUSH1 0x20 ADD DUP3 DUP1 SLOAD PUSH2 0x539 SWAP1 PUSH2 0x925 JUMP JUMPDEST DUP1 ISZERO PUSH2 0x584 JUMPI DUP1 PUSH1 0x1F LT PUSH2 0x55B JUMPI PUSH2 0x100 DUP1 DUP4 SLOAD DIV MUL DUP4 MSTORE SWAP2 PUSH1 0x20 ADD SWAP2 PUSH2 0x584 JUMP JUMPDEST DUP3 ADD SWAP2 SWAP1 PUSH0 MSTORE PUSH1 0x20 PUSH0 KECCAK256 SWAP1 JUMPDEST DUP2 SLOAD DUP2 MSTORE SWAP1 PUSH1 0x1 ADD SWAP1 PUSH1 0x20 ADD DUP1 DUP4 GT PUSH2 0x567 JUMPI DUP3 SWAP1 SUB PUSH1 0x1F AND DUP3 ADD SWAP2 JUMPDEST POP POP POP POP POP SWAP1 DUP1 PUSH1 0x4 ADD PUSH0 SWAP1 SLOAD SWAP1 PUSH2 0x100 EXP SWAP1 DIV PUSH1 0xFF AND SWAP1 POP DUP6 JUMP JUMPDEST PUSH0 DUP1 SLOAD SWAP1 PUSH2 0x100 EXP SWAP1 DIV PUSH20 0xFFFFFFFFFFFFFFFFFFFFFFFFFFFFFFFFFFFFFFFF AND PUSH20 0xFFFFFFFFFFFFFFFFFFFFFFFFFFFFFFFFFFFFFFFF AND CALLER PUSH20 0xFFFFFFFFFFFFFFFFFFFFFFFFFFFFFFFFFFFFFFFF AND EQ PUSH2 0x62D JUMPI PUSH1 0x40 MLOAD PUSH32 0x8C379A000000000000000000000000000000000000000000000000000000000 DUP2 MSTORE PUSH1 0x4 ADD PUSH2 0x624 SWAP1 PUSH2 0x9C5 JUMP JUMPDEST PUSH1 0x40 MLOAD DUP1 SWAP2 SUB SWAP1 REVERT JUMPDEST DUP1 PUSH1 0x1 PUSH1 0x4 ADD PUSH0 PUSH2 0x100 EXP DUP2 SLOAD DUP2 PUSH1 0xFF MUL NOT AND SWAP1 DUP4 PUSH1 0x2 DUP2 GT ISZERO PUSH2 0x654 JUMPI PUSH2 0x653 PUSH2 0x76E JUMP JUMPDEST JUMPDEST MUL OR SWAP1 SSTORE POP PUSH32 0x11B808F372C89671F30B379E4566084F338BD020874BFF5C82139C6BA0D4392A PUSH0 DUP1 SLOAD SWAP1 PUSH2 0x100 EXP SWAP1 DIV PUSH20 0xFFFFFFFFFFFFFFFFFFFFFFFFFFFFFFFFFFFFFFFF AND DUP3 PUSH1 0x40 MLOAD PUSH2 0x6A9 SWAP3 SWAP2 SWAP1 PUSH2 0x9E3 JUMP JUMPDEST PUSH1 0x40 MLOAD DUP1 SWAP2 SUB SWAP1 LOG1 POP JUMP JUMPDEST PUSH0 DUP1 SLOAD SWAP1 PUSH2 0x100 EXP SWAP1 DIV PUSH20 0xFFFFFFFFFFFFFFFFFFFFFFFFFFFFFFFFFFFFFFFF AND DUP2 JUMP JUMPDEST PUSH0 DUP1 PUSH0 SWAP1 SLOAD SWAP1 PUSH2 0x100 EXP SWAP1 DIV PUSH20 0xFFFFFFFFFFFFFFFFFFFFFFFFFFFFFFFFFFFFFFFF AND SWAP1 POP SWAP1 JUMP JUMPDEST PUSH0 DUP2 MLOAD SWAP1 POP SWAP2 SWAP1 POP JUMP JUMPDEST PUSH0 DUP3 DUP3 MSTORE PUSH1 0x20 DUP3 ADD SWAP1 POP SWAP3 SWAP2 POP POP JUMP JUMPDEST DUP3 DUP2 DUP4 MCOPY PUSH0 DUP4 DUP4 ADD MSTORE POP POP POP JUMP JUMPDEST PUSH0 PUSH1 0x1F NOT PUSH1 0x1F DUP4 ADD AND SWAP1 POP SWAP2 SWAP1 POP JUMP JUMPDEST PUSH0 PUSH2 0x740 DUP3 PUSH2 0x6FE JUMP JUMPDEST PUSH2 0x74A DUP2 DUP6 PUSH2 0x708 JUMP JUMPDEST SWAP4 POP PUSH2 0x75A DUP2 DUP6 PUSH1 0x20 DUP7 ADD PUSH2 0x718 JUMP JUMPDEST PUSH2 0x763 DUP2 PUSH2 0x726 JUMP JUMPDEST DUP5 ADD SWAP2 POP POP SWAP3 SWAP2 POP POP JUMP JUMPDEST PUSH32 0x4E487B7100000000000000000000000000000000000000000000000000000000 PUSH0 MSTORE PUSH1 0x21 PUSH1 0x4 MSTORE PUSH1 0x24 PUSH0 REVERT JUMPDEST PUSH1 0x3 DUP2 LT PUSH2 0x7AC JUMPI PUSH2 0x7AB PUSH2 0x76E JUMP JUMPDEST JUMPDEST POP JUMP JUMPDEST PUSH0 DUP2 SWAP1 POP PUSH2 0x7BC DUP3 PUSH2 0x79B JUMP JUMPDEST SWAP2 SWAP1 POP JUMP JUMPDEST PUSH0 PUSH2 0x7CB DUP3 PUSH2 0x7AF JUMP JUMPDEST SWAP1 POP SWAP2 SWAP1 POP JUMP JUMPDEST PUSH2 0x7DB DUP2 PUSH2 0x7C1 JUMP JUMPDEST DUP3 MSTORE POP POP JUMP JUMPDEST PUSH0 PUSH1 0xA0 DUP3 ADD SWAP1 POP DUP2 DUP2 SUB PUSH0 DUP4 ADD MSTORE PUSH2 0x7F9 DUP2 DUP9 PUSH2 0x736 JUMP JUMPDEST SWAP1 POP DUP2 DUP2 SUB PUSH1 0x20 DUP4 ADD MSTORE PUSH2 0x80D DUP2 DUP8 PUSH2 0x736 JUMP JUMPDEST SWAP1 POP DUP2 DUP2 SUB PUSH1 0x40 DUP4 ADD MSTORE PUSH2 0x821 DUP2 DUP7 PUSH2 0x736 JUMP JUMPDEST SWAP1 POP DUP2 DUP2 SUB PUSH1 0x60 DUP4 ADD MSTORE PUSH2 0x835 DUP2 DUP6 PUSH2 0x736 JUMP JUMPDEST SWAP1 POP PUSH2 0x844 PUSH1 0x80 DUP4 ADD DUP5 PUSH2 0x7D2 JUMP JUMPDEST SWAP7 SWAP6 POP POP POP POP POP POP JUMP JUMPDEST PUSH0 DUP1 REVERT JUMPDEST PUSH1 0x3 DUP2 LT PUSH2 0x85E JUMPI PUSH0 DUP1 REVERT JUMPDEST POP JUMP JUMPDEST PUSH0 DUP2 CALLDATALOAD SWAP1 POP PUSH2 0x86F DUP2 PUSH2 0x852 JUMP JUMPDEST SWAP3 SWAP2 POP POP JUMP JUMPDEST PUSH0 PUSH1 0x20 DUP3 DUP5 SUB SLT ISZERO PUSH2 0x88A JUMPI PUSH2 0x889 PUSH2 0x84E JUMP JUMPDEST JUMPDEST PUSH0 PUSH2 0x897 DUP5 DUP3 DUP6 ADD PUSH2 0x861 JUMP JUMPDEST SWAP2 POP POP SWAP3 SWAP2 POP POP JUMP JUMPDEST PUSH0 PUSH20 0xFFFFFFFFFFFFFFFFFFFFFFFFFFFFFFFFFFFFFFFF DUP3 AND SWAP1 POP SWAP2 SWAP1 POP JUMP JUMPDEST PUSH0 PUSH2 0x8C9 DUP3 PUSH2 0x8A0 JUMP JUMPDEST SWAP1 POP SWAP2 SWAP1 POP JUMP JUMPDEST PUSH2 0x8D9 DUP2 PUSH2 0x8BF JUMP JUMPDEST DUP3 MSTORE POP POP JUMP JUMPDEST PUSH0 PUSH1 0x20 DUP3 ADD SWAP1 POP PUSH2 0x8F2 PUSH0 DUP4 ADD DUP5 PUSH2 0x8D0 JUMP JUMPDEST SWAP3 SWAP2 POP POP JUMP JUMPDEST PUSH32 0x4E487B7100000000000000000000000000000000000000000000000000000000 PUSH0 MSTORE PUSH1 0x22 PUSH1 0x4 MSTORE PUSH1 0x24 PUSH0 REVERT JUMPDEST PUSH0 PUSH1 0x2 DUP3 DIV SWAP1 POP PUSH1 0x1 DUP3 AND DUP1 PUSH2 0x93C JUMPI PUSH1 0x7F DUP3 AND SWAP2 POP JUMPDEST PUSH1 0x20 DUP3 LT DUP2 SUB PUSH2 0x94F JUMPI PUSH2 0x94E PUSH2 0x8F8 JUMP JUMPDEST JUMPDEST POP SWAP2 SWAP1 POP JUMP JUMPDEST PUSH32 0x4F6E6C79207468652070617469656E742063616E20706572666F726D20746869 PUSH0 DUP3 ADD MSTORE PUSH32 0x7320616374696F6E2E0000000000000000000000000000000000000000000000 PUSH1 0x20 DUP3 ADD MSTORE POP JUMP JUMPDEST PUSH0 PUSH2 0x9AF PUSH1 0x29 DUP4 PUSH2 0x708 JUMP JUMPDEST SWAP2 POP PUSH2 0x9BA DUP3 PUSH2 0x955 JUMP JUMPDEST PUSH1 0x40 DUP3 ADD SWAP1 POP SWAP2 SWAP1 POP JUMP JUMPDEST PUSH0 PUSH1 0x20 DUP3 ADD SWAP1 POP DUP2 DUP2 SUB PUSH0 DUP4 ADD MSTORE PUSH2 0x9DC DUP2 PUSH2 0x9A3 JUMP JUMPDEST SWAP1 POP SWAP2 SWAP1 POP JUMP JUMPDEST PUSH0 PUSH1 0x40 DUP3 ADD SWAP1 POP PUSH2 0x9F6 PUSH0 DUP4 ADD DUP6 PUSH2 0x8D0 JUMP JUMPDEST PUSH2 0xA03 PUSH1 0x20 DUP4 ADD DUP5 PUSH2 0x7D2 JUMP JUMPDEST SWAP4 SWAP3 POP POP POP JUMP INVALID LOG2 PUSH5 0x6970667358 0x22 SLT KECCAK256 CALLER DUP4 0xD9 PUSH22 0x504B02882D43BFBC08E6148E7EB30A26BDC5E264CFF7 SHR DUP9 PUSH10 0x942D5364736F6C634300 ADDMOD BYTE STOP CALLER ",
			"sourceMap": "126:2083:0:-:0;;;;;;;;;;;;;;;;;;;;;;;;;;;;;;;;;;;;;;;;;;;;;;;;;;;1593:451;;;:::i;:::-;;;;;;;;;;;:::i;:::-;;;;;;;;447:32;;;:::i;:::-;;;;;;;;;;;:::i;:::-;;;;;;;;1311:187;;;;;;;;;;;;;:::i;:::-;;:::i;:::-;;150:22;;;:::i;:::-;;;;;;;:::i;:::-;;;;;;;;2112:94;;;:::i;:::-;;;;;;;:::i;:::-;;;;;;;;1593:451;1653:18;1682:25;1718:24;1753:25;1789:23;1853:12;:17;;1885:12;:24;;1924:12;:23;;1962:12;:24;;2001:12;:24;;;;;;;;;;;;1831:205;;;;;;:::i;:::-;;;;;;;;;;;;;;;;;;;;;;;;;;;;;;;;;:::i;:::-;;;;;;;;;;;;;;;;;;;;;;;;;;;;;;;;;;;;;;;;;;;;;;;;;;;;;;;;;;;;;;;;;;;;;;;;;:::i;:::-;;;;;;;;;;;;;;;;;;;;;;;;;;;;;;;;;:::i;:::-;;;;;;;;;;;;;;;;;;;;;;;;;;;;;;;;;;;;;;;;;;;;;;;;;;;;;;;;;;;;;;;;;;;;;;;;;:::i;:::-;;;;;;;;;;;;;;;;;;;;;;;;;;;;;;;;;:::i;:::-;;;;;;;;;;;;;;;;;;;;;;;;;;;;;;;;;;;;;;;;;;;;;;;;;;;;;;;;;;;;;;;;;;;;;;;;;:::i;:::-;;;;;;;;;;;;;;;;;;;;;;;;;;;;;;;;;:::i;:::-;;;;;;;;;;;;;;;;;;;;;;;;;;;;;;;;;;;;;;;;;;;;;;;;;;;;;;;;;;;;;;;;;;;;;;;;;;;;;1593:451;;;;;:::o;447:32::-;;;;;;;;;;:::i;:::-;;;;;;;;;;;;;;;;;;;;;;;;;;;;;;;;;:::i;:::-;;;;;;;;;;;;;;;;;;;;;;;;;;;;;;;;;;;;;;;;;;;;;;;;;;;;;;;;;;;;;;;;;;;;;;;;;;:::i;:::-;;;;;;;;;;;;;;;;;;;;;;;;;;;;;;;;;:::i;:::-;;;;;;;;;;;;;;;;;;;;;;;;;;;;;;;;;;;;;;;;;;;;;;;;;;;;;;;;;;;;;;;;;;;;;;;;;;:::i;:::-;;;;;;;;;;;;;;;;;;;;;;;;;;;;;;;;;:::i;:::-;;;;;;;;;;;;;;;;;;;;;;;;;;;;;;;;;;;;;;;;;;;;;;;;;;;;;;;;;;;;;;;;;;;;;;;;;;:::i;:::-;;;;;;;;;;;;;;;;;;;;;;;;;;;;;;;;;:::i;:::-;;;;;;;;;;;;;;;;;;;;;;;;;;;;;;;;;;;;;;;;;;;;;;;;;;;;;;;;;;;;;;;;;;;;;;;;;;;;;;;;;;:::o;1311:187::-;1164:7;;;;;;;;;;1150:21;;:10;:21;;;1142:75;;;;;;;;;;;;:::i;:::-;;;;;;;;;1421:12:::1;1394;:24;;;:39;;;;;;;;;;;;;;;;;;;:::i;:::-;;;;;;;1449:41;1468:7;::::0;::::1;;;;;;;;1477:12;1449:41;;;;;;;:::i;:::-;;;;;;;;1311:187:::0;:::o;150:22::-;;;;;;;;;;;;:::o;2112:94::-;2164:7;2191;;;;;;;;;;;2184:14;;2112:94;:::o;7:99:1:-;59:6;93:5;87:12;77:22;;7:99;;;:::o;112:169::-;196:11;230:6;225:3;218:19;270:4;265:3;261:14;246:29;;112:169;;;;:::o;287:139::-;376:6;371:3;366;360:23;417:1;408:6;403:3;399:16;392:27;287:139;;;:::o;432:102::-;473:6;524:2;520:7;515:2;508:5;504:14;500:28;490:38;;432:102;;;:::o;540:377::-;628:3;656:39;689:5;656:39;:::i;:::-;711:71;775:6;770:3;711:71;:::i;:::-;704:78;;791:65;849:6;844:3;837:4;830:5;826:16;791:65;:::i;:::-;881:29;903:6;881:29;:::i;:::-;876:3;872:39;865:46;;632:285;540:377;;;;:::o;923:180::-;971:77;968:1;961:88;1068:4;1065:1;1058:15;1092:4;1089:1;1082:15;1109:118;1195:1;1188:5;1185:12;1175:46;;1201:18;;:::i;:::-;1175:46;1109:118;:::o;1233:137::-;1283:7;1312:5;1301:16;;1318:46;1358:5;1318:46;:::i;:::-;1233:137;;;:::o;1376:::-;1437:9;1470:37;1501:5;1470:37;:::i;:::-;1457:50;;1376:137;;;:::o;1519:153::-;1617:48;1659:5;1617:48;:::i;:::-;1612:3;1605:61;1519:153;;:::o;1678:1050::-;1974:4;2012:3;2001:9;1997:19;1989:27;;2062:9;2056:4;2052:20;2048:1;2037:9;2033:17;2026:47;2090:78;2163:4;2154:6;2090:78;:::i;:::-;2082:86;;2215:9;2209:4;2205:20;2200:2;2189:9;2185:18;2178:48;2243:78;2316:4;2307:6;2243:78;:::i;:::-;2235:86;;2368:9;2362:4;2358:20;2353:2;2342:9;2338:18;2331:48;2396:78;2469:4;2460:6;2396:78;:::i;:::-;2388:86;;2521:9;2515:4;2511:20;2506:2;2495:9;2491:18;2484:48;2549:78;2622:4;2613:6;2549:78;:::i;:::-;2541:86;;2637:84;2716:3;2705:9;2701:19;2692:6;2637:84;:::i;:::-;1678:1050;;;;;;;;:::o;2815:117::-;2924:1;2921;2914:12;3061:112;3147:1;3140:5;3137:12;3127:40;;3163:1;3160;3153:12;3127:40;3061:112;:::o;3179:165::-;3238:5;3276:6;3263:20;3254:29;;3292:46;3332:5;3292:46;:::i;:::-;3179:165;;;;:::o;3350:355::-;3422:6;3471:2;3459:9;3450:7;3446:23;3442:32;3439:119;;;3477:79;;:::i;:::-;3439:119;3597:1;3622:66;3680:7;3671:6;3660:9;3656:22;3622:66;:::i;:::-;3612:76;;3568:130;3350:355;;;;:::o;3711:126::-;3748:7;3788:42;3781:5;3777:54;3766:65;;3711:126;;;:::o;3843:96::-;3880:7;3909:24;3927:5;3909:24;:::i;:::-;3898:35;;3843:96;;;:::o;3945:118::-;4032:24;4050:5;4032:24;:::i;:::-;4027:3;4020:37;3945:118;;:::o;4069:222::-;4162:4;4200:2;4189:9;4185:18;4177:26;;4213:71;4281:1;4270:9;4266:17;4257:6;4213:71;:::i;:::-;4069:222;;;;:::o;4297:180::-;4345:77;4342:1;4335:88;4442:4;4439:1;4432:15;4466:4;4463:1;4456:15;4483:320;4527:6;4564:1;4558:4;4554:12;4544:22;;4611:1;4605:4;4601:12;4632:18;4622:81;;4688:4;4680:6;4676:17;4666:27;;4622:81;4750:2;4742:6;4739:14;4719:18;4716:38;4713:84;;4769:18;;:::i;:::-;4713:84;4534:269;4483:320;;;:::o;4809:228::-;4949:34;4945:1;4937:6;4933:14;4926:58;5018:11;5013:2;5005:6;5001:15;4994:36;4809:228;:::o;5043:366::-;5185:3;5206:67;5270:2;5265:3;5206:67;:::i;:::-;5199:74;;5282:93;5371:3;5282:93;:::i;:::-;5400:2;5395:3;5391:12;5384:19;;5043:366;;;:::o;5415:419::-;5581:4;5619:2;5608:9;5604:18;5596:26;;5668:9;5662:4;5658:20;5654:1;5643:9;5639:17;5632:47;5696:131;5822:4;5696:131;:::i;:::-;5688:139;;5415:419;;;:::o;5840:354::-;5972:4;6010:2;5999:9;5995:18;5987:26;;6023:71;6091:1;6080:9;6076:17;6067:6;6023:71;:::i;:::-;6104:83;6183:2;6172:9;6168:18;6159:6;6104:83;:::i;:::-;5840:354;;;;;:::o"
		},
		"gasEstimates": {
			"creation": {
				"codeDepositCost": "524800",
				"executionCost": "infinite",
				"totalCost": "infinite"
			},
			"external": {
				"GetPatientAddress()": "2581",
				"GetPersonalData()": "infinite",
				"UpdateConsentType(uint8)": "30659",
				"patient()": "2549",
				"personalData()": "infinite"
			}
		},
		"methodIdentifiers": {
			"GetPatientAddress()": "f9714ae6",
			"GetPersonalData()": "07043d0a",
			"UpdateConsentType(uint8)": "b2daea24",
			"patient()": "bd96bd20",
			"personalData()": "a6c3de5e"
		}
	},
	"abi": [
		{
			"inputs": [
				{
					"internalType": "string",
					"name": "_name",
					"type": "string"
				},
				{
					"internalType": "string",
					"name": "_dateOfBirth",
					"type": "string"
				},
				{
					"internalType": "string",
					"name": "_nationalID",
					"type": "string"
				},
				{
					"internalType": "string",
					"name": "_homeAddress",
					"type": "string"
				}
			],
			"stateMutability": "nonpayable",
			"type": "constructor"
		},
		{
			"anonymous": false,
			"inputs": [
				{
					"indexed": false,
					"internalType": "address",
					"name": "patient",
					"type": "address"
				},
				{
					"indexed": false,
					"internalType": "enum Subject.ConsentType",
					"name": "consentType",
					"type": "uint8"
				}
			],
			"name": "ConsentTypeUpdated",
			"type": "event"
		},
		{
			"anonymous": false,
			"inputs": [
				{
					"indexed": false,
					"internalType": "address",
					"name": "patient",
					"type": "address"
				},
				{
					"indexed": false,
					"internalType": "enum Subject.ConsentType",
					"name": "consentType",
					"type": "uint8"
				}
			],
			"name": "PersonalDataUpdated",
			"type": "event"
		},
		{
			"inputs": [],
			"name": "GetPatientAddress",
			"outputs": [
				{
					"internalType": "address",
					"name": "",
					"type": "address"
				}
			],
			"stateMutability": "view",
			"type": "function"
		},
		{
			"inputs": [],
			"name": "GetPersonalData",
			"outputs": [
				{
					"internalType": "string",
					"name": "name",
					"type": "string"
				},
				{
					"internalType": "string",
					"name": "dateOfBirth",
					"type": "string"
				},
				{
					"internalType": "string",
					"name": "nationalID",
					"type": "string"
				},
				{
					"internalType": "string",
					"name": "homeAddress",
					"type": "string"
				},
				{
					"internalType": "enum Subject.ConsentType",
					"name": "consentType",
					"type": "uint8"
				}
			],
			"stateMutability": "view",
			"type": "function"
		},
		{
			"inputs": [
				{
					"internalType": "enum Subject.ConsentType",
					"name": "_consentType",
					"type": "uint8"
				}
			],
			"name": "UpdateConsentType",
			"outputs": [],
			"stateMutability": "nonpayable",
			"type": "function"
		},
		{
			"inputs": [],
			"name": "patient",
			"outputs": [
				{
					"internalType": "address",
					"name": "",
					"type": "address"
				}
			],
			"stateMutability": "view",
			"type": "function"
		},
		{
			"inputs": [],
			"name": "personalData",
			"outputs": [
				{
					"internalType": "string",
					"name": "name",
					"type": "string"
				},
				{
					"internalType": "string",
					"name": "dateOfBirth",
					"type": "string"
				},
				{
					"internalType": "string",
					"name": "nationalID",
					"type": "string"
				},
				{
					"internalType": "string",
					"name": "homeAddress",
					"type": "string"
				},
				{
					"internalType": "enum Subject.ConsentType",
					"name": "consentType",
					"type": "uint8"
				}
			],
			"stateMutability": "view",
			"type": "function"
		}
	]
}
