# Supplementary material for: Blockchain enabled policy-based access control mechanism to restrict unauthorized access to electronic health records
Source: PeerJ Comput Sci. 2025 Jan 23;11:e2647. doi: 10.7717/peerj-cs.2647 (PMC11784709; doi:10.7717/peerj-cs.2647)
Supplement: Supplemental Information 1 [file peerj-cs-11-2647-s001.zip › artifacts/Controller_metadata.json]

{
	"compiler": {
		"version": "0.8.26+commit.8a97fa7a"
	},
	"language": "Solidity",
	"output": {
		"abi": [
			{
				"inputs": [],
				"stateMutability": "nonpayable",
				"type": "constructor"
			},
			{
				"anonymous": false,
				"inputs": [
					{
						"indexed": false,
						"internalType": "address",
						"name": "patient",
						"type": "address"
					},
					{
						"indexed": false,
						"internalType": "enum Controller.ConsentType",
						"name": "consentType",
						"type": "uint8"
					}
				],
				"name": "ConsentUpdated",
				"type": "event"
			},
			{
				"anonymous": false,
				"inputs": [
					{
						"indexed": true,
						"internalType": "address",
						"name": "patientID",
						"type": "address"
					},
					{
						"indexed": false,
						"internalType": "string",
						"name": "medicalRecords",
						"type": "string"
					}
				],
				"name": "PatientCheckup",
				"type": "event"
			},
			{
				"anonymous": false,
				"inputs": [
					{
						"indexed": false,
						"internalType": "address",
						"name": "patientID",
						"type": "address"
					},
					{
						"indexed": false,
						"internalType": "bool",
						"name": "isListed",
						"type": "bool"
					}
				],
				"name": "PatientListed",
				"type": "event"
			},
			{
				"inputs": [
					{
						"internalType": "address",
						"name": "patientID",
						"type": "address"
					}
				],
				"name": "GetPatientInfoByPatientID",
				"outputs": [
					{
						"internalType": "string",
						"name": "name",
						"type": "string"
					},
					{
						"internalType": "string",
						"name": "dateOfBirth",
						"type": "string"
					},
					{
						"internalType": "string",
						"name": "nationalID",
						"type": "string"
					},
					{
						"internalType": "string",
						"name": "homeAddress",
						"type": "string"
					},
					{
						"internalType": "string",
						"name": "medicalRecords",
						"type": "string"
					},
					{
						"internalType": "enum Subject.ConsentType",
						"name": "consentType",
						"type": "uint8"
					}
				],
				"stateMutability": "view",
				"type": "function"
			},
			{
				"inputs": [
					{
						"internalType": "address",
						"name": "subjectAddress",
						"type": "address"
					}
				],
				"name": "LoadPatientInfoFromSubject",
				"outputs": [],
				"stateMutability": "nonpayable",
				"type": "function"
			},
			{
				"inputs": [
					{
						"internalType": "address",
						"name": "patientID",
						"type": "address"
					},
					{
						"internalType": "string",
						"name": "records",
						"type": "string"
					},
					{
						"internalType": "enum Controller.ConsentType",
						"name": "consentType",
						"type": "uint8"
					}
				],
				"name": "RegisterPatientCheckup",
				"outputs": [],
				"stateMutability": "nonpayable",
				"type": "function"
			},
			{
				"inputs": [],
				"name": "hospital",
				"outputs": [
					{
						"internalType": "address",
						"name": "",
						"type": "address"
					}
				],
				"stateMutability": "view",
				"type": "function"
			},
			{
				"inputs": [
					{
						"internalType": "uint256",
						"name": "",
						"type": "uint256"
					}
				],
				"name": "patientList",
				"outputs": [
					{
						"internalType": "address",
						"name": "",
						"type": "address"
					}
				],
				"stateMutability": "view",
				"type": "function"
			},
			{
				"inputs": [
					{
						"internalType": "address",
						"name": "",
						"type": "address"
					}
				],
				"name": "patientToSubject",
				"outputs": [
					{
						"internalType": "address",
						"name": "",
						"type": "address"
					}
				],
				"stateMutability": "view",
				"type": "function"
			},
			{
				"inputs": [
					{
						"internalType": "address",
						"name": "",
						"type": "address"
					}
				],
				"name": "patients",
				"outputs": [
					{
						"internalType": "address",
						"name": "patientID",
						"type": "address"
					},
					{
						"internalType": "string",
						"name": "medicalRecords",
						"type": "string"
					},
					{
						"internalType": "enum Controller.ConsentType",
						"name": "consentType",
						"type": "uint8"
					}
				],
				"stateMutability": "view",
				"type": "function"
			}
		],
		"devdoc": {
			"kind": "dev",
			"methods": {},
			"version": 1
		},
		"userdoc": {
			"kind": "user",
			"methods": {},
			"version": 1
		}
	},
	"settings": {
		"compilationTarget": {
			"Controller.sol": "Controller"
		},
		"evmVersion": "cancun",
		"libraries": {},
		"metadata": {
			"bytecodeHash": "ipfs"
		},
		"optimizer": {
			"enabled": false,
			"runs": 200
		},
		"remappings": []
	},
	"sources": {
		"Controller.sol": {
			"keccak256": "0x1806f06eb975971d21085c34367cfdc24b740bb52d967deb5fb891a5c8a388d8",
			"license": "MIT",
			"urls": [
				"bzz-raw://bb8b7fa6209c34251ad9c7d09953c24018c995b521cd9c72ec992db2540a5aee",
				"dweb:/ipfs/QmSQuQAfwUk17q2BT1xN4X2QPU44c3gyhu9ok4Ao6PG9a8"
			]
		},
		"Subject.sol": {
			"keccak256": "0x45459c04873a08f2eb17715f441c7dcc97920d5a1b973a6ebd4248bbb4de78cc",
			"license": "MIT",
			"urls": [
				"bzz-raw://2759bf21d2cb8ee2aee164a26592c504d72ae6bbc3c59c89a0397fb633c37a9b",
				"dweb:/ipfs/QmV8dmeh8Jn8FYzZsBTuRnFC6XbL4LEk4GAdrMDtADRr76"
			]
		}
	},
	"version": 1
}
