# Supplementary material for: Blockchain enabled policy-based access control mechanism to restrict unauthorized access to electronic health records
Source: PeerJ Comput Sci. 2025 Jan 23;11:e2647. doi: 10.7717/peerj-cs.2647 (PMC11784709; doi:10.7717/peerj-cs.2647)
Supplement: Supplemental Information 1 [file peerj-cs-11-2647-s001.zip › artifacts/Controller.json]

{
	"deploy": {
		"VM:-": {
			"linkReferences": {},
			"autoDeployLib": true
		},
		"main:1": {
			"linkReferences": {},
			"autoDeployLib": true
		},
		"ropsten:3": {
			"linkReferences": {},
			"autoDeployLib": true
		},
		"rinkeby:4": {
			"linkReferences": {},
			"autoDeployLib": true
		},
		"kovan:42": {
			"linkReferences": {},
			"autoDeployLib": true
		},
		"goerli:5": {
			"linkReferences": {},
			"autoDeployLib": true
		},
		"Custom": {
			"linkReferences": {},
			"autoDeployLib": true
		}
	},
	"data": {
		"bytecode": {
			"functionDebugData": {
				"@_60": {
					"entryPoint": null,
					"id": 60,
					"parameterSlots": 0,
					"returnSlots": 0
				}
			},
			"generatedSources": [],
			"linkReferences": {},
			"object": "6080604052348015600e575f80fd5b50335f806101000a81548173ffffffffffffffffffffffffffffffffffffffff021916908373ffffffffffffffffffffffffffffffffffffffff1602179055506116af8061005b5f395ff3fe608060405234801561000f575f80fd5b506004361061007b575f3560e01c8063505cd93911610059578063505cd93914610102578063aa2fedde14610132578063ac5edf7f14610150578063babb1d411461016c5761007b565b8063083864cc1461007f5780630869cfbc1461009b5780634f8bb027146100cd575b5f80fd5b61009960048036038101906100949190610b58565b61019c565b005b6100b560048036038101906100b09190610b58565b610495565b6040516100c493929190610c75565b60405180910390f35b6100e760048036038101906100e29190610b58565b61056c565b6040516100f996959493929190610cf7565b60405180910390f35b61011c60048036038101906101179190610b58565b61083f565b6040516101299190610d79565b60405180910390f35b61013a61086f565b6040516101479190610d79565b60405180910390f35b61016a60048036038101906101659190610ee1565b610892565b005b61018660048036038101906101819190610f80565b610ab2565b6040516101939190610d79565b60405180910390f35b5f8054906101000a900473ffffffffffffffffffffffffffffffffffffffff1673ffffffffffffffffffffffffffffffffffffffff163373ffffffffffffffffffffffffffffffffffffffff1614610229576040517f08c379a00000000000000000000000000000000000000000000000000000000081526004016102209061101b565b60405180910390fd5b5f8190505f8173ffffffffffffffffffffffffffffffffffffffff1663f9714ae66040518163ffffffff1660e01b8152600401602060405180830381865afa158015610277573d5f803e3d5ffd5b505050506040513d601f19601f8201168201806040525081019061029b919061104d565b905060015f8273ffffffffffffffffffffffffffffffffffffffff1673ffffffffffffffffffffffffffffffffffffffff1681526020019081526020015f205f9054906101000a900460ff1615610327576040517f08c379a000000000000000000000000000000000000000000000000000000000815260040161031e906110c2565b60405180910390fd5b8260025f8373ffffffffffffffffffffffffffffffffffffffff1673ffffffffffffffffffffffffffffffffffffffff1681526020019081526020015f205f6101000a81548173ffffffffffffffffffffffffffffffffffffffff021916908373ffffffffffffffffffffffffffffffffffffffff1602179055506001805f8373ffffffffffffffffffffffffffffffffffffffff1673ffffffffffffffffffffffffffffffffffffffff1681526020019081526020015f205f6101000a81548160ff021916908315150217905550600381908060018154018082558091505060019003905f5260205f20015f9091909190916101000a81548173ffffffffffffffffffffffffffffffffffffffff021916908373ffffffffffffffffffffffffffffffffffffffff1602179055507f1c756d9d47348cd0613128843b65fb96cefa70c6c725f6564b9fc0753f431fc18160016040516104889291906110fa565b60405180910390a1505050565b6004602052805f5260405f205f91509050805f015f9054906101000a900473ffffffffffffffffffffffffffffffffffffffff16908060010180546104d99061114e565b80601f01602080910402602001604051908101604052809291908181526020018280546105059061114e565b80156105505780601f1061052757610100808354040283529160200191610550565b820191905f5260205f20905b81548152906001019060200180831161053357829003601f168201915b505050505090806002015f9054906101000a900460ff16905083565b60608060608060605f60015f8873ffffffffffffffffffffffffffffffffffffffff1673ffffffffffffffffffffffffffffffffffffffff1681526020019081526020015f205f9054906101000a900460ff166105fe576040517f08c379a00000000000000000000000000000000000000000000000000000000081526004016105f5906111c8565b60405180910390fd5b5f60025f8973ffffffffffffffffffffffffffffffffffffffff1673ffffffffffffffffffffffffffffffffffffffff1681526020019081526020015f205f9054906101000a900473ffffffffffffffffffffffffffffffffffffffff1690505f73ffffffffffffffffffffffffffffffffffffffff168173ffffffffffffffffffffffffffffffffffffffff16036106cc576040517f08c379a00000000000000000000000000000000000000000000000000000000081526004016106c390611230565b60405180910390fd5b5f8190508073ffffffffffffffffffffffffffffffffffffffff166307043d0a6040518163ffffffff1660e01b81526004015f60405180830381865afa158015610718573d5f803e3d5ffd5b505050506040513d5f823e3d601f19601f8201168201806040525081019061074091906112df565b809750819950829a50839b50849c5050505050505f60045f8b73ffffffffffffffffffffffffffffffffffffffff1673ffffffffffffffffffffffffffffffffffffffff1681526020019081526020015f2090508888888884600101888180546107a99061114e565b80601f01602080910402602001604051908101604052809291908181526020018280546107d59061114e565b80156108205780601f106107f757610100808354040283529160200191610820565b820191905f5260205f20905b81548152906001019060200180831161080357829003601f168201915b5050505050915098509850985098509850985050505091939550919395565b6002602052805f5260405f205f915054906101000a900473ffffffffffffffffffffffffffffffffffffffff1681565b5f8054906101000a900473ffffffffffffffffffffffffffffffffffffffff1681565b5f8054906101000a900473ffffffffffffffffffffffffffffffffffffffff1673ffffffffffffffffffffffffffffffffffffffff163373ffffffffffffffffffffffffffffffffffffffff161461091f576040517f08c379a00000000000000000000000000000000000000000000000000000000081526004016109169061101b565b60405180910390fd5b60015f8473ffffffffffffffffffffffffffffffffffffffff1673ffffffffffffffffffffffffffffffffffffffff1681526020019081526020015f205f9054906101000a900460ff166109a8576040517f08c379a000000000000000000000000000000000000000000000000000000000815260040161099f906111c8565b60405180910390fd5b5f60045f8573ffffffffffffffffffffffffffffffffffffffff1673ffffffffffffffffffffffffffffffffffffffff1681526020019081526020015f209050828160010190816109f99190611563565b5081816002015f6101000a81548160ff02191690836002811115610a2057610a1f610c02565b5b02179055508373ffffffffffffffffffffffffffffffffffffffff167f70e1e7613e95be2da79895ba5a4656bf7314119de1ee083d344472198ba4c65984604051610a6b9190611632565b60405180910390a27f381e2c7989d47b4fcdd3ab33c87e87cf0b3b40064d6229631edaf3136d8208858483604051610aa4929190611652565b60405180910390a150505050565b60038181548110610ac1575f80fd5b905f5260205f20015f915054906101000a900473ffffffffffffffffffffffffffffffffffffffff1681565b5f604051905090565b5f80fd5b5f80fd5b5f73ffffffffffffffffffffffffffffffffffffffff82169050919050565b5f610b2782610afe565b9050919050565b610b3781610b1d565b8114610b41575f80fd5b50565b5f81359050610b5281610b2e565b92915050565b5f60208284031215610b6d57610b6c610af6565b5b5f610b7a84828501610b44565b91505092915050565b610b8c81610b1d565b82525050565b5f81519050919050565b5f82825260208201905092915050565b8281835e5f83830152505050565b5f601f19601f8301169050919050565b5f610bd482610b92565b610bde8185610b9c565b9350610bee818560208601610bac565b610bf781610bba565b840191505092915050565b7f4e487b71000000000000000000000000000000000000000000000000000000005f52602160045260245ffd5b60038110610c4057610c3f610c02565b5b50565b5f819050610c5082610c2f565b919050565b5f610c5f82610c43565b9050919050565b610c6f81610c55565b82525050565b5f606082019050610c885f830186610b83565b8181036020830152610c9a8185610bca565b9050610ca96040830184610c66565b949350505050565b60038110610cc257610cc1610c02565b5b50565b5f819050610cd282610cb1565b919050565b5f610ce182610cc5565b9050919050565b610cf181610cd7565b82525050565b5f60c0820190508181035f830152610d0f8189610bca565b90508181036020830152610d238188610bca565b90508181036040830152610d378187610bca565b90508181036060830152610d4b8186610bca565b90508181036080830152610d5f8185610bca565b9050610d6e60a0830184610ce8565b979650505050505050565b5f602082019050610d8c5f830184610b83565b92915050565b5f80fd5b5f80fd5b7f4e487b71000000000000000000000000000000000000000000000000000000005f52604160045260245ffd5b610dd082610bba565b810181811067ffffffffffffffff82111715610def57610dee610d9a565b5b80604052505050565b5f610e01610aed565b9050610e0d8282610dc7565b919050565b5f67ffffffffffffffff821115610e2c57610e2b610d9a565b5b610e3582610bba565b9050602081019050919050565b828183375f83830152505050565b5f610e62610e5d84610e12565b610df8565b905082815260208101848484011115610e7e57610e7d610d96565b5b610e89848285610e42565b509392505050565b5f82601f830112610ea557610ea4610d92565b5b8135610eb5848260208601610e50565b91505092915050565b60038110610eca575f80fd5b50565b5f81359050610edb81610ebe565b92915050565b5f805f60608486031215610ef857610ef7610af6565b5b5f610f0586828701610b44565b935050602084013567ffffffffffffffff811115610f2657610f25610afa565b5b610f3286828701610e91565b9250506040610f4386828701610ecd565b9150509250925092565b5f819050919050565b610f5f81610f4d565b8114610f69575f80fd5b50565b5f81359050610f7a81610f56565b92915050565b5f60208284031215610f9557610f94610af6565b5b5f610fa284828501610f6c565b91505092915050565b7f4f6e6c792074686520686f73706974616c2063616e20706572666f726d2074685f8201527f697320616374696f6e0000000000000000000000000000000000000000000000602082015250565b5f611005602983610b9c565b915061101082610fab565b604082019050919050565b5f6020820190508181035f83015261103281610ff9565b9050919050565b5f8151905061104781610b2e565b92915050565b5f6020828403121561106257611061610af6565b5b5f61106f84828501611039565b91505092915050565b7f50617469656e7420697320616c726561647920726567697374657265642e00005f82015250565b5f6110ac601e83610b9c565b91506110b782611078565b602082019050919050565b5f6020820190508181035f8301526110d9816110a0565b9050919050565b5f8115159050919050565b6110f4816110e0565b82525050565b5f60408201905061110d5f830185610b83565b61111a60208301846110eb565b9392505050565b7f4e487b71000000000000000000000000000000000000000000000000000000005f52602260045260245ffd5b5f600282049050600182168061116557607f821691505b60208210810361117857611177611121565b5b50919050565b7f50617469656e74206973206e6f7420726567697374657265642e0000000000005f82015250565b5f6111b2601a83610b9c565b91506111bd8261117e565b602082019050919050565b5f6020820190508181035f8301526111df816111a6565b9050919050565b7f5375626a65637420636f6e7472616374206e6f74206c696e6b65642e000000005f82015250565b5f61121a601c83610b9c565b9150611225826111e6565b602082019050919050565b5f6020820190508181035f8301526112478161120e565b9050919050565b5f61126061125b84610e12565b610df8565b90508281526020810184848401111561127c5761127b610d96565b5b611287848285610bac565b509392505050565b5f82601f8301126112a3576112a2610d92565b5b81516112b384826020860161124e565b91505092915050565b600381106112c8575f80fd5b50565b5f815190506112d9816112bc565b92915050565b5f805f805f60a086880312156112f8576112f7610af6565b5b5f86015167ffffffffffffffff81111561131557611314610afa565b5b6113218882890161128f565b955050602086015167ffffffffffffffff81111561134257611341610afa565b5b61134e8882890161128f565b945050604086015167ffffffffffffffff81111561136f5761136e610afa565b5b61137b8882890161128f565b935050606086015167ffffffffffffffff81111561139c5761139b610afa565b5b6113a88882890161128f565b92505060806113b9888289016112cb565b9150509295509295909350565b5f819050815f5260205f209050919050565b5f6020601f8301049050919050565b5f82821b905092915050565b5f600883026114227fffffffffffffffffffffffffffffffffffffffffffffffffffffffffffffffff826113e7565b61142c86836113e7565b95508019841693508086168417925050509392505050565b5f819050919050565b5f61146761146261145d84610f4d565b611444565b610f4d565b9050919050565b5f819050919050565b6114808361144d565b61149461148c8261146e565b8484546113f3565b825550505050565b5f90565b6114a861149c565b6114b3818484611477565b505050565b5b818110156114d6576114cb5f826114a0565b6001810190506114b9565b5050565b601f82111561151b576114ec816113c6565b6114f5846113d8565b81016020851015611504578190505b611518611510856113d8565b8301826114b8565b50505b505050565b5f82821c905092915050565b5f61153b5f1984600802611520565b1980831691505092915050565b5f611553838361152c565b9150826002028217905092915050565b61156c82610b92565b67ffffffffffffffff81111561158557611584610d9a565b5b61158f825461114e565b61159a8282856114da565b5f60209050601f8311600181146115cb575f84156115b9578287015190505b6115c38582611548565b86555061162a565b601f1984166115d9866113c6565b5f5b82811015611600578489015182556001820191506020850194506020810190506115db565b8683101561161d5784890151611619601f89168261152c565b8355505b6001600288020188555050505b505050505050565b5f6020820190508181035f83015261164a8184610bca565b905092915050565b5f6040820190506116655f830185610b83565b6116726020830184610c66565b939250505056fea264697066735822122041d6f8bde988683477330c6b68f8a4b95fa14967ed523508810fb0f14ddf7c6f64736f6c634300081a0033",
			"opcodes": "PUSH1 0x80 PUSH1 0x40 MSTORE CALLVALUE DUP1 ISZERO PUSH1 0xE JUMPI PUSH0 DUP1 REVERT JUMPDEST POP CALLER PUSH0 DUP1 PUSH2 0x100 EXP DUP2 SLOAD DUP2 PUSH20 0xFFFFFFFFFFFFFFFFFFFFFFFFFFFFFFFFFFFFFFFF MUL NOT AND SWAP1 DUP4 PUSH20 0xFFFFFFFFFFFFFFFFFFFFFFFFFFFFFFFFFFFFFFFF AND MUL OR SWAP1 SSTORE POP PUSH2 0x16AF DUP1 PUSH2 0x5B PUSH0 CODECOPY PUSH0 RETURN INVALID PUSH1 0x80 PUSH1 0x40 MSTORE CALLVALUE DUP1 ISZERO PUSH2 0xF JUMPI PUSH0 DUP1 REVERT JUMPDEST POP PUSH1 0x4 CALLDATASIZE LT PUSH2 0x7B JUMPI PUSH0 CALLDATALOAD PUSH1 0xE0 SHR DUP1 PUSH4 0x505CD939 GT PUSH2 0x59 JUMPI DUP1 PUSH4 0x505CD939 EQ PUSH2 0x102 JUMPI DUP1 PUSH4 0xAA2FEDDE EQ PUSH2 0x132 JUMPI DUP1 PUSH4 0xAC5EDF7F EQ PUSH2 0x150 JUMPI DUP1 PUSH4 0xBABB1D41 EQ PUSH2 0x16C JUMPI PUSH2 0x7B JUMP JUMPDEST DUP1 PUSH4 0x83864CC EQ PUSH2 0x7F JUMPI DUP1 PUSH4 0x869CFBC EQ PUSH2 0x9B JUMPI DUP1 PUSH4 0x4F8BB027 EQ PUSH2 0xCD JUMPI JUMPDEST PUSH0 DUP1 REVERT JUMPDEST PUSH2 0x99 PUSH1 0x4 DUP1 CALLDATASIZE SUB DUP2 ADD SWAP1 PUSH2 0x94 SWAP2 SWAP1 PUSH2 0xB58 JUMP JUMPDEST PUSH2 0x19C JUMP JUMPDEST STOP JUMPDEST PUSH2 0xB5 PUSH1 0x4 DUP1 CALLDATASIZE SUB DUP2 ADD SWAP1 PUSH2 0xB0 SWAP2 SWAP1 PUSH2 0xB58 JUMP JUMPDEST PUSH2 0x495 JUMP JUMPDEST PUSH1 0x40 MLOAD PUSH2 0xC4 SWAP4 SWAP3 SWAP2 SWAP1 PUSH2 0xC75 JUMP JUMPDEST PUSH1 0x40 MLOAD DUP1 SWAP2 SUB SWAP1 RETURN JUMPDEST PUSH2 0xE7 PUSH1 0x4 DUP1 CALLDATASIZE SUB DUP2 ADD SWAP1 PUSH2 0xE2 SWAP2 SWAP1 PUSH2 0xB58 JUMP JUMPDEST PUSH2 0x56C JUMP JUMPDEST PUSH1 0x40 MLOAD PUSH2 0xF9 SWAP7 SWAP6 SWAP5 SWAP4 SWAP3 SWAP2 SWAP1 PUSH2 0xCF7 JUMP JUMPDEST PUSH1 0x40 MLOAD DUP1 SWAP2 SUB SWAP1 RETURN JUMPDEST PUSH2 0x11C PUSH1 0x4 DUP1 CALLDATASIZE SUB DUP2 ADD SWAP1 PUSH2 0x117 SWAP2 SWAP1 PUSH2 0xB58 JUMP JUMPDEST PUSH2 0x83F JUMP JUMPDEST PUSH1 0x40 MLOAD PUSH2 0x129 SWAP2 SWAP1 PUSH2 0xD79 JUMP JUMPDEST PUSH1 0x40 MLOAD DUP1 SWAP2 SUB SWAP1 RETURN JUMPDEST PUSH2 0x13A PUSH2 0x86F JUMP JUMPDEST PUSH1 0x40 MLOAD PUSH2 0x147 SWAP2 SWAP1 PUSH2 0xD79 JUMP JUMPDEST PUSH1 0x40 MLOAD DUP1 SWAP2 SUB SWAP1 RETURN JUMPDEST PUSH2 0x16A PUSH1 0x4 DUP1 CALLDATASIZE SUB DUP2 ADD SWAP1 PUSH2 0x165 SWAP2 SWAP1 PUSH2 0xEE1 JUMP JUMPDEST PUSH2 0x892 JUMP JUMPDEST STOP JUMPDEST PUSH2 0x186 PUSH1 0x4 DUP1 CALLDATASIZE SUB DUP2 ADD SWAP1 PUSH2 0x181 SWAP2 SWAP1 PUSH2 0xF80 JUMP JUMPDEST PUSH2 0xAB2 JUMP JUMPDEST PUSH1 0x40 MLOAD PUSH2 0x193 SWAP2 SWAP1 PUSH2 0xD79 JUMP JUMPDEST PUSH1 0x40 MLOAD DUP1 SWAP2 SUB SWAP1 RETURN JUMPDEST PUSH0 DUP1 SLOAD SWAP1 PUSH2 0x100 EXP SWAP1 DIV PUSH20 0xFFFFFFFFFFFFFFFFFFFFFFFFFFFFFFFFFFFFFFFF AND PUSH20 0xFFFFFFFFFFFFFFFFFFFFFFFFFFFFFFFFFFFFFFFF AND CALLER PUSH20 0xFFFFFFFFFFFFFFFFFFFFFFFFFFFFFFFFFFFFFFFF AND EQ PUSH2 0x229 JUMPI PUSH1 0x40 MLOAD PUSH32 0x8C379A000000000000000000000000000000000000000000000000000000000 DUP2 MSTORE PUSH1 0x4 ADD PUSH2 0x220 SWAP1 PUSH2 0x101B JUMP JUMPDEST PUSH1 0x40 MLOAD DUP1 SWAP2 SUB SWAP1 REVERT JUMPDEST PUSH0 DUP2 SWAP1 POP PUSH0 DUP2 PUSH20 0xFFFFFFFFFFFFFFFFFFFFFFFFFFFFFFFFFFFFFFFF AND PUSH4 0xF9714AE6 PUSH1 0x40 MLOAD DUP2 PUSH4 0xFFFFFFFF AND PUSH1 0xE0 SHL DUP2 MSTORE PUSH1 0x4 ADD PUSH1 0x20 PUSH1 0x40 MLOAD DUP1 DUP4 SUB DUP2 DUP7 GAS STATICCALL ISZERO DUP1 ISZERO PUSH2 0x277 JUMPI RETURNDATASIZE PUSH0 DUP1 RETURNDATACOPY RETURNDATASIZE PUSH0 REVERT JUMPDEST POP POP POP POP PUSH1 0x40 MLOAD RETURNDATASIZE PUSH1 0x1F NOT PUSH1 0x1F DUP3 ADD AND DUP3 ADD DUP1 PUSH1 0x40 MSTORE POP DUP2 ADD SWAP1 PUSH2 0x29B SWAP2 SWAP1 PUSH2 0x104D JUMP JUMPDEST SWAP1 POP PUSH1 0x1 PUSH0 DUP3 PUSH20 0xFFFFFFFFFFFFFFFFFFFFFFFFFFFFFFFFFFFFFFFF AND PUSH20 0xFFFFFFFFFFFFFFFFFFFFFFFFFFFFFFFFFFFFFFFF AND DUP2 MSTORE PUSH1 0x20 ADD SWAP1 DUP2 MSTORE PUSH1 0x20 ADD PUSH0 KECCAK256 PUSH0 SWAP1 SLOAD SWAP1 PUSH2 0x100 EXP SWAP1 DIV PUSH1 0xFF AND ISZERO PUSH2 0x327 JUMPI PUSH1 0x40 MLOAD PUSH32 0x8C379A000000000000000000000000000000000000000000000000000000000 DUP2 MSTORE PUSH1 0x4 ADD PUSH2 0x31E SWAP1 PUSH2 0x10C2 JUMP JUMPDEST PUSH1 0x40 MLOAD DUP1 SWAP2 SUB SWAP1 REVERT JUMPDEST DUP3 PUSH1 0x2 PUSH0 DUP4 PUSH20 0xFFFFFFFFFFFFFFFFFFFFFFFFFFFFFFFFFFFFFFFF AND PUSH20 0xFFFFFFFFFFFFFFFFFFFFFFFFFFFFFFFFFFFFFFFF AND DUP2 MSTORE PUSH1 0x20 ADD SWAP1 DUP2 MSTORE PUSH1 0x20 ADD PUSH0 KECCAK256 PUSH0 PUSH2 0x100 EXP DUP2 SLOAD DUP2 PUSH20 0xFFFFFFFFFFFFFFFFFFFFFFFFFFFFFFFFFFFFFFFF MUL NOT AND SWAP1 DUP4 PUSH20 0xFFFFFFFFFFFFFFFFFFFFFFFFFFFFFFFFFFFFFFFF AND MUL OR SWAP1 SSTORE POP PUSH1 0x1 DUP1 PUSH0 DUP4 PUSH20 0xFFFFFFFFFFFFFFFFFFFFFFFFFFFFFFFFFFFFFFFF AND PUSH20 0xFFFFFFFFFFFFFFFFFFFFFFFFFFFFFFFFFFFFFFFF AND DUP2 MSTORE PUSH1 0x20 ADD SWAP1 DUP2 MSTORE PUSH1 0x20 ADD PUSH0 KECCAK256 PUSH0 PUSH2 0x100 EXP DUP2 SLOAD DUP2 PUSH1 0xFF MUL NOT AND SWAP1 DUP4 ISZERO ISZERO MUL OR SWAP1 SSTORE POP PUSH1 0x3 DUP2 SWAP1 DUP1 PUSH1 0x1 DUP2 SLOAD ADD DUP1 DUP3 SSTORE DUP1 SWAP2 POP POP PUSH1 0x1 SWAP1 SUB SWAP1 PUSH0 MSTORE PUSH1 0x20 PUSH0 KECCAK256 ADD PUSH0 SWAP1 SWAP2 SWAP1 SWAP2 SWAP1 SWAP2 PUSH2 0x100 EXP DUP2 SLOAD DUP2 PUSH20 0xFFFFFFFFFFFFFFFFFFFFFFFFFFFFFFFFFFFFFFFF MUL NOT AND SWAP1 DUP4 PUSH20 0xFFFFFFFFFFFFFFFFFFFFFFFFFFFFFFFFFFFFFFFF AND MUL OR SWAP1 SSTORE POP PUSH32 0x1C756D9D47348CD0613128843B65FB96CEFA70C6C725F6564B9FC0753F431FC1 DUP2 PUSH1 0x1 PUSH1 0x40 MLOAD PUSH2 0x488 SWAP3 SWAP2 SWAP1 PUSH2 0x10FA JUMP JUMPDEST PUSH1 0x40 MLOAD DUP1 SWAP2 SUB SWAP1 LOG1 POP POP POP JUMP JUMPDEST PUSH1 0x4 PUSH1 0x20 MSTORE DUP1 PUSH0 MSTORE PUSH1 0x40 PUSH0 KECCAK256 PUSH0 SWAP2 POP SWAP1 POP DUP1 PUSH0 ADD PUSH0 SWAP1 SLOAD SWAP1 PUSH2 0x100 EXP SWAP1 DIV PUSH20 0xFFFFFFFFFFFFFFFFFFFFFFFFFFFFFFFFFFFFFFFF AND SWAP1 DUP1 PUSH1 0x1 ADD DUP1 SLOAD PUSH2 0x4D9 SWAP1 PUSH2 0x114E JUMP JUMPDEST DUP1 PUSH1 0x1F ADD PUSH1 0x20 DUP1 SWAP2 DIV MUL PUSH1 0x20 ADD PUSH1 0x40 MLOAD SWAP1 DUP2 ADD PUSH1 0x40 MSTORE DUP1 SWAP3 SWAP2 SWAP1 DUP2 DUP2 MSTORE PUSH1 0x20 ADD DUP3 DUP1 SLOAD PUSH2 0x505 SWAP1 PUSH2 0x114E JUMP JUMPDEST DUP1 ISZERO PUSH2 0x550 JUMPI DUP1 PUSH1 0x1F LT PUSH2 0x527 JUMPI PUSH2 0x100 DUP1 DUP4 SLOAD DIV MUL DUP4 MSTORE SWAP2 PUSH1 0x20 ADD SWAP2 PUSH2 0x550 JUMP JUMPDEST DUP3 ADD SWAP2 SWAP1 PUSH0 MSTORE PUSH1 0x20 PUSH0 KECCAK256 SWAP1 JUMPDEST DUP2 SLOAD DUP2 MSTORE SWAP1 PUSH1 0x1 ADD SWAP1 PUSH1 0x20 ADD DUP1 DUP4 GT PUSH2 0x533 JUMPI DUP3 SWAP1 SUB PUSH1 0x1F AND DUP3 ADD SWAP2 JUMPDEST POP POP POP POP POP SWAP1 DUP1 PUSH1 0x2 ADD PUSH0 SWAP1 SLOAD SWAP1 PUSH2 0x100 EXP SWAP1 DIV PUSH1 0xFF AND SWAP1 POP DUP4 JUMP JUMPDEST PUSH1 0x60 DUP1 PUSH1 0x60 DUP1 PUSH1 0x60 PUSH0 PUSH1 0x1 PUSH0 DUP9 PUSH20 0xFFFFFFFFFFFFFFFFFFFFFFFFFFFFFFFFFFFFFFFF AND PUSH20 0xFFFFFFFFFFFFFFFFFFFFFFFFFFFFFFFFFFFFFFFF AND DUP2 MSTORE PUSH1 0x20 ADD SWAP1 DUP2 MSTORE PUSH1 0x20 ADD PUSH0 KECCAK256 PUSH0 SWAP1 SLOAD SWAP1 PUSH2 0x100 EXP SWAP1 DIV PUSH1 0xFF AND PUSH2 0x5FE JUMPI PUSH1 0x40 MLOAD PUSH32 0x8C379A000000000000000000000000000000000000000000000000000000000 DUP2 MSTORE PUSH1 0x4 ADD PUSH2 0x5F5 SWAP1 PUSH2 0x11C8 JUMP JUMPDEST PUSH1 0x40 MLOAD DUP1 SWAP2 SUB SWAP1 REVERT JUMPDEST PUSH0 PUSH1 0x2 PUSH0 DUP10 PUSH20 0xFFFFFFFFFFFFFFFFFFFFFFFFFFFFFFFFFFFFFFFF AND PUSH20 0xFFFFFFFFFFFFFFFFFFFFFFFFFFFFFFFFFFFFFFFF AND DUP2 MSTORE PUSH1 0x20 ADD SWAP1 DUP2 MSTORE PUSH1 0x20 ADD PUSH0 KECCAK256 PUSH0 SWAP1 SLOAD SWAP1 PUSH2 0x100 EXP SWAP1 DIV PUSH20 0xFFFFFFFFFFFFFFFFFFFFFFFFFFFFFFFFFFFFFFFF AND SWAP1 POP PUSH0 PUSH20 0xFFFFFFFFFFFFFFFFFFFFFFFFFFFFFFFFFFFFFFFF AND DUP2 PUSH20 0xFFFFFFFFFFFFFFFFFFFFFFFFFFFFFFFFFFFFFFFF AND SUB PUSH2 0x6CC JUMPI PUSH1 0x40 MLOAD PUSH32 0x8C379A000000000000000000000000000000000000000000000000000000000 DUP2 MSTORE PUSH1 0x4 ADD PUSH2 0x6C3 SWAP1 PUSH2 0x1230 JUMP JUMPDEST PUSH1 0x40 MLOAD DUP1 SWAP2 SUB SWAP1 REVERT JUMPDEST PUSH0 DUP2 SWAP1 POP DUP1 PUSH20 0xFFFFFFFFFFFFFFFFFFFFFFFFFFFFFFFFFFFFFFFF AND PUSH4 0x7043D0A PUSH1 0x40 MLOAD DUP2 PUSH4 0xFFFFFFFF AND PUSH1 0xE0 SHL DUP2 MSTORE PUSH1 0x4 ADD PUSH0 PUSH1 0x40 MLOAD DUP1 DUP4 SUB DUP2 DUP7 GAS STATICCALL ISZERO DUP1 ISZERO PUSH2 0x718 JUMPI RETURNDATASIZE PUSH0 DUP1 RETURNDATACOPY RETURNDATASIZE PUSH0 REVERT JUMPDEST POP POP POP POP PUSH1 0x40 MLOAD RETURNDATASIZE PUSH0 DUP3 RETURNDATACOPY RETURNDATASIZE PUSH1 0x1F NOT PUSH1 0x1F DUP3 ADD AND DUP3 ADD DUP1 PUSH1 0x40 MSTORE POP DUP2 ADD SWAP1 PUSH2 0x740 SWAP2 SWAP1 PUSH2 0x12DF JUMP JUMPDEST DUP1 SWAP8 POP DUP2 SWAP10 POP DUP3 SWAP11 POP DUP4 SWAP12 POP DUP5 SWAP13 POP POP POP POP POP POP PUSH0 PUSH1 0x4 PUSH0 DUP12 PUSH20 0xFFFFFFFFFFFFFFFFFFFFFFFFFFFFFFFFFFFFFFFF AND PUSH20 0xFFFFFFFFFFFFFFFFFFFFFFFFFFFFFFFFFFFFFFFF AND DUP2 MSTORE PUSH1 0x20 ADD SWAP1 DUP2 MSTORE PUSH1 0x20 ADD PUSH0 KECCAK256 SWAP1 POP DUP9 DUP9 DUP9 DUP9 DUP5 PUSH1 0x1 ADD DUP9 DUP2 DUP1 SLOAD PUSH2 0x7A9 SWAP1 PUSH2 0x114E JUMP JUMPDEST DUP1 PUSH1 0x1F ADD PUSH1 0x20 DUP1 SWAP2 DIV MUL PUSH1 0x20 ADD PUSH1 0x40 MLOAD SWAP1 DUP2 ADD PUSH1 0x40 MSTORE DUP1 SWAP3 SWAP2 SWAP1 DUP2 DUP2 MSTORE PUSH1 0x20 ADD DUP3 DUP1 SLOAD PUSH2 0x7D5 SWAP1 PUSH2 0x114E JUMP JUMPDEST DUP1 ISZERO PUSH2 0x820 JUMPI DUP1 PUSH1 0x1F LT PUSH2 0x7F7 JUMPI PUSH2 0x100 DUP1 DUP4 SLOAD DIV MUL DUP4 MSTORE SWAP2 PUSH1 0x20 ADD SWAP2 PUSH2 0x820 JUMP JUMPDEST DUP3 ADD SWAP2 SWAP1 PUSH0 MSTORE PUSH1 0x20 PUSH0 KECCAK256 SWAP1 JUMPDEST DUP2 SLOAD DUP2 MSTORE SWAP1 PUSH1 0x1 ADD SWAP1 PUSH1 0x20 ADD DUP1 DUP4 GT PUSH2 0x803 JUMPI DUP3 SWAP1 SUB PUSH1 0x1F AND DUP3 ADD SWAP2 JUMPDEST POP POP POP POP POP SWAP2 POP SWAP9 POP SWAP9 POP SWAP9 POP SWAP9 POP SWAP9 POP SWAP9 POP POP POP POP SWAP2 SWAP4 SWAP6 POP SWAP2 SWAP4 SWAP6 JUMP JUMPDEST PUSH1 0x2 PUSH1 0x20 MSTORE DUP1 PUSH0 MSTORE PUSH1 0x40 PUSH0 KECCAK256 PUSH0 SWAP2 POP SLOAD SWAP1 PUSH2 0x100 EXP SWAP1 DIV PUSH20 0xFFFFFFFFFFFFFFFFFFFFFFFFFFFFFFFFFFFFFFFF AND DUP2 JUMP JUMPDEST PUSH0 DUP1 SLOAD SWAP1 PUSH2 0x100 EXP SWAP1 DIV PUSH20 0xFFFFFFFFFFFFFFFFFFFFFFFFFFFFFFFFFFFFFFFF AND DUP2 JUMP JUMPDEST PUSH0 DUP1 SLOAD SWAP1 PUSH2 0x100 EXP SWAP1 DIV PUSH20 0xFFFFFFFFFFFFFFFFFFFFFFFFFFFFFFFFFFFFFFFF AND PUSH20 0xFFFFFFFFFFFFFFFFFFFFFFFFFFFFFFFFFFFFFFFF AND CALLER PUSH20 0xFFFFFFFFFFFFFFFFFFFFFFFFFFFFFFFFFFFFFFFF AND EQ PUSH2 0x91F JUMPI PUSH1 0x40 MLOAD PUSH32 0x8C379A000000000000000000000000000000000000000000000000000000000 DUP2 MSTORE PUSH1 0x4 ADD PUSH2 0x916 SWAP1 PUSH2 0x101B JUMP JUMPDEST PUSH1 0x40 MLOAD DUP1 SWAP2 SUB SWAP1 REVERT JUMPDEST PUSH1 0x1 PUSH0 DUP5 PUSH20 0xFFFFFFFFFFFFFFFFFFFFFFFFFFFFFFFFFFFFFFFF AND PUSH20 0xFFFFFFFFFFFFFFFFFFFFFFFFFFFFFFFFFFFFFFFF AND DUP2 MSTORE PUSH1 0x20 ADD SWAP1 DUP2 MSTORE PUSH1 0x20 ADD PUSH0 KECCAK256 PUSH0 SWAP1 SLOAD SWAP1 PUSH2 0x100 EXP SWAP1 DIV PUSH1 0xFF AND PUSH2 0x9A8 JUMPI PUSH1 0x40 MLOAD PUSH32 0x8C379A000000000000000000000000000000000000000000000000000000000 DUP2 MSTORE PUSH1 0x4 ADD PUSH2 0x99F SWAP1 PUSH2 0x11C8 JUMP JUMPDEST PUSH1 0x40 MLOAD DUP1 SWAP2 SUB SWAP1 REVERT JUMPDEST PUSH0 PUSH1 0x4 PUSH0 DUP6 PUSH20 0xFFFFFFFFFFFFFFFFFFFFFFFFFFFFFFFFFFFFFFFF AND PUSH20 0xFFFFFFFFFFFFFFFFFFFFFFFFFFFFFFFFFFFFFFFF AND DUP2 MSTORE PUSH1 0x20 ADD SWAP1 DUP2 MSTORE PUSH1 0x20 ADD PUSH0 KECCAK256 SWAP1 POP DUP3 DUP2 PUSH1 0x1 ADD SWAP1 DUP2 PUSH2 0x9F9 SWAP2 SWAP1 PUSH2 0x1563 JUMP JUMPDEST POP DUP2 DUP2 PUSH1 0x2 ADD PUSH0 PUSH2 0x100 EXP DUP2 SLOAD DUP2 PUSH1 0xFF MUL NOT AND SWAP1 DUP4 PUSH1 0x2 DUP2 GT ISZERO PUSH2 0xA20 JUMPI PUSH2 0xA1F PUSH2 0xC02 JUMP JUMPDEST JUMPDEST MUL OR SWAP1 SSTORE POP DUP4 PUSH20 0xFFFFFFFFFFFFFFFFFFFFFFFFFFFFFFFFFFFFFFFF AND PUSH32 0x70E1E7613E95BE2DA79895BA5A4656BF7314119DE1EE083D344472198BA4C659 DUP5 PUSH1 0x40 MLOAD PUSH2 0xA6B SWAP2 SWAP1 PUSH2 0x1632 JUMP JUMPDEST PUSH1 0x40 MLOAD DUP1 SWAP2 SUB SWAP1 LOG2 PUSH32 0x381E2C7989D47B4FCDD3AB33C87E87CF0B3B40064D6229631EDAF3136D820885 DUP5 DUP4 PUSH1 0x40 MLOAD PUSH2 0xAA4 SWAP3 SWAP2 SWAP1 PUSH2 0x1652 JUMP JUMPDEST PUSH1 0x40 MLOAD DUP1 SWAP2 SUB SWAP1 LOG1 POP POP POP POP JUMP JUMPDEST PUSH1 0x3 DUP2 DUP2 SLOAD DUP2 LT PUSH2 0xAC1 JUMPI PUSH0 DUP1 REVERT JUMPDEST SWAP1 PUSH0 MSTORE PUSH1 0x20 PUSH0 KECCAK256 ADD PUSH0 SWAP2 POP SLOAD SWAP1 PUSH2 0x100 EXP SWAP1 DIV PUSH20 0xFFFFFFFFFFFFFFFFFFFFFFFFFFFFFFFFFFFFFFFF AND DUP2 JUMP JUMPDEST PUSH0 PUSH1 0x40 MLOAD SWAP1 POP SWAP1 JUMP JUMPDEST PUSH0 DUP1 REVERT JUMPDEST PUSH0 DUP1 REVERT JUMPDEST PUSH0 PUSH20 0xFFFFFFFFFFFFFFFFFFFFFFFFFFFFFFFFFFFFFFFF DUP3 AND SWAP1 POP SWAP2 SWAP1 POP JUMP JUMPDEST PUSH0 PUSH2 0xB27 DUP3 PUSH2 0xAFE JUMP JUMPDEST SWAP1 POP SWAP2 SWAP1 POP JUMP JUMPDEST PUSH2 0xB37 DUP2 PUSH2 0xB1D JUMP JUMPDEST DUP2 EQ PUSH2 0xB41 JUMPI PUSH0 DUP1 REVERT JUMPDEST POP JUMP JUMPDEST PUSH0 DUP2 CALLDATALOAD SWAP1 POP PUSH2 0xB52 DUP2 PUSH2 0xB2E JUMP JUMPDEST SWAP3 SWAP2 POP POP JUMP JUMPDEST PUSH0 PUSH1 0x20 DUP3 DUP5 SUB SLT ISZERO PUSH2 0xB6D JUMPI PUSH2 0xB6C PUSH2 0xAF6 JUMP JUMPDEST JUMPDEST PUSH0 PUSH2 0xB7A DUP5 DUP3 DUP6 ADD PUSH2 0xB44 JUMP JUMPDEST SWAP2 POP POP SWAP3 SWAP2 POP POP JUMP JUMPDEST PUSH2 0xB8C DUP2 PUSH2 0xB1D JUMP JUMPDEST DUP3 MSTORE POP POP JUMP JUMPDEST PUSH0 DUP2 MLOAD SWAP1 POP SWAP2 SWAP1 POP JUMP JUMPDEST PUSH0 DUP3 DUP3 MSTORE PUSH1 0x20 DUP3 ADD SWAP1 POP SWAP3 SWAP2 POP POP JUMP JUMPDEST DUP3 DUP2 DUP4 MCOPY PUSH0 DUP4 DUP4 ADD MSTORE POP POP POP JUMP JUMPDEST PUSH0 PUSH1 0x1F NOT PUSH1 0x1F DUP4 ADD AND SWAP1 POP SWAP2 SWAP1 POP JUMP JUMPDEST PUSH0 PUSH2 0xBD4 DUP3 PUSH2 0xB92 JUMP JUMPDEST PUSH2 0xBDE DUP2 DUP6 PUSH2 0xB9C JUMP JUMPDEST SWAP4 POP PUSH2 0xBEE DUP2 DUP6 PUSH1 0x20 DUP7 ADD PUSH2 0xBAC JUMP JUMPDEST PUSH2 0xBF7 DUP2 PUSH2 0xBBA JUMP JUMPDEST DUP5 ADD SWAP2 POP POP SWAP3 SWAP2 POP POP JUMP JUMPDEST PUSH32 0x4E487B7100000000000000000000000000000000000000000000000000000000 PUSH0 MSTORE PUSH1 0x21 PUSH1 0x4 MSTORE PUSH1 0x24 PUSH0 REVERT JUMPDEST PUSH1 0x3 DUP2 LT PUSH2 0xC40 JUMPI PUSH2 0xC3F PUSH2 0xC02 JUMP JUMPDEST JUMPDEST POP JUMP JUMPDEST PUSH0 DUP2 SWAP1 POP PUSH2 0xC50 DUP3 PUSH2 0xC2F JUMP JUMPDEST SWAP2 SWAP1 POP JUMP JUMPDEST PUSH0 PUSH2 0xC5F DUP3 PUSH2 0xC43 JUMP JUMPDEST SWAP1 POP SWAP2 SWAP1 POP JUMP JUMPDEST PUSH2 0xC6F DUP2 PUSH2 0xC55 JUMP JUMPDEST DUP3 MSTORE POP POP JUMP JUMPDEST PUSH0 PUSH1 0x60 DUP3 ADD SWAP1 POP PUSH2 0xC88 PUSH0 DUP4 ADD DUP7 PUSH2 0xB83 JUMP JUMPDEST DUP2 DUP2 SUB PUSH1 0x20 DUP4 ADD MSTORE PUSH2 0xC9A DUP2 DUP6 PUSH2 0xBCA JUMP JUMPDEST SWAP1 POP PUSH2 0xCA9 PUSH1 0x40 DUP4 ADD DUP5 PUSH2 0xC66 JUMP JUMPDEST SWAP5 SWAP4 POP POP POP POP JUMP JUMPDEST PUSH1 0x3 DUP2 LT PUSH2 0xCC2 JUMPI PUSH2 0xCC1 PUSH2 0xC02 JUMP JUMPDEST JUMPDEST POP JUMP JUMPDEST PUSH0 DUP2 SWAP1 POP PUSH2 0xCD2 DUP3 PUSH2 0xCB1 JUMP JUMPDEST SWAP2 SWAP1 POP JUMP JUMPDEST PUSH0 PUSH2 0xCE1 DUP3 PUSH2 0xCC5 JUMP JUMPDEST SWAP1 POP SWAP2 SWAP1 POP JUMP JUMPDEST PUSH2 0xCF1 DUP2 PUSH2 0xCD7 JUMP JUMPDEST DUP3 MSTORE POP POP JUMP JUMPDEST PUSH0 PUSH1 0xC0 DUP3 ADD SWAP1 POP DUP2 DUP2 SUB PUSH0 DUP4 ADD MSTORE PUSH2 0xD0F DUP2 DUP10 PUSH2 0xBCA JUMP JUMPDEST SWAP1 POP DUP2 DUP2 SUB PUSH1 0x20 DUP4 ADD MSTORE PUSH2 0xD23 DUP2 DUP9 PUSH2 0xBCA JUMP JUMPDEST SWAP1 POP DUP2 DUP2 SUB PUSH1 0x40 DUP4 ADD MSTORE PUSH2 0xD37 DUP2 DUP8 PUSH2 0xBCA JUMP JUMPDEST SWAP1 POP DUP2 DUP2 SUB PUSH1 0x60 DUP4 ADD MSTORE PUSH2 0xD4B DUP2 DUP7 PUSH2 0xBCA JUMP JUMPDEST SWAP1 POP DUP2 DUP2 SUB PUSH1 0x80 DUP4 ADD MSTORE PUSH2 0xD5F DUP2 DUP6 PUSH2 0xBCA JUMP JUMPDEST SWAP1 POP PUSH2 0xD6E PUSH1 0xA0 DUP4 ADD DUP5 PUSH2 0xCE8 JUMP JUMPDEST SWAP8 SWAP7 POP POP POP POP POP POP POP JUMP JUMPDEST PUSH0 PUSH1 0x20 DUP3 ADD SWAP1 POP PUSH2 0xD8C PUSH0 DUP4 ADD DUP5 PUSH2 0xB83 JUMP JUMPDEST SWAP3 SWAP2 POP POP JUMP JUMPDEST PUSH0 DUP1 REVERT JUMPDEST PUSH0 DUP1 REVERT JUMPDEST PUSH32 0x4E487B7100000000000000000000000000000000000000000000000000000000 PUSH0 MSTORE PUSH1 0x41 PUSH1 0x4 MSTORE PUSH1 0x24 PUSH0 REVERT JUMPDEST PUSH2 0xDD0 DUP3 PUSH2 0xBBA JUMP JUMPDEST DUP2 ADD DUP2 DUP2 LT PUSH8 0xFFFFFFFFFFFFFFFF DUP3 GT OR ISZERO PUSH2 0xDEF JUMPI PUSH2 0xDEE PUSH2 0xD9A JUMP JUMPDEST JUMPDEST DUP1 PUSH1 0x40 MSTORE POP POP POP JUMP JUMPDEST PUSH0 PUSH2 0xE01 PUSH2 0xAED JUMP JUMPDEST SWAP1 POP PUSH2 0xE0D DUP3 DUP3 PUSH2 0xDC7 JUMP JUMPDEST SWAP2 SWAP1 POP JUMP JUMPDEST PUSH0 PUSH8 0xFFFFFFFFFFFFFFFF DUP3 GT ISZERO PUSH2 0xE2C JUMPI PUSH2 0xE2B PUSH2 0xD9A JUMP JUMPDEST JUMPDEST PUSH2 0xE35 DUP3 PUSH2 0xBBA JUMP JUMPDEST SWAP1 POP PUSH1 0x20 DUP2 ADD SWAP1 POP SWAP2 SWAP1 POP JUMP JUMPDEST DUP3 DUP2 DUP4 CALLDATACOPY PUSH0 DUP4 DUP4 ADD MSTORE POP POP POP JUMP JUMPDEST PUSH0 PUSH2 0xE62 PUSH2 0xE5D DUP5 PUSH2 0xE12 JUMP JUMPDEST PUSH2 0xDF8 JUMP JUMPDEST SWAP1 POP DUP3 DUP2 MSTORE PUSH1 0x20 DUP2 ADD DUP5 DUP5 DUP5 ADD GT ISZERO PUSH2 0xE7E JUMPI PUSH2 0xE7D PUSH2 0xD96 JUMP JUMPDEST JUMPDEST PUSH2 0xE89 DUP5 DUP3 DUP6 PUSH2 0xE42 JUMP JUMPDEST POP SWAP4 SWAP3 POP POP POP JUMP JUMPDEST PUSH0 DUP3 PUSH1 0x1F DUP4 ADD SLT PUSH2 0xEA5 JUMPI PUSH2 0xEA4 PUSH2 0xD92 JUMP JUMPDEST JUMPDEST DUP2 CALLDATALOAD PUSH2 0xEB5 DUP5 DUP3 PUSH1 0x20 DUP7 ADD PUSH2 0xE50 JUMP JUMPDEST SWAP2 POP POP SWAP3 SWAP2 POP POP JUMP JUMPDEST PUSH1 0x3 DUP2 LT PUSH2 0xECA JUMPI PUSH0 DUP1 REVERT JUMPDEST POP JUMP JUMPDEST PUSH0 DUP2 CALLDATALOAD SWAP1 POP PUSH2 0xEDB DUP2 PUSH2 0xEBE JUMP JUMPDEST SWAP3 SWAP2 POP POP JUMP JUMPDEST PUSH0 DUP1 PUSH0 PUSH1 0x60 DUP5 DUP7 SUB SLT ISZERO PUSH2 0xEF8 JUMPI PUSH2 0xEF7 PUSH2 0xAF6 JUMP JUMPDEST JUMPDEST PUSH0 PUSH2 0xF05 DUP7 DUP3 DUP8 ADD PUSH2 0xB44 JUMP JUMPDEST SWAP4 POP POP PUSH1 0x20 DUP5 ADD CALLDATALOAD PUSH8 0xFFFFFFFFFFFFFFFF DUP2 GT ISZERO PUSH2 0xF26 JUMPI PUSH2 0xF25 PUSH2 0xAFA JUMP JUMPDEST JUMPDEST PUSH2 0xF32 DUP7 DUP3 DUP8 ADD PUSH2 0xE91 JUMP JUMPDEST SWAP3 POP POP PUSH1 0x40 PUSH2 0xF43 DUP7 DUP3 DUP8 ADD PUSH2 0xECD JUMP JUMPDEST SWAP2 POP POP SWAP3 POP SWAP3 POP SWAP3 JUMP JUMPDEST PUSH0 DUP2 SWAP1 POP SWAP2 SWAP1 POP JUMP JUMPDEST PUSH2 0xF5F DUP2 PUSH2 0xF4D JUMP JUMPDEST DUP2 EQ PUSH2 0xF69 JUMPI PUSH0 DUP1 REVERT JUMPDEST POP JUMP JUMPDEST PUSH0 DUP2 CALLDATALOAD SWAP1 POP PUSH2 0xF7A DUP2 PUSH2 0xF56 JUMP JUMPDEST SWAP3 SWAP2 POP POP JUMP JUMPDEST PUSH0 PUSH1 0x20 DUP3 DUP5 SUB SLT ISZERO PUSH2 0xF95 JUMPI PUSH2 0xF94 PUSH2 0xAF6 JUMP JUMPDEST JUMPDEST PUSH0 PUSH2 0xFA2 DUP5 DUP3 DUP6 ADD PUSH2 0xF6C JUMP JUMPDEST SWAP2 POP POP SWAP3 SWAP2 POP POP JUMP JUMPDEST PUSH32 0x4F6E6C792074686520686F73706974616C2063616E20706572666F726D207468 PUSH0 DUP3 ADD MSTORE PUSH32 0x697320616374696F6E0000000000000000000000000000000000000000000000 PUSH1 0x20 DUP3 ADD MSTORE POP JUMP JUMPDEST PUSH0 PUSH2 0x1005 PUSH1 0x29 DUP4 PUSH2 0xB9C JUMP JUMPDEST SWAP2 POP PUSH2 0x1010 DUP3 PUSH2 0xFAB JUMP JUMPDEST PUSH1 0x40 DUP3 ADD SWAP1 POP SWAP2 SWAP1 POP JUMP JUMPDEST PUSH0 PUSH1 0x20 DUP3 ADD SWAP1 POP DUP2 DUP2 SUB PUSH0 DUP4 ADD MSTORE PUSH2 0x1032 DUP2 PUSH2 0xFF9 JUMP JUMPDEST SWAP1 POP SWAP2 SWAP1 POP JUMP JUMPDEST PUSH0 DUP2 MLOAD SWAP1 POP PUSH2 0x1047 DUP2 PUSH2 0xB2E JUMP JUMPDEST SWAP3 SWAP2 POP POP JUMP JUMPDEST PUSH0 PUSH1 0x20 DUP3 DUP5 SUB SLT ISZERO PUSH2 0x1062 JUMPI PUSH2 0x1061 PUSH2 0xAF6 JUMP JUMPDEST JUMPDEST PUSH0 PUSH2 0x106F DUP5 DUP3 DUP6 ADD PUSH2 0x1039 JUMP JUMPDEST SWAP2 POP POP SWAP3 SWAP2 POP POP JUMP JUMPDEST PUSH32 0x50617469656E7420697320616C726561647920726567697374657265642E0000 PUSH0 DUP3 ADD MSTORE POP JUMP JUMPDEST PUSH0 PUSH2 0x10AC PUSH1 0x1E DUP4 PUSH2 0xB9C JUMP JUMPDEST SWAP2 POP PUSH2 0x10B7 DUP3 PUSH2 0x1078 JUMP JUMPDEST PUSH1 0x20 DUP3 ADD SWAP1 POP SWAP2 SWAP1 POP JUMP JUMPDEST PUSH0 PUSH1 0x20 DUP3 ADD SWAP1 POP DUP2 DUP2 SUB PUSH0 DUP4 ADD MSTORE PUSH2 0x10D9 DUP2 PUSH2 0x10A0 JUMP JUMPDEST SWAP1 POP SWAP2 SWAP1 POP JUMP JUMPDEST PUSH0 DUP2 ISZERO ISZERO SWAP1 POP SWAP2 SWAP1 POP JUMP JUMPDEST PUSH2 0x10F4 DUP2 PUSH2 0x10E0 JUMP JUMPDEST DUP3 MSTORE POP POP JUMP JUMPDEST PUSH0 PUSH1 0x40 DUP3 ADD SWAP1 POP PUSH2 0x110D PUSH0 DUP4 ADD DUP6 PUSH2 0xB83 JUMP JUMPDEST PUSH2 0x111A PUSH1 0x20 DUP4 ADD DUP5 PUSH2 0x10EB JUMP JUMPDEST SWAP4 SWAP3 POP POP POP JUMP JUMPDEST PUSH32 0x4E487B7100000000000000000000000000000000000000000000000000000000 PUSH0 MSTORE PUSH1 0x22 PUSH1 0x4 MSTORE PUSH1 0x24 PUSH0 REVERT JUMPDEST PUSH0 PUSH1 0x2 DUP3 DIV SWAP1 POP PUSH1 0x1 DUP3 AND DUP1 PUSH2 0x1165 JUMPI PUSH1 0x7F DUP3 AND SWAP2 POP JUMPDEST PUSH1 0x20 DUP3 LT DUP2 SUB PUSH2 0x1178 JUMPI PUSH2 0x1177 PUSH2 0x1121 JUMP JUMPDEST JUMPDEST POP SWAP2 SWAP1 POP JUMP JUMPDEST PUSH32 0x50617469656E74206973206E6F7420726567697374657265642E000000000000 PUSH0 DUP3 ADD MSTORE POP JUMP JUMPDEST PUSH0 PUSH2 0x11B2 PUSH1 0x1A DUP4 PUSH2 0xB9C JUMP JUMPDEST SWAP2 POP PUSH2 0x11BD DUP3 PUSH2 0x117E JUMP JUMPDEST PUSH1 0x20 DUP3 ADD SWAP1 POP SWAP2 SWAP1 POP JUMP JUMPDEST PUSH0 PUSH1 0x20 DUP3 ADD SWAP1 POP DUP2 DUP2 SUB PUSH0 DUP4 ADD MSTORE PUSH2 0x11DF DUP2 PUSH2 0x11A6 JUMP JUMPDEST SWAP1 POP SWAP2 SWAP1 POP JUMP JUMPDEST PUSH32 0x5375626A65637420636F6E7472616374206E6F74206C696E6B65642E00000000 PUSH0 DUP3 ADD MSTORE POP JUMP JUMPDEST PUSH0 PUSH2 0x121A PUSH1 0x1C DUP4 PUSH2 0xB9C JUMP JUMPDEST SWAP2 POP PUSH2 0x1225 DUP3 PUSH2 0x11E6 JUMP JUMPDEST PUSH1 0x20 DUP3 ADD SWAP1 POP SWAP2 SWAP1 POP JUMP JUMPDEST PUSH0 PUSH1 0x20 DUP3 ADD SWAP1 POP DUP2 DUP2 SUB PUSH0 DUP4 ADD MSTORE PUSH2 0x1247 DUP2 PUSH2 0x120E JUMP JUMPDEST SWAP1 POP SWAP2 SWAP1 POP JUMP JUMPDEST PUSH0 PUSH2 0x1260 PUSH2 0x125B DUP5 PUSH2 0xE12 JUMP JUMPDEST PUSH2 0xDF8 JUMP JUMPDEST SWAP1 POP DUP3 DUP2 MSTORE PUSH1 0x20 DUP2 ADD DUP5 DUP5 DUP5 ADD GT ISZERO PUSH2 0x127C JUMPI PUSH2 0x127B PUSH2 0xD96 JUMP JUMPDEST JUMPDEST PUSH2 0x1287 DUP5 DUP3 DUP6 PUSH2 0xBAC JUMP JUMPDEST POP SWAP4 SWAP3 POP POP POP JUMP JUMPDEST PUSH0 DUP3 PUSH1 0x1F DUP4 ADD SLT PUSH2 0x12A3 JUMPI PUSH2 0x12A2 PUSH2 0xD92 JUMP JUMPDEST JUMPDEST DUP2 MLOAD PUSH2 0x12B3 DUP5 DUP3 PUSH1 0x20 DUP7 ADD PUSH2 0x124E JUMP JUMPDEST SWAP2 POP POP SWAP3 SWAP2 POP POP JUMP JUMPDEST PUSH1 0x3 DUP2 LT PUSH2 0x12C8 JUMPI PUSH0 DUP1 REVERT JUMPDEST POP JUMP JUMPDEST PUSH0 DUP2 MLOAD SWAP1 POP PUSH2 0x12D9 DUP2 PUSH2 0x12BC JUMP JUMPDEST SWAP3 SWAP2 POP POP JUMP JUMPDEST PUSH0 DUP1 PUSH0 DUP1 PUSH0 PUSH1 0xA0 DUP7 DUP9 SUB SLT ISZERO PUSH2 0x12F8 JUMPI PUSH2 0x12F7 PUSH2 0xAF6 JUMP JUMPDEST JUMPDEST PUSH0 DUP7 ADD MLOAD PUSH8 0xFFFFFFFFFFFFFFFF DUP2 GT ISZERO PUSH2 0x1315 JUMPI PUSH2 0x1314 PUSH2 0xAFA JUMP JUMPDEST JUMPDEST PUSH2 0x1321 DUP9 DUP3 DUP10 ADD PUSH2 0x128F JUMP JUMPDEST SWAP6 POP POP PUSH1 0x20 DUP7 ADD MLOAD PUSH8 0xFFFFFFFFFFFFFFFF DUP2 GT ISZERO PUSH2 0x1342 JUMPI PUSH2 0x1341 PUSH2 0xAFA JUMP JUMPDEST JUMPDEST PUSH2 0x134E DUP9 DUP3 DUP10 ADD PUSH2 0x128F JUMP JUMPDEST SWAP5 POP POP PUSH1 0x40 DUP7 ADD MLOAD PUSH8 0xFFFFFFFFFFFFFFFF DUP2 GT ISZERO PUSH2 0x136F JUMPI PUSH2 0x136E PUSH2 0xAFA JUMP JUMPDEST JUMPDEST PUSH2 0x137B DUP9 DUP3 DUP10 ADD PUSH2 0x128F JUMP JUMPDEST SWAP4 POP POP PUSH1 0x60 DUP7 ADD MLOAD PUSH8 0xFFFFFFFFFFFFFFFF DUP2 GT ISZERO PUSH2 0x139C JUMPI PUSH2 0x139B PUSH2 0xAFA JUMP JUMPDEST JUMPDEST PUSH2 0x13A8 DUP9 DUP3 DUP10 ADD PUSH2 0x128F JUMP JUMPDEST SWAP3 POP POP PUSH1 0x80 PUSH2 0x13B9 DUP9 DUP3 DUP10 ADD PUSH2 0x12CB JUMP JUMPDEST SWAP2 POP POP SWAP3 SWAP6 POP SWAP3 SWAP6 SWAP1 SWAP4 POP JUMP JUMPDEST PUSH0 DUP2 SWAP1 POP DUP2 PUSH0 MSTORE PUSH1 0x20 PUSH0 KECCAK256 SWAP1 POP SWAP2 SWAP1 POP JUMP JUMPDEST PUSH0 PUSH1 0x20 PUSH1 0x1F DUP4 ADD DIV SWAP1 POP SWAP2 SWAP1 POP JUMP JUMPDEST PUSH0 DUP3 DUP3 SHL SWAP1 POP SWAP3 SWAP2 POP POP JUMP JUMPDEST PUSH0 PUSH1 0x8 DUP4 MUL PUSH2 0x1422 PUSH32 0xFFFFFFFFFFFFFFFFFFFFFFFFFFFFFFFFFFFFFFFFFFFFFFFFFFFFFFFFFFFFFFFF DUP3 PUSH2 0x13E7 JUMP JUMPDEST PUSH2 0x142C DUP7 DUP4 PUSH2 0x13E7 JUMP JUMPDEST SWAP6 POP DUP1 NOT DUP5 AND SWAP4 POP DUP1 DUP7 AND DUP5 OR SWAP3 POP POP POP SWAP4 SWAP3 POP POP POP JUMP JUMPDEST PUSH0 DUP2 SWAP1 POP SWAP2 SWAP1 POP JUMP JUMPDEST PUSH0 PUSH2 0x1467 PUSH2 0x1462 PUSH2 0x145D DUP5 PUSH2 0xF4D JUMP JUMPDEST PUSH2 0x1444 JUMP JUMPDEST PUSH2 0xF4D JUMP JUMPDEST SWAP1 POP SWAP2 SWAP1 POP JUMP JUMPDEST PUSH0 DUP2 SWAP1 POP SWAP2 SWAP1 POP JUMP JUMPDEST PUSH2 0x1480 DUP4 PUSH2 0x144D JUMP JUMPDEST PUSH2 0x1494 PUSH2 0x148C DUP3 PUSH2 0x146E JUMP JUMPDEST DUP5 DUP5 SLOAD PUSH2 0x13F3 JUMP JUMPDEST DUP3 SSTORE POP POP POP POP JUMP JUMPDEST PUSH0 SWAP1 JUMP JUMPDEST PUSH2 0x14A8 PUSH2 0x149C JUMP JUMPDEST PUSH2 0x14B3 DUP2 DUP5 DUP5 PUSH2 0x1477 JUMP JUMPDEST POP POP POP JUMP JUMPDEST JUMPDEST DUP2 DUP2 LT ISZERO PUSH2 0x14D6 JUMPI PUSH2 0x14CB PUSH0 DUP3 PUSH2 0x14A0 JUMP JUMPDEST PUSH1 0x1 DUP2 ADD SWAP1 POP PUSH2 0x14B9 JUMP JUMPDEST POP POP JUMP JUMPDEST PUSH1 0x1F DUP3 GT ISZERO PUSH2 0x151B JUMPI PUSH2 0x14EC DUP2 PUSH2 0x13C6 JUMP JUMPDEST PUSH2 0x14F5 DUP5 PUSH2 0x13D8 JUMP JUMPDEST DUP2 ADD PUSH1 0x20 DUP6 LT ISZERO PUSH2 0x1504 JUMPI DUP2 SWAP1 POP JUMPDEST PUSH2 0x1518 PUSH2 0x1510 DUP6 PUSH2 0x13D8 JUMP JUMPDEST DUP4 ADD DUP3 PUSH2 0x14B8 JUMP JUMPDEST POP POP JUMPDEST POP POP POP JUMP JUMPDEST PUSH0 DUP3 DUP3 SHR SWAP1 POP SWAP3 SWAP2 POP POP JUMP JUMPDEST PUSH0 PUSH2 0x153B PUSH0 NOT DUP5 PUSH1 0x8 MUL PUSH2 0x1520 JUMP JUMPDEST NOT DUP1 DUP4 AND SWAP2 POP POP SWAP3 SWAP2 POP POP JUMP JUMPDEST PUSH0 PUSH2 0x1553 DUP4 DUP4 PUSH2 0x152C JUMP JUMPDEST SWAP2 POP DUP3 PUSH1 0x2 MUL DUP3 OR SWAP1 POP SWAP3 SWAP2 POP POP JUMP JUMPDEST PUSH2 0x156C DUP3 PUSH2 0xB92 JUMP JUMPDEST PUSH8 0xFFFFFFFFFFFFFFFF DUP2 GT ISZERO PUSH2 0x1585 JUMPI PUSH2 0x1584 PUSH2 0xD9A JUMP JUMPDEST JUMPDEST PUSH2 0x158F DUP3 SLOAD PUSH2 0x114E JUMP JUMPDEST PUSH2 0x159A DUP3 DUP3 DUP6 PUSH2 0x14DA JUMP JUMPDEST PUSH0 PUSH1 0x20 SWAP1 POP PUSH1 0x1F DUP4 GT PUSH1 0x1 DUP2 EQ PUSH2 0x15CB JUMPI PUSH0 DUP5 ISZERO PUSH2 0x15B9 JUMPI DUP3 DUP8 ADD MLOAD SWAP1 POP JUMPDEST PUSH2 0x15C3 DUP6 DUP3 PUSH2 0x1548 JUMP JUMPDEST DUP7 SSTORE POP PUSH2 0x162A JUMP JUMPDEST PUSH1 0x1F NOT DUP5 AND PUSH2 0x15D9 DUP7 PUSH2 0x13C6 JUMP JUMPDEST PUSH0 JUMPDEST DUP3 DUP2 LT ISZERO PUSH2 0x1600 JUMPI DUP5 DUP10 ADD MLOAD DUP3 SSTORE PUSH1 0x1 DUP3 ADD SWAP2 POP PUSH1 0x20 DUP6 ADD SWAP5 POP PUSH1 0x20 DUP2 ADD SWAP1 POP PUSH2 0x15DB JUMP JUMPDEST DUP7 DUP4 LT ISZERO PUSH2 0x161D JUMPI DUP5 DUP10 ADD MLOAD PUSH2 0x1619 PUSH1 0x1F DUP10 AND DUP3 PUSH2 0x152C JUMP JUMPDEST DUP4 SSTORE POP JUMPDEST PUSH1 0x1 PUSH1 0x2 DUP9 MUL ADD DUP9 SSTORE POP POP POP JUMPDEST POP POP POP POP POP POP JUMP JUMPDEST PUSH0 PUSH1 0x20 DUP3 ADD SWAP1 POP DUP2 DUP2 SUB PUSH0 DUP4 ADD MSTORE PUSH2 0x164A DUP2 DUP5 PUSH2 0xBCA JUMP JUMPDEST SWAP1 POP SWAP3 SWAP2 POP POP JUMP JUMPDEST PUSH0 PUSH1 0x40 DUP3 ADD SWAP1 POP PUSH2 0x1665 PUSH0 DUP4 ADD DUP6 PUSH2 0xB83 JUMP JUMPDEST PUSH2 0x1672 PUSH1 0x20 DUP4 ADD DUP5 PUSH2 0xC66 JUMP JUMPDEST SWAP4 SWAP3 POP POP POP JUMP INVALID LOG2 PUSH5 0x6970667358 0x22 SLT KECCAK256 COINBASE 0xD6 0xF8 0xBD 0xE9 DUP9 PUSH9 0x3477330C6B68F8A4B9 PUSH0 LOG1 BLOBHASH PUSH8 0xED523508810FB0F1 0x4D 0xDF PUSH29 0x6F64736F6C634300081A00330000000000000000000000000000000000 ",
			"sourceMap": "106:3609:0:-:0;;;841:54;;;;;;;;;;877:10;866:8;;:21;;;;;;;;;;;;;;;;;;106:3609;;;;;;"
		},
		"deployedBytecode": {
			"functionDebugData": {
				"@GetPatientInfoByPatientID_249": {
					"entryPoint": 1388,
					"id": 249,
					"parameterSlots": 1,
					"returnSlots": 6
				},
				"@LoadPatientInfoFromSubject_124": {
					"entryPoint": 412,
					"id": 124,
					"parameterSlots": 1,
					"returnSlots": 0
				},
				"@RegisterPatientCheckup_173": {
					"entryPoint": 2194,
					"id": 173,
					"parameterSlots": 3,
					"returnSlots": 0
				},
				"@hospital_4": {
					"entryPoint": 2159,
					"id": 4,
					"parameterSlots": 0,
					"returnSlots": 0
				},
				"@patientList_19": {
					"entryPoint": 2738,
					"id": 19,
					"parameterSlots": 0,
					"returnSlots": 0
				},
				"@patientToSubject_16": {
					"entryPoint": 2111,
					"id": 16,
					"parameterSlots": 0,
					"returnSlots": 0
				},
				"@patients_32": {
					"entryPoint": 1173,
					"id": 32,
					"parameterSlots": 0,
					"returnSlots": 0
				},
				"abi_decode_available_length_t_string_memory_ptr": {
					"entryPoint": 3664,
					"id": null,
					"parameterSlots": 3,
					"returnSlots": 1
				},
				"abi_decode_available_length_t_string_memory_ptr_fromMemory": {
					"entryPoint": 4686,
					"id": null,
					"parameterSlots": 3,
					"returnSlots": 1
				},
				"abi_decode_t_address": {
					"entryPoint": 2884,
					"id": null,
					"parameterSlots": 2,
					"returnSlots": 1
				},
				"abi_decode_t_address_fromMemory": {
					"entryPoint": 4153,
					"id": null,
					"parameterSlots": 2,
					"returnSlots": 1
				},
				"abi_decode_t_enum$_ConsentType_$258_fromMemory": {
					"entryPoint": 4811,
					"id": null,
					"parameterSlots": 2,
					"returnSlots": 1
				},
				"abi_decode_t_enum$_ConsentType_$8": {
					"entryPoint": 3789,
					"id": null,
					"parameterSlots": 2,
					"returnSlots": 1
				},
				"abi_decode_t_string_memory_ptr": {
					"entryPoint": 3729,
					"id": null,
					"parameterSlots": 2,
					"returnSlots": 1
				},
				"abi_decode_t_string_memory_ptr_fromMemory": {
					"entryPoint": 4751,
					"id": null,
					"parameterSlots": 2,
					"returnSlots": 1
				},
				"abi_decode_t_uint256": {
					"entryPoint": 3948,
					"id": null,
					"parameterSlots": 2,
					"returnSlots": 1
				},
				"abi_decode_tuple_t_address": {
					"entryPoint": 2904,
					"id": null,
					"parameterSlots": 2,
					"returnSlots": 1
				},
				"abi_decode_tuple_t_address_fromMemory": {
					"entryPoint": 4173,
					"id": null,
					"parameterSlots": 2,
					"returnSlots": 1
				},
				"abi_decode_tuple_t_addresst_string_memory_ptrt_enum$_ConsentType_$8": {
					"entryPoint": 3809,
					"id": null,
					"parameterSlots": 2,
					"returnSlots": 3
				},
				"abi_decode_tuple_t_string_memory_ptrt_string_memory_ptrt_string_memory_ptrt_string_memory_ptrt_enum$_ConsentType_$258_fromMemory": {
					"entryPoint": 4831,
					"id": null,
					"parameterSlots": 2,
					"returnSlots": 5
				},
				"abi_decode_tuple_t_uint256": {
					"entryPoint": 3968,
					"id": null,
					"parameterSlots": 2,
					"returnSlots": 1
				},
				"abi_encode_t_address_to_t_address_fromStack": {
					"entryPoint": 2947,
					"id": null,
					"parameterSlots": 2,
					"returnSlots": 0
				},
				"abi_encode_t_bool_to_t_bool_fromStack": {
					"entryPoint": 4331,
					"id": null,
					"parameterSlots": 2,
					"returnSlots": 0
				},
				"abi_encode_t_enum$_ConsentType_$258_to_t_uint8_fromStack": {
					"entryPoint": 3304,
					"id": null,
					"parameterSlots": 2,
					"returnSlots": 0
				},
				"abi_encode_t_enum$_ConsentType_$8_to_t_uint8_fromStack": {
					"entryPoint": 3174,
					"id": null,
					"parameterSlots": 2,
					"returnSlots": 0
				},
				"abi_encode_t_string_memory_ptr_to_t_string_memory_ptr_fromStack": {
					"entryPoint": 3018,
					"id": null,
					"parameterSlots": 2,
					"returnSlots": 1
				},
				"abi_encode_t_stringliteral_65c08c67b2ccfb5624ed788a56f34f1c05453460e42d277525f575d31761c99d_to_t_string_memory_ptr_fromStack": {
					"entryPoint": 4622,
					"id": null,
					"parameterSlots": 1,
					"returnSlots": 1
				},
				"abi_encode_t_stringliteral_84ff94bbaa57137b35f9b8f39fdeaeff6b0a3545367c4451daaa9ca05b0f93d1_to_t_string_memory_ptr_fromStack": {
					"entryPoint": 4256,
					"id": null,
					"parameterSlots": 1,
					"returnSlots": 1
				},
				"abi_encode_t_stringliteral_89c5e7387e569ef43a6ecfd5c0f3394d72ac3f5e80b69be050c53833f4edfb44_to_t_string_memory_ptr_fromStack": {
					"entryPoint": 4518,
					"id": null,
					"parameterSlots": 1,
					"returnSlots": 1
				},
				"abi_encode_t_stringliteral_a015b263109441687c0351efc41c46e1c1fc6a3764364e97b6879c3be83d27a6_to_t_string_memory_ptr_fromStack": {
					"entryPoint": 4089,
					"id": null,
					"parameterSlots": 1,
					"returnSlots": 1
				},
				"abi_encode_tuple_t_address__to_t_address__fromStack_reversed": {
					"entryPoint": 3449,
					"id": null,
					"parameterSlots": 2,
					"returnSlots": 1
				},
				"abi_encode_tuple_t_address_t_bool__to_t_address_t_bool__fromStack_reversed": {
					"entryPoint": 4346,
					"id": null,
					"parameterSlots": 3,
					"returnSlots": 1
				},
				"abi_encode_tuple_t_address_t_enum$_ConsentType_$8__to_t_address_t_uint8__fromStack_reversed": {
					"entryPoint": 5714,
					"id": null,
					"parameterSlots": 3,
					"returnSlots": 1
				},
				"abi_encode_tuple_t_address_t_string_memory_ptr_t_enum$_ConsentType_$8__to_t_address_t_string_memory_ptr_t_uint8__fromStack_reversed": {
					"entryPoint": 3189,
					"id": null,
					"parameterSlots": 4,
					"returnSlots": 1
				},
				"abi_encode_tuple_t_string_memory_ptr__to_t_string_memory_ptr__fromStack_reversed": {
					"entryPoint": 5682,
					"id": null,
					"parameterSlots": 2,
					"returnSlots": 1
				},
				"abi_encode_tuple_t_string_memory_ptr_t_string_memory_ptr_t_string_memory_ptr_t_string_memory_ptr_t_string_memory_ptr_t_enum$_ConsentType_$258__to_t_string_memory_ptr_t_string_memory_ptr_t_string_memory_ptr_t_string_memory_ptr_t_string_memory_ptr_t_uint8__fromStack_reversed": {
					"entryPoint": 3319,
					"id": null,
					"parameterSlots": 7,
					"returnSlots": 1
				},
				"abi_encode_tuple_t_stringliteral_65c08c67b2ccfb5624ed788a56f34f1c05453460e42d277525f575d31761c99d__to_t_string_memory_ptr__fromStack_reversed": {
					"entryPoint": 4656,
					"id": null,
					"parameterSlots": 1,
					"returnSlots": 1
				},
				"abi_encode_tuple_t_stringliteral_84ff94bbaa57137b35f9b8f39fdeaeff6b0a3545367c4451daaa9ca05b0f93d1__to_t_string_memory_ptr__fromStack_reversed": {
					"entryPoint": 4290,
					"id": null,
					"parameterSlots": 1,
					"returnSlots": 1
				},
				"abi_encode_tuple_t_stringliteral_89c5e7387e569ef43a6ecfd5c0f3394d72ac3f5e80b69be050c53833f4edfb44__to_t_string_memory_ptr__fromStack_reversed": {
					"entryPoint": 4552,
					"id": null,
					"parameterSlots": 1,
					"returnSlots": 1
				},
				"abi_encode_tuple_t_stringliteral_a015b263109441687c0351efc41c46e1c1fc6a3764364e97b6879c3be83d27a6__to_t_string_memory_ptr__fromStack_reversed": {
					"entryPoint": 4123,
					"id": null,
					"parameterSlots": 1,
					"returnSlots": 1
				},
				"allocate_memory": {
					"entryPoint": 3576,
					"id": null,
					"parameterSlots": 1,
					"returnSlots": 1
				},
				"allocate_unbounded": {
					"entryPoint": 2797,
					"id": null,
					"parameterSlots": 0,
					"returnSlots": 1
				},
				"array_allocation_size_t_string_memory_ptr": {
					"entryPoint": 3602,
					"id": null,
					"parameterSlots": 1,
					"returnSlots": 1
				},
				"array_dataslot_t_string_storage": {
					"entryPoint": 5062,
					"id": null,
					"parameterSlots": 1,
					"returnSlots": 1
				},
				"array_length_t_string_memory_ptr": {
					"entryPoint": 2962,
					"id": null,
					"parameterSlots": 1,
					"returnSlots": 1
				},
				"array_storeLengthForEncoding_t_string_memory_ptr_fromStack": {
					"entryPoint": 2972,
					"id": null,
					"parameterSlots": 2,
					"returnSlots": 1
				},
				"clean_up_bytearray_end_slots_t_string_storage": {
					"entryPoint": 5338,
					"id": null,
					"parameterSlots": 3,
					"returnSlots": 0
				},
				"cleanup_t_address": {
					"entryPoint": 2845,
					"id": null,
					"parameterSlots": 1,
					"returnSlots": 1
				},
				"cleanup_t_bool": {
					"entryPoint": 4320,
					"id": null,
					"parameterSlots": 1,
					"returnSlots": 1
				},
				"cleanup_t_enum$_ConsentType_$258": {
					"entryPoint": 3269,
					"id": null,
					"parameterSlots": 1,
					"returnSlots": 1
				},
				"cleanup_t_enum$_ConsentType_$8": {
					"entryPoint": 3139,
					"id": null,
					"parameterSlots": 1,
					"returnSlots": 1
				},
				"cleanup_t_uint160": {
					"entryPoint": 2814,
					"id": null,
					"parameterSlots": 1,
					"returnSlots": 1
				},
				"cleanup_t_uint256": {
					"entryPoint": 3917,
					"id": null,
					"parameterSlots": 1,
					"returnSlots": 1
				},
				"clear_storage_range_t_bytes1": {
					"entryPoint": 5304,
					"id": null,
					"parameterSlots": 2,
					"returnSlots": 0
				},
				"convert_t_enum$_ConsentType_$258_to_t_uint8": {
					"entryPoint": 3287,
					"id": null,
					"parameterSlots": 1,
					"returnSlots": 1
				},
				"convert_t_enum$_ConsentType_$8_to_t_uint8": {
					"entryPoint": 3157,
					"id": null,
					"parameterSlots": 1,
					"returnSlots": 1
				},
				"convert_t_uint256_to_t_uint256": {
					"entryPoint": 5197,
					"id": null,
					"parameterSlots": 1,
					"returnSlots": 1
				},
				"copy_byte_array_to_storage_from_t_string_memory_ptr_to_t_string_storage": {
					"entryPoint": 5475,
					"id": null,
					"parameterSlots": 2,
					"returnSlots": 0
				},
				"copy_calldata_to_memory_with_cleanup": {
					"entryPoint": 3650,
					"id": null,
					"parameterSlots": 3,
					"returnSlots": 0
				},
				"copy_memory_to_memory_with_cleanup": {
					"entryPoint": 2988,
					"id": null,
					"parameterSlots": 3,
					"returnSlots": 0
				},
				"divide_by_32_ceil": {
					"entryPoint": 5080,
					"id": null,
					"parameterSlots": 1,
					"returnSlots": 1
				},
				"extract_byte_array_length": {
					"entryPoint": 4430,
					"id": null,
					"parameterSlots": 1,
					"returnSlots": 1
				},
				"extract_used_part_and_set_length_of_short_byte_array": {
					"entryPoint": 5448,
					"id": null,
					"parameterSlots": 2,
					"returnSlots": 1
				},
				"finalize_allocation": {
					"entryPoint": 3527,
					"id": null,
					"parameterSlots": 2,
					"returnSlots": 0
				},
				"identity": {
					"entryPoint": 5188,
					"id": null,
					"parameterSlots": 1,
					"returnSlots": 1
				},
				"mask_bytes_dynamic": {
					"entryPoint": 5420,
					"id": null,
					"parameterSlots": 2,
					"returnSlots": 1
				},
				"panic_error_0x21": {
					"entryPoint": 3074,
					"id": null,
					"parameterSlots": 0,
					"returnSlots": 0
				},
				"panic_error_0x22": {
					"entryPoint": 4385,
					"id": null,
					"parameterSlots": 0,
					"returnSlots": 0
				},
				"panic_error_0x41": {
					"entryPoint": 3482,
					"id": null,
					"parameterSlots": 0,
					"returnSlots": 0
				},
				"prepare_store_t_uint256": {
					"entryPoint": 5230,
					"id": null,
					"parameterSlots": 1,
					"returnSlots": 1
				},
				"revert_error_1b9f4a0a5773e33b91aa01db23bf8c55fce1411167c872835e7fa00a4f17d46d": {
					"entryPoint": 3474,
					"id": null,
					"parameterSlots": 0,
					"returnSlots": 0
				},
				"revert_error_987264b3b1d58a9c7f8255e93e81c77d86d6299019c33110a076957a3e06e2ae": {
					"entryPoint": 3478,
					"id": null,
					"parameterSlots": 0,
					"returnSlots": 0
				},
				"revert_error_c1322bf8034eace5e0b5c7295db60986aa89aae5e0ea0873e4689e076861a5db": {
					"entryPoint": 2810,
					"id": null,
					"parameterSlots": 0,
					"returnSlots": 0
				},
				"revert_error_dbdddcbe895c83990c08b3492a0e83918d802a52331272ac6fdb6a7c4aea3b1b": {
					"entryPoint": 2806,
					"id": null,
					"parameterSlots": 0,
					"returnSlots": 0
				},
				"round_up_to_mul_of_32": {
					"entryPoint": 3002,
					"id": null,
					"parameterSlots": 1,
					"returnSlots": 1
				},
				"shift_left_dynamic": {
					"entryPoint": 5095,
					"id": null,
					"parameterSlots": 2,
					"returnSlots": 1
				},
				"shift_right_unsigned_dynamic": {
					"entryPoint": 5408,
					"id": null,
					"parameterSlots": 2,
					"returnSlots": 1
				},
				"storage_set_to_zero_t_uint256": {
					"entryPoint": 5280,
					"id": null,
					"parameterSlots": 2,
					"returnSlots": 0
				},
				"store_literal_in_memory_65c08c67b2ccfb5624ed788a56f34f1c05453460e42d277525f575d31761c99d": {
					"entryPoint": 4582,
					"id": null,
					"parameterSlots": 1,
					"returnSlots": 0
				},
				"store_literal_in_memory_84ff94bbaa57137b35f9b8f39fdeaeff6b0a3545367c4451daaa9ca05b0f93d1": {
					"entryPoint": 4216,
					"id": null,
					"parameterSlots": 1,
					"returnSlots": 0
				},
				"store_literal_in_memory_89c5e7387e569ef43a6ecfd5c0f3394d72ac3f5e80b69be050c53833f4edfb44": {
					"entryPoint": 4478,
					"id": null,
					"parameterSlots": 1,
					"returnSlots": 0
				},
				"store_literal_in_memory_a015b263109441687c0351efc41c46e1c1fc6a3764364e97b6879c3be83d27a6": {
					"entryPoint": 4011,
					"id": null,
					"parameterSlots": 1,
					"returnSlots": 0
				},
				"update_byte_slice_dynamic32": {
					"entryPoint": 5107,
					"id": null,
					"parameterSlots": 3,
					"returnSlots": 1
				},
				"update_storage_value_t_uint256_to_t_uint256": {
					"entryPoint": 5239,
					"id": null,
					"parameterSlots": 3,
					"returnSlots": 0
				},
				"validator_assert_t_enum$_ConsentType_$258": {
					"entryPoint": 3249,
					"id": null,
					"parameterSlots": 1,
					"returnSlots": 0
				},
				"validator_assert_t_enum$_ConsentType_$8": {
					"entryPoint": 3119,
					"id": null,
					"parameterSlots": 1,
					"returnSlots": 0
				},
				"validator_revert_t_address": {
					"entryPoint": 2862,
					"id": null,
					"parameterSlots": 1,
					"returnSlots": 0
				},
				"validator_revert_t_enum$_ConsentType_$258": {
					"entryPoint": 4796,
					"id": null,
					"parameterSlots": 1,
					"returnSlots": 0
				},
				"validator_revert_t_enum$_ConsentType_$8": {
					"entryPoint": 3774,
					"id": null,
					"parameterSlots": 1,
					"returnSlots": 0
				},
				"validator_revert_t_uint256": {
					"entryPoint": 3926,
					"id": null,
					"parameterSlots": 1,
					"returnSlots": 0
				},
				"zero_value_for_split_t_uint256": {
					"entryPoint": 5276,
					"id": null,
					"parameterSlots": 0,
					"returnSlots": 1
				}
			},
			"generatedSources": [
				{
					"ast": {
						"nativeSrc": "0:22894:2",
						"nodeType": "YulBlock",
						"src": "0:22894:2",
						"statements": [
							{
								"body": {
									"nativeSrc": "47:35:2",
									"nodeType": "YulBlock",
									"src": "47:35:2",
									"statements": [
										{
											"nativeSrc": "57:19:2",
											"nodeType": "YulAssignment",
											"src": "57:19:2",
											"value": {
												"arguments": [
													{
														"kind": "number",
														"nativeSrc": "73:2:2",
														"nodeType": "YulLiteral",
														"src": "73:2:2",
														"type": "",
														"value": "64"
													}
												],
												"functionName": {
													"name": "mload",
													"nativeSrc": "67:5:2",
													"nodeType": "YulIdentifier",
													"src": "67:5:2"
												},
												"nativeSrc": "67:9:2",
												"nodeType": "YulFunctionCall",
												"src": "67:9:2"
											},
											"variableNames": [
												{
													"name": "memPtr",
													"nativeSrc": "57:6:2",
													"nodeType": "YulIdentifier",
													"src": "57:6:2"
												}
											]
										}
									]
								},
								"name": "allocate_unbounded",
								"nativeSrc": "7:75:2",
								"nodeType": "YulFunctionDefinition",
								"returnVariables": [
									{
										"name": "memPtr",
										"nativeSrc": "40:6:2",
										"nodeType": "YulTypedName",
										"src": "40:6:2",
										"type": ""
									}
								],
								"src": "7:75:2"
							},
							{
								"body": {
									"nativeSrc": "177:28:2",
									"nodeType": "YulBlock",
									"src": "177:28:2",
									"statements": [
										{
											"expression": {
												"arguments": [
													{
														"kind": "number",
														"nativeSrc": "194:1:2",
														"nodeType": "YulLiteral",
														"src": "194:1:2",
														"type": "",
														"value": "0"
													},
													{
														"kind": "number",
														"nativeSrc": "197:1:2",
														"nodeType": "YulLiteral",
														"src": "197:1:2",
														"type": "",
														"value": "0"
													}
												],
												"functionName": {
													"name": "revert",
													"nativeSrc": "187:6:2",
													"nodeType": "YulIdentifier",
													"src": "187:6:2"
												},
												"nativeSrc": "187:12:2",
												"nodeType": "YulFunctionCall",
												"src": "187:12:2"
											},
											"nativeSrc": "187:12:2",
											"nodeType": "YulExpressionStatement",
											"src": "187:12:2"
										}
									]
								},
								"name": "revert_error_dbdddcbe895c83990c08b3492a0e83918d802a52331272ac6fdb6a7c4aea3b1b",
								"nativeSrc": "88:117:2",
								"nodeType": "YulFunctionDefinition",
								"src": "88:117:2"
							},
							{
								"body": {
									"nativeSrc": "300:28:2",
									"nodeType": "YulBlock",
									"src": "300:28:2",
									"statements": [
										{
											"expression": {
												"arguments": [
													{
														"kind": "number",
														"nativeSrc": "317:1:2",
														"nodeType": "YulLiteral",
														"src": "317:1:2",
														"type": "",
														"value": "0"
													},
													{
														"kind": "number",
														"nativeSrc": "320:1:2",
														"nodeType": "YulLiteral",
														"src": "320:1:2",
														"type": "",
														"value": "0"
													}
												],
												"functionName": {
													"name": "revert",
													"nativeSrc": "310:6:2",
													"nodeType": "YulIdentifier",
													"src": "310:6:2"
												},
												"nativeSrc": "310:12:2",
												"nodeType": "YulFunctionCall",
												"src": "310:12:2"
											},
											"nativeSrc": "310:12:2",
											"nodeType": "YulExpressionStatement",
											"src": "310:12:2"
										}
									]
								},
								"name": "revert_error_c1322bf8034eace5e0b5c7295db60986aa89aae5e0ea0873e4689e076861a5db",
								"nativeSrc": "211:117:2",
								"nodeType": "YulFunctionDefinition",
								"src": "211:117:2"
							},
							{
								"body": {
									"nativeSrc": "379:81:2",
									"nodeType": "YulBlock",
									"src": "379:81:2",
									"statements": [
										{
											"nativeSrc": "389:65:2",
											"nodeType": "YulAssignment",
											"src": "389:65:2",
											"value": {
												"arguments": [
													{
														"name": "value",
														"nativeSrc": "404:5:2",
														"nodeType": "YulIdentifier",
														"src": "404:5:2"
													},
													{
														"kind": "number",
														"nativeSrc": "411:42:2",
														"nodeType": "YulLiteral",
														"src": "411:42:2",
														"type": "",
														"value": "0xffffffffffffffffffffffffffffffffffffffff"
													}
												],
												"functionName": {
													"name": "and",
													"nativeSrc": "400:3:2",
													"nodeType": "YulIdentifier",
													"src": "400:3:2"
												},
												"nativeSrc": "400:54:2",
												"nodeType": "YulFunctionCall",
												"src": "400:54:2"
											},
											"variableNames": [
												{
													"name": "cleaned",
													"nativeSrc": "389:7:2",
													"nodeType": "YulIdentifier",
													"src": "389:7:2"
												}
											]
										}
									]
								},
								"name": "cleanup_t_uint160",
								"nativeSrc": "334:126:2",
								"nodeType": "YulFunctionDefinition",
								"parameters": [
									{
										"name": "value",
										"nativeSrc": "361:5:2",
										"nodeType": "YulTypedName",
										"src": "361:5:2",
										"type": ""
									}
								],
								"returnVariables": [
									{
										"name": "cleaned",
										"nativeSrc": "371:7:2",
										"nodeType": "YulTypedName",
										"src": "371:7:2",
										"type": ""
									}
								],
								"src": "334:126:2"
							},
							{
								"body": {
									"nativeSrc": "511:51:2",
									"nodeType": "YulBlock",
									"src": "511:51:2",
									"statements": [
										{
											"nativeSrc": "521:35:2",
											"nodeType": "YulAssignment",
											"src": "521:35:2",
											"value": {
												"arguments": [
													{
														"name": "value",
														"nativeSrc": "550:5:2",
														"nodeType": "YulIdentifier",
														"src": "550:5:2"
													}
												],
												"functionName": {
													"name": "cleanup_t_uint160",
													"nativeSrc": "532:17:2",
													"nodeType": "YulIdentifier",
													"src": "532:17:2"
												},
												"nativeSrc": "532:24:2",
												"nodeType": "YulFunctionCall",
												"src": "532:24:2"
											},
											"variableNames": [
												{
													"name": "cleaned",
													"nativeSrc": "521:7:2",
													"nodeType": "YulIdentifier",
													"src": "521:7:2"
												}
											]
										}
									]
								},
								"name": "cleanup_t_address",
								"nativeSrc": "466:96:2",
								"nodeType": "YulFunctionDefinition",
								"parameters": [
									{
										"name": "value",
										"nativeSrc": "493:5:2",
										"nodeType": "YulTypedName",
										"src": "493:5:2",
										"type": ""
									}
								],
								"returnVariables": [
									{
										"name": "cleaned",
										"nativeSrc": "503:7:2",
										"nodeType": "YulTypedName",
										"src": "503:7:2",
										"type": ""
									}
								],
								"src": "466:96:2"
							},
							{
								"body": {
									"nativeSrc": "611:79:2",
									"nodeType": "YulBlock",
									"src": "611:79:2",
									"statements": [
										{
											"body": {
												"nativeSrc": "668:16:2",
												"nodeType": "YulBlock",
												"src": "668:16:2",
												"statements": [
													{
														"expression": {
															"arguments": [
																{
																	"kind": "number",
																	"nativeSrc": "677:1:2",
																	"nodeType": "YulLiteral",
																	"src": "677:1:2",
																	"type": "",
																	"value": "0"
																},
																{
																	"kind": "number",
																	"nativeSrc": "680:1:2",
																	"nodeType": "YulLiteral",
																	"src": "680:1:2",
																	"type": "",
																	"value": "0"
																}
															],
															"functionName": {
																"name": "revert",
																"nativeSrc": "670:6:2",
																"nodeType": "YulIdentifier",
																"src": "670:6:2"
															},
															"nativeSrc": "670:12:2",
															"nodeType": "YulFunctionCall",
															"src": "670:12:2"
														},
														"nativeSrc": "670:12:2",
														"nodeType": "YulExpressionStatement",
														"src": "670:12:2"
													}
												]
											},
											"condition": {
												"arguments": [
													{
														"arguments": [
															{
																"name": "value",
																"nativeSrc": "634:5:2",
																"nodeType": "YulIdentifier",
																"src": "634:5:2"
															},
															{
																"arguments": [
																	{
																		"name": "value",
																		"nativeSrc": "659:5:2",
																		"nodeType": "YulIdentifier",
																		"src": "659:5:2"
																	}
																],
																"functionName": {
																	"name": "cleanup_t_address",
																	"nativeSrc": "641:17:2",
																	"nodeType": "YulIdentifier",
																	"src": "641:17:2"
																},
																"nativeSrc": "641:24:2",
																"nodeType": "YulFunctionCall",
																"src": "641:24:2"
															}
														],
														"functionName": {
															"name": "eq",
															"nativeSrc": "631:2:2",
															"nodeType": "YulIdentifier",
															"src": "631:2:2"
														},
														"nativeSrc": "631:35:2",
														"nodeType": "YulFunctionCall",
														"src": "631:35:2"
													}
												],
												"functionName": {
													"name": "iszero",
													"nativeSrc": "624:6:2",
													"nodeType": "YulIdentifier",
													"src": "624:6:2"
												},
												"nativeSrc": "624:43:2",
												"nodeType": "YulFunctionCall",
												"src": "624:43:2"
											},
											"nativeSrc": "621:63:2",
											"nodeType": "YulIf",
											"src": "621:63:2"
										}
									]
								},
								"name": "validator_revert_t_address",
								"nativeSrc": "568:122:2",
								"nodeType": "YulFunctionDefinition",
								"parameters": [
									{
										"name": "value",
										"nativeSrc": "604:5:2",
										"nodeType": "YulTypedName",
										"src": "604:5:2",
										"type": ""
									}
								],
								"src": "568:122:2"
							},
							{
								"body": {
									"nativeSrc": "748:87:2",
									"nodeType": "YulBlock",
									"src": "748:87:2",
									"statements": [
										{
											"nativeSrc": "758:29:2",
											"nodeType": "YulAssignment",
											"src": "758:29:2",
											"value": {
												"arguments": [
													{
														"name": "offset",
														"nativeSrc": "780:6:2",
														"nodeType": "YulIdentifier",
														"src": "780:6:2"
													}
												],
												"functionName": {
													"name": "calldataload",
													"nativeSrc": "767:12:2",
													"nodeType": "YulIdentifier",
													"src": "767:12:2"
												},
												"nativeSrc": "767:20:2",
												"nodeType": "YulFunctionCall",
												"src": "767:20:2"
											},
											"variableNames": [
												{
													"name": "value",
													"nativeSrc": "758:5:2",
													"nodeType": "YulIdentifier",
													"src": "758:5:2"
												}
											]
										},
										{
											"expression": {
												"arguments": [
													{
														"name": "value",
														"nativeSrc": "823:5:2",
														"nodeType": "YulIdentifier",
														"src": "823:5:2"
													}
												],
												"functionName": {
													"name": "validator_revert_t_address",
													"nativeSrc": "796:26:2",
													"nodeType": "YulIdentifier",
													"src": "796:26:2"
												},
												"nativeSrc": "796:33:2",
												"nodeType": "YulFunctionCall",
												"src": "796:33:2"
											},
											"nativeSrc": "796:33:2",
											"nodeType": "YulExpressionStatement",
											"src": "796:33:2"
										}
									]
								},
								"name": "abi_decode_t_address",
								"nativeSrc": "696:139:2",
								"nodeType": "YulFunctionDefinition",
								"parameters": [
									{
										"name": "offset",
										"nativeSrc": "726:6:2",
										"nodeType": "YulTypedName",
										"src": "726:6:2",
										"type": ""
									},
									{
										"name": "end",
										"nativeSrc": "734:3:2",
										"nodeType": "YulTypedName",
										"src": "734:3:2",
										"type": ""
									}
								],
								"returnVariables": [
									{
										"name": "value",
										"nativeSrc": "742:5:2",
										"nodeType": "YulTypedName",
										"src": "742:5:2",
										"type": ""
									}
								],
								"src": "696:139:2"
							},
							{
								"body": {
									"nativeSrc": "907:263:2",
									"nodeType": "YulBlock",
									"src": "907:263:2",
									"statements": [
										{
											"body": {
												"nativeSrc": "953:83:2",
												"nodeType": "YulBlock",
												"src": "953:83:2",
												"statements": [
													{
														"expression": {
															"arguments": [],
															"functionName": {
																"name": "revert_error_dbdddcbe895c83990c08b3492a0e83918d802a52331272ac6fdb6a7c4aea3b1b",
																"nativeSrc": "955:77:2",
																"nodeType": "YulIdentifier",
																"src": "955:77:2"
															},
															"nativeSrc": "955:79:2",
															"nodeType": "YulFunctionCall",
															"src": "955:79:2"
														},
														"nativeSrc": "955:79:2",
														"nodeType": "YulExpressionStatement",
														"src": "955:79:2"
													}
												]
											},
											"condition": {
												"arguments": [
													{
														"arguments": [
															{
																"name": "dataEnd",
																"nativeSrc": "928:7:2",
																"nodeType": "YulIdentifier",
																"src": "928:7:2"
															},
															{
																"name": "headStart",
																"nativeSrc": "937:9:2",
																"nodeType": "YulIdentifier",
																"src": "937:9:2"
															}
														],
														"functionName": {
															"name": "sub",
															"nativeSrc": "924:3:2",
															"nodeType": "YulIdentifier",
															"src": "924:3:2"
														},
														"nativeSrc": "924:23:2",
														"nodeType": "YulFunctionCall",
														"src": "924:23:2"
													},
													{
														"kind": "number",
														"nativeSrc": "949:2:2",
														"nodeType": "YulLiteral",
														"src": "949:2:2",
														"type": "",
														"value": "32"
													}
												],
												"functionName": {
													"name": "slt",
													"nativeSrc": "920:3:2",
													"nodeType": "YulIdentifier",
													"src": "920:3:2"
												},
												"nativeSrc": "920:32:2",
												"nodeType": "YulFunctionCall",
												"src": "920:32:2"
											},
											"nativeSrc": "917:119:2",
											"nodeType": "YulIf",
											"src": "917:119:2"
										},
										{
											"nativeSrc": "1046:117:2",
											"nodeType": "YulBlock",
											"src": "1046:117:2",
											"statements": [
												{
													"nativeSrc": "1061:15:2",
													"nodeType": "YulVariableDeclaration",
													"src": "1061:15:2",
													"value": {
														"kind": "number",
														"nativeSrc": "1075:1:2",
														"nodeType": "YulLiteral",
														"src": "1075:1:2",
														"type": "",
														"value": "0"
													},
													"variables": [
														{
															"name": "offset",
															"nativeSrc": "1065:6:2",
															"nodeType": "YulTypedName",
															"src": "1065:6:2",
															"type": ""
														}
													]
												},
												{
													"nativeSrc": "1090:63:2",
													"nodeType": "YulAssignment",
													"src": "1090:63:2",
													"value": {
														"arguments": [
															{
																"arguments": [
																	{
																		"name": "headStart",
																		"nativeSrc": "1125:9:2",
																		"nodeType": "YulIdentifier",
																		"src": "1125:9:2"
																	},
																	{
																		"name": "offset",
																		"nativeSrc": "1136:6:2",
																		"nodeType": "YulIdentifier",
																		"src": "1136:6:2"
																	}
																],
																"functionName": {
																	"name": "add",
																	"nativeSrc": "1121:3:2",
																	"nodeType": "YulIdentifier",
																	"src": "1121:3:2"
																},
																"nativeSrc": "1121:22:2",
																"nodeType": "YulFunctionCall",
																"src": "1121:22:2"
															},
															{
																"name": "dataEnd",
																"nativeSrc": "1145:7:2",
																"nodeType": "YulIdentifier",
																"src": "1145:7:2"
															}
														],
														"functionName": {
															"name": "abi_decode_t_address",
															"nativeSrc": "1100:20:2",
															"nodeType": "YulIdentifier",
															"src": "1100:20:2"
														},
														"nativeSrc": "1100:53:2",
														"nodeType": "YulFunctionCall",
														"src": "1100:53:2"
													},
													"variableNames": [
														{
															"name": "value0",
															"nativeSrc": "1090:6:2",
															"nodeType": "YulIdentifier",
															"src": "1090:6:2"
														}
													]
												}
											]
										}
									]
								},
								"name": "abi_decode_tuple_t_address",
								"nativeSrc": "841:329:2",
								"nodeType": "YulFunctionDefinition",
								"parameters": [
									{
										"name": "headStart",
										"nativeSrc": "877:9:2",
										"nodeType": "YulTypedName",
										"src": "877:9:2",
										"type": ""
									},
									{
										"name": "dataEnd",
										"nativeSrc": "888:7:2",
										"nodeType": "YulTypedName",
										"src": "888:7:2",
										"type": ""
									}
								],
								"returnVariables": [
									{
										"name": "value0",
										"nativeSrc": "900:6:2",
										"nodeType": "YulTypedName",
										"src": "900:6:2",
										"type": ""
									}
								],
								"src": "841:329:2"
							},
							{
								"body": {
									"nativeSrc": "1241:53:2",
									"nodeType": "YulBlock",
									"src": "1241:53:2",
									"statements": [
										{
											"expression": {
												"arguments": [
													{
														"name": "pos",
														"nativeSrc": "1258:3:2",
														"nodeType": "YulIdentifier",
														"src": "1258:3:2"
													},
													{
														"arguments": [
															{
																"name": "value",
																"nativeSrc": "1281:5:2",
																"nodeType": "YulIdentifier",
																"src": "1281:5:2"
															}
														],
														"functionName": {
															"name": "cleanup_t_address",
															"nativeSrc": "1263:17:2",
															"nodeType": "YulIdentifier",
															"src": "1263:17:2"
														},
														"nativeSrc": "1263:24:2",
														"nodeType": "YulFunctionCall",
														"src": "1263:24:2"
													}
												],
												"functionName": {
													"name": "mstore",
													"nativeSrc": "1251:6:2",
													"nodeType": "YulIdentifier",
													"src": "1251:6:2"
												},
												"nativeSrc": "1251:37:2",
												"nodeType": "YulFunctionCall",
												"src": "1251:37:2"
											},
											"nativeSrc": "1251:37:2",
											"nodeType": "YulExpressionStatement",
											"src": "1251:37:2"
										}
									]
								},
								"name": "abi_encode_t_address_to_t_address_fromStack",
								"nativeSrc": "1176:118:2",
								"nodeType": "YulFunctionDefinition",
								"parameters": [
									{
										"name": "value",
										"nativeSrc": "1229:5:2",
										"nodeType": "YulTypedName",
										"src": "1229:5:2",
										"type": ""
									},
									{
										"name": "pos",
										"nativeSrc": "1236:3:2",
										"nodeType": "YulTypedName",
										"src": "1236:3:2",
										"type": ""
									}
								],
								"src": "1176:118:2"
							},
							{
								"body": {
									"nativeSrc": "1359:40:2",
									"nodeType": "YulBlock",
									"src": "1359:40:2",
									"statements": [
										{
											"nativeSrc": "1370:22:2",
											"nodeType": "YulAssignment",
											"src": "1370:22:2",
											"value": {
												"arguments": [
													{
														"name": "value",
														"nativeSrc": "1386:5:2",
														"nodeType": "YulIdentifier",
														"src": "1386:5:2"
													}
												],
												"functionName": {
													"name": "mload",
													"nativeSrc": "1380:5:2",
													"nodeType": "YulIdentifier",
													"src": "1380:5:2"
												},
												"nativeSrc": "1380:12:2",
												"nodeType": "YulFunctionCall",
												"src": "1380:12:2"
											},
											"variableNames": [
												{
													"name": "length",
													"nativeSrc": "1370:6:2",
													"nodeType": "YulIdentifier",
													"src": "1370:6:2"
												}
											]
										}
									]
								},
								"name": "array_length_t_string_memory_ptr",
								"nativeSrc": "1300:99:2",
								"nodeType": "YulFunctionDefinition",
								"parameters": [
									{
										"name": "value",
										"nativeSrc": "1342:5:2",
										"nodeType": "YulTypedName",
										"src": "1342:5:2",
										"type": ""
									}
								],
								"returnVariables": [
									{
										"name": "length",
										"nativeSrc": "1352:6:2",
										"nodeType": "YulTypedName",
										"src": "1352:6:2",
										"type": ""
									}
								],
								"src": "1300:99:2"
							},
							{
								"body": {
									"nativeSrc": "1501:73:2",
									"nodeType": "YulBlock",
									"src": "1501:73:2",
									"statements": [
										{
											"expression": {
												"arguments": [
													{
														"name": "pos",
														"nativeSrc": "1518:3:2",
														"nodeType": "YulIdentifier",
														"src": "1518:3:2"
													},
													{
														"name": "length",
														"nativeSrc": "1523:6:2",
														"nodeType": "YulIdentifier",
														"src": "1523:6:2"
													}
												],
												"functionName": {
													"name": "mstore",
													"nativeSrc": "1511:6:2",
													"nodeType": "YulIdentifier",
													"src": "1511:6:2"
												},
												"nativeSrc": "1511:19:2",
												"nodeType": "YulFunctionCall",
												"src": "1511:19:2"
											},
											"nativeSrc": "1511:19:2",
											"nodeType": "YulExpressionStatement",
											"src": "1511:19:2"
										},
										{
											"nativeSrc": "1539:29:2",
											"nodeType": "YulAssignment",
											"src": "1539:29:2",
											"value": {
												"arguments": [
													{
														"name": "pos",
														"nativeSrc": "1558:3:2",
														"nodeType": "YulIdentifier",
														"src": "1558:3:2"
													},
													{
														"kind": "number",
														"nativeSrc": "1563:4:2",
														"nodeType": "YulLiteral",
														"src": "1563:4:2",
														"type": "",
														"value": "0x20"
													}
												],
												"functionName": {
													"name": "add",
													"nativeSrc": "1554:3:2",
													"nodeType": "YulIdentifier",
													"src": "1554:3:2"
												},
												"nativeSrc": "1554:14:2",
												"nodeType": "YulFunctionCall",
												"src": "1554:14:2"
											},
											"variableNames": [
												{
													"name": "updated_pos",
													"nativeSrc": "1539:11:2",
													"nodeType": "YulIdentifier",
													"src": "1539:11:2"
												}
											]
										}
									]
								},
								"name": "array_storeLengthForEncoding_t_string_memory_ptr_fromStack",
								"nativeSrc": "1405:169:2",
								"nodeType": "YulFunctionDefinition",
								"parameters": [
									{
										"name": "pos",
										"nativeSrc": "1473:3:2",
										"nodeType": "YulTypedName",
										"src": "1473:3:2",
										"type": ""
									},
									{
										"name": "length",
										"nativeSrc": "1478:6:2",
										"nodeType": "YulTypedName",
										"src": "1478:6:2",
										"type": ""
									}
								],
								"returnVariables": [
									{
										"name": "updated_pos",
										"nativeSrc": "1489:11:2",
										"nodeType": "YulTypedName",
										"src": "1489:11:2",
										"type": ""
									}
								],
								"src": "1405:169:2"
							},
							{
								"body": {
									"nativeSrc": "1642:77:2",
									"nodeType": "YulBlock",
									"src": "1642:77:2",
									"statements": [
										{
											"expression": {
												"arguments": [
													{
														"name": "dst",
														"nativeSrc": "1659:3:2",
														"nodeType": "YulIdentifier",
														"src": "1659:3:2"
													},
													{
														"name": "src",
														"nativeSrc": "1664:3:2",
														"nodeType": "YulIdentifier",
														"src": "1664:3:2"
													},
													{
														"name": "length",
														"nativeSrc": "1669:6:2",
														"nodeType": "YulIdentifier",
														"src": "1669:6:2"
													}
												],
												"functionName": {
													"name": "mcopy",
													"nativeSrc": "1653:5:2",
													"nodeType": "YulIdentifier",
													"src": "1653:5:2"
												},
												"nativeSrc": "1653:23:2",
												"nodeType": "YulFunctionCall",
												"src": "1653:23:2"
											},
											"nativeSrc": "1653:23:2",
											"nodeType": "YulExpressionStatement",
											"src": "1653:23:2"
										},
										{
											"expression": {
												"arguments": [
													{
														"arguments": [
															{
																"name": "dst",
																"nativeSrc": "1696:3:2",
																"nodeType": "YulIdentifier",
																"src": "1696:3:2"
															},
															{
																"name": "length",
																"nativeSrc": "1701:6:2",
																"nodeType": "YulIdentifier",
																"src": "1701:6:2"
															}
														],
														"functionName": {
															"name": "add",
															"nativeSrc": "1692:3:2",
															"nodeType": "YulIdentifier",
															"src": "1692:3:2"
														},
														"nativeSrc": "1692:16:2",
														"nodeType": "YulFunctionCall",
														"src": "1692:16:2"
													},
													{
														"kind": "number",
														"nativeSrc": "1710:1:2",
														"nodeType": "YulLiteral",
														"src": "1710:1:2",
														"type": "",
														"value": "0"
													}
												],
												"functionName": {
													"name": "mstore",
													"nativeSrc": "1685:6:2",
													"nodeType": "YulIdentifier",
													"src": "1685:6:2"
												},
												"nativeSrc": "1685:27:2",
												"nodeType": "YulFunctionCall",
												"src": "1685:27:2"
											},
											"nativeSrc": "1685:27:2",
											"nodeType": "YulExpressionStatement",
											"src": "1685:27:2"
										}
									]
								},
								"name": "copy_memory_to_memory_with_cleanup",
								"nativeSrc": "1580:139:2",
								"nodeType": "YulFunctionDefinition",
								"parameters": [
									{
										"name": "src",
										"nativeSrc": "1624:3:2",
										"nodeType": "YulTypedName",
										"src": "1624:3:2",
										"type": ""
									},
									{
										"name": "dst",
										"nativeSrc": "1629:3:2",
										"nodeType": "YulTypedName",
										"src": "1629:3:2",
										"type": ""
									},
									{
										"name": "length",
										"nativeSrc": "1634:6:2",
										"nodeType": "YulTypedName",
										"src": "1634:6:2",
										"type": ""
									}
								],
								"src": "1580:139:2"
							},
							{
								"body": {
									"nativeSrc": "1773:54:2",
									"nodeType": "YulBlock",
									"src": "1773:54:2",
									"statements": [
										{
											"nativeSrc": "1783:38:2",
											"nodeType": "YulAssignment",
											"src": "1783:38:2",
											"value": {
												"arguments": [
													{
														"arguments": [
															{
																"name": "value",
																"nativeSrc": "1801:5:2",
																"nodeType": "YulIdentifier",
																"src": "1801:5:2"
															},
															{
																"kind": "number",
																"nativeSrc": "1808:2:2",
																"nodeType": "YulLiteral",
																"src": "1808:2:2",
																"type": "",
																"value": "31"
															}
														],
														"functionName": {
															"name": "add",
															"nativeSrc": "1797:3:2",
															"nodeType": "YulIdentifier",
															"src": "1797:3:2"
														},
														"nativeSrc": "1797:14:2",
														"nodeType": "YulFunctionCall",
														"src": "1797:14:2"
													},
													{
														"arguments": [
															{
																"kind": "number",
																"nativeSrc": "1817:2:2",
																"nodeType": "YulLiteral",
																"src": "1817:2:2",
																"type": "",
																"value": "31"
															}
														],
														"functionName": {
															"name": "not",
															"nativeSrc": "1813:3:2",
															"nodeType": "YulIdentifier",
															"src": "1813:3:2"
														},
														"nativeSrc": "1813:7:2",
														"nodeType": "YulFunctionCall",
														"src": "1813:7:2"
													}
												],
												"functionName": {
													"name": "and",
													"nativeSrc": "1793:3:2",
													"nodeType": "YulIdentifier",
													"src": "1793:3:2"
												},
												"nativeSrc": "1793:28:2",
												"nodeType": "YulFunctionCall",
												"src": "1793:28:2"
											},
											"variableNames": [
												{
													"name": "result",
													"nativeSrc": "1783:6:2",
													"nodeType": "YulIdentifier",
													"src": "1783:6:2"
												}
											]
										}
									]
								},
								"name": "round_up_to_mul_of_32",
								"nativeSrc": "1725:102:2",
								"nodeType": "YulFunctionDefinition",
								"parameters": [
									{
										"name": "value",
										"nativeSrc": "1756:5:2",
										"nodeType": "YulTypedName",
										"src": "1756:5:2",
										"type": ""
									}
								],
								"returnVariables": [
									{
										"name": "result",
										"nativeSrc": "1766:6:2",
										"nodeType": "YulTypedName",
										"src": "1766:6:2",
										"type": ""
									}
								],
								"src": "1725:102:2"
							},
							{
								"body": {
									"nativeSrc": "1925:285:2",
									"nodeType": "YulBlock",
									"src": "1925:285:2",
									"statements": [
										{
											"nativeSrc": "1935:53:2",
											"nodeType": "YulVariableDeclaration",
											"src": "1935:53:2",
											"value": {
												"arguments": [
													{
														"name": "value",
														"nativeSrc": "1982:5:2",
														"nodeType": "YulIdentifier",
														"src": "1982:5:2"
													}
												],
												"functionName": {
													"name": "array_length_t_string_memory_ptr",
													"nativeSrc": "1949:32:2",
													"nodeType": "YulIdentifier",
													"src": "1949:32:2"
												},
												"nativeSrc": "1949:39:2",
												"nodeType": "YulFunctionCall",
												"src": "1949:39:2"
											},
											"variables": [
												{
													"name": "length",
													"nativeSrc": "1939:6:2",
													"nodeType": "YulTypedName",
													"src": "1939:6:2",
													"type": ""
												}
											]
										},
										{
											"nativeSrc": "1997:78:2",
											"nodeType": "YulAssignment",
											"src": "1997:78:2",
											"value": {
												"arguments": [
													{
														"name": "pos",
														"nativeSrc": "2063:3:2",
														"nodeType": "YulIdentifier",
														"src": "2063:3:2"
													},
													{
														"name": "length",
														"nativeSrc": "2068:6:2",
														"nodeType": "YulIdentifier",
														"src": "2068:6:2"
													}
												],
												"functionName": {
													"name": "array_storeLengthForEncoding_t_string_memory_ptr_fromStack",
													"nativeSrc": "2004:58:2",
													"nodeType": "YulIdentifier",
													"src": "2004:58:2"
												},
												"nativeSrc": "2004:71:2",
												"nodeType": "YulFunctionCall",
												"src": "2004:71:2"
											},
											"variableNames": [
												{
													"name": "pos",
													"nativeSrc": "1997:3:2",
													"nodeType": "YulIdentifier",
													"src": "1997:3:2"
												}
											]
										},
										{
											"expression": {
												"arguments": [
													{
														"arguments": [
															{
																"name": "value",
																"nativeSrc": "2123:5:2",
																"nodeType": "YulIdentifier",
																"src": "2123:5:2"
															},
															{
																"kind": "number",
																"nativeSrc": "2130:4:2",
																"nodeType": "YulLiteral",
																"src": "2130:4:2",
																"type": "",
																"value": "0x20"
															}
														],
														"functionName": {
															"name": "add",
															"nativeSrc": "2119:3:2",
															"nodeType": "YulIdentifier",
															"src": "2119:3:2"
														},
														"nativeSrc": "2119:16:2",
														"nodeType": "YulFunctionCall",
														"src": "2119:16:2"
													},
													{
														"name": "pos",
														"nativeSrc": "2137:3:2",
														"nodeType": "YulIdentifier",
														"src": "2137:3:2"
													},
													{
														"name": "length",
														"nativeSrc": "2142:6:2",
														"nodeType": "YulIdentifier",
														"src": "2142:6:2"
													}
												],
												"functionName": {
													"name": "copy_memory_to_memory_with_cleanup",
													"nativeSrc": "2084:34:2",
													"nodeType": "YulIdentifier",
													"src": "2084:34:2"
												},
												"nativeSrc": "2084:65:2",
												"nodeType": "YulFunctionCall",
												"src": "2084:65:2"
											},
											"nativeSrc": "2084:65:2",
											"nodeType": "YulExpressionStatement",
											"src": "2084:65:2"
										},
										{
											"nativeSrc": "2158:46:2",
											"nodeType": "YulAssignment",
											"src": "2158:46:2",
											"value": {
												"arguments": [
													{
														"name": "pos",
														"nativeSrc": "2169:3:2",
														"nodeType": "YulIdentifier",
														"src": "2169:3:2"
													},
													{
														"arguments": [
															{
																"name": "length",
																"nativeSrc": "2196:6:2",
																"nodeType": "YulIdentifier",
																"src": "2196:6:2"
															}
														],
														"functionName": {
															"name": "round_up_to_mul_of_32",
															"nativeSrc": "2174:21:2",
															"nodeType": "YulIdentifier",
															"src": "2174:21:2"
														},
														"nativeSrc": "2174:29:2",
														"nodeType": "YulFunctionCall",
														"src": "2174:29:2"
													}
												],
												"functionName": {
													"name": "add",
													"nativeSrc": "2165:3:2",
													"nodeType": "YulIdentifier",
													"src": "2165:3:2"
												},
												"nativeSrc": "2165:39:2",
												"nodeType": "YulFunctionCall",
												"src": "2165:39:2"
											},
											"variableNames": [
												{
													"name": "end",
													"nativeSrc": "2158:3:2",
													"nodeType": "YulIdentifier",
													"src": "2158:3:2"
												}
											]
										}
									]
								},
								"name": "abi_encode_t_string_memory_ptr_to_t_string_memory_ptr_fromStack",
								"nativeSrc": "1833:377:2",
								"nodeType": "YulFunctionDefinition",
								"parameters": [
									{
										"name": "value",
										"nativeSrc": "1906:5:2",
										"nodeType": "YulTypedName",
										"src": "1906:5:2",
										"type": ""
									},
									{
										"name": "pos",
										"nativeSrc": "1913:3:2",
										"nodeType": "YulTypedName",
										"src": "1913:3:2",
										"type": ""
									}
								],
								"returnVariables": [
									{
										"name": "end",
										"nativeSrc": "1921:3:2",
										"nodeType": "YulTypedName",
										"src": "1921:3:2",
										"type": ""
									}
								],
								"src": "1833:377:2"
							},
							{
								"body": {
									"nativeSrc": "2244:152:2",
									"nodeType": "YulBlock",
									"src": "2244:152:2",
									"statements": [
										{
											"expression": {
												"arguments": [
													{
														"kind": "number",
														"nativeSrc": "2261:1:2",
														"nodeType": "YulLiteral",
														"src": "2261:1:2",
														"type": "",
														"value": "0"
													},
													{
														"kind": "number",
														"nativeSrc": "2264:77:2",
														"nodeType": "YulLiteral",
														"src": "2264:77:2",
														"type": "",
														"value": "35408467139433450592217433187231851964531694900788300625387963629091585785856"
													}
												],
												"functionName": {
													"name": "mstore",
													"nativeSrc": "2254:6:2",
													"nodeType": "YulIdentifier",
													"src": "2254:6:2"
												},
												"nativeSrc": "2254:88:2",
												"nodeType": "YulFunctionCall",
												"src": "2254:88:2"
											},
											"nativeSrc": "2254:88:2",
											"nodeType": "YulExpressionStatement",
											"src": "2254:88:2"
										},
										{
											"expression": {
												"arguments": [
													{
														"kind": "number",
														"nativeSrc": "2358:1:2",
														"nodeType": "YulLiteral",
														"src": "2358:1:2",
														"type": "",
														"value": "4"
													},
													{
														"kind": "number",
														"nativeSrc": "2361:4:2",
														"nodeType": "YulLiteral",
														"src": "2361:4:2",
														"type": "",
														"value": "0x21"
													}
												],
												"functionName": {
													"name": "mstore",
													"nativeSrc": "2351:6:2",
													"nodeType": "YulIdentifier",
													"src": "2351:6:2"
												},
												"nativeSrc": "2351:15:2",
												"nodeType": "YulFunctionCall",
												"src": "2351:15:2"
											},
											"nativeSrc": "2351:15:2",
											"nodeType": "YulExpressionStatement",
											"src": "2351:15:2"
										},
										{
											"expression": {
												"arguments": [
													{
														"kind": "number",
														"nativeSrc": "2382:1:2",
														"nodeType": "YulLiteral",
														"src": "2382:1:2",
														"type": "",
														"value": "0"
													},
													{
														"kind": "number",
														"nativeSrc": "2385:4:2",
														"nodeType": "YulLiteral",
														"src": "2385:4:2",
														"type": "",
														"value": "0x24"
													}
												],
												"functionName": {
													"name": "revert",
													"nativeSrc": "2375:6:2",
													"nodeType": "YulIdentifier",
													"src": "2375:6:2"
												},
												"nativeSrc": "2375:15:2",
												"nodeType": "YulFunctionCall",
												"src": "2375:15:2"
											},
											"nativeSrc": "2375:15:2",
											"nodeType": "YulExpressionStatement",
											"src": "2375:15:2"
										}
									]
								},
								"name": "panic_error_0x21",
								"nativeSrc": "2216:180:2",
								"nodeType": "YulFunctionDefinition",
								"src": "2216:180:2"
							},
							{
								"body": {
									"nativeSrc": "2458:62:2",
									"nodeType": "YulBlock",
									"src": "2458:62:2",
									"statements": [
										{
											"body": {
												"nativeSrc": "2492:22:2",
												"nodeType": "YulBlock",
												"src": "2492:22:2",
												"statements": [
													{
														"expression": {
															"arguments": [],
															"functionName": {
																"name": "panic_error_0x21",
																"nativeSrc": "2494:16:2",
																"nodeType": "YulIdentifier",
																"src": "2494:16:2"
															},
															"nativeSrc": "2494:18:2",
															"nodeType": "YulFunctionCall",
															"src": "2494:18:2"
														},
														"nativeSrc": "2494:18:2",
														"nodeType": "YulExpressionStatement",
														"src": "2494:18:2"
													}
												]
											},
											"condition": {
												"arguments": [
													{
														"arguments": [
															{
																"name": "value",
																"nativeSrc": "2481:5:2",
																"nodeType": "YulIdentifier",
																"src": "2481:5:2"
															},
															{
																"kind": "number",
																"nativeSrc": "2488:1:2",
																"nodeType": "YulLiteral",
																"src": "2488:1:2",
																"type": "",
																"value": "3"
															}
														],
														"functionName": {
															"name": "lt",
															"nativeSrc": "2478:2:2",
															"nodeType": "YulIdentifier",
															"src": "2478:2:2"
														},
														"nativeSrc": "2478:12:2",
														"nodeType": "YulFunctionCall",
														"src": "2478:12:2"
													}
												],
												"functionName": {
													"name": "iszero",
													"nativeSrc": "2471:6:2",
													"nodeType": "YulIdentifier",
													"src": "2471:6:2"
												},
												"nativeSrc": "2471:20:2",
												"nodeType": "YulFunctionCall",
												"src": "2471:20:2"
											},
											"nativeSrc": "2468:46:2",
											"nodeType": "YulIf",
											"src": "2468:46:2"
										}
									]
								},
								"name": "validator_assert_t_enum$_ConsentType_$8",
								"nativeSrc": "2402:118:2",
								"nodeType": "YulFunctionDefinition",
								"parameters": [
									{
										"name": "value",
										"nativeSrc": "2451:5:2",
										"nodeType": "YulTypedName",
										"src": "2451:5:2",
										"type": ""
									}
								],
								"src": "2402:118:2"
							},
							{
								"body": {
									"nativeSrc": "2584:79:2",
									"nodeType": "YulBlock",
									"src": "2584:79:2",
									"statements": [
										{
											"nativeSrc": "2594:16:2",
											"nodeType": "YulAssignment",
											"src": "2594:16:2",
											"value": {
												"name": "value",
												"nativeSrc": "2605:5:2",
												"nodeType": "YulIdentifier",
												"src": "2605:5:2"
											},
											"variableNames": [
												{
													"name": "cleaned",
													"nativeSrc": "2594:7:2",
													"nodeType": "YulIdentifier",
													"src": "2594:7:2"
												}
											]
										},
										{
											"expression": {
												"arguments": [
													{
														"name": "value",
														"nativeSrc": "2651:5:2",
														"nodeType": "YulIdentifier",
														"src": "2651:5:2"
													}
												],
												"functionName": {
													"name": "validator_assert_t_enum$_ConsentType_$8",
													"nativeSrc": "2611:39:2",
													"nodeType": "YulIdentifier",
													"src": "2611:39:2"
												},
												"nativeSrc": "2611:46:2",
												"nodeType": "YulFunctionCall",
												"src": "2611:46:2"
											},
											"nativeSrc": "2611:46:2",
											"nodeType": "YulExpressionStatement",
											"src": "2611:46:2"
										}
									]
								},
								"name": "cleanup_t_enum$_ConsentType_$8",
								"nativeSrc": "2526:137:2",
								"nodeType": "YulFunctionDefinition",
								"parameters": [
									{
										"name": "value",
										"nativeSrc": "2566:5:2",
										"nodeType": "YulTypedName",
										"src": "2566:5:2",
										"type": ""
									}
								],
								"returnVariables": [
									{
										"name": "cleaned",
										"nativeSrc": "2576:7:2",
										"nodeType": "YulTypedName",
										"src": "2576:7:2",
										"type": ""
									}
								],
								"src": "2526:137:2"
							},
							{
								"body": {
									"nativeSrc": "2740:66:2",
									"nodeType": "YulBlock",
									"src": "2740:66:2",
									"statements": [
										{
											"nativeSrc": "2750:50:2",
											"nodeType": "YulAssignment",
											"src": "2750:50:2",
											"value": {
												"arguments": [
													{
														"name": "value",
														"nativeSrc": "2794:5:2",
														"nodeType": "YulIdentifier",
														"src": "2794:5:2"
													}
												],
												"functionName": {
													"name": "cleanup_t_enum$_ConsentType_$8",
													"nativeSrc": "2763:30:2",
													"nodeType": "YulIdentifier",
													"src": "2763:30:2"
												},
												"nativeSrc": "2763:37:2",
												"nodeType": "YulFunctionCall",
												"src": "2763:37:2"
											},
											"variableNames": [
												{
													"name": "converted",
													"nativeSrc": "2750:9:2",
													"nodeType": "YulIdentifier",
													"src": "2750:9:2"
												}
											]
										}
									]
								},
								"name": "convert_t_enum$_ConsentType_$8_to_t_uint8",
								"nativeSrc": "2669:137:2",
								"nodeType": "YulFunctionDefinition",
								"parameters": [
									{
										"name": "value",
										"nativeSrc": "2720:5:2",
										"nodeType": "YulTypedName",
										"src": "2720:5:2",
										"type": ""
									}
								],
								"returnVariables": [
									{
										"name": "converted",
										"nativeSrc": "2730:9:2",
										"nodeType": "YulTypedName",
										"src": "2730:9:2",
										"type": ""
									}
								],
								"src": "2669:137:2"
							},
							{
								"body": {
									"nativeSrc": "2888:77:2",
									"nodeType": "YulBlock",
									"src": "2888:77:2",
									"statements": [
										{
											"expression": {
												"arguments": [
													{
														"name": "pos",
														"nativeSrc": "2905:3:2",
														"nodeType": "YulIdentifier",
														"src": "2905:3:2"
													},
													{
														"arguments": [
															{
																"name": "value",
																"nativeSrc": "2952:5:2",
																"nodeType": "YulIdentifier",
																"src": "2952:5:2"
															}
														],
														"functionName": {
															"name": "convert_t_enum$_ConsentType_$8_to_t_uint8",
															"nativeSrc": "2910:41:2",
															"nodeType": "YulIdentifier",
															"src": "2910:41:2"
														},
														"nativeSrc": "2910:48:2",
														"nodeType": "YulFunctionCall",
														"src": "2910:48:2"
													}
												],
												"functionName": {
													"name": "mstore",
													"nativeSrc": "2898:6:2",
													"nodeType": "YulIdentifier",
													"src": "2898:6:2"
												},
												"nativeSrc": "2898:61:2",
												"nodeType": "YulFunctionCall",
												"src": "2898:61:2"
											},
											"nativeSrc": "2898:61:2",
											"nodeType": "YulExpressionStatement",
											"src": "2898:61:2"
										}
									]
								},
								"name": "abi_encode_t_enum$_ConsentType_$8_to_t_uint8_fromStack",
								"nativeSrc": "2812:153:2",
								"nodeType": "YulFunctionDefinition",
								"parameters": [
									{
										"name": "value",
										"nativeSrc": "2876:5:2",
										"nodeType": "YulTypedName",
										"src": "2876:5:2",
										"type": ""
									},
									{
										"name": "pos",
										"nativeSrc": "2883:3:2",
										"nodeType": "YulTypedName",
										"src": "2883:3:2",
										"type": ""
									}
								],
								"src": "2812:153:2"
							},
							{
								"body": {
									"nativeSrc": "3156:370:2",
									"nodeType": "YulBlock",
									"src": "3156:370:2",
									"statements": [
										{
											"nativeSrc": "3166:26:2",
											"nodeType": "YulAssignment",
											"src": "3166:26:2",
											"value": {
												"arguments": [
													{
														"name": "headStart",
														"nativeSrc": "3178:9:2",
														"nodeType": "YulIdentifier",
														"src": "3178:9:2"
													},
													{
														"kind": "number",
														"nativeSrc": "3189:2:2",
														"nodeType": "YulLiteral",
														"src": "3189:2:2",
														"type": "",
														"value": "96"
													}
												],
												"functionName": {
													"name": "add",
													"nativeSrc": "3174:3:2",
													"nodeType": "YulIdentifier",
													"src": "3174:3:2"
												},
												"nativeSrc": "3174:18:2",
												"nodeType": "YulFunctionCall",
												"src": "3174:18:2"
											},
											"variableNames": [
												{
													"name": "tail",
													"nativeSrc": "3166:4:2",
													"nodeType": "YulIdentifier",
													"src": "3166:4:2"
												}
											]
										},
										{
											"expression": {
												"arguments": [
													{
														"name": "value0",
														"nativeSrc": "3246:6:2",
														"nodeType": "YulIdentifier",
														"src": "3246:6:2"
													},
													{
														"arguments": [
															{
																"name": "headStart",
																"nativeSrc": "3259:9:2",
																"nodeType": "YulIdentifier",
																"src": "3259:9:2"
															},
															{
																"kind": "number",
																"nativeSrc": "3270:1:2",
																"nodeType": "YulLiteral",
																"src": "3270:1:2",
																"type": "",
																"value": "0"
															}
														],
														"functionName": {
															"name": "add",
															"nativeSrc": "3255:3:2",
															"nodeType": "YulIdentifier",
															"src": "3255:3:2"
														},
														"nativeSrc": "3255:17:2",
														"nodeType": "YulFunctionCall",
														"src": "3255:17:2"
													}
												],
												"functionName": {
													"name": "abi_encode_t_address_to_t_address_fromStack",
													"nativeSrc": "3202:43:2",
													"nodeType": "YulIdentifier",
													"src": "3202:43:2"
												},
												"nativeSrc": "3202:71:2",
												"nodeType": "YulFunctionCall",
												"src": "3202:71:2"
											},
											"nativeSrc": "3202:71:2",
											"nodeType": "YulExpressionStatement",
											"src": "3202:71:2"
										},
										{
											"expression": {
												"arguments": [
													{
														"arguments": [
															{
																"name": "headStart",
																"nativeSrc": "3294:9:2",
																"nodeType": "YulIdentifier",
																"src": "3294:9:2"
															},
															{
																"kind": "number",
																"nativeSrc": "3305:2:2",
																"nodeType": "YulLiteral",
																"src": "3305:2:2",
																"type": "",
																"value": "32"
															}
														],
														"functionName": {
															"name": "add",
															"nativeSrc": "3290:3:2",
															"nodeType": "YulIdentifier",
															"src": "3290:3:2"
														},
														"nativeSrc": "3290:18:2",
														"nodeType": "YulFunctionCall",
														"src": "3290:18:2"
													},
													{
														"arguments": [
															{
																"name": "tail",
																"nativeSrc": "3314:4:2",
																"nodeType": "YulIdentifier",
																"src": "3314:4:2"
															},
															{
																"name": "headStart",
																"nativeSrc": "3320:9:2",
																"nodeType": "YulIdentifier",
																"src": "3320:9:2"
															}
														],
														"functionName": {
															"name": "sub",
															"nativeSrc": "3310:3:2",
															"nodeType": "YulIdentifier",
															"src": "3310:3:2"
														},
														"nativeSrc": "3310:20:2",
														"nodeType": "YulFunctionCall",
														"src": "3310:20:2"
													}
												],
												"functionName": {
													"name": "mstore",
													"nativeSrc": "3283:6:2",
													"nodeType": "YulIdentifier",
													"src": "3283:6:2"
												},
												"nativeSrc": "3283:48:2",
												"nodeType": "YulFunctionCall",
												"src": "3283:48:2"
											},
											"nativeSrc": "3283:48:2",
											"nodeType": "YulExpressionStatement",
											"src": "3283:48:2"
										},
										{
											"nativeSrc": "3340:86:2",
											"nodeType": "YulAssignment",
											"src": "3340:86:2",
											"value": {
												"arguments": [
													{
														"name": "value1",
														"nativeSrc": "3412:6:2",
														"nodeType": "YulIdentifier",
														"src": "3412:6:2"
													},
													{
														"name": "tail",
														"nativeSrc": "3421:4:2",
														"nodeType": "YulIdentifier",
														"src": "3421:4:2"
													}
												],
												"functionName": {
													"name": "abi_encode_t_string_memory_ptr_to_t_string_memory_ptr_fromStack",
													"nativeSrc": "3348:63:2",
													"nodeType": "YulIdentifier",
													"src": "3348:63:2"
												},
												"nativeSrc": "3348:78:2",
												"nodeType": "YulFunctionCall",
												"src": "3348:78:2"
											},
											"variableNames": [
												{
													"name": "tail",
													"nativeSrc": "3340:4:2",
													"nodeType": "YulIdentifier",
													"src": "3340:4:2"
												}
											]
										},
										{
											"expression": {
												"arguments": [
													{
														"name": "value2",
														"nativeSrc": "3491:6:2",
														"nodeType": "YulIdentifier",
														"src": "3491:6:2"
													},
													{
														"arguments": [
															{
																"name": "headStart",
																"nativeSrc": "3504:9:2",
																"nodeType": "YulIdentifier",
																"src": "3504:9:2"
															},
															{
																"kind": "number",
																"nativeSrc": "3515:2:2",
																"nodeType": "YulLiteral",
																"src": "3515:2:2",
																"type": "",
																"value": "64"
															}
														],
														"functionName": {
															"name": "add",
															"nativeSrc": "3500:3:2",
															"nodeType": "YulIdentifier",
															"src": "3500:3:2"
														},
														"nativeSrc": "3500:18:2",
														"nodeType": "YulFunctionCall",
														"src": "3500:18:2"
													}
												],
												"functionName": {
													"name": "abi_encode_t_enum$_ConsentType_$8_to_t_uint8_fromStack",
													"nativeSrc": "3436:54:2",
													"nodeType": "YulIdentifier",
													"src": "3436:54:2"
												},
												"nativeSrc": "3436:83:2",
												"nodeType": "YulFunctionCall",
												"src": "3436:83:2"
											},
											"nativeSrc": "3436:83:2",
											"nodeType": "YulExpressionStatement",
											"src": "3436:83:2"
										}
									]
								},
								"name": "abi_encode_tuple_t_address_t_string_memory_ptr_t_enum$_ConsentType_$8__to_t_address_t_string_memory_ptr_t_uint8__fromStack_reversed",
								"nativeSrc": "2971:555:2",
								"nodeType": "YulFunctionDefinition",
								"parameters": [
									{
										"name": "headStart",
										"nativeSrc": "3112:9:2",
										"nodeType": "YulTypedName",
										"src": "3112:9:2",
										"type": ""
									},
									{
										"name": "value2",
										"nativeSrc": "3124:6:2",
										"nodeType": "YulTypedName",
										"src": "3124:6:2",
										"type": ""
									},
									{
										"name": "value1",
										"nativeSrc": "3132:6:2",
										"nodeType": "YulTypedName",
										"src": "3132:6:2",
										"type": ""
									},
									{
										"name": "value0",
										"nativeSrc": "3140:6:2",
										"nodeType": "YulTypedName",
										"src": "3140:6:2",
										"type": ""
									}
								],
								"returnVariables": [
									{
										"name": "tail",
										"nativeSrc": "3151:4:2",
										"nodeType": "YulTypedName",
										"src": "3151:4:2",
										"type": ""
									}
								],
								"src": "2971:555:2"
							},
							{
								"body": {
									"nativeSrc": "3590:62:2",
									"nodeType": "YulBlock",
									"src": "3590:62:2",
									"statements": [
										{
											"body": {
												"nativeSrc": "3624:22:2",
												"nodeType": "YulBlock",
												"src": "3624:22:2",
												"statements": [
													{
														"expression": {
															"arguments": [],
															"functionName": {
																"name": "panic_error_0x21",
																"nativeSrc": "3626:16:2",
																"nodeType": "YulIdentifier",
																"src": "3626:16:2"
															},
															"nativeSrc": "3626:18:2",
															"nodeType": "YulFunctionCall",
															"src": "3626:18:2"
														},
														"nativeSrc": "3626:18:2",
														"nodeType": "YulExpressionStatement",
														"src": "3626:18:2"
													}
												]
											},
											"condition": {
												"arguments": [
													{
														"arguments": [
															{
																"name": "value",
																"nativeSrc": "3613:5:2",
																"nodeType": "YulIdentifier",
																"src": "3613:5:2"
															},
															{
																"kind": "number",
																"nativeSrc": "3620:1:2",
																"nodeType": "YulLiteral",
																"src": "3620:1:2",
																"type": "",
																"value": "3"
															}
														],
														"functionName": {
															"name": "lt",
															"nativeSrc": "3610:2:2",
															"nodeType": "YulIdentifier",
															"src": "3610:2:2"
														},
														"nativeSrc": "3610:12:2",
														"nodeType": "YulFunctionCall",
														"src": "3610:12:2"
													}
												],
												"functionName": {
													"name": "iszero",
													"nativeSrc": "3603:6:2",
													"nodeType": "YulIdentifier",
													"src": "3603:6:2"
												},
												"nativeSrc": "3603:20:2",
												"nodeType": "YulFunctionCall",
												"src": "3603:20:2"
											},
											"nativeSrc": "3600:46:2",
											"nodeType": "YulIf",
											"src": "3600:46:2"
										}
									]
								},
								"name": "validator_assert_t_enum$_ConsentType_$258",
								"nativeSrc": "3532:120:2",
								"nodeType": "YulFunctionDefinition",
								"parameters": [
									{
										"name": "value",
										"nativeSrc": "3583:5:2",
										"nodeType": "YulTypedName",
										"src": "3583:5:2",
										"type": ""
									}
								],
								"src": "3532:120:2"
							},
							{
								"body": {
									"nativeSrc": "3718:81:2",
									"nodeType": "YulBlock",
									"src": "3718:81:2",
									"statements": [
										{
											"nativeSrc": "3728:16:2",
											"nodeType": "YulAssignment",
											"src": "3728:16:2",
											"value": {
												"name": "value",
												"nativeSrc": "3739:5:2",
												"nodeType": "YulIdentifier",
												"src": "3739:5:2"
											},
											"variableNames": [
												{
													"name": "cleaned",
													"nativeSrc": "3728:7:2",
													"nodeType": "YulIdentifier",
													"src": "3728:7:2"
												}
											]
										},
										{
											"expression": {
												"arguments": [
													{
														"name": "value",
														"nativeSrc": "3787:5:2",
														"nodeType": "YulIdentifier",
														"src": "3787:5:2"
													}
												],
												"functionName": {
													"name": "validator_assert_t_enum$_ConsentType_$258",
													"nativeSrc": "3745:41:2",
													"nodeType": "YulIdentifier",
													"src": "3745:41:2"
												},
												"nativeSrc": "3745:48:2",
												"nodeType": "YulFunctionCall",
												"src": "3745:48:2"
											},
											"nativeSrc": "3745:48:2",
											"nodeType": "YulExpressionStatement",
											"src": "3745:48:2"
										}
									]
								},
								"name": "cleanup_t_enum$_ConsentType_$258",
								"nativeSrc": "3658:141:2",
								"nodeType": "YulFunctionDefinition",
								"parameters": [
									{
										"name": "value",
										"nativeSrc": "3700:5:2",
										"nodeType": "YulTypedName",
										"src": "3700:5:2",
										"type": ""
									}
								],
								"returnVariables": [
									{
										"name": "cleaned",
										"nativeSrc": "3710:7:2",
										"nodeType": "YulTypedName",
										"src": "3710:7:2",
										"type": ""
									}
								],
								"src": "3658:141:2"
							},
							{
								"body": {
									"nativeSrc": "3878:68:2",
									"nodeType": "YulBlock",
									"src": "3878:68:2",
									"statements": [
										{
											"nativeSrc": "3888:52:2",
											"nodeType": "YulAssignment",
											"src": "3888:52:2",
											"value": {
												"arguments": [
													{
														"name": "value",
														"nativeSrc": "3934:5:2",
														"nodeType": "YulIdentifier",
														"src": "3934:5:2"
													}
												],
												"functionName": {
													"name": "cleanup_t_enum$_ConsentType_$258",
													"nativeSrc": "3901:32:2",
													"nodeType": "YulIdentifier",
													"src": "3901:32:2"
												},
												"nativeSrc": "3901:39:2",
												"nodeType": "YulFunctionCall",
												"src": "3901:39:2"
											},
											"variableNames": [
												{
													"name": "converted",
													"nativeSrc": "3888:9:2",
													"nodeType": "YulIdentifier",
													"src": "3888:9:2"
												}
											]
										}
									]
								},
								"name": "convert_t_enum$_ConsentType_$258_to_t_uint8",
								"nativeSrc": "3805:141:2",
								"nodeType": "YulFunctionDefinition",
								"parameters": [
									{
										"name": "value",
										"nativeSrc": "3858:5:2",
										"nodeType": "YulTypedName",
										"src": "3858:5:2",
										"type": ""
									}
								],
								"returnVariables": [
									{
										"name": "converted",
										"nativeSrc": "3868:9:2",
										"nodeType": "YulTypedName",
										"src": "3868:9:2",
										"type": ""
									}
								],
								"src": "3805:141:2"
							},
							{
								"body": {
									"nativeSrc": "4030:79:2",
									"nodeType": "YulBlock",
									"src": "4030:79:2",
									"statements": [
										{
											"expression": {
												"arguments": [
													{
														"name": "pos",
														"nativeSrc": "4047:3:2",
														"nodeType": "YulIdentifier",
														"src": "4047:3:2"
													},
													{
														"arguments": [
															{
																"name": "value",
																"nativeSrc": "4096:5:2",
																"nodeType": "YulIdentifier",
																"src": "4096:5:2"
															}
														],
														"functionName": {
															"name": "convert_t_enum$_ConsentType_$258_to_t_uint8",
															"nativeSrc": "4052:43:2",
															"nodeType": "YulIdentifier",
															"src": "4052:43:2"
														},
														"nativeSrc": "4052:50:2",
														"nodeType": "YulFunctionCall",
														"src": "4052:50:2"
													}
												],
												"functionName": {
													"name": "mstore",
													"nativeSrc": "4040:6:2",
													"nodeType": "YulIdentifier",
													"src": "4040:6:2"
												},
												"nativeSrc": "4040:63:2",
												"nodeType": "YulFunctionCall",
												"src": "4040:63:2"
											},
											"nativeSrc": "4040:63:2",
											"nodeType": "YulExpressionStatement",
											"src": "4040:63:2"
										}
									]
								},
								"name": "abi_encode_t_enum$_ConsentType_$258_to_t_uint8_fromStack",
								"nativeSrc": "3952:157:2",
								"nodeType": "YulFunctionDefinition",
								"parameters": [
									{
										"name": "value",
										"nativeSrc": "4018:5:2",
										"nodeType": "YulTypedName",
										"src": "4018:5:2",
										"type": ""
									},
									{
										"name": "pos",
										"nativeSrc": "4025:3:2",
										"nodeType": "YulTypedName",
										"src": "4025:3:2",
										"type": ""
									}
								],
								"src": "3952:157:2"
							},
							{
								"body": {
									"nativeSrc": "4466:905:2",
									"nodeType": "YulBlock",
									"src": "4466:905:2",
									"statements": [
										{
											"nativeSrc": "4476:27:2",
											"nodeType": "YulAssignment",
											"src": "4476:27:2",
											"value": {
												"arguments": [
													{
														"name": "headStart",
														"nativeSrc": "4488:9:2",
														"nodeType": "YulIdentifier",
														"src": "4488:9:2"
													},
													{
														"kind": "number",
														"nativeSrc": "4499:3:2",
														"nodeType": "YulLiteral",
														"src": "4499:3:2",
														"type": "",
														"value": "192"
													}
												],
												"functionName": {
													"name": "add",
													"nativeSrc": "4484:3:2",
													"nodeType": "YulIdentifier",
													"src": "4484:3:2"
												},
												"nativeSrc": "4484:19:2",
												"nodeType": "YulFunctionCall",
												"src": "4484:19:2"
											},
											"variableNames": [
												{
													"name": "tail",
													"nativeSrc": "4476:4:2",
													"nodeType": "YulIdentifier",
													"src": "4476:4:2"
												}
											]
										},
										{
											"expression": {
												"arguments": [
													{
														"arguments": [
															{
																"name": "headStart",
																"nativeSrc": "4524:9:2",
																"nodeType": "YulIdentifier",
																"src": "4524:9:2"
															},
															{
																"kind": "number",
																"nativeSrc": "4535:1:2",
																"nodeType": "YulLiteral",
																"src": "4535:1:2",
																"type": "",
																"value": "0"
															}
														],
														"functionName": {
															"name": "add",
															"nativeSrc": "4520:3:2",
															"nodeType": "YulIdentifier",
															"src": "4520:3:2"
														},
														"nativeSrc": "4520:17:2",
														"nodeType": "YulFunctionCall",
														"src": "4520:17:2"
													},
													{
														"arguments": [
															{
																"name": "tail",
																"nativeSrc": "4543:4:2",
																"nodeType": "YulIdentifier",
																"src": "4543:4:2"
															},
															{
																"name": "headStart",
																"nativeSrc": "4549:9:2",
																"nodeType": "YulIdentifier",
																"src": "4549:9:2"
															}
														],
														"functionName": {
															"name": "sub",
															"nativeSrc": "4539:3:2",
															"nodeType": "YulIdentifier",
															"src": "4539:3:2"
														},
														"nativeSrc": "4539:20:2",
														"nodeType": "YulFunctionCall",
														"src": "4539:20:2"
													}
												],
												"functionName": {
													"name": "mstore",
													"nativeSrc": "4513:6:2",
													"nodeType": "YulIdentifier",
													"src": "4513:6:2"
												},
												"nativeSrc": "4513:47:2",
												"nodeType": "YulFunctionCall",
												"src": "4513:47:2"
											},
											"nativeSrc": "4513:47:2",
											"nodeType": "YulExpressionStatement",
											"src": "4513:47:2"
										},
										{
											"nativeSrc": "4569:86:2",
											"nodeType": "YulAssignment",
											"src": "4569:86:2",
											"value": {
												"arguments": [
													{
														"name": "value0",
														"nativeSrc": "4641:6:2",
														"nodeType": "YulIdentifier",
														"src": "4641:6:2"
													},
													{
														"name": "tail",
														"nativeSrc": "4650:4:2",
														"nodeType": "YulIdentifier",
														"src": "4650:4:2"
													}
												],
												"functionName": {
													"name": "abi_encode_t_string_memory_ptr_to_t_string_memory_ptr_fromStack",
													"nativeSrc": "4577:63:2",
													"nodeType": "YulIdentifier",
													"src": "4577:63:2"
												},
												"nativeSrc": "4577:78:2",
												"nodeType": "YulFunctionCall",
												"src": "4577:78:2"
											},
											"variableNames": [
												{
													"name": "tail",
													"nativeSrc": "4569:4:2",
													"nodeType": "YulIdentifier",
													"src": "4569:4:2"
												}
											]
										},
										{
											"expression": {
												"arguments": [
													{
														"arguments": [
															{
																"name": "headStart",
																"nativeSrc": "4676:9:2",
																"nodeType": "YulIdentifier",
																"src": "4676:9:2"
															},
															{
																"kind": "number",
																"nativeSrc": "4687:2:2",
																"nodeType": "YulLiteral",
																"src": "4687:2:2",
																"type": "",
																"value": "32"
															}
														],
														"functionName": {
															"name": "add",
															"nativeSrc": "4672:3:2",
															"nodeType": "YulIdentifier",
															"src": "4672:3:2"
														},
														"nativeSrc": "4672:18:2",
														"nodeType": "YulFunctionCall",
														"src": "4672:18:2"
													},
													{
														"arguments": [
															{
																"name": "tail",
																"nativeSrc": "4696:4:2",
																"nodeType": "YulIdentifier",
																"src": "4696:4:2"
															},
															{
																"name": "headStart",
																"nativeSrc": "4702:9:2",
																"nodeType": "YulIdentifier",
																"src": "4702:9:2"
															}
														],
														"functionName": {
															"name": "sub",
															"nativeSrc": "4692:3:2",
															"nodeType": "YulIdentifier",
															"src": "4692:3:2"
														},
														"nativeSrc": "4692:20:2",
														"nodeType": "YulFunctionCall",
														"src": "4692:20:2"
													}
												],
												"functionName": {
													"name": "mstore",
													"nativeSrc": "4665:6:2",
													"nodeType": "YulIdentifier",
													"src": "4665:6:2"
												},
												"nativeSrc": "4665:48:2",
												"nodeType": "YulFunctionCall",
												"src": "4665:48:2"
											},
											"nativeSrc": "4665:48:2",
											"nodeType": "YulExpressionStatement",
											"src": "4665:48:2"
										},
										{
											"nativeSrc": "4722:86:2",
											"nodeType": "YulAssignment",
											"src": "4722:86:2",
											"value": {
												"arguments": [
													{
														"name": "value1",
														"nativeSrc": "4794:6:2",
														"nodeType": "YulIdentifier",
														"src": "4794:6:2"
													},
													{
														"name": "tail",
														"nativeSrc": "4803:4:2",
														"nodeType": "YulIdentifier",
														"src": "4803:4:2"
													}
												],
												"functionName": {
													"name": "abi_encode_t_string_memory_ptr_to_t_string_memory_ptr_fromStack",
													"nativeSrc": "4730:63:2",
													"nodeType": "YulIdentifier",
													"src": "4730:63:2"
												},
												"nativeSrc": "4730:78:2",
												"nodeType": "YulFunctionCall",
												"src": "4730:78:2"
											},
											"variableNames": [
												{
													"name": "tail",
													"nativeSrc": "4722:4:2",
													"nodeType": "YulIdentifier",
													"src": "4722:4:2"
												}
											]
										},
										{
											"expression": {
												"arguments": [
													{
														"arguments": [
															{
																"name": "headStart",
																"nativeSrc": "4829:9:2",
																"nodeType": "YulIdentifier",
																"src": "4829:9:2"
															},
															{
																"kind": "number",
																"nativeSrc": "4840:2:2",
																"nodeType": "YulLiteral",
																"src": "4840:2:2",
																"type": "",
																"value": "64"
															}
														],
														"functionName": {
															"name": "add",
															"nativeSrc": "4825:3:2",
															"nodeType": "YulIdentifier",
															"src": "4825:3:2"
														},
														"nativeSrc": "4825:18:2",
														"nodeType": "YulFunctionCall",
														"src": "4825:18:2"
													},
													{
														"arguments": [
															{
																"name": "tail",
																"nativeSrc": "4849:4:2",
																"nodeType": "YulIdentifier",
																"src": "4849:4:2"
															},
															{
																"name": "headStart",
																"nativeSrc": "4855:9:2",
																"nodeType": "YulIdentifier",
																"src": "4855:9:2"
															}
														],
														"functionName": {
															"name": "sub",
															"nativeSrc": "4845:3:2",
															"nodeType": "YulIdentifier",
															"src": "4845:3:2"
														},
														"nativeSrc": "4845:20:2",
														"nodeType": "YulFunctionCall",
														"src": "4845:20:2"
													}
												],
												"functionName": {
													"name": "mstore",
													"nativeSrc": "4818:6:2",
													"nodeType": "YulIdentifier",
													"src": "4818:6:2"
												},
												"nativeSrc": "4818:48:2",
												"nodeType": "YulFunctionCall",
												"src": "4818:48:2"
											},
											"nativeSrc": "4818:48:2",
											"nodeType": "YulExpressionStatement",
											"src": "4818:48:2"
										},
										{
											"nativeSrc": "4875:86:2",
											"nodeType": "YulAssignment",
											"src": "4875:86:2",
											"value": {
												"arguments": [
													{
														"name": "value2",
														"nativeSrc": "4947:6:2",
														"nodeType": "YulIdentifier",
														"src": "4947:6:2"
													},
													{
														"name": "tail",
														"nativeSrc": "4956:4:2",
														"nodeType": "YulIdentifier",
														"src": "4956:4:2"
													}
												],
												"functionName": {
													"name": "abi_encode_t_string_memory_ptr_to_t_string_memory_ptr_fromStack",
													"nativeSrc": "4883:63:2",
													"nodeType": "YulIdentifier",
													"src": "4883:63:2"
												},
												"nativeSrc": "4883:78:2",
												"nodeType": "YulFunctionCall",
												"src": "4883:78:2"
											},
											"variableNames": [
												{
													"name": "tail",
													"nativeSrc": "4875:4:2",
													"nodeType": "YulIdentifier",
													"src": "4875:4:2"
												}
											]
										},
										{
											"expression": {
												"arguments": [
													{
														"arguments": [
															{
																"name": "headStart",
																"nativeSrc": "4982:9:2",
																"nodeType": "YulIdentifier",
																"src": "4982:9:2"
															},
															{
																"kind": "number",
																"nativeSrc": "4993:2:2",
																"nodeType": "YulLiteral",
																"src": "4993:2:2",
																"type": "",
																"value": "96"
															}
														],
														"functionName": {
															"name": "add",
															"nativeSrc": "4978:3:2",
															"nodeType": "YulIdentifier",
															"src": "4978:3:2"
														},
														"nativeSrc": "4978:18:2",
														"nodeType": "YulFunctionCall",
														"src": "4978:18:2"
													},
													{
														"arguments": [
															{
																"name": "tail",
																"nativeSrc": "5002:4:2",
																"nodeType": "YulIdentifier",
																"src": "5002:4:2"
															},
															{
																"name": "headStart",
																"nativeSrc": "5008:9:2",
																"nodeType": "YulIdentifier",
																"src": "5008:9:2"
															}
														],
														"functionName": {
															"name": "sub",
															"nativeSrc": "4998:3:2",
															"nodeType": "YulIdentifier",
															"src": "4998:3:2"
														},
														"nativeSrc": "4998:20:2",
														"nodeType": "YulFunctionCall",
														"src": "4998:20:2"
													}
												],
												"functionName": {
													"name": "mstore",
													"nativeSrc": "4971:6:2",
													"nodeType": "YulIdentifier",
													"src": "4971:6:2"
												},
												"nativeSrc": "4971:48:2",
												"nodeType": "YulFunctionCall",
												"src": "4971:48:2"
											},
											"nativeSrc": "4971:48:2",
											"nodeType": "YulExpressionStatement",
											"src": "4971:48:2"
										},
										{
											"nativeSrc": "5028:86:2",
											"nodeType": "YulAssignment",
											"src": "5028:86:2",
											"value": {
												"arguments": [
													{
														"name": "value3",
														"nativeSrc": "5100:6:2",
														"nodeType": "YulIdentifier",
														"src": "5100:6:2"
													},
													{
														"name": "tail",
														"nativeSrc": "5109:4:2",
														"nodeType": "YulIdentifier",
														"src": "5109:4:2"
													}
												],
												"functionName": {
													"name": "abi_encode_t_string_memory_ptr_to_t_string_memory_ptr_fromStack",
													"nativeSrc": "5036:63:2",
													"nodeType": "YulIdentifier",
													"src": "5036:63:2"
												},
												"nativeSrc": "5036:78:2",
												"nodeType": "YulFunctionCall",
												"src": "5036:78:2"
											},
											"variableNames": [
												{
													"name": "tail",
													"nativeSrc": "5028:4:2",
													"nodeType": "YulIdentifier",
													"src": "5028:4:2"
												}
											]
										},
										{
											"expression": {
												"arguments": [
													{
														"arguments": [
															{
																"name": "headStart",
																"nativeSrc": "5135:9:2",
																"nodeType": "YulIdentifier",
																"src": "5135:9:2"
															},
															{
																"kind": "number",
																"nativeSrc": "5146:3:2",
																"nodeType": "YulLiteral",
																"src": "5146:3:2",
																"type": "",
																"value": "128"
															}
														],
														"functionName": {
															"name": "add",
															"nativeSrc": "5131:3:2",
															"nodeType": "YulIdentifier",
															"src": "5131:3:2"
														},
														"nativeSrc": "5131:19:2",
														"nodeType": "YulFunctionCall",
														"src": "5131:19:2"
													},
													{
														"arguments": [
															{
																"name": "tail",
																"nativeSrc": "5156:4:2",
																"nodeType": "YulIdentifier",
																"src": "5156:4:2"
															},
															{
																"name": "headStart",
																"nativeSrc": "5162:9:2",
																"nodeType": "YulIdentifier",
																"src": "5162:9:2"
															}
														],
														"functionName": {
															"name": "sub",
															"nativeSrc": "5152:3:2",
															"nodeType": "YulIdentifier",
															"src": "5152:3:2"
														},
														"nativeSrc": "5152:20:2",
														"nodeType": "YulFunctionCall",
														"src": "5152:20:2"
													}
												],
												"functionName": {
													"name": "mstore",
													"nativeSrc": "5124:6:2",
													"nodeType": "YulIdentifier",
													"src": "5124:6:2"
												},
												"nativeSrc": "5124:49:2",
												"nodeType": "YulFunctionCall",
												"src": "5124:49:2"
											},
											"nativeSrc": "5124:49:2",
											"nodeType": "YulExpressionStatement",
											"src": "5124:49:2"
										},
										{
											"nativeSrc": "5182:86:2",
											"nodeType": "YulAssignment",
											"src": "5182:86:2",
											"value": {
												"arguments": [
													{
														"name": "value4",
														"nativeSrc": "5254:6:2",
														"nodeType": "YulIdentifier",
														"src": "5254:6:2"
													},
													{
														"name": "tail",
														"nativeSrc": "5263:4:2",
														"nodeType": "YulIdentifier",
														"src": "5263:4:2"
													}
												],
												"functionName": {
													"name": "abi_encode_t_string_memory_ptr_to_t_string_memory_ptr_fromStack",
													"nativeSrc": "5190:63:2",
													"nodeType": "YulIdentifier",
													"src": "5190:63:2"
												},
												"nativeSrc": "5190:78:2",
												"nodeType": "YulFunctionCall",
												"src": "5190:78:2"
											},
											"variableNames": [
												{
													"name": "tail",
													"nativeSrc": "5182:4:2",
													"nodeType": "YulIdentifier",
													"src": "5182:4:2"
												}
											]
										},
										{
											"expression": {
												"arguments": [
													{
														"name": "value5",
														"nativeSrc": "5335:6:2",
														"nodeType": "YulIdentifier",
														"src": "5335:6:2"
													},
													{
														"arguments": [
															{
																"name": "headStart",
																"nativeSrc": "5348:9:2",
																"nodeType": "YulIdentifier",
																"src": "5348:9:2"
															},
															{
																"kind": "number",
																"nativeSrc": "5359:3:2",
																"nodeType": "YulLiteral",
																"src": "5359:3:2",
																"type": "",
																"value": "160"
															}
														],
														"functionName": {
															"name": "add",
															"nativeSrc": "5344:3:2",
															"nodeType": "YulIdentifier",
															"src": "5344:3:2"
														},
														"nativeSrc": "5344:19:2",
														"nodeType": "YulFunctionCall",
														"src": "5344:19:2"
													}
												],
												"functionName": {
													"name": "abi_encode_t_enum$_ConsentType_$258_to_t_uint8_fromStack",
													"nativeSrc": "5278:56:2",
													"nodeType": "YulIdentifier",
													"src": "5278:56:2"
												},
												"nativeSrc": "5278:86:2",
												"nodeType": "YulFunctionCall",
												"src": "5278:86:2"
											},
											"nativeSrc": "5278:86:2",
											"nodeType": "YulExpressionStatement",
											"src": "5278:86:2"
										}
									]
								},
								"name": "abi_encode_tuple_t_string_memory_ptr_t_string_memory_ptr_t_string_memory_ptr_t_string_memory_ptr_t_string_memory_ptr_t_enum$_ConsentType_$258__to_t_string_memory_ptr_t_string_memory_ptr_t_string_memory_ptr_t_string_memory_ptr_t_string_memory_ptr_t_uint8__fromStack_reversed",
								"nativeSrc": "4115:1256:2",
								"nodeType": "YulFunctionDefinition",
								"parameters": [
									{
										"name": "headStart",
										"nativeSrc": "4398:9:2",
										"nodeType": "YulTypedName",
										"src": "4398:9:2",
										"type": ""
									},
									{
										"name": "value5",
										"nativeSrc": "4410:6:2",
										"nodeType": "YulTypedName",
										"src": "4410:6:2",
										"type": ""
									},
									{
										"name": "value4",
										"nativeSrc": "4418:6:2",
										"nodeType": "YulTypedName",
										"src": "4418:6:2",
										"type": ""
									},
									{
										"name": "value3",
										"nativeSrc": "4426:6:2",
										"nodeType": "YulTypedName",
										"src": "4426:6:2",
										"type": ""
									},
									{
										"name": "value2",
										"nativeSrc": "4434:6:2",
										"nodeType": "YulTypedName",
										"src": "4434:6:2",
										"type": ""
									},
									{
										"name": "value1",
										"nativeSrc": "4442:6:2",
										"nodeType": "YulTypedName",
										"src": "4442:6:2",
										"type": ""
									},
									{
										"name": "value0",
										"nativeSrc": "4450:6:2",
										"nodeType": "YulTypedName",
										"src": "4450:6:2",
										"type": ""
									}
								],
								"returnVariables": [
									{
										"name": "tail",
										"nativeSrc": "4461:4:2",
										"nodeType": "YulTypedName",
										"src": "4461:4:2",
										"type": ""
									}
								],
								"src": "4115:1256:2"
							},
							{
								"body": {
									"nativeSrc": "5475:124:2",
									"nodeType": "YulBlock",
									"src": "5475:124:2",
									"statements": [
										{
											"nativeSrc": "5485:26:2",
											"nodeType": "YulAssignment",
											"src": "5485:26:2",
											"value": {
												"arguments": [
													{
														"name": "headStart",
														"nativeSrc": "5497:9:2",
														"nodeType": "YulIdentifier",
														"src": "5497:9:2"
													},
													{
														"kind": "number",
														"nativeSrc": "5508:2:2",
														"nodeType": "YulLiteral",
														"src": "5508:2:2",
														"type": "",
														"value": "32"
													}
												],
												"functionName": {
													"name": "add",
													"nativeSrc": "5493:3:2",
													"nodeType": "YulIdentifier",
													"src": "5493:3:2"
												},
												"nativeSrc": "5493:18:2",
												"nodeType": "YulFunctionCall",
												"src": "5493:18:2"
											},
											"variableNames": [
												{
													"name": "tail",
													"nativeSrc": "5485:4:2",
													"nodeType": "YulIdentifier",
													"src": "5485:4:2"
												}
											]
										},
										{
											"expression": {
												"arguments": [
													{
														"name": "value0",
														"nativeSrc": "5565:6:2",
														"nodeType": "YulIdentifier",
														"src": "5565:6:2"
													},
													{
														"arguments": [
															{
																"name": "headStart",
																"nativeSrc": "5578:9:2",
																"nodeType": "YulIdentifier",
																"src": "5578:9:2"
															},
															{
																"kind": "number",
																"nativeSrc": "5589:1:2",
																"nodeType": "YulLiteral",
																"src": "5589:1:2",
																"type": "",
																"value": "0"
															}
														],
														"functionName": {
															"name": "add",
															"nativeSrc": "5574:3:2",
															"nodeType": "YulIdentifier",
															"src": "5574:3:2"
														},
														"nativeSrc": "5574:17:2",
														"nodeType": "YulFunctionCall",
														"src": "5574:17:2"
													}
												],
												"functionName": {
													"name": "abi_encode_t_address_to_t_address_fromStack",
													"nativeSrc": "5521:43:2",
													"nodeType": "YulIdentifier",
													"src": "5521:43:2"
												},
												"nativeSrc": "5521:71:2",
												"nodeType": "YulFunctionCall",
												"src": "5521:71:2"
											},
											"nativeSrc": "5521:71:2",
											"nodeType": "YulExpressionStatement",
											"src": "5521:71:2"
										}
									]
								},
								"name": "abi_encode_tuple_t_address__to_t_address__fromStack_reversed",
								"nativeSrc": "5377:222:2",
								"nodeType": "YulFunctionDefinition",
								"parameters": [
									{
										"name": "headStart",
										"nativeSrc": "5447:9:2",
										"nodeType": "YulTypedName",
										"src": "5447:9:2",
										"type": ""
									},
									{
										"name": "value0",
										"nativeSrc": "5459:6:2",
										"nodeType": "YulTypedName",
										"src": "5459:6:2",
										"type": ""
									}
								],
								"returnVariables": [
									{
										"name": "tail",
										"nativeSrc": "5470:4:2",
										"nodeType": "YulTypedName",
										"src": "5470:4:2",
										"type": ""
									}
								],
								"src": "5377:222:2"
							},
							{
								"body": {
									"nativeSrc": "5694:28:2",
									"nodeType": "YulBlock",
									"src": "5694:28:2",
									"statements": [
										{
											"expression": {
												"arguments": [
													{
														"kind": "number",
														"nativeSrc": "5711:1:2",
														"nodeType": "YulLiteral",
														"src": "5711:1:2",
														"type": "",
														"value": "0"
													},
													{
														"kind": "number",
														"nativeSrc": "5714:1:2",
														"nodeType": "YulLiteral",
														"src": "5714:1:2",
														"type": "",
														"value": "0"
													}
												],
												"functionName": {
													"name": "revert",
													"nativeSrc": "5704:6:2",
													"nodeType": "YulIdentifier",
													"src": "5704:6:2"
												},
												"nativeSrc": "5704:12:2",
												"nodeType": "YulFunctionCall",
												"src": "5704:12:2"
											},
											"nativeSrc": "5704:12:2",
											"nodeType": "YulExpressionStatement",
											"src": "5704:12:2"
										}
									]
								},
								"name": "revert_error_1b9f4a0a5773e33b91aa01db23bf8c55fce1411167c872835e7fa00a4f17d46d",
								"nativeSrc": "5605:117:2",
								"nodeType": "YulFunctionDefinition",
								"src": "5605:117:2"
							},
							{
								"body": {
									"nativeSrc": "5817:28:2",
									"nodeType": "YulBlock",
									"src": "5817:28:2",
									"statements": [
										{
											"expression": {
												"arguments": [
													{
														"kind": "number",
														"nativeSrc": "5834:1:2",
														"nodeType": "YulLiteral",
														"src": "5834:1:2",
														"type": "",
														"value": "0"
													},
													{
														"kind": "number",
														"nativeSrc": "5837:1:2",
														"nodeType": "YulLiteral",
														"src": "5837:1:2",
														"type": "",
														"value": "0"
													}
												],
												"functionName": {
													"name": "revert",
													"nativeSrc": "5827:6:2",
													"nodeType": "YulIdentifier",
													"src": "5827:6:2"
												},
												"nativeSrc": "5827:12:2",
												"nodeType": "YulFunctionCall",
												"src": "5827:12:2"
											},
											"nativeSrc": "5827:12:2",
											"nodeType": "YulExpressionStatement",
											"src": "5827:12:2"
										}
									]
								},
								"name": "revert_error_987264b3b1d58a9c7f8255e93e81c77d86d6299019c33110a076957a3e06e2ae",
								"nativeSrc": "5728:117:2",
								"nodeType": "YulFunctionDefinition",
								"src": "5728:117:2"
							},
							{
								"body": {
									"nativeSrc": "5879:152:2",
									"nodeType": "YulBlock",
									"src": "5879:152:2",
									"statements": [
										{
											"expression": {
												"arguments": [
													{
														"kind": "number",
														"nativeSrc": "5896:1:2",
														"nodeType": "YulLiteral",
														"src": "5896:1:2",
														"type": "",
														"value": "0"
													},
													{
														"kind": "number",
														"nativeSrc": "5899:77:2",
														"nodeType": "YulLiteral",
														"src": "5899:77:2",
														"type": "",
														"value": "35408467139433450592217433187231851964531694900788300625387963629091585785856"
													}
												],
												"functionName": {
													"name": "mstore",
													"nativeSrc": "5889:6:2",
													"nodeType": "YulIdentifier",
													"src": "5889:6:2"
												},
												"nativeSrc": "5889:88:2",
												"nodeType": "YulFunctionCall",
												"src": "5889:88:2"
											},
											"nativeSrc": "5889:88:2",
											"nodeType": "YulExpressionStatement",
											"src": "5889:88:2"
										},
										{
											"expression": {
												"arguments": [
													{
														"kind": "number",
														"nativeSrc": "5993:1:2",
														"nodeType": "YulLiteral",
														"src": "5993:1:2",
														"type": "",
														"value": "4"
													},
													{
														"kind": "number",
														"nativeSrc": "5996:4:2",
														"nodeType": "YulLiteral",
														"src": "5996:4:2",
														"type": "",
														"value": "0x41"
													}
												],
												"functionName": {
													"name": "mstore",
													"nativeSrc": "5986:6:2",
													"nodeType": "YulIdentifier",
													"src": "5986:6:2"
												},
												"nativeSrc": "5986:15:2",
												"nodeType": "YulFunctionCall",
												"src": "5986:15:2"
											},
											"nativeSrc": "5986:15:2",
											"nodeType": "YulExpressionStatement",
											"src": "5986:15:2"
										},
										{
											"expression": {
												"arguments": [
													{
														"kind": "number",
														"nativeSrc": "6017:1:2",
														"nodeType": "YulLiteral",
														"src": "6017:1:2",
														"type": "",
														"value": "0"
													},
													{
														"kind": "number",
														"nativeSrc": "6020:4:2",
														"nodeType": "YulLiteral",
														"src": "6020:4:2",
														"type": "",
														"value": "0x24"
													}
												],
												"functionName": {
													"name": "revert",
													"nativeSrc": "6010:6:2",
													"nodeType": "YulIdentifier",
													"src": "6010:6:2"
												},
												"nativeSrc": "6010:15:2",
												"nodeType": "YulFunctionCall",
												"src": "6010:15:2"
											},
											"nativeSrc": "6010:15:2",
											"nodeType": "YulExpressionStatement",
											"src": "6010:15:2"
										}
									]
								},
								"name": "panic_error_0x41",
								"nativeSrc": "5851:180:2",
								"nodeType": "YulFunctionDefinition",
								"src": "5851:180:2"
							},
							{
								"body": {
									"nativeSrc": "6080:238:2",
									"nodeType": "YulBlock",
									"src": "6080:238:2",
									"statements": [
										{
											"nativeSrc": "6090:58:2",
											"nodeType": "YulVariableDeclaration",
											"src": "6090:58:2",
											"value": {
												"arguments": [
													{
														"name": "memPtr",
														"nativeSrc": "6112:6:2",
														"nodeType": "YulIdentifier",
														"src": "6112:6:2"
													},
													{
														"arguments": [
															{
																"name": "size",
																"nativeSrc": "6142:4:2",
																"nodeType": "YulIdentifier",
																"src": "6142:4:2"
															}
														],
														"functionName": {
															"name": "round_up_to_mul_of_32",
															"nativeSrc": "6120:21:2",
															"nodeType": "YulIdentifier",
															"src": "6120:21:2"
														},
														"nativeSrc": "6120:27:2",
														"nodeType": "YulFunctionCall",
														"src": "6120:27:2"
													}
												],
												"functionName": {
													"name": "add",
													"nativeSrc": "6108:3:2",
													"nodeType": "YulIdentifier",
													"src": "6108:3:2"
												},
												"nativeSrc": "6108:40:2",
												"nodeType": "YulFunctionCall",
												"src": "6108:40:2"
											},
											"variables": [
												{
													"name": "newFreePtr",
													"nativeSrc": "6094:10:2",
													"nodeType": "YulTypedName",
													"src": "6094:10:2",
													"type": ""
												}
											]
										},
										{
											"body": {
												"nativeSrc": "6259:22:2",
												"nodeType": "YulBlock",
												"src": "6259:22:2",
												"statements": [
													{
														"expression": {
															"arguments": [],
															"functionName": {
																"name": "panic_error_0x41",
																"nativeSrc": "6261:16:2",
																"nodeType": "YulIdentifier",
																"src": "6261:16:2"
															},
															"nativeSrc": "6261:18:2",
															"nodeType": "YulFunctionCall",
															"src": "6261:18:2"
														},
														"nativeSrc": "6261:18:2",
														"nodeType": "YulExpressionStatement",
														"src": "6261:18:2"
													}
												]
											},
											"condition": {
												"arguments": [
													{
														"arguments": [
															{
																"name": "newFreePtr",
																"nativeSrc": "6202:10:2",
																"nodeType": "YulIdentifier",
																"src": "6202:10:2"
															},
															{
																"kind": "number",
																"nativeSrc": "6214:18:2",
																"nodeType": "YulLiteral",
																"src": "6214:18:2",
																"type": "",
																"value": "0xffffffffffffffff"
															}
														],
														"functionName": {
															"name": "gt",
															"nativeSrc": "6199:2:2",
															"nodeType": "YulIdentifier",
															"src": "6199:2:2"
														},
														"nativeSrc": "6199:34:2",
														"nodeType": "YulFunctionCall",
														"src": "6199:34:2"
													},
													{
														"arguments": [
															{
																"name": "newFreePtr",
																"nativeSrc": "6238:10:2",
																"nodeType": "YulIdentifier",
																"src": "6238:10:2"
															},
															{
																"name": "memPtr",
																"nativeSrc": "6250:6:2",
																"nodeType": "YulIdentifier",
																"src": "6250:6:2"
															}
														],
														"functionName": {
															"name": "lt",
															"nativeSrc": "6235:2:2",
															"nodeType": "YulIdentifier",
															"src": "6235:2:2"
														},
														"nativeSrc": "6235:22:2",
														"nodeType": "YulFunctionCall",
														"src": "6235:22:2"
													}
												],
												"functionName": {
													"name": "or",
													"nativeSrc": "6196:2:2",
													"nodeType": "YulIdentifier",
													"src": "6196:2:2"
												},
												"nativeSrc": "6196:62:2",
												"nodeType": "YulFunctionCall",
												"src": "6196:62:2"
											},
											"nativeSrc": "6193:88:2",
											"nodeType": "YulIf",
											"src": "6193:88:2"
										},
										{
											"expression": {
												"arguments": [
													{
														"kind": "number",
														"nativeSrc": "6297:2:2",
														"nodeType": "YulLiteral",
														"src": "6297:2:2",
														"type": "",
														"value": "64"
													},
													{
														"name": "newFreePtr",
														"nativeSrc": "6301:10:2",
														"nodeType": "YulIdentifier",
														"src": "6301:10:2"
													}
												],
												"functionName": {
													"name": "mstore",
													"nativeSrc": "6290:6:2",
													"nodeType": "YulIdentifier",
													"src": "6290:6:2"
												},
												"nativeSrc": "6290:22:2",
												"nodeType": "YulFunctionCall",
												"src": "6290:22:2"
											},
											"nativeSrc": "6290:22:2",
											"nodeType": "YulExpressionStatement",
											"src": "6290:22:2"
										}
									]
								},
								"name": "finalize_allocation",
								"nativeSrc": "6037:281:2",
								"nodeType": "YulFunctionDefinition",
								"parameters": [
									{
										"name": "memPtr",
										"nativeSrc": "6066:6:2",
										"nodeType": "YulTypedName",
										"src": "6066:6:2",
										"type": ""
									},
									{
										"name": "size",
										"nativeSrc": "6074:4:2",
										"nodeType": "YulTypedName",
										"src": "6074:4:2",
										"type": ""
									}
								],
								"src": "6037:281:2"
							},
							{
								"body": {
									"nativeSrc": "6365:88:2",
									"nodeType": "YulBlock",
									"src": "6365:88:2",
									"statements": [
										{
											"nativeSrc": "6375:30:2",
											"nodeType": "YulAssignment",
											"src": "6375:30:2",
											"value": {
												"arguments": [],
												"functionName": {
													"name": "allocate_unbounded",
													"nativeSrc": "6385:18:2",
													"nodeType": "YulIdentifier",
													"src": "6385:18:2"
												},
												"nativeSrc": "6385:20:2",
												"nodeType": "YulFunctionCall",
												"src": "6385:20:2"
											},
											"variableNames": [
												{
													"name": "memPtr",
													"nativeSrc": "6375:6:2",
													"nodeType": "YulIdentifier",
													"src": "6375:6:2"
												}
											]
										},
										{
											"expression": {
												"arguments": [
													{
														"name": "memPtr",
														"nativeSrc": "6434:6:2",
														"nodeType": "YulIdentifier",
														"src": "6434:6:2"
													},
													{
														"name": "size",
														"nativeSrc": "6442:4:2",
														"nodeType": "YulIdentifier",
														"src": "6442:4:2"
													}
												],
												"functionName": {
													"name": "finalize_allocation",
													"nativeSrc": "6414:19:2",
													"nodeType": "YulIdentifier",
													"src": "6414:19:2"
												},
												"nativeSrc": "6414:33:2",
												"nodeType": "YulFunctionCall",
												"src": "6414:33:2"
											},
											"nativeSrc": "6414:33:2",
											"nodeType": "YulExpressionStatement",
											"src": "6414:33:2"
										}
									]
								},
								"name": "allocate_memory",
								"nativeSrc": "6324:129:2",
								"nodeType": "YulFunctionDefinition",
								"parameters": [
									{
										"name": "size",
										"nativeSrc": "6349:4:2",
										"nodeType": "YulTypedName",
										"src": "6349:4:2",
										"type": ""
									}
								],
								"returnVariables": [
									{
										"name": "memPtr",
										"nativeSrc": "6358:6:2",
										"nodeType": "YulTypedName",
										"src": "6358:6:2",
										"type": ""
									}
								],
								"src": "6324:129:2"
							},
							{
								"body": {
									"nativeSrc": "6526:241:2",
									"nodeType": "YulBlock",
									"src": "6526:241:2",
									"statements": [
										{
											"body": {
												"nativeSrc": "6631:22:2",
												"nodeType": "YulBlock",
												"src": "6631:22:2",
												"statements": [
													{
														"expression": {
															"arguments": [],
															"functionName": {
																"name": "panic_error_0x41",
																"nativeSrc": "6633:16:2",
																"nodeType": "YulIdentifier",
																"src": "6633:16:2"
															},
															"nativeSrc": "6633:18:2",
															"nodeType": "YulFunctionCall",
															"src": "6633:18:2"
														},
														"nativeSrc": "6633:18:2",
														"nodeType": "YulExpressionStatement",
														"src": "6633:18:2"
													}
												]
											},
											"condition": {
												"arguments": [
													{
														"name": "length",
														"nativeSrc": "6603:6:2",
														"nodeType": "YulIdentifier",
														"src": "6603:6:2"
													},
													{
														"kind": "number",
														"nativeSrc": "6611:18:2",
														"nodeType": "YulLiteral",
														"src": "6611:18:2",
														"type": "",
														"value": "0xffffffffffffffff"
													}
												],
												"functionName": {
													"name": "gt",
													"nativeSrc": "6600:2:2",
													"nodeType": "YulIdentifier",
													"src": "6600:2:2"
												},
												"nativeSrc": "6600:30:2",
												"nodeType": "YulFunctionCall",
												"src": "6600:30:2"
											},
											"nativeSrc": "6597:56:2",
											"nodeType": "YulIf",
											"src": "6597:56:2"
										},
										{
											"nativeSrc": "6663:37:2",
											"nodeType": "YulAssignment",
											"src": "6663:37:2",
											"value": {
												"arguments": [
													{
														"name": "length",
														"nativeSrc": "6693:6:2",
														"nodeType": "YulIdentifier",
														"src": "6693:6:2"
													}
												],
												"functionName": {
													"name": "round_up_to_mul_of_32",
													"nativeSrc": "6671:21:2",
													"nodeType": "YulIdentifier",
													"src": "6671:21:2"
												},
												"nativeSrc": "6671:29:2",
												"nodeType": "YulFunctionCall",
												"src": "6671:29:2"
											},
											"variableNames": [
												{
													"name": "size",
													"nativeSrc": "6663:4:2",
													"nodeType": "YulIdentifier",
													"src": "6663:4:2"
												}
											]
										},
										{
											"nativeSrc": "6737:23:2",
											"nodeType": "YulAssignment",
											"src": "6737:23:2",
											"value": {
												"arguments": [
													{
														"name": "size",
														"nativeSrc": "6749:4:2",
														"nodeType": "YulIdentifier",
														"src": "6749:4:2"
													},
													{
														"kind": "number",
														"nativeSrc": "6755:4:2",
														"nodeType": "YulLiteral",
														"src": "6755:4:2",
														"type": "",
														"value": "0x20"
													}
												],
												"functionName": {
													"name": "add",
													"nativeSrc": "6745:3:2",
													"nodeType": "YulIdentifier",
													"src": "6745:3:2"
												},
												"nativeSrc": "6745:15:2",
												"nodeType": "YulFunctionCall",
												"src": "6745:15:2"
											},
											"variableNames": [
												{
													"name": "size",
													"nativeSrc": "6737:4:2",
													"nodeType": "YulIdentifier",
													"src": "6737:4:2"
												}
											]
										}
									]
								},
								"name": "array_allocation_size_t_string_memory_ptr",
								"nativeSrc": "6459:308:2",
								"nodeType": "YulFunctionDefinition",
								"parameters": [
									{
										"name": "length",
										"nativeSrc": "6510:6:2",
										"nodeType": "YulTypedName",
										"src": "6510:6:2",
										"type": ""
									}
								],
								"returnVariables": [
									{
										"name": "size",
										"nativeSrc": "6521:4:2",
										"nodeType": "YulTypedName",
										"src": "6521:4:2",
										"type": ""
									}
								],
								"src": "6459:308:2"
							},
							{
								"body": {
									"nativeSrc": "6837:84:2",
									"nodeType": "YulBlock",
									"src": "6837:84:2",
									"statements": [
										{
											"expression": {
												"arguments": [
													{
														"name": "dst",
														"nativeSrc": "6861:3:2",
														"nodeType": "YulIdentifier",
														"src": "6861:3:2"
													},
													{
														"name": "src",
														"nativeSrc": "6866:3:2",
														"nodeType": "YulIdentifier",
														"src": "6866:3:2"
													},
													{
														"name": "length",
														"nativeSrc": "6871:6:2",
														"nodeType": "YulIdentifier",
														"src": "6871:6:2"
													}
												],
												"functionName": {
													"name": "calldatacopy",
													"nativeSrc": "6848:12:2",
													"nodeType": "YulIdentifier",
													"src": "6848:12:2"
												},
												"nativeSrc": "6848:30:2",
												"nodeType": "YulFunctionCall",
												"src": "6848:30:2"
											},
											"nativeSrc": "6848:30:2",
											"nodeType": "YulExpressionStatement",
											"src": "6848:30:2"
										},
										{
											"expression": {
												"arguments": [
													{
														"arguments": [
															{
																"name": "dst",
																"nativeSrc": "6898:3:2",
																"nodeType": "YulIdentifier",
																"src": "6898:3:2"
															},
															{
																"name": "length",
																"nativeSrc": "6903:6:2",
																"nodeType": "YulIdentifier",
																"src": "6903:6:2"
															}
														],
														"functionName": {
															"name": "add",
															"nativeSrc": "6894:3:2",
															"nodeType": "YulIdentifier",
															"src": "6894:3:2"
														},
														"nativeSrc": "6894:16:2",
														"nodeType": "YulFunctionCall",
														"src": "6894:16:2"
													},
													{
														"kind": "number",
														"nativeSrc": "6912:1:2",
														"nodeType": "YulLiteral",
														"src": "6912:1:2",
														"type": "",
														"value": "0"
													}
												],
												"functionName": {
													"name": "mstore",
													"nativeSrc": "6887:6:2",
													"nodeType": "YulIdentifier",
													"src": "6887:6:2"
												},
												"nativeSrc": "6887:27:2",
												"nodeType": "YulFunctionCall",
												"src": "6887:27:2"
											},
											"nativeSrc": "6887:27:2",
											"nodeType": "YulExpressionStatement",
											"src": "6887:27:2"
										}
									]
								},
								"name": "copy_calldata_to_memory_with_cleanup",
								"nativeSrc": "6773:148:2",
								"nodeType": "YulFunctionDefinition",
								"parameters": [
									{
										"name": "src",
										"nativeSrc": "6819:3:2",
										"nodeType": "YulTypedName",
										"src": "6819:3:2",
										"type": ""
									},
									{
										"name": "dst",
										"nativeSrc": "6824:3:2",
										"nodeType": "YulTypedName",
										"src": "6824:3:2",
										"type": ""
									},
									{
										"name": "length",
										"nativeSrc": "6829:6:2",
										"nodeType": "YulTypedName",
										"src": "6829:6:2",
										"type": ""
									}
								],
								"src": "6773:148:2"
							},
							{
								"body": {
									"nativeSrc": "7011:341:2",
									"nodeType": "YulBlock",
									"src": "7011:341:2",
									"statements": [
										{
											"nativeSrc": "7021:75:2",
											"nodeType": "YulAssignment",
											"src": "7021:75:2",
											"value": {
												"arguments": [
													{
														"arguments": [
															{
																"name": "length",
																"nativeSrc": "7088:6:2",
																"nodeType": "YulIdentifier",
																"src": "7088:6:2"
															}
														],
														"functionName": {
															"name": "array_allocation_size_t_string_memory_ptr",
															"nativeSrc": "7046:41:2",
															"nodeType": "YulIdentifier",
															"src": "7046:41:2"
														},
														"nativeSrc": "7046:49:2",
														"nodeType": "YulFunctionCall",
														"src": "7046:49:2"
													}
												],
												"functionName": {
													"name": "allocate_memory",
													"nativeSrc": "7030:15:2",
													"nodeType": "YulIdentifier",
													"src": "7030:15:2"
												},
												"nativeSrc": "7030:66:2",
												"nodeType": "YulFunctionCall",
												"src": "7030:66:2"
											},
											"variableNames": [
												{
													"name": "array",
													"nativeSrc": "7021:5:2",
													"nodeType": "YulIdentifier",
													"src": "7021:5:2"
												}
											]
										},
										{
											"expression": {
												"arguments": [
													{
														"name": "array",
														"nativeSrc": "7112:5:2",
														"nodeType": "YulIdentifier",
														"src": "7112:5:2"
													},
													{
														"name": "length",
														"nativeSrc": "7119:6:2",
														"nodeType": "YulIdentifier",
														"src": "7119:6:2"
													}
												],
												"functionName": {
													"name": "mstore",
													"nativeSrc": "7105:6:2",
													"nodeType": "YulIdentifier",
													"src": "7105:6:2"
												},
												"nativeSrc": "7105:21:2",
												"nodeType": "YulFunctionCall",
												"src": "7105:21:2"
											},
											"nativeSrc": "7105:21:2",
											"nodeType": "YulExpressionStatement",
											"src": "7105:21:2"
										},
										{
											"nativeSrc": "7135:27:2",
											"nodeType": "YulVariableDeclaration",
											"src": "7135:27:2",
											"value": {
												"arguments": [
													{
														"name": "array",
														"nativeSrc": "7150:5:2",
														"nodeType": "YulIdentifier",
														"src": "7150:5:2"
													},
													{
														"kind": "number",
														"nativeSrc": "7157:4:2",
														"nodeType": "YulLiteral",
														"src": "7157:4:2",
														"type": "",
														"value": "0x20"
													}
												],
												"functionName": {
													"name": "add",
													"nativeSrc": "7146:3:2",
													"nodeType": "YulIdentifier",
													"src": "7146:3:2"
												},
												"nativeSrc": "7146:16:2",
												"nodeType": "YulFunctionCall",
												"src": "7146:16:2"
											},
											"variables": [
												{
													"name": "dst",
													"nativeSrc": "7139:3:2",
													"nodeType": "YulTypedName",
													"src": "7139:3:2",
													"type": ""
												}
											]
										},
										{
											"body": {
												"nativeSrc": "7200:83:2",
												"nodeType": "YulBlock",
												"src": "7200:83:2",
												"statements": [
													{
														"expression": {
															"arguments": [],
															"functionName": {
																"name": "revert_error_987264b3b1d58a9c7f8255e93e81c77d86d6299019c33110a076957a3e06e2ae",
																"nativeSrc": "7202:77:2",
																"nodeType": "YulIdentifier",
																"src": "7202:77:2"
															},
															"nativeSrc": "7202:79:2",
															"nodeType": "YulFunctionCall",
															"src": "7202:79:2"
														},
														"nativeSrc": "7202:79:2",
														"nodeType": "YulExpressionStatement",
														"src": "7202:79:2"
													}
												]
											},
											"condition": {
												"arguments": [
													{
														"arguments": [
															{
																"name": "src",
																"nativeSrc": "7181:3:2",
																"nodeType": "YulIdentifier",
																"src": "7181:3:2"
															},
															{
																"name": "length",
																"nativeSrc": "7186:6:2",
																"nodeType": "YulIdentifier",
																"src": "7186:6:2"
															}
														],
														"functionName": {
															"name": "add",
															"nativeSrc": "7177:3:2",
															"nodeType": "YulIdentifier",
															"src": "7177:3:2"
														},
														"nativeSrc": "7177:16:2",
														"nodeType": "YulFunctionCall",
														"src": "7177:16:2"
													},
													{
														"name": "end",
														"nativeSrc": "7195:3:2",
														"nodeType": "YulIdentifier",
														"src": "7195:3:2"
													}
												],
												"functionName": {
													"name": "gt",
													"nativeSrc": "7174:2:2",
													"nodeType": "YulIdentifier",
													"src": "7174:2:2"
												},
												"nativeSrc": "7174:25:2",
												"nodeType": "YulFunctionCall",
												"src": "7174:25:2"
											},
											"nativeSrc": "7171:112:2",
											"nodeType": "YulIf",
											"src": "7171:112:2"
										},
										{
											"expression": {
												"arguments": [
													{
														"name": "src",
														"nativeSrc": "7329:3:2",
														"nodeType": "YulIdentifier",
														"src": "7329:3:2"
													},
													{
														"name": "dst",
														"nativeSrc": "7334:3:2",
														"nodeType": "YulIdentifier",
														"src": "7334:3:2"
													},
													{
														"name": "length",
														"nativeSrc": "7339:6:2",
														"nodeType": "YulIdentifier",
														"src": "7339:6:2"
													}
												],
												"functionName": {
													"name": "copy_calldata_to_memory_with_cleanup",
													"nativeSrc": "7292:36:2",
													"nodeType": "YulIdentifier",
													"src": "7292:36:2"
												},
												"nativeSrc": "7292:54:2",
												"nodeType": "YulFunctionCall",
												"src": "7292:54:2"
											},
											"nativeSrc": "7292:54:2",
											"nodeType": "YulExpressionStatement",
											"src": "7292:54:2"
										}
									]
								},
								"name": "abi_decode_available_length_t_string_memory_ptr",
								"nativeSrc": "6927:425:2",
								"nodeType": "YulFunctionDefinition",
								"parameters": [
									{
										"name": "src",
										"nativeSrc": "6984:3:2",
										"nodeType": "YulTypedName",
										"src": "6984:3:2",
										"type": ""
									},
									{
										"name": "length",
										"nativeSrc": "6989:6:2",
										"nodeType": "YulTypedName",
										"src": "6989:6:2",
										"type": ""
									},
									{
										"name": "end",
										"nativeSrc": "6997:3:2",
										"nodeType": "YulTypedName",
										"src": "6997:3:2",
										"type": ""
									}
								],
								"returnVariables": [
									{
										"name": "array",
										"nativeSrc": "7005:5:2",
										"nodeType": "YulTypedName",
										"src": "7005:5:2",
										"type": ""
									}
								],
								"src": "6927:425:2"
							},
							{
								"body": {
									"nativeSrc": "7434:278:2",
									"nodeType": "YulBlock",
									"src": "7434:278:2",
									"statements": [
										{
											"body": {
												"nativeSrc": "7483:83:2",
												"nodeType": "YulBlock",
												"src": "7483:83:2",
												"statements": [
													{
														"expression": {
															"arguments": [],
															"functionName": {
																"name": "revert_error_1b9f4a0a5773e33b91aa01db23bf8c55fce1411167c872835e7fa00a4f17d46d",
																"nativeSrc": "7485:77:2",
																"nodeType": "YulIdentifier",
																"src": "7485:77:2"
															},
															"nativeSrc": "7485:79:2",
															"nodeType": "YulFunctionCall",
															"src": "7485:79:2"
														},
														"nativeSrc": "7485:79:2",
														"nodeType": "YulExpressionStatement",
														"src": "7485:79:2"
													}
												]
											},
											"condition": {
												"arguments": [
													{
														"arguments": [
															{
																"arguments": [
																	{
																		"name": "offset",
																		"nativeSrc": "7462:6:2",
																		"nodeType": "YulIdentifier",
																		"src": "7462:6:2"
																	},
																	{
																		"kind": "number",
																		"nativeSrc": "7470:4:2",
																		"nodeType": "YulLiteral",
																		"src": "7470:4:2",
																		"type": "",
																		"value": "0x1f"
																	}
																],
																"functionName": {
																	"name": "add",
																	"nativeSrc": "7458:3:2",
																	"nodeType": "YulIdentifier",
																	"src": "7458:3:2"
																},
																"nativeSrc": "7458:17:2",
																"nodeType": "YulFunctionCall",
																"src": "7458:17:2"
															},
															{
																"name": "end",
																"nativeSrc": "7477:3:2",
																"nodeType": "YulIdentifier",
																"src": "7477:3:2"
															}
														],
														"functionName": {
															"name": "slt",
															"nativeSrc": "7454:3:2",
															"nodeType": "YulIdentifier",
															"src": "7454:3:2"
														},
														"nativeSrc": "7454:27:2",
														"nodeType": "YulFunctionCall",
														"src": "7454:27:2"
													}
												],
												"functionName": {
													"name": "iszero",
													"nativeSrc": "7447:6:2",
													"nodeType": "YulIdentifier",
													"src": "7447:6:2"
												},
												"nativeSrc": "7447:35:2",
												"nodeType": "YulFunctionCall",
												"src": "7447:35:2"
											},
											"nativeSrc": "7444:122:2",
											"nodeType": "YulIf",
											"src": "7444:122:2"
										},
										{
											"nativeSrc": "7575:34:2",
											"nodeType": "YulVariableDeclaration",
											"src": "7575:34:2",
											"value": {
												"arguments": [
													{
														"name": "offset",
														"nativeSrc": "7602:6:2",
														"nodeType": "YulIdentifier",
														"src": "7602:6:2"
													}
												],
												"functionName": {
													"name": "calldataload",
													"nativeSrc": "7589:12:2",
													"nodeType": "YulIdentifier",
													"src": "7589:12:2"
												},
												"nativeSrc": "7589:20:2",
												"nodeType": "YulFunctionCall",
												"src": "7589:20:2"
											},
											"variables": [
												{
													"name": "length",
													"nativeSrc": "7579:6:2",
													"nodeType": "YulTypedName",
													"src": "7579:6:2",
													"type": ""
												}
											]
										},
										{
											"nativeSrc": "7618:88:2",
											"nodeType": "YulAssignment",
											"src": "7618:88:2",
											"value": {
												"arguments": [
													{
														"arguments": [
															{
																"name": "offset",
																"nativeSrc": "7679:6:2",
																"nodeType": "YulIdentifier",
																"src": "7679:6:2"
															},
															{
																"kind": "number",
																"nativeSrc": "7687:4:2",
																"nodeType": "YulLiteral",
																"src": "7687:4:2",
																"type": "",
																"value": "0x20"
															}
														],
														"functionName": {
															"name": "add",
															"nativeSrc": "7675:3:2",
															"nodeType": "YulIdentifier",
															"src": "7675:3:2"
														},
														"nativeSrc": "7675:17:2",
														"nodeType": "YulFunctionCall",
														"src": "7675:17:2"
													},
													{
														"name": "length",
														"nativeSrc": "7694:6:2",
														"nodeType": "YulIdentifier",
														"src": "7694:6:2"
													},
													{
														"name": "end",
														"nativeSrc": "7702:3:2",
														"nodeType": "YulIdentifier",
														"src": "7702:3:2"
													}
												],
												"functionName": {
													"name": "abi_decode_available_length_t_string_memory_ptr",
													"nativeSrc": "7627:47:2",
													"nodeType": "YulIdentifier",
													"src": "7627:47:2"
												},
												"nativeSrc": "7627:79:2",
												"nodeType": "YulFunctionCall",
												"src": "7627:79:2"
											},
											"variableNames": [
												{
													"name": "array",
													"nativeSrc": "7618:5:2",
													"nodeType": "YulIdentifier",
													"src": "7618:5:2"
												}
											]
										}
									]
								},
								"name": "abi_decode_t_string_memory_ptr",
								"nativeSrc": "7372:340:2",
								"nodeType": "YulFunctionDefinition",
								"parameters": [
									{
										"name": "offset",
										"nativeSrc": "7412:6:2",
										"nodeType": "YulTypedName",
										"src": "7412:6:2",
										"type": ""
									},
									{
										"name": "end",
										"nativeSrc": "7420:3:2",
										"nodeType": "YulTypedName",
										"src": "7420:3:2",
										"type": ""
									}
								],
								"returnVariables": [
									{
										"name": "array",
										"nativeSrc": "7428:5:2",
										"nodeType": "YulTypedName",
										"src": "7428:5:2",
										"type": ""
									}
								],
								"src": "7372:340:2"
							},
							{
								"body": {
									"nativeSrc": "7774:56:2",
									"nodeType": "YulBlock",
									"src": "7774:56:2",
									"statements": [
										{
											"body": {
												"nativeSrc": "7808:16:2",
												"nodeType": "YulBlock",
												"src": "7808:16:2",
												"statements": [
													{
														"expression": {
															"arguments": [
																{
																	"kind": "number",
																	"nativeSrc": "7817:1:2",
																	"nodeType": "YulLiteral",
																	"src": "7817:1:2",
																	"type": "",
																	"value": "0"
																},
																{
																	"kind": "number",
																	"nativeSrc": "7820:1:2",
																	"nodeType": "YulLiteral",
																	"src": "7820:1:2",
																	"type": "",
																	"value": "0"
																}
															],
															"functionName": {
																"name": "revert",
																"nativeSrc": "7810:6:2",
																"nodeType": "YulIdentifier",
																"src": "7810:6:2"
															},
															"nativeSrc": "7810:12:2",
															"nodeType": "YulFunctionCall",
															"src": "7810:12:2"
														},
														"nativeSrc": "7810:12:2",
														"nodeType": "YulExpressionStatement",
														"src": "7810:12:2"
													}
												]
											},
											"condition": {
												"arguments": [
													{
														"arguments": [
															{
																"name": "value",
																"nativeSrc": "7797:5:2",
																"nodeType": "YulIdentifier",
																"src": "7797:5:2"
															},
															{
																"kind": "number",
																"nativeSrc": "7804:1:2",
																"nodeType": "YulLiteral",
																"src": "7804:1:2",
																"type": "",
																"value": "3"
															}
														],
														"functionName": {
															"name": "lt",
															"nativeSrc": "7794:2:2",
															"nodeType": "YulIdentifier",
															"src": "7794:2:2"
														},
														"nativeSrc": "7794:12:2",
														"nodeType": "YulFunctionCall",
														"src": "7794:12:2"
													}
												],
												"functionName": {
													"name": "iszero",
													"nativeSrc": "7787:6:2",
													"nodeType": "YulIdentifier",
													"src": "7787:6:2"
												},
												"nativeSrc": "7787:20:2",
												"nodeType": "YulFunctionCall",
												"src": "7787:20:2"
											},
											"nativeSrc": "7784:40:2",
											"nodeType": "YulIf",
											"src": "7784:40:2"
										}
									]
								},
								"name": "validator_revert_t_enum$_ConsentType_$8",
								"nativeSrc": "7718:112:2",
								"nodeType": "YulFunctionDefinition",
								"parameters": [
									{
										"name": "value",
										"nativeSrc": "7767:5:2",
										"nodeType": "YulTypedName",
										"src": "7767:5:2",
										"type": ""
									}
								],
								"src": "7718:112:2"
							},
							{
								"body": {
									"nativeSrc": "7901:100:2",
									"nodeType": "YulBlock",
									"src": "7901:100:2",
									"statements": [
										{
											"nativeSrc": "7911:29:2",
											"nodeType": "YulAssignment",
											"src": "7911:29:2",
											"value": {
												"arguments": [
													{
														"name": "offset",
														"nativeSrc": "7933:6:2",
														"nodeType": "YulIdentifier",
														"src": "7933:6:2"
													}
												],
												"functionName": {
													"name": "calldataload",
													"nativeSrc": "7920:12:2",
													"nodeType": "YulIdentifier",
													"src": "7920:12:2"
												},
												"nativeSrc": "7920:20:2",
												"nodeType": "YulFunctionCall",
												"src": "7920:20:2"
											},
											"variableNames": [
												{
													"name": "value",
													"nativeSrc": "7911:5:2",
													"nodeType": "YulIdentifier",
													"src": "7911:5:2"
												}
											]
										},
										{
											"expression": {
												"arguments": [
													{
														"name": "value",
														"nativeSrc": "7989:5:2",
														"nodeType": "YulIdentifier",
														"src": "7989:5:2"
													}
												],
												"functionName": {
													"name": "validator_revert_t_enum$_ConsentType_$8",
													"nativeSrc": "7949:39:2",
													"nodeType": "YulIdentifier",
													"src": "7949:39:2"
												},
												"nativeSrc": "7949:46:2",
												"nodeType": "YulFunctionCall",
												"src": "7949:46:2"
											},
											"nativeSrc": "7949:46:2",
											"nodeType": "YulExpressionStatement",
											"src": "7949:46:2"
										}
									]
								},
								"name": "abi_decode_t_enum$_ConsentType_$8",
								"nativeSrc": "7836:165:2",
								"nodeType": "YulFunctionDefinition",
								"parameters": [
									{
										"name": "offset",
										"nativeSrc": "7879:6:2",
										"nodeType": "YulTypedName",
										"src": "7879:6:2",
										"type": ""
									},
									{
										"name": "end",
										"nativeSrc": "7887:3:2",
										"nodeType": "YulTypedName",
										"src": "7887:3:2",
										"type": ""
									}
								],
								"returnVariables": [
									{
										"name": "value",
										"nativeSrc": "7895:5:2",
										"nodeType": "YulTypedName",
										"src": "7895:5:2",
										"type": ""
									}
								],
								"src": "7836:165:2"
							},
							{
								"body": {
									"nativeSrc": "8130:702:2",
									"nodeType": "YulBlock",
									"src": "8130:702:2",
									"statements": [
										{
											"body": {
												"nativeSrc": "8176:83:2",
												"nodeType": "YulBlock",
												"src": "8176:83:2",
												"statements": [
													{
														"expression": {
															"arguments": [],
															"functionName": {
																"name": "revert_error_dbdddcbe895c83990c08b3492a0e83918d802a52331272ac6fdb6a7c4aea3b1b",
																"nativeSrc": "8178:77:2",
																"nodeType": "YulIdentifier",
																"src": "8178:77:2"
															},
															"nativeSrc": "8178:79:2",
															"nodeType": "YulFunctionCall",
															"src": "8178:79:2"
														},
														"nativeSrc": "8178:79:2",
														"nodeType": "YulExpressionStatement",
														"src": "8178:79:2"
													}
												]
											},
											"condition": {
												"arguments": [
													{
														"arguments": [
															{
																"name": "dataEnd",
																"nativeSrc": "8151:7:2",
																"nodeType": "YulIdentifier",
																"src": "8151:7:2"
															},
															{
																"name": "headStart",
																"nativeSrc": "8160:9:2",
																"nodeType": "YulIdentifier",
																"src": "8160:9:2"
															}
														],
														"functionName": {
															"name": "sub",
															"nativeSrc": "8147:3:2",
															"nodeType": "YulIdentifier",
															"src": "8147:3:2"
														},
														"nativeSrc": "8147:23:2",
														"nodeType": "YulFunctionCall",
														"src": "8147:23:2"
													},
													{
														"kind": "number",
														"nativeSrc": "8172:2:2",
														"nodeType": "YulLiteral",
														"src": "8172:2:2",
														"type": "",
														"value": "96"
													}
												],
												"functionName": {
													"name": "slt",
													"nativeSrc": "8143:3:2",
													"nodeType": "YulIdentifier",
													"src": "8143:3:2"
												},
												"nativeSrc": "8143:32:2",
												"nodeType": "YulFunctionCall",
												"src": "8143:32:2"
											},
											"nativeSrc": "8140:119:2",
											"nodeType": "YulIf",
											"src": "8140:119:2"
										},
										{
											"nativeSrc": "8269:117:2",
											"nodeType": "YulBlock",
											"src": "8269:117:2",
											"statements": [
												{
													"nativeSrc": "8284:15:2",
													"nodeType": "YulVariableDeclaration",
													"src": "8284:15:2",
													"value": {
														"kind": "number",
														"nativeSrc": "8298:1:2",
														"nodeType": "YulLiteral",
														"src": "8298:1:2",
														"type": "",
														"value": "0"
													},
													"variables": [
														{
															"name": "offset",
															"nativeSrc": "8288:6:2",
															"nodeType": "YulTypedName",
															"src": "8288:6:2",
															"type": ""
														}
													]
												},
												{
													"nativeSrc": "8313:63:2",
													"nodeType": "YulAssignment",
													"src": "8313:63:2",
													"value": {
														"arguments": [
															{
																"arguments": [
																	{
																		"name": "headStart",
																		"nativeSrc": "8348:9:2",
																		"nodeType": "YulIdentifier",
																		"src": "8348:9:2"
																	},
																	{
																		"name": "offset",
																		"nativeSrc": "8359:6:2",
																		"nodeType": "YulIdentifier",
																		"src": "8359:6:2"
																	}
																],
																"functionName": {
																	"name": "add",
																	"nativeSrc": "8344:3:2",
																	"nodeType": "YulIdentifier",
																	"src": "8344:3:2"
																},
																"nativeSrc": "8344:22:2",
																"nodeType": "YulFunctionCall",
																"src": "8344:22:2"
															},
															{
																"name": "dataEnd",
																"nativeSrc": "8368:7:2",
																"nodeType": "YulIdentifier",
																"src": "8368:7:2"
															}
														],
														"functionName": {
															"name": "abi_decode_t_address",
															"nativeSrc": "8323:20:2",
															"nodeType": "YulIdentifier",
															"src": "8323:20:2"
														},
														"nativeSrc": "8323:53:2",
														"nodeType": "YulFunctionCall",
														"src": "8323:53:2"
													},
													"variableNames": [
														{
															"name": "value0",
															"nativeSrc": "8313:6:2",
															"nodeType": "YulIdentifier",
															"src": "8313:6:2"
														}
													]
												}
											]
										},
										{
											"nativeSrc": "8396:288:2",
											"nodeType": "YulBlock",
											"src": "8396:288:2",
											"statements": [
												{
													"nativeSrc": "8411:46:2",
													"nodeType": "YulVariableDeclaration",
													"src": "8411:46:2",
													"value": {
														"arguments": [
															{
																"arguments": [
																	{
																		"name": "headStart",
																		"nativeSrc": "8442:9:2",
																		"nodeType": "YulIdentifier",
																		"src": "8442:9:2"
																	},
																	{
																		"kind": "number",
																		"nativeSrc": "8453:2:2",
																		"nodeType": "YulLiteral",
																		"src": "8453:2:2",
																		"type": "",
																		"value": "32"
																	}
																],
																"functionName": {
																	"name": "add",
																	"nativeSrc": "8438:3:2",
																	"nodeType": "YulIdentifier",
																	"src": "8438:3:2"
																},
																"nativeSrc": "8438:18:2",
																"nodeType": "YulFunctionCall",
																"src": "8438:18:2"
															}
														],
														"functionName": {
															"name": "calldataload",
															"nativeSrc": "8425:12:2",
															"nodeType": "YulIdentifier",
															"src": "8425:12:2"
														},
														"nativeSrc": "8425:32:2",
														"nodeType": "YulFunctionCall",
														"src": "8425:32:2"
													},
													"variables": [
														{
															"name": "offset",
															"nativeSrc": "8415:6:2",
															"nodeType": "YulTypedName",
															"src": "8415:6:2",
															"type": ""
														}
													]
												},
												{
													"body": {
														"nativeSrc": "8504:83:2",
														"nodeType": "YulBlock",
														"src": "8504:83:2",
														"statements": [
															{
																"expression": {
																	"arguments": [],
																	"functionName": {
																		"name": "revert_error_c1322bf8034eace5e0b5c7295db60986aa89aae5e0ea0873e4689e076861a5db",
																		"nativeSrc": "8506:77:2",
																		"nodeType": "YulIdentifier",
																		"src": "8506:77:2"
																	},
																	"nativeSrc": "8506:79:2",
																	"nodeType": "YulFunctionCall",
																	"src": "8506:79:2"
																},
																"nativeSrc": "8506:79:2",
																"nodeType": "YulExpressionStatement",
																"src": "8506:79:2"
															}
														]
													},
													"condition": {
														"arguments": [
															{
																"name": "offset",
																"nativeSrc": "8476:6:2",
																"nodeType": "YulIdentifier",
																"src": "8476:6:2"
															},
															{
																"kind": "number",
																"nativeSrc": "8484:18:2",
																"nodeType": "YulLiteral",
																"src": "8484:18:2",
																"type": "",
																"value": "0xffffffffffffffff"
															}
														],
														"functionName": {
															"name": "gt",
															"nativeSrc": "8473:2:2",
															"nodeType": "YulIdentifier",
															"src": "8473:2:2"
														},
														"nativeSrc": "8473:30:2",
														"nodeType": "YulFunctionCall",
														"src": "8473:30:2"
													},
													"nativeSrc": "8470:117:2",
													"nodeType": "YulIf",
													"src": "8470:117:2"
												},
												{
													"nativeSrc": "8601:73:2",
													"nodeType": "YulAssignment",
													"src": "8601:73:2",
													"value": {
														"arguments": [
															{
																"arguments": [
																	{
																		"name": "headStart",
																		"nativeSrc": "8646:9:2",
																		"nodeType": "YulIdentifier",
																		"src": "8646:9:2"
																	},
																	{
																		"name": "offset",
																		"nativeSrc": "8657:6:2",
																		"nodeType": "YulIdentifier",
																		"src": "8657:6:2"
																	}
																],
																"functionName": {
																	"name": "add",
																	"nativeSrc": "8642:3:2",
																	"nodeType": "YulIdentifier",
																	"src": "8642:3:2"
																},
																"nativeSrc": "8642:22:2",
																"nodeType": "YulFunctionCall",
																"src": "8642:22:2"
															},
															{
																"name": "dataEnd",
																"nativeSrc": "8666:7:2",
																"nodeType": "YulIdentifier",
																"src": "8666:7:2"
															}
														],
														"functionName": {
															"name": "abi_decode_t_string_memory_ptr",
															"nativeSrc": "8611:30:2",
															"nodeType": "YulIdentifier",
															"src": "8611:30:2"
														},
														"nativeSrc": "8611:63:2",
														"nodeType": "YulFunctionCall",
														"src": "8611:63:2"
													},
													"variableNames": [
														{
															"name": "value1",
															"nativeSrc": "8601:6:2",
															"nodeType": "YulIdentifier",
															"src": "8601:6:2"
														}
													]
												}
											]
										},
										{
											"nativeSrc": "8694:131:2",
											"nodeType": "YulBlock",
											"src": "8694:131:2",
											"statements": [
												{
													"nativeSrc": "8709:16:2",
													"nodeType": "YulVariableDeclaration",
													"src": "8709:16:2",
													"value": {
														"kind": "number",
														"nativeSrc": "8723:2:2",
														"nodeType": "YulLiteral",
														"src": "8723:2:2",
														"type": "",
														"value": "64"
													},
													"variables": [
														{
															"name": "offset",
															"nativeSrc": "8713:6:2",
															"nodeType": "YulTypedName",
															"src": "8713:6:2",
															"type": ""
														}
													]
												},
												{
													"nativeSrc": "8739:76:2",
													"nodeType": "YulAssignment",
													"src": "8739:76:2",
													"value": {
														"arguments": [
															{
																"arguments": [
																	{
																		"name": "headStart",
																		"nativeSrc": "8787:9:2",
																		"nodeType": "YulIdentifier",
																		"src": "8787:9:2"
																	},
																	{
																		"name": "offset",
																		"nativeSrc": "8798:6:2",
																		"nodeType": "YulIdentifier",
																		"src": "8798:6:2"
																	}
																],
																"functionName": {
																	"name": "add",
																	"nativeSrc": "8783:3:2",
																	"nodeType": "YulIdentifier",
																	"src": "8783:3:2"
																},
																"nativeSrc": "8783:22:2",
																"nodeType": "YulFunctionCall",
																"src": "8783:22:2"
															},
															{
																"name": "dataEnd",
																"nativeSrc": "8807:7:2",
																"nodeType": "YulIdentifier",
																"src": "8807:7:2"
															}
														],
														"functionName": {
															"name": "abi_decode_t_enum$_ConsentType_$8",
															"nativeSrc": "8749:33:2",
															"nodeType": "YulIdentifier",
															"src": "8749:33:2"
														},
														"nativeSrc": "8749:66:2",
														"nodeType": "YulFunctionCall",
														"src": "8749:66:2"
													},
													"variableNames": [
														{
															"name": "value2",
															"nativeSrc": "8739:6:2",
															"nodeType": "YulIdentifier",
															"src": "8739:6:2"
														}
													]
												}
											]
										}
									]
								},
								"name": "abi_decode_tuple_t_addresst_string_memory_ptrt_enum$_ConsentType_$8",
								"nativeSrc": "8007:825:2",
								"nodeType": "YulFunctionDefinition",
								"parameters": [
									{
										"name": "headStart",
										"nativeSrc": "8084:9:2",
										"nodeType": "YulTypedName",
										"src": "8084:9:2",
										"type": ""
									},
									{
										"name": "dataEnd",
										"nativeSrc": "8095:7:2",
										"nodeType": "YulTypedName",
										"src": "8095:7:2",
										"type": ""
									}
								],
								"returnVariables": [
									{
										"name": "value0",
										"nativeSrc": "8107:6:2",
										"nodeType": "YulTypedName",
										"src": "8107:6:2",
										"type": ""
									},
									{
										"name": "value1",
										"nativeSrc": "8115:6:2",
										"nodeType": "YulTypedName",
										"src": "8115:6:2",
										"type": ""
									},
									{
										"name": "value2",
										"nativeSrc": "8123:6:2",
										"nodeType": "YulTypedName",
										"src": "8123:6:2",
										"type": ""
									}
								],
								"src": "8007:825:2"
							},
							{
								"body": {
									"nativeSrc": "8883:32:2",
									"nodeType": "YulBlock",
									"src": "8883:32:2",
									"statements": [
										{
											"nativeSrc": "8893:16:2",
											"nodeType": "YulAssignment",
											"src": "8893:16:2",
											"value": {
												"name": "value",
												"nativeSrc": "8904:5:2",
												"nodeType": "YulIdentifier",
												"src": "8904:5:2"
											},
											"variableNames": [
												{
													"name": "cleaned",
													"nativeSrc": "8893:7:2",
													"nodeType": "YulIdentifier",
													"src": "8893:7:2"
												}
											]
										}
									]
								},
								"name": "cleanup_t_uint256",
								"nativeSrc": "8838:77:2",
								"nodeType": "YulFunctionDefinition",
								"parameters": [
									{
										"name": "value",
										"nativeSrc": "8865:5:2",
										"nodeType": "YulTypedName",
										"src": "8865:5:2",
										"type": ""
									}
								],
								"returnVariables": [
									{
										"name": "cleaned",
										"nativeSrc": "8875:7:2",
										"nodeType": "YulTypedName",
										"src": "8875:7:2",
										"type": ""
									}
								],
								"src": "8838:77:2"
							},
							{
								"body": {
									"nativeSrc": "8964:79:2",
									"nodeType": "YulBlock",
									"src": "8964:79:2",
									"statements": [
										{
											"body": {
												"nativeSrc": "9021:16:2",
												"nodeType": "YulBlock",
												"src": "9021:16:2",
												"statements": [
													{
														"expression": {
															"arguments": [
																{
																	"kind": "number",
																	"nativeSrc": "9030:1:2",
																	"nodeType": "YulLiteral",
																	"src": "9030:1:2",
																	"type": "",
																	"value": "0"
																},
																{
																	"kind": "number",
																	"nativeSrc": "9033:1:2",
																	"nodeType": "YulLiteral",
																	"src": "9033:1:2",
																	"type": "",
																	"value": "0"
																}
															],
															"functionName": {
																"name": "revert",
																"nativeSrc": "9023:6:2",
																"nodeType": "YulIdentifier",
																"src": "9023:6:2"
															},
															"nativeSrc": "9023:12:2",
															"nodeType": "YulFunctionCall",
															"src": "9023:12:2"
														},
														"nativeSrc": "9023:12:2",
														"nodeType": "YulExpressionStatement",
														"src": "9023:12:2"
													}
												]
											},
											"condition": {
												"arguments": [
													{
														"arguments": [
															{
																"name": "value",
																"nativeSrc": "8987:5:2",
																"nodeType": "YulIdentifier",
																"src": "8987:5:2"
															},
															{
																"arguments": [
																	{
																		"name": "value",
																		"nativeSrc": "9012:5:2",
																		"nodeType": "YulIdentifier",
																		"src": "9012:5:2"
																	}
																],
																"functionName": {
																	"name": "cleanup_t_uint256",
																	"nativeSrc": "8994:17:2",
																	"nodeType": "YulIdentifier",
																	"src": "8994:17:2"
																},
																"nativeSrc": "8994:24:2",
																"nodeType": "YulFunctionCall",
																"src": "8994:24:2"
															}
														],
														"functionName": {
															"name": "eq",
															"nativeSrc": "8984:2:2",
															"nodeType": "YulIdentifier",
															"src": "8984:2:2"
														},
														"nativeSrc": "8984:35:2",
														"nodeType": "YulFunctionCall",
														"src": "8984:35:2"
													}
												],
												"functionName": {
													"name": "iszero",
													"nativeSrc": "8977:6:2",
													"nodeType": "YulIdentifier",
													"src": "8977:6:2"
												},
												"nativeSrc": "8977:43:2",
												"nodeType": "YulFunctionCall",
												"src": "8977:43:2"
											},
											"nativeSrc": "8974:63:2",
											"nodeType": "YulIf",
											"src": "8974:63:2"
										}
									]
								},
								"name": "validator_revert_t_uint256",
								"nativeSrc": "8921:122:2",
								"nodeType": "YulFunctionDefinition",
								"parameters": [
									{
										"name": "value",
										"nativeSrc": "8957:5:2",
										"nodeType": "YulTypedName",
										"src": "8957:5:2",
										"type": ""
									}
								],
								"src": "8921:122:2"
							},
							{
								"body": {
									"nativeSrc": "9101:87:2",
									"nodeType": "YulBlock",
									"src": "9101:87:2",
									"statements": [
										{
											"nativeSrc": "9111:29:2",
											"nodeType": "YulAssignment",
											"src": "9111:29:2",
											"value": {
												"arguments": [
													{
														"name": "offset",
														"nativeSrc": "9133:6:2",
														"nodeType": "YulIdentifier",
														"src": "9133:6:2"
													}
												],
												"functionName": {
													"name": "calldataload",
													"nativeSrc": "9120:12:2",
													"nodeType": "YulIdentifier",
													"src": "9120:12:2"
												},
												"nativeSrc": "9120:20:2",
												"nodeType": "YulFunctionCall",
												"src": "9120:20:2"
											},
											"variableNames": [
												{
													"name": "value",
													"nativeSrc": "9111:5:2",
													"nodeType": "YulIdentifier",
													"src": "9111:5:2"
												}
											]
										},
										{
											"expression": {
												"arguments": [
													{
														"name": "value",
														"nativeSrc": "9176:5:2",
														"nodeType": "YulIdentifier",
														"src": "9176:5:2"
													}
												],
												"functionName": {
													"name": "validator_revert_t_uint256",
													"nativeSrc": "9149:26:2",
													"nodeType": "YulIdentifier",
													"src": "9149:26:2"
												},
												"nativeSrc": "9149:33:2",
												"nodeType": "YulFunctionCall",
												"src": "9149:33:2"
											},
											"nativeSrc": "9149:33:2",
											"nodeType": "YulExpressionStatement",
											"src": "9149:33:2"
										}
									]
								},
								"name": "abi_decode_t_uint256",
								"nativeSrc": "9049:139:2",
								"nodeType": "YulFunctionDefinition",
								"parameters": [
									{
										"name": "offset",
										"nativeSrc": "9079:6:2",
										"nodeType": "YulTypedName",
										"src": "9079:6:2",
										"type": ""
									},
									{
										"name": "end",
										"nativeSrc": "9087:3:2",
										"nodeType": "YulTypedName",
										"src": "9087:3:2",
										"type": ""
									}
								],
								"returnVariables": [
									{
										"name": "value",
										"nativeSrc": "9095:5:2",
										"nodeType": "YulTypedName",
										"src": "9095:5:2",
										"type": ""
									}
								],
								"src": "9049:139:2"
							},
							{
								"body": {
									"nativeSrc": "9260:263:2",
									"nodeType": "YulBlock",
									"src": "9260:263:2",
									"statements": [
										{
											"body": {
												"nativeSrc": "9306:83:2",
												"nodeType": "YulBlock",
												"src": "9306:83:2",
												"statements": [
													{
														"expression": {
															"arguments": [],
															"functionName": {
																"name": "revert_error_dbdddcbe895c83990c08b3492a0e83918d802a52331272ac6fdb6a7c4aea3b1b",
																"nativeSrc": "9308:77:2",
																"nodeType": "YulIdentifier",
																"src": "9308:77:2"
															},
															"nativeSrc": "9308:79:2",
															"nodeType": "YulFunctionCall",
															"src": "9308:79:2"
														},
														"nativeSrc": "9308:79:2",
														"nodeType": "YulExpressionStatement",
														"src": "9308:79:2"
													}
												]
											},
											"condition": {
												"arguments": [
													{
														"arguments": [
															{
																"name": "dataEnd",
																"nativeSrc": "9281:7:2",
																"nodeType": "YulIdentifier",
																"src": "9281:7:2"
															},
															{
																"name": "headStart",
																"nativeSrc": "9290:9:2",
																"nodeType": "YulIdentifier",
																"src": "9290:9:2"
															}
														],
														"functionName": {
															"name": "sub",
															"nativeSrc": "9277:3:2",
															"nodeType": "YulIdentifier",
															"src": "9277:3:2"
														},
														"nativeSrc": "9277:23:2",
														"nodeType": "YulFunctionCall",
														"src": "9277:23:2"
													},
													{
														"kind": "number",
														"nativeSrc": "9302:2:2",
														"nodeType": "YulLiteral",
														"src": "9302:2:2",
														"type": "",
														"value": "32"
													}
												],
												"functionName": {
													"name": "slt",
													"nativeSrc": "9273:3:2",
													"nodeType": "YulIdentifier",
													"src": "9273:3:2"
												},
												"nativeSrc": "9273:32:2",
												"nodeType": "YulFunctionCall",
												"src": "9273:32:2"
											},
											"nativeSrc": "9270:119:2",
											"nodeType": "YulIf",
											"src": "9270:119:2"
										},
										{
											"nativeSrc": "9399:117:2",
											"nodeType": "YulBlock",
											"src": "9399:117:2",
											"statements": [
												{
													"nativeSrc": "9414:15:2",
													"nodeType": "YulVariableDeclaration",
													"src": "9414:15:2",
													"value": {
														"kind": "number",
														"nativeSrc": "9428:1:2",
														"nodeType": "YulLiteral",
														"src": "9428:1:2",
														"type": "",
														"value": "0"
													},
													"variables": [
														{
															"name": "offset",
															"nativeSrc": "9418:6:2",
															"nodeType": "YulTypedName",
															"src": "9418:6:2",
															"type": ""
														}
													]
												},
												{
													"nativeSrc": "9443:63:2",
													"nodeType": "YulAssignment",
													"src": "9443:63:2",
													"value": {
														"arguments": [
															{
																"arguments": [
																	{
																		"name": "headStart",
																		"nativeSrc": "9478:9:2",
																		"nodeType": "YulIdentifier",
																		"src": "9478:9:2"
																	},
																	{
																		"name": "offset",
																		"nativeSrc": "9489:6:2",
																		"nodeType": "YulIdentifier",
																		"src": "9489:6:2"
																	}
																],
																"functionName": {
																	"name": "add",
																	"nativeSrc": "9474:3:2",
																	"nodeType": "YulIdentifier",
																	"src": "9474:3:2"
																},
																"nativeSrc": "9474:22:2",
																"nodeType": "YulFunctionCall",
																"src": "9474:22:2"
															},
															{
																"name": "dataEnd",
																"nativeSrc": "9498:7:2",
																"nodeType": "YulIdentifier",
																"src": "9498:7:2"
															}
														],
														"functionName": {
															"name": "abi_decode_t_uint256",
															"nativeSrc": "9453:20:2",
															"nodeType": "YulIdentifier",
															"src": "9453:20:2"
														},
														"nativeSrc": "9453:53:2",
														"nodeType": "YulFunctionCall",
														"src": "9453:53:2"
													},
													"variableNames": [
														{
															"name": "value0",
															"nativeSrc": "9443:6:2",
															"nodeType": "YulIdentifier",
															"src": "9443:6:2"
														}
													]
												}
											]
										}
									]
								},
								"name": "abi_decode_tuple_t_uint256",
								"nativeSrc": "9194:329:2",
								"nodeType": "YulFunctionDefinition",
								"parameters": [
									{
										"name": "headStart",
										"nativeSrc": "9230:9:2",
										"nodeType": "YulTypedName",
										"src": "9230:9:2",
										"type": ""
									},
									{
										"name": "dataEnd",
										"nativeSrc": "9241:7:2",
										"nodeType": "YulTypedName",
										"src": "9241:7:2",
										"type": ""
									}
								],
								"returnVariables": [
									{
										"name": "value0",
										"nativeSrc": "9253:6:2",
										"nodeType": "YulTypedName",
										"src": "9253:6:2",
										"type": ""
									}
								],
								"src": "9194:329:2"
							},
							{
								"body": {
									"nativeSrc": "9635:122:2",
									"nodeType": "YulBlock",
									"src": "9635:122:2",
									"statements": [
										{
											"expression": {
												"arguments": [
													{
														"arguments": [
															{
																"name": "memPtr",
																"nativeSrc": "9657:6:2",
																"nodeType": "YulIdentifier",
																"src": "9657:6:2"
															},
															{
																"kind": "number",
																"nativeSrc": "9665:1:2",
																"nodeType": "YulLiteral",
																"src": "9665:1:2",
																"type": "",
																"value": "0"
															}
														],
														"functionName": {
															"name": "add",
															"nativeSrc": "9653:3:2",
															"nodeType": "YulIdentifier",
															"src": "9653:3:2"
														},
														"nativeSrc": "9653:14:2",
														"nodeType": "YulFunctionCall",
														"src": "9653:14:2"
													},
													{
														"hexValue": "4f6e6c792074686520686f73706974616c2063616e20706572666f726d207468",
														"kind": "string",
														"nativeSrc": "9669:34:2",
														"nodeType": "YulLiteral",
														"src": "9669:34:2",
														"type": "",
														"value": "Only the hospital can perform th"
													}
												],
												"functionName": {
													"name": "mstore",
													"nativeSrc": "9646:6:2",
													"nodeType": "YulIdentifier",
													"src": "9646:6:2"
												},
												"nativeSrc": "9646:58:2",
												"nodeType": "YulFunctionCall",
												"src": "9646:58:2"
											},
											"nativeSrc": "9646:58:2",
											"nodeType": "YulExpressionStatement",
											"src": "9646:58:2"
										},
										{
											"expression": {
												"arguments": [
													{
														"arguments": [
															{
																"name": "memPtr",
																"nativeSrc": "9725:6:2",
																"nodeType": "YulIdentifier",
																"src": "9725:6:2"
															},
															{
																"kind": "number",
																"nativeSrc": "9733:2:2",
																"nodeType": "YulLiteral",
																"src": "9733:2:2",
																"type": "",
																"value": "32"
															}
														],
														"functionName": {
															"name": "add",
															"nativeSrc": "9721:3:2",
															"nodeType": "YulIdentifier",
															"src": "9721:3:2"
														},
														"nativeSrc": "9721:15:2",
														"nodeType": "YulFunctionCall",
														"src": "9721:15:2"
													},
													{
														"hexValue": "697320616374696f6e",
														"kind": "string",
														"nativeSrc": "9738:11:2",
														"nodeType": "YulLiteral",
														"src": "9738:11:2",
														"type": "",
														"value": "is action"
													}
												],
												"functionName": {
													"name": "mstore",
													"nativeSrc": "9714:6:2",
													"nodeType": "YulIdentifier",
													"src": "9714:6:2"
												},
												"nativeSrc": "9714:36:2",
												"nodeType": "YulFunctionCall",
												"src": "9714:36:2"
											},
											"nativeSrc": "9714:36:2",
											"nodeType": "YulExpressionStatement",
											"src": "9714:36:2"
										}
									]
								},
								"name": "store_literal_in_memory_a015b263109441687c0351efc41c46e1c1fc6a3764364e97b6879c3be83d27a6",
								"nativeSrc": "9529:228:2",
								"nodeType": "YulFunctionDefinition",
								"parameters": [
									{
										"name": "memPtr",
										"nativeSrc": "9627:6:2",
										"nodeType": "YulTypedName",
										"src": "9627:6:2",
										"type": ""
									}
								],
								"src": "9529:228:2"
							},
							{
								"body": {
									"nativeSrc": "9909:220:2",
									"nodeType": "YulBlock",
									"src": "9909:220:2",
									"statements": [
										{
											"nativeSrc": "9919:74:2",
											"nodeType": "YulAssignment",
											"src": "9919:74:2",
											"value": {
												"arguments": [
													{
														"name": "pos",
														"nativeSrc": "9985:3:2",
														"nodeType": "YulIdentifier",
														"src": "9985:3:2"
													},
													{
														"kind": "number",
														"nativeSrc": "9990:2:2",
														"nodeType": "YulLiteral",
														"src": "9990:2:2",
														"type": "",
														"value": "41"
													}
												],
												"functionName": {
													"name": "array_storeLengthForEncoding_t_string_memory_ptr_fromStack",
													"nativeSrc": "9926:58:2",
													"nodeType": "YulIdentifier",
													"src": "9926:58:2"
												},
												"nativeSrc": "9926:67:2",
												"nodeType": "YulFunctionCall",
												"src": "9926:67:2"
											},
											"variableNames": [
												{
													"name": "pos",
													"nativeSrc": "9919:3:2",
													"nodeType": "YulIdentifier",
													"src": "9919:3:2"
												}
											]
										},
										{
											"expression": {
												"arguments": [
													{
														"name": "pos",
														"nativeSrc": "10091:3:2",
														"nodeType": "YulIdentifier",
														"src": "10091:3:2"
													}
												],
												"functionName": {
													"name": "store_literal_in_memory_a015b263109441687c0351efc41c46e1c1fc6a3764364e97b6879c3be83d27a6",
													"nativeSrc": "10002:88:2",
													"nodeType": "YulIdentifier",
													"src": "10002:88:2"
												},
												"nativeSrc": "10002:93:2",
												"nodeType": "YulFunctionCall",
												"src": "10002:93:2"
											},
											"nativeSrc": "10002:93:2",
											"nodeType": "YulExpressionStatement",
											"src": "10002:93:2"
										},
										{
											"nativeSrc": "10104:19:2",
											"nodeType": "YulAssignment",
											"src": "10104:19:2",
											"value": {
												"arguments": [
													{
														"name": "pos",
														"nativeSrc": "10115:3:2",
														"nodeType": "YulIdentifier",
														"src": "10115:3:2"
													},
													{
														"kind": "number",
														"nativeSrc": "10120:2:2",
														"nodeType": "YulLiteral",
														"src": "10120:2:2",
														"type": "",
														"value": "64"
													}
												],
												"functionName": {
													"name": "add",
													"nativeSrc": "10111:3:2",
													"nodeType": "YulIdentifier",
													"src": "10111:3:2"
												},
												"nativeSrc": "10111:12:2",
												"nodeType": "YulFunctionCall",
												"src": "10111:12:2"
											},
											"variableNames": [
												{
													"name": "end",
													"nativeSrc": "10104:3:2",
													"nodeType": "YulIdentifier",
													"src": "10104:3:2"
												}
											]
										}
									]
								},
								"name": "abi_encode_t_stringliteral_a015b263109441687c0351efc41c46e1c1fc6a3764364e97b6879c3be83d27a6_to_t_string_memory_ptr_fromStack",
								"nativeSrc": "9763:366:2",
								"nodeType": "YulFunctionDefinition",
								"parameters": [
									{
										"name": "pos",
										"nativeSrc": "9897:3:2",
										"nodeType": "YulTypedName",
										"src": "9897:3:2",
										"type": ""
									}
								],
								"returnVariables": [
									{
										"name": "end",
										"nativeSrc": "9905:3:2",
										"nodeType": "YulTypedName",
										"src": "9905:3:2",
										"type": ""
									}
								],
								"src": "9763:366:2"
							},
							{
								"body": {
									"nativeSrc": "10306:248:2",
									"nodeType": "YulBlock",
									"src": "10306:248:2",
									"statements": [
										{
											"nativeSrc": "10316:26:2",
											"nodeType": "YulAssignment",
											"src": "10316:26:2",
											"value": {
												"arguments": [
													{
														"name": "headStart",
														"nativeSrc": "10328:9:2",
														"nodeType": "YulIdentifier",
														"src": "10328:9:2"
													},
													{
														"kind": "number",
														"nativeSrc": "10339:2:2",
														"nodeType": "YulLiteral",
														"src": "10339:2:2",
														"type": "",
														"value": "32"
													}
												],
												"functionName": {
													"name": "add",
													"nativeSrc": "10324:3:2",
													"nodeType": "YulIdentifier",
													"src": "10324:3:2"
												},
												"nativeSrc": "10324:18:2",
												"nodeType": "YulFunctionCall",
												"src": "10324:18:2"
											},
											"variableNames": [
												{
													"name": "tail",
													"nativeSrc": "10316:4:2",
													"nodeType": "YulIdentifier",
													"src": "10316:4:2"
												}
											]
										},
										{
											"expression": {
												"arguments": [
													{
														"arguments": [
															{
																"name": "headStart",
																"nativeSrc": "10363:9:2",
																"nodeType": "YulIdentifier",
																"src": "10363:9:2"
															},
															{
																"kind": "number",
																"nativeSrc": "10374:1:2",
																"nodeType": "YulLiteral",
																"src": "10374:1:2",
																"type": "",
																"value": "0"
															}
														],
														"functionName": {
															"name": "add",
															"nativeSrc": "10359:3:2",
															"nodeType": "YulIdentifier",
															"src": "10359:3:2"
														},
														"nativeSrc": "10359:17:2",
														"nodeType": "YulFunctionCall",
														"src": "10359:17:2"
													},
													{
														"arguments": [
															{
																"name": "tail",
																"nativeSrc": "10382:4:2",
																"nodeType": "YulIdentifier",
																"src": "10382:4:2"
															},
															{
																"name": "headStart",
																"nativeSrc": "10388:9:2",
																"nodeType": "YulIdentifier",
																"src": "10388:9:2"
															}
														],
														"functionName": {
															"name": "sub",
															"nativeSrc": "10378:3:2",
															"nodeType": "YulIdentifier",
															"src": "10378:3:2"
														},
														"nativeSrc": "10378:20:2",
														"nodeType": "YulFunctionCall",
														"src": "10378:20:2"
													}
												],
												"functionName": {
													"name": "mstore",
													"nativeSrc": "10352:6:2",
													"nodeType": "YulIdentifier",
													"src": "10352:6:2"
												},
												"nativeSrc": "10352:47:2",
												"nodeType": "YulFunctionCall",
												"src": "10352:47:2"
											},
											"nativeSrc": "10352:47:2",
											"nodeType": "YulExpressionStatement",
											"src": "10352:47:2"
										},
										{
											"nativeSrc": "10408:139:2",
											"nodeType": "YulAssignment",
											"src": "10408:139:2",
											"value": {
												"arguments": [
													{
														"name": "tail",
														"nativeSrc": "10542:4:2",
														"nodeType": "YulIdentifier",
														"src": "10542:4:2"
													}
												],
												"functionName": {
													"name": "abi_encode_t_stringliteral_a015b263109441687c0351efc41c46e1c1fc6a3764364e97b6879c3be83d27a6_to_t_string_memory_ptr_fromStack",
													"nativeSrc": "10416:124:2",
													"nodeType": "YulIdentifier",
													"src": "10416:124:2"
												},
												"nativeSrc": "10416:131:2",
												"nodeType": "YulFunctionCall",
												"src": "10416:131:2"
											},
											"variableNames": [
												{
													"name": "tail",
													"nativeSrc": "10408:4:2",
													"nodeType": "YulIdentifier",
													"src": "10408:4:2"
												}
											]
										}
									]
								},
								"name": "abi_encode_tuple_t_stringliteral_a015b263109441687c0351efc41c46e1c1fc6a3764364e97b6879c3be83d27a6__to_t_string_memory_ptr__fromStack_reversed",
								"nativeSrc": "10135:419:2",
								"nodeType": "YulFunctionDefinition",
								"parameters": [
									{
										"name": "headStart",
										"nativeSrc": "10286:9:2",
										"nodeType": "YulTypedName",
										"src": "10286:9:2",
										"type": ""
									}
								],
								"returnVariables": [
									{
										"name": "tail",
										"nativeSrc": "10301:4:2",
										"nodeType": "YulTypedName",
										"src": "10301:4:2",
										"type": ""
									}
								],
								"src": "10135:419:2"
							},
							{
								"body": {
									"nativeSrc": "10623:80:2",
									"nodeType": "YulBlock",
									"src": "10623:80:2",
									"statements": [
										{
											"nativeSrc": "10633:22:2",
											"nodeType": "YulAssignment",
											"src": "10633:22:2",
											"value": {
												"arguments": [
													{
														"name": "offset",
														"nativeSrc": "10648:6:2",
														"nodeType": "YulIdentifier",
														"src": "10648:6:2"
													}
												],
												"functionName": {
													"name": "mload",
													"nativeSrc": "10642:5:2",
													"nodeType": "YulIdentifier",
													"src": "10642:5:2"
												},
												"nativeSrc": "10642:13:2",
												"nodeType": "YulFunctionCall",
												"src": "10642:13:2"
											},
											"variableNames": [
												{
													"name": "value",
													"nativeSrc": "10633:5:2",
													"nodeType": "YulIdentifier",
													"src": "10633:5:2"
												}
											]
										},
										{
											"expression": {
												"arguments": [
													{
														"name": "value",
														"nativeSrc": "10691:5:2",
														"nodeType": "YulIdentifier",
														"src": "10691:5:2"
													}
												],
												"functionName": {
													"name": "validator_revert_t_address",
													"nativeSrc": "10664:26:2",
													"nodeType": "YulIdentifier",
													"src": "10664:26:2"
												},
												"nativeSrc": "10664:33:2",
												"nodeType": "YulFunctionCall",
												"src": "10664:33:2"
											},
											"nativeSrc": "10664:33:2",
											"nodeType": "YulExpressionStatement",
											"src": "10664:33:2"
										}
									]
								},
								"name": "abi_decode_t_address_fromMemory",
								"nativeSrc": "10560:143:2",
								"nodeType": "YulFunctionDefinition",
								"parameters": [
									{
										"name": "offset",
										"nativeSrc": "10601:6:2",
										"nodeType": "YulTypedName",
										"src": "10601:6:2",
										"type": ""
									},
									{
										"name": "end",
										"nativeSrc": "10609:3:2",
										"nodeType": "YulTypedName",
										"src": "10609:3:2",
										"type": ""
									}
								],
								"returnVariables": [
									{
										"name": "value",
										"nativeSrc": "10617:5:2",
										"nodeType": "YulTypedName",
										"src": "10617:5:2",
										"type": ""
									}
								],
								"src": "10560:143:2"
							},
							{
								"body": {
									"nativeSrc": "10786:274:2",
									"nodeType": "YulBlock",
									"src": "10786:274:2",
									"statements": [
										{
											"body": {
												"nativeSrc": "10832:83:2",
												"nodeType": "YulBlock",
												"src": "10832:83:2",
												"statements": [
													{
														"expression": {
															"arguments": [],
															"functionName": {
																"name": "revert_error_dbdddcbe895c83990c08b3492a0e83918d802a52331272ac6fdb6a7c4aea3b1b",
																"nativeSrc": "10834:77:2",
																"nodeType": "YulIdentifier",
																"src": "10834:77:2"
															},
															"nativeSrc": "10834:79:2",
															"nodeType": "YulFunctionCall",
															"src": "10834:79:2"
														},
														"nativeSrc": "10834:79:2",
														"nodeType": "YulExpressionStatement",
														"src": "10834:79:2"
													}
												]
											},
											"condition": {
												"arguments": [
													{
														"arguments": [
															{
																"name": "dataEnd",
																"nativeSrc": "10807:7:2",
																"nodeType": "YulIdentifier",
																"src": "10807:7:2"
															},
															{
																"name": "headStart",
																"nativeSrc": "10816:9:2",
																"nodeType": "YulIdentifier",
																"src": "10816:9:2"
															}
														],
														"functionName": {
															"name": "sub",
															"nativeSrc": "10803:3:2",
															"nodeType": "YulIdentifier",
															"src": "10803:3:2"
														},
														"nativeSrc": "10803:23:2",
														"nodeType": "YulFunctionCall",
														"src": "10803:23:2"
													},
													{
														"kind": "number",
														"nativeSrc": "10828:2:2",
														"nodeType": "YulLiteral",
														"src": "10828:2:2",
														"type": "",
														"value": "32"
													}
												],
												"functionName": {
													"name": "slt",
													"nativeSrc": "10799:3:2",
													"nodeType": "YulIdentifier",
													"src": "10799:3:2"
												},
												"nativeSrc": "10799:32:2",
												"nodeType": "YulFunctionCall",
												"src": "10799:32:2"
											},
											"nativeSrc": "10796:119:2",
											"nodeType": "YulIf",
											"src": "10796:119:2"
										},
										{
											"nativeSrc": "10925:128:2",
											"nodeType": "YulBlock",
											"src": "10925:128:2",
											"statements": [
												{
													"nativeSrc": "10940:15:2",
													"nodeType": "YulVariableDeclaration",
													"src": "10940:15:2",
													"value": {
														"kind": "number",
														"nativeSrc": "10954:1:2",
														"nodeType": "YulLiteral",
														"src": "10954:1:2",
														"type": "",
														"value": "0"
													},
													"variables": [
														{
															"name": "offset",
															"nativeSrc": "10944:6:2",
															"nodeType": "YulTypedName",
															"src": "10944:6:2",
															"type": ""
														}
													]
												},
												{
													"nativeSrc": "10969:74:2",
													"nodeType": "YulAssignment",
													"src": "10969:74:2",
													"value": {
														"arguments": [
															{
																"arguments": [
																	{
																		"name": "headStart",
																		"nativeSrc": "11015:9:2",
																		"nodeType": "YulIdentifier",
																		"src": "11015:9:2"
																	},
																	{
																		"name": "offset",
																		"nativeSrc": "11026:6:2",
																		"nodeType": "YulIdentifier",
																		"src": "11026:6:2"
																	}
																],
																"functionName": {
																	"name": "add",
																	"nativeSrc": "11011:3:2",
																	"nodeType": "YulIdentifier",
																	"src": "11011:3:2"
																},
																"nativeSrc": "11011:22:2",
																"nodeType": "YulFunctionCall",
																"src": "11011:22:2"
															},
															{
																"name": "dataEnd",
																"nativeSrc": "11035:7:2",
																"nodeType": "YulIdentifier",
																"src": "11035:7:2"
															}
														],
														"functionName": {
															"name": "abi_decode_t_address_fromMemory",
															"nativeSrc": "10979:31:2",
															"nodeType": "YulIdentifier",
															"src": "10979:31:2"
														},
														"nativeSrc": "10979:64:2",
														"nodeType": "YulFunctionCall",
														"src": "10979:64:2"
													},
													"variableNames": [
														{
															"name": "value0",
															"nativeSrc": "10969:6:2",
															"nodeType": "YulIdentifier",
															"src": "10969:6:2"
														}
													]
												}
											]
										}
									]
								},
								"name": "abi_decode_tuple_t_address_fromMemory",
								"nativeSrc": "10709:351:2",
								"nodeType": "YulFunctionDefinition",
								"parameters": [
									{
										"name": "headStart",
										"nativeSrc": "10756:9:2",
										"nodeType": "YulTypedName",
										"src": "10756:9:2",
										"type": ""
									},
									{
										"name": "dataEnd",
										"nativeSrc": "10767:7:2",
										"nodeType": "YulTypedName",
										"src": "10767:7:2",
										"type": ""
									}
								],
								"returnVariables": [
									{
										"name": "value0",
										"nativeSrc": "10779:6:2",
										"nodeType": "YulTypedName",
										"src": "10779:6:2",
										"type": ""
									}
								],
								"src": "10709:351:2"
							},
							{
								"body": {
									"nativeSrc": "11172:74:2",
									"nodeType": "YulBlock",
									"src": "11172:74:2",
									"statements": [
										{
											"expression": {
												"arguments": [
													{
														"arguments": [
															{
																"name": "memPtr",
																"nativeSrc": "11194:6:2",
																"nodeType": "YulIdentifier",
																"src": "11194:6:2"
															},
															{
																"kind": "number",
																"nativeSrc": "11202:1:2",
																"nodeType": "YulLiteral",
																"src": "11202:1:2",
																"type": "",
																"value": "0"
															}
														],
														"functionName": {
															"name": "add",
															"nativeSrc": "11190:3:2",
															"nodeType": "YulIdentifier",
															"src": "11190:3:2"
														},
														"nativeSrc": "11190:14:2",
														"nodeType": "YulFunctionCall",
														"src": "11190:14:2"
													},
													{
														"hexValue": "50617469656e7420697320616c726561647920726567697374657265642e",
														"kind": "string",
														"nativeSrc": "11206:32:2",
														"nodeType": "YulLiteral",
														"src": "11206:32:2",
														"type": "",
														"value": "Patient is already registered."
													}
												],
												"functionName": {
													"name": "mstore",
													"nativeSrc": "11183:6:2",
													"nodeType": "YulIdentifier",
													"src": "11183:6:2"
												},
												"nativeSrc": "11183:56:2",
												"nodeType": "YulFunctionCall",
												"src": "11183:56:2"
											},
											"nativeSrc": "11183:56:2",
											"nodeType": "YulExpressionStatement",
											"src": "11183:56:2"
										}
									]
								},
								"name": "store_literal_in_memory_84ff94bbaa57137b35f9b8f39fdeaeff6b0a3545367c4451daaa9ca05b0f93d1",
								"nativeSrc": "11066:180:2",
								"nodeType": "YulFunctionDefinition",
								"parameters": [
									{
										"name": "memPtr",
										"nativeSrc": "11164:6:2",
										"nodeType": "YulTypedName",
										"src": "11164:6:2",
										"type": ""
									}
								],
								"src": "11066:180:2"
							},
							{
								"body": {
									"nativeSrc": "11398:220:2",
									"nodeType": "YulBlock",
									"src": "11398:220:2",
									"statements": [
										{
											"nativeSrc": "11408:74:2",
											"nodeType": "YulAssignment",
											"src": "11408:74:2",
											"value": {
												"arguments": [
													{
														"name": "pos",
														"nativeSrc": "11474:3:2",
														"nodeType": "YulIdentifier",
														"src": "11474:3:2"
													},
													{
														"kind": "number",
														"nativeSrc": "11479:2:2",
														"nodeType": "YulLiteral",
														"src": "11479:2:2",
														"type": "",
														"value": "30"
													}
												],
												"functionName": {
													"name": "array_storeLengthForEncoding_t_string_memory_ptr_fromStack",
													"nativeSrc": "11415:58:2",
													"nodeType": "YulIdentifier",
													"src": "11415:58:2"
												},
												"nativeSrc": "11415:67:2",
												"nodeType": "YulFunctionCall",
												"src": "11415:67:2"
											},
											"variableNames": [
												{
													"name": "pos",
													"nativeSrc": "11408:3:2",
													"nodeType": "YulIdentifier",
													"src": "11408:3:2"
												}
											]
										},
										{
											"expression": {
												"arguments": [
													{
														"name": "pos",
														"nativeSrc": "11580:3:2",
														"nodeType": "YulIdentifier",
														"src": "11580:3:2"
													}
												],
												"functionName": {
													"name": "store_literal_in_memory_84ff94bbaa57137b35f9b8f39fdeaeff6b0a3545367c4451daaa9ca05b0f93d1",
													"nativeSrc": "11491:88:2",
													"nodeType": "YulIdentifier",
													"src": "11491:88:2"
												},
												"nativeSrc": "11491:93:2",
												"nodeType": "YulFunctionCall",
												"src": "11491:93:2"
											},
											"nativeSrc": "11491:93:2",
											"nodeType": "YulExpressionStatement",
											"src": "11491:93:2"
										},
										{
											"nativeSrc": "11593:19:2",
											"nodeType": "YulAssignment",
											"src": "11593:19:2",
											"value": {
												"arguments": [
													{
														"name": "pos",
														"nativeSrc": "11604:3:2",
														"nodeType": "YulIdentifier",
														"src": "11604:3:2"
													},
													{
														"kind": "number",
														"nativeSrc": "11609:2:2",
														"nodeType": "YulLiteral",
														"src": "11609:2:2",
														"type": "",
														"value": "32"
													}
												],
												"functionName": {
													"name": "add",
													"nativeSrc": "11600:3:2",
													"nodeType": "YulIdentifier",
													"src": "11600:3:2"
												},
												"nativeSrc": "11600:12:2",
												"nodeType": "YulFunctionCall",
												"src": "11600:12:2"
											},
											"variableNames": [
												{
													"name": "end",
													"nativeSrc": "11593:3:2",
													"nodeType": "YulIdentifier",
													"src": "11593:3:2"
												}
											]
										}
									]
								},
								"name": "abi_encode_t_stringliteral_84ff94bbaa57137b35f9b8f39fdeaeff6b0a3545367c4451daaa9ca05b0f93d1_to_t_string_memory_ptr_fromStack",
								"nativeSrc": "11252:366:2",
								"nodeType": "YulFunctionDefinition",
								"parameters": [
									{
										"name": "pos",
										"nativeSrc": "11386:3:2",
										"nodeType": "YulTypedName",
										"src": "11386:3:2",
										"type": ""
									}
								],
								"returnVariables": [
									{
										"name": "end",
										"nativeSrc": "11394:3:2",
										"nodeType": "YulTypedName",
										"src": "11394:3:2",
										"type": ""
									}
								],
								"src": "11252:366:2"
							},
							{
								"body": {
									"nativeSrc": "11795:248:2",
									"nodeType": "YulBlock",
									"src": "11795:248:2",
									"statements": [
										{
											"nativeSrc": "11805:26:2",
											"nodeType": "YulAssignment",
											"src": "11805:26:2",
											"value": {
												"arguments": [
													{
														"name": "headStart",
														"nativeSrc": "11817:9:2",
														"nodeType": "YulIdentifier",
														"src": "11817:9:2"
													},
													{
														"kind": "number",
														"nativeSrc": "11828:2:2",
														"nodeType": "YulLiteral",
														"src": "11828:2:2",
														"type": "",
														"value": "32"
													}
												],
												"functionName": {
													"name": "add",
													"nativeSrc": "11813:3:2",
													"nodeType": "YulIdentifier",
													"src": "11813:3:2"
												},
												"nativeSrc": "11813:18:2",
												"nodeType": "YulFunctionCall",
												"src": "11813:18:2"
											},
											"variableNames": [
												{
													"name": "tail",
													"nativeSrc": "11805:4:2",
													"nodeType": "YulIdentifier",
													"src": "11805:4:2"
												}
											]
										},
										{
											"expression": {
												"arguments": [
													{
														"arguments": [
															{
																"name": "headStart",
																"nativeSrc": "11852:9:2",
																"nodeType": "YulIdentifier",
																"src": "11852:9:2"
															},
															{
																"kind": "number",
																"nativeSrc": "11863:1:2",
																"nodeType": "YulLiteral",
																"src": "11863:1:2",
																"type": "",
																"value": "0"
															}
														],
														"functionName": {
															"name": "add",
															"nativeSrc": "11848:3:2",
															"nodeType": "YulIdentifier",
															"src": "11848:3:2"
														},
														"nativeSrc": "11848:17:2",
														"nodeType": "YulFunctionCall",
														"src": "11848:17:2"
													},
													{
														"arguments": [
															{
																"name": "tail",
																"nativeSrc": "11871:4:2",
																"nodeType": "YulIdentifier",
																"src": "11871:4:2"
															},
															{
																"name": "headStart",
																"nativeSrc": "11877:9:2",
																"nodeType": "YulIdentifier",
																"src": "11877:9:2"
															}
														],
														"functionName": {
															"name": "sub",
															"nativeSrc": "11867:3:2",
															"nodeType": "YulIdentifier",
															"src": "11867:3:2"
														},
														"nativeSrc": "11867:20:2",
														"nodeType": "YulFunctionCall",
														"src": "11867:20:2"
													}
												],
												"functionName": {
													"name": "mstore",
													"nativeSrc": "11841:6:2",
													"nodeType": "YulIdentifier",
													"src": "11841:6:2"
												},
												"nativeSrc": "11841:47:2",
												"nodeType": "YulFunctionCall",
												"src": "11841:47:2"
											},
											"nativeSrc": "11841:47:2",
											"nodeType": "YulExpressionStatement",
											"src": "11841:47:2"
										},
										{
											"nativeSrc": "11897:139:2",
											"nodeType": "YulAssignment",
											"src": "11897:139:2",
											"value": {
												"arguments": [
													{
														"name": "tail",
														"nativeSrc": "12031:4:2",
														"nodeType": "YulIdentifier",
														"src": "12031:4:2"
													}
												],
												"functionName": {
													"name": "abi_encode_t_stringliteral_84ff94bbaa57137b35f9b8f39fdeaeff6b0a3545367c4451daaa9ca05b0f93d1_to_t_string_memory_ptr_fromStack",
													"nativeSrc": "11905:124:2",
													"nodeType": "YulIdentifier",
													"src": "11905:124:2"
												},
												"nativeSrc": "11905:131:2",
												"nodeType": "YulFunctionCall",
												"src": "11905:131:2"
											},
											"variableNames": [
												{
													"name": "tail",
													"nativeSrc": "11897:4:2",
													"nodeType": "YulIdentifier",
													"src": "11897:4:2"
												}
											]
										}
									]
								},
								"name": "abi_encode_tuple_t_stringliteral_84ff94bbaa57137b35f9b8f39fdeaeff6b0a3545367c4451daaa9ca05b0f93d1__to_t_string_memory_ptr__fromStack_reversed",
								"nativeSrc": "11624:419:2",
								"nodeType": "YulFunctionDefinition",
								"parameters": [
									{
										"name": "headStart",
										"nativeSrc": "11775:9:2",
										"nodeType": "YulTypedName",
										"src": "11775:9:2",
										"type": ""
									}
								],
								"returnVariables": [
									{
										"name": "tail",
										"nativeSrc": "11790:4:2",
										"nodeType": "YulTypedName",
										"src": "11790:4:2",
										"type": ""
									}
								],
								"src": "11624:419:2"
							},
							{
								"body": {
									"nativeSrc": "12091:48:2",
									"nodeType": "YulBlock",
									"src": "12091:48:2",
									"statements": [
										{
											"nativeSrc": "12101:32:2",
											"nodeType": "YulAssignment",
											"src": "12101:32:2",
											"value": {
												"arguments": [
													{
														"arguments": [
															{
																"name": "value",
																"nativeSrc": "12126:5:2",
																"nodeType": "YulIdentifier",
																"src": "12126:5:2"
															}
														],
														"functionName": {
															"name": "iszero",
															"nativeSrc": "12119:6:2",
															"nodeType": "YulIdentifier",
															"src": "12119:6:2"
														},
														"nativeSrc": "12119:13:2",
														"nodeType": "YulFunctionCall",
														"src": "12119:13:2"
													}
												],
												"functionName": {
													"name": "iszero",
													"nativeSrc": "12112:6:2",
													"nodeType": "YulIdentifier",
													"src": "12112:6:2"
												},
												"nativeSrc": "12112:21:2",
												"nodeType": "YulFunctionCall",
												"src": "12112:21:2"
											},
											"variableNames": [
												{
													"name": "cleaned",
													"nativeSrc": "12101:7:2",
													"nodeType": "YulIdentifier",
													"src": "12101:7:2"
												}
											]
										}
									]
								},
								"name": "cleanup_t_bool",
								"nativeSrc": "12049:90:2",
								"nodeType": "YulFunctionDefinition",
								"parameters": [
									{
										"name": "value",
										"nativeSrc": "12073:5:2",
										"nodeType": "YulTypedName",
										"src": "12073:5:2",
										"type": ""
									}
								],
								"returnVariables": [
									{
										"name": "cleaned",
										"nativeSrc": "12083:7:2",
										"nodeType": "YulTypedName",
										"src": "12083:7:2",
										"type": ""
									}
								],
								"src": "12049:90:2"
							},
							{
								"body": {
									"nativeSrc": "12204:50:2",
									"nodeType": "YulBlock",
									"src": "12204:50:2",
									"statements": [
										{
											"expression": {
												"arguments": [
													{
														"name": "pos",
														"nativeSrc": "12221:3:2",
														"nodeType": "YulIdentifier",
														"src": "12221:3:2"
													},
													{
														"arguments": [
															{
																"name": "value",
																"nativeSrc": "12241:5:2",
																"nodeType": "YulIdentifier",
																"src": "12241:5:2"
															}
														],
														"functionName": {
															"name": "cleanup_t_bool",
															"nativeSrc": "12226:14:2",
															"nodeType": "YulIdentifier",
															"src": "12226:14:2"
														},
														"nativeSrc": "12226:21:2",
														"nodeType": "YulFunctionCall",
														"src": "12226:21:2"
													}
												],
												"functionName": {
													"name": "mstore",
													"nativeSrc": "12214:6:2",
													"nodeType": "YulIdentifier",
													"src": "12214:6:2"
												},
												"nativeSrc": "12214:34:2",
												"nodeType": "YulFunctionCall",
												"src": "12214:34:2"
											},
											"nativeSrc": "12214:34:2",
											"nodeType": "YulExpressionStatement",
											"src": "12214:34:2"
										}
									]
								},
								"name": "abi_encode_t_bool_to_t_bool_fromStack",
								"nativeSrc": "12145:109:2",
								"nodeType": "YulFunctionDefinition",
								"parameters": [
									{
										"name": "value",
										"nativeSrc": "12192:5:2",
										"nodeType": "YulTypedName",
										"src": "12192:5:2",
										"type": ""
									},
									{
										"name": "pos",
										"nativeSrc": "12199:3:2",
										"nodeType": "YulTypedName",
										"src": "12199:3:2",
										"type": ""
									}
								],
								"src": "12145:109:2"
							},
							{
								"body": {
									"nativeSrc": "12380:200:2",
									"nodeType": "YulBlock",
									"src": "12380:200:2",
									"statements": [
										{
											"nativeSrc": "12390:26:2",
											"nodeType": "YulAssignment",
											"src": "12390:26:2",
											"value": {
												"arguments": [
													{
														"name": "headStart",
														"nativeSrc": "12402:9:2",
														"nodeType": "YulIdentifier",
														"src": "12402:9:2"
													},
													{
														"kind": "number",
														"nativeSrc": "12413:2:2",
														"nodeType": "YulLiteral",
														"src": "12413:2:2",
														"type": "",
														"value": "64"
													}
												],
												"functionName": {
													"name": "add",
													"nativeSrc": "12398:3:2",
													"nodeType": "YulIdentifier",
													"src": "12398:3:2"
												},
												"nativeSrc": "12398:18:2",
												"nodeType": "YulFunctionCall",
												"src": "12398:18:2"
											},
											"variableNames": [
												{
													"name": "tail",
													"nativeSrc": "12390:4:2",
													"nodeType": "YulIdentifier",
													"src": "12390:4:2"
												}
											]
										},
										{
											"expression": {
												"arguments": [
													{
														"name": "value0",
														"nativeSrc": "12470:6:2",
														"nodeType": "YulIdentifier",
														"src": "12470:6:2"
													},
													{
														"arguments": [
															{
																"name": "headStart",
																"nativeSrc": "12483:9:2",
																"nodeType": "YulIdentifier",
																"src": "12483:9:2"
															},
															{
																"kind": "number",
																"nativeSrc": "12494:1:2",
																"nodeType": "YulLiteral",
																"src": "12494:1:2",
																"type": "",
																"value": "0"
															}
														],
														"functionName": {
															"name": "add",
															"nativeSrc": "12479:3:2",
															"nodeType": "YulIdentifier",
															"src": "12479:3:2"
														},
														"nativeSrc": "12479:17:2",
														"nodeType": "YulFunctionCall",
														"src": "12479:17:2"
													}
												],
												"functionName": {
													"name": "abi_encode_t_address_to_t_address_fromStack",
													"nativeSrc": "12426:43:2",
													"nodeType": "YulIdentifier",
													"src": "12426:43:2"
												},
												"nativeSrc": "12426:71:2",
												"nodeType": "YulFunctionCall",
												"src": "12426:71:2"
											},
											"nativeSrc": "12426:71:2",
											"nodeType": "YulExpressionStatement",
											"src": "12426:71:2"
										},
										{
											"expression": {
												"arguments": [
													{
														"name": "value1",
														"nativeSrc": "12545:6:2",
														"nodeType": "YulIdentifier",
														"src": "12545:6:2"
													},
													{
														"arguments": [
															{
																"name": "headStart",
																"nativeSrc": "12558:9:2",
																"nodeType": "YulIdentifier",
																"src": "12558:9:2"
															},
															{
																"kind": "number",
																"nativeSrc": "12569:2:2",
																"nodeType": "YulLiteral",
																"src": "12569:2:2",
																"type": "",
																"value": "32"
															}
														],
														"functionName": {
															"name": "add",
															"nativeSrc": "12554:3:2",
															"nodeType": "YulIdentifier",
															"src": "12554:3:2"
														},
														"nativeSrc": "12554:18:2",
														"nodeType": "YulFunctionCall",
														"src": "12554:18:2"
													}
												],
												"functionName": {
													"name": "abi_encode_t_bool_to_t_bool_fromStack",
													"nativeSrc": "12507:37:2",
													"nodeType": "YulIdentifier",
													"src": "12507:37:2"
												},
												"nativeSrc": "12507:66:2",
												"nodeType": "YulFunctionCall",
												"src": "12507:66:2"
											},
											"nativeSrc": "12507:66:2",
											"nodeType": "YulExpressionStatement",
											"src": "12507:66:2"
										}
									]
								},
								"name": "abi_encode_tuple_t_address_t_bool__to_t_address_t_bool__fromStack_reversed",
								"nativeSrc": "12260:320:2",
								"nodeType": "YulFunctionDefinition",
								"parameters": [
									{
										"name": "headStart",
										"nativeSrc": "12344:9:2",
										"nodeType": "YulTypedName",
										"src": "12344:9:2",
										"type": ""
									},
									{
										"name": "value1",
										"nativeSrc": "12356:6:2",
										"nodeType": "YulTypedName",
										"src": "12356:6:2",
										"type": ""
									},
									{
										"name": "value0",
										"nativeSrc": "12364:6:2",
										"nodeType": "YulTypedName",
										"src": "12364:6:2",
										"type": ""
									}
								],
								"returnVariables": [
									{
										"name": "tail",
										"nativeSrc": "12375:4:2",
										"nodeType": "YulTypedName",
										"src": "12375:4:2",
										"type": ""
									}
								],
								"src": "12260:320:2"
							},
							{
								"body": {
									"nativeSrc": "12614:152:2",
									"nodeType": "YulBlock",
									"src": "12614:152:2",
									"statements": [
										{
											"expression": {
												"arguments": [
													{
														"kind": "number",
														"nativeSrc": "12631:1:2",
														"nodeType": "YulLiteral",
														"src": "12631:1:2",
														"type": "",
														"value": "0"
													},
													{
														"kind": "number",
														"nativeSrc": "12634:77:2",
														"nodeType": "YulLiteral",
														"src": "12634:77:2",
														"type": "",
														"value": "35408467139433450592217433187231851964531694900788300625387963629091585785856"
													}
												],
												"functionName": {
													"name": "mstore",
													"nativeSrc": "12624:6:2",
													"nodeType": "YulIdentifier",
													"src": "12624:6:2"
												},
												"nativeSrc": "12624:88:2",
												"nodeType": "YulFunctionCall",
												"src": "12624:88:2"
											},
											"nativeSrc": "12624:88:2",
											"nodeType": "YulExpressionStatement",
											"src": "12624:88:2"
										},
										{
											"expression": {
												"arguments": [
													{
														"kind": "number",
														"nativeSrc": "12728:1:2",
														"nodeType": "YulLiteral",
														"src": "12728:1:2",
														"type": "",
														"value": "4"
													},
													{
														"kind": "number",
														"nativeSrc": "12731:4:2",
														"nodeType": "YulLiteral",
														"src": "12731:4:2",
														"type": "",
														"value": "0x22"
													}
												],
												"functionName": {
													"name": "mstore",
													"nativeSrc": "12721:6:2",
													"nodeType": "YulIdentifier",
													"src": "12721:6:2"
												},
												"nativeSrc": "12721:15:2",
												"nodeType": "YulFunctionCall",
												"src": "12721:15:2"
											},
											"nativeSrc": "12721:15:2",
											"nodeType": "YulExpressionStatement",
											"src": "12721:15:2"
										},
										{
											"expression": {
												"arguments": [
													{
														"kind": "number",
														"nativeSrc": "12752:1:2",
														"nodeType": "YulLiteral",
														"src": "12752:1:2",
														"type": "",
														"value": "0"
													},
													{
														"kind": "number",
														"nativeSrc": "12755:4:2",
														"nodeType": "YulLiteral",
														"src": "12755:4:2",
														"type": "",
														"value": "0x24"
													}
												],
												"functionName": {
													"name": "revert",
													"nativeSrc": "12745:6:2",
													"nodeType": "YulIdentifier",
													"src": "12745:6:2"
												},
												"nativeSrc": "12745:15:2",
												"nodeType": "YulFunctionCall",
												"src": "12745:15:2"
											},
											"nativeSrc": "12745:15:2",
											"nodeType": "YulExpressionStatement",
											"src": "12745:15:2"
										}
									]
								},
								"name": "panic_error_0x22",
								"nativeSrc": "12586:180:2",
								"nodeType": "YulFunctionDefinition",
								"src": "12586:180:2"
							},
							{
								"body": {
									"nativeSrc": "12823:269:2",
									"nodeType": "YulBlock",
									"src": "12823:269:2",
									"statements": [
										{
											"nativeSrc": "12833:22:2",
											"nodeType": "YulAssignment",
											"src": "12833:22:2",
											"value": {
												"arguments": [
													{
														"name": "data",
														"nativeSrc": "12847:4:2",
														"nodeType": "YulIdentifier",
														"src": "12847:4:2"
													},
													{
														"kind": "number",
														"nativeSrc": "12853:1:2",
														"nodeType": "YulLiteral",
														"src": "12853:1:2",
														"type": "",
														"value": "2"
													}
												],
												"functionName": {
													"name": "div",
													"nativeSrc": "12843:3:2",
													"nodeType": "YulIdentifier",
													"src": "12843:3:2"
												},
												"nativeSrc": "12843:12:2",
												"nodeType": "YulFunctionCall",
												"src": "12843:12:2"
											},
											"variableNames": [
												{
													"name": "length",
													"nativeSrc": "12833:6:2",
													"nodeType": "YulIdentifier",
													"src": "12833:6:2"
												}
											]
										},
										{
											"nativeSrc": "12864:38:2",
											"nodeType": "YulVariableDeclaration",
											"src": "12864:38:2",
											"value": {
												"arguments": [
													{
														"name": "data",
														"nativeSrc": "12894:4:2",
														"nodeType": "YulIdentifier",
														"src": "12894:4:2"
													},
													{
														"kind": "number",
														"nativeSrc": "12900:1:2",
														"nodeType": "YulLiteral",
														"src": "12900:1:2",
														"type": "",
														"value": "1"
													}
												],
												"functionName": {
													"name": "and",
													"nativeSrc": "12890:3:2",
													"nodeType": "YulIdentifier",
													"src": "12890:3:2"
												},
												"nativeSrc": "12890:12:2",
												"nodeType": "YulFunctionCall",
												"src": "12890:12:2"
											},
											"variables": [
												{
													"name": "outOfPlaceEncoding",
													"nativeSrc": "12868:18:2",
													"nodeType": "YulTypedName",
													"src": "12868:18:2",
													"type": ""
												}
											]
										},
										{
											"body": {
												"nativeSrc": "12941:51:2",
												"nodeType": "YulBlock",
												"src": "12941:51:2",
												"statements": [
													{
														"nativeSrc": "12955:27:2",
														"nodeType": "YulAssignment",
														"src": "12955:27:2",
														"value": {
															"arguments": [
																{
																	"name": "length",
																	"nativeSrc": "12969:6:2",
																	"nodeType": "YulIdentifier",
																	"src": "12969:6:2"
																},
																{
																	"kind": "number",
																	"nativeSrc": "12977:4:2",
																	"nodeType": "YulLiteral",
																	"src": "12977:4:2",
																	"type": "",
																	"value": "0x7f"
																}
															],
															"functionName": {
																"name": "and",
																"nativeSrc": "12965:3:2",
																"nodeType": "YulIdentifier",
																"src": "12965:3:2"
															},
															"nativeSrc": "12965:17:2",
															"nodeType": "YulFunctionCall",
															"src": "12965:17:2"
														},
														"variableNames": [
															{
																"name": "length",
																"nativeSrc": "12955:6:2",
																"nodeType": "YulIdentifier",
																"src": "12955:6:2"
															}
														]
													}
												]
											},
											"condition": {
												"arguments": [
													{
														"name": "outOfPlaceEncoding",
														"nativeSrc": "12921:18:2",
														"nodeType": "YulIdentifier",
														"src": "12921:18:2"
													}
												],
												"functionName": {
													"name": "iszero",
													"nativeSrc": "12914:6:2",
													"nodeType": "YulIdentifier",
													"src": "12914:6:2"
												},
												"nativeSrc": "12914:26:2",
												"nodeType": "YulFunctionCall",
												"src": "12914:26:2"
											},
											"nativeSrc": "12911:81:2",
											"nodeType": "YulIf",
											"src": "12911:81:2"
										},
										{
											"body": {
												"nativeSrc": "13044:42:2",
												"nodeType": "YulBlock",
												"src": "13044:42:2",
												"statements": [
													{
														"expression": {
															"arguments": [],
															"functionName": {
																"name": "panic_error_0x22",
																"nativeSrc": "13058:16:2",
																"nodeType": "YulIdentifier",
																"src": "13058:16:2"
															},
															"nativeSrc": "13058:18:2",
															"nodeType": "YulFunctionCall",
															"src": "13058:18:2"
														},
														"nativeSrc": "13058:18:2",
														"nodeType": "YulExpressionStatement",
														"src": "13058:18:2"
													}
												]
											},
											"condition": {
												"arguments": [
													{
														"name": "outOfPlaceEncoding",
														"nativeSrc": "13008:18:2",
														"nodeType": "YulIdentifier",
														"src": "13008:18:2"
													},
													{
														"arguments": [
															{
																"name": "length",
																"nativeSrc": "13031:6:2",
																"nodeType": "YulIdentifier",
																"src": "13031:6:2"
															},
															{
																"kind": "number",
																"nativeSrc": "13039:2:2",
																"nodeType": "YulLiteral",
																"src": "13039:2:2",
																"type": "",
																"value": "32"
															}
														],
														"functionName": {
															"name": "lt",
															"nativeSrc": "13028:2:2",
															"nodeType": "YulIdentifier",
															"src": "13028:2:2"
														},
														"nativeSrc": "13028:14:2",
														"nodeType": "YulFunctionCall",
														"src": "13028:14:2"
													}
												],
												"functionName": {
													"name": "eq",
													"nativeSrc": "13005:2:2",
													"nodeType": "YulIdentifier",
													"src": "13005:2:2"
												},
												"nativeSrc": "13005:38:2",
												"nodeType": "YulFunctionCall",
												"src": "13005:38:2"
											},
											"nativeSrc": "13002:84:2",
											"nodeType": "YulIf",
											"src": "13002:84:2"
										}
									]
								},
								"name": "extract_byte_array_length",
								"nativeSrc": "12772:320:2",
								"nodeType": "YulFunctionDefinition",
								"parameters": [
									{
										"name": "data",
										"nativeSrc": "12807:4:2",
										"nodeType": "YulTypedName",
										"src": "12807:4:2",
										"type": ""
									}
								],
								"returnVariables": [
									{
										"name": "length",
										"nativeSrc": "12816:6:2",
										"nodeType": "YulTypedName",
										"src": "12816:6:2",
										"type": ""
									}
								],
								"src": "12772:320:2"
							},
							{
								"body": {
									"nativeSrc": "13204:70:2",
									"nodeType": "YulBlock",
									"src": "13204:70:2",
									"statements": [
										{
											"expression": {
												"arguments": [
													{
														"arguments": [
															{
																"name": "memPtr",
																"nativeSrc": "13226:6:2",
																"nodeType": "YulIdentifier",
																"src": "13226:6:2"
															},
															{
																"kind": "number",
																"nativeSrc": "13234:1:2",
																"nodeType": "YulLiteral",
																"src": "13234:1:2",
																"type": "",
																"value": "0"
															}
														],
														"functionName": {
															"name": "add",
															"nativeSrc": "13222:3:2",
															"nodeType": "YulIdentifier",
															"src": "13222:3:2"
														},
														"nativeSrc": "13222:14:2",
														"nodeType": "YulFunctionCall",
														"src": "13222:14:2"
													},
													{
														"hexValue": "50617469656e74206973206e6f7420726567697374657265642e",
														"kind": "string",
														"nativeSrc": "13238:28:2",
														"nodeType": "YulLiteral",
														"src": "13238:28:2",
														"type": "",
														"value": "Patient is not registered."
													}
												],
												"functionName": {
													"name": "mstore",
													"nativeSrc": "13215:6:2",
													"nodeType": "YulIdentifier",
													"src": "13215:6:2"
												},
												"nativeSrc": "13215:52:2",
												"nodeType": "YulFunctionCall",
												"src": "13215:52:2"
											},
											"nativeSrc": "13215:52:2",
											"nodeType": "YulExpressionStatement",
											"src": "13215:52:2"
										}
									]
								},
								"name": "store_literal_in_memory_89c5e7387e569ef43a6ecfd5c0f3394d72ac3f5e80b69be050c53833f4edfb44",
								"nativeSrc": "13098:176:2",
								"nodeType": "YulFunctionDefinition",
								"parameters": [
									{
										"name": "memPtr",
										"nativeSrc": "13196:6:2",
										"nodeType": "YulTypedName",
										"src": "13196:6:2",
										"type": ""
									}
								],
								"src": "13098:176:2"
							},
							{
								"body": {
									"nativeSrc": "13426:220:2",
									"nodeType": "YulBlock",
									"src": "13426:220:2",
									"statements": [
										{
											"nativeSrc": "13436:74:2",
											"nodeType": "YulAssignment",
											"src": "13436:74:2",
											"value": {
												"arguments": [
													{
														"name": "pos",
														"nativeSrc": "13502:3:2",
														"nodeType": "YulIdentifier",
														"src": "13502:3:2"
													},
													{
														"kind": "number",
														"nativeSrc": "13507:2:2",
														"nodeType": "YulLiteral",
														"src": "13507:2:2",
														"type": "",
														"value": "26"
													}
												],
												"functionName": {
													"name": "array_storeLengthForEncoding_t_string_memory_ptr_fromStack",
													"nativeSrc": "13443:58:2",
													"nodeType": "YulIdentifier",
													"src": "13443:58:2"
												},
												"nativeSrc": "13443:67:2",
												"nodeType": "YulFunctionCall",
												"src": "13443:67:2"
											},
											"variableNames": [
												{
													"name": "pos",
													"nativeSrc": "13436:3:2",
													"nodeType": "YulIdentifier",
													"src": "13436:3:2"
												}
											]
										},
										{
											"expression": {
												"arguments": [
													{
														"name": "pos",
														"nativeSrc": "13608:3:2",
														"nodeType": "YulIdentifier",
														"src": "13608:3:2"
													}
												],
												"functionName": {
													"name": "store_literal_in_memory_89c5e7387e569ef43a6ecfd5c0f3394d72ac3f5e80b69be050c53833f4edfb44",
													"nativeSrc": "13519:88:2",
													"nodeType": "YulIdentifier",
													"src": "13519:88:2"
												},
												"nativeSrc": "13519:93:2",
												"nodeType": "YulFunctionCall",
												"src": "13519:93:2"
											},
											"nativeSrc": "13519:93:2",
											"nodeType": "YulExpressionStatement",
											"src": "13519:93:2"
										},
										{
											"nativeSrc": "13621:19:2",
											"nodeType": "YulAssignment",
											"src": "13621:19:2",
											"value": {
												"arguments": [
													{
														"name": "pos",
														"nativeSrc": "13632:3:2",
														"nodeType": "YulIdentifier",
														"src": "13632:3:2"
													},
													{
														"kind": "number",
														"nativeSrc": "13637:2:2",
														"nodeType": "YulLiteral",
														"src": "13637:2:2",
														"type": "",
														"value": "32"
													}
												],
												"functionName": {
													"name": "add",
													"nativeSrc": "13628:3:2",
													"nodeType": "YulIdentifier",
													"src": "13628:3:2"
												},
												"nativeSrc": "13628:12:2",
												"nodeType": "YulFunctionCall",
												"src": "13628:12:2"
											},
											"variableNames": [
												{
													"name": "end",
													"nativeSrc": "13621:3:2",
													"nodeType": "YulIdentifier",
													"src": "13621:3:2"
												}
											]
										}
									]
								},
								"name": "abi_encode_t_stringliteral_89c5e7387e569ef43a6ecfd5c0f3394d72ac3f5e80b69be050c53833f4edfb44_to_t_string_memory_ptr_fromStack",
								"nativeSrc": "13280:366:2",
								"nodeType": "YulFunctionDefinition",
								"parameters": [
									{
										"name": "pos",
										"nativeSrc": "13414:3:2",
										"nodeType": "YulTypedName",
										"src": "13414:3:2",
										"type": ""
									}
								],
								"returnVariables": [
									{
										"name": "end",
										"nativeSrc": "13422:3:2",
										"nodeType": "YulTypedName",
										"src": "13422:3:2",
										"type": ""
									}
								],
								"src": "13280:366:2"
							},
							{
								"body": {
									"nativeSrc": "13823:248:2",
									"nodeType": "YulBlock",
									"src": "13823:248:2",
									"statements": [
										{
											"nativeSrc": "13833:26:2",
											"nodeType": "YulAssignment",
											"src": "13833:26:2",
											"value": {
												"arguments": [
													{
														"name": "headStart",
														"nativeSrc": "13845:9:2",
														"nodeType": "YulIdentifier",
														"src": "13845:9:2"
													},
													{
														"kind": "number",
														"nativeSrc": "13856:2:2",
														"nodeType": "YulLiteral",
														"src": "13856:2:2",
														"type": "",
														"value": "32"
													}
												],
												"functionName": {
													"name": "add",
													"nativeSrc": "13841:3:2",
													"nodeType": "YulIdentifier",
													"src": "13841:3:2"
												},
												"nativeSrc": "13841:18:2",
												"nodeType": "YulFunctionCall",
												"src": "13841:18:2"
											},
											"variableNames": [
												{
													"name": "tail",
													"nativeSrc": "13833:4:2",
													"nodeType": "YulIdentifier",
													"src": "13833:4:2"
												}
											]
										},
										{
											"expression": {
												"arguments": [
													{
														"arguments": [
															{
																"name": "headStart",
																"nativeSrc": "13880:9:2",
																"nodeType": "YulIdentifier",
																"src": "13880:9:2"
															},
															{
																"kind": "number",
																"nativeSrc": "13891:1:2",
																"nodeType": "YulLiteral",
																"src": "13891:1:2",
																"type": "",
																"value": "0"
															}
														],
														"functionName": {
															"name": "add",
															"nativeSrc": "13876:3:2",
															"nodeType": "YulIdentifier",
															"src": "13876:3:2"
														},
														"nativeSrc": "13876:17:2",
														"nodeType": "YulFunctionCall",
														"src": "13876:17:2"
													},
													{
														"arguments": [
															{
																"name": "tail",
																"nativeSrc": "13899:4:2",
																"nodeType": "YulIdentifier",
																"src": "13899:4:2"
															},
															{
																"name": "headStart",
																"nativeSrc": "13905:9:2",
																"nodeType": "YulIdentifier",
																"src": "13905:9:2"
															}
														],
														"functionName": {
															"name": "sub",
															"nativeSrc": "13895:3:2",
															"nodeType": "YulIdentifier",
															"src": "13895:3:2"
														},
														"nativeSrc": "13895:20:2",
														"nodeType": "YulFunctionCall",
														"src": "13895:20:2"
													}
												],
												"functionName": {
													"name": "mstore",
													"nativeSrc": "13869:6:2",
													"nodeType": "YulIdentifier",
													"src": "13869:6:2"
												},
												"nativeSrc": "13869:47:2",
												"nodeType": "YulFunctionCall",
												"src": "13869:47:2"
											},
											"nativeSrc": "13869:47:2",
											"nodeType": "YulExpressionStatement",
											"src": "13869:47:2"
										},
										{
											"nativeSrc": "13925:139:2",
											"nodeType": "YulAssignment",
											"src": "13925:139:2",
											"value": {
												"arguments": [
													{
														"name": "tail",
														"nativeSrc": "14059:4:2",
														"nodeType": "YulIdentifier",
														"src": "14059:4:2"
													}
												],
												"functionName": {
													"name": "abi_encode_t_stringliteral_89c5e7387e569ef43a6ecfd5c0f3394d72ac3f5e80b69be050c53833f4edfb44_to_t_string_memory_ptr_fromStack",
													"nativeSrc": "13933:124:2",
													"nodeType": "YulIdentifier",
													"src": "13933:124:2"
												},
												"nativeSrc": "13933:131:2",
												"nodeType": "YulFunctionCall",
												"src": "13933:131:2"
											},
											"variableNames": [
												{
													"name": "tail",
													"nativeSrc": "13925:4:2",
													"nodeType": "YulIdentifier",
													"src": "13925:4:2"
												}
											]
										}
									]
								},
								"name": "abi_encode_tuple_t_stringliteral_89c5e7387e569ef43a6ecfd5c0f3394d72ac3f5e80b69be050c53833f4edfb44__to_t_string_memory_ptr__fromStack_reversed",
								"nativeSrc": "13652:419:2",
								"nodeType": "YulFunctionDefinition",
								"parameters": [
									{
										"name": "headStart",
										"nativeSrc": "13803:9:2",
										"nodeType": "YulTypedName",
										"src": "13803:9:2",
										"type": ""
									}
								],
								"returnVariables": [
									{
										"name": "tail",
										"nativeSrc": "13818:4:2",
										"nodeType": "YulTypedName",
										"src": "13818:4:2",
										"type": ""
									}
								],
								"src": "13652:419:2"
							},
							{
								"body": {
									"nativeSrc": "14183:72:2",
									"nodeType": "YulBlock",
									"src": "14183:72:2",
									"statements": [
										{
											"expression": {
												"arguments": [
													{
														"arguments": [
															{
																"name": "memPtr",
																"nativeSrc": "14205:6:2",
																"nodeType": "YulIdentifier",
																"src": "14205:6:2"
															},
															{
																"kind": "number",
																"nativeSrc": "14213:1:2",
																"nodeType": "YulLiteral",
																"src": "14213:1:2",
																"type": "",
																"value": "0"
															}
														],
														"functionName": {
															"name": "add",
															"nativeSrc": "14201:3:2",
															"nodeType": "YulIdentifier",
															"src": "14201:3:2"
														},
														"nativeSrc": "14201:14:2",
														"nodeType": "YulFunctionCall",
														"src": "14201:14:2"
													},
													{
														"hexValue": "5375626a65637420636f6e7472616374206e6f74206c696e6b65642e",
														"kind": "string",
														"nativeSrc": "14217:30:2",
														"nodeType": "YulLiteral",
														"src": "14217:30:2",
														"type": "",
														"value": "Subject contract not linked."
													}
												],
												"functionName": {
													"name": "mstore",
													"nativeSrc": "14194:6:2",
													"nodeType": "YulIdentifier",
													"src": "14194:6:2"
												},
												"nativeSrc": "14194:54:2",
												"nodeType": "YulFunctionCall",
												"src": "14194:54:2"
											},
											"nativeSrc": "14194:54:2",
											"nodeType": "YulExpressionStatement",
											"src": "14194:54:2"
										}
									]
								},
								"name": "store_literal_in_memory_65c08c67b2ccfb5624ed788a56f34f1c05453460e42d277525f575d31761c99d",
								"nativeSrc": "14077:178:2",
								"nodeType": "YulFunctionDefinition",
								"parameters": [
									{
										"name": "memPtr",
										"nativeSrc": "14175:6:2",
										"nodeType": "YulTypedName",
										"src": "14175:6:2",
										"type": ""
									}
								],
								"src": "14077:178:2"
							},
							{
								"body": {
									"nativeSrc": "14407:220:2",
									"nodeType": "YulBlock",
									"src": "14407:220:2",
									"statements": [
										{
											"nativeSrc": "14417:74:2",
											"nodeType": "YulAssignment",
											"src": "14417:74:2",
											"value": {
												"arguments": [
													{
														"name": "pos",
														"nativeSrc": "14483:3:2",
														"nodeType": "YulIdentifier",
														"src": "14483:3:2"
													},
													{
														"kind": "number",
														"nativeSrc": "14488:2:2",
														"nodeType": "YulLiteral",
														"src": "14488:2:2",
														"type": "",
														"value": "28"
													}
												],
												"functionName": {
													"name": "array_storeLengthForEncoding_t_string_memory_ptr_fromStack",
													"nativeSrc": "14424:58:2",
													"nodeType": "YulIdentifier",
													"src": "14424:58:2"
												},
												"nativeSrc": "14424:67:2",
												"nodeType": "YulFunctionCall",
												"src": "14424:67:2"
											},
											"variableNames": [
												{
													"name": "pos",
													"nativeSrc": "14417:3:2",
													"nodeType": "YulIdentifier",
													"src": "14417:3:2"
												}
											]
										},
										{
											"expression": {
												"arguments": [
													{
														"name": "pos",
														"nativeSrc": "14589:3:2",
														"nodeType": "YulIdentifier",
														"src": "14589:3:2"
													}
												],
												"functionName": {
													"name": "store_literal_in_memory_65c08c67b2ccfb5624ed788a56f34f1c05453460e42d277525f575d31761c99d",
													"nativeSrc": "14500:88:2",
													"nodeType": "YulIdentifier",
													"src": "14500:88:2"
												},
												"nativeSrc": "14500:93:2",
												"nodeType": "YulFunctionCall",
												"src": "14500:93:2"
											},
											"nativeSrc": "14500:93:2",
											"nodeType": "YulExpressionStatement",
											"src": "14500:93:2"
										},
										{
											"nativeSrc": "14602:19:2",
											"nodeType": "YulAssignment",
											"src": "14602:19:2",
											"value": {
												"arguments": [
													{
														"name": "pos",
														"nativeSrc": "14613:3:2",
														"nodeType": "YulIdentifier",
														"src": "14613:3:2"
													},
													{
														"kind": "number",
														"nativeSrc": "14618:2:2",
														"nodeType": "YulLiteral",
														"src": "14618:2:2",
														"type": "",
														"value": "32"
													}
												],
												"functionName": {
													"name": "add",
													"nativeSrc": "14609:3:2",
													"nodeType": "YulIdentifier",
													"src": "14609:3:2"
												},
												"nativeSrc": "14609:12:2",
												"nodeType": "YulFunctionCall",
												"src": "14609:12:2"
											},
											"variableNames": [
												{
													"name": "end",
													"nativeSrc": "14602:3:2",
													"nodeType": "YulIdentifier",
													"src": "14602:3:2"
												}
											]
										}
									]
								},
								"name": "abi_encode_t_stringliteral_65c08c67b2ccfb5624ed788a56f34f1c05453460e42d277525f575d31761c99d_to_t_string_memory_ptr_fromStack",
								"nativeSrc": "14261:366:2",
								"nodeType": "YulFunctionDefinition",
								"parameters": [
									{
										"name": "pos",
										"nativeSrc": "14395:3:2",
										"nodeType": "YulTypedName",
										"src": "14395:3:2",
										"type": ""
									}
								],
								"returnVariables": [
									{
										"name": "end",
										"nativeSrc": "14403:3:2",
										"nodeType": "YulTypedName",
										"src": "14403:3:2",
										"type": ""
									}
								],
								"src": "14261:366:2"
							},
							{
								"body": {
									"nativeSrc": "14804:248:2",
									"nodeType": "YulBlock",
									"src": "14804:248:2",
									"statements": [
										{
											"nativeSrc": "14814:26:2",
											"nodeType": "YulAssignment",
											"src": "14814:26:2",
											"value": {
												"arguments": [
													{
														"name": "headStart",
														"nativeSrc": "14826:9:2",
														"nodeType": "YulIdentifier",
														"src": "14826:9:2"
													},
													{
														"kind": "number",
														"nativeSrc": "14837:2:2",
														"nodeType": "YulLiteral",
														"src": "14837:2:2",
														"type": "",
														"value": "32"
													}
												],
												"functionName": {
													"name": "add",
													"nativeSrc": "14822:3:2",
													"nodeType": "YulIdentifier",
													"src": "14822:3:2"
												},
												"nativeSrc": "14822:18:2",
												"nodeType": "YulFunctionCall",
												"src": "14822:18:2"
											},
											"variableNames": [
												{
													"name": "tail",
													"nativeSrc": "14814:4:2",
													"nodeType": "YulIdentifier",
													"src": "14814:4:2"
												}
											]
										},
										{
											"expression": {
												"arguments": [
													{
														"arguments": [
															{
																"name": "headStart",
																"nativeSrc": "14861:9:2",
																"nodeType": "YulIdentifier",
																"src": "14861:9:2"
															},
															{
																"kind": "number",
																"nativeSrc": "14872:1:2",
																"nodeType": "YulLiteral",
																"src": "14872:1:2",
																"type": "",
																"value": "0"
															}
														],
														"functionName": {
															"name": "add",
															"nativeSrc": "14857:3:2",
															"nodeType": "YulIdentifier",
															"src": "14857:3:2"
														},
														"nativeSrc": "14857:17:2",
														"nodeType": "YulFunctionCall",
														"src": "14857:17:2"
													},
													{
														"arguments": [
															{
																"name": "tail",
																"nativeSrc": "14880:4:2",
																"nodeType": "YulIdentifier",
																"src": "14880:4:2"
															},
															{
																"name": "headStart",
																"nativeSrc": "14886:9:2",
																"nodeType": "YulIdentifier",
																"src": "14886:9:2"
															}
														],
														"functionName": {
															"name": "sub",
															"nativeSrc": "14876:3:2",
															"nodeType": "YulIdentifier",
															"src": "14876:3:2"
														},
														"nativeSrc": "14876:20:2",
														"nodeType": "YulFunctionCall",
														"src": "14876:20:2"
													}
												],
												"functionName": {
													"name": "mstore",
													"nativeSrc": "14850:6:2",
													"nodeType": "YulIdentifier",
													"src": "14850:6:2"
												},
												"nativeSrc": "14850:47:2",
												"nodeType": "YulFunctionCall",
												"src": "14850:47:2"
											},
											"nativeSrc": "14850:47:2",
											"nodeType": "YulExpressionStatement",
											"src": "14850:47:2"
										},
										{
											"nativeSrc": "14906:139:2",
											"nodeType": "YulAssignment",
											"src": "14906:139:2",
											"value": {
												"arguments": [
													{
														"name": "tail",
														"nativeSrc": "15040:4:2",
														"nodeType": "YulIdentifier",
														"src": "15040:4:2"
													}
												],
												"functionName": {
													"name": "abi_encode_t_stringliteral_65c08c67b2ccfb5624ed788a56f34f1c05453460e42d277525f575d31761c99d_to_t_string_memory_ptr_fromStack",
													"nativeSrc": "14914:124:2",
													"nodeType": "YulIdentifier",
													"src": "14914:124:2"
												},
												"nativeSrc": "14914:131:2",
												"nodeType": "YulFunctionCall",
												"src": "14914:131:2"
											},
											"variableNames": [
												{
													"name": "tail",
													"nativeSrc": "14906:4:2",
													"nodeType": "YulIdentifier",
													"src": "14906:4:2"
												}
											]
										}
									]
								},
								"name": "abi_encode_tuple_t_stringliteral_65c08c67b2ccfb5624ed788a56f34f1c05453460e42d277525f575d31761c99d__to_t_string_memory_ptr__fromStack_reversed",
								"nativeSrc": "14633:419:2",
								"nodeType": "YulFunctionDefinition",
								"parameters": [
									{
										"name": "headStart",
										"nativeSrc": "14784:9:2",
										"nodeType": "YulTypedName",
										"src": "14784:9:2",
										"type": ""
									}
								],
								"returnVariables": [
									{
										"name": "tail",
										"nativeSrc": "14799:4:2",
										"nodeType": "YulTypedName",
										"src": "14799:4:2",
										"type": ""
									}
								],
								"src": "14633:419:2"
							},
							{
								"body": {
									"nativeSrc": "15153:339:2",
									"nodeType": "YulBlock",
									"src": "15153:339:2",
									"statements": [
										{
											"nativeSrc": "15163:75:2",
											"nodeType": "YulAssignment",
											"src": "15163:75:2",
											"value": {
												"arguments": [
													{
														"arguments": [
															{
																"name": "length",
																"nativeSrc": "15230:6:2",
																"nodeType": "YulIdentifier",
																"src": "15230:6:2"
															}
														],
														"functionName": {
															"name": "array_allocation_size_t_string_memory_ptr",
															"nativeSrc": "15188:41:2",
															"nodeType": "YulIdentifier",
															"src": "15188:41:2"
														},
														"nativeSrc": "15188:49:2",
														"nodeType": "YulFunctionCall",
														"src": "15188:49:2"
													}
												],
												"functionName": {
													"name": "allocate_memory",
													"nativeSrc": "15172:15:2",
													"nodeType": "YulIdentifier",
													"src": "15172:15:2"
												},
												"nativeSrc": "15172:66:2",
												"nodeType": "YulFunctionCall",
												"src": "15172:66:2"
											},
											"variableNames": [
												{
													"name": "array",
													"nativeSrc": "15163:5:2",
													"nodeType": "YulIdentifier",
													"src": "15163:5:2"
												}
											]
										},
										{
											"expression": {
												"arguments": [
													{
														"name": "array",
														"nativeSrc": "15254:5:2",
														"nodeType": "YulIdentifier",
														"src": "15254:5:2"
													},
													{
														"name": "length",
														"nativeSrc": "15261:6:2",
														"nodeType": "YulIdentifier",
														"src": "15261:6:2"
													}
												],
												"functionName": {
													"name": "mstore",
													"nativeSrc": "15247:6:2",
													"nodeType": "YulIdentifier",
													"src": "15247:6:2"
												},
												"nativeSrc": "15247:21:2",
												"nodeType": "YulFunctionCall",
												"src": "15247:21:2"
											},
											"nativeSrc": "15247:21:2",
											"nodeType": "YulExpressionStatement",
											"src": "15247:21:2"
										},
										{
											"nativeSrc": "15277:27:2",
											"nodeType": "YulVariableDeclaration",
											"src": "15277:27:2",
											"value": {
												"arguments": [
													{
														"name": "array",
														"nativeSrc": "15292:5:2",
														"nodeType": "YulIdentifier",
														"src": "15292:5:2"
													},
													{
														"kind": "number",
														"nativeSrc": "15299:4:2",
														"nodeType": "YulLiteral",
														"src": "15299:4:2",
														"type": "",
														"value": "0x20"
													}
												],
												"functionName": {
													"name": "add",
													"nativeSrc": "15288:3:2",
													"nodeType": "YulIdentifier",
													"src": "15288:3:2"
												},
												"nativeSrc": "15288:16:2",
												"nodeType": "YulFunctionCall",
												"src": "15288:16:2"
											},
											"variables": [
												{
													"name": "dst",
													"nativeSrc": "15281:3:2",
													"nodeType": "YulTypedName",
													"src": "15281:3:2",
													"type": ""
												}
											]
										},
										{
											"body": {
												"nativeSrc": "15342:83:2",
												"nodeType": "YulBlock",
												"src": "15342:83:2",
												"statements": [
													{
														"expression": {
															"arguments": [],
															"functionName": {
																"name": "revert_error_987264b3b1d58a9c7f8255e93e81c77d86d6299019c33110a076957a3e06e2ae",
																"nativeSrc": "15344:77:2",
																"nodeType": "YulIdentifier",
																"src": "15344:77:2"
															},
															"nativeSrc": "15344:79:2",
															"nodeType": "YulFunctionCall",
															"src": "15344:79:2"
														},
														"nativeSrc": "15344:79:2",
														"nodeType": "YulExpressionStatement",
														"src": "15344:79:2"
													}
												]
											},
											"condition": {
												"arguments": [
													{
														"arguments": [
															{
																"name": "src",
																"nativeSrc": "15323:3:2",
																"nodeType": "YulIdentifier",
																"src": "15323:3:2"
															},
															{
																"name": "length",
																"nativeSrc": "15328:6:2",
																"nodeType": "YulIdentifier",
																"src": "15328:6:2"
															}
														],
														"functionName": {
															"name": "add",
															"nativeSrc": "15319:3:2",
															"nodeType": "YulIdentifier",
															"src": "15319:3:2"
														},
														"nativeSrc": "15319:16:2",
														"nodeType": "YulFunctionCall",
														"src": "15319:16:2"
													},
													{
														"name": "end",
														"nativeSrc": "15337:3:2",
														"nodeType": "YulIdentifier",
														"src": "15337:3:2"
													}
												],
												"functionName": {
													"name": "gt",
													"nativeSrc": "15316:2:2",
													"nodeType": "YulIdentifier",
													"src": "15316:2:2"
												},
												"nativeSrc": "15316:25:2",
												"nodeType": "YulFunctionCall",
												"src": "15316:25:2"
											},
											"nativeSrc": "15313:112:2",
											"nodeType": "YulIf",
											"src": "15313:112:2"
										},
										{
											"expression": {
												"arguments": [
													{
														"name": "src",
														"nativeSrc": "15469:3:2",
														"nodeType": "YulIdentifier",
														"src": "15469:3:2"
													},
													{
														"name": "dst",
														"nativeSrc": "15474:3:2",
														"nodeType": "YulIdentifier",
														"src": "15474:3:2"
													},
													{
														"name": "length",
														"nativeSrc": "15479:6:2",
														"nodeType": "YulIdentifier",
														"src": "15479:6:2"
													}
												],
												"functionName": {
													"name": "copy_memory_to_memory_with_cleanup",
													"nativeSrc": "15434:34:2",
													"nodeType": "YulIdentifier",
													"src": "15434:34:2"
												},
												"nativeSrc": "15434:52:2",
												"nodeType": "YulFunctionCall",
												"src": "15434:52:2"
											},
											"nativeSrc": "15434:52:2",
											"nodeType": "YulExpressionStatement",
											"src": "15434:52:2"
										}
									]
								},
								"name": "abi_decode_available_length_t_string_memory_ptr_fromMemory",
								"nativeSrc": "15058:434:2",
								"nodeType": "YulFunctionDefinition",
								"parameters": [
									{
										"name": "src",
										"nativeSrc": "15126:3:2",
										"nodeType": "YulTypedName",
										"src": "15126:3:2",
										"type": ""
									},
									{
										"name": "length",
										"nativeSrc": "15131:6:2",
										"nodeType": "YulTypedName",
										"src": "15131:6:2",
										"type": ""
									},
									{
										"name": "end",
										"nativeSrc": "15139:3:2",
										"nodeType": "YulTypedName",
										"src": "15139:3:2",
										"type": ""
									}
								],
								"returnVariables": [
									{
										"name": "array",
										"nativeSrc": "15147:5:2",
										"nodeType": "YulTypedName",
										"src": "15147:5:2",
										"type": ""
									}
								],
								"src": "15058:434:2"
							},
							{
								"body": {
									"nativeSrc": "15585:282:2",
									"nodeType": "YulBlock",
									"src": "15585:282:2",
									"statements": [
										{
											"body": {
												"nativeSrc": "15634:83:2",
												"nodeType": "YulBlock",
												"src": "15634:83:2",
												"statements": [
													{
														"expression": {
															"arguments": [],
															"functionName": {
																"name": "revert_error_1b9f4a0a5773e33b91aa01db23bf8c55fce1411167c872835e7fa00a4f17d46d",
																"nativeSrc": "15636:77:2",
																"nodeType": "YulIdentifier",
																"src": "15636:77:2"
															},
															"nativeSrc": "15636:79:2",
															"nodeType": "YulFunctionCall",
															"src": "15636:79:2"
														},
														"nativeSrc": "15636:79:2",
														"nodeType": "YulExpressionStatement",
														"src": "15636:79:2"
													}
												]
											},
											"condition": {
												"arguments": [
													{
														"arguments": [
															{
																"arguments": [
																	{
																		"name": "offset",
																		"nativeSrc": "15613:6:2",
																		"nodeType": "YulIdentifier",
																		"src": "15613:6:2"
																	},
																	{
																		"kind": "number",
																		"nativeSrc": "15621:4:2",
																		"nodeType": "YulLiteral",
																		"src": "15621:4:2",
																		"type": "",
																		"value": "0x1f"
																	}
																],
																"functionName": {
																	"name": "add",
																	"nativeSrc": "15609:3:2",
																	"nodeType": "YulIdentifier",
																	"src": "15609:3:2"
																},
																"nativeSrc": "15609:17:2",
																"nodeType": "YulFunctionCall",
																"src": "15609:17:2"
															},
															{
																"name": "end",
																"nativeSrc": "15628:3:2",
																"nodeType": "YulIdentifier",
																"src": "15628:3:2"
															}
														],
														"functionName": {
															"name": "slt",
															"nativeSrc": "15605:3:2",
															"nodeType": "YulIdentifier",
															"src": "15605:3:2"
														},
														"nativeSrc": "15605:27:2",
														"nodeType": "YulFunctionCall",
														"src": "15605:27:2"
													}
												],
												"functionName": {
													"name": "iszero",
													"nativeSrc": "15598:6:2",
													"nodeType": "YulIdentifier",
													"src": "15598:6:2"
												},
												"nativeSrc": "15598:35:2",
												"nodeType": "YulFunctionCall",
												"src": "15598:35:2"
											},
											"nativeSrc": "15595:122:2",
											"nodeType": "YulIf",
											"src": "15595:122:2"
										},
										{
											"nativeSrc": "15726:27:2",
											"nodeType": "YulVariableDeclaration",
											"src": "15726:27:2",
											"value": {
												"arguments": [
													{
														"name": "offset",
														"nativeSrc": "15746:6:2",
														"nodeType": "YulIdentifier",
														"src": "15746:6:2"
													}
												],
												"functionName": {
													"name": "mload",
													"nativeSrc": "15740:5:2",
													"nodeType": "YulIdentifier",
													"src": "15740:5:2"
												},
												"nativeSrc": "15740:13:2",
												"nodeType": "YulFunctionCall",
												"src": "15740:13:2"
											},
											"variables": [
												{
													"name": "length",
													"nativeSrc": "15730:6:2",
													"nodeType": "YulTypedName",
													"src": "15730:6:2",
													"type": ""
												}
											]
										},
										{
											"nativeSrc": "15762:99:2",
											"nodeType": "YulAssignment",
											"src": "15762:99:2",
											"value": {
												"arguments": [
													{
														"arguments": [
															{
																"name": "offset",
																"nativeSrc": "15834:6:2",
																"nodeType": "YulIdentifier",
																"src": "15834:6:2"
															},
															{
																"kind": "number",
																"nativeSrc": "15842:4:2",
																"nodeType": "YulLiteral",
																"src": "15842:4:2",
																"type": "",
																"value": "0x20"
															}
														],
														"functionName": {
															"name": "add",
															"nativeSrc": "15830:3:2",
															"nodeType": "YulIdentifier",
															"src": "15830:3:2"
														},
														"nativeSrc": "15830:17:2",
														"nodeType": "YulFunctionCall",
														"src": "15830:17:2"
													},
													{
														"name": "length",
														"nativeSrc": "15849:6:2",
														"nodeType": "YulIdentifier",
														"src": "15849:6:2"
													},
													{
														"name": "end",
														"nativeSrc": "15857:3:2",
														"nodeType": "YulIdentifier",
														"src": "15857:3:2"
													}
												],
												"functionName": {
													"name": "abi_decode_available_length_t_string_memory_ptr_fromMemory",
													"nativeSrc": "15771:58:2",
													"nodeType": "YulIdentifier",
													"src": "15771:58:2"
												},
												"nativeSrc": "15771:90:2",
												"nodeType": "YulFunctionCall",
												"src": "15771:90:2"
											},
											"variableNames": [
												{
													"name": "array",
													"nativeSrc": "15762:5:2",
													"nodeType": "YulIdentifier",
													"src": "15762:5:2"
												}
											]
										}
									]
								},
								"name": "abi_decode_t_string_memory_ptr_fromMemory",
								"nativeSrc": "15512:355:2",
								"nodeType": "YulFunctionDefinition",
								"parameters": [
									{
										"name": "offset",
										"nativeSrc": "15563:6:2",
										"nodeType": "YulTypedName",
										"src": "15563:6:2",
										"type": ""
									},
									{
										"name": "end",
										"nativeSrc": "15571:3:2",
										"nodeType": "YulTypedName",
										"src": "15571:3:2",
										"type": ""
									}
								],
								"returnVariables": [
									{
										"name": "array",
										"nativeSrc": "15579:5:2",
										"nodeType": "YulTypedName",
										"src": "15579:5:2",
										"type": ""
									}
								],
								"src": "15512:355:2"
							},
							{
								"body": {
									"nativeSrc": "15931:56:2",
									"nodeType": "YulBlock",
									"src": "15931:56:2",
									"statements": [
										{
											"body": {
												"nativeSrc": "15965:16:2",
												"nodeType": "YulBlock",
												"src": "15965:16:2",
												"statements": [
													{
														"expression": {
															"arguments": [
																{
																	"kind": "number",
																	"nativeSrc": "15974:1:2",
																	"nodeType": "YulLiteral",
																	"src": "15974:1:2",
																	"type": "",
																	"value": "0"
																},
																{
																	"kind": "number",
																	"nativeSrc": "15977:1:2",
																	"nodeType": "YulLiteral",
																	"src": "15977:1:2",
																	"type": "",
																	"value": "0"
																}
															],
															"functionName": {
																"name": "revert",
																"nativeSrc": "15967:6:2",
																"nodeType": "YulIdentifier",
																"src": "15967:6:2"
															},
															"nativeSrc": "15967:12:2",
															"nodeType": "YulFunctionCall",
															"src": "15967:12:2"
														},
														"nativeSrc": "15967:12:2",
														"nodeType": "YulExpressionStatement",
														"src": "15967:12:2"
													}
												]
											},
											"condition": {
												"arguments": [
													{
														"arguments": [
															{
																"name": "value",
																"nativeSrc": "15954:5:2",
																"nodeType": "YulIdentifier",
																"src": "15954:5:2"
															},
															{
																"kind": "number",
																"nativeSrc": "15961:1:2",
																"nodeType": "YulLiteral",
																"src": "15961:1:2",
																"type": "",
																"value": "3"
															}
														],
														"functionName": {
															"name": "lt",
															"nativeSrc": "15951:2:2",
															"nodeType": "YulIdentifier",
															"src": "15951:2:2"
														},
														"nativeSrc": "15951:12:2",
														"nodeType": "YulFunctionCall",
														"src": "15951:12:2"
													}
												],
												"functionName": {
													"name": "iszero",
													"nativeSrc": "15944:6:2",
													"nodeType": "YulIdentifier",
													"src": "15944:6:2"
												},
												"nativeSrc": "15944:20:2",
												"nodeType": "YulFunctionCall",
												"src": "15944:20:2"
											},
											"nativeSrc": "15941:40:2",
											"nodeType": "YulIf",
											"src": "15941:40:2"
										}
									]
								},
								"name": "validator_revert_t_enum$_ConsentType_$258",
								"nativeSrc": "15873:114:2",
								"nodeType": "YulFunctionDefinition",
								"parameters": [
									{
										"name": "value",
										"nativeSrc": "15924:5:2",
										"nodeType": "YulTypedName",
										"src": "15924:5:2",
										"type": ""
									}
								],
								"src": "15873:114:2"
							},
							{
								"body": {
									"nativeSrc": "16071:95:2",
									"nodeType": "YulBlock",
									"src": "16071:95:2",
									"statements": [
										{
											"nativeSrc": "16081:22:2",
											"nodeType": "YulAssignment",
											"src": "16081:22:2",
											"value": {
												"arguments": [
													{
														"name": "offset",
														"nativeSrc": "16096:6:2",
														"nodeType": "YulIdentifier",
														"src": "16096:6:2"
													}
												],
												"functionName": {
													"name": "mload",
													"nativeSrc": "16090:5:2",
													"nodeType": "YulIdentifier",
													"src": "16090:5:2"
												},
												"nativeSrc": "16090:13:2",
												"nodeType": "YulFunctionCall",
												"src": "16090:13:2"
											},
											"variableNames": [
												{
													"name": "value",
													"nativeSrc": "16081:5:2",
													"nodeType": "YulIdentifier",
													"src": "16081:5:2"
												}
											]
										},
										{
											"expression": {
												"arguments": [
													{
														"name": "value",
														"nativeSrc": "16154:5:2",
														"nodeType": "YulIdentifier",
														"src": "16154:5:2"
													}
												],
												"functionName": {
													"name": "validator_revert_t_enum$_ConsentType_$258",
													"nativeSrc": "16112:41:2",
													"nodeType": "YulIdentifier",
													"src": "16112:41:2"
												},
												"nativeSrc": "16112:48:2",
												"nodeType": "YulFunctionCall",
												"src": "16112:48:2"
											},
											"nativeSrc": "16112:48:2",
											"nodeType": "YulExpressionStatement",
											"src": "16112:48:2"
										}
									]
								},
								"name": "abi_decode_t_enum$_ConsentType_$258_fromMemory",
								"nativeSrc": "15993:173:2",
								"nodeType": "YulFunctionDefinition",
								"parameters": [
									{
										"name": "offset",
										"nativeSrc": "16049:6:2",
										"nodeType": "YulTypedName",
										"src": "16049:6:2",
										"type": ""
									},
									{
										"name": "end",
										"nativeSrc": "16057:3:2",
										"nodeType": "YulTypedName",
										"src": "16057:3:2",
										"type": ""
									}
								],
								"returnVariables": [
									{
										"name": "value",
										"nativeSrc": "16065:5:2",
										"nodeType": "YulTypedName",
										"src": "16065:5:2",
										"type": ""
									}
								],
								"src": "15993:173:2"
							},
							{
								"body": {
									"nativeSrc": "16372:1499:2",
									"nodeType": "YulBlock",
									"src": "16372:1499:2",
									"statements": [
										{
											"body": {
												"nativeSrc": "16419:83:2",
												"nodeType": "YulBlock",
												"src": "16419:83:2",
												"statements": [
													{
														"expression": {
															"arguments": [],
															"functionName": {
																"name": "revert_error_dbdddcbe895c83990c08b3492a0e83918d802a52331272ac6fdb6a7c4aea3b1b",
																"nativeSrc": "16421:77:2",
																"nodeType": "YulIdentifier",
																"src": "16421:77:2"
															},
															"nativeSrc": "16421:79:2",
															"nodeType": "YulFunctionCall",
															"src": "16421:79:2"
														},
														"nativeSrc": "16421:79:2",
														"nodeType": "YulExpressionStatement",
														"src": "16421:79:2"
													}
												]
											},
											"condition": {
												"arguments": [
													{
														"arguments": [
															{
																"name": "dataEnd",
																"nativeSrc": "16393:7:2",
																"nodeType": "YulIdentifier",
																"src": "16393:7:2"
															},
															{
																"name": "headStart",
																"nativeSrc": "16402:9:2",
																"nodeType": "YulIdentifier",
																"src": "16402:9:2"
															}
														],
														"functionName": {
															"name": "sub",
															"nativeSrc": "16389:3:2",
															"nodeType": "YulIdentifier",
															"src": "16389:3:2"
														},
														"nativeSrc": "16389:23:2",
														"nodeType": "YulFunctionCall",
														"src": "16389:23:2"
													},
													{
														"kind": "number",
														"nativeSrc": "16414:3:2",
														"nodeType": "YulLiteral",
														"src": "16414:3:2",
														"type": "",
														"value": "160"
													}
												],
												"functionName": {
													"name": "slt",
													"nativeSrc": "16385:3:2",
													"nodeType": "YulIdentifier",
													"src": "16385:3:2"
												},
												"nativeSrc": "16385:33:2",
												"nodeType": "YulFunctionCall",
												"src": "16385:33:2"
											},
											"nativeSrc": "16382:120:2",
											"nodeType": "YulIf",
											"src": "16382:120:2"
										},
										{
											"nativeSrc": "16512:291:2",
											"nodeType": "YulBlock",
											"src": "16512:291:2",
											"statements": [
												{
													"nativeSrc": "16527:38:2",
													"nodeType": "YulVariableDeclaration",
													"src": "16527:38:2",
													"value": {
														"arguments": [
															{
																"arguments": [
																	{
																		"name": "headStart",
																		"nativeSrc": "16551:9:2",
																		"nodeType": "YulIdentifier",
																		"src": "16551:9:2"
																	},
																	{
																		"kind": "number",
																		"nativeSrc": "16562:1:2",
																		"nodeType": "YulLiteral",
																		"src": "16562:1:2",
																		"type": "",
																		"value": "0"
																	}
																],
																"functionName": {
																	"name": "add",
																	"nativeSrc": "16547:3:2",
																	"nodeType": "YulIdentifier",
																	"src": "16547:3:2"
																},
																"nativeSrc": "16547:17:2",
																"nodeType": "YulFunctionCall",
																"src": "16547:17:2"
															}
														],
														"functionName": {
															"name": "mload",
															"nativeSrc": "16541:5:2",
															"nodeType": "YulIdentifier",
															"src": "16541:5:2"
														},
														"nativeSrc": "16541:24:2",
														"nodeType": "YulFunctionCall",
														"src": "16541:24:2"
													},
													"variables": [
														{
															"name": "offset",
															"nativeSrc": "16531:6:2",
															"nodeType": "YulTypedName",
															"src": "16531:6:2",
															"type": ""
														}
													]
												},
												{
													"body": {
														"nativeSrc": "16612:83:2",
														"nodeType": "YulBlock",
														"src": "16612:83:2",
														"statements": [
															{
																"expression": {
																	"arguments": [],
																	"functionName": {
																		"name": "revert_error_c1322bf8034eace5e0b5c7295db60986aa89aae5e0ea0873e4689e076861a5db",
																		"nativeSrc": "16614:77:2",
																		"nodeType": "YulIdentifier",
																		"src": "16614:77:2"
																	},
																	"nativeSrc": "16614:79:2",
																	"nodeType": "YulFunctionCall",
																	"src": "16614:79:2"
																},
																"nativeSrc": "16614:79:2",
																"nodeType": "YulExpressionStatement",
																"src": "16614:79:2"
															}
														]
													},
													"condition": {
														"arguments": [
															{
																"name": "offset",
																"nativeSrc": "16584:6:2",
																"nodeType": "YulIdentifier",
																"src": "16584:6:2"
															},
															{
																"kind": "number",
																"nativeSrc": "16592:18:2",
																"nodeType": "YulLiteral",
																"src": "16592:18:2",
																"type": "",
																"value": "0xffffffffffffffff"
															}
														],
														"functionName": {
															"name": "gt",
															"nativeSrc": "16581:2:2",
															"nodeType": "YulIdentifier",
															"src": "16581:2:2"
														},
														"nativeSrc": "16581:30:2",
														"nodeType": "YulFunctionCall",
														"src": "16581:30:2"
													},
													"nativeSrc": "16578:117:2",
													"nodeType": "YulIf",
													"src": "16578:117:2"
												},
												{
													"nativeSrc": "16709:84:2",
													"nodeType": "YulAssignment",
													"src": "16709:84:2",
													"value": {
														"arguments": [
															{
																"arguments": [
																	{
																		"name": "headStart",
																		"nativeSrc": "16765:9:2",
																		"nodeType": "YulIdentifier",
																		"src": "16765:9:2"
																	},
																	{
																		"name": "offset",
																		"nativeSrc": "16776:6:2",
																		"nodeType": "YulIdentifier",
																		"src": "16776:6:2"
																	}
																],
																"functionName": {
																	"name": "add",
																	"nativeSrc": "16761:3:2",
																	"nodeType": "YulIdentifier",
																	"src": "16761:3:2"
																},
																"nativeSrc": "16761:22:2",
																"nodeType": "YulFunctionCall",
																"src": "16761:22:2"
															},
															{
																"name": "dataEnd",
																"nativeSrc": "16785:7:2",
																"nodeType": "YulIdentifier",
																"src": "16785:7:2"
															}
														],
														"functionName": {
															"name": "abi_decode_t_string_memory_ptr_fromMemory",
															"nativeSrc": "16719:41:2",
															"nodeType": "YulIdentifier",
															"src": "16719:41:2"
														},
														"nativeSrc": "16719:74:2",
														"nodeType": "YulFunctionCall",
														"src": "16719:74:2"
													},
													"variableNames": [
														{
															"name": "value0",
															"nativeSrc": "16709:6:2",
															"nodeType": "YulIdentifier",
															"src": "16709:6:2"
														}
													]
												}
											]
										},
										{
											"nativeSrc": "16813:292:2",
											"nodeType": "YulBlock",
											"src": "16813:292:2",
											"statements": [
												{
													"nativeSrc": "16828:39:2",
													"nodeType": "YulVariableDeclaration",
													"src": "16828:39:2",
													"value": {
														"arguments": [
															{
																"arguments": [
																	{
																		"name": "headStart",
																		"nativeSrc": "16852:9:2",
																		"nodeType": "YulIdentifier",
																		"src": "16852:9:2"
																	},
																	{
																		"kind": "number",
																		"nativeSrc": "16863:2:2",
																		"nodeType": "YulLiteral",
																		"src": "16863:2:2",
																		"type": "",
																		"value": "32"
																	}
																],
																"functionName": {
																	"name": "add",
																	"nativeSrc": "16848:3:2",
																	"nodeType": "YulIdentifier",
																	"src": "16848:3:2"
																},
																"nativeSrc": "16848:18:2",
																"nodeType": "YulFunctionCall",
																"src": "16848:18:2"
															}
														],
														"functionName": {
															"name": "mload",
															"nativeSrc": "16842:5:2",
															"nodeType": "YulIdentifier",
															"src": "16842:5:2"
														},
														"nativeSrc": "16842:25:2",
														"nodeType": "YulFunctionCall",
														"src": "16842:25:2"
													},
													"variables": [
														{
															"name": "offset",
															"nativeSrc": "16832:6:2",
															"nodeType": "YulTypedName",
															"src": "16832:6:2",
															"type": ""
														}
													]
												},
												{
													"body": {
														"nativeSrc": "16914:83:2",
														"nodeType": "YulBlock",
														"src": "16914:83:2",
														"statements": [
															{
																"expression": {
																	"arguments": [],
																	"functionName": {
																		"name": "revert_error_c1322bf8034eace5e0b5c7295db60986aa89aae5e0ea0873e4689e076861a5db",
																		"nativeSrc": "16916:77:2",
																		"nodeType": "YulIdentifier",
																		"src": "16916:77:2"
																	},
																	"nativeSrc": "16916:79:2",
																	"nodeType": "YulFunctionCall",
																	"src": "16916:79:2"
																},
																"nativeSrc": "16916:79:2",
																"nodeType": "YulExpressionStatement",
																"src": "16916:79:2"
															}
														]
													},
													"condition": {
														"arguments": [
															{
																"name": "offset",
																"nativeSrc": "16886:6:2",
																"nodeType": "YulIdentifier",
																"src": "16886:6:2"
															},
															{
																"kind": "number",
																"nativeSrc": "16894:18:2",
																"nodeType": "YulLiteral",
																"src": "16894:18:2",
																"type": "",
																"value": "0xffffffffffffffff"
															}
														],
														"functionName": {
															"name": "gt",
															"nativeSrc": "16883:2:2",
															"nodeType": "YulIdentifier",
															"src": "16883:2:2"
														},
														"nativeSrc": "16883:30:2",
														"nodeType": "YulFunctionCall",
														"src": "16883:30:2"
													},
													"nativeSrc": "16880:117:2",
													"nodeType": "YulIf",
													"src": "16880:117:2"
												},
												{
													"nativeSrc": "17011:84:2",
													"nodeType": "YulAssignment",
													"src": "17011:84:2",
													"value": {
														"arguments": [
															{
																"arguments": [
																	{
																		"name": "headStart",
																		"nativeSrc": "17067:9:2",
																		"nodeType": "YulIdentifier",
																		"src": "17067:9:2"
																	},
																	{
																		"name": "offset",
																		"nativeSrc": "17078:6:2",
																		"nodeType": "YulIdentifier",
																		"src": "17078:6:2"
																	}
																],
																"functionName": {
																	"name": "add",
																	"nativeSrc": "17063:3:2",
																	"nodeType": "YulIdentifier",
																	"src": "17063:3:2"
																},
																"nativeSrc": "17063:22:2",
																"nodeType": "YulFunctionCall",
																"src": "17063:22:2"
															},
															{
																"name": "dataEnd",
																"nativeSrc": "17087:7:2",
																"nodeType": "YulIdentifier",
																"src": "17087:7:2"
															}
														],
														"functionName": {
															"name": "abi_decode_t_string_memory_ptr_fromMemory",
															"nativeSrc": "17021:41:2",
															"nodeType": "YulIdentifier",
															"src": "17021:41:2"
														},
														"nativeSrc": "17021:74:2",
														"nodeType": "YulFunctionCall",
														"src": "17021:74:2"
													},
													"variableNames": [
														{
															"name": "value1",
															"nativeSrc": "17011:6:2",
															"nodeType": "YulIdentifier",
															"src": "17011:6:2"
														}
													]
												}
											]
										},
										{
											"nativeSrc": "17115:292:2",
											"nodeType": "YulBlock",
											"src": "17115:292:2",
											"statements": [
												{
													"nativeSrc": "17130:39:2",
													"nodeType": "YulVariableDeclaration",
													"src": "17130:39:2",
													"value": {
														"arguments": [
															{
																"arguments": [
																	{
																		"name": "headStart",
																		"nativeSrc": "17154:9:2",
																		"nodeType": "YulIdentifier",
																		"src": "17154:9:2"
																	},
																	{
																		"kind": "number",
																		"nativeSrc": "17165:2:2",
																		"nodeType": "YulLiteral",
																		"src": "17165:2:2",
																		"type": "",
																		"value": "64"
																	}
																],
																"functionName": {
																	"name": "add",
																	"nativeSrc": "17150:3:2",
																	"nodeType": "YulIdentifier",
																	"src": "17150:3:2"
																},
																"nativeSrc": "17150:18:2",
																"nodeType": "YulFunctionCall",
																"src": "17150:18:2"
															}
														],
														"functionName": {
															"name": "mload",
															"nativeSrc": "17144:5:2",
															"nodeType": "YulIdentifier",
															"src": "17144:5:2"
														},
														"nativeSrc": "17144:25:2",
														"nodeType": "YulFunctionCall",
														"src": "17144:25:2"
													},
													"variables": [
														{
															"name": "offset",
															"nativeSrc": "17134:6:2",
															"nodeType": "YulTypedName",
															"src": "17134:6:2",
															"type": ""
														}
													]
												},
												{
													"body": {
														"nativeSrc": "17216:83:2",
														"nodeType": "YulBlock",
														"src": "17216:83:2",
														"statements": [
															{
																"expression": {
																	"arguments": [],
																	"functionName": {
																		"name": "revert_error_c1322bf8034eace5e0b5c7295db60986aa89aae5e0ea0873e4689e076861a5db",
																		"nativeSrc": "17218:77:2",
																		"nodeType": "YulIdentifier",
																		"src": "17218:77:2"
																	},
																	"nativeSrc": "17218:79:2",
																	"nodeType": "YulFunctionCall",
																	"src": "17218:79:2"
																},
																"nativeSrc": "17218:79:2",
																"nodeType": "YulExpressionStatement",
																"src": "17218:79:2"
															}
														]
													},
													"condition": {
														"arguments": [
															{
																"name": "offset",
																"nativeSrc": "17188:6:2",
																"nodeType": "YulIdentifier",
																"src": "17188:6:2"
															},
															{
																"kind": "number",
																"nativeSrc": "17196:18:2",
																"nodeType": "YulLiteral",
																"src": "17196:18:2",
																"type": "",
																"value": "0xffffffffffffffff"
															}
														],
														"functionName": {
															"name": "gt",
															"nativeSrc": "17185:2:2",
															"nodeType": "YulIdentifier",
															"src": "17185:2:2"
														},
														"nativeSrc": "17185:30:2",
														"nodeType": "YulFunctionCall",
														"src": "17185:30:2"
													},
													"nativeSrc": "17182:117:2",
													"nodeType": "YulIf",
													"src": "17182:117:2"
												},
												{
													"nativeSrc": "17313:84:2",
													"nodeType": "YulAssignment",
													"src": "17313:84:2",
													"value": {
														"arguments": [
															{
																"arguments": [
																	{
																		"name": "headStart",
																		"nativeSrc": "17369:9:2",
																		"nodeType": "YulIdentifier",
																		"src": "17369:9:2"
																	},
																	{
																		"name": "offset",
																		"nativeSrc": "17380:6:2",
																		"nodeType": "YulIdentifier",
																		"src": "17380:6:2"
																	}
																],
																"functionName": {
																	"name": "add",
																	"nativeSrc": "17365:3:2",
																	"nodeType": "YulIdentifier",
																	"src": "17365:3:2"
																},
																"nativeSrc": "17365:22:2",
																"nodeType": "YulFunctionCall",
																"src": "17365:22:2"
															},
															{
																"name": "dataEnd",
																"nativeSrc": "17389:7:2",
																"nodeType": "YulIdentifier",
																"src": "17389:7:2"
															}
														],
														"functionName": {
															"name": "abi_decode_t_string_memory_ptr_fromMemory",
															"nativeSrc": "17323:41:2",
															"nodeType": "YulIdentifier",
															"src": "17323:41:2"
														},
														"nativeSrc": "17323:74:2",
														"nodeType": "YulFunctionCall",
														"src": "17323:74:2"
													},
													"variableNames": [
														{
															"name": "value2",
															"nativeSrc": "17313:6:2",
															"nodeType": "YulIdentifier",
															"src": "17313:6:2"
														}
													]
												}
											]
										},
										{
											"nativeSrc": "17417:292:2",
											"nodeType": "YulBlock",
											"src": "17417:292:2",
											"statements": [
												{
													"nativeSrc": "17432:39:2",
													"nodeType": "YulVariableDeclaration",
													"src": "17432:39:2",
													"value": {
														"arguments": [
															{
																"arguments": [
																	{
																		"name": "headStart",
																		"nativeSrc": "17456:9:2",
																		"nodeType": "YulIdentifier",
																		"src": "17456:9:2"
																	},
																	{
																		"kind": "number",
																		"nativeSrc": "17467:2:2",
																		"nodeType": "YulLiteral",
																		"src": "17467:2:2",
																		"type": "",
																		"value": "96"
																	}
																],
																"functionName": {
																	"name": "add",
																	"nativeSrc": "17452:3:2",
																	"nodeType": "YulIdentifier",
																	"src": "17452:3:2"
																},
																"nativeSrc": "17452:18:2",
																"nodeType": "YulFunctionCall",
																"src": "17452:18:2"
															}
														],
														"functionName": {
															"name": "mload",
															"nativeSrc": "17446:5:2",
															"nodeType": "YulIdentifier",
															"src": "17446:5:2"
														},
														"nativeSrc": "17446:25:2",
														"nodeType": "YulFunctionCall",
														"src": "17446:25:2"
													},
													"variables": [
														{
															"name": "offset",
															"nativeSrc": "17436:6:2",
															"nodeType": "YulTypedName",
															"src": "17436:6:2",
															"type": ""
														}
													]
												},
												{
													"body": {
														"nativeSrc": "17518:83:2",
														"nodeType": "YulBlock",
														"src": "17518:83:2",
														"statements": [
															{
																"expression": {
																	"arguments": [],
																	"functionName": {
																		"name": "revert_error_c1322bf8034eace5e0b5c7295db60986aa89aae5e0ea0873e4689e076861a5db",
																		"nativeSrc": "17520:77:2",
																		"nodeType": "YulIdentifier",
																		"src": "17520:77:2"
																	},
																	"nativeSrc": "17520:79:2",
																	"nodeType": "YulFunctionCall",
																	"src": "17520:79:2"
																},
																"nativeSrc": "17520:79:2",
																"nodeType": "YulExpressionStatement",
																"src": "17520:79:2"
															}
														]
													},
													"condition": {
														"arguments": [
															{
																"name": "offset",
																"nativeSrc": "17490:6:2",
																"nodeType": "YulIdentifier",
																"src": "17490:6:2"
															},
															{
																"kind": "number",
																"nativeSrc": "17498:18:2",
																"nodeType": "YulLiteral",
																"src": "17498:18:2",
																"type": "",
																"value": "0xffffffffffffffff"
															}
														],
														"functionName": {
															"name": "gt",
															"nativeSrc": "17487:2:2",
															"nodeType": "YulIdentifier",
															"src": "17487:2:2"
														},
														"nativeSrc": "17487:30:2",
														"nodeType": "YulFunctionCall",
														"src": "17487:30:2"
													},
													"nativeSrc": "17484:117:2",
													"nodeType": "YulIf",
													"src": "17484:117:2"
												},
												{
													"nativeSrc": "17615:84:2",
													"nodeType": "YulAssignment",
													"src": "17615:84:2",
													"value": {
														"arguments": [
															{
																"arguments": [
																	{
																		"name": "headStart",
																		"nativeSrc": "17671:9:2",
																		"nodeType": "YulIdentifier",
																		"src": "17671:9:2"
																	},
																	{
																		"name": "offset",
																		"nativeSrc": "17682:6:2",
																		"nodeType": "YulIdentifier",
																		"src": "17682:6:2"
																	}
																],
																"functionName": {
																	"name": "add",
																	"nativeSrc": "17667:3:2",
																	"nodeType": "YulIdentifier",
																	"src": "17667:3:2"
																},
																"nativeSrc": "17667:22:2",
																"nodeType": "YulFunctionCall",
																"src": "17667:22:2"
															},
															{
																"name": "dataEnd",
																"nativeSrc": "17691:7:2",
																"nodeType": "YulIdentifier",
																"src": "17691:7:2"
															}
														],
														"functionName": {
															"name": "abi_decode_t_string_memory_ptr_fromMemory",
															"nativeSrc": "17625:41:2",
															"nodeType": "YulIdentifier",
															"src": "17625:41:2"
														},
														"nativeSrc": "17625:74:2",
														"nodeType": "YulFunctionCall",
														"src": "17625:74:2"
													},
													"variableNames": [
														{
															"name": "value3",
															"nativeSrc": "17615:6:2",
															"nodeType": "YulIdentifier",
															"src": "17615:6:2"
														}
													]
												}
											]
										},
										{
											"nativeSrc": "17719:145:2",
											"nodeType": "YulBlock",
											"src": "17719:145:2",
											"statements": [
												{
													"nativeSrc": "17734:17:2",
													"nodeType": "YulVariableDeclaration",
													"src": "17734:17:2",
													"value": {
														"kind": "number",
														"nativeSrc": "17748:3:2",
														"nodeType": "YulLiteral",
														"src": "17748:3:2",
														"type": "",
														"value": "128"
													},
													"variables": [
														{
															"name": "offset",
															"nativeSrc": "17738:6:2",
															"nodeType": "YulTypedName",
															"src": "17738:6:2",
															"type": ""
														}
													]
												},
												{
													"nativeSrc": "17765:89:2",
													"nodeType": "YulAssignment",
													"src": "17765:89:2",
													"value": {
														"arguments": [
															{
																"arguments": [
																	{
																		"name": "headStart",
																		"nativeSrc": "17826:9:2",
																		"nodeType": "YulIdentifier",
																		"src": "17826:9:2"
																	},
																	{
																		"name": "offset",
																		"nativeSrc": "17837:6:2",
																		"nodeType": "YulIdentifier",
																		"src": "17837:6:2"
																	}
																],
																"functionName": {
																	"name": "add",
																	"nativeSrc": "17822:3:2",
																	"nodeType": "YulIdentifier",
																	"src": "17822:3:2"
																},
																"nativeSrc": "17822:22:2",
																"nodeType": "YulFunctionCall",
																"src": "17822:22:2"
															},
															{
																"name": "dataEnd",
																"nativeSrc": "17846:7:2",
																"nodeType": "YulIdentifier",
																"src": "17846:7:2"
															}
														],
														"functionName": {
															"name": "abi_decode_t_enum$_ConsentType_$258_fromMemory",
															"nativeSrc": "17775:46:2",
															"nodeType": "YulIdentifier",
															"src": "17775:46:2"
														},
														"nativeSrc": "17775:79:2",
														"nodeType": "YulFunctionCall",
														"src": "17775:79:2"
													},
													"variableNames": [
														{
															"name": "value4",
															"nativeSrc": "17765:6:2",
															"nodeType": "YulIdentifier",
															"src": "17765:6:2"
														}
													]
												}
											]
										}
									]
								},
								"name": "abi_decode_tuple_t_string_memory_ptrt_string_memory_ptrt_string_memory_ptrt_string_memory_ptrt_enum$_ConsentType_$258_fromMemory",
								"nativeSrc": "16172:1699:2",
								"nodeType": "YulFunctionDefinition",
								"parameters": [
									{
										"name": "headStart",
										"nativeSrc": "16310:9:2",
										"nodeType": "YulTypedName",
										"src": "16310:9:2",
										"type": ""
									},
									{
										"name": "dataEnd",
										"nativeSrc": "16321:7:2",
										"nodeType": "YulTypedName",
										"src": "16321:7:2",
										"type": ""
									}
								],
								"returnVariables": [
									{
										"name": "value0",
										"nativeSrc": "16333:6:2",
										"nodeType": "YulTypedName",
										"src": "16333:6:2",
										"type": ""
									},
									{
										"name": "value1",
										"nativeSrc": "16341:6:2",
										"nodeType": "YulTypedName",
										"src": "16341:6:2",
										"type": ""
									},
									{
										"name": "value2",
										"nativeSrc": "16349:6:2",
										"nodeType": "YulTypedName",
										"src": "16349:6:2",
										"type": ""
									},
									{
										"name": "value3",
										"nativeSrc": "16357:6:2",
										"nodeType": "YulTypedName",
										"src": "16357:6:2",
										"type": ""
									},
									{
										"name": "value4",
										"nativeSrc": "16365:6:2",
										"nodeType": "YulTypedName",
										"src": "16365:6:2",
										"type": ""
									}
								],
								"src": "16172:1699:2"
							},
							{
								"body": {
									"nativeSrc": "17931:87:2",
									"nodeType": "YulBlock",
									"src": "17931:87:2",
									"statements": [
										{
											"nativeSrc": "17941:11:2",
											"nodeType": "YulAssignment",
											"src": "17941:11:2",
											"value": {
												"name": "ptr",
												"nativeSrc": "17949:3:2",
												"nodeType": "YulIdentifier",
												"src": "17949:3:2"
											},
											"variableNames": [
												{
													"name": "data",
													"nativeSrc": "17941:4:2",
													"nodeType": "YulIdentifier",
													"src": "17941:4:2"
												}
											]
										},
										{
											"expression": {
												"arguments": [
													{
														"kind": "number",
														"nativeSrc": "17969:1:2",
														"nodeType": "YulLiteral",
														"src": "17969:1:2",
														"type": "",
														"value": "0"
													},
													{
														"name": "ptr",
														"nativeSrc": "17972:3:2",
														"nodeType": "YulIdentifier",
														"src": "17972:3:2"
													}
												],
												"functionName": {
													"name": "mstore",
													"nativeSrc": "17962:6:2",
													"nodeType": "YulIdentifier",
													"src": "17962:6:2"
												},
												"nativeSrc": "17962:14:2",
												"nodeType": "YulFunctionCall",
												"src": "17962:14:2"
											},
											"nativeSrc": "17962:14:2",
											"nodeType": "YulExpressionStatement",
											"src": "17962:14:2"
										},
										{
											"nativeSrc": "17985:26:2",
											"nodeType": "YulAssignment",
											"src": "17985:26:2",
											"value": {
												"arguments": [
													{
														"kind": "number",
														"nativeSrc": "18003:1:2",
														"nodeType": "YulLiteral",
														"src": "18003:1:2",
														"type": "",
														"value": "0"
													},
													{
														"kind": "number",
														"nativeSrc": "18006:4:2",
														"nodeType": "YulLiteral",
														"src": "18006:4:2",
														"type": "",
														"value": "0x20"
													}
												],
												"functionName": {
													"name": "keccak256",
													"nativeSrc": "17993:9:2",
													"nodeType": "YulIdentifier",
													"src": "17993:9:2"
												},
												"nativeSrc": "17993:18:2",
												"nodeType": "YulFunctionCall",
												"src": "17993:18:2"
											},
											"variableNames": [
												{
													"name": "data",
													"nativeSrc": "17985:4:2",
													"nodeType": "YulIdentifier",
													"src": "17985:4:2"
												}
											]
										}
									]
								},
								"name": "array_dataslot_t_string_storage",
								"nativeSrc": "17877:141:2",
								"nodeType": "YulFunctionDefinition",
								"parameters": [
									{
										"name": "ptr",
										"nativeSrc": "17918:3:2",
										"nodeType": "YulTypedName",
										"src": "17918:3:2",
										"type": ""
									}
								],
								"returnVariables": [
									{
										"name": "data",
										"nativeSrc": "17926:4:2",
										"nodeType": "YulTypedName",
										"src": "17926:4:2",
										"type": ""
									}
								],
								"src": "17877:141:2"
							},
							{
								"body": {
									"nativeSrc": "18068:49:2",
									"nodeType": "YulBlock",
									"src": "18068:49:2",
									"statements": [
										{
											"nativeSrc": "18078:33:2",
											"nodeType": "YulAssignment",
											"src": "18078:33:2",
											"value": {
												"arguments": [
													{
														"arguments": [
															{
																"name": "value",
																"nativeSrc": "18096:5:2",
																"nodeType": "YulIdentifier",
																"src": "18096:5:2"
															},
															{
																"kind": "number",
																"nativeSrc": "18103:2:2",
																"nodeType": "YulLiteral",
																"src": "18103:2:2",
																"type": "",
																"value": "31"
															}
														],
														"functionName": {
															"name": "add",
															"nativeSrc": "18092:3:2",
															"nodeType": "YulIdentifier",
															"src": "18092:3:2"
														},
														"nativeSrc": "18092:14:2",
														"nodeType": "YulFunctionCall",
														"src": "18092:14:2"
													},
													{
														"kind": "number",
														"nativeSrc": "18108:2:2",
														"nodeType": "YulLiteral",
														"src": "18108:2:2",
														"type": "",
														"value": "32"
													}
												],
												"functionName": {
													"name": "div",
													"nativeSrc": "18088:3:2",
													"nodeType": "YulIdentifier",
													"src": "18088:3:2"
												},
												"nativeSrc": "18088:23:2",
												"nodeType": "YulFunctionCall",
												"src": "18088:23:2"
											},
											"variableNames": [
												{
													"name": "result",
													"nativeSrc": "18078:6:2",
													"nodeType": "YulIdentifier",
													"src": "18078:6:2"
												}
											]
										}
									]
								},
								"name": "divide_by_32_ceil",
								"nativeSrc": "18024:93:2",
								"nodeType": "YulFunctionDefinition",
								"parameters": [
									{
										"name": "value",
										"nativeSrc": "18051:5:2",
										"nodeType": "YulTypedName",
										"src": "18051:5:2",
										"type": ""
									}
								],
								"returnVariables": [
									{
										"name": "result",
										"nativeSrc": "18061:6:2",
										"nodeType": "YulTypedName",
										"src": "18061:6:2",
										"type": ""
									}
								],
								"src": "18024:93:2"
							},
							{
								"body": {
									"nativeSrc": "18176:54:2",
									"nodeType": "YulBlock",
									"src": "18176:54:2",
									"statements": [
										{
											"nativeSrc": "18186:37:2",
											"nodeType": "YulAssignment",
											"src": "18186:37:2",
											"value": {
												"arguments": [
													{
														"name": "bits",
														"nativeSrc": "18211:4:2",
														"nodeType": "YulIdentifier",
														"src": "18211:4:2"
													},
													{
														"name": "value",
														"nativeSrc": "18217:5:2",
														"nodeType": "YulIdentifier",
														"src": "18217:5:2"
													}
												],
												"functionName": {
													"name": "shl",
													"nativeSrc": "18207:3:2",
													"nodeType": "YulIdentifier",
													"src": "18207:3:2"
												},
												"nativeSrc": "18207:16:2",
												"nodeType": "YulFunctionCall",
												"src": "18207:16:2"
											},
											"variableNames": [
												{
													"name": "newValue",
													"nativeSrc": "18186:8:2",
													"nodeType": "YulIdentifier",
													"src": "18186:8:2"
												}
											]
										}
									]
								},
								"name": "shift_left_dynamic",
								"nativeSrc": "18123:107:2",
								"nodeType": "YulFunctionDefinition",
								"parameters": [
									{
										"name": "bits",
										"nativeSrc": "18151:4:2",
										"nodeType": "YulTypedName",
										"src": "18151:4:2",
										"type": ""
									},
									{
										"name": "value",
										"nativeSrc": "18157:5:2",
										"nodeType": "YulTypedName",
										"src": "18157:5:2",
										"type": ""
									}
								],
								"returnVariables": [
									{
										"name": "newValue",
										"nativeSrc": "18167:8:2",
										"nodeType": "YulTypedName",
										"src": "18167:8:2",
										"type": ""
									}
								],
								"src": "18123:107:2"
							},
							{
								"body": {
									"nativeSrc": "18312:317:2",
									"nodeType": "YulBlock",
									"src": "18312:317:2",
									"statements": [
										{
											"nativeSrc": "18322:35:2",
											"nodeType": "YulVariableDeclaration",
											"src": "18322:35:2",
											"value": {
												"arguments": [
													{
														"name": "shiftBytes",
														"nativeSrc": "18343:10:2",
														"nodeType": "YulIdentifier",
														"src": "18343:10:2"
													},
													{
														"kind": "number",
														"nativeSrc": "18355:1:2",
														"nodeType": "YulLiteral",
														"src": "18355:1:2",
														"type": "",
														"value": "8"
													}
												],
												"functionName": {
													"name": "mul",
													"nativeSrc": "18339:3:2",
													"nodeType": "YulIdentifier",
													"src": "18339:3:2"
												},
												"nativeSrc": "18339:18:2",
												"nodeType": "YulFunctionCall",
												"src": "18339:18:2"
											},
											"variables": [
												{
													"name": "shiftBits",
													"nativeSrc": "18326:9:2",
													"nodeType": "YulTypedName",
													"src": "18326:9:2",
													"type": ""
												}
											]
										},
										{
											"nativeSrc": "18366:109:2",
											"nodeType": "YulVariableDeclaration",
											"src": "18366:109:2",
											"value": {
												"arguments": [
													{
														"name": "shiftBits",
														"nativeSrc": "18397:9:2",
														"nodeType": "YulIdentifier",
														"src": "18397:9:2"
													},
													{
														"kind": "number",
														"nativeSrc": "18408:66:2",
														"nodeType": "YulLiteral",
														"src": "18408:66:2",
														"type": "",
														"value": "0xffffffffffffffffffffffffffffffffffffffffffffffffffffffffffffffff"
													}
												],
												"functionName": {
													"name": "shift_left_dynamic",
													"nativeSrc": "18378:18:2",
													"nodeType": "YulIdentifier",
													"src": "18378:18:2"
												},
												"nativeSrc": "18378:97:2",
												"nodeType": "YulFunctionCall",
												"src": "18378:97:2"
											},
											"variables": [
												{
													"name": "mask",
													"nativeSrc": "18370:4:2",
													"nodeType": "YulTypedName",
													"src": "18370:4:2",
													"type": ""
												}
											]
										},
										{
											"nativeSrc": "18484:51:2",
											"nodeType": "YulAssignment",
											"src": "18484:51:2",
											"value": {
												"arguments": [
													{
														"name": "shiftBits",
														"nativeSrc": "18515:9:2",
														"nodeType": "YulIdentifier",
														"src": "18515:9:2"
													},
													{
														"name": "toInsert",
														"nativeSrc": "18526:8:2",
														"nodeType": "YulIdentifier",
														"src": "18526:8:2"
													}
												],
												"functionName": {
													"name": "shift_left_dynamic",
													"nativeSrc": "18496:18:2",
													"nodeType": "YulIdentifier",
													"src": "18496:18:2"
												},
												"nativeSrc": "18496:39:2",
												"nodeType": "YulFunctionCall",
												"src": "18496:39:2"
											},
											"variableNames": [
												{
													"name": "toInsert",
													"nativeSrc": "18484:8:2",
													"nodeType": "YulIdentifier",
													"src": "18484:8:2"
												}
											]
										},
										{
											"nativeSrc": "18544:30:2",
											"nodeType": "YulAssignment",
											"src": "18544:30:2",
											"value": {
												"arguments": [
													{
														"name": "value",
														"nativeSrc": "18557:5:2",
														"nodeType": "YulIdentifier",
														"src": "18557:5:2"
													},
													{
														"arguments": [
															{
																"name": "mask",
																"nativeSrc": "18568:4:2",
																"nodeType": "YulIdentifier",
																"src": "18568:4:2"
															}
														],
														"functionName": {
															"name": "not",
															"nativeSrc": "18564:3:2",
															"nodeType": "YulIdentifier",
															"src": "18564:3:2"
														},
														"nativeSrc": "18564:9:2",
														"nodeType": "YulFunctionCall",
														"src": "18564:9:2"
													}
												],
												"functionName": {
													"name": "and",
													"nativeSrc": "18553:3:2",
													"nodeType": "YulIdentifier",
													"src": "18553:3:2"
												},
												"nativeSrc": "18553:21:2",
												"nodeType": "YulFunctionCall",
												"src": "18553:21:2"
											},
											"variableNames": [
												{
													"name": "value",
													"nativeSrc": "18544:5:2",
													"nodeType": "YulIdentifier",
													"src": "18544:5:2"
												}
											]
										},
										{
											"nativeSrc": "18583:40:2",
											"nodeType": "YulAssignment",
											"src": "18583:40:2",
											"value": {
												"arguments": [
													{
														"name": "value",
														"nativeSrc": "18596:5:2",
														"nodeType": "YulIdentifier",
														"src": "18596:5:2"
													},
													{
														"arguments": [
															{
																"name": "toInsert",
																"nativeSrc": "18607:8:2",
																"nodeType": "YulIdentifier",
																"src": "18607:8:2"
															},
															{
																"name": "mask",
																"nativeSrc": "18617:4:2",
																"nodeType": "YulIdentifier",
																"src": "18617:4:2"
															}
														],
														"functionName": {
															"name": "and",
															"nativeSrc": "18603:3:2",
															"nodeType": "YulIdentifier",
															"src": "18603:3:2"
														},
														"nativeSrc": "18603:19:2",
														"nodeType": "YulFunctionCall",
														"src": "18603:19:2"
													}
												],
												"functionName": {
													"name": "or",
													"nativeSrc": "18593:2:2",
													"nodeType": "YulIdentifier",
													"src": "18593:2:2"
												},
												"nativeSrc": "18593:30:2",
												"nodeType": "YulFunctionCall",
												"src": "18593:30:2"
											},
											"variableNames": [
												{
													"name": "result",
													"nativeSrc": "18583:6:2",
													"nodeType": "YulIdentifier",
													"src": "18583:6:2"
												}
											]
										}
									]
								},
								"name": "update_byte_slice_dynamic32",
								"nativeSrc": "18236:393:2",
								"nodeType": "YulFunctionDefinition",
								"parameters": [
									{
										"name": "value",
										"nativeSrc": "18273:5:2",
										"nodeType": "YulTypedName",
										"src": "18273:5:2",
										"type": ""
									},
									{
										"name": "shiftBytes",
										"nativeSrc": "18280:10:2",
										"nodeType": "YulTypedName",
										"src": "18280:10:2",
										"type": ""
									},
									{
										"name": "toInsert",
										"nativeSrc": "18292:8:2",
										"nodeType": "YulTypedName",
										"src": "18292:8:2",
										"type": ""
									}
								],
								"returnVariables": [
									{
										"name": "result",
										"nativeSrc": "18305:6:2",
										"nodeType": "YulTypedName",
										"src": "18305:6:2",
										"type": ""
									}
								],
								"src": "18236:393:2"
							},
							{
								"body": {
									"nativeSrc": "18667:28:2",
									"nodeType": "YulBlock",
									"src": "18667:28:2",
									"statements": [
										{
											"nativeSrc": "18677:12:2",
											"nodeType": "YulAssignment",
											"src": "18677:12:2",
											"value": {
												"name": "value",
												"nativeSrc": "18684:5:2",
												"nodeType": "YulIdentifier",
												"src": "18684:5:2"
											},
											"variableNames": [
												{
													"name": "ret",
													"nativeSrc": "18677:3:2",
													"nodeType": "YulIdentifier",
													"src": "18677:3:2"
												}
											]
										}
									]
								},
								"name": "identity",
								"nativeSrc": "18635:60:2",
								"nodeType": "YulFunctionDefinition",
								"parameters": [
									{
										"name": "value",
										"nativeSrc": "18653:5:2",
										"nodeType": "YulTypedName",
										"src": "18653:5:2",
										"type": ""
									}
								],
								"returnVariables": [
									{
										"name": "ret",
										"nativeSrc": "18663:3:2",
										"nodeType": "YulTypedName",
										"src": "18663:3:2",
										"type": ""
									}
								],
								"src": "18635:60:2"
							},
							{
								"body": {
									"nativeSrc": "18761:82:2",
									"nodeType": "YulBlock",
									"src": "18761:82:2",
									"statements": [
										{
											"nativeSrc": "18771:66:2",
											"nodeType": "YulAssignment",
											"src": "18771:66:2",
											"value": {
												"arguments": [
													{
														"arguments": [
															{
																"arguments": [
																	{
																		"name": "value",
																		"nativeSrc": "18829:5:2",
																		"nodeType": "YulIdentifier",
																		"src": "18829:5:2"
																	}
																],
																"functionName": {
																	"name": "cleanup_t_uint256",
																	"nativeSrc": "18811:17:2",
																	"nodeType": "YulIdentifier",
																	"src": "18811:17:2"
																},
																"nativeSrc": "18811:24:2",
																"nodeType": "YulFunctionCall",
																"src": "18811:24:2"
															}
														],
														"functionName": {
															"name": "identity",
															"nativeSrc": "18802:8:2",
															"nodeType": "YulIdentifier",
															"src": "18802:8:2"
														},
														"nativeSrc": "18802:34:2",
														"nodeType": "YulFunctionCall",
														"src": "18802:34:2"
													}
												],
												"functionName": {
													"name": "cleanup_t_uint256",
													"nativeSrc": "18784:17:2",
													"nodeType": "YulIdentifier",
													"src": "18784:17:2"
												},
												"nativeSrc": "18784:53:2",
												"nodeType": "YulFunctionCall",
												"src": "18784:53:2"
											},
											"variableNames": [
												{
													"name": "converted",
													"nativeSrc": "18771:9:2",
													"nodeType": "YulIdentifier",
													"src": "18771:9:2"
												}
											]
										}
									]
								},
								"name": "convert_t_uint256_to_t_uint256",
								"nativeSrc": "18701:142:2",
								"nodeType": "YulFunctionDefinition",
								"parameters": [
									{
										"name": "value",
										"nativeSrc": "18741:5:2",
										"nodeType": "YulTypedName",
										"src": "18741:5:2",
										"type": ""
									}
								],
								"returnVariables": [
									{
										"name": "converted",
										"nativeSrc": "18751:9:2",
										"nodeType": "YulTypedName",
										"src": "18751:9:2",
										"type": ""
									}
								],
								"src": "18701:142:2"
							},
							{
								"body": {
									"nativeSrc": "18896:28:2",
									"nodeType": "YulBlock",
									"src": "18896:28:2",
									"statements": [
										{
											"nativeSrc": "18906:12:2",
											"nodeType": "YulAssignment",
											"src": "18906:12:2",
											"value": {
												"name": "value",
												"nativeSrc": "18913:5:2",
												"nodeType": "YulIdentifier",
												"src": "18913:5:2"
											},
											"variableNames": [
												{
													"name": "ret",
													"nativeSrc": "18906:3:2",
													"nodeType": "YulIdentifier",
													"src": "18906:3:2"
												}
											]
										}
									]
								},
								"name": "prepare_store_t_uint256",
								"nativeSrc": "18849:75:2",
								"nodeType": "YulFunctionDefinition",
								"parameters": [
									{
										"name": "value",
										"nativeSrc": "18882:5:2",
										"nodeType": "YulTypedName",
										"src": "18882:5:2",
										"type": ""
									}
								],
								"returnVariables": [
									{
										"name": "ret",
										"nativeSrc": "18892:3:2",
										"nodeType": "YulTypedName",
										"src": "18892:3:2",
										"type": ""
									}
								],
								"src": "18849:75:2"
							},
							{
								"body": {
									"nativeSrc": "19006:193:2",
									"nodeType": "YulBlock",
									"src": "19006:193:2",
									"statements": [
										{
											"nativeSrc": "19016:63:2",
											"nodeType": "YulVariableDeclaration",
											"src": "19016:63:2",
											"value": {
												"arguments": [
													{
														"name": "value_0",
														"nativeSrc": "19071:7:2",
														"nodeType": "YulIdentifier",
														"src": "19071:7:2"
													}
												],
												"functionName": {
													"name": "convert_t_uint256_to_t_uint256",
													"nativeSrc": "19040:30:2",
													"nodeType": "YulIdentifier",
													"src": "19040:30:2"
												},
												"nativeSrc": "19040:39:2",
												"nodeType": "YulFunctionCall",
												"src": "19040:39:2"
											},
											"variables": [
												{
													"name": "convertedValue_0",
													"nativeSrc": "19020:16:2",
													"nodeType": "YulTypedName",
													"src": "19020:16:2",
													"type": ""
												}
											]
										},
										{
											"expression": {
												"arguments": [
													{
														"name": "slot",
														"nativeSrc": "19095:4:2",
														"nodeType": "YulIdentifier",
														"src": "19095:4:2"
													},
													{
														"arguments": [
															{
																"arguments": [
																	{
																		"name": "slot",
																		"nativeSrc": "19135:4:2",
																		"nodeType": "YulIdentifier",
																		"src": "19135:4:2"
																	}
																],
																"functionName": {
																	"name": "sload",
																	"nativeSrc": "19129:5:2",
																	"nodeType": "YulIdentifier",
																	"src": "19129:5:2"
																},
																"nativeSrc": "19129:11:2",
																"nodeType": "YulFunctionCall",
																"src": "19129:11:2"
															},
															{
																"name": "offset",
																"nativeSrc": "19142:6:2",
																"nodeType": "YulIdentifier",
																"src": "19142:6:2"
															},
															{
																"arguments": [
																	{
																		"name": "convertedValue_0",
																		"nativeSrc": "19174:16:2",
																		"nodeType": "YulIdentifier",
																		"src": "19174:16:2"
																	}
																],
																"functionName": {
																	"name": "prepare_store_t_uint256",
																	"nativeSrc": "19150:23:2",
																	"nodeType": "YulIdentifier",
																	"src": "19150:23:2"
																},
																"nativeSrc": "19150:41:2",
																"nodeType": "YulFunctionCall",
																"src": "19150:41:2"
															}
														],
														"functionName": {
															"name": "update_byte_slice_dynamic32",
															"nativeSrc": "19101:27:2",
															"nodeType": "YulIdentifier",
															"src": "19101:27:2"
														},
														"nativeSrc": "19101:91:2",
														"nodeType": "YulFunctionCall",
														"src": "19101:91:2"
													}
												],
												"functionName": {
													"name": "sstore",
													"nativeSrc": "19088:6:2",
													"nodeType": "YulIdentifier",
													"src": "19088:6:2"
												},
												"nativeSrc": "19088:105:2",
												"nodeType": "YulFunctionCall",
												"src": "19088:105:2"
											},
											"nativeSrc": "19088:105:2",
											"nodeType": "YulExpressionStatement",
											"src": "19088:105:2"
										}
									]
								},
								"name": "update_storage_value_t_uint256_to_t_uint256",
								"nativeSrc": "18930:269:2",
								"nodeType": "YulFunctionDefinition",
								"parameters": [
									{
										"name": "slot",
										"nativeSrc": "18983:4:2",
										"nodeType": "YulTypedName",
										"src": "18983:4:2",
										"type": ""
									},
									{
										"name": "offset",
										"nativeSrc": "18989:6:2",
										"nodeType": "YulTypedName",
										"src": "18989:6:2",
										"type": ""
									},
									{
										"name": "value_0",
										"nativeSrc": "18997:7:2",
										"nodeType": "YulTypedName",
										"src": "18997:7:2",
										"type": ""
									}
								],
								"src": "18930:269:2"
							},
							{
								"body": {
									"nativeSrc": "19254:24:2",
									"nodeType": "YulBlock",
									"src": "19254:24:2",
									"statements": [
										{
											"nativeSrc": "19264:8:2",
											"nodeType": "YulAssignment",
											"src": "19264:8:2",
											"value": {
												"kind": "number",
												"nativeSrc": "19271:1:2",
												"nodeType": "YulLiteral",
												"src": "19271:1:2",
												"type": "",
												"value": "0"
											},
											"variableNames": [
												{
													"name": "ret",
													"nativeSrc": "19264:3:2",
													"nodeType": "YulIdentifier",
													"src": "19264:3:2"
												}
											]
										}
									]
								},
								"name": "zero_value_for_split_t_uint256",
								"nativeSrc": "19205:73:2",
								"nodeType": "YulFunctionDefinition",
								"returnVariables": [
									{
										"name": "ret",
										"nativeSrc": "19250:3:2",
										"nodeType": "YulTypedName",
										"src": "19250:3:2",
										"type": ""
									}
								],
								"src": "19205:73:2"
							},
							{
								"body": {
									"nativeSrc": "19337:136:2",
									"nodeType": "YulBlock",
									"src": "19337:136:2",
									"statements": [
										{
											"nativeSrc": "19347:46:2",
											"nodeType": "YulVariableDeclaration",
											"src": "19347:46:2",
											"value": {
												"arguments": [],
												"functionName": {
													"name": "zero_value_for_split_t_uint256",
													"nativeSrc": "19361:30:2",
													"nodeType": "YulIdentifier",
													"src": "19361:30:2"
												},
												"nativeSrc": "19361:32:2",
												"nodeType": "YulFunctionCall",
												"src": "19361:32:2"
											},
											"variables": [
												{
													"name": "zero_0",
													"nativeSrc": "19351:6:2",
													"nodeType": "YulTypedName",
													"src": "19351:6:2",
													"type": ""
												}
											]
										},
										{
											"expression": {
												"arguments": [
													{
														"name": "slot",
														"nativeSrc": "19446:4:2",
														"nodeType": "YulIdentifier",
														"src": "19446:4:2"
													},
													{
														"name": "offset",
														"nativeSrc": "19452:6:2",
														"nodeType": "YulIdentifier",
														"src": "19452:6:2"
													},
													{
														"name": "zero_0",
														"nativeSrc": "19460:6:2",
														"nodeType": "YulIdentifier",
														"src": "19460:6:2"
													}
												],
												"functionName": {
													"name": "update_storage_value_t_uint256_to_t_uint256",
													"nativeSrc": "19402:43:2",
													"nodeType": "YulIdentifier",
													"src": "19402:43:2"
												},
												"nativeSrc": "19402:65:2",
												"nodeType": "YulFunctionCall",
												"src": "19402:65:2"
											},
											"nativeSrc": "19402:65:2",
											"nodeType": "YulExpressionStatement",
											"src": "19402:65:2"
										}
									]
								},
								"name": "storage_set_to_zero_t_uint256",
								"nativeSrc": "19284:189:2",
								"nodeType": "YulFunctionDefinition",
								"parameters": [
									{
										"name": "slot",
										"nativeSrc": "19323:4:2",
										"nodeType": "YulTypedName",
										"src": "19323:4:2",
										"type": ""
									},
									{
										"name": "offset",
										"nativeSrc": "19329:6:2",
										"nodeType": "YulTypedName",
										"src": "19329:6:2",
										"type": ""
									}
								],
								"src": "19284:189:2"
							},
							{
								"body": {
									"nativeSrc": "19529:136:2",
									"nodeType": "YulBlock",
									"src": "19529:136:2",
									"statements": [
										{
											"body": {
												"nativeSrc": "19596:63:2",
												"nodeType": "YulBlock",
												"src": "19596:63:2",
												"statements": [
													{
														"expression": {
															"arguments": [
																{
																	"name": "start",
																	"nativeSrc": "19640:5:2",
																	"nodeType": "YulIdentifier",
																	"src": "19640:5:2"
																},
																{
																	"kind": "number",
																	"nativeSrc": "19647:1:2",
																	"nodeType": "YulLiteral",
																	"src": "19647:1:2",
																	"type": "",
																	"value": "0"
																}
															],
															"functionName": {
																"name": "storage_set_to_zero_t_uint256",
																"nativeSrc": "19610:29:2",
																"nodeType": "YulIdentifier",
																"src": "19610:29:2"
															},
															"nativeSrc": "19610:39:2",
															"nodeType": "YulFunctionCall",
															"src": "19610:39:2"
														},
														"nativeSrc": "19610:39:2",
														"nodeType": "YulExpressionStatement",
														"src": "19610:39:2"
													}
												]
											},
											"condition": {
												"arguments": [
													{
														"name": "start",
														"nativeSrc": "19549:5:2",
														"nodeType": "YulIdentifier",
														"src": "19549:5:2"
													},
													{
														"name": "end",
														"nativeSrc": "19556:3:2",
														"nodeType": "YulIdentifier",
														"src": "19556:3:2"
													}
												],
												"functionName": {
													"name": "lt",
													"nativeSrc": "19546:2:2",
													"nodeType": "YulIdentifier",
													"src": "19546:2:2"
												},
												"nativeSrc": "19546:14:2",
												"nodeType": "YulFunctionCall",
												"src": "19546:14:2"
											},
											"nativeSrc": "19539:120:2",
											"nodeType": "YulForLoop",
											"post": {
												"nativeSrc": "19561:26:2",
												"nodeType": "YulBlock",
												"src": "19561:26:2",
												"statements": [
													{
														"nativeSrc": "19563:22:2",
														"nodeType": "YulAssignment",
														"src": "19563:22:2",
														"value": {
															"arguments": [
																{
																	"name": "start",
																	"nativeSrc": "19576:5:2",
																	"nodeType": "YulIdentifier",
																	"src": "19576:5:2"
																},
																{
																	"kind": "number",
																	"nativeSrc": "19583:1:2",
																	"nodeType": "YulLiteral",
																	"src": "19583:1:2",
																	"type": "",
																	"value": "1"
																}
															],
															"functionName": {
																"name": "add",
																"nativeSrc": "19572:3:2",
																"nodeType": "YulIdentifier",
																"src": "19572:3:2"
															},
															"nativeSrc": "19572:13:2",
															"nodeType": "YulFunctionCall",
															"src": "19572:13:2"
														},
														"variableNames": [
															{
																"name": "start",
																"nativeSrc": "19563:5:2",
																"nodeType": "YulIdentifier",
																"src": "19563:5:2"
															}
														]
													}
												]
											},
											"pre": {
												"nativeSrc": "19543:2:2",
												"nodeType": "YulBlock",
												"src": "19543:2:2",
												"statements": []
											},
											"src": "19539:120:2"
										}
									]
								},
								"name": "clear_storage_range_t_bytes1",
								"nativeSrc": "19479:186:2",
								"nodeType": "YulFunctionDefinition",
								"parameters": [
									{
										"name": "start",
										"nativeSrc": "19517:5:2",
										"nodeType": "YulTypedName",
										"src": "19517:5:2",
										"type": ""
									},
									{
										"name": "end",
										"nativeSrc": "19524:3:2",
										"nodeType": "YulTypedName",
										"src": "19524:3:2",
										"type": ""
									}
								],
								"src": "19479:186:2"
							},
							{
								"body": {
									"nativeSrc": "19750:464:2",
									"nodeType": "YulBlock",
									"src": "19750:464:2",
									"statements": [
										{
											"body": {
												"nativeSrc": "19776:431:2",
												"nodeType": "YulBlock",
												"src": "19776:431:2",
												"statements": [
													{
														"nativeSrc": "19790:54:2",
														"nodeType": "YulVariableDeclaration",
														"src": "19790:54:2",
														"value": {
															"arguments": [
																{
																	"name": "array",
																	"nativeSrc": "19838:5:2",
																	"nodeType": "YulIdentifier",
																	"src": "19838:5:2"
																}
															],
															"functionName": {
																"name": "array_dataslot_t_string_storage",
																"nativeSrc": "19806:31:2",
																"nodeType": "YulIdentifier",
																"src": "19806:31:2"
															},
															"nativeSrc": "19806:38:2",
															"nodeType": "YulFunctionCall",
															"src": "19806:38:2"
														},
														"variables": [
															{
																"name": "dataArea",
																"nativeSrc": "19794:8:2",
																"nodeType": "YulTypedName",
																"src": "19794:8:2",
																"type": ""
															}
														]
													},
													{
														"nativeSrc": "19857:63:2",
														"nodeType": "YulVariableDeclaration",
														"src": "19857:63:2",
														"value": {
															"arguments": [
																{
																	"name": "dataArea",
																	"nativeSrc": "19880:8:2",
																	"nodeType": "YulIdentifier",
																	"src": "19880:8:2"
																},
																{
																	"arguments": [
																		{
																			"name": "startIndex",
																			"nativeSrc": "19908:10:2",
																			"nodeType": "YulIdentifier",
																			"src": "19908:10:2"
																		}
																	],
																	"functionName": {
																		"name": "divide_by_32_ceil",
																		"nativeSrc": "19890:17:2",
																		"nodeType": "YulIdentifier",
																		"src": "19890:17:2"
																	},
																	"nativeSrc": "19890:29:2",
																	"nodeType": "YulFunctionCall",
																	"src": "19890:29:2"
																}
															],
															"functionName": {
																"name": "add",
																"nativeSrc": "19876:3:2",
																"nodeType": "YulIdentifier",
																"src": "19876:3:2"
															},
															"nativeSrc": "19876:44:2",
															"nodeType": "YulFunctionCall",
															"src": "19876:44:2"
														},
														"variables": [
															{
																"name": "deleteStart",
																"nativeSrc": "19861:11:2",
																"nodeType": "YulTypedName",
																"src": "19861:11:2",
																"type": ""
															}
														]
													},
													{
														"body": {
															"nativeSrc": "20077:27:2",
															"nodeType": "YulBlock",
															"src": "20077:27:2",
															"statements": [
																{
																	"nativeSrc": "20079:23:2",
																	"nodeType": "YulAssignment",
																	"src": "20079:23:2",
																	"value": {
																		"name": "dataArea",
																		"nativeSrc": "20094:8:2",
																		"nodeType": "YulIdentifier",
																		"src": "20094:8:2"
																	},
																	"variableNames": [
																		{
																			"name": "deleteStart",
																			"nativeSrc": "20079:11:2",
																			"nodeType": "YulIdentifier",
																			"src": "20079:11:2"
																		}
																	]
																}
															]
														},
														"condition": {
															"arguments": [
																{
																	"name": "startIndex",
																	"nativeSrc": "20061:10:2",
																	"nodeType": "YulIdentifier",
																	"src": "20061:10:2"
																},
																{
																	"kind": "number",
																	"nativeSrc": "20073:2:2",
																	"nodeType": "YulLiteral",
																	"src": "20073:2:2",
																	"type": "",
																	"value": "32"
																}
															],
															"functionName": {
																"name": "lt",
																"nativeSrc": "20058:2:2",
																"nodeType": "YulIdentifier",
																"src": "20058:2:2"
															},
															"nativeSrc": "20058:18:2",
															"nodeType": "YulFunctionCall",
															"src": "20058:18:2"
														},
														"nativeSrc": "20055:49:2",
														"nodeType": "YulIf",
														"src": "20055:49:2"
													},
													{
														"expression": {
															"arguments": [
																{
																	"name": "deleteStart",
																	"nativeSrc": "20146:11:2",
																	"nodeType": "YulIdentifier",
																	"src": "20146:11:2"
																},
																{
																	"arguments": [
																		{
																			"name": "dataArea",
																			"nativeSrc": "20163:8:2",
																			"nodeType": "YulIdentifier",
																			"src": "20163:8:2"
																		},
																		{
																			"arguments": [
																				{
																					"name": "len",
																					"nativeSrc": "20191:3:2",
																					"nodeType": "YulIdentifier",
																					"src": "20191:3:2"
																				}
																			],
																			"functionName": {
																				"name": "divide_by_32_ceil",
																				"nativeSrc": "20173:17:2",
																				"nodeType": "YulIdentifier",
																				"src": "20173:17:2"
																			},
																			"nativeSrc": "20173:22:2",
																			"nodeType": "YulFunctionCall",
																			"src": "20173:22:2"
																		}
																	],
																	"functionName": {
																		"name": "add",
																		"nativeSrc": "20159:3:2",
																		"nodeType": "YulIdentifier",
																		"src": "20159:3:2"
																	},
																	"nativeSrc": "20159:37:2",
																	"nodeType": "YulFunctionCall",
																	"src": "20159:37:2"
																}
															],
															"functionName": {
																"name": "clear_storage_range_t_bytes1",
																"nativeSrc": "20117:28:2",
																"nodeType": "YulIdentifier",
																"src": "20117:28:2"
															},
															"nativeSrc": "20117:80:2",
															"nodeType": "YulFunctionCall",
															"src": "20117:80:2"
														},
														"nativeSrc": "20117:80:2",
														"nodeType": "YulExpressionStatement",
														"src": "20117:80:2"
													}
												]
											},
											"condition": {
												"arguments": [
													{
														"name": "len",
														"nativeSrc": "19767:3:2",
														"nodeType": "YulIdentifier",
														"src": "19767:3:2"
													},
													{
														"kind": "number",
														"nativeSrc": "19772:2:2",
														"nodeType": "YulLiteral",
														"src": "19772:2:2",
														"type": "",
														"value": "31"
													}
												],
												"functionName": {
													"name": "gt",
													"nativeSrc": "19764:2:2",
													"nodeType": "YulIdentifier",
													"src": "19764:2:2"
												},
												"nativeSrc": "19764:11:2",
												"nodeType": "YulFunctionCall",
												"src": "19764:11:2"
											},
											"nativeSrc": "19761:446:2",
											"nodeType": "YulIf",
											"src": "19761:446:2"
										}
									]
								},
								"name": "clean_up_bytearray_end_slots_t_string_storage",
								"nativeSrc": "19671:543:2",
								"nodeType": "YulFunctionDefinition",
								"parameters": [
									{
										"name": "array",
										"nativeSrc": "19726:5:2",
										"nodeType": "YulTypedName",
										"src": "19726:5:2",
										"type": ""
									},
									{
										"name": "len",
										"nativeSrc": "19733:3:2",
										"nodeType": "YulTypedName",
										"src": "19733:3:2",
										"type": ""
									},
									{
										"name": "startIndex",
										"nativeSrc": "19738:10:2",
										"nodeType": "YulTypedName",
										"src": "19738:10:2",
										"type": ""
									}
								],
								"src": "19671:543:2"
							},
							{
								"body": {
									"nativeSrc": "20283:54:2",
									"nodeType": "YulBlock",
									"src": "20283:54:2",
									"statements": [
										{
											"nativeSrc": "20293:37:2",
											"nodeType": "YulAssignment",
											"src": "20293:37:2",
											"value": {
												"arguments": [
													{
														"name": "bits",
														"nativeSrc": "20318:4:2",
														"nodeType": "YulIdentifier",
														"src": "20318:4:2"
													},
													{
														"name": "value",
														"nativeSrc": "20324:5:2",
														"nodeType": "YulIdentifier",
														"src": "20324:5:2"
													}
												],
												"functionName": {
													"name": "shr",
													"nativeSrc": "20314:3:2",
													"nodeType": "YulIdentifier",
													"src": "20314:3:2"
												},
												"nativeSrc": "20314:16:2",
												"nodeType": "YulFunctionCall",
												"src": "20314:16:2"
											},
											"variableNames": [
												{
													"name": "newValue",
													"nativeSrc": "20293:8:2",
													"nodeType": "YulIdentifier",
													"src": "20293:8:2"
												}
											]
										}
									]
								},
								"name": "shift_right_unsigned_dynamic",
								"nativeSrc": "20220:117:2",
								"nodeType": "YulFunctionDefinition",
								"parameters": [
									{
										"name": "bits",
										"nativeSrc": "20258:4:2",
										"nodeType": "YulTypedName",
										"src": "20258:4:2",
										"type": ""
									},
									{
										"name": "value",
										"nativeSrc": "20264:5:2",
										"nodeType": "YulTypedName",
										"src": "20264:5:2",
										"type": ""
									}
								],
								"returnVariables": [
									{
										"name": "newValue",
										"nativeSrc": "20274:8:2",
										"nodeType": "YulTypedName",
										"src": "20274:8:2",
										"type": ""
									}
								],
								"src": "20220:117:2"
							},
							{
								"body": {
									"nativeSrc": "20394:118:2",
									"nodeType": "YulBlock",
									"src": "20394:118:2",
									"statements": [
										{
											"nativeSrc": "20404:68:2",
											"nodeType": "YulVariableDeclaration",
											"src": "20404:68:2",
											"value": {
												"arguments": [
													{
														"arguments": [
															{
																"arguments": [
																	{
																		"kind": "number",
																		"nativeSrc": "20453:1:2",
																		"nodeType": "YulLiteral",
																		"src": "20453:1:2",
																		"type": "",
																		"value": "8"
																	},
																	{
																		"name": "bytes",
																		"nativeSrc": "20456:5:2",
																		"nodeType": "YulIdentifier",
																		"src": "20456:5:2"
																	}
																],
																"functionName": {
																	"name": "mul",
																	"nativeSrc": "20449:3:2",
																	"nodeType": "YulIdentifier",
																	"src": "20449:3:2"
																},
																"nativeSrc": "20449:13:2",
																"nodeType": "YulFunctionCall",
																"src": "20449:13:2"
															},
															{
																"arguments": [
																	{
																		"kind": "number",
																		"nativeSrc": "20468:1:2",
																		"nodeType": "YulLiteral",
																		"src": "20468:1:2",
																		"type": "",
																		"value": "0"
																	}
																],
																"functionName": {
																	"name": "not",
																	"nativeSrc": "20464:3:2",
																	"nodeType": "YulIdentifier",
																	"src": "20464:3:2"
																},
																"nativeSrc": "20464:6:2",
																"nodeType": "YulFunctionCall",
																"src": "20464:6:2"
															}
														],
														"functionName": {
															"name": "shift_right_unsigned_dynamic",
															"nativeSrc": "20420:28:2",
															"nodeType": "YulIdentifier",
															"src": "20420:28:2"
														},
														"nativeSrc": "20420:51:2",
														"nodeType": "YulFunctionCall",
														"src": "20420:51:2"
													}
												],
												"functionName": {
													"name": "not",
													"nativeSrc": "20416:3:2",
													"nodeType": "YulIdentifier",
													"src": "20416:3:2"
												},
												"nativeSrc": "20416:56:2",
												"nodeType": "YulFunctionCall",
												"src": "20416:56:2"
											},
											"variables": [
												{
													"name": "mask",
													"nativeSrc": "20408:4:2",
													"nodeType": "YulTypedName",
													"src": "20408:4:2",
													"type": ""
												}
											]
										},
										{
											"nativeSrc": "20481:25:2",
											"nodeType": "YulAssignment",
											"src": "20481:25:2",
											"value": {
												"arguments": [
													{
														"name": "data",
														"nativeSrc": "20495:4:2",
														"nodeType": "YulIdentifier",
														"src": "20495:4:2"
													},
													{
														"name": "mask",
														"nativeSrc": "20501:4:2",
														"nodeType": "YulIdentifier",
														"src": "20501:4:2"
													}
												],
												"functionName": {
													"name": "and",
													"nativeSrc": "20491:3:2",
													"nodeType": "YulIdentifier",
													"src": "20491:3:2"
												},
												"nativeSrc": "20491:15:2",
												"nodeType": "YulFunctionCall",
												"src": "20491:15:2"
											},
											"variableNames": [
												{
													"name": "result",
													"nativeSrc": "20481:6:2",
													"nodeType": "YulIdentifier",
													"src": "20481:6:2"
												}
											]
										}
									]
								},
								"name": "mask_bytes_dynamic",
								"nativeSrc": "20343:169:2",
								"nodeType": "YulFunctionDefinition",
								"parameters": [
									{
										"name": "data",
										"nativeSrc": "20371:4:2",
										"nodeType": "YulTypedName",
										"src": "20371:4:2",
										"type": ""
									},
									{
										"name": "bytes",
										"nativeSrc": "20377:5:2",
										"nodeType": "YulTypedName",
										"src": "20377:5:2",
										"type": ""
									}
								],
								"returnVariables": [
									{
										"name": "result",
										"nativeSrc": "20387:6:2",
										"nodeType": "YulTypedName",
										"src": "20387:6:2",
										"type": ""
									}
								],
								"src": "20343:169:2"
							},
							{
								"body": {
									"nativeSrc": "20598:214:2",
									"nodeType": "YulBlock",
									"src": "20598:214:2",
									"statements": [
										{
											"nativeSrc": "20731:37:2",
											"nodeType": "YulAssignment",
											"src": "20731:37:2",
											"value": {
												"arguments": [
													{
														"name": "data",
														"nativeSrc": "20758:4:2",
														"nodeType": "YulIdentifier",
														"src": "20758:4:2"
													},
													{
														"name": "len",
														"nativeSrc": "20764:3:2",
														"nodeType": "YulIdentifier",
														"src": "20764:3:2"
													}
												],
												"functionName": {
													"name": "mask_bytes_dynamic",
													"nativeSrc": "20739:18:2",
													"nodeType": "YulIdentifier",
													"src": "20739:18:2"
												},
												"nativeSrc": "20739:29:2",
												"nodeType": "YulFunctionCall",
												"src": "20739:29:2"
											},
											"variableNames": [
												{
													"name": "data",
													"nativeSrc": "20731:4:2",
													"nodeType": "YulIdentifier",
													"src": "20731:4:2"
												}
											]
										},
										{
											"nativeSrc": "20777:29:2",
											"nodeType": "YulAssignment",
											"src": "20777:29:2",
											"value": {
												"arguments": [
													{
														"name": "data",
														"nativeSrc": "20788:4:2",
														"nodeType": "YulIdentifier",
														"src": "20788:4:2"
													},
													{
														"arguments": [
															{
																"kind": "number",
																"nativeSrc": "20798:1:2",
																"nodeType": "YulLiteral",
																"src": "20798:1:2",
																"type": "",
																"value": "2"
															},
															{
																"name": "len",
																"nativeSrc": "20801:3:2",
																"nodeType": "YulIdentifier",
																"src": "20801:3:2"
															}
														],
														"functionName": {
															"name": "mul",
															"nativeSrc": "20794:3:2",
															"nodeType": "YulIdentifier",
															"src": "20794:3:2"
														},
														"nativeSrc": "20794:11:2",
														"nodeType": "YulFunctionCall",
														"src": "20794:11:2"
													}
												],
												"functionName": {
													"name": "or",
													"nativeSrc": "20785:2:2",
													"nodeType": "YulIdentifier",
													"src": "20785:2:2"
												},
												"nativeSrc": "20785:21:2",
												"nodeType": "YulFunctionCall",
												"src": "20785:21:2"
											},
											"variableNames": [
												{
													"name": "used",
													"nativeSrc": "20777:4:2",
													"nodeType": "YulIdentifier",
													"src": "20777:4:2"
												}
											]
										}
									]
								},
								"name": "extract_used_part_and_set_length_of_short_byte_array",
								"nativeSrc": "20517:295:2",
								"nodeType": "YulFunctionDefinition",
								"parameters": [
									{
										"name": "data",
										"nativeSrc": "20579:4:2",
										"nodeType": "YulTypedName",
										"src": "20579:4:2",
										"type": ""
									},
									{
										"name": "len",
										"nativeSrc": "20585:3:2",
										"nodeType": "YulTypedName",
										"src": "20585:3:2",
										"type": ""
									}
								],
								"returnVariables": [
									{
										"name": "used",
										"nativeSrc": "20593:4:2",
										"nodeType": "YulTypedName",
										"src": "20593:4:2",
										"type": ""
									}
								],
								"src": "20517:295:2"
							},
							{
								"body": {
									"nativeSrc": "20909:1303:2",
									"nodeType": "YulBlock",
									"src": "20909:1303:2",
									"statements": [
										{
											"nativeSrc": "20920:51:2",
											"nodeType": "YulVariableDeclaration",
											"src": "20920:51:2",
											"value": {
												"arguments": [
													{
														"name": "src",
														"nativeSrc": "20967:3:2",
														"nodeType": "YulIdentifier",
														"src": "20967:3:2"
													}
												],
												"functionName": {
													"name": "array_length_t_string_memory_ptr",
													"nativeSrc": "20934:32:2",
													"nodeType": "YulIdentifier",
													"src": "20934:32:2"
												},
												"nativeSrc": "20934:37:2",
												"nodeType": "YulFunctionCall",
												"src": "20934:37:2"
											},
											"variables": [
												{
													"name": "newLen",
													"nativeSrc": "20924:6:2",
													"nodeType": "YulTypedName",
													"src": "20924:6:2",
													"type": ""
												}
											]
										},
										{
											"body": {
												"nativeSrc": "21056:22:2",
												"nodeType": "YulBlock",
												"src": "21056:22:2",
												"statements": [
													{
														"expression": {
															"arguments": [],
															"functionName": {
																"name": "panic_error_0x41",
																"nativeSrc": "21058:16:2",
																"nodeType": "YulIdentifier",
																"src": "21058:16:2"
															},
															"nativeSrc": "21058:18:2",
															"nodeType": "YulFunctionCall",
															"src": "21058:18:2"
														},
														"nativeSrc": "21058:18:2",
														"nodeType": "YulExpressionStatement",
														"src": "21058:18:2"
													}
												]
											},
											"condition": {
												"arguments": [
													{
														"name": "newLen",
														"nativeSrc": "21028:6:2",
														"nodeType": "YulIdentifier",
														"src": "21028:6:2"
													},
													{
														"kind": "number",
														"nativeSrc": "21036:18:2",
														"nodeType": "YulLiteral",
														"src": "21036:18:2",
														"type": "",
														"value": "0xffffffffffffffff"
													}
												],
												"functionName": {
													"name": "gt",
													"nativeSrc": "21025:2:2",
													"nodeType": "YulIdentifier",
													"src": "21025:2:2"
												},
												"nativeSrc": "21025:30:2",
												"nodeType": "YulFunctionCall",
												"src": "21025:30:2"
											},
											"nativeSrc": "21022:56:2",
											"nodeType": "YulIf",
											"src": "21022:56:2"
										},
										{
											"nativeSrc": "21088:52:2",
											"nodeType": "YulVariableDeclaration",
											"src": "21088:52:2",
											"value": {
												"arguments": [
													{
														"arguments": [
															{
																"name": "slot",
																"nativeSrc": "21134:4:2",
																"nodeType": "YulIdentifier",
																"src": "21134:4:2"
															}
														],
														"functionName": {
															"name": "sload",
															"nativeSrc": "21128:5:2",
															"nodeType": "YulIdentifier",
															"src": "21128:5:2"
														},
														"nativeSrc": "21128:11:2",
														"nodeType": "YulFunctionCall",
														"src": "21128:11:2"
													}
												],
												"functionName": {
													"name": "extract_byte_array_length",
													"nativeSrc": "21102:25:2",
													"nodeType": "YulIdentifier",
													"src": "21102:25:2"
												},
												"nativeSrc": "21102:38:2",
												"nodeType": "YulFunctionCall",
												"src": "21102:38:2"
											},
											"variables": [
												{
													"name": "oldLen",
													"nativeSrc": "21092:6:2",
													"nodeType": "YulTypedName",
													"src": "21092:6:2",
													"type": ""
												}
											]
										},
										{
											"expression": {
												"arguments": [
													{
														"name": "slot",
														"nativeSrc": "21233:4:2",
														"nodeType": "YulIdentifier",
														"src": "21233:4:2"
													},
													{
														"name": "oldLen",
														"nativeSrc": "21239:6:2",
														"nodeType": "YulIdentifier",
														"src": "21239:6:2"
													},
													{
														"name": "newLen",
														"nativeSrc": "21247:6:2",
														"nodeType": "YulIdentifier",
														"src": "21247:6:2"
													}
												],
												"functionName": {
[truncated: 122,439 more chars]
