# Supplementary material for: Blockchain enabled policy-based access control mechanism to restrict unauthorized access to electronic health records
Source: PeerJ Comput Sci. 2025 Jan 23;11:e2647. doi: 10.7717/peerj-cs.2647 (PMC11784709; doi:10.7717/peerj-cs.2647)
Supplement: Supplemental Information 1 [file peerj-cs-11-2647-s001.zip › artifacts/Requester.json]

{
	"deploy": {
		"VM:-": {
			"linkReferences": {},
			"autoDeployLib": true
		},
		"main:1": {
			"linkReferences": {},
			"autoDeployLib": true
		},
		"ropsten:3": {
			"linkReferences": {},
			"autoDeployLib": true
		},
		"rinkeby:4": {
			"linkReferences": {},
			"autoDeployLib": true
		},
		"kovan:42": {
			"linkReferences": {},
			"autoDeployLib": true
		},
		"goerli:5": {
			"linkReferences": {},
			"autoDeployLib": true
		},
		"Custom": {
			"linkReferences": {},
			"autoDeployLib": true
		}
	},
	"data": {
		"bytecode": {
			"functionDebugData": {
				"@_311": {
					"entryPoint": null,
					"id": 311,
					"parameterSlots": 1,
					"returnSlots": 0
				},
				"abi_decode_t_address_fromMemory": {
					"entryPoint": 256,
					"id": null,
					"parameterSlots": 2,
					"returnSlots": 1
				},
				"abi_decode_tuple_t_address_fromMemory": {
					"entryPoint": 276,
					"id": null,
					"parameterSlots": 2,
					"returnSlots": 1
				},
				"allocate_unbounded": {
					"entryPoint": null,
					"id": null,
					"parameterSlots": 0,
					"returnSlots": 1
				},
				"cleanup_t_address": {
					"entryPoint": 217,
					"id": null,
					"parameterSlots": 1,
					"returnSlots": 1
				},
				"cleanup_t_uint160": {
					"entryPoint": 186,
					"id": null,
					"parameterSlots": 1,
					"returnSlots": 1
				},
				"revert_error_c1322bf8034eace5e0b5c7295db60986aa89aae5e0ea0873e4689e076861a5db": {
					"entryPoint": null,
					"id": null,
					"parameterSlots": 0,
					"returnSlots": 0
				},
				"revert_error_dbdddcbe895c83990c08b3492a0e83918d802a52331272ac6fdb6a7c4aea3b1b": {
					"entryPoint": 182,
					"id": null,
					"parameterSlots": 0,
					"returnSlots": 0
				},
				"validator_revert_t_address": {
					"entryPoint": 234,
					"id": null,
					"parameterSlots": 1,
					"returnSlots": 0
				}
			},
			"generatedSources": [
				{
					"ast": {
						"nativeSrc": "0:1199:3",
						"nodeType": "YulBlock",
						"src": "0:1199:3",
						"statements": [
							{
								"body": {
									"nativeSrc": "47:35:3",
									"nodeType": "YulBlock",
									"src": "47:35:3",
									"statements": [
										{
											"nativeSrc": "57:19:3",
											"nodeType": "YulAssignment",
											"src": "57:19:3",
											"value": {
												"arguments": [
													{
														"kind": "number",
														"nativeSrc": "73:2:3",
														"nodeType": "YulLiteral",
														"src": "73:2:3",
														"type": "",
														"value": "64"
													}
												],
												"functionName": {
													"name": "mload",
													"nativeSrc": "67:5:3",
													"nodeType": "YulIdentifier",
													"src": "67:5:3"
												},
												"nativeSrc": "67:9:3",
												"nodeType": "YulFunctionCall",
												"src": "67:9:3"
											},
											"variableNames": [
												{
													"name": "memPtr",
													"nativeSrc": "57:6:3",
													"nodeType": "YulIdentifier",
													"src": "57:6:3"
												}
											]
										}
									]
								},
								"name": "allocate_unbounded",
								"nativeSrc": "7:75:3",
								"nodeType": "YulFunctionDefinition",
								"returnVariables": [
									{
										"name": "memPtr",
										"nativeSrc": "40:6:3",
										"nodeType": "YulTypedName",
										"src": "40:6:3",
										"type": ""
									}
								],
								"src": "7:75:3"
							},
							{
								"body": {
									"nativeSrc": "177:28:3",
									"nodeType": "YulBlock",
									"src": "177:28:3",
									"statements": [
										{
											"expression": {
												"arguments": [
													{
														"kind": "number",
														"nativeSrc": "194:1:3",
														"nodeType": "YulLiteral",
														"src": "194:1:3",
														"type": "",
														"value": "0"
													},
													{
														"kind": "number",
														"nativeSrc": "197:1:3",
														"nodeType": "YulLiteral",
														"src": "197:1:3",
														"type": "",
														"value": "0"
													}
												],
												"functionName": {
													"name": "revert",
													"nativeSrc": "187:6:3",
													"nodeType": "YulIdentifier",
													"src": "187:6:3"
												},
												"nativeSrc": "187:12:3",
												"nodeType": "YulFunctionCall",
												"src": "187:12:3"
											},
											"nativeSrc": "187:12:3",
											"nodeType": "YulExpressionStatement",
											"src": "187:12:3"
										}
									]
								},
								"name": "revert_error_dbdddcbe895c83990c08b3492a0e83918d802a52331272ac6fdb6a7c4aea3b1b",
								"nativeSrc": "88:117:3",
								"nodeType": "YulFunctionDefinition",
								"src": "88:117:3"
							},
							{
								"body": {
									"nativeSrc": "300:28:3",
									"nodeType": "YulBlock",
									"src": "300:28:3",
									"statements": [
										{
											"expression": {
												"arguments": [
													{
														"kind": "number",
														"nativeSrc": "317:1:3",
														"nodeType": "YulLiteral",
														"src": "317:1:3",
														"type": "",
														"value": "0"
													},
													{
														"kind": "number",
														"nativeSrc": "320:1:3",
														"nodeType": "YulLiteral",
														"src": "320:1:3",
														"type": "",
														"value": "0"
													}
												],
												"functionName": {
													"name": "revert",
													"nativeSrc": "310:6:3",
													"nodeType": "YulIdentifier",
													"src": "310:6:3"
												},
												"nativeSrc": "310:12:3",
												"nodeType": "YulFunctionCall",
												"src": "310:12:3"
											},
											"nativeSrc": "310:12:3",
											"nodeType": "YulExpressionStatement",
											"src": "310:12:3"
										}
									]
								},
								"name": "revert_error_c1322bf8034eace5e0b5c7295db60986aa89aae5e0ea0873e4689e076861a5db",
								"nativeSrc": "211:117:3",
								"nodeType": "YulFunctionDefinition",
								"src": "211:117:3"
							},
							{
								"body": {
									"nativeSrc": "379:81:3",
									"nodeType": "YulBlock",
									"src": "379:81:3",
									"statements": [
										{
											"nativeSrc": "389:65:3",
											"nodeType": "YulAssignment",
											"src": "389:65:3",
											"value": {
												"arguments": [
													{
														"name": "value",
														"nativeSrc": "404:5:3",
														"nodeType": "YulIdentifier",
														"src": "404:5:3"
													},
													{
														"kind": "number",
														"nativeSrc": "411:42:3",
														"nodeType": "YulLiteral",
														"src": "411:42:3",
														"type": "",
														"value": "0xffffffffffffffffffffffffffffffffffffffff"
													}
												],
												"functionName": {
													"name": "and",
													"nativeSrc": "400:3:3",
													"nodeType": "YulIdentifier",
													"src": "400:3:3"
												},
												"nativeSrc": "400:54:3",
												"nodeType": "YulFunctionCall",
												"src": "400:54:3"
											},
											"variableNames": [
												{
													"name": "cleaned",
													"nativeSrc": "389:7:3",
													"nodeType": "YulIdentifier",
													"src": "389:7:3"
												}
											]
										}
									]
								},
								"name": "cleanup_t_uint160",
								"nativeSrc": "334:126:3",
								"nodeType": "YulFunctionDefinition",
								"parameters": [
									{
										"name": "value",
										"nativeSrc": "361:5:3",
										"nodeType": "YulTypedName",
										"src": "361:5:3",
										"type": ""
									}
								],
								"returnVariables": [
									{
										"name": "cleaned",
										"nativeSrc": "371:7:3",
										"nodeType": "YulTypedName",
										"src": "371:7:3",
										"type": ""
									}
								],
								"src": "334:126:3"
							},
							{
								"body": {
									"nativeSrc": "511:51:3",
									"nodeType": "YulBlock",
									"src": "511:51:3",
									"statements": [
										{
											"nativeSrc": "521:35:3",
											"nodeType": "YulAssignment",
											"src": "521:35:3",
											"value": {
												"arguments": [
													{
														"name": "value",
														"nativeSrc": "550:5:3",
														"nodeType": "YulIdentifier",
														"src": "550:5:3"
													}
												],
												"functionName": {
													"name": "cleanup_t_uint160",
													"nativeSrc": "532:17:3",
													"nodeType": "YulIdentifier",
													"src": "532:17:3"
												},
												"nativeSrc": "532:24:3",
												"nodeType": "YulFunctionCall",
												"src": "532:24:3"
											},
											"variableNames": [
												{
													"name": "cleaned",
													"nativeSrc": "521:7:3",
													"nodeType": "YulIdentifier",
													"src": "521:7:3"
												}
											]
										}
									]
								},
								"name": "cleanup_t_address",
								"nativeSrc": "466:96:3",
								"nodeType": "YulFunctionDefinition",
								"parameters": [
									{
										"name": "value",
										"nativeSrc": "493:5:3",
										"nodeType": "YulTypedName",
										"src": "493:5:3",
										"type": ""
									}
								],
								"returnVariables": [
									{
										"name": "cleaned",
										"nativeSrc": "503:7:3",
										"nodeType": "YulTypedName",
										"src": "503:7:3",
										"type": ""
									}
								],
								"src": "466:96:3"
							},
							{
								"body": {
									"nativeSrc": "611:79:3",
									"nodeType": "YulBlock",
									"src": "611:79:3",
									"statements": [
										{
											"body": {
												"nativeSrc": "668:16:3",
												"nodeType": "YulBlock",
												"src": "668:16:3",
												"statements": [
													{
														"expression": {
															"arguments": [
																{
																	"kind": "number",
																	"nativeSrc": "677:1:3",
																	"nodeType": "YulLiteral",
																	"src": "677:1:3",
																	"type": "",
																	"value": "0"
																},
																{
																	"kind": "number",
																	"nativeSrc": "680:1:3",
																	"nodeType": "YulLiteral",
																	"src": "680:1:3",
																	"type": "",
																	"value": "0"
																}
															],
															"functionName": {
																"name": "revert",
																"nativeSrc": "670:6:3",
																"nodeType": "YulIdentifier",
																"src": "670:6:3"
															},
															"nativeSrc": "670:12:3",
															"nodeType": "YulFunctionCall",
															"src": "670:12:3"
														},
														"nativeSrc": "670:12:3",
														"nodeType": "YulExpressionStatement",
														"src": "670:12:3"
													}
												]
											},
											"condition": {
												"arguments": [
													{
														"arguments": [
															{
																"name": "value",
																"nativeSrc": "634:5:3",
																"nodeType": "YulIdentifier",
																"src": "634:5:3"
															},
															{
																"arguments": [
																	{
																		"name": "value",
																		"nativeSrc": "659:5:3",
																		"nodeType": "YulIdentifier",
																		"src": "659:5:3"
																	}
																],
																"functionName": {
																	"name": "cleanup_t_address",
																	"nativeSrc": "641:17:3",
																	"nodeType": "YulIdentifier",
																	"src": "641:17:3"
																},
																"nativeSrc": "641:24:3",
																"nodeType": "YulFunctionCall",
																"src": "641:24:3"
															}
														],
														"functionName": {
															"name": "eq",
															"nativeSrc": "631:2:3",
															"nodeType": "YulIdentifier",
															"src": "631:2:3"
														},
														"nativeSrc": "631:35:3",
														"nodeType": "YulFunctionCall",
														"src": "631:35:3"
													}
												],
												"functionName": {
													"name": "iszero",
													"nativeSrc": "624:6:3",
													"nodeType": "YulIdentifier",
													"src": "624:6:3"
												},
												"nativeSrc": "624:43:3",
												"nodeType": "YulFunctionCall",
												"src": "624:43:3"
											},
											"nativeSrc": "621:63:3",
											"nodeType": "YulIf",
											"src": "621:63:3"
										}
									]
								},
								"name": "validator_revert_t_address",
								"nativeSrc": "568:122:3",
								"nodeType": "YulFunctionDefinition",
								"parameters": [
									{
										"name": "value",
										"nativeSrc": "604:5:3",
										"nodeType": "YulTypedName",
										"src": "604:5:3",
										"type": ""
									}
								],
								"src": "568:122:3"
							},
							{
								"body": {
									"nativeSrc": "759:80:3",
									"nodeType": "YulBlock",
									"src": "759:80:3",
									"statements": [
										{
											"nativeSrc": "769:22:3",
											"nodeType": "YulAssignment",
											"src": "769:22:3",
											"value": {
												"arguments": [
													{
														"name": "offset",
														"nativeSrc": "784:6:3",
														"nodeType": "YulIdentifier",
														"src": "784:6:3"
													}
												],
												"functionName": {
													"name": "mload",
													"nativeSrc": "778:5:3",
													"nodeType": "YulIdentifier",
													"src": "778:5:3"
												},
												"nativeSrc": "778:13:3",
												"nodeType": "YulFunctionCall",
												"src": "778:13:3"
											},
											"variableNames": [
												{
													"name": "value",
													"nativeSrc": "769:5:3",
													"nodeType": "YulIdentifier",
													"src": "769:5:3"
												}
											]
										},
										{
											"expression": {
												"arguments": [
													{
														"name": "value",
														"nativeSrc": "827:5:3",
														"nodeType": "YulIdentifier",
														"src": "827:5:3"
													}
												],
												"functionName": {
													"name": "validator_revert_t_address",
													"nativeSrc": "800:26:3",
													"nodeType": "YulIdentifier",
													"src": "800:26:3"
												},
												"nativeSrc": "800:33:3",
												"nodeType": "YulFunctionCall",
												"src": "800:33:3"
											},
											"nativeSrc": "800:33:3",
											"nodeType": "YulExpressionStatement",
											"src": "800:33:3"
										}
									]
								},
								"name": "abi_decode_t_address_fromMemory",
								"nativeSrc": "696:143:3",
								"nodeType": "YulFunctionDefinition",
								"parameters": [
									{
										"name": "offset",
										"nativeSrc": "737:6:3",
										"nodeType": "YulTypedName",
										"src": "737:6:3",
										"type": ""
									},
									{
										"name": "end",
										"nativeSrc": "745:3:3",
										"nodeType": "YulTypedName",
										"src": "745:3:3",
										"type": ""
									}
								],
								"returnVariables": [
									{
										"name": "value",
										"nativeSrc": "753:5:3",
										"nodeType": "YulTypedName",
										"src": "753:5:3",
										"type": ""
									}
								],
								"src": "696:143:3"
							},
							{
								"body": {
									"nativeSrc": "922:274:3",
									"nodeType": "YulBlock",
									"src": "922:274:3",
									"statements": [
										{
											"body": {
												"nativeSrc": "968:83:3",
												"nodeType": "YulBlock",
												"src": "968:83:3",
												"statements": [
													{
														"expression": {
															"arguments": [],
															"functionName": {
																"name": "revert_error_dbdddcbe895c83990c08b3492a0e83918d802a52331272ac6fdb6a7c4aea3b1b",
																"nativeSrc": "970:77:3",
																"nodeType": "YulIdentifier",
																"src": "970:77:3"
															},
															"nativeSrc": "970:79:3",
															"nodeType": "YulFunctionCall",
															"src": "970:79:3"
														},
														"nativeSrc": "970:79:3",
														"nodeType": "YulExpressionStatement",
														"src": "970:79:3"
													}
												]
											},
											"condition": {
												"arguments": [
													{
														"arguments": [
															{
																"name": "dataEnd",
																"nativeSrc": "943:7:3",
																"nodeType": "YulIdentifier",
																"src": "943:7:3"
															},
															{
																"name": "headStart",
																"nativeSrc": "952:9:3",
																"nodeType": "YulIdentifier",
																"src": "952:9:3"
															}
														],
														"functionName": {
															"name": "sub",
															"nativeSrc": "939:3:3",
															"nodeType": "YulIdentifier",
															"src": "939:3:3"
														},
														"nativeSrc": "939:23:3",
														"nodeType": "YulFunctionCall",
														"src": "939:23:3"
													},
													{
														"kind": "number",
														"nativeSrc": "964:2:3",
														"nodeType": "YulLiteral",
														"src": "964:2:3",
														"type": "",
														"value": "32"
													}
												],
												"functionName": {
													"name": "slt",
													"nativeSrc": "935:3:3",
													"nodeType": "YulIdentifier",
													"src": "935:3:3"
												},
												"nativeSrc": "935:32:3",
												"nodeType": "YulFunctionCall",
												"src": "935:32:3"
											},
											"nativeSrc": "932:119:3",
											"nodeType": "YulIf",
											"src": "932:119:3"
										},
										{
											"nativeSrc": "1061:128:3",
											"nodeType": "YulBlock",
											"src": "1061:128:3",
											"statements": [
												{
													"nativeSrc": "1076:15:3",
													"nodeType": "YulVariableDeclaration",
													"src": "1076:15:3",
													"value": {
														"kind": "number",
														"nativeSrc": "1090:1:3",
														"nodeType": "YulLiteral",
														"src": "1090:1:3",
														"type": "",
														"value": "0"
													},
													"variables": [
														{
															"name": "offset",
															"nativeSrc": "1080:6:3",
															"nodeType": "YulTypedName",
															"src": "1080:6:3",
															"type": ""
														}
													]
												},
												{
													"nativeSrc": "1105:74:3",
													"nodeType": "YulAssignment",
													"src": "1105:74:3",
													"value": {
														"arguments": [
															{
																"arguments": [
																	{
																		"name": "headStart",
																		"nativeSrc": "1151:9:3",
																		"nodeType": "YulIdentifier",
																		"src": "1151:9:3"
																	},
																	{
																		"name": "offset",
																		"nativeSrc": "1162:6:3",
																		"nodeType": "YulIdentifier",
																		"src": "1162:6:3"
																	}
																],
																"functionName": {
																	"name": "add",
																	"nativeSrc": "1147:3:3",
																	"nodeType": "YulIdentifier",
																	"src": "1147:3:3"
																},
																"nativeSrc": "1147:22:3",
																"nodeType": "YulFunctionCall",
																"src": "1147:22:3"
															},
															{
																"name": "dataEnd",
																"nativeSrc": "1171:7:3",
																"nodeType": "YulIdentifier",
																"src": "1171:7:3"
															}
														],
														"functionName": {
															"name": "abi_decode_t_address_fromMemory",
															"nativeSrc": "1115:31:3",
															"nodeType": "YulIdentifier",
															"src": "1115:31:3"
														},
														"nativeSrc": "1115:64:3",
														"nodeType": "YulFunctionCall",
														"src": "1115:64:3"
													},
													"variableNames": [
														{
															"name": "value0",
															"nativeSrc": "1105:6:3",
															"nodeType": "YulIdentifier",
															"src": "1105:6:3"
														}
													]
												}
											]
										}
									]
								},
								"name": "abi_decode_tuple_t_address_fromMemory",
								"nativeSrc": "845:351:3",
								"nodeType": "YulFunctionDefinition",
								"parameters": [
									{
										"name": "headStart",
										"nativeSrc": "892:9:3",
										"nodeType": "YulTypedName",
										"src": "892:9:3",
										"type": ""
									},
									{
										"name": "dataEnd",
										"nativeSrc": "903:7:3",
										"nodeType": "YulTypedName",
										"src": "903:7:3",
										"type": ""
									}
								],
								"returnVariables": [
									{
										"name": "value0",
										"nativeSrc": "915:6:3",
										"nodeType": "YulTypedName",
										"src": "915:6:3",
										"type": ""
									}
								],
								"src": "845:351:3"
							}
						]
					},
					"contents": "{\n\n    function allocate_unbounded() -> memPtr {\n        memPtr := mload(64)\n    }\n\n    function revert_error_dbdddcbe895c83990c08b3492a0e83918d802a52331272ac6fdb6a7c4aea3b1b() {\n        revert(0, 0)\n    }\n\n    function revert_error_c1322bf8034eace5e0b5c7295db60986aa89aae5e0ea0873e4689e076861a5db() {\n        revert(0, 0)\n    }\n\n    function cleanup_t_uint160(value) -> cleaned {\n        cleaned := and(value, 0xffffffffffffffffffffffffffffffffffffffff)\n    }\n\n    function cleanup_t_address(value) -> cleaned {\n        cleaned := cleanup_t_uint160(value)\n    }\n\n    function validator_revert_t_address(value) {\n        if iszero(eq(value, cleanup_t_address(value))) { revert(0, 0) }\n    }\n\n    function abi_decode_t_address_fromMemory(offset, end) -> value {\n        value := mload(offset)\n        validator_revert_t_address(value)\n    }\n\n    function abi_decode_tuple_t_address_fromMemory(headStart, dataEnd) -> value0 {\n        if slt(sub(dataEnd, headStart), 32) { revert_error_dbdddcbe895c83990c08b3492a0e83918d802a52331272ac6fdb6a7c4aea3b1b() }\n\n        {\n\n            let offset := 0\n\n            value0 := abi_decode_t_address_fromMemory(add(headStart, offset), dataEnd)\n        }\n\n    }\n\n}\n",
					"id": 3,
					"language": "Yul",
					"name": "#utility.yul"
				}
			],
			"linkReferences": {},
			"object": "608060405234801561000f575f80fd5b50604051610d0e380380610d0e83398181016040528101906100319190610114565b335f806101000a81548173ffffffffffffffffffffffffffffffffffffffff021916908373ffffffffffffffffffffffffffffffffffffffff1602179055508060015f6101000a81548173ffffffffffffffffffffffffffffffffffffffff021916908373ffffffffffffffffffffffffffffffffffffffff1602179055505061013f565b5f80fd5b5f73ffffffffffffffffffffffffffffffffffffffff82169050919050565b5f6100e3826100ba565b9050919050565b6100f3816100d9565b81146100fd575f80fd5b50565b5f8151905061010e816100ea565b92915050565b5f60208284031215610129576101286100b6565b5b5f61013684828501610100565b91505092915050565b610bc28061014c5f395ff3fe608060405234801561000f575f80fd5b506004361061003f575f3560e01c80631dc0a6a51461004357806370b912fa14610061578063f77c479114610091575b5f80fd5b61004b6100af565b6040516100589190610406565b60405180910390f35b61007b6004803603810190610076919061045a565b6100d2565b60405161008891906104f5565b60405180910390f35b6100996103a2565b6040516100a69190610570565b60405180910390f35b5f8054906101000a900473ffffffffffffffffffffffffffffffffffffffff1681565b60607f3b4fcc71e4a526a4832c2c6468c58ac96b25d9905ceeaf092051b41c8307ba873383604051610105929190610589565b60405180910390a160015f9054906101000a900473ffffffffffffffffffffffffffffffffffffffff1673ffffffffffffffffffffffffffffffffffffffff16634f8bb027836040518263ffffffff1660e01b81526004016101679190610406565b5f60405180830381865afa9250505080156101a457506040513d5f823e3d601f19601f820116820180604052508101906101a191906106f1565b60015b610201577fc21bbf9d94f95c3d399c96e6e0a641c57c9d086081bf1ab101a242d646821f8033836040516101d9929190610589565b60405180910390a1604051806060016040528060278152602001610b6660279139905061039d565b7f052ac2519aee8df0796d9f6d392032292db046d849283d056fae1951ed73afb48882604051610232929190610879565b60405180910390a160028081111561024d5761024c610806565b5b8160028111156102605761025f610806565b5b148061029057506001600281111561027b5761027a610806565b5b81600281111561028e5761028d610806565b5b145b15610342577f7eeba19008bcd3223e3770594e92ace283e8165de9374fdabd3de1b5a151453886868686866040516102cc9594939291906108a0565b60405180910390a17f9f520b3bfc56d06f7065d10b4683b3f57ac8895d5026cd176dee95ce1454cb8d3389604051610305929190610589565b60405180910390a18585858585604051602001610326959493929190610ac0565b604051602081830303815290604052965050505050505061039d565b7fc21bbf9d94f95c3d399c96e6e0a641c57c9d086081bf1ab101a242d646821f803389604051610373929190610589565b60405180910390a1604051806060016040528060248152602001610b426024913996505050505050505b919050565b60015f9054906101000a900473ffffffffffffffffffffffffffffffffffffffff1681565b5f73ffffffffffffffffffffffffffffffffffffffff82169050919050565b5f6103f0826103c7565b9050919050565b610400816103e6565b82525050565b5f6020820190506104195f8301846103f7565b92915050565b5f604051905090565b5f80fd5b5f80fd5b610439816103e6565b8114610443575f80fd5b50565b5f8135905061045481610430565b92915050565b5f6020828403121561046f5761046e610428565b5b5f61047c84828501610446565b91505092915050565b5f81519050919050565b5f82825260208201905092915050565b8281835e5f83830152505050565b5f601f19601f8301169050919050565b5f6104c782610485565b6104d1818561048f565b93506104e181856020860161049f565b6104ea816104ad565b840191505092915050565b5f6020820190508181035f83015261050d81846104bd565b905092915050565b5f819050919050565b5f61053861053361052e846103c7565b610515565b6103c7565b9050919050565b5f6105498261051e565b9050919050565b5f61055a8261053f565b9050919050565b61056a81610550565b82525050565b5f6020820190506105835f830184610561565b92915050565b5f60408201905061059c5f8301856103f7565b6105a960208301846103f7565b9392505050565b5f80fd5b5f80fd5b7f4e487b71000000000000000000000000000000000000000000000000000000005f52604160045260245ffd5b6105ee826104ad565b810181811067ffffffffffffffff8211171561060d5761060c6105b8565b5b80604052505050565b5f61061f61041f565b905061062b82826105e5565b919050565b5f67ffffffffffffffff82111561064a576106496105b8565b5b610653826104ad565b9050602081019050919050565b5f61067261066d84610630565b610616565b90508281526020810184848401111561068e5761068d6105b4565b5b61069984828561049f565b509392505050565b5f82601f8301126106b5576106b46105b0565b5b81516106c5848260208601610660565b91505092915050565b600381106106da575f80fd5b50565b5f815190506106eb816106ce565b92915050565b5f805f805f8060c0878903121561070b5761070a610428565b5b5f87015167ffffffffffffffff8111156107285761072761042c565b5b61073489828a016106a1565b965050602087015167ffffffffffffffff8111156107555761075461042c565b5b61076189828a016106a1565b955050604087015167ffffffffffffffff8111156107825761078161042c565b5b61078e89828a016106a1565b945050606087015167ffffffffffffffff8111156107af576107ae61042c565b5b6107bb89828a016106a1565b935050608087015167ffffffffffffffff8111156107dc576107db61042c565b5b6107e889828a016106a1565b92505060a06107f989828a016106dd565b9150509295509295509295565b7f4e487b71000000000000000000000000000000000000000000000000000000005f52602160045260245ffd5b6003811061084457610843610806565b5b50565b5f81905061085482610833565b919050565b5f61086382610847565b9050919050565b61087381610859565b82525050565b5f60408201905061088c5f8301856103f7565b610899602083018461086a565b9392505050565b5f60a0820190508181035f8301526108b881886104bd565b905081810360208301526108cc81876104bd565b905081810360408301526108e081866104bd565b905081810360608301526108f481856104bd565b9050818103608083015261090881846104bd565b90509695505050505050565b5f81905092915050565b7f416363657373204772616e7465643a204e616d653a20000000000000000000005f82015250565b5f610952601683610914565b915061095d8261091e565b601682019050919050565b5f61097282610485565b61097c8185610914565b935061098c81856020860161049f565b80840191505092915050565b7f2c20444f423a20000000000000000000000000000000000000000000000000005f82015250565b5f6109cc600783610914565b91506109d782610998565b600782019050919050565b7f2c204e6174696f6e616c2049443a2000000000000000000000000000000000005f82015250565b5f610a16600f83610914565b9150610a21826109e2565b600f82019050919050565b7f2c20416464726573733a200000000000000000000000000000000000000000005f82015250565b5f610a60600b83610914565b9150610a6b82610a2c565b600b82019050919050565b7f2c204d65646963616c205265636f7264733a20000000000000000000000000005f82015250565b5f610aaa601383610914565b9150610ab582610a76565b601382019050919050565b5f610aca82610946565b9150610ad68288610968565b9150610ae1826109c0565b9150610aed8287610968565b9150610af882610a0a565b9150610b048286610968565b9150610b0f82610a54565b9150610b1b8285610968565b9150610b2682610a9e565b9150610b328284610968565b9150819050969550505050505056fe4163636573732044656e6965643a20496e73756666696369656e7420636f6e73656e742e4163636573732044656e6965643a20556e61626c6520746f20726574726965766520646174612ea2646970667358221220303d3682b760cc592cc42ac981eef1dc47039002aeb1dd9271b42a0215e176c064736f6c634300081a0033",
			"opcodes": "PUSH1 0x80 PUSH1 0x40 MSTORE CALLVALUE DUP1 ISZERO PUSH2 0xF JUMPI PUSH0 DUP1 REVERT JUMPDEST POP PUSH1 0x40 MLOAD PUSH2 0xD0E CODESIZE SUB DUP1 PUSH2 0xD0E DUP4 CODECOPY DUP2 DUP2 ADD PUSH1 0x40 MSTORE DUP2 ADD SWAP1 PUSH2 0x31 SWAP2 SWAP1 PUSH2 0x114 JUMP JUMPDEST CALLER PUSH0 DUP1 PUSH2 0x100 EXP DUP2 SLOAD DUP2 PUSH20 0xFFFFFFFFFFFFFFFFFFFFFFFFFFFFFFFFFFFFFFFF MUL NOT AND SWAP1 DUP4 PUSH20 0xFFFFFFFFFFFFFFFFFFFFFFFFFFFFFFFFFFFFFFFF AND MUL OR SWAP1 SSTORE POP DUP1 PUSH1 0x1 PUSH0 PUSH2 0x100 EXP DUP2 SLOAD DUP2 PUSH20 0xFFFFFFFFFFFFFFFFFFFFFFFFFFFFFFFFFFFFFFFF MUL NOT AND SWAP1 DUP4 PUSH20 0xFFFFFFFFFFFFFFFFFFFFFFFFFFFFFFFFFFFFFFFF AND MUL OR SWAP1 SSTORE POP POP PUSH2 0x13F JUMP JUMPDEST PUSH0 DUP1 REVERT JUMPDEST PUSH0 PUSH20 0xFFFFFFFFFFFFFFFFFFFFFFFFFFFFFFFFFFFFFFFF DUP3 AND SWAP1 POP SWAP2 SWAP1 POP JUMP JUMPDEST PUSH0 PUSH2 0xE3 DUP3 PUSH2 0xBA JUMP JUMPDEST SWAP1 POP SWAP2 SWAP1 POP JUMP JUMPDEST PUSH2 0xF3 DUP2 PUSH2 0xD9 JUMP JUMPDEST DUP2 EQ PUSH2 0xFD JUMPI PUSH0 DUP1 REVERT JUMPDEST POP JUMP JUMPDEST PUSH0 DUP2 MLOAD SWAP1 POP PUSH2 0x10E DUP2 PUSH2 0xEA JUMP JUMPDEST SWAP3 SWAP2 POP POP JUMP JUMPDEST PUSH0 PUSH1 0x20 DUP3 DUP5 SUB SLT ISZERO PUSH2 0x129 JUMPI PUSH2 0x128 PUSH2 0xB6 JUMP JUMPDEST JUMPDEST PUSH0 PUSH2 0x136 DUP5 DUP3 DUP6 ADD PUSH2 0x100 JUMP JUMPDEST SWAP2 POP POP SWAP3 SWAP2 POP POP JUMP JUMPDEST PUSH2 0xBC2 DUP1 PUSH2 0x14C PUSH0 CODECOPY PUSH0 RETURN INVALID PUSH1 0x80 PUSH1 0x40 MSTORE CALLVALUE DUP1 ISZERO PUSH2 0xF JUMPI PUSH0 DUP1 REVERT JUMPDEST POP PUSH1 0x4 CALLDATASIZE LT PUSH2 0x3F JUMPI PUSH0 CALLDATALOAD PUSH1 0xE0 SHR DUP1 PUSH4 0x1DC0A6A5 EQ PUSH2 0x43 JUMPI DUP1 PUSH4 0x70B912FA EQ PUSH2 0x61 JUMPI DUP1 PUSH4 0xF77C4791 EQ PUSH2 0x91 JUMPI JUMPDEST PUSH0 DUP1 REVERT JUMPDEST PUSH2 0x4B PUSH2 0xAF JUMP JUMPDEST PUSH1 0x40 MLOAD PUSH2 0x58 SWAP2 SWAP1 PUSH2 0x406 JUMP JUMPDEST PUSH1 0x40 MLOAD DUP1 SWAP2 SUB SWAP1 RETURN JUMPDEST PUSH2 0x7B PUSH1 0x4 DUP1 CALLDATASIZE SUB DUP2 ADD SWAP1 PUSH2 0x76 SWAP2 SWAP1 PUSH2 0x45A JUMP JUMPDEST PUSH2 0xD2 JUMP JUMPDEST PUSH1 0x40 MLOAD PUSH2 0x88 SWAP2 SWAP1 PUSH2 0x4F5 JUMP JUMPDEST PUSH1 0x40 MLOAD DUP1 SWAP2 SUB SWAP1 RETURN JUMPDEST PUSH2 0x99 PUSH2 0x3A2 JUMP JUMPDEST PUSH1 0x40 MLOAD PUSH2 0xA6 SWAP2 SWAP1 PUSH2 0x570 JUMP JUMPDEST PUSH1 0x40 MLOAD DUP1 SWAP2 SUB SWAP1 RETURN JUMPDEST PUSH0 DUP1 SLOAD SWAP1 PUSH2 0x100 EXP SWAP1 DIV PUSH20 0xFFFFFFFFFFFFFFFFFFFFFFFFFFFFFFFFFFFFFFFF AND DUP2 JUMP JUMPDEST PUSH1 0x60 PUSH32 0x3B4FCC71E4A526A4832C2C6468C58AC96B25D9905CEEAF092051B41C8307BA87 CALLER DUP4 PUSH1 0x40 MLOAD PUSH2 0x105 SWAP3 SWAP2 SWAP1 PUSH2 0x589 JUMP JUMPDEST PUSH1 0x40 MLOAD DUP1 SWAP2 SUB SWAP1 LOG1 PUSH1 0x1 PUSH0 SWAP1 SLOAD SWAP1 PUSH2 0x100 EXP SWAP1 DIV PUSH20 0xFFFFFFFFFFFFFFFFFFFFFFFFFFFFFFFFFFFFFFFF AND PUSH20 0xFFFFFFFFFFFFFFFFFFFFFFFFFFFFFFFFFFFFFFFF AND PUSH4 0x4F8BB027 DUP4 PUSH1 0x40 MLOAD DUP3 PUSH4 0xFFFFFFFF AND PUSH1 0xE0 SHL DUP2 MSTORE PUSH1 0x4 ADD PUSH2 0x167 SWAP2 SWAP1 PUSH2 0x406 JUMP JUMPDEST PUSH0 PUSH1 0x40 MLOAD DUP1 DUP4 SUB DUP2 DUP7 GAS STATICCALL SWAP3 POP POP POP DUP1 ISZERO PUSH2 0x1A4 JUMPI POP PUSH1 0x40 MLOAD RETURNDATASIZE PUSH0 DUP3 RETURNDATACOPY RETURNDATASIZE PUSH1 0x1F NOT PUSH1 0x1F DUP3 ADD AND DUP3 ADD DUP1 PUSH1 0x40 MSTORE POP DUP2 ADD SWAP1 PUSH2 0x1A1 SWAP2 SWAP1 PUSH2 0x6F1 JUMP JUMPDEST PUSH1 0x1 JUMPDEST PUSH2 0x201 JUMPI PUSH32 0xC21BBF9D94F95C3D399C96E6E0A641C57C9D086081BF1AB101A242D646821F80 CALLER DUP4 PUSH1 0x40 MLOAD PUSH2 0x1D9 SWAP3 SWAP2 SWAP1 PUSH2 0x589 JUMP JUMPDEST PUSH1 0x40 MLOAD DUP1 SWAP2 SUB SWAP1 LOG1 PUSH1 0x40 MLOAD DUP1 PUSH1 0x60 ADD PUSH1 0x40 MSTORE DUP1 PUSH1 0x27 DUP2 MSTORE PUSH1 0x20 ADD PUSH2 0xB66 PUSH1 0x27 SWAP2 CODECOPY SWAP1 POP PUSH2 0x39D JUMP JUMPDEST PUSH32 0x52AC2519AEE8DF0796D9F6D392032292DB046D849283D056FAE1951ED73AFB4 DUP9 DUP3 PUSH1 0x40 MLOAD PUSH2 0x232 SWAP3 SWAP2 SWAP1 PUSH2 0x879 JUMP JUMPDEST PUSH1 0x40 MLOAD DUP1 SWAP2 SUB SWAP1 LOG1 PUSH1 0x2 DUP1 DUP2 GT ISZERO PUSH2 0x24D JUMPI PUSH2 0x24C PUSH2 0x806 JUMP JUMPDEST JUMPDEST DUP2 PUSH1 0x2 DUP2 GT ISZERO PUSH2 0x260 JUMPI PUSH2 0x25F PUSH2 0x806 JUMP JUMPDEST JUMPDEST EQ DUP1 PUSH2 0x290 JUMPI POP PUSH1 0x1 PUSH1 0x2 DUP2 GT ISZERO PUSH2 0x27B JUMPI PUSH2 0x27A PUSH2 0x806 JUMP JUMPDEST JUMPDEST DUP2 PUSH1 0x2 DUP2 GT ISZERO PUSH2 0x28E JUMPI PUSH2 0x28D PUSH2 0x806 JUMP JUMPDEST JUMPDEST EQ JUMPDEST ISZERO PUSH2 0x342 JUMPI PUSH32 0x7EEBA19008BCD3223E3770594E92ACE283E8165DE9374FDABD3DE1B5A1514538 DUP7 DUP7 DUP7 DUP7 DUP7 PUSH1 0x40 MLOAD PUSH2 0x2CC SWAP6 SWAP5 SWAP4 SWAP3 SWAP2 SWAP1 PUSH2 0x8A0 JUMP JUMPDEST PUSH1 0x40 MLOAD DUP1 SWAP2 SUB SWAP1 LOG1 PUSH32 0x9F520B3BFC56D06F7065D10B4683B3F57AC8895D5026CD176DEE95CE1454CB8D CALLER DUP10 PUSH1 0x40 MLOAD PUSH2 0x305 SWAP3 SWAP2 SWAP1 PUSH2 0x589 JUMP JUMPDEST PUSH1 0x40 MLOAD DUP1 SWAP2 SUB SWAP1 LOG1 DUP6 DUP6 DUP6 DUP6 DUP6 PUSH1 0x40 MLOAD PUSH1 0x20 ADD PUSH2 0x326 SWAP6 SWAP5 SWAP4 SWAP3 SWAP2 SWAP1 PUSH2 0xAC0 JUMP JUMPDEST PUSH1 0x40 MLOAD PUSH1 0x20 DUP2 DUP4 SUB SUB DUP2 MSTORE SWAP1 PUSH1 0x40 MSTORE SWAP7 POP POP POP POP POP POP POP PUSH2 0x39D JUMP JUMPDEST PUSH32 0xC21BBF9D94F95C3D399C96E6E0A641C57C9D086081BF1AB101A242D646821F80 CALLER DUP10 PUSH1 0x40 MLOAD PUSH2 0x373 SWAP3 SWAP2 SWAP1 PUSH2 0x589 JUMP JUMPDEST PUSH1 0x40 MLOAD DUP1 SWAP2 SUB SWAP1 LOG1 PUSH1 0x40 MLOAD DUP1 PUSH1 0x60 ADD PUSH1 0x40 MSTORE DUP1 PUSH1 0x24 DUP2 MSTORE PUSH1 0x20 ADD PUSH2 0xB42 PUSH1 0x24 SWAP2 CODECOPY SWAP7 POP POP POP POP POP POP POP JUMPDEST SWAP2 SWAP1 POP JUMP JUMPDEST PUSH1 0x1 PUSH0 SWAP1 SLOAD SWAP1 PUSH2 0x100 EXP SWAP1 DIV PUSH20 0xFFFFFFFFFFFFFFFFFFFFFFFFFFFFFFFFFFFFFFFF AND DUP2 JUMP JUMPDEST PUSH0 PUSH20 0xFFFFFFFFFFFFFFFFFFFFFFFFFFFFFFFFFFFFFFFF DUP3 AND SWAP1 POP SWAP2 SWAP1 POP JUMP JUMPDEST PUSH0 PUSH2 0x3F0 DUP3 PUSH2 0x3C7 JUMP JUMPDEST SWAP1 POP SWAP2 SWAP1 POP JUMP JUMPDEST PUSH2 0x400 DUP2 PUSH2 0x3E6 JUMP JUMPDEST DUP3 MSTORE POP POP JUMP JUMPDEST PUSH0 PUSH1 0x20 DUP3 ADD SWAP1 POP PUSH2 0x419 PUSH0 DUP4 ADD DUP5 PUSH2 0x3F7 JUMP JUMPDEST SWAP3 SWAP2 POP POP JUMP JUMPDEST PUSH0 PUSH1 0x40 MLOAD SWAP1 POP SWAP1 JUMP JUMPDEST PUSH0 DUP1 REVERT JUMPDEST PUSH0 DUP1 REVERT JUMPDEST PUSH2 0x439 DUP2 PUSH2 0x3E6 JUMP JUMPDEST DUP2 EQ PUSH2 0x443 JUMPI PUSH0 DUP1 REVERT JUMPDEST POP JUMP JUMPDEST PUSH0 DUP2 CALLDATALOAD SWAP1 POP PUSH2 0x454 DUP2 PUSH2 0x430 JUMP JUMPDEST SWAP3 SWAP2 POP POP JUMP JUMPDEST PUSH0 PUSH1 0x20 DUP3 DUP5 SUB SLT ISZERO PUSH2 0x46F JUMPI PUSH2 0x46E PUSH2 0x428 JUMP JUMPDEST JUMPDEST PUSH0 PUSH2 0x47C DUP5 DUP3 DUP6 ADD PUSH2 0x446 JUMP JUMPDEST SWAP2 POP POP SWAP3 SWAP2 POP POP JUMP JUMPDEST PUSH0 DUP2 MLOAD SWAP1 POP SWAP2 SWAP1 POP JUMP JUMPDEST PUSH0 DUP3 DUP3 MSTORE PUSH1 0x20 DUP3 ADD SWAP1 POP SWAP3 SWAP2 POP POP JUMP JUMPDEST DUP3 DUP2 DUP4 MCOPY PUSH0 DUP4 DUP4 ADD MSTORE POP POP POP JUMP JUMPDEST PUSH0 PUSH1 0x1F NOT PUSH1 0x1F DUP4 ADD AND SWAP1 POP SWAP2 SWAP1 POP JUMP JUMPDEST PUSH0 PUSH2 0x4C7 DUP3 PUSH2 0x485 JUMP JUMPDEST PUSH2 0x4D1 DUP2 DUP6 PUSH2 0x48F JUMP JUMPDEST SWAP4 POP PUSH2 0x4E1 DUP2 DUP6 PUSH1 0x20 DUP7 ADD PUSH2 0x49F JUMP JUMPDEST PUSH2 0x4EA DUP2 PUSH2 0x4AD JUMP JUMPDEST DUP5 ADD SWAP2 POP POP SWAP3 SWAP2 POP POP JUMP JUMPDEST PUSH0 PUSH1 0x20 DUP3 ADD SWAP1 POP DUP2 DUP2 SUB PUSH0 DUP4 ADD MSTORE PUSH2 0x50D DUP2 DUP5 PUSH2 0x4BD JUMP JUMPDEST SWAP1 POP SWAP3 SWAP2 POP POP JUMP JUMPDEST PUSH0 DUP2 SWAP1 POP SWAP2 SWAP1 POP JUMP JUMPDEST PUSH0 PUSH2 0x538 PUSH2 0x533 PUSH2 0x52E DUP5 PUSH2 0x3C7 JUMP JUMPDEST PUSH2 0x515 JUMP JUMPDEST PUSH2 0x3C7 JUMP JUMPDEST SWAP1 POP SWAP2 SWAP1 POP JUMP JUMPDEST PUSH0 PUSH2 0x549 DUP3 PUSH2 0x51E JUMP JUMPDEST SWAP1 POP SWAP2 SWAP1 POP JUMP JUMPDEST PUSH0 PUSH2 0x55A DUP3 PUSH2 0x53F JUMP JUMPDEST SWAP1 POP SWAP2 SWAP1 POP JUMP JUMPDEST PUSH2 0x56A DUP2 PUSH2 0x550 JUMP JUMPDEST DUP3 MSTORE POP POP JUMP JUMPDEST PUSH0 PUSH1 0x20 DUP3 ADD SWAP1 POP PUSH2 0x583 PUSH0 DUP4 ADD DUP5 PUSH2 0x561 JUMP JUMPDEST SWAP3 SWAP2 POP POP JUMP JUMPDEST PUSH0 PUSH1 0x40 DUP3 ADD SWAP1 POP PUSH2 0x59C PUSH0 DUP4 ADD DUP6 PUSH2 0x3F7 JUMP JUMPDEST PUSH2 0x5A9 PUSH1 0x20 DUP4 ADD DUP5 PUSH2 0x3F7 JUMP JUMPDEST SWAP4 SWAP3 POP POP POP JUMP JUMPDEST PUSH0 DUP1 REVERT JUMPDEST PUSH0 DUP1 REVERT JUMPDEST PUSH32 0x4E487B7100000000000000000000000000000000000000000000000000000000 PUSH0 MSTORE PUSH1 0x41 PUSH1 0x4 MSTORE PUSH1 0x24 PUSH0 REVERT JUMPDEST PUSH2 0x5EE DUP3 PUSH2 0x4AD JUMP JUMPDEST DUP2 ADD DUP2 DUP2 LT PUSH8 0xFFFFFFFFFFFFFFFF DUP3 GT OR ISZERO PUSH2 0x60D JUMPI PUSH2 0x60C PUSH2 0x5B8 JUMP JUMPDEST JUMPDEST DUP1 PUSH1 0x40 MSTORE POP POP POP JUMP JUMPDEST PUSH0 PUSH2 0x61F PUSH2 0x41F JUMP JUMPDEST SWAP1 POP PUSH2 0x62B DUP3 DUP3 PUSH2 0x5E5 JUMP JUMPDEST SWAP2 SWAP1 POP JUMP JUMPDEST PUSH0 PUSH8 0xFFFFFFFFFFFFFFFF DUP3 GT ISZERO PUSH2 0x64A JUMPI PUSH2 0x649 PUSH2 0x5B8 JUMP JUMPDEST JUMPDEST PUSH2 0x653 DUP3 PUSH2 0x4AD JUMP JUMPDEST SWAP1 POP PUSH1 0x20 DUP2 ADD SWAP1 POP SWAP2 SWAP1 POP JUMP JUMPDEST PUSH0 PUSH2 0x672 PUSH2 0x66D DUP5 PUSH2 0x630 JUMP JUMPDEST PUSH2 0x616 JUMP JUMPDEST SWAP1 POP DUP3 DUP2 MSTORE PUSH1 0x20 DUP2 ADD DUP5 DUP5 DUP5 ADD GT ISZERO PUSH2 0x68E JUMPI PUSH2 0x68D PUSH2 0x5B4 JUMP JUMPDEST JUMPDEST PUSH2 0x699 DUP5 DUP3 DUP6 PUSH2 0x49F JUMP JUMPDEST POP SWAP4 SWAP3 POP POP POP JUMP JUMPDEST PUSH0 DUP3 PUSH1 0x1F DUP4 ADD SLT PUSH2 0x6B5 JUMPI PUSH2 0x6B4 PUSH2 0x5B0 JUMP JUMPDEST JUMPDEST DUP2 MLOAD PUSH2 0x6C5 DUP5 DUP3 PUSH1 0x20 DUP7 ADD PUSH2 0x660 JUMP JUMPDEST SWAP2 POP POP SWAP3 SWAP2 POP POP JUMP JUMPDEST PUSH1 0x3 DUP2 LT PUSH2 0x6DA JUMPI PUSH0 DUP1 REVERT JUMPDEST POP JUMP JUMPDEST PUSH0 DUP2 MLOAD SWAP1 POP PUSH2 0x6EB DUP2 PUSH2 0x6CE JUMP JUMPDEST SWAP3 SWAP2 POP POP JUMP JUMPDEST PUSH0 DUP1 PUSH0 DUP1 PUSH0 DUP1 PUSH1 0xC0 DUP8 DUP10 SUB SLT ISZERO PUSH2 0x70B JUMPI PUSH2 0x70A PUSH2 0x428 JUMP JUMPDEST JUMPDEST PUSH0 DUP8 ADD MLOAD PUSH8 0xFFFFFFFFFFFFFFFF DUP2 GT ISZERO PUSH2 0x728 JUMPI PUSH2 0x727 PUSH2 0x42C JUMP JUMPDEST JUMPDEST PUSH2 0x734 DUP10 DUP3 DUP11 ADD PUSH2 0x6A1 JUMP JUMPDEST SWAP7 POP POP PUSH1 0x20 DUP8 ADD MLOAD PUSH8 0xFFFFFFFFFFFFFFFF DUP2 GT ISZERO PUSH2 0x755 JUMPI PUSH2 0x754 PUSH2 0x42C JUMP JUMPDEST JUMPDEST PUSH2 0x761 DUP10 DUP3 DUP11 ADD PUSH2 0x6A1 JUMP JUMPDEST SWAP6 POP POP PUSH1 0x40 DUP8 ADD MLOAD PUSH8 0xFFFFFFFFFFFFFFFF DUP2 GT ISZERO PUSH2 0x782 JUMPI PUSH2 0x781 PUSH2 0x42C JUMP JUMPDEST JUMPDEST PUSH2 0x78E DUP10 DUP3 DUP11 ADD PUSH2 0x6A1 JUMP JUMPDEST SWAP5 POP POP PUSH1 0x60 DUP8 ADD MLOAD PUSH8 0xFFFFFFFFFFFFFFFF DUP2 GT ISZERO PUSH2 0x7AF JUMPI PUSH2 0x7AE PUSH2 0x42C JUMP JUMPDEST JUMPDEST PUSH2 0x7BB DUP10 DUP3 DUP11 ADD PUSH2 0x6A1 JUMP JUMPDEST SWAP4 POP POP PUSH1 0x80 DUP8 ADD MLOAD PUSH8 0xFFFFFFFFFFFFFFFF DUP2 GT ISZERO PUSH2 0x7DC JUMPI PUSH2 0x7DB PUSH2 0x42C JUMP JUMPDEST JUMPDEST PUSH2 0x7E8 DUP10 DUP3 DUP11 ADD PUSH2 0x6A1 JUMP JUMPDEST SWAP3 POP POP PUSH1 0xA0 PUSH2 0x7F9 DUP10 DUP3 DUP11 ADD PUSH2 0x6DD JUMP JUMPDEST SWAP2 POP POP SWAP3 SWAP6 POP SWAP3 SWAP6 POP SWAP3 SWAP6 JUMP JUMPDEST PUSH32 0x4E487B7100000000000000000000000000000000000000000000000000000000 PUSH0 MSTORE PUSH1 0x21 PUSH1 0x4 MSTORE PUSH1 0x24 PUSH0 REVERT JUMPDEST PUSH1 0x3 DUP2 LT PUSH2 0x844 JUMPI PUSH2 0x843 PUSH2 0x806 JUMP JUMPDEST JUMPDEST POP JUMP JUMPDEST PUSH0 DUP2 SWAP1 POP PUSH2 0x854 DUP3 PUSH2 0x833 JUMP JUMPDEST SWAP2 SWAP1 POP JUMP JUMPDEST PUSH0 PUSH2 0x863 DUP3 PUSH2 0x847 JUMP JUMPDEST SWAP1 POP SWAP2 SWAP1 POP JUMP JUMPDEST PUSH2 0x873 DUP2 PUSH2 0x859 JUMP JUMPDEST DUP3 MSTORE POP POP JUMP JUMPDEST PUSH0 PUSH1 0x40 DUP3 ADD SWAP1 POP PUSH2 0x88C PUSH0 DUP4 ADD DUP6 PUSH2 0x3F7 JUMP JUMPDEST PUSH2 0x899 PUSH1 0x20 DUP4 ADD DUP5 PUSH2 0x86A JUMP JUMPDEST SWAP4 SWAP3 POP POP POP JUMP JUMPDEST PUSH0 PUSH1 0xA0 DUP3 ADD SWAP1 POP DUP2 DUP2 SUB PUSH0 DUP4 ADD MSTORE PUSH2 0x8B8 DUP2 DUP9 PUSH2 0x4BD JUMP JUMPDEST SWAP1 POP DUP2 DUP2 SUB PUSH1 0x20 DUP4 ADD MSTORE PUSH2 0x8CC DUP2 DUP8 PUSH2 0x4BD JUMP JUMPDEST SWAP1 POP DUP2 DUP2 SUB PUSH1 0x40 DUP4 ADD MSTORE PUSH2 0x8E0 DUP2 DUP7 PUSH2 0x4BD JUMP JUMPDEST SWAP1 POP DUP2 DUP2 SUB PUSH1 0x60 DUP4 ADD MSTORE PUSH2 0x8F4 DUP2 DUP6 PUSH2 0x4BD JUMP JUMPDEST SWAP1 POP DUP2 DUP2 SUB PUSH1 0x80 DUP4 ADD MSTORE PUSH2 0x908 DUP2 DUP5 PUSH2 0x4BD JUMP JUMPDEST SWAP1 POP SWAP7 SWAP6 POP POP POP POP POP POP JUMP JUMPDEST PUSH0 DUP2 SWAP1 POP SWAP3 SWAP2 POP POP JUMP JUMPDEST PUSH32 0x416363657373204772616E7465643A204E616D653A2000000000000000000000 PUSH0 DUP3 ADD MSTORE POP JUMP JUMPDEST PUSH0 PUSH2 0x952 PUSH1 0x16 DUP4 PUSH2 0x914 JUMP JUMPDEST SWAP2 POP PUSH2 0x95D DUP3 PUSH2 0x91E JUMP JUMPDEST PUSH1 0x16 DUP3 ADD SWAP1 POP SWAP2 SWAP1 POP JUMP JUMPDEST PUSH0 PUSH2 0x972 DUP3 PUSH2 0x485 JUMP JUMPDEST PUSH2 0x97C DUP2 DUP6 PUSH2 0x914 JUMP JUMPDEST SWAP4 POP PUSH2 0x98C DUP2 DUP6 PUSH1 0x20 DUP7 ADD PUSH2 0x49F JUMP JUMPDEST DUP1 DUP5 ADD SWAP2 POP POP SWAP3 SWAP2 POP POP JUMP JUMPDEST PUSH32 0x2C20444F423A2000000000000000000000000000000000000000000000000000 PUSH0 DUP3 ADD MSTORE POP JUMP JUMPDEST PUSH0 PUSH2 0x9CC PUSH1 0x7 DUP4 PUSH2 0x914 JUMP JUMPDEST SWAP2 POP PUSH2 0x9D7 DUP3 PUSH2 0x998 JUMP JUMPDEST PUSH1 0x7 DUP3 ADD SWAP1 POP SWAP2 SWAP1 POP JUMP JUMPDEST PUSH32 0x2C204E6174696F6E616C2049443A200000000000000000000000000000000000 PUSH0 DUP3 ADD MSTORE POP JUMP JUMPDEST PUSH0 PUSH2 0xA16 PUSH1 0xF DUP4 PUSH2 0x914 JUMP JUMPDEST SWAP2 POP PUSH2 0xA21 DUP3 PUSH2 0x9E2 JUMP JUMPDEST PUSH1 0xF DUP3 ADD SWAP1 POP SWAP2 SWAP1 POP JUMP JUMPDEST PUSH32 0x2C20416464726573733A20000000000000000000000000000000000000000000 PUSH0 DUP3 ADD MSTORE POP JUMP JUMPDEST PUSH0 PUSH2 0xA60 PUSH1 0xB DUP4 PUSH2 0x914 JUMP JUMPDEST SWAP2 POP PUSH2 0xA6B DUP3 PUSH2 0xA2C JUMP JUMPDEST PUSH1 0xB DUP3 ADD SWAP1 POP SWAP2 SWAP1 POP JUMP JUMPDEST PUSH32 0x2C204D65646963616C205265636F7264733A2000000000000000000000000000 PUSH0 DUP3 ADD MSTORE POP JUMP JUMPDEST PUSH0 PUSH2 0xAAA PUSH1 0x13 DUP4 PUSH2 0x914 JUMP JUMPDEST SWAP2 POP PUSH2 0xAB5 DUP3 PUSH2 0xA76 JUMP JUMPDEST PUSH1 0x13 DUP3 ADD SWAP1 POP SWAP2 SWAP1 POP JUMP JUMPDEST PUSH0 PUSH2 0xACA DUP3 PUSH2 0x946 JUMP JUMPDEST SWAP2 POP PUSH2 0xAD6 DUP3 DUP9 PUSH2 0x968 JUMP JUMPDEST SWAP2 POP PUSH2 0xAE1 DUP3 PUSH2 0x9C0 JUMP JUMPDEST SWAP2 POP PUSH2 0xAED DUP3 DUP8 PUSH2 0x968 JUMP JUMPDEST SWAP2 POP PUSH2 0xAF8 DUP3 PUSH2 0xA0A JUMP JUMPDEST SWAP2 POP PUSH2 0xB04 DUP3 DUP7 PUSH2 0x968 JUMP JUMPDEST SWAP2 POP PUSH2 0xB0F DUP3 PUSH2 0xA54 JUMP JUMPDEST SWAP2 POP PUSH2 0xB1B DUP3 DUP6 PUSH2 0x968 JUMP JUMPDEST SWAP2 POP PUSH2 0xB26 DUP3 PUSH2 0xA9E JUMP JUMPDEST SWAP2 POP PUSH2 0xB32 DUP3 DUP5 PUSH2 0x968 JUMP JUMPDEST SWAP2 POP DUP2 SWAP1 POP SWAP7 SWAP6 POP POP POP POP POP POP JUMP INVALID COINBASE PUSH4 0x63657373 KECCAK256 PREVRANDAO PUSH6 0x6E6965643A20 BLOBHASH PUSH15 0x73756666696369656E7420636F6E73 PUSH6 0x6E742E416363 PUSH6 0x73732044656E PUSH10 0x65643A20556E61626C65 KECCAK256 PUSH21 0x6F20726574726965766520646174612EA264697066 PUSH20 0x58221220303D3682B760CC592CC42AC981EEF1DC SELFBALANCE SUB SWAP1 MUL 0xAE 0xB1 0xDD SWAP3 PUSH18 0xB42A0215E176C064736F6C634300081A0033 ",
			"sourceMap": "28:2856:1:-:0;;;634:157;;;;;;;;;;;;;;;;;;;;;;;;;;;;;;;:::i;:::-;691:10;678;;:23;;;;;;;;;;;;;;;;;;736:11;712:10;;:36;;;;;;;;;;;;;;;;;;634:157;28:2856;;88:117:3;197:1;194;187:12;334:126;371:7;411:42;404:5;400:54;389:65;;334:126;;;:::o;466:96::-;503:7;532:24;550:5;532:24;:::i;:::-;521:35;;466:96;;;:::o;568:122::-;641:24;659:5;641:24;:::i;:::-;634:5;631:35;621:63;;680:1;677;670:12;621:63;568:122;:::o;696:143::-;753:5;784:6;778:13;769:22;;800:33;827:5;800:33;:::i;:::-;696:143;;;;:::o;845:351::-;915:6;964:2;952:9;943:7;939:23;935:32;932:119;;;970:79;;:::i;:::-;932:119;1090:1;1115:64;1171:7;1162:6;1151:9;1147:22;1115:64;:::i;:::-;1105:74;;1061:128;845:351;;;;:::o;28:2856:1:-;;;;;;;"
		},
		"deployedBytecode": {
			"functionDebugData": {
				"@RequestData_414": {
					"entryPoint": 210,
					"id": 414,
					"parameterSlots": 1,
					"returnSlots": 1
				},
				"@controller_257": {
					"entryPoint": 930,
					"id": 257,
					"parameterSlots": 0,
					"returnSlots": 0
				},
				"@researcher_254": {
					"entryPoint": 175,
					"id": 254,
					"parameterSlots": 0,
					"returnSlots": 0
				},
				"abi_decode_available_length_t_string_memory_ptr_fromMemory": {
					"entryPoint": 1632,
					"id": null,
					"parameterSlots": 3,
					"returnSlots": 1
				},
				"abi_decode_t_address": {
					"entryPoint": 1094,
					"id": null,
					"parameterSlots": 2,
					"returnSlots": 1
				},
				"abi_decode_t_enum$_ConsentType_$423_fromMemory": {
					"entryPoint": 1757,
					"id": null,
					"parameterSlots": 2,
					"returnSlots": 1
				},
				"abi_decode_t_string_memory_ptr_fromMemory": {
					"entryPoint": 1697,
					"id": null,
					"parameterSlots": 2,
					"returnSlots": 1
				},
				"abi_decode_tuple_t_address": {
					"entryPoint": 1114,
					"id": null,
					"parameterSlots": 2,
					"returnSlots": 1
				},
				"abi_decode_tuple_t_string_memory_ptrt_string_memory_ptrt_string_memory_ptrt_string_memory_ptrt_string_memory_ptrt_enum$_ConsentType_$423_fromMemory": {
					"entryPoint": 1777,
					"id": null,
					"parameterSlots": 2,
					"returnSlots": 6
				},
				"abi_encode_t_address_to_t_address_fromStack": {
					"entryPoint": 1015,
					"id": null,
					"parameterSlots": 2,
					"returnSlots": 0
				},
				"abi_encode_t_contract$_Controller_$250_to_t_address_fromStack": {
					"entryPoint": 1377,
					"id": null,
					"parameterSlots": 2,
					"returnSlots": 0
				},
				"abi_encode_t_enum$_ConsentType_$423_to_t_uint8_fromStack": {
					"entryPoint": 2154,
					"id": null,
					"parameterSlots": 2,
					"returnSlots": 0
				},
				"abi_encode_t_string_memory_ptr_to_t_string_memory_ptr_fromStack": {
					"entryPoint": 1213,
					"id": null,
					"parameterSlots": 2,
					"returnSlots": 1
				},
				"abi_encode_t_string_memory_ptr_to_t_string_memory_ptr_nonPadded_inplace_fromStack": {
					"entryPoint": 2408,
					"id": null,
					"parameterSlots": 2,
					"returnSlots": 1
				},
				"abi_encode_t_stringliteral_35ac77aeb81888da151461c329d6225831101a45d369edb84e409c77c09622d4_to_t_string_memory_ptr_nonPadded_inplace_fromStack": {
					"entryPoint": 2374,
					"id": null,
					"parameterSlots": 1,
					"returnSlots": 1
				},
				"abi_encode_t_stringliteral_4063f1efe2907d6180727e76e307a15271cbc5fcbda514173652b14062b6bad8_to_t_string_memory_ptr_nonPadded_inplace_fromStack": {
					"entryPoint": 2570,
					"id": null,
					"parameterSlots": 1,
					"returnSlots": 1
				},
				"abi_encode_t_stringliteral_8c175eaab04f7b194d5059fc8cf90b01cc047b8b8ba8f77500cf75915d7cb0f2_to_t_string_memory_ptr_nonPadded_inplace_fromStack": {
					"entryPoint": 2496,
					"id": null,
					"parameterSlots": 1,
					"returnSlots": 1
				},
				"abi_encode_t_stringliteral_bfe7bfe66f0e23933c715f884ad0d2c86822e7262db63af70f6d423efd7c7cd1_to_t_string_memory_ptr_nonPadded_inplace_fromStack": {
					"entryPoint": 2644,
					"id": null,
					"parameterSlots": 1,
					"returnSlots": 1
				},
				"abi_encode_t_stringliteral_fd9d37fb3ce352bdb6263493c8898c83bf9589322a2666b6a3e807af6ae5683b_to_t_string_memory_ptr_nonPadded_inplace_fromStack": {
					"entryPoint": 2718,
					"id": null,
					"parameterSlots": 1,
					"returnSlots": 1
				},
				"abi_encode_tuple_packed_t_stringliteral_35ac77aeb81888da151461c329d6225831101a45d369edb84e409c77c09622d4_t_string_memory_ptr_t_stringliteral_8c175eaab04f7b194d5059fc8cf90b01cc047b8b8ba8f77500cf75915d7cb0f2_t_string_memory_ptr_t_stringliteral_4063f1efe2907d6180727e76e307a15271cbc5fcbda514173652b14062b6bad8_t_string_memory_ptr_t_stringliteral_bfe7bfe66f0e23933c715f884ad0d2c86822e7262db63af70f6d423efd7c7cd1_t_string_memory_ptr_t_stringliteral_fd9d37fb3ce352bdb6263493c8898c83bf9589322a2666b6a3e807af6ae5683b_t_string_memory_ptr__to_t_string_memory_ptr_t_string_memory_ptr_t_string_memory_ptr_t_string_memory_ptr_t_string_memory_ptr_t_string_memory_ptr_t_string_memory_ptr_t_string_memory_ptr_t_string_memory_ptr_t_string_memory_ptr__nonPadded_inplace_fromStack_reversed": {
					"entryPoint": 2752,
					"id": null,
					"parameterSlots": 6,
					"returnSlots": 1
				},
				"abi_encode_tuple_t_address__to_t_address__fromStack_reversed": {
					"entryPoint": 1030,
					"id": null,
					"parameterSlots": 2,
					"returnSlots": 1
				},
				"abi_encode_tuple_t_address_t_address__to_t_address_t_address__fromStack_reversed": {
					"entryPoint": 1417,
					"id": null,
					"parameterSlots": 3,
					"returnSlots": 1
				},
				"abi_encode_tuple_t_address_t_enum$_ConsentType_$423__to_t_address_t_uint8__fromStack_reversed": {
					"entryPoint": 2169,
					"id": null,
					"parameterSlots": 3,
					"returnSlots": 1
				},
				"abi_encode_tuple_t_contract$_Controller_$250__to_t_address__fromStack_reversed": {
					"entryPoint": 1392,
					"id": null,
					"parameterSlots": 2,
					"returnSlots": 1
				},
				"abi_encode_tuple_t_string_memory_ptr__to_t_string_memory_ptr__fromStack_reversed": {
					"entryPoint": 1269,
					"id": null,
					"parameterSlots": 2,
					"returnSlots": 1
				},
				"abi_encode_tuple_t_string_memory_ptr_t_string_memory_ptr_t_string_memory_ptr_t_string_memory_ptr_t_string_memory_ptr__to_t_string_memory_ptr_t_string_memory_ptr_t_string_memory_ptr_t_string_memory_ptr_t_string_memory_ptr__fromStack_reversed": {
					"entryPoint": 2208,
					"id": null,
					"parameterSlots": 6,
					"returnSlots": 1
				},
				"allocate_memory": {
					"entryPoint": 1558,
					"id": null,
					"parameterSlots": 1,
					"returnSlots": 1
				},
				"allocate_unbounded": {
					"entryPoint": 1055,
					"id": null,
					"parameterSlots": 0,
					"returnSlots": 1
				},
				"array_allocation_size_t_string_memory_ptr": {
					"entryPoint": 1584,
					"id": null,
					"parameterSlots": 1,
					"returnSlots": 1
				},
				"array_length_t_string_memory_ptr": {
					"entryPoint": 1157,
					"id": null,
					"parameterSlots": 1,
					"returnSlots": 1
				},
				"array_storeLengthForEncoding_t_string_memory_ptr_fromStack": {
					"entryPoint": 1167,
					"id": null,
					"parameterSlots": 2,
					"returnSlots": 1
				},
				"array_storeLengthForEncoding_t_string_memory_ptr_nonPadded_inplace_fromStack": {
					"entryPoint": 2324,
					"id": null,
					"parameterSlots": 2,
					"returnSlots": 1
				},
				"cleanup_t_address": {
					"entryPoint": 998,
					"id": null,
					"parameterSlots": 1,
					"returnSlots": 1
				},
				"cleanup_t_enum$_ConsentType_$423": {
					"entryPoint": 2119,
					"id": null,
					"parameterSlots": 1,
					"returnSlots": 1
				},
				"cleanup_t_uint160": {
					"entryPoint": 967,
					"id": null,
					"parameterSlots": 1,
					"returnSlots": 1
				},
				"convert_t_contract$_Controller_$250_to_t_address": {
					"entryPoint": 1360,
					"id": null,
					"parameterSlots": 1,
					"returnSlots": 1
				},
				"convert_t_enum$_ConsentType_$423_to_t_uint8": {
					"entryPoint": 2137,
					"id": null,
					"parameterSlots": 1,
					"returnSlots": 1
				},
				"convert_t_uint160_to_t_address": {
					"entryPoint": 1343,
					"id": null,
					"parameterSlots": 1,
					"returnSlots": 1
				},
				"convert_t_uint160_to_t_uint160": {
					"entryPoint": 1310,
					"id": null,
					"parameterSlots": 1,
					"returnSlots": 1
				},
				"copy_memory_to_memory_with_cleanup": {
					"entryPoint": 1183,
					"id": null,
					"parameterSlots": 3,
					"returnSlots": 0
				},
				"finalize_allocation": {
					"entryPoint": 1509,
					"id": null,
					"parameterSlots": 2,
					"returnSlots": 0
				},
				"identity": {
					"entryPoint": 1301,
					"id": null,
					"parameterSlots": 1,
					"returnSlots": 1
				},
				"panic_error_0x21": {
					"entryPoint": 2054,
					"id": null,
					"parameterSlots": 0,
					"returnSlots": 0
				},
				"panic_error_0x41": {
					"entryPoint": 1464,
					"id": null,
					"parameterSlots": 0,
					"returnSlots": 0
				},
				"revert_error_1b9f4a0a5773e33b91aa01db23bf8c55fce1411167c872835e7fa00a4f17d46d": {
					"entryPoint": 1456,
					"id": null,
					"parameterSlots": 0,
					"returnSlots": 0
				},
				"revert_error_987264b3b1d58a9c7f8255e93e81c77d86d6299019c33110a076957a3e06e2ae": {
					"entryPoint": 1460,
					"id": null,
					"parameterSlots": 0,
					"returnSlots": 0
				},
				"revert_error_c1322bf8034eace5e0b5c7295db60986aa89aae5e0ea0873e4689e076861a5db": {
					"entryPoint": 1068,
					"id": null,
					"parameterSlots": 0,
					"returnSlots": 0
				},
				"revert_error_dbdddcbe895c83990c08b3492a0e83918d802a52331272ac6fdb6a7c4aea3b1b": {
					"entryPoint": 1064,
					"id": null,
					"parameterSlots": 0,
					"returnSlots": 0
				},
				"round_up_to_mul_of_32": {
					"entryPoint": 1197,
					"id": null,
					"parameterSlots": 1,
					"returnSlots": 1
				},
				"store_literal_in_memory_35ac77aeb81888da151461c329d6225831101a45d369edb84e409c77c09622d4": {
					"entryPoint": 2334,
					"id": null,
					"parameterSlots": 1,
					"returnSlots": 0
				},
				"store_literal_in_memory_4063f1efe2907d6180727e76e307a15271cbc5fcbda514173652b14062b6bad8": {
					"entryPoint": 2530,
					"id": null,
					"parameterSlots": 1,
					"returnSlots": 0
				},
				"store_literal_in_memory_8c175eaab04f7b194d5059fc8cf90b01cc047b8b8ba8f77500cf75915d7cb0f2": {
					"entryPoint": 2456,
					"id": null,
					"parameterSlots": 1,
					"returnSlots": 0
				},
				"store_literal_in_memory_bfe7bfe66f0e23933c715f884ad0d2c86822e7262db63af70f6d423efd7c7cd1": {
					"entryPoint": 2604,
					"id": null,
					"parameterSlots": 1,
					"returnSlots": 0
				},
				"store_literal_in_memory_fd9d37fb3ce352bdb6263493c8898c83bf9589322a2666b6a3e807af6ae5683b": {
					"entryPoint": 2678,
					"id": null,
					"parameterSlots": 1,
					"returnSlots": 0
				},
				"validator_assert_t_enum$_ConsentType_$423": {
					"entryPoint": 2099,
					"id": null,
					"parameterSlots": 1,
					"returnSlots": 0
				},
				"validator_revert_t_address": {
					"entryPoint": 1072,
					"id": null,
					"parameterSlots": 1,
					"returnSlots": 0
				},
				"validator_revert_t_enum$_ConsentType_$423": {
					"entryPoint": 1742,
					"id": null,
					"parameterSlots": 1,
					"returnSlots": 0
				}
			},
			"generatedSources": [
				{
					"ast": {
						"nativeSrc": "0:16299:3",
						"nodeType": "YulBlock",
						"src": "0:16299:3",
						"statements": [
							{
								"body": {
									"nativeSrc": "52:81:3",
									"nodeType": "YulBlock",
									"src": "52:81:3",
									"statements": [
										{
											"nativeSrc": "62:65:3",
											"nodeType": "YulAssignment",
											"src": "62:65:3",
											"value": {
												"arguments": [
													{
														"name": "value",
														"nativeSrc": "77:5:3",
														"nodeType": "YulIdentifier",
														"src": "77:5:3"
													},
													{
														"kind": "number",
														"nativeSrc": "84:42:3",
														"nodeType": "YulLiteral",
														"src": "84:42:3",
														"type": "",
														"value": "0xffffffffffffffffffffffffffffffffffffffff"
													}
												],
												"functionName": {
													"name": "and",
													"nativeSrc": "73:3:3",
													"nodeType": "YulIdentifier",
													"src": "73:3:3"
												},
												"nativeSrc": "73:54:3",
												"nodeType": "YulFunctionCall",
												"src": "73:54:3"
											},
											"variableNames": [
												{
													"name": "cleaned",
													"nativeSrc": "62:7:3",
													"nodeType": "YulIdentifier",
													"src": "62:7:3"
												}
											]
										}
									]
								},
								"name": "cleanup_t_uint160",
								"nativeSrc": "7:126:3",
								"nodeType": "YulFunctionDefinition",
								"parameters": [
									{
										"name": "value",
										"nativeSrc": "34:5:3",
										"nodeType": "YulTypedName",
										"src": "34:5:3",
										"type": ""
									}
								],
								"returnVariables": [
									{
										"name": "cleaned",
										"nativeSrc": "44:7:3",
										"nodeType": "YulTypedName",
										"src": "44:7:3",
										"type": ""
									}
								],
								"src": "7:126:3"
							},
							{
								"body": {
									"nativeSrc": "184:51:3",
									"nodeType": "YulBlock",
									"src": "184:51:3",
									"statements": [
										{
											"nativeSrc": "194:35:3",
											"nodeType": "YulAssignment",
											"src": "194:35:3",
											"value": {
												"arguments": [
													{
														"name": "value",
														"nativeSrc": "223:5:3",
														"nodeType": "YulIdentifier",
														"src": "223:5:3"
													}
												],
												"functionName": {
													"name": "cleanup_t_uint160",
													"nativeSrc": "205:17:3",
													"nodeType": "YulIdentifier",
													"src": "205:17:3"
												},
												"nativeSrc": "205:24:3",
												"nodeType": "YulFunctionCall",
												"src": "205:24:3"
											},
											"variableNames": [
												{
													"name": "cleaned",
													"nativeSrc": "194:7:3",
													"nodeType": "YulIdentifier",
													"src": "194:7:3"
												}
											]
										}
									]
								},
								"name": "cleanup_t_address",
								"nativeSrc": "139:96:3",
								"nodeType": "YulFunctionDefinition",
								"parameters": [
									{
										"name": "value",
										"nativeSrc": "166:5:3",
										"nodeType": "YulTypedName",
										"src": "166:5:3",
										"type": ""
									}
								],
								"returnVariables": [
									{
										"name": "cleaned",
										"nativeSrc": "176:7:3",
										"nodeType": "YulTypedName",
										"src": "176:7:3",
										"type": ""
									}
								],
								"src": "139:96:3"
							},
							{
								"body": {
									"nativeSrc": "306:53:3",
									"nodeType": "YulBlock",
									"src": "306:53:3",
									"statements": [
										{
											"expression": {
												"arguments": [
													{
														"name": "pos",
														"nativeSrc": "323:3:3",
														"nodeType": "YulIdentifier",
														"src": "323:3:3"
													},
													{
														"arguments": [
															{
																"name": "value",
																"nativeSrc": "346:5:3",
																"nodeType": "YulIdentifier",
																"src": "346:5:3"
															}
														],
														"functionName": {
															"name": "cleanup_t_address",
															"nativeSrc": "328:17:3",
															"nodeType": "YulIdentifier",
															"src": "328:17:3"
														},
														"nativeSrc": "328:24:3",
														"nodeType": "YulFunctionCall",
														"src": "328:24:3"
													}
												],
												"functionName": {
													"name": "mstore",
													"nativeSrc": "316:6:3",
													"nodeType": "YulIdentifier",
													"src": "316:6:3"
												},
												"nativeSrc": "316:37:3",
												"nodeType": "YulFunctionCall",
												"src": "316:37:3"
											},
											"nativeSrc": "316:37:3",
											"nodeType": "YulExpressionStatement",
											"src": "316:37:3"
										}
									]
								},
								"name": "abi_encode_t_address_to_t_address_fromStack",
								"nativeSrc": "241:118:3",
								"nodeType": "YulFunctionDefinition",
								"parameters": [
									{
										"name": "value",
										"nativeSrc": "294:5:3",
										"nodeType": "YulTypedName",
										"src": "294:5:3",
										"type": ""
									},
									{
										"name": "pos",
										"nativeSrc": "301:3:3",
										"nodeType": "YulTypedName",
										"src": "301:3:3",
										"type": ""
									}
								],
								"src": "241:118:3"
							},
							{
								"body": {
									"nativeSrc": "463:124:3",
									"nodeType": "YulBlock",
									"src": "463:124:3",
									"statements": [
										{
											"nativeSrc": "473:26:3",
											"nodeType": "YulAssignment",
											"src": "473:26:3",
											"value": {
												"arguments": [
													{
														"name": "headStart",
														"nativeSrc": "485:9:3",
														"nodeType": "YulIdentifier",
														"src": "485:9:3"
													},
													{
														"kind": "number",
														"nativeSrc": "496:2:3",
														"nodeType": "YulLiteral",
														"src": "496:2:3",
														"type": "",
														"value": "32"
													}
												],
												"functionName": {
													"name": "add",
													"nativeSrc": "481:3:3",
													"nodeType": "YulIdentifier",
													"src": "481:3:3"
												},
												"nativeSrc": "481:18:3",
												"nodeType": "YulFunctionCall",
												"src": "481:18:3"
											},
											"variableNames": [
												{
													"name": "tail",
													"nativeSrc": "473:4:3",
													"nodeType": "YulIdentifier",
													"src": "473:4:3"
												}
											]
										},
										{
											"expression": {
												"arguments": [
													{
														"name": "value0",
														"nativeSrc": "553:6:3",
														"nodeType": "YulIdentifier",
														"src": "553:6:3"
													},
													{
														"arguments": [
															{
																"name": "headStart",
																"nativeSrc": "566:9:3",
																"nodeType": "YulIdentifier",
																"src": "566:9:3"
															},
															{
																"kind": "number",
																"nativeSrc": "577:1:3",
																"nodeType": "YulLiteral",
																"src": "577:1:3",
																"type": "",
																"value": "0"
															}
														],
														"functionName": {
															"name": "add",
															"nativeSrc": "562:3:3",
															"nodeType": "YulIdentifier",
															"src": "562:3:3"
														},
														"nativeSrc": "562:17:3",
														"nodeType": "YulFunctionCall",
														"src": "562:17:3"
													}
												],
												"functionName": {
													"name": "abi_encode_t_address_to_t_address_fromStack",
													"nativeSrc": "509:43:3",
													"nodeType": "YulIdentifier",
													"src": "509:43:3"
												},
												"nativeSrc": "509:71:3",
												"nodeType": "YulFunctionCall",
												"src": "509:71:3"
											},
											"nativeSrc": "509:71:3",
											"nodeType": "YulExpressionStatement",
											"src": "509:71:3"
										}
									]
								},
								"name": "abi_encode_tuple_t_address__to_t_address__fromStack_reversed",
								"nativeSrc": "365:222:3",
								"nodeType": "YulFunctionDefinition",
								"parameters": [
									{
										"name": "headStart",
										"nativeSrc": "435:9:3",
										"nodeType": "YulTypedName",
										"src": "435:9:3",
										"type": ""
									},
									{
										"name": "value0",
										"nativeSrc": "447:6:3",
										"nodeType": "YulTypedName",
										"src": "447:6:3",
										"type": ""
									}
								],
								"returnVariables": [
									{
										"name": "tail",
										"nativeSrc": "458:4:3",
										"nodeType": "YulTypedName",
										"src": "458:4:3",
										"type": ""
									}
								],
								"src": "365:222:3"
							},
							{
								"body": {
									"nativeSrc": "633:35:3",
									"nodeType": "YulBlock",
									"src": "633:35:3",
									"statements": [
										{
											"nativeSrc": "643:19:3",
											"nodeType": "YulAssignment",
											"src": "643:19:3",
											"value": {
												"arguments": [
													{
														"kind": "number",
														"nativeSrc": "659:2:3",
														"nodeType": "YulLiteral",
														"src": "659:2:3",
														"type": "",
														"value": "64"
													}
												],
												"functionName": {
													"name": "mload",
													"nativeSrc": "653:5:3",
													"nodeType": "YulIdentifier",
													"src": "653:5:3"
												},
												"nativeSrc": "653:9:3",
												"nodeType": "YulFunctionCall",
												"src": "653:9:3"
											},
											"variableNames": [
												{
													"name": "memPtr",
													"nativeSrc": "643:6:3",
													"nodeType": "YulIdentifier",
													"src": "643:6:3"
												}
											]
										}
									]
								},
								"name": "allocate_unbounded",
								"nativeSrc": "593:75:3",
								"nodeType": "YulFunctionDefinition",
								"returnVariables": [
									{
										"name": "memPtr",
										"nativeSrc": "626:6:3",
										"nodeType": "YulTypedName",
										"src": "626:6:3",
										"type": ""
									}
								],
								"src": "593:75:3"
							},
							{
								"body": {
									"nativeSrc": "763:28:3",
									"nodeType": "YulBlock",
									"src": "763:28:3",
									"statements": [
										{
											"expression": {
												"arguments": [
													{
														"kind": "number",
														"nativeSrc": "780:1:3",
														"nodeType": "YulLiteral",
														"src": "780:1:3",
														"type": "",
														"value": "0"
													},
													{
														"kind": "number",
														"nativeSrc": "783:1:3",
														"nodeType": "YulLiteral",
														"src": "783:1:3",
														"type": "",
														"value": "0"
													}
												],
												"functionName": {
													"name": "revert",
													"nativeSrc": "773:6:3",
													"nodeType": "YulIdentifier",
													"src": "773:6:3"
												},
												"nativeSrc": "773:12:3",
												"nodeType": "YulFunctionCall",
												"src": "773:12:3"
											},
											"nativeSrc": "773:12:3",
											"nodeType": "YulExpressionStatement",
											"src": "773:12:3"
										}
									]
								},
								"name": "revert_error_dbdddcbe895c83990c08b3492a0e83918d802a52331272ac6fdb6a7c4aea3b1b",
								"nativeSrc": "674:117:3",
								"nodeType": "YulFunctionDefinition",
								"src": "674:117:3"
							},
							{
								"body": {
									"nativeSrc": "886:28:3",
									"nodeType": "YulBlock",
									"src": "886:28:3",
									"statements": [
										{
											"expression": {
												"arguments": [
													{
														"kind": "number",
														"nativeSrc": "903:1:3",
														"nodeType": "YulLiteral",
														"src": "903:1:3",
														"type": "",
														"value": "0"
													},
													{
														"kind": "number",
														"nativeSrc": "906:1:3",
														"nodeType": "YulLiteral",
														"src": "906:1:3",
														"type": "",
														"value": "0"
													}
												],
												"functionName": {
													"name": "revert",
													"nativeSrc": "896:6:3",
													"nodeType": "YulIdentifier",
													"src": "896:6:3"
												},
												"nativeSrc": "896:12:3",
												"nodeType": "YulFunctionCall",
												"src": "896:12:3"
											},
											"nativeSrc": "896:12:3",
											"nodeType": "YulExpressionStatement",
											"src": "896:12:3"
										}
									]
								},
								"name": "revert_error_c1322bf8034eace5e0b5c7295db60986aa89aae5e0ea0873e4689e076861a5db",
								"nativeSrc": "797:117:3",
								"nodeType": "YulFunctionDefinition",
								"src": "797:117:3"
							},
							{
								"body": {
									"nativeSrc": "963:79:3",
									"nodeType": "YulBlock",
									"src": "963:79:3",
									"statements": [
										{
											"body": {
												"nativeSrc": "1020:16:3",
												"nodeType": "YulBlock",
												"src": "1020:16:3",
												"statements": [
													{
														"expression": {
															"arguments": [
																{
																	"kind": "number",
																	"nativeSrc": "1029:1:3",
																	"nodeType": "YulLiteral",
																	"src": "1029:1:3",
																	"type": "",
																	"value": "0"
																},
																{
																	"kind": "number",
																	"nativeSrc": "1032:1:3",
																	"nodeType": "YulLiteral",
																	"src": "1032:1:3",
																	"type": "",
																	"value": "0"
																}
															],
															"functionName": {
																"name": "revert",
																"nativeSrc": "1022:6:3",
																"nodeType": "YulIdentifier",
																"src": "1022:6:3"
															},
															"nativeSrc": "1022:12:3",
															"nodeType": "YulFunctionCall",
															"src": "1022:12:3"
														},
														"nativeSrc": "1022:12:3",
														"nodeType": "YulExpressionStatement",
														"src": "1022:12:3"
													}
												]
											},
											"condition": {
												"arguments": [
													{
														"arguments": [
															{
																"name": "value",
																"nativeSrc": "986:5:3",
																"nodeType": "YulIdentifier",
																"src": "986:5:3"
															},
															{
																"arguments": [
																	{
																		"name": "value",
																		"nativeSrc": "1011:5:3",
																		"nodeType": "YulIdentifier",
																		"src": "1011:5:3"
																	}
																],
																"functionName": {
																	"name": "cleanup_t_address",
																	"nativeSrc": "993:17:3",
																	"nodeType": "YulIdentifier",
																	"src": "993:17:3"
																},
																"nativeSrc": "993:24:3",
																"nodeType": "YulFunctionCall",
																"src": "993:24:3"
															}
														],
														"functionName": {
															"name": "eq",
															"nativeSrc": "983:2:3",
															"nodeType": "YulIdentifier",
															"src": "983:2:3"
														},
														"nativeSrc": "983:35:3",
														"nodeType": "YulFunctionCall",
														"src": "983:35:3"
													}
												],
												"functionName": {
													"name": "iszero",
													"nativeSrc": "976:6:3",
													"nodeType": "YulIdentifier",
													"src": "976:6:3"
												},
												"nativeSrc": "976:43:3",
												"nodeType": "YulFunctionCall",
												"src": "976:43:3"
											},
											"nativeSrc": "973:63:3",
											"nodeType": "YulIf",
											"src": "973:63:3"
										}
									]
								},
								"name": "validator_revert_t_address",
								"nativeSrc": "920:122:3",
								"nodeType": "YulFunctionDefinition",
								"parameters": [
									{
										"name": "value",
										"nativeSrc": "956:5:3",
										"nodeType": "YulTypedName",
										"src": "956:5:3",
										"type": ""
									}
								],
								"src": "920:122:3"
							},
							{
								"body": {
									"nativeSrc": "1100:87:3",
									"nodeType": "YulBlock",
									"src": "1100:87:3",
									"statements": [
										{
											"nativeSrc": "1110:29:3",
											"nodeType": "YulAssignment",
											"src": "1110:29:3",
											"value": {
												"arguments": [
													{
														"name": "offset",
														"nativeSrc": "1132:6:3",
														"nodeType": "YulIdentifier",
														"src": "1132:6:3"
													}
												],
												"functionName": {
													"name": "calldataload",
													"nativeSrc": "1119:12:3",
													"nodeType": "YulIdentifier",
													"src": "1119:12:3"
												},
												"nativeSrc": "1119:20:3",
												"nodeType": "YulFunctionCall",
												"src": "1119:20:3"
											},
											"variableNames": [
												{
													"name": "value",
													"nativeSrc": "1110:5:3",
													"nodeType": "YulIdentifier",
													"src": "1110:5:3"
												}
											]
										},
										{
											"expression": {
												"arguments": [
													{
														"name": "value",
														"nativeSrc": "1175:5:3",
														"nodeType": "YulIdentifier",
														"src": "1175:5:3"
													}
												],
												"functionName": {
													"name": "validator_revert_t_address",
													"nativeSrc": "1148:26:3",
													"nodeType": "YulIdentifier",
													"src": "1148:26:3"
												},
												"nativeSrc": "1148:33:3",
												"nodeType": "YulFunctionCall",
												"src": "1148:33:3"
											},
											"nativeSrc": "1148:33:3",
											"nodeType": "YulExpressionStatement",
											"src": "1148:33:3"
										}
									]
								},
								"name": "abi_decode_t_address",
								"nativeSrc": "1048:139:3",
								"nodeType": "YulFunctionDefinition",
								"parameters": [
									{
										"name": "offset",
										"nativeSrc": "1078:6:3",
										"nodeType": "YulTypedName",
										"src": "1078:6:3",
										"type": ""
									},
									{
										"name": "end",
										"nativeSrc": "1086:3:3",
										"nodeType": "YulTypedName",
										"src": "1086:3:3",
										"type": ""
									}
								],
								"returnVariables": [
									{
										"name": "value",
										"nativeSrc": "1094:5:3",
										"nodeType": "YulTypedName",
										"src": "1094:5:3",
										"type": ""
									}
								],
								"src": "1048:139:3"
							},
							{
								"body": {
									"nativeSrc": "1259:263:3",
									"nodeType": "YulBlock",
									"src": "1259:263:3",
									"statements": [
										{
											"body": {
												"nativeSrc": "1305:83:3",
												"nodeType": "YulBlock",
												"src": "1305:83:3",
												"statements": [
													{
														"expression": {
															"arguments": [],
															"functionName": {
																"name": "revert_error_dbdddcbe895c83990c08b3492a0e83918d802a52331272ac6fdb6a7c4aea3b1b",
																"nativeSrc": "1307:77:3",
																"nodeType": "YulIdentifier",
																"src": "1307:77:3"
															},
															"nativeSrc": "1307:79:3",
															"nodeType": "YulFunctionCall",
															"src": "1307:79:3"
														},
														"nativeSrc": "1307:79:3",
														"nodeType": "YulExpressionStatement",
														"src": "1307:79:3"
													}
												]
											},
											"condition": {
												"arguments": [
													{
														"arguments": [
															{
																"name": "dataEnd",
																"nativeSrc": "1280:7:3",
																"nodeType": "YulIdentifier",
																"src": "1280:7:3"
															},
															{
																"name": "headStart",
																"nativeSrc": "1289:9:3",
																"nodeType": "YulIdentifier",
																"src": "1289:9:3"
															}
														],
														"functionName": {
															"name": "sub",
															"nativeSrc": "1276:3:3",
															"nodeType": "YulIdentifier",
															"src": "1276:3:3"
														},
														"nativeSrc": "1276:23:3",
														"nodeType": "YulFunctionCall",
														"src": "1276:23:3"
													},
													{
														"kind": "number",
														"nativeSrc": "1301:2:3",
														"nodeType": "YulLiteral",
														"src": "1301:2:3",
														"type": "",
														"value": "32"
													}
												],
												"functionName": {
													"name": "slt",
													"nativeSrc": "1272:3:3",
													"nodeType": "YulIdentifier",
													"src": "1272:3:3"
												},
												"nativeSrc": "1272:32:3",
												"nodeType": "YulFunctionCall",
												"src": "1272:32:3"
											},
											"nativeSrc": "1269:119:3",
											"nodeType": "YulIf",
											"src": "1269:119:3"
										},
										{
											"nativeSrc": "1398:117:3",
											"nodeType": "YulBlock",
											"src": "1398:117:3",
											"statements": [
												{
													"nativeSrc": "1413:15:3",
													"nodeType": "YulVariableDeclaration",
													"src": "1413:15:3",
													"value": {
														"kind": "number",
														"nativeSrc": "1427:1:3",
														"nodeType": "YulLiteral",
														"src": "1427:1:3",
														"type": "",
														"value": "0"
													},
													"variables": [
														{
															"name": "offset",
															"nativeSrc": "1417:6:3",
															"nodeType": "YulTypedName",
															"src": "1417:6:3",
															"type": ""
														}
													]
												},
												{
													"nativeSrc": "1442:63:3",
													"nodeType": "YulAssignment",
													"src": "1442:63:3",
													"value": {
														"arguments": [
															{
																"arguments": [
																	{
																		"name": "headStart",
																		"nativeSrc": "1477:9:3",
																		"nodeType": "YulIdentifier",
																		"src": "1477:9:3"
																	},
																	{
																		"name": "offset",
																		"nativeSrc": "1488:6:3",
																		"nodeType": "YulIdentifier",
																		"src": "1488:6:3"
																	}
																],
																"functionName": {
																	"name": "add",
																	"nativeSrc": "1473:3:3",
																	"nodeType": "YulIdentifier",
																	"src": "1473:3:3"
																},
																"nativeSrc": "1473:22:3",
																"nodeType": "YulFunctionCall",
																"src": "1473:22:3"
															},
															{
																"name": "dataEnd",
																"nativeSrc": "1497:7:3",
																"nodeType": "YulIdentifier",
																"src": "1497:7:3"
															}
														],
														"functionName": {
															"name": "abi_decode_t_address",
															"nativeSrc": "1452:20:3",
															"nodeType": "YulIdentifier",
															"src": "1452:20:3"
														},
														"nativeSrc": "1452:53:3",
														"nodeType": "YulFunctionCall",
														"src": "1452:53:3"
													},
													"variableNames": [
														{
															"name": "value0",
															"nativeSrc": "1442:6:3",
															"nodeType": "YulIdentifier",
															"src": "1442:6:3"
														}
													]
												}
											]
										}
									]
								},
								"name": "abi_decode_tuple_t_address",
								"nativeSrc": "1193:329:3",
								"nodeType": "YulFunctionDefinition",
								"parameters": [
									{
										"name": "headStart",
										"nativeSrc": "1229:9:3",
										"nodeType": "YulTypedName",
										"src": "1229:9:3",
										"type": ""
									},
									{
										"name": "dataEnd",
										"nativeSrc": "1240:7:3",
										"nodeType": "YulTypedName",
										"src": "1240:7:3",
										"type": ""
									}
								],
								"returnVariables": [
									{
										"name": "value0",
										"nativeSrc": "1252:6:3",
										"nodeType": "YulTypedName",
										"src": "1252:6:3",
										"type": ""
									}
								],
								"src": "1193:329:3"
							},
							{
								"body": {
									"nativeSrc": "1587:40:3",
									"nodeType": "YulBlock",
									"src": "1587:40:3",
									"statements": [
										{
											"nativeSrc": "1598:22:3",
											"nodeType": "YulAssignment",
											"src": "1598:22:3",
											"value": {
												"arguments": [
													{
														"name": "value",
														"nativeSrc": "1614:5:3",
														"nodeType": "YulIdentifier",
														"src": "1614:5:3"
													}
												],
												"functionName": {
													"name": "mload",
													"nativeSrc": "1608:5:3",
													"nodeType": "YulIdentifier",
													"src": "1608:5:3"
												},
												"nativeSrc": "1608:12:3",
												"nodeType": "YulFunctionCall",
												"src": "1608:12:3"
											},
											"variableNames": [
												{
													"name": "length",
													"nativeSrc": "1598:6:3",
													"nodeType": "YulIdentifier",
													"src": "1598:6:3"
												}
											]
										}
									]
								},
								"name": "array_length_t_string_memory_ptr",
								"nativeSrc": "1528:99:3",
								"nodeType": "YulFunctionDefinition",
								"parameters": [
									{
										"name": "value",
										"nativeSrc": "1570:5:3",
										"nodeType": "YulTypedName",
										"src": "1570:5:3",
										"type": ""
									}
								],
								"returnVariables": [
									{
										"name": "length",
										"nativeSrc": "1580:6:3",
										"nodeType": "YulTypedName",
										"src": "1580:6:3",
										"type": ""
									}
								],
								"src": "1528:99:3"
							},
							{
								"body": {
									"nativeSrc": "1729:73:3",
									"nodeType": "YulBlock",
									"src": "1729:73:3",
									"statements": [
										{
											"expression": {
												"arguments": [
													{
														"name": "pos",
														"nativeSrc": "1746:3:3",
														"nodeType": "YulIdentifier",
														"src": "1746:3:3"
													},
													{
														"name": "length",
														"nativeSrc": "1751:6:3",
														"nodeType": "YulIdentifier",
														"src": "1751:6:3"
													}
												],
												"functionName": {
													"name": "mstore",
													"nativeSrc": "1739:6:3",
													"nodeType": "YulIdentifier",
													"src": "1739:6:3"
												},
												"nativeSrc": "1739:19:3",
												"nodeType": "YulFunctionCall",
												"src": "1739:19:3"
											},
											"nativeSrc": "1739:19:3",
											"nodeType": "YulExpressionStatement",
											"src": "1739:19:3"
										},
										{
											"nativeSrc": "1767:29:3",
											"nodeType": "YulAssignment",
											"src": "1767:29:3",
											"value": {
												"arguments": [
													{
														"name": "pos",
														"nativeSrc": "1786:3:3",
														"nodeType": "YulIdentifier",
														"src": "1786:3:3"
													},
													{
														"kind": "number",
														"nativeSrc": "1791:4:3",
														"nodeType": "YulLiteral",
														"src": "1791:4:3",
														"type": "",
														"value": "0x20"
													}
												],
												"functionName": {
													"name": "add",
													"nativeSrc": "1782:3:3",
													"nodeType": "YulIdentifier",
													"src": "1782:3:3"
												},
												"nativeSrc": "1782:14:3",
												"nodeType": "YulFunctionCall",
												"src": "1782:14:3"
											},
											"variableNames": [
												{
													"name": "updated_pos",
													"nativeSrc": "1767:11:3",
													"nodeType": "YulIdentifier",
													"src": "1767:11:3"
												}
											]
										}
									]
								},
								"name": "array_storeLengthForEncoding_t_string_memory_ptr_fromStack",
								"nativeSrc": "1633:169:3",
								"nodeType": "YulFunctionDefinition",
								"parameters": [
									{
										"name": "pos",
										"nativeSrc": "1701:3:3",
										"nodeType": "YulTypedName",
										"src": "1701:3:3",
										"type": ""
									},
									{
										"name": "length",
										"nativeSrc": "1706:6:3",
										"nodeType": "YulTypedName",
										"src": "1706:6:3",
										"type": ""
									}
								],
								"returnVariables": [
									{
										"name": "updated_pos",
										"nativeSrc": "1717:11:3",
										"nodeType": "YulTypedName",
										"src": "1717:11:3",
										"type": ""
									}
								],
								"src": "1633:169:3"
							},
							{
								"body": {
									"nativeSrc": "1870:77:3",
									"nodeType": "YulBlock",
									"src": "1870:77:3",
									"statements": [
										{
											"expression": {
												"arguments": [
													{
														"name": "dst",
														"nativeSrc": "1887:3:3",
														"nodeType": "YulIdentifier",
														"src": "1887:3:3"
													},
													{
														"name": "src",
														"nativeSrc": "1892:3:3",
														"nodeType": "YulIdentifier",
														"src": "1892:3:3"
													},
													{
														"name": "length",
														"nativeSrc": "1897:6:3",
														"nodeType": "YulIdentifier",
														"src": "1897:6:3"
													}
												],
												"functionName": {
													"name": "mcopy",
													"nativeSrc": "1881:5:3",
													"nodeType": "YulIdentifier",
													"src": "1881:5:3"
												},
												"nativeSrc": "1881:23:3",
												"nodeType": "YulFunctionCall",
												"src": "1881:23:3"
											},
											"nativeSrc": "1881:23:3",
											"nodeType": "YulExpressionStatement",
											"src": "1881:23:3"
										},
										{
											"expression": {
												"arguments": [
													{
														"arguments": [
															{
																"name": "dst",
																"nativeSrc": "1924:3:3",
																"nodeType": "YulIdentifier",
																"src": "1924:3:3"
															},
															{
																"name": "length",
																"nativeSrc": "1929:6:3",
																"nodeType": "YulIdentifier",
																"src": "1929:6:3"
															}
														],
														"functionName": {
															"name": "add",
															"nativeSrc": "1920:3:3",
															"nodeType": "YulIdentifier",
															"src": "1920:3:3"
														},
														"nativeSrc": "1920:16:3",
														"nodeType": "YulFunctionCall",
														"src": "1920:16:3"
													},
													{
														"kind": "number",
														"nativeSrc": "1938:1:3",
														"nodeType": "YulLiteral",
														"src": "1938:1:3",
														"type": "",
														"value": "0"
													}
												],
												"functionName": {
													"name": "mstore",
													"nativeSrc": "1913:6:3",
													"nodeType": "YulIdentifier",
													"src": "1913:6:3"
												},
												"nativeSrc": "1913:27:3",
												"nodeType": "YulFunctionCall",
												"src": "1913:27:3"
											},
											"nativeSrc": "1913:27:3",
											"nodeType": "YulExpressionStatement",
											"src": "1913:27:3"
										}
									]
								},
								"name": "copy_memory_to_memory_with_cleanup",
								"nativeSrc": "1808:139:3",
								"nodeType": "YulFunctionDefinition",
								"parameters": [
									{
										"name": "src",
										"nativeSrc": "1852:3:3",
										"nodeType": "YulTypedName",
										"src": "1852:3:3",
										"type": ""
									},
									{
										"name": "dst",
										"nativeSrc": "1857:3:3",
										"nodeType": "YulTypedName",
										"src": "1857:3:3",
										"type": ""
									},
									{
										"name": "length",
										"nativeSrc": "1862:6:3",
										"nodeType": "YulTypedName",
										"src": "1862:6:3",
										"type": ""
									}
								],
								"src": "1808:139:3"
							},
							{
								"body": {
									"nativeSrc": "2001:54:3",
									"nodeType": "YulBlock",
									"src": "2001:54:3",
									"statements": [
										{
											"nativeSrc": "2011:38:3",
											"nodeType": "YulAssignment",
											"src": "2011:38:3",
											"value": {
												"arguments": [
													{
														"arguments": [
															{
																"name": "value",
																"nativeSrc": "2029:5:3",
																"nodeType": "YulIdentifier",
																"src": "2029:5:3"
															},
															{
																"kind": "number",
																"nativeSrc": "2036:2:3",
																"nodeType": "YulLiteral",
																"src": "2036:2:3",
																"type": "",
																"value": "31"
															}
														],
														"functionName": {
															"name": "add",
															"nativeSrc": "2025:3:3",
															"nodeType": "YulIdentifier",
															"src": "2025:3:3"
														},
														"nativeSrc": "2025:14:3",
														"nodeType": "YulFunctionCall",
														"src": "2025:14:3"
													},
													{
														"arguments": [
															{
																"kind": "number",
																"nativeSrc": "2045:2:3",
																"nodeType": "YulLiteral",
																"src": "2045:2:3",
																"type": "",
																"value": "31"
															}
														],
														"functionName": {
															"name": "not",
															"nativeSrc": "2041:3:3",
															"nodeType": "YulIdentifier",
															"src": "2041:3:3"
														},
														"nativeSrc": "2041:7:3",
														"nodeType": "YulFunctionCall",
														"src": "2041:7:3"
													}
												],
												"functionName": {
													"name": "and",
													"nativeSrc": "2021:3:3",
													"nodeType": "YulIdentifier",
													"src": "2021:3:3"
												},
												"nativeSrc": "2021:28:3",
												"nodeType": "YulFunctionCall",
												"src": "2021:28:3"
											},
											"variableNames": [
												{
													"name": "result",
													"nativeSrc": "2011:6:3",
													"nodeType": "YulIdentifier",
													"src": "2011:6:3"
												}
											]
										}
									]
								},
								"name": "round_up_to_mul_of_32",
								"nativeSrc": "1953:102:3",
								"nodeType": "YulFunctionDefinition",
								"parameters": [
									{
										"name": "value",
										"nativeSrc": "1984:5:3",
										"nodeType": "YulTypedName",
										"src": "1984:5:3",
										"type": ""
									}
								],
								"returnVariables": [
									{
										"name": "result",
										"nativeSrc": "1994:6:3",
										"nodeType": "YulTypedName",
										"src": "1994:6:3",
										"type": ""
									}
								],
								"src": "1953:102:3"
							},
							{
								"body": {
									"nativeSrc": "2153:285:3",
									"nodeType": "YulBlock",
									"src": "2153:285:3",
									"statements": [
										{
											"nativeSrc": "2163:53:3",
											"nodeType": "YulVariableDeclaration",
											"src": "2163:53:3",
											"value": {
												"arguments": [
													{
														"name": "value",
														"nativeSrc": "2210:5:3",
														"nodeType": "YulIdentifier",
														"src": "2210:5:3"
													}
												],
												"functionName": {
													"name": "array_length_t_string_memory_ptr",
													"nativeSrc": "2177:32:3",
													"nodeType": "YulIdentifier",
													"src": "2177:32:3"
												},
												"nativeSrc": "2177:39:3",
												"nodeType": "YulFunctionCall",
												"src": "2177:39:3"
											},
											"variables": [
												{
													"name": "length",
													"nativeSrc": "2167:6:3",
													"nodeType": "YulTypedName",
													"src": "2167:6:3",
													"type": ""
												}
											]
										},
										{
											"nativeSrc": "2225:78:3",
											"nodeType": "YulAssignment",
											"src": "2225:78:3",
											"value": {
												"arguments": [
													{
														"name": "pos",
														"nativeSrc": "2291:3:3",
														"nodeType": "YulIdentifier",
														"src": "2291:3:3"
													},
													{
														"name": "length",
														"nativeSrc": "2296:6:3",
														"nodeType": "YulIdentifier",
														"src": "2296:6:3"
													}
												],
												"functionName": {
													"name": "array_storeLengthForEncoding_t_string_memory_ptr_fromStack",
													"nativeSrc": "2232:58:3",
													"nodeType": "YulIdentifier",
													"src": "2232:58:3"
												},
												"nativeSrc": "2232:71:3",
												"nodeType": "YulFunctionCall",
												"src": "2232:71:3"
											},
											"variableNames": [
												{
													"name": "pos",
													"nativeSrc": "2225:3:3",
													"nodeType": "YulIdentifier",
													"src": "2225:3:3"
												}
											]
										},
										{
											"expression": {
												"arguments": [
													{
														"arguments": [
															{
																"name": "value",
																"nativeSrc": "2351:5:3",
																"nodeType": "YulIdentifier",
																"src": "2351:5:3"
															},
															{
																"kind": "number",
																"nativeSrc": "2358:4:3",
																"nodeType": "YulLiteral",
																"src": "2358:4:3",
																"type": "",
																"value": "0x20"
															}
														],
														"functionName": {
															"name": "add",
															"nativeSrc": "2347:3:3",
															"nodeType": "YulIdentifier",
															"src": "2347:3:3"
														},
														"nativeSrc": "2347:16:3",
														"nodeType": "YulFunctionCall",
														"src": "2347:16:3"
													},
													{
														"name": "pos",
														"nativeSrc": "2365:3:3",
														"nodeType": "YulIdentifier",
														"src": "2365:3:3"
													},
													{
														"name": "length",
														"nativeSrc": "2370:6:3",
														"nodeType": "YulIdentifier",
														"src": "2370:6:3"
													}
												],
												"functionName": {
													"name": "copy_memory_to_memory_with_cleanup",
													"nativeSrc": "2312:34:3",
													"nodeType": "YulIdentifier",
													"src": "2312:34:3"
												},
												"nativeSrc": "2312:65:3",
												"nodeType": "YulFunctionCall",
												"src": "2312:65:3"
											},
											"nativeSrc": "2312:65:3",
											"nodeType": "YulExpressionStatement",
											"src": "2312:65:3"
										},
										{
											"nativeSrc": "2386:46:3",
											"nodeType": "YulAssignment",
											"src": "2386:46:3",
											"value": {
												"arguments": [
													{
														"name": "pos",
														"nativeSrc": "2397:3:3",
														"nodeType": "YulIdentifier",
														"src": "2397:3:3"
													},
													{
														"arguments": [
															{
																"name": "length",
																"nativeSrc": "2424:6:3",
																"nodeType": "YulIdentifier",
																"src": "2424:6:3"
															}
														],
														"functionName": {
															"name": "round_up_to_mul_of_32",
															"nativeSrc": "2402:21:3",
															"nodeType": "YulIdentifier",
															"src": "2402:21:3"
														},
														"nativeSrc": "2402:29:3",
														"nodeType": "YulFunctionCall",
														"src": "2402:29:3"
													}
												],
												"functionName": {
													"name": "add",
													"nativeSrc": "2393:3:3",
													"nodeType": "YulIdentifier",
													"src": "2393:3:3"
												},
												"nativeSrc": "2393:39:3",
												"nodeType": "YulFunctionCall",
												"src": "2393:39:3"
											},
											"variableNames": [
												{
													"name": "end",
													"nativeSrc": "2386:3:3",
													"nodeType": "YulIdentifier",
													"src": "2386:3:3"
												}
											]
										}
									]
								},
								"name": "abi_encode_t_string_memory_ptr_to_t_string_memory_ptr_fromStack",
								"nativeSrc": "2061:377:3",
								"nodeType": "YulFunctionDefinition",
								"parameters": [
									{
										"name": "value",
										"nativeSrc": "2134:5:3",
										"nodeType": "YulTypedName",
										"src": "2134:5:3",
										"type": ""
									},
									{
										"name": "pos",
										"nativeSrc": "2141:3:3",
										"nodeType": "YulTypedName",
										"src": "2141:3:3",
										"type": ""
									}
								],
								"returnVariables": [
									{
										"name": "end",
										"nativeSrc": "2149:3:3",
										"nodeType": "YulTypedName",
										"src": "2149:3:3",
										"type": ""
									}
								],
								"src": "2061:377:3"
							},
							{
								"body": {
									"nativeSrc": "2562:195:3",
									"nodeType": "YulBlock",
									"src": "2562:195:3",
									"statements": [
										{
											"nativeSrc": "2572:26:3",
											"nodeType": "YulAssignment",
											"src": "2572:26:3",
											"value": {
												"arguments": [
													{
														"name": "headStart",
														"nativeSrc": "2584:9:3",
														"nodeType": "YulIdentifier",
														"src": "2584:9:3"
													},
													{
														"kind": "number",
														"nativeSrc": "2595:2:3",
														"nodeType": "YulLiteral",
														"src": "2595:2:3",
														"type": "",
														"value": "32"
													}
												],
												"functionName": {
													"name": "add",
													"nativeSrc": "2580:3:3",
													"nodeType": "YulIdentifier",
													"src": "2580:3:3"
												},
												"nativeSrc": "2580:18:3",
												"nodeType": "YulFunctionCall",
												"src": "2580:18:3"
											},
											"variableNames": [
												{
													"name": "tail",
													"nativeSrc": "2572:4:3",
													"nodeType": "YulIdentifier",
													"src": "2572:4:3"
												}
											]
										},
										{
											"expression": {
												"arguments": [
													{
														"arguments": [
															{
																"name": "headStart",
																"nativeSrc": "2619:9:3",
																"nodeType": "YulIdentifier",
																"src": "2619:9:3"
															},
															{
																"kind": "number",
																"nativeSrc": "2630:1:3",
																"nodeType": "YulLiteral",
																"src": "2630:1:3",
																"type": "",
																"value": "0"
															}
														],
														"functionName": {
															"name": "add",
															"nativeSrc": "2615:3:3",
															"nodeType": "YulIdentifier",
															"src": "2615:3:3"
														},
														"nativeSrc": "2615:17:3",
														"nodeType": "YulFunctionCall",
														"src": "2615:17:3"
													},
													{
														"arguments": [
															{
																"name": "tail",
																"nativeSrc": "2638:4:3",
																"nodeType": "YulIdentifier",
																"src": "2638:4:3"
															},
															{
																"name": "headStart",
																"nativeSrc": "2644:9:3",
																"nodeType": "YulIdentifier",
																"src": "2644:9:3"
															}
														],
														"functionName": {
															"name": "sub",
															"nativeSrc": "2634:3:3",
															"nodeType": "YulIdentifier",
															"src": "2634:3:3"
														},
														"nativeSrc": "2634:20:3",
														"nodeType": "YulFunctionCall",
														"src": "2634:20:3"
													}
												],
												"functionName": {
													"name": "mstore",
													"nativeSrc": "2608:6:3",
													"nodeType": "YulIdentifier",
													"src": "2608:6:3"
												},
												"nativeSrc": "2608:47:3",
												"nodeType": "YulFunctionCall",
												"src": "2608:47:3"
											},
											"nativeSrc": "2608:47:3",
											"nodeType": "YulExpressionStatement",
											"src": "2608:47:3"
										},
										{
											"nativeSrc": "2664:86:3",
											"nodeType": "YulAssignment",
											"src": "2664:86:3",
											"value": {
												"arguments": [
													{
														"name": "value0",
														"nativeSrc": "2736:6:3",
														"nodeType": "YulIdentifier",
														"src": "2736:6:3"
													},
													{
														"name": "tail",
														"nativeSrc": "2745:4:3",
														"nodeType": "YulIdentifier",
														"src": "2745:4:3"
													}
												],
												"functionName": {
													"name": "abi_encode_t_string_memory_ptr_to_t_string_memory_ptr_fromStack",
													"nativeSrc": "2672:63:3",
													"nodeType": "YulIdentifier",
													"src": "2672:63:3"
												},
												"nativeSrc": "2672:78:3",
												"nodeType": "YulFunctionCall",
												"src": "2672:78:3"
											},
											"variableNames": [
												{
													"name": "tail",
													"nativeSrc": "2664:4:3",
													"nodeType": "YulIdentifier",
													"src": "2664:4:3"
												}
											]
										}
									]
								},
								"name": "abi_encode_tuple_t_string_memory_ptr__to_t_string_memory_ptr__fromStack_reversed",
								"nativeSrc": "2444:313:3",
								"nodeType": "YulFunctionDefinition",
								"parameters": [
									{
										"name": "headStart",
										"nativeSrc": "2534:9:3",
										"nodeType": "YulTypedName",
										"src": "2534:9:3",
										"type": ""
									},
									{
										"name": "value0",
										"nativeSrc": "2546:6:3",
										"nodeType": "YulTypedName",
										"src": "2546:6:3",
										"type": ""
									}
								],
								"returnVariables": [
									{
										"name": "tail",
										"nativeSrc": "2557:4:3",
										"nodeType": "YulTypedName",
										"src": "2557:4:3",
										"type": ""
									}
								],
								"src": "2444:313:3"
							},
							{
								"body": {
									"nativeSrc": "2795:28:3",
									"nodeType": "YulBlock",
									"src": "2795:28:3",
									"statements": [
										{
											"nativeSrc": "2805:12:3",
											"nodeType": "YulAssignment",
											"src": "2805:12:3",
											"value": {
												"name": "value",
												"nativeSrc": "2812:5:3",
												"nodeType": "YulIdentifier",
												"src": "2812:5:3"
											},
											"variableNames": [
												{
													"name": "ret",
													"nativeSrc": "2805:3:3",
													"nodeType": "YulIdentifier",
													"src": "2805:3:3"
												}
											]
										}
									]
								},
								"name": "identity",
								"nativeSrc": "2763:60:3",
								"nodeType": "YulFunctionDefinition",
								"parameters": [
									{
										"name": "value",
										"nativeSrc": "2781:5:3",
										"nodeType": "YulTypedName",
										"src": "2781:5:3",
										"type": ""
									}
								],
								"returnVariables": [
									{
										"name": "ret",
										"nativeSrc": "2791:3:3",
										"nodeType": "YulTypedName",
										"src": "2791:3:3",
										"type": ""
									}
								],
								"src": "2763:60:3"
							},
							{
								"body": {
									"nativeSrc": "2889:82:3",
									"nodeType": "YulBlock",
									"src": "2889:82:3",
									"statements": [
										{
											"nativeSrc": "2899:66:3",
											"nodeType": "YulAssignment",
											"src": "2899:66:3",
											"value": {
												"arguments": [
													{
														"arguments": [
															{
																"arguments": [
																	{
																		"name": "value",
																		"nativeSrc": "2957:5:3",
																		"nodeType": "YulIdentifier",
																		"src": "2957:5:3"
																	}
																],
																"functionName": {
																	"name": "cleanup_t_uint160",
																	"nativeSrc": "2939:17:3",
																	"nodeType": "YulIdentifier",
																	"src": "2939:17:3"
																},
																"nativeSrc": "2939:24:3",
																"nodeType": "YulFunctionCall",
																"src": "2939:24:3"
															}
														],
														"functionName": {
															"name": "identity",
															"nativeSrc": "2930:8:3",
															"nodeType": "YulIdentifier",
															"src": "2930:8:3"
														},
														"nativeSrc": "2930:34:3",
														"nodeType": "YulFunctionCall",
														"src": "2930:34:3"
													}
												],
												"functionName": {
													"name": "cleanup_t_uint160",
													"nativeSrc": "2912:17:3",
													"nodeType": "YulIdentifier",
													"src": "2912:17:3"
												},
												"nativeSrc": "2912:53:3",
												"nodeType": "YulFunctionCall",
												"src": "2912:53:3"
											},
											"variableNames": [
												{
													"name": "converted",
													"nativeSrc": "2899:9:3",
													"nodeType": "YulIdentifier",
													"src": "2899:9:3"
												}
											]
										}
									]
								},
								"name": "convert_t_uint160_to_t_uint160",
								"nativeSrc": "2829:142:3",
								"nodeType": "YulFunctionDefinition",
								"parameters": [
									{
										"name": "value",
										"nativeSrc": "2869:5:3",
										"nodeType": "YulTypedName",
										"src": "2869:5:3",
										"type": ""
									}
								],
								"returnVariables": [
									{
										"name": "converted",
										"nativeSrc": "2879:9:3",
										"nodeType": "YulTypedName",
										"src": "2879:9:3",
										"type": ""
									}
								],
								"src": "2829:142:3"
							},
							{
								"body": {
									"nativeSrc": "3037:66:3",
									"nodeType": "YulBlock",
									"src": "3037:66:3",
									"statements": [
										{
											"nativeSrc": "3047:50:3",
											"nodeType": "YulAssignment",
											"src": "3047:50:3",
											"value": {
												"arguments": [
													{
														"name": "value",
														"nativeSrc": "3091:5:3",
														"nodeType": "YulIdentifier",
														"src": "3091:5:3"
													}
												],
												"functionName": {
													"name": "convert_t_uint160_to_t_uint160",
													"nativeSrc": "3060:30:3",
													"nodeType": "YulIdentifier",
													"src": "3060:30:3"
												},
												"nativeSrc": "3060:37:3",
												"nodeType": "YulFunctionCall",
												"src": "3060:37:3"
											},
											"variableNames": [
												{
													"name": "converted",
													"nativeSrc": "3047:9:3",
													"nodeType": "YulIdentifier",
													"src": "3047:9:3"
												}
											]
										}
									]
								},
								"name": "convert_t_uint160_to_t_address",
								"nativeSrc": "2977:126:3",
								"nodeType": "YulFunctionDefinition",
								"parameters": [
									{
										"name": "value",
										"nativeSrc": "3017:5:3",
										"nodeType": "YulTypedName",
										"src": "3017:5:3",
										"type": ""
									}
								],
								"returnVariables": [
									{
										"name": "converted",
										"nativeSrc": "3027:9:3",
										"nodeType": "YulTypedName",
										"src": "3027:9:3",
										"type": ""
									}
								],
								"src": "2977:126:3"
							},
							{
								"body": {
									"nativeSrc": "3187:66:3",
									"nodeType": "YulBlock",
									"src": "3187:66:3",
									"statements": [
										{
											"nativeSrc": "3197:50:3",
											"nodeType": "YulAssignment",
											"src": "3197:50:3",
											"value": {
												"arguments": [
													{
														"name": "value",
														"nativeSrc": "3241:5:3",
														"nodeType": "YulIdentifier",
														"src": "3241:5:3"
													}
												],
												"functionName": {
													"name": "convert_t_uint160_to_t_address",
													"nativeSrc": "3210:30:3",
													"nodeType": "YulIdentifier",
													"src": "3210:30:3"
												},
												"nativeSrc": "3210:37:3",
												"nodeType": "YulFunctionCall",
												"src": "3210:37:3"
											},
											"variableNames": [
												{
													"name": "converted",
													"nativeSrc": "3197:9:3",
													"nodeType": "YulIdentifier",
													"src": "3197:9:3"
												}
											]
										}
									]
								},
								"name": "convert_t_contract$_Controller_$250_to_t_address",
								"nativeSrc": "3109:144:3",
								"nodeType": "YulFunctionDefinition",
								"parameters": [
									{
										"name": "value",
										"nativeSrc": "3167:5:3",
										"nodeType": "YulTypedName",
										"src": "3167:5:3",
										"type": ""
									}
								],
								"returnVariables": [
									{
										"name": "converted",
										"nativeSrc": "3177:9:3",
										"nodeType": "YulTypedName",
										"src": "3177:9:3",
										"type": ""
									}
								],
								"src": "3109:144:3"
							},
							{
								"body": {
									"nativeSrc": "3342:84:3",
									"nodeType": "YulBlock",
									"src": "3342:84:3",
									"statements": [
										{
											"expression": {
												"arguments": [
													{
														"name": "pos",
														"nativeSrc": "3359:3:3",
														"nodeType": "YulIdentifier",
														"src": "3359:3:3"
													},
													{
														"arguments": [
															{
																"name": "value",
																"nativeSrc": "3413:5:3",
																"nodeType": "YulIdentifier",
																"src": "3413:5:3"
															}
														],
														"functionName": {
															"name": "convert_t_contract$_Controller_$250_to_t_address",
															"nativeSrc": "3364:48:3",
															"nodeType": "YulIdentifier",
															"src": "3364:48:3"
														},
														"nativeSrc": "3364:55:3",
														"nodeType": "YulFunctionCall",
														"src": "3364:55:3"
													}
												],
												"functionName": {
													"name": "mstore",
													"nativeSrc": "3352:6:3",
													"nodeType": "YulIdentifier",
													"src": "3352:6:3"
												},
												"nativeSrc": "3352:68:3",
												"nodeType": "YulFunctionCall",
												"src": "3352:68:3"
											},
											"nativeSrc": "3352:68:3",
											"nodeType": "YulExpressionStatement",
											"src": "3352:68:3"
										}
									]
								},
								"name": "abi_encode_t_contract$_Controller_$250_to_t_address_fromStack",
								"nativeSrc": "3259:167:3",
								"nodeType": "YulFunctionDefinition",
								"parameters": [
									{
										"name": "value",
										"nativeSrc": "3330:5:3",
										"nodeType": "YulTypedName",
										"src": "3330:5:3",
										"type": ""
									},
									{
										"name": "pos",
										"nativeSrc": "3337:3:3",
										"nodeType": "YulTypedName",
										"src": "3337:3:3",
										"type": ""
									}
								],
								"src": "3259:167:3"
							},
							{
								"body": {
									"nativeSrc": "3548:142:3",
									"nodeType": "YulBlock",
									"src": "3548:142:3",
									"statements": [
										{
											"nativeSrc": "3558:26:3",
											"nodeType": "YulAssignment",
											"src": "3558:26:3",
											"value": {
												"arguments": [
													{
														"name": "headStart",
														"nativeSrc": "3570:9:3",
														"nodeType": "YulIdentifier",
														"src": "3570:9:3"
													},
													{
														"kind": "number",
														"nativeSrc": "3581:2:3",
														"nodeType": "YulLiteral",
														"src": "3581:2:3",
														"type": "",
														"value": "32"
													}
												],
												"functionName": {
													"name": "add",
													"nativeSrc": "3566:3:3",
													"nodeType": "YulIdentifier",
													"src": "3566:3:3"
												},
												"nativeSrc": "3566:18:3",
												"nodeType": "YulFunctionCall",
												"src": "3566:18:3"
											},
											"variableNames": [
												{
													"name": "tail",
													"nativeSrc": "3558:4:3",
													"nodeType": "YulIdentifier",
													"src": "3558:4:3"
												}
											]
										},
										{
											"expression": {
												"arguments": [
													{
														"name": "value0",
														"nativeSrc": "3656:6:3",
														"nodeType": "YulIdentifier",
														"src": "3656:6:3"
													},
													{
														"arguments": [
															{
																"name": "headStart",
																"nativeSrc": "3669:9:3",
																"nodeType": "YulIdentifier",
																"src": "3669:9:3"
															},
															{
																"kind": "number",
																"nativeSrc": "3680:1:3",
																"nodeType": "YulLiteral",
																"src": "3680:1:3",
																"type": "",
																"value": "0"
															}
														],
														"functionName": {
															"name": "add",
															"nativeSrc": "3665:3:3",
															"nodeType": "YulIdentifier",
															"src": "3665:3:3"
														},
														"nativeSrc": "3665:17:3",
														"nodeType": "YulFunctionCall",
														"src": "3665:17:3"
													}
												],
												"functionName": {
													"name": "abi_encode_t_contract$_Controller_$250_to_t_address_fromStack",
													"nativeSrc": "3594:61:3",
													"nodeType": "YulIdentifier",
													"src": "3594:61:3"
												},
												"nativeSrc": "3594:89:3",
												"nodeType": "YulFunctionCall",
												"src": "3594:89:3"
											},
											"nativeSrc": "3594:89:3",
											"nodeType": "YulExpressionStatement",
											"src": "3594:89:3"
										}
									]
								},
								"name": "abi_encode_tuple_t_contract$_Controller_$250__to_t_address__fromStack_reversed",
								"nativeSrc": "3432:258:3",
								"nodeType": "YulFunctionDefinition",
								"parameters": [
									{
										"name": "headStart",
										"nativeSrc": "3520:9:3",
										"nodeType": "YulTypedName",
										"src": "3520:9:3",
										"type": ""
									},
									{
										"name": "value0",
										"nativeSrc": "3532:6:3",
										"nodeType": "YulTypedName",
										"src": "3532:6:3",
										"type": ""
									}
								],
								"returnVariables": [
									{
										"name": "tail",
										"nativeSrc": "3543:4:3",
										"nodeType": "YulTypedName",
										"src": "3543:4:3",
										"type": ""
									}
								],
								"src": "3432:258:3"
							},
							{
								"body": {
									"nativeSrc": "3822:206:3",
									"nodeType": "YulBlock",
									"src": "3822:206:3",
									"statements": [
										{
											"nativeSrc": "3832:26:3",
											"nodeType": "YulAssignment",
											"src": "3832:26:3",
											"value": {
												"arguments": [
													{
														"name": "headStart",
														"nativeSrc": "3844:9:3",
														"nodeType": "YulIdentifier",
														"src": "3844:9:3"
													},
													{
														"kind": "number",
														"nativeSrc": "3855:2:3",
														"nodeType": "YulLiteral",
														"src": "3855:2:3",
														"type": "",
														"value": "64"
													}
												],
												"functionName": {
													"name": "add",
													"nativeSrc": "3840:3:3",
													"nodeType": "YulIdentifier",
													"src": "3840:3:3"
												},
												"nativeSrc": "3840:18:3",
												"nodeType": "YulFunctionCall",
												"src": "3840:18:3"
											},
											"variableNames": [
												{
													"name": "tail",
													"nativeSrc": "3832:4:3",
													"nodeType": "YulIdentifier",
													"src": "3832:4:3"
												}
											]
										},
										{
											"expression": {
												"arguments": [
													{
														"name": "value0",
														"nativeSrc": "3912:6:3",
														"nodeType": "YulIdentifier",
														"src": "3912:6:3"
													},
													{
														"arguments": [
															{
																"name": "headStart",
																"nativeSrc": "3925:9:3",
																"nodeType": "YulIdentifier",
																"src": "3925:9:3"
															},
															{
																"kind": "number",
																"nativeSrc": "3936:1:3",
																"nodeType": "YulLiteral",
																"src": "3936:1:3",
																"type": "",
																"value": "0"
															}
														],
														"functionName": {
															"name": "add",
															"nativeSrc": "3921:3:3",
															"nodeType": "YulIdentifier",
															"src": "3921:3:3"
														},
														"nativeSrc": "3921:17:3",
														"nodeType": "YulFunctionCall",
														"src": "3921:17:3"
													}
												],
												"functionName": {
													"name": "abi_encode_t_address_to_t_address_fromStack",
													"nativeSrc": "3868:43:3",
													"nodeType": "YulIdentifier",
													"src": "3868:43:3"
												},
												"nativeSrc": "3868:71:3",
												"nodeType": "YulFunctionCall",
												"src": "3868:71:3"
											},
											"nativeSrc": "3868:71:3",
											"nodeType": "YulExpressionStatement",
											"src": "3868:71:3"
										},
										{
											"expression": {
												"arguments": [
													{
														"name": "value1",
														"nativeSrc": "3993:6:3",
														"nodeType": "YulIdentifier",
														"src": "3993:6:3"
													},
													{
														"arguments": [
															{
																"name": "headStart",
																"nativeSrc": "4006:9:3",
																"nodeType": "YulIdentifier",
																"src": "4006:9:3"
															},
															{
																"kind": "number",
																"nativeSrc": "4017:2:3",
																"nodeType": "YulLiteral",
																"src": "4017:2:3",
																"type": "",
																"value": "32"
															}
														],
														"functionName": {
															"name": "add",
															"nativeSrc": "4002:3:3",
															"nodeType": "YulIdentifier",
															"src": "4002:3:3"
														},
														"nativeSrc": "4002:18:3",
														"nodeType": "YulFunctionCall",
														"src": "4002:18:3"
													}
												],
												"functionName": {
													"name": "abi_encode_t_address_to_t_address_fromStack",
													"nativeSrc": "3949:43:3",
													"nodeType": "YulIdentifier",
													"src": "3949:43:3"
												},
												"nativeSrc": "3949:72:3",
												"nodeType": "YulFunctionCall",
												"src": "3949:72:3"
											},
											"nativeSrc": "3949:72:3",
											"nodeType": "YulExpressionStatement",
											"src": "3949:72:3"
										}
									]
								},
								"name": "abi_encode_tuple_t_address_t_address__to_t_address_t_address__fromStack_reversed",
								"nativeSrc": "3696:332:3",
								"nodeType": "YulFunctionDefinition",
								"parameters": [
									{
										"name": "headStart",
										"nativeSrc": "3786:9:3",
										"nodeType": "YulTypedName",
										"src": "3786:9:3",
										"type": ""
									},
									{
										"name": "value1",
										"nativeSrc": "3798:6:3",
										"nodeType": "YulTypedName",
										"src": "3798:6:3",
										"type": ""
									},
									{
										"name": "value0",
										"nativeSrc": "3806:6:3",
										"nodeType": "YulTypedName",
										"src": "3806:6:3",
										"type": ""
									}
								],
								"returnVariables": [
									{
										"name": "tail",
										"nativeSrc": "3817:4:3",
										"nodeType": "YulTypedName",
										"src": "3817:4:3",
										"type": ""
									}
								],
								"src": "3696:332:3"
							},
							{
								"body": {
									"nativeSrc": "4123:28:3",
									"nodeType": "YulBlock",
									"src": "4123:28:3",
									"statements": [
										{
											"expression": {
												"arguments": [
													{
														"kind": "number",
														"nativeSrc": "4140:1:3",
														"nodeType": "YulLiteral",
														"src": "4140:1:3",
														"type": "",
														"value": "0"
													},
													{
														"kind": "number",
														"nativeSrc": "4143:1:3",
														"nodeType": "YulLiteral",
														"src": "4143:1:3",
														"type": "",
														"value": "0"
													}
												],
												"functionName": {
													"name": "revert",
													"nativeSrc": "4133:6:3",
													"nodeType": "YulIdentifier",
													"src": "4133:6:3"
												},
												"nativeSrc": "4133:12:3",
												"nodeType": "YulFunctionCall",
												"src": "4133:12:3"
											},
											"nativeSrc": "4133:12:3",
											"nodeType": "YulExpressionStatement",
											"src": "4133:12:3"
										}
									]
								},
								"name": "revert_error_1b9f4a0a5773e33b91aa01db23bf8c55fce1411167c872835e7fa00a4f17d46d",
								"nativeSrc": "4034:117:3",
								"nodeType": "YulFunctionDefinition",
								"src": "4034:117:3"
							},
							{
								"body": {
									"nativeSrc": "4246:28:3",
									"nodeType": "YulBlock",
									"src": "4246:28:3",
									"statements": [
										{
											"expression": {
												"arguments": [
													{
														"kind": "number",
														"nativeSrc": "4263:1:3",
														"nodeType": "YulLiteral",
														"src": "4263:1:3",
														"type": "",
														"value": "0"
													},
													{
														"kind": "number",
														"nativeSrc": "4266:1:3",
														"nodeType": "YulLiteral",
														"src": "4266:1:3",
														"type": "",
														"value": "0"
													}
												],
												"functionName": {
													"name": "revert",
													"nativeSrc": "4256:6:3",
													"nodeType": "YulIdentifier",
													"src": "4256:6:3"
												},
												"nativeSrc": "4256:12:3",
												"nodeType": "YulFunctionCall",
												"src": "4256:12:3"
											},
											"nativeSrc": "4256:12:3",
											"nodeType": "YulExpressionStatement",
											"src": "4256:12:3"
										}
									]
								},
								"name": "revert_error_987264b3b1d58a9c7f8255e93e81c77d86d6299019c33110a076957a3e06e2ae",
								"nativeSrc": "4157:117:3",
								"nodeType": "YulFunctionDefinition",
								"src": "4157:117:3"
							},
							{
								"body": {
									"nativeSrc": "4308:152:3",
									"nodeType": "YulBlock",
									"src": "4308:152:3",
									"statements": [
										{
											"expression": {
												"arguments": [
													{
														"kind": "number",
														"nativeSrc": "4325:1:3",
														"nodeType": "YulLiteral",
														"src": "4325:1:3",
														"type": "",
														"value": "0"
													},
													{
														"kind": "number",
														"nativeSrc": "4328:77:3",
														"nodeType": "YulLiteral",
														"src": "4328:77:3",
														"type": "",
														"value": "35408467139433450592217433187231851964531694900788300625387963629091585785856"
													}
												],
												"functionName": {
													"name": "mstore",
													"nativeSrc": "4318:6:3",
													"nodeType": "YulIdentifier",
													"src": "4318:6:3"
												},
												"nativeSrc": "4318:88:3",
												"nodeType": "YulFunctionCall",
												"src": "4318:88:3"
											},
											"nativeSrc": "4318:88:3",
											"nodeType": "YulExpressionStatement",
											"src": "4318:88:3"
										},
										{
											"expression": {
												"arguments": [
													{
														"kind": "number",
														"nativeSrc": "4422:1:3",
														"nodeType": "YulLiteral",
														"src": "4422:1:3",
														"type": "",
														"value": "4"
													},
													{
														"kind": "number",
														"nativeSrc": "4425:4:3",
														"nodeType": "YulLiteral",
														"src": "4425:4:3",
														"type": "",
														"value": "0x41"
													}
												],
												"functionName": {
													"name": "mstore",
													"nativeSrc": "4415:6:3",
													"nodeType": "YulIdentifier",
													"src": "4415:6:3"
												},
												"nativeSrc": "4415:15:3",
												"nodeType": "YulFunctionCall",
												"src": "4415:15:3"
											},
											"nativeSrc": "4415:15:3",
											"nodeType": "YulExpressionStatement",
											"src": "4415:15:3"
										},
										{
											"expression": {
												"arguments": [
													{
														"kind": "number",
														"nativeSrc": "4446:1:3",
														"nodeType": "YulLiteral",
														"src": "4446:1:3",
														"type": "",
														"value": "0"
													},
													{
														"kind": "number",
														"nativeSrc": "4449:4:3",
														"nodeType": "YulLiteral",
														"src": "4449:4:3",
														"type": "",
														"value": "0x24"
													}
												],
												"functionName": {
													"name": "revert",
													"nativeSrc": "4439:6:3",
													"nodeType": "YulIdentifier",
													"src": "4439:6:3"
												},
												"nativeSrc": "4439:15:3",
												"nodeType": "YulFunctionCall",
												"src": "4439:15:3"
											},
											"nativeSrc": "4439:15:3",
											"nodeType": "YulExpressionStatement",
											"src": "4439:15:3"
										}
									]
								},
								"name": "panic_error_0x41",
								"nativeSrc": "4280:180:3",
								"nodeType": "YulFunctionDefinition",
								"src": "4280:180:3"
							},
							{
								"body": {
									"nativeSrc": "4509:238:3",
									"nodeType": "YulBlock",
									"src": "4509:238:3",
									"statements": [
										{
											"nativeSrc": "4519:58:3",
											"nodeType": "YulVariableDeclaration",
											"src": "4519:58:3",
											"value": {
												"arguments": [
													{
														"name": "memPtr",
														"nativeSrc": "4541:6:3",
														"nodeType": "YulIdentifier",
														"src": "4541:6:3"
													},
													{
														"arguments": [
															{
																"name": "size",
																"nativeSrc": "4571:4:3",
																"nodeType": "YulIdentifier",
																"src": "4571:4:3"
															}
														],
														"functionName": {
															"name": "round_up_to_mul_of_32",
															"nativeSrc": "4549:21:3",
															"nodeType": "YulIdentifier",
															"src": "4549:21:3"
														},
														"nativeSrc": "4549:27:3",
														"nodeType": "YulFunctionCall",
														"src": "4549:27:3"
													}
												],
												"functionName": {
													"name": "add",
													"nativeSrc": "4537:3:3",
													"nodeType": "YulIdentifier",
													"src": "4537:3:3"
												},
												"nativeSrc": "4537:40:3",
												"nodeType": "YulFunctionCall",
												"src": "4537:40:3"
											},
											"variables": [
												{
													"name": "newFreePtr",
													"nativeSrc": "4523:10:3",
													"nodeType": "YulTypedName",
													"src": "4523:10:3",
													"type": ""
												}
											]
										},
										{
											"body": {
												"nativeSrc": "4688:22:3",
												"nodeType": "YulBlock",
												"src": "4688:22:3",
												"statements": [
													{
														"expression": {
															"arguments": [],
															"functionName": {
																"name": "panic_error_0x41",
																"nativeSrc": "4690:16:3",
																"nodeType": "YulIdentifier",
																"src": "4690:16:3"
															},
															"nativeSrc": "4690:18:3",
															"nodeType": "YulFunctionCall",
															"src": "4690:18:3"
														},
														"nativeSrc": "4690:18:3",
														"nodeType": "YulExpressionStatement",
														"src": "4690:18:3"
													}
												]
											},
											"condition": {
												"arguments": [
													{
														"arguments": [
															{
																"name": "newFreePtr",
																"nativeSrc": "4631:10:3",
																"nodeType": "YulIdentifier",
																"src": "4631:10:3"
															},
															{
																"kind": "number",
																"nativeSrc": "4643:18:3",
																"nodeType": "YulLiteral",
																"src": "4643:18:3",
																"type": "",
																"value": "0xffffffffffffffff"
															}
														],
														"functionName": {
															"name": "gt",
															"nativeSrc": "4628:2:3",
															"nodeType": "YulIdentifier",
															"src": "4628:2:3"
														},
														"nativeSrc": "4628:34:3",
														"nodeType": "YulFunctionCall",
														"src": "4628:34:3"
													},
													{
														"arguments": [
															{
																"name": "newFreePtr",
																"nativeSrc": "4667:10:3",
																"nodeType": "YulIdentifier",
																"src": "4667:10:3"
															},
															{
																"name": "memPtr",
																"nativeSrc": "4679:6:3",
																"nodeType": "YulIdentifier",
																"src": "4679:6:3"
															}
														],
														"functionName": {
															"name": "lt",
															"nativeSrc": "4664:2:3",
															"nodeType": "YulIdentifier",
															"src": "4664:2:3"
														},
														"nativeSrc": "4664:22:3",
														"nodeType": "YulFunctionCall",
														"src": "4664:22:3"
													}
												],
												"functionName": {
													"name": "or",
													"nativeSrc": "4625:2:3",
													"nodeType": "YulIdentifier",
													"src": "4625:2:3"
												},
												"nativeSrc": "4625:62:3",
												"nodeType": "YulFunctionCall",
												"src": "4625:62:3"
											},
											"nativeSrc": "4622:88:3",
											"nodeType": "YulIf",
											"src": "4622:88:3"
										},
										{
											"expression": {
												"arguments": [
													{
														"kind": "number",
														"nativeSrc": "4726:2:3",
														"nodeType": "YulLiteral",
														"src": "4726:2:3",
														"type": "",
														"value": "64"
													},
													{
														"name": "newFreePtr",
														"nativeSrc": "4730:10:3",
														"nodeType": "YulIdentifier",
														"src": "4730:10:3"
													}
												],
												"functionName": {
													"name": "mstore",
													"nativeSrc": "4719:6:3",
													"nodeType": "YulIdentifier",
													"src": "4719:6:3"
												},
												"nativeSrc": "4719:22:3",
												"nodeType": "YulFunctionCall",
												"src": "4719:22:3"
											},
											"nativeSrc": "4719:22:3",
											"nodeType": "YulExpressionStatement",
											"src": "4719:22:3"
										}
									]
								},
								"name": "finalize_allocation",
								"nativeSrc": "4466:281:3",
								"nodeType": "YulFunctionDefinition",
								"parameters": [
									{
										"name": "memPtr",
										"nativeSrc": "4495:6:3",
										"nodeType": "YulTypedName",
										"src": "4495:6:3",
										"type": ""
									},
									{
										"name": "size",
										"nativeSrc": "4503:4:3",
										"nodeType": "YulTypedName",
										"src": "4503:4:3",
										"type": ""
									}
								],
								"src": "4466:281:3"
							},
							{
								"body": {
									"nativeSrc": "4794:88:3",
									"nodeType": "YulBlock",
									"src": "4794:88:3",
									"statements": [
										{
											"nativeSrc": "4804:30:3",
											"nodeType": "YulAssignment",
											"src": "4804:30:3",
											"value": {
												"arguments": [],
												"functionName": {
													"name": "allocate_unbounded",
													"nativeSrc": "4814:18:3",
													"nodeType": "YulIdentifier",
													"src": "4814:18:3"
												},
												"nativeSrc": "4814:20:3",
												"nodeType": "YulFunctionCall",
												"src": "4814:20:3"
											},
											"variableNames": [
												{
													"name": "memPtr",
													"nativeSrc": "4804:6:3",
													"nodeType": "YulIdentifier",
													"src": "4804:6:3"
												}
											]
										},
										{
											"expression": {
												"arguments": [
													{
														"name": "memPtr",
														"nativeSrc": "4863:6:3",
														"nodeType": "YulIdentifier",
														"src": "4863:6:3"
													},
													{
														"name": "size",
														"nativeSrc": "4871:4:3",
														"nodeType": "YulIdentifier",
														"src": "4871:4:3"
													}
												],
												"functionName": {
													"name": "finalize_allocation",
													"nativeSrc": "4843:19:3",
													"nodeType": "YulIdentifier",
													"src": "4843:19:3"
												},
												"nativeSrc": "4843:33:3",
												"nodeType": "YulFunctionCall",
												"src": "4843:33:3"
											},
											"nativeSrc": "4843:33:3",
											"nodeType": "YulExpressionStatement",
											"src": "4843:33:3"
										}
									]
								},
								"name": "allocate_memory",
								"nativeSrc": "4753:129:3",
								"nodeType": "YulFunctionDefinition",
								"parameters": [
									{
										"name": "size",
										"nativeSrc": "4778:4:3",
										"nodeType": "YulTypedName",
										"src": "4778:4:3",
										"type": ""
									}
								],
								"returnVariables": [
									{
										"name": "memPtr",
										"nativeSrc": "4787:6:3",
										"nodeType": "YulTypedName",
										"src": "4787:6:3",
										"type": ""
									}
								],
								"src": "4753:129:3"
							},
							{
								"body": {
									"nativeSrc": "4955:241:3",
									"nodeType": "YulBlock",
									"src": "4955:241:3",
									"statements": [
										{
											"body": {
												"nativeSrc": "5060:22:3",
												"nodeType": "YulBlock",
												"src": "5060:22:3",
												"statements": [
													{
														"expression": {
															"arguments": [],
															"functionName": {
																"name": "panic_error_0x41",
																"nativeSrc": "5062:16:3",
																"nodeType": "YulIdentifier",
																"src": "5062:16:3"
															},
															"nativeSrc": "5062:18:3",
															"nodeType": "YulFunctionCall",
															"src": "5062:18:3"
														},
														"nativeSrc": "5062:18:3",
														"nodeType": "YulExpressionStatement",
														"src": "5062:18:3"
													}
												]
											},
											"condition": {
												"arguments": [
													{
														"name": "length",
														"nativeSrc": "5032:6:3",
														"nodeType": "YulIdentifier",
														"src": "5032:6:3"
													},
													{
														"kind": "number",
														"nativeSrc": "5040:18:3",
														"nodeType": "YulLiteral",
														"src": "5040:18:3",
														"type": "",
														"value": "0xffffffffffffffff"
													}
												],
												"functionName": {
													"name": "gt",
													"nativeSrc": "5029:2:3",
													"nodeType": "YulIdentifier",
													"src": "5029:2:3"
												},
												"nativeSrc": "5029:30:3",
												"nodeType": "YulFunctionCall",
												"src": "5029:30:3"
											},
											"nativeSrc": "5026:56:3",
											"nodeType": "YulIf",
											"src": "5026:56:3"
										},
										{
											"nativeSrc": "5092:37:3",
											"nodeType": "YulAssignment",
											"src": "5092:37:3",
											"value": {
												"arguments": [
													{
														"name": "length",
														"nativeSrc": "5122:6:3",
														"nodeType": "YulIdentifier",
														"src": "5122:6:3"
													}
												],
												"functionName": {
													"name": "round_up_to_mul_of_32",
													"nativeSrc": "5100:21:3",
													"nodeType": "YulIdentifier",
													"src": "5100:21:3"
												},
												"nativeSrc": "5100:29:3",
												"nodeType": "YulFunctionCall",
												"src": "5100:29:3"
											},
											"variableNames": [
												{
													"name": "size",
													"nativeSrc": "5092:4:3",
													"nodeType": "YulIdentifier",
													"src": "5092:4:3"
												}
											]
										},
										{
											"nativeSrc": "5166:23:3",
											"nodeType": "YulAssignment",
											"src": "5166:23:3",
											"value": {
												"arguments": [
													{
														"name": "size",
														"nativeSrc": "5178:4:3",
														"nodeType": "YulIdentifier",
														"src": "5178:4:3"
													},
													{
														"kind": "number",
														"nativeSrc": "5184:4:3",
														"nodeType": "YulLiteral",
														"src": "5184:4:3",
														"type": "",
														"value": "0x20"
													}
												],
												"functionName": {
													"name": "add",
													"nativeSrc": "5174:3:3",
													"nodeType": "YulIdentifier",
													"src": "5174:3:3"
												},
												"nativeSrc": "5174:15:3",
												"nodeType": "YulFunctionCall",
												"src": "5174:15:3"
											},
											"variableNames": [
												{
													"name": "size",
													"nativeSrc": "5166:4:3",
													"nodeType": "YulIdentifier",
													"src": "5166:4:3"
												}
											]
										}
									]
								},
								"name": "array_allocation_size_t_string_memory_ptr",
								"nativeSrc": "4888:308:3",
								"nodeType": "YulFunctionDefinition",
								"parameters": [
									{
										"name": "length",
										"nativeSrc": "4939:6:3",
										"nodeType": "YulTypedName",
										"src": "4939:6:3",
										"type": ""
									}
								],
								"returnVariables": [
									{
										"name": "size",
										"nativeSrc": "4950:4:3",
										"nodeType": "YulTypedName",
										"src": "4950:4:3",
										"type": ""
									}
								],
								"src": "4888:308:3"
							},
							{
								"body": {
									"nativeSrc": "5297:339:3",
									"nodeType": "YulBlock",
									"src": "5297:339:3",
									"statements": [
										{
											"nativeSrc": "5307:75:3",
											"nodeType": "YulAssignment",
											"src": "5307:75:3",
											"value": {
												"arguments": [
													{
														"arguments": [
															{
																"name": "length",
																"nativeSrc": "5374:6:3",
																"nodeType": "YulIdentifier",
																"src": "5374:6:3"
															}
														],
														"functionName": {
															"name": "array_allocation_size_t_string_memory_ptr",
															"nativeSrc": "5332:41:3",
															"nodeType": "YulIdentifier",
															"src": "5332:41:3"
														},
														"nativeSrc": "5332:49:3",
														"nodeType": "YulFunctionCall",
														"src": "5332:49:3"
													}
												],
												"functionName": {
													"name": "allocate_memory",
													"nativeSrc": "5316:15:3",
													"nodeType": "YulIdentifier",
													"src": "5316:15:3"
												},
												"nativeSrc": "5316:66:3",
												"nodeType": "YulFunctionCall",
												"src": "5316:66:3"
											},
											"variableNames": [
												{
													"name": "array",
													"nativeSrc": "5307:5:3",
													"nodeType": "YulIdentifier",
													"src": "5307:5:3"
												}
											]
										},
										{
											"expression": {
												"arguments": [
													{
														"name": "array",
														"nativeSrc": "5398:5:3",
														"nodeType": "YulIdentifier",
														"src": "5398:5:3"
													},
													{
														"name": "length",
														"nativeSrc": "5405:6:3",
														"nodeType": "YulIdentifier",
														"src": "5405:6:3"
													}
												],
												"functionName": {
													"name": "mstore",
													"nativeSrc": "5391:6:3",
													"nodeType": "YulIdentifier",
													"src": "5391:6:3"
												},
												"nativeSrc": "5391:21:3",
												"nodeType": "YulFunctionCall",
												"src": "5391:21:3"
											},
											"nativeSrc": "5391:21:3",
											"nodeType": "YulExpressionStatement",
											"src": "5391:21:3"
										},
										{
											"nativeSrc": "5421:27:3",
											"nodeType": "YulVariableDeclaration",
											"src": "5421:27:3",
											"value": {
												"arguments": [
													{
														"name": "array",
														"nativeSrc": "5436:5:3",
														"nodeType": "YulIdentifier",
														"src": "5436:5:3"
													},
													{
														"kind": "number",
														"nativeSrc": "5443:4:3",
														"nodeType": "YulLiteral",
														"src": "5443:4:3",
														"type": "",
														"value": "0x20"
													}
												],
												"functionName": {
													"name": "add",
													"nativeSrc": "5432:3:3",
													"nodeType": "YulIdentifier",
													"src": "5432:3:3"
												},
												"nativeSrc": "5432:16:3",
												"nodeType": "YulFunctionCall",
												"src": "5432:16:3"
											},
											"variables": [
												{
													"name": "dst",
													"nativeSrc": "5425:3:3",
													"nodeType": "YulTypedName",
													"src": "5425:3:3",
													"type": ""
												}
											]
										},
										{
											"body": {
												"nativeSrc": "5486:83:3",
												"nodeType": "YulBlock",
												"src": "5486:83:3",
												"statements": [
													{
														"expression": {
															"arguments": [],
															"functionName": {
																"name": "revert_error_987264b3b1d58a9c7f8255e93e81c77d86d6299019c33110a076957a3e06e2ae",
																"nativeSrc": "5488:77:3",
																"nodeType": "YulIdentifier",
																"src": "5488:77:3"
															},
															"nativeSrc": "5488:79:3",
															"nodeType": "YulFunctionCall",
															"src": "5488:79:3"
														},
														"nativeSrc": "5488:79:3",
														"nodeType": "YulExpressionStatement",
														"src": "5488:79:3"
													}
												]
											},
											"condition": {
												"arguments": [
													{
														"arguments": [
															{
																"name": "src",
																"nativeSrc": "5467:3:3",
																"nodeType": "YulIdentifier",
																"src": "5467:3:3"
															},
															{
																"name": "length",
																"nativeSrc": "5472:6:3",
																"nodeType": "YulIdentifier",
																"src": "5472:6:3"
															}
														],
														"functionName": {
															"name": "add",
															"nativeSrc": "5463:3:3",
															"nodeType": "YulIdentifier",
															"src": "5463:3:3"
														},
														"nativeSrc": "5463:16:3",
														"nodeType": "YulFunctionCall",
														"src": "5463:16:3"
													},
													{
														"name": "end",
														"nativeSrc": "5481:3:3",
														"nodeType": "YulIdentifier",
														"src": "5481:3:3"
													}
												],
												"functionName": {
													"name": "gt",
													"nativeSrc": "5460:2:3",
													"nodeType": "YulIdentifier",
													"src": "5460:2:3"
												},
												"nativeSrc": "5460:25:3",
												"nodeType": "YulFunctionCall",
												"src": "5460:25:3"
											},
											"nativeSrc": "5457:112:3",
											"nodeType": "YulIf",
											"src": "5457:112:3"
										},
										{
											"expression": {
												"arguments": [
													{
														"name": "src",
														"nativeSrc": "5613:3:3",
														"nodeType": "YulIdentifier",
														"src": "5613:3:3"
													},
													{
														"name": "dst",
														"nativeSrc": "5618:3:3",
														"nodeType": "YulIdentifier",
														"src": "5618:3:3"
													},
													{
														"name": "length",
														"nativeSrc": "5623:6:3",
														"nodeType": "YulIdentifier",
														"src": "5623:6:3"
													}
												],
												"functionName": {
													"name": "copy_memory_to_memory_with_cleanup",
													"nativeSrc": "5578:34:3",
													"nodeType": "YulIdentifier",
													"src": "5578:34:3"
												},
												"nativeSrc": "5578:52:3",
												"nodeType": "YulFunctionCall",
												"src": "5578:52:3"
											},
											"nativeSrc": "5578:52:3",
											"nodeType": "YulExpressionStatement",
											"src": "5578:52:3"
										}
									]
								},
								"name": "abi_decode_available_length_t_string_memory_ptr_fromMemory",
								"nativeSrc": "5202:434:3",
								"nodeType": "YulFunctionDefinition",
								"parameters": [
									{
										"name": "src",
										"nativeSrc": "5270:3:3",
										"nodeType": "YulTypedName",
										"src": "5270:3:3",
										"type": ""
									},
									{
										"name": "length",
										"nativeSrc": "5275:6:3",
										"nodeType": "YulTypedName",
										"src": "5275:6:3",
										"type": ""
									},
									{
										"name": "end",
										"nativeSrc": "5283:3:3",
										"nodeType": "YulTypedName",
										"src": "5283:3:3",
										"type": ""
									}
								],
								"returnVariables": [
									{
										"name": "array",
										"nativeSrc": "5291:5:3",
										"nodeType": "YulTypedName",
										"src": "5291:5:3",
										"type": ""
									}
								],
								"src": "5202:434:3"
							},
							{
								"body": {
									"nativeSrc": "5729:282:3",
									"nodeType": "YulBlock",
									"src": "5729:282:3",
									"statements": [
										{
											"body": {
												"nativeSrc": "5778:83:3",
												"nodeType": "YulBlock",
												"src": "5778:83:3",
												"statements": [
													{
														"expression": {
															"arguments": [],
															"functionName": {
																"name": "revert_error_1b9f4a0a5773e33b91aa01db23bf8c55fce1411167c872835e7fa00a4f17d46d",
																"nativeSrc": "5780:77:3",
																"nodeType": "YulIdentifier",
																"src": "5780:77:3"
															},
															"nativeSrc": "5780:79:3",
															"nodeType": "YulFunctionCall",
															"src": "5780:79:3"
														},
														"nativeSrc": "5780:79:3",
														"nodeType": "YulExpressionStatement",
														"src": "5780:79:3"
													}
												]
											},
											"condition": {
												"arguments": [
													{
														"arguments": [
															{
																"arguments": [
																	{
																		"name": "offset",
																		"nativeSrc": "5757:6:3",
																		"nodeType": "YulIdentifier",
																		"src": "5757:6:3"
																	},
																	{
																		"kind": "number",
																		"nativeSrc": "5765:4:3",
																		"nodeType": "YulLiteral",
																		"src": "5765:4:3",
																		"type": "",
																		"value": "0x1f"
																	}
																],
																"functionName": {
																	"name": "add",
																	"nativeSrc": "5753:3:3",
																	"nodeType": "YulIdentifier",
																	"src": "5753:3:3"
																},
																"nativeSrc": "5753:17:3",
																"nodeType": "YulFunctionCall",
																"src": "5753:17:3"
															},
															{
																"name": "end",
																"nativeSrc": "5772:3:3",
																"nodeType": "YulIdentifier",
																"src": "5772:3:3"
															}
														],
														"functionName": {
															"name": "slt",
															"nativeSrc": "5749:3:3",
															"nodeType": "YulIdentifier",
															"src": "5749:3:3"
														},
														"nativeSrc": "5749:27:3",
														"nodeType": "YulFunctionCall",
														"src": "5749:27:3"
													}
												],
												"functionName": {
													"name": "iszero",
													"nativeSrc": "5742:6:3",
													"nodeType": "YulIdentifier",
													"src": "5742:6:3"
												},
												"nativeSrc": "5742:35:3",
												"nodeType": "YulFunctionCall",
												"src": "5742:35:3"
											},
											"nativeSrc": "5739:122:3",
											"nodeType": "YulIf",
											"src": "5739:122:3"
										},
										{
											"nativeSrc": "5870:27:3",
											"nodeType": "YulVariableDeclaration",
											"src": "5870:27:3",
											"value": {
												"arguments": [
													{
														"name": "offset",
														"nativeSrc": "5890:6:3",
														"nodeType": "YulIdentifier",
														"src": "5890:6:3"
													}
												],
												"functionName": {
													"name": "mload",
													"nativeSrc": "5884:5:3",
													"nodeType": "YulIdentifier",
													"src": "5884:5:3"
												},
												"nativeSrc": "5884:13:3",
												"nodeType": "YulFunctionCall",
												"src": "5884:13:3"
											},
											"variables": [
												{
													"name": "length",
													"nativeSrc": "5874:6:3",
													"nodeType": "YulTypedName",
													"src": "5874:6:3",
													"type": ""
												}
											]
										},
										{
											"nativeSrc": "5906:99:3",
											"nodeType": "YulAssignment",
											"src": "5906:99:3",
											"value": {
												"arguments": [
													{
														"arguments": [
															{
																"name": "offset",
																"nativeSrc": "5978:6:3",
																"nodeType": "YulIdentifier",
																"src": "5978:6:3"
															},
															{
																"kind": "number",
																"nativeSrc": "5986:4:3",
																"nodeType": "YulLiteral",
																"src": "5986:4:3",
																"type": "",
																"value": "0x20"
															}
														],
														"functionName": {
															"name": "add",
															"nativeSrc": "5974:3:3",
															"nodeType": "YulIdentifier",
															"src": "5974:3:3"
														},
														"nativeSrc": "5974:17:3",
														"nodeType": "YulFunctionCall",
														"src": "5974:17:3"
													},
													{
														"name": "length",
														"nativeSrc": "5993:6:3",
														"nodeType": "YulIdentifier",
														"src": "5993:6:3"
													},
													{
														"name": "end",
														"nativeSrc": "6001:3:3",
														"nodeType": "YulIdentifier",
														"src": "6001:3:3"
													}
												],
												"functionName": {
													"name": "abi_decode_available_length_t_string_memory_ptr_fromMemory",
													"nativeSrc": "5915:58:3",
													"nodeType": "YulIdentifier",
													"src": "5915:58:3"
												},
												"nativeSrc": "5915:90:3",
												"nodeType": "YulFunctionCall",
												"src": "5915:90:3"
											},
											"variableNames": [
												{
													"name": "array",
													"nativeSrc": "5906:5:3",
													"nodeType": "YulIdentifier",
													"src": "5906:5:3"
												}
											]
										}
									]
								},
								"name": "abi_decode_t_string_memory_ptr_fromMemory",
								"nativeSrc": "5656:355:3",
								"nodeType": "YulFunctionDefinition",
								"parameters": [
									{
										"name": "offset",
										"nativeSrc": "5707:6:3",
										"nodeType": "YulTypedName",
										"src": "5707:6:3",
										"type": ""
									},
									{
										"name": "end",
										"nativeSrc": "5715:3:3",
										"nodeType": "YulTypedName",
										"src": "5715:3:3",
										"type": ""
									}
								],
								"returnVariables": [
									{
										"name": "array",
										"nativeSrc": "5723:5:3",
										"nodeType": "YulTypedName",
										"src": "5723:5:3",
										"type": ""
									}
								],
								"src": "5656:355:3"
							},
							{
								"body": {
									"nativeSrc": "6075:56:3",
									"nodeType": "YulBlock",
									"src": "6075:56:3",
									"statements": [
										{
											"body": {
												"nativeSrc": "6109:16:3",
												"nodeType": "YulBlock",
												"src": "6109:16:3",
												"statements": [
													{
														"expression": {
															"arguments": [
																{
																	"kind": "number",
																	"nativeSrc": "6118:1:3",
																	"nodeType": "YulLiteral",
																	"src": "6118:1:3",
																	"type": "",
																	"value": "0"
																},
																{
																	"kind": "number",
																	"nativeSrc": "6121:1:3",
																	"nodeType": "YulLiteral",
																	"src": "6121:1:3",
																	"type": "",
																	"value": "0"
																}
															],
															"functionName": {
																"name": "revert",
																"nativeSrc": "6111:6:3",
																"nodeType": "YulIdentifier",
																"src": "6111:6:3"
															},
															"nativeSrc": "6111:12:3",
															"nodeType": "YulFunctionCall",
															"src": "6111:12:3"
														},
														"nativeSrc": "6111:12:3",
														"nodeType": "YulExpressionStatement",
														"src": "6111:12:3"
													}
												]
											},
											"condition": {
												"arguments": [
													{
														"arguments": [
															{
																"name": "value",
																"nativeSrc": "6098:5:3",
																"nodeType": "YulIdentifier",
																"src": "6098:5:3"
															},
															{
																"kind": "number",
																"nativeSrc": "6105:1:3",
																"nodeType": "YulLiteral",
																"src": "6105:1:3",
																"type": "",
																"value": "3"
															}
														],
														"functionName": {
															"name": "lt",
															"nativeSrc": "6095:2:3",
															"nodeType": "YulIdentifier",
															"src": "6095:2:3"
														},
														"nativeSrc": "6095:12:3",
														"nodeType": "YulFunctionCall",
														"src": "6095:12:3"
													}
												],
												"functionName": {
													"name": "iszero",
													"nativeSrc": "6088:6:3",
													"nodeType": "YulIdentifier",
													"src": "6088:6:3"
												},
												"nativeSrc": "6088:20:3",
												"nodeType": "YulFunctionCall",
												"src": "6088:20:3"
											},
											"nativeSrc": "6085:40:3",
											"nodeType": "YulIf",
											"src": "6085:40:3"
										}
									]
								},
								"name": "validator_revert_t_enum$_ConsentType_$423",
								"nativeSrc": "6017:114:3",
								"nodeType": "YulFunctionDefinition",
								"parameters": [
									{
										"name": "value",
										"nativeSrc": "6068:5:3",
										"nodeType": "YulTypedName",
										"src": "6068:5:3",
										"type": ""
									}
								],
								"src": "6017:114:3"
							},
							{
								"body": {
									"nativeSrc": "6215:95:3",
									"nodeType": "YulBlock",
									"src": "6215:95:3",
									"statements": [
										{
											"nativeSrc": "6225:22:3",
											"nodeType": "YulAssignment",
											"src": "6225:22:3",
											"value": {
												"arguments": [
													{
														"name": "offset",
														"nativeSrc": "6240:6:3",
														"nodeType": "YulIdentifier",
														"src": "6240:6:3"
													}
												],
												"functionName": {
													"name": "mload",
													"nativeSrc": "6234:5:3",
													"nodeType": "YulIdentifier",
													"src": "6234:5:3"
												},
												"nativeSrc": "6234:13:3",
												"nodeType": "YulFunctionCall",
												"src": "6234:13:3"
											},
											"variableNames": [
												{
													"name": "value",
													"nativeSrc": "6225:5:3",
													"nodeType": "YulIdentifier",
													"src": "6225:5:3"
												}
											]
										},
										{
											"expression": {
												"arguments": [
													{
														"name": "value",
														"nativeSrc": "6298:5:3",
														"nodeType": "YulIdentifier",
														"src": "6298:5:3"
													}
												],
												"functionName": {
													"name": "validator_revert_t_enum$_ConsentType_$423",
													"nativeSrc": "6256:41:3",
													"nodeType": "YulIdentifier",
													"src": "6256:41:3"
												},
												"nativeSrc": "6256:48:3",
												"nodeType": "YulFunctionCall",
												"src": "6256:48:3"
											},
											"nativeSrc": "6256:48:3",
											"nodeType": "YulExpressionStatement",
											"src": "6256:48:3"
										}
									]
								},
								"name": "abi_decode_t_enum$_ConsentType_$423_fromMemory",
								"nativeSrc": "6137:173:3",
								"nodeType": "YulFunctionDefinition",
								"parameters": [
									{
										"name": "offset",
										"nativeSrc": "6193:6:3",
										"nodeType": "YulTypedName",
										"src": "6193:6:3",
										"type": ""
									},
									{
										"name": "end",
										"nativeSrc": "6201:3:3",
										"nodeType": "YulTypedName",
										"src": "6201:3:3",
										"type": ""
									}
								],
								"returnVariables": [
									{
										"name": "value",
										"nativeSrc": "6209:5:3",
										"nodeType": "YulTypedName",
										"src": "6209:5:3",
										"type": ""
									}
								],
								"src": "6137:173:3"
							},
							{
								"body": {
									"nativeSrc": "6543:1802:3",
									"nodeType": "YulBlock",
									"src": "6543:1802:3",
									"statements": [
										{
											"body": {
												"nativeSrc": "6590:83:3",
												"nodeType": "YulBlock",
												"src": "6590:83:3",
												"statements": [
													{
														"expression": {
															"arguments": [],
															"functionName": {
																"name": "revert_error_dbdddcbe895c83990c08b3492a0e83918d802a52331272ac6fdb6a7c4aea3b1b",
																"nativeSrc": "6592:77:3",
																"nodeType": "YulIdentifier",
																"src": "6592:77:3"
															},
															"nativeSrc": "6592:79:3",
															"nodeType": "YulFunctionCall",
															"src": "6592:79:3"
														},
														"nativeSrc": "6592:79:3",
														"nodeType": "YulExpressionStatement",
														"src": "6592:79:3"
													}
												]
											},
											"condition": {
												"arguments": [
													{
														"arguments": [
															{
																"name": "dataEnd",
																"nativeSrc": "6564:7:3",
																"nodeType": "YulIdentifier",
																"src": "6564:7:3"
															},
															{
																"name": "headStart",
																"nativeSrc": "6573:9:3",
																"nodeType": "YulIdentifier",
																"src": "6573:9:3"
															}
														],
														"functionName": {
															"name": "sub",
															"nativeSrc": "6560:3:3",
															"nodeType": "YulIdentifier",
															"src": "6560:3:3"
														},
														"nativeSrc": "6560:23:3",
														"nodeType": "YulFunctionCall",
														"src": "6560:23:3"
													},
													{
														"kind": "number",
														"nativeSrc": "6585:3:3",
														"nodeType": "YulLiteral",
														"src": "6585:3:3",
														"type": "",
														"value": "192"
													}
												],
												"functionName": {
													"name": "slt",
													"nativeSrc": "6556:3:3",
													"nodeType": "YulIdentifier",
													"src": "6556:3:3"
												},
												"nativeSrc": "6556:33:3",
												"nodeType": "YulFunctionCall",
												"src": "6556:33:3"
											},
											"nativeSrc": "6553:120:3",
											"nodeType": "YulIf",
											"src": "6553:120:3"
										},
										{
											"nativeSrc": "6683:291:3",
											"nodeType": "YulBlock",
											"src": "6683:291:3",
											"statements": [
												{
													"nativeSrc": "6698:38:3",
													"nodeType": "YulVariableDeclaration",
													"src": "6698:38:3",
													"value": {
														"arguments": [
															{
																"arguments": [
																	{
																		"name": "headStart",
																		"nativeSrc": "6722:9:3",
																		"nodeType": "YulIdentifier",
																		"src": "6722:9:3"
																	},
																	{
																		"kind": "number",
																		"nativeSrc": "6733:1:3",
																		"nodeType": "YulLiteral",
																		"src": "6733:1:3",
																		"type": "",
																		"value": "0"
																	}
																],
																"functionName": {
																	"name": "add",
																	"nativeSrc": "6718:3:3",
																	"nodeType": "YulIdentifier",
																	"src": "6718:3:3"
																},
																"nativeSrc": "6718:17:3",
																"nodeType": "YulFunctionCall",
																"src": "6718:17:3"
															}
														],
														"functionName": {
															"name": "mload",
															"nativeSrc": "6712:5:3",
															"nodeType": "YulIdentifier",
															"src": "6712:5:3"
														},
														"nativeSrc": "6712:24:3",
														"nodeType": "YulFunctionCall",
														"src": "6712:24:3"
													},
													"variables": [
														{
															"name": "offset",
															"nativeSrc": "6702:6:3",
															"nodeType": "YulTypedName",
															"src": "6702:6:3",
															"type": ""
														}
													]
												},
												{
													"body": {
														"nativeSrc": "6783:83:3",
														"nodeType": "YulBlock",
														"src": "6783:83:3",
														"statements": [
															{
																"expression": {
																	"arguments": [],
																	"functionName": {
																		"name": "revert_error_c1322bf8034eace5e0b5c7295db60986aa89aae5e0ea0873e4689e076861a5db",
																		"nativeSrc": "6785:77:3",
																		"nodeType": "YulIdentifier",
																		"src": "6785:77:3"
																	},
																	"nativeSrc": "6785:79:3",
																	"nodeType": "YulFunctionCall",
																	"src": "6785:79:3"
																},
																"nativeSrc": "6785:79:3",
																"nodeType": "YulExpressionStatement",
																"src": "6785:79:3"
															}
														]
													},
													"condition": {
														"arguments": [
															{
																"name": "offset",
																"nativeSrc": "6755:6:3",
																"nodeType": "YulIdentifier",
																"src": "6755:6:3"
															},
															{
																"kind": "number",
																"nativeSrc": "6763:18:3",
																"nodeType": "YulLiteral",
																"src": "6763:18:3",
																"type": "",
																"value": "0xffffffffffffffff"
															}
														],
														"functionName": {
															"name": "gt",
															"nativeSrc": "6752:2:3",
															"nodeType": "YulIdentifier",
															"src": "6752:2:3"
														},
														"nativeSrc": "6752:30:3",
														"nodeType": "YulFunctionCall",
														"src": "6752:30:3"
													},
													"nativeSrc": "6749:117:3",
													"nodeType": "YulIf",
													"src": "6749:117:3"
												},
												{
													"nativeSrc": "6880:84:3",
													"nodeType": "YulAssignment",
													"src": "6880:84:3",
													"value": {
														"arguments": [
															{
																"arguments": [
																	{
																		"name": "headStart",
																		"nativeSrc": "6936:9:3",
																		"nodeType": "YulIdentifier",
																		"src": "6936:9:3"
																	},
																	{
																		"name": "offset",
																		"nativeSrc": "6947:6:3",
																		"nodeType": "YulIdentifier",
																		"src": "6947:6:3"
																	}
																],
																"functionName": {
																	"name": "add",
																	"nativeSrc": "6932:3:3",
																	"nodeType": "YulIdentifier",
																	"src": "6932:3:3"
																},
																"nativeSrc": "6932:22:3",
																"nodeType": "YulFunctionCall",
																"src": "6932:22:3"
															},
															{
																"name": "dataEnd",
																"nativeSrc": "6956:7:3",
																"nodeType": "YulIdentifier",
																"src": "6956:7:3"
															}
														],
														"functionName": {
															"name": "abi_decode_t_string_memory_ptr_fromMemory",
															"nativeSrc": "6890:41:3",
															"nodeType": "YulIdentifier",
															"src": "6890:41:3"
														},
														"nativeSrc": "6890:74:3",
														"nodeType": "YulFunctionCall",
														"src": "6890:74:3"
													},
													"variableNames": [
														{
															"name": "value0",
															"nativeSrc": "6880:6:3",
															"nodeType": "YulIdentifier",
															"src": "6880:6:3"
														}
													]
												}
											]
										},
										{
											"nativeSrc": "6984:292:3",
											"nodeType": "YulBlock",
											"src": "6984:292:3",
											"statements": [
												{
													"nativeSrc": "6999:39:3",
													"nodeType": "YulVariableDeclaration",
													"src": "6999:39:3",
													"value": {
														"arguments": [
															{
																"arguments": [
																	{
																		"name": "headStart",
																		"nativeSrc": "7023:9:3",
																		"nodeType": "YulIdentifier",
																		"src": "7023:9:3"
																	},
																	{
																		"kind": "number",
																		"nativeSrc": "7034:2:3",
																		"nodeType": "YulLiteral",
																		"src": "7034:2:3",
																		"type": "",
																		"value": "32"
																	}
																],
																"functionName": {
																	"name": "add",
																	"nativeSrc": "7019:3:3",
																	"nodeType": "YulIdentifier",
																	"src": "7019:3:3"
																},
																"nativeSrc": "7019:18:3",
																"nodeType": "YulFunctionCall",
																"src": "7019:18:3"
															}
														],
														"functionName": {
															"name": "mload",
															"nativeSrc": "7013:5:3",
															"nodeType": "YulIdentifier",
															"src": "7013:5:3"
														},
														"nativeSrc": "7013:25:3",
														"nodeType": "YulFunctionCall",
														"src": "7013:25:3"
													},
													"variables": [
														{
															"name": "offset",
															"nativeSrc": "7003:6:3",
															"nodeType": "YulTypedName",
															"src": "7003:6:3",
															"type": ""
														}
													]
												},
												{
													"body": {
														"nativeSrc": "7085:83:3",
														"nodeType": "YulBlock",
														"src": "7085:83:3",
														"statements": [
															{
																"expression": {
																	"arguments": [],
																	"functionName": {
																		"name": "revert_error_c1322bf8034eace5e0b5c7295db60986aa89aae5e0ea0873e4689e076861a5db",
																		"nativeSrc": "7087:77:3",
																		"nodeType": "YulIdentifier",
																		"src": "7087:77:3"
																	},
																	"nativeSrc": "7087:79:3",
																	"nodeType": "YulFunctionCall",
																	"src": "7087:79:3"
																},
																"nativeSrc": "7087:79:3",
																"nodeType": "YulExpressionStatement",
																"src": "7087:79:3"
															}
														]
													},
													"condition": {
														"arguments": [
															{
																"name": "offset",
																"nativeSrc": "7057:6:3",
																"nodeType": "YulIdentifier",
																"src": "7057:6:3"
															},
															{
																"kind": "number",
																"nativeSrc": "7065:18:3",
																"nodeType": "YulLiteral",
																"src": "7065:18:3",
																"type": "",
																"value": "0xffffffffffffffff"
															}
														],
														"functionName": {
															"name": "gt",
															"nativeSrc": "7054:2:3",
															"nodeType": "YulIdentifier",
															"src": "7054:2:3"
														},
														"nativeSrc": "7054:30:3",
														"nodeType": "YulFunctionCall",
														"src": "7054:30:3"
													},
													"nativeSrc": "7051:117:3",
													"nodeType": "YulIf",
													"src": "7051:117:3"
												},
												{
													"nativeSrc": "7182:84:3",
													"nodeType": "YulAssignment",
													"src": "7182:84:3",
													"value": {
														"arguments": [
															{
																"arguments": [
																	{
																		"name": "headStart",
																		"nativeSrc": "7238:9:3",
																		"nodeType": "YulIdentifier",
																		"src": "7238:9:3"
																	},
																	{
																		"name": "offset",
																		"nativeSrc": "7249:6:3",
																		"nodeType": "YulIdentifier",
																		"src": "7249:6:3"
																	}
																],
																"functionName": {
																	"name": "add",
																	"nativeSrc": "7234:3:3",
																	"nodeType": "YulIdentifier",
																	"src": "7234:3:3"
																},
																"nativeSrc": "7234:22:3",
																"nodeType": "YulFunctionCall",
																"src": "7234:22:3"
															},
															{
																"name": "dataEnd",
																"nativeSrc": "7258:7:3",
																"nodeType": "YulIdentifier",
																"src": "7258:7:3"
															}
														],
														"functionName": {
															"name": "abi_decode_t_string_memory_ptr_fromMemory",
															"nativeSrc": "7192:41:3",
															"nodeType": "YulIdentifier",
															"src": "7192:41:3"
														},
														"nativeSrc": "7192:74:3",
														"nodeType": "YulFunctionCall",
														"src": "7192:74:3"
													},
													"variableNames": [
														{
															"name": "value1",
															"nativeSrc": "7182:6:3",
															"nodeType": "YulIdentifier",
															"src": "7182:6:3"
														}
													]
												}
											]
										},
										{
											"nativeSrc": "7286:292:3",
											"nodeType": "YulBlock",
											"src": "7286:292:3",
											"statements": [
												{
													"nativeSrc": "7301:39:3",
													"nodeType": "YulVariableDeclaration",
													"src": "7301:39:3",
													"value": {
														"arguments": [
															{
																"arguments": [
																	{
																		"name": "headStart",
																		"nativeSrc": "7325:9:3",
																		"nodeType": "YulIdentifier",
																		"src": "7325:9:3"
																	},
																	{
																		"kind": "number",
																		"nativeSrc": "7336:2:3",
																		"nodeType": "YulLiteral",
																		"src": "7336:2:3",
																		"type": "",
																		"value": "64"
																	}
																],
																"functionName": {
																	"name": "add",
																	"nativeSrc": "7321:3:3",
																	"nodeType": "YulIdentifier",
																	"src": "7321:3:3"
																},
																"nativeSrc": "7321:18:3",
																"nodeType": "YulFunctionCall",
																"src": "7321:18:3"
															}
														],
														"functionName": {
															"name": "mload",
															"nativeSrc": "7315:5:3",
															"nodeType": "YulIdentifier",
															"src": "7315:5:3"
														},
														"nativeSrc": "7315:25:3",
														"nodeType": "YulFunctionCall",
														"src": "7315:25:3"
													},
													"variables": [
														{
															"name": "offset",
															"nativeSrc": "7305:6:3",
															"nodeType": "YulTypedName",
															"src": "7305:6:3",
															"type": ""
														}
													]
												},
												{
													"body": {
														"nativeSrc": "7387:83:3",
														"nodeType": "YulBlock",
														"src": "7387:83:3",
														"statements": [
															{
																"expression": {
																	"arguments": [],
																	"functionName": {
																		"name": "revert_error_c1322bf8034eace5e0b5c7295db60986aa89aae5e0ea0873e4689e076861a5db",
																		"nativeSrc": "7389:77:3",
																		"nodeType": "YulIdentifier",
																		"src": "7389:77:3"
																	},
																	"nativeSrc": "7389:79:3",
																	"nodeType": "YulFunctionCall",
																	"src": "7389:79:3"
																},
																"nativeSrc": "7389:79:3",
																"nodeType": "YulExpressionStatement",
																"src": "7389:79:3"
															}
														]
													},
													"condition": {
														"arguments": [
															{
																"name": "offset",
																"nativeSrc": "7359:6:3",
																"nodeType": "YulIdentifier",
																"src": "7359:6:3"
															},
															{
																"kind": "number",
																"nativeSrc": "7367:18:3",
																"nodeType": "YulLiteral",
																"src": "7367:18:3",
																"type": "",
																"value": "0xffffffffffffffff"
															}
														],
														"functionName": {
															"name": "gt",
															"nativeSrc": "7356:2:3",
															"nodeType": "YulIdentifier",
															"src": "7356:2:3"
														},
														"nativeSrc": "7356:30:3",
														"nodeType": "YulFunctionCall",
														"src": "7356:30:3"
													},
													"nativeSrc": "7353:117:3",
													"nodeType": "YulIf",
													"src": "7353:117:3"
												},
												{
													"nativeSrc": "7484:84:3",
													"nodeType": "YulAssignment",
													"src": "7484:84:3",
													"value": {
														"arguments": [
															{
																"arguments": [
																	{
																		"name": "headStart",
																		"nativeSrc": "7540:9:3",
																		"nodeType": "YulIdentifier",
																		"src": "7540:9:3"
																	},
																	{
																		"name": "offset",
																		"nativeSrc": "7551:6:3",
																		"nodeType": "YulIdentifier",
																		"src": "7551:6:3"
																	}
																],
																"functionName": {
																	"name": "add",
																	"nativeSrc": "7536:3:3",
																	"nodeType": "YulIdentifier",
																	"src": "7536:3:3"
																},
																"nativeSrc": "7536:22:3",
																"nodeType": "YulFunctionCall",
																"src": "7536:22:3"
															},
															{
																"name": "dataEnd",
																"nativeSrc": "7560:7:3",
																"nodeType": "YulIdentifier",
																"src": "7560:7:3"
															}
														],
														"functionName": {
															"name": "abi_decode_t_string_memory_ptr_fromMemory",
															"nativeSrc": "7494:41:3",
															"nodeType": "YulIdentifier",
															"src": "7494:41:3"
														},
														"nativeSrc": "7494:74:3",
														"nodeType": "YulFunctionCall",
														"src": "7494:74:3"
													},
													"variableNames": [
														{
															"name": "value2",
															"nativeSrc": "7484:6:3",
															"nodeType": "YulIdentifier",
															"src": "7484:6:3"
														}
													]
												}
											]
										},
										{
											"nativeSrc": "7588:292:3",
											"nodeType": "YulBlock",
											"src": "7588:292:3",
											"statements": [
												{
													"nativeSrc": "7603:39:3",
													"nodeType": "YulVariableDeclaration",
													"src": "7603:39:3",
													"value": {
														"arguments": [
															{
																"arguments": [
																	{
																		"name": "headStart",
																		"nativeSrc": "7627:9:3",
																		"nodeType": "YulIdentifier",
																		"src": "7627:9:3"
																	},
																	{
																		"kind": "number",
																		"nativeSrc": "7638:2:3",
																		"nodeType": "YulLiteral",
																		"src": "7638:2:3",
																		"type": "",
																		"value": "96"
																	}
																],
																"functionName": {
																	"name": "add",
																	"nativeSrc": "7623:3:3",
																	"nodeType": "YulIdentifier",
																	"src": "7623:3:3"
																},
																"nativeSrc": "7623:18:3",
																"nodeType": "YulFunctionCall",
																"src": "7623:18:3"
															}
														],
														"functionName": {
															"name": "mload",
															"nativeSrc": "7617:5:3",
															"nodeType": "YulIdentifier",
															"src": "7617:5:3"
														},
														"nativeSrc": "7617:25:3",
														"nodeType": "YulFunctionCall",
														"src": "7617:25:3"
													},
													"variables": [
														{
															"name": "offset",
															"nativeSrc": "7607:6:3",
															"nodeType": "YulTypedName",
															"src": "7607:6:3",
															"type": ""
														}
													]
												},
												{
													"body": {
														"nativeSrc": "7689:83:3",
														"nodeType": "YulBlock",
														"src": "7689:83:3",
														"statements": [
															{
																"expression": {
																	"arguments": [],
																	"functionName": {
																		"name": "revert_error_c1322bf8034eace5e0b5c7295db60986aa89aae5e0ea0873e4689e076861a5db",
																		"nativeSrc": "7691:77:3",
																		"nodeType": "YulIdentifier",
																		"src": "7691:77:3"
																	},
																	"nativeSrc": "7691:79:3",
																	"nodeType": "YulFunctionCall",
																	"src": "7691:79:3"
																},
																"nativeSrc": "7691:79:3",
																"nodeType": "YulExpressionStatement",
																"src": "7691:79:3"
															}
														]
													},
													"condition": {
														"arguments": [
															{
																"name": "offset",
																"nativeSrc": "7661:6:3",
																"nodeType": "YulIdentifier",
																"src": "7661:6:3"
															},
															{
																"kind": "number",
																"nativeSrc": "7669:18:3",
																"nodeType": "YulLiteral",
																"src": "7669:18:3",
																"type": "",
																"value": "0xffffffffffffffff"
															}
														],
														"functionName": {
															"name": "gt",
															"nativeSrc": "7658:2:3",
															"nodeType": "YulIdentifier",
															"src": "7658:2:3"
														},
														"nativeSrc": "7658:30:3",
														"nodeType": "YulFunctionCall",
														"src": "7658:30:3"
													},
													"nativeSrc": "7655:117:3",
													"nodeType": "YulIf",
													"src": "7655:117:3"
												},
												{
													"nativeSrc": "7786:84:3",
													"nodeType": "YulAssignment",
													"src": "7786:84:3",
													"value": {
														"arguments": [
															{
																"arguments": [
																	{
																		"name": "headStart",
																		"nativeSrc": "7842:9:3",
																		"nodeType": "YulIdentifier",
																		"src": "7842:9:3"
																	},
																	{
																		"name": "offset",
																		"nativeSrc": "7853:6:3",
																		"nodeType": "YulIdentifier",
																		"src": "7853:6:3"
																	}
																],
																"functionName": {
																	"name": "add",
																	"nativeSrc": "7838:3:3",
																	"nodeType": "YulIdentifier",
																	"src": "7838:3:3"
																},
																"nativeSrc": "7838:22:3",
																"nodeType": "YulFunctionCall",
																"src": "7838:22:3"
															},
															{
																"name": "dataEnd",
																"nativeSrc": "7862:7:3",
																"nodeType": "YulIdentifier",
																"src": "7862:7:3"
															}
														],
														"functionName": {
															"name": "abi_decode_t_string_memory_ptr_fromMemory",
															"nativeSrc": "7796:41:3",
															"nodeType": "YulIdentifier",
															"src": "7796:41:3"
														},
														"nativeSrc": "7796:74:3",
														"nodeType": "YulFunctionCall",
														"src": "7796:74:3"
													},
													"variableNames": [
														{
															"name": "value3",
															"nativeSrc": "7786:6:3",
															"nodeType": "YulIdentifier",
															"src": "7786:6:3"
														}
													]
												}
											]
										},
										{
											"nativeSrc": "7890:293:3",
											"nodeType": "YulBlock",
											"src": "7890:293:3",
											"statements": [
												{
													"nativeSrc": "7905:40:3",
													"nodeType": "YulVariableDeclaration",
													"src": "7905:40:3",
													"value": {
														"arguments": [
															{
																"arguments": [
																	{
																		"name": "headStart",
																		"nativeSrc": "7929:9:3",
																		"nodeType": "YulIdentifier",
																		"src": "7929:9:3"
																	},
																	{
																		"kind": "number",
																		"nativeSrc": "7940:3:3",
																		"nodeType": "YulLiteral",
																		"src": "7940:3:3",
																		"type": "",
																		"value": "128"
																	}
																],
																"functionName": {
																	"name": "add",
																	"nativeSrc": "7925:3:3",
																	"nodeType": "YulIdentifier",
																	"src": "7925:3:3"
																},
																"nativeSrc": "7925:19:3",
																"nodeType": "YulFunctionCall",
																"src": "7925:19:3"
															}
														],
														"functionName": {
															"name": "mload",
															"nativeSrc": "7919:5:3",
															"nodeType": "YulIdentifier",
															"src": "7919:5:3"
														},
														"nativeSrc": "7919:26:3",
														"nodeType": "YulFunctionCall",
														"src": "7919:26:3"
													},
													"variables": [
														{
															"name": "offset",
															"nativeSrc": "7909:6:3",
															"nodeType": "YulTypedName",
															"src": "7909:6:3",
															"type": ""
														}
													]
												},
												{
													"body": {
														"nativeSrc": "7992:83:3",
														"nodeType": "YulBlock",
														"src": "7992:83:3",
														"statements": [
															{
																"expression": {
																	"arguments": [],
																	"functionName": {
																		"name": "revert_error_c1322bf8034eace5e0b5c7295db60986aa89aae5e0ea0873e4689e076861a5db",
																		"nativeSrc": "7994:77:3",
																		"nodeType": "YulIdentifier",
																		"src": "7994:77:3"
																	},
																	"nativeSrc": "7994:79:3",
																	"nodeType": "YulFunctionCall",
																	"src": "7994:79:3"
																},
																"nativeSrc": "7994:79:3",
																"nodeType": "YulExpressionStatement",
																"src": "7994:79:3"
															}
														]
													},
													"condition": {
														"arguments": [
															{
																"name": "offset",
																"nativeSrc": "7964:6:3",
																"nodeType": "YulIdentifier",
																"src": "7964:6:3"
															},
															{
																"kind": "number",
																"nativeSrc": "7972:18:3",
																"nodeType": "YulLiteral",
																"src": "7972:18:3",
																"type": "",
																"value": "0xffffffffffffffff"
															}
														],
														"functionName": {
															"name": "gt",
															"nativeSrc": "7961:2:3",
															"nodeType": "YulIdentifier",
															"src": "7961:2:3"
														},
														"nativeSrc": "7961:30:3",
														"nodeType": "YulFunctionCall",
														"src": "7961:30:3"
													},
													"nativeSrc": "7958:117:3",
													"nodeType": "YulIf",
													"src": "7958:117:3"
												},
												{
													"nativeSrc": "8089:84:3",
													"nodeType": "YulAssignment",
													"src": "8089:84:3",
													"value": {
														"arguments": [
															{
																"arguments": [
																	{
																		"name": "headStart",
																		"nativeSrc": "8145:9:3",
																		"nodeType": "YulIdentifier",
																		"src": "8145:9:3"
																	},
																	{
																		"name": "offset",
																		"nativeSrc": "8156:6:3",
																		"nodeType": "YulIdentifier",
																		"src": "8156:6:3"
																	}
																],
																"functionName": {
																	"name": "add",
																	"nativeSrc": "8141:3:3",
																	"nodeType": "YulIdentifier",
																	"src": "8141:3:3"
																},
																"nativeSrc": "8141:22:3",
																"nodeType": "YulFunctionCall",
																"src": "8141:22:3"
															},
															{
																"name": "dataEnd",
																"nativeSrc": "8165:7:3",
																"nodeType": "YulIdentifier",
																"src": "8165:7:3"
															}
														],
														"functionName": {
															"name": "abi_decode_t_string_memory_ptr_fromMemory",
															"nativeSrc": "8099:41:3",
															"nodeType": "YulIdentifier",
															"src": "8099:41:3"
														},
														"nativeSrc": "8099:74:3",
														"nodeType": "YulFunctionCall",
														"src": "8099:74:3"
													},
													"variableNames": [
														{
															"name": "value4",
															"nativeSrc": "8089:6:3",
															"nodeType": "YulIdentifier",
															"src": "8089:6:3"
														}
													]
												}
											]
										},
										{
											"nativeSrc": "8193:145:3",
											"nodeType": "YulBlock",
											"src": "8193:145:3",
											"statements": [
												{
													"nativeSrc": "8208:17:3",
													"nodeType": "YulVariableDeclaration",
													"src": "8208:17:3",
													"value": {
														"kind": "number",
														"nativeSrc": "8222:3:3",
														"nodeType": "YulLiteral",
														"src": "8222:3:3",
														"type": "",
														"value": "160"
													},
													"variables": [
														{
															"name": "offset",
															"nativeSrc": "8212:6:3",
															"nodeType": "YulTypedName",
															"src": "8212:6:3",
															"type": ""
														}
													]
												},
												{
													"nativeSrc": "8239:89:3",
													"nodeType": "YulAssignment",
													"src": "8239:89:3",
													"value": {
														"arguments": [
															{
																"arguments": [
																	{
																		"name": "headStart",
																		"nativeSrc": "8300:9:3",
																		"nodeType": "YulIdentifier",
																		"src": "8300:9:3"
																	},
																	{
																		"name": "offset",
																		"nativeSrc": "8311:6:3",
																		"nodeType": "YulIdentifier",
																		"src": "8311:6:3"
																	}
																],
																"functionName": {
																	"name": "add",
																	"nativeSrc": "8296:3:3",
																	"nodeType": "YulIdentifier",
																	"src": "8296:3:3"
																},
																"nativeSrc": "8296:22:3",
																"nodeType": "YulFunctionCall",
																"src": "8296:22:3"
															},
															{
																"name": "dataEnd",
																"nativeSrc": "8320:7:3",
																"nodeType": "YulIdentifier",
																"src": "8320:7:3"
															}
														],
														"functionName": {
															"name": "abi_decode_t_enum$_ConsentType_$423_fromMemory",
															"nativeSrc": "8249:46:3",
															"nodeType": "YulIdentifier",
															"src": "8249:46:3"
														},
														"nativeSrc": "8249:79:3",
														"nodeType": "YulFunctionCall",
														"src": "8249:79:3"
													},
													"variableNames": [
														{
															"name": "value5",
															"nativeSrc": "8239:6:3",
															"nodeType": "YulIdentifier",
															"src": "8239:6:3"
														}
													]
												}
											]
										}
									]
								},
								"name": "abi_decode_tuple_t_string_memory_ptrt_string_memory_ptrt_string_memory_ptrt_string_memory_ptrt_string_memory_ptrt_enum$_ConsentType_$423_fromMemory",
								"nativeSrc": "6316:2029:3",
								"nodeType": "YulFunctionDefinition",
								"parameters": [
									{
										"name": "headStart",
										"nativeSrc": "6473:9:3",
										"nodeType": "YulTypedName",
										"src": "6473:9:3",
										"type": ""
									},
									{
										"name": "dataEnd",
										"nativeSrc": "6484:7:3",
										"nodeType": "YulTypedName",
										"src": "6484:7:3",
										"type": ""
									}
								],
								"returnVariables": [
									{
										"name": "value0",
										"nativeSrc": "6496:6:3",
										"nodeType": "YulTypedName",
										"src": "6496:6:3",
										"type": ""
									},
									{
										"name": "value1",
										"nativeSrc": "6504:6:3",
										"nodeType": "YulTypedName",
										"src": "6504:6:3",
										"type": ""
									},
									{
										"name": "value2",
										"nativeSrc": "6512:6:3",
										"nodeType": "YulTypedName",
										"src": "6512:6:3",
										"type": ""
									},
									{
										"name": "value3",
										"nativeSrc": "6520:6:3",
										"nodeType": "YulTypedName",
										"src": "6520:6:3",
										"type": ""
									},
									{
										"name": "value4",
										"nativeSrc": "6528:6:3",
										"nodeType": "YulTypedName",
										"src": "6528:6:3",
										"type": ""
									},
									{
										"name": "value5",
										"nativeSrc": "6536:6:3",
										"nodeType": "YulTypedName",
										"src": "6536:6:3",
										"type": ""
									}
								],
								"src": "6316:2029:3"
							},
							{
								"body": {
									"nativeSrc": "8379:152:3",
									"nodeType": "YulBlock",
									"src": "8379:152:3",
									"statements": [
										{
											"expression": {
												"arguments": [
													{
														"kind": "number",
														"nativeSrc": "8396:1:3",
														"nodeType": "YulLiteral",
														"src": "8396:1:3",
														"type": "",
														"value": "0"
													},
													{
														"kind": "number",
														"nativeSrc": "8399:77:3",
														"nodeType": "YulLiteral",
														"src": "8399:77:3",
														"type": "",
														"value": "35408467139433450592217433187231851964531694900788300625387963629091585785856"
													}
												],
												"functionName": {
													"name": "mstore",
													"nativeSrc": "8389:6:3",
													"nodeType": "YulIdentifier",
													"src": "8389:6:3"
												},
												"nativeSrc": "8389:88:3",
												"nodeType": "YulFunctionCall",
												"src": "8389:88:3"
											},
											"nativeSrc": "8389:88:3",
											"nodeType": "YulExpressionStatement",
											"src": "8389:88:3"
										},
										{
											"expression": {
												"arguments": [
													{
														"kind": "number",
														"nativeSrc": "8493:1:3",
														"nodeType": "YulLiteral",
														"src": "8493:1:3",
														"type": "",
														"value": "4"
													},
													{
														"kind": "number",
														"nativeSrc": "8496:4:3",
														"nodeType": "YulLiteral",
														"src": "8496:4:3",
														"type": "",
														"value": "0x21"
													}
												],
												"functionName": {
													"name": "mstore",
													"nativeSrc": "8486:6:3",
													"nodeType": "YulIdentifier",
													"src": "8486:6:3"
												},
												"nativeSrc": "8486:15:3",
												"nodeType": "YulFunctionCall",
												"src": "8486:15:3"
											},
											"nativeSrc": "8486:15:3",
											"nodeType": "YulExpressionStatement",
											"src": "8486:15:3"
										},
										{
											"expression": {
												"arguments": [
													{
														"kind": "number",
														"nativeSrc": "8517:1:3",
														"nodeType": "YulLiteral",
														"src": "8517:1:3",
														"type": "",
														"value": "0"
													},
													{
														"kind": "number",
														"nativeSrc": "8520:4:3",
														"nodeType": "YulLiteral",
														"src": "8520:4:3",
														"type": "",
														"value": "0x24"
													}
												],
												"functionName": {
													"name": "revert",
													"nativeSrc": "8510:6:3",
													"nodeType": "YulIdentifier",
													"src": "8510:6:3"
												},
												"nativeSrc": "8510:15:3",
												"nodeType": "YulFunctionCall",
												"src": "8510:15:3"
											},
											"nativeSrc": "8510:15:3",
											"nodeType": "YulExpressionStatement",
											"src": "8510:15:3"
										}
									]
								},
								"name": "panic_error_0x21",
								"nativeSrc": "8351:180:3",
								"nodeType": "YulFunctionDefinition",
								"src": "8351:180:3"
							},
							{
								"body": {
									"nativeSrc": "8595:62:3",
									"nodeType": "YulBlock",
									"src": "8595:62:3",
									"statements": [
										{
											"body": {
												"nativeSrc": "8629:22:3",
												"nodeType": "YulBlock",
												"src": "8629:22:3",
												"statements": [
													{
														"expression": {
															"arguments": [],
															"functionName": {
																"name": "panic_error_0x21",
																"nativeSrc": "8631:16:3",
																"nodeType": "YulIdentifier",
																"src": "8631:16:3"
															},
															"nativeSrc": "8631:18:3",
															"nodeType": "YulFunctionCall",
															"src": "8631:18:3"
														},
														"nativeSrc": "8631:18:3",
														"nodeType": "YulExpressionStatement",
														"src": "8631:18:3"
													}
												]
											},
											"condition": {
												"arguments": [
													{
														"arguments": [
															{
																"name": "value",
																"nativeSrc": "8618:5:3",
																"nodeType": "YulIdentifier",
																"src": "8618:5:3"
															},
															{
																"kind": "number",
																"nativeSrc": "8625:1:3",
																"nodeType": "YulLiteral",
																"src": "8625:1:3",
																"type": "",
																"value": "3"
															}
														],
														"functionName": {
															"name": "lt",
															"nativeSrc": "8615:2:3",
															"nodeType": "YulIdentifier",
															"src": "8615:2:3"
														},
														"nativeSrc": "8615:12:3",
														"nodeType": "YulFunctionCall",
														"src": "8615:12:3"
													}
												],
												"functionName": {
													"name": "iszero",
													"nativeSrc": "8608:6:3",
													"nodeType": "YulIdentifier",
													"src": "8608:6:3"
												},
												"nativeSrc": "8608:20:3",
												"nodeType": "YulFunctionCall",
												"src": "8608:20:3"
											},
											"nativeSrc": "8605:46:3",
											"nodeType": "YulIf",
											"src": "8605:46:3"
										}
									]
								},
								"name": "validator_assert_t_enum$_ConsentType_$423",
								"nativeSrc": "8537:120:3",
								"nodeType": "YulFunctionDefinition",
								"parameters": [
									{
										"name": "value",
										"nativeSrc": "8588:5:3",
										"nodeType": "YulTypedName",
										"src": "8588:5:3",
										"type": ""
									}
								],
								"src": "8537:120:3"
							},
							{
								"body": {
									"nativeSrc": "8723:81:3",
									"nodeType": "YulBlock",
									"src": "8723:81:3",
									"statements": [
										{
											"nativeSrc": "8733:16:3",
											"nodeType": "YulAssignment",
											"src": "8733:16:3",
											"value": {
												"name": "value",
												"nativeSrc": "8744:5:3",
												"nodeType": "YulIdentifier",
												"src": "8744:5:3"
											},
											"variableNames": [
												{
													"name": "cleaned",
													"nativeSrc": "8733:7:3",
													"nodeType": "YulIdentifier",
													"src": "8733:7:3"
												}
											]
										},
										{
											"expression": {
												"arguments": [
													{
														"name": "value",
														"nativeSrc": "8792:5:3",
														"nodeType": "YulIdentifier",
														"src": "8792:5:3"
													}
												],
												"functionName": {
													"name": "validator_assert_t_enum$_ConsentType_$423",
													"nativeSrc": "8750:41:3",
													"nodeType": "YulIdentifier",
													"src": "8750:41:3"
												},
												"nativeSrc": "8750:48:3",
												"nodeType": "YulFunctionCall",
												"src": "8750:48:3"
											},
											"nativeSrc": "8750:48:3",
											"nodeType": "YulExpressionStatement",
											"src": "8750:48:3"
										}
									]
								},
								"name": "cleanup_t_enum$_ConsentType_$423",
								"nativeSrc": "8663:141:3",
								"nodeType": "YulFunctionDefinition",
								"parameters": [
									{
										"name": "value",
										"nativeSrc": "8705:5:3",
										"nodeType": "YulTypedName",
										"src": "8705:5:3",
										"type": ""
									}
								],
								"returnVariables": [
									{
										"name": "cleaned",
										"nativeSrc": "8715:7:3",
										"nodeType": "YulTypedName",
										"src": "8715:7:3",
										"type": ""
									}
								],
								"src": "8663:141:3"
							},
							{
								"body": {
									"nativeSrc": "8883:68:3",
									"nodeType": "YulBlock",
									"src": "8883:68:3",
									"statements": [
										{
											"nativeSrc": "8893:52:3",
											"nodeType": "YulAssignment",
											"src": "8893:52:3",
											"value": {
												"arguments": [
													{
														"name": "value",
														"nativeSrc": "8939:5:3",
														"nodeType": "YulIdentifier",
														"src": "8939:5:3"
													}
												],
												"functionName": {
													"name": "cleanup_t_enum$_ConsentType_$423",
													"nativeSrc": "8906:32:3",
													"nodeType": "YulIdentifier",
													"src": "8906:32:3"
												},
												"nativeSrc": "8906:39:3",
												"nodeType": "YulFunctionCall",
												"src": "8906:39:3"
											},
											"variableNames": [
												{
													"name": "converted",
													"nativeSrc": "8893:9:3",
													"nodeType": "YulIdentifier",
													"src": "8893:9:3"
												}
											]
										}
									]
								},
								"name": "convert_t_enum$_ConsentType_$423_to_t_uint8",
								"nativeSrc": "8810:141:3",
								"nodeType": "YulFunctionDefinition",
								"parameters": [
									{
										"name": "value",
										"nativeSrc": "8863:5:3",
										"nodeType": "YulTypedName",
										"src": "8863:5:3",
										"type": ""
									}
								],
								"returnVariables": [
									{
										"name": "converted",
										"nativeSrc": "8873:9:3",
										"nodeType": "YulTypedName",
										"src": "8873:9:3",
										"type": ""
									}
								],
								"src": "8810:141:3"
							},
							{
								"body": {
									"nativeSrc": "9035:79:3",
									"nodeType": "YulBlock",
									"src": "9035:79:3",
									"statements": [
										{
											"expression": {
												"arguments": [
													{
														"name": "pos",
														"nativeSrc": "9052:3:3",
														"nodeType": "YulIdentifier",
														"src": "9052:3:3"
													},
													{
														"arguments": [
															{
																"name": "value",
																"nativeSrc": "9101:5:3",
																"nodeType": "YulIdentifier",
																"src": "9101:5:3"
															}
														],
														"functionName": {
															"name": "convert_t_enum$_ConsentType_$423_to_t_uint8",
															"nativeSrc": "9057:43:3",
															"nodeType": "YulIdentifier",
															"src": "9057:43:3"
														},
														"nativeSrc": "9057:50:3",
														"nodeType": "YulFunctionCall",
														"src": "9057:50:3"
													}
												],
												"functionName": {
													"name": "mstore",
													"nativeSrc": "9045:6:3",
													"nodeType": "YulIdentifier",
													"src": "9045:6:3"
												},
												"nativeSrc": "9045:63:3",
												"nodeType": "YulFunctionCall",
												"src": "9045:63:3"
											},
											"nativeSrc": "9045:63:3",
											"nodeType": "YulExpressionStatement",
											"src": "9045:63:3"
										}
									]
								},
								"name": "abi_encode_t_enum$_ConsentType_$423_to_t_uint8_fromStack",
								"nativeSrc": "8957:157:3",
								"nodeType": "YulFunctionDefinition",
								"parameters": [
									{
										"name": "value",
										"nativeSrc": "9023:5:3",
										"nodeType": "YulTypedName",
										"src": "9023:5:3",
										"type": ""
									},
									{
										"name": "pos",
										"nativeSrc": "9030:3:3",
										"nodeType": "YulTypedName",
										"src": "9030:3:3",
										"type": ""
									}
								],
								"src": "8957:157:3"
							},
							{
								"body": {
									"nativeSrc": "9259:219:3",
									"nodeType": "YulBlock",
									"src": "9259:219:3",
									"statements": [
										{
											"nativeSrc": "9269:26:3",
											"nodeType": "YulAssignment",
											"src": "9269:26:3",
											"value": {
												"arguments": [
													{
														"name": "headStart",
														"nativeSrc": "9281:9:3",
														"nodeType": "YulIdentifier",
														"src": "9281:9:3"
													},
													{
														"kind": "number",
														"nativeSrc": "9292:2:3",
														"nodeType": "YulLiteral",
														"src": "9292:2:3",
														"type": "",
														"value": "64"
													}
												],
												"functionName": {
													"name": "add",
													"nativeSrc": "9277:3:3",
													"nodeType": "YulIdentifier",
													"src": "9277:3:3"
												},
												"nativeSrc": "9277:18:3",
												"nodeType": "YulFunctionCall",
												"src": "9277:18:3"
											},
											"variableNames": [
												{
													"name": "tail",
													"nativeSrc": "9269:4:3",
													"nodeType": "YulIdentifier",
													"src": "9269:4:3"
												}
											]
										},
										{
											"expression": {
												"arguments": [
													{
														"name": "value0",
														"nativeSrc": "9349:6:3",
														"nodeType": "YulIdentifier",
														"src": "9349:6:3"
													},
													{
														"arguments": [
															{
																"name": "headStart",
																"nativeSrc": "9362:9:3",
																"nodeType": "YulIdentifier",
																"src": "9362:9:3"
															},
															{
																"kind": "number",
																"nativeSrc": "9373:1:3",
																"nodeType": "YulLiteral",
																"src": "9373:1:3",
																"type": "",
																"value": "0"
															}
														],
														"functionName": {
															"name": "add",
															"nativeSrc": "9358:3:3",
															"nodeType": "YulIdentifier",
															"src": "9358:3:3"
														},
														"nativeSrc": "9358:17:3",
														"nodeType": "YulFunctionCall",
														"src": "9358:17:3"
													}
												],
												"functionName": {
													"name": "abi_encode_t_address_to_t_address_fromStack",
													"nativeSrc": "9305:43:3",
													"nodeType": "YulIdentifier",
													"src": "9305:43:3"
												},
												"nativeSrc": "9305:71:3",
												"nodeType": "YulFunctionCall",
												"src": "9305:71:3"
											},
											"nativeSrc": "9305:71:3",
											"nodeType": "YulExpressionStatement",
											"src": "9305:71:3"
										},
										{
											"expression": {
												"arguments": [
													{
														"name": "value1",
														"nativeSrc": "9443:6:3",
														"nodeType": "YulIdentifier",
														"src": "9443:6:3"
													},
													{
														"arguments": [
															{
																"name": "headStart",
																"nativeSrc": "9456:9:3",
																"nodeType": "YulIdentifier",
																"src": "9456:9:3"
															},
															{
																"kind": "number",
																"nativeSrc": "9467:2:3",
																"nodeType": "YulLiteral",
																"src": "9467:2:3",
																"type": "",
																"value": "32"
															}
														],
														"functionName": {
															"name": "add",
															"nativeSrc": "9452:3:3",
															"nodeType": "YulIdentifier",
															"src": "9452:3:3"
														},
														"nativeSrc": "9452:18:3",
														"nodeType": "YulFunctionCall",
														"src": "9452:18:3"
													}
												],
												"functionName": {
													"name": "abi_encode_t_enum$_ConsentType_$423_to_t_uint8_fromStack",
													"nativeSrc": "9386:56:3",
													"nodeType": "YulIdentifier",
													"src": "9386:56:3"
												},
												"nativeSrc": "9386:85:3",
												"nodeType": "YulFunctionCall",
												"src": "9386:85:3"
											},
											"nativeSrc": "9386:85:3",
											"nodeType": "YulExpressionStatement",
											"src": "9386:85:3"
										}
									]
								},
								"name": "abi_encode_tuple_t_address_t_enum$_ConsentType_$423__to_t_address_t_uint8__fromStack_reversed",
								"nativeSrc": "9120:358:3",
								"nodeType": "YulFunctionDefinition",
								"parameters": [
									{
										"name": "headStart",
										"nativeSrc": "9223:9:3",
										"nodeType": "YulTypedName",
										"src": "9223:9:3",
										"type": ""
									},
									{
										"name": "value1",
										"nativeSrc": "9235:6:3",
										"nodeType": "YulTypedName",
										"src": "9235:6:3",
										"type": ""
									},
									{
										"name": "value0",
										"nativeSrc": "9243:6:3",
										"nodeType": "YulTypedName",
										"src": "9243:6:3",
										"type": ""
									}
								],
								"returnVariables": [
									{
										"name": "tail",
										"nativeSrc": "9254:4:3",
										"nodeType": "YulTypedName",
										"src": "9254:4:3",
										"type": ""
									}
								],
								"src": "9120:358:3"
							},
							{
								"body": {
									"nativeSrc": "9794:809:3",
									"nodeType": "YulBlock",
									"src": "9794:809:3",
									"statements": [
										{
											"nativeSrc": "9804:27:3",
											"nodeType": "YulAssignment",
											"src": "9804:27:3",
											"value": {
												"arguments": [
													{
														"name": "headStart",
														"nativeSrc": "9816:9:3",
														"nodeType": "YulIdentifier",
														"src": "9816:9:3"
													},
													{
														"kind": "number",
														"nativeSrc": "9827:3:3",
														"nodeType": "YulLiteral",
														"src": "9827:3:3",
														"type": "",
														"value": "160"
													}
												],
												"functionName": {
													"name": "add",
													"nativeSrc": "9812:3:3",
													"nodeType": "YulIdentifier",
													"src": "9812:3:3"
												},
												"nativeSrc": "9812:19:3",
												"nodeType": "YulFunctionCall",
												"src": "9812:19:3"
											},
											"variableNames": [
												{
													"name": "tail",
													"nativeSrc": "9804:4:3",
													"nodeType": "YulIdentifier",
													"src": "9804:4:3"
												}
											]
										},
										{
											"expression": {
												"arguments": [
													{
														"arguments": [
															{
																"name": "headStart",
																"nativeSrc": "9852:9:3",
																"nodeType": "YulIdentifier",
																"src": "9852:9:3"
															},
															{
																"kind": "number",
																"nativeSrc": "9863:1:3",
																"nodeType": "YulLiteral",
																"src": "9863:1:3",
																"type": "",
																"value": "0"
															}
														],
														"functionName": {
															"name": "add",
															"nativeSrc": "9848:3:3",
															"nodeType": "YulIdentifier",
															"src": "9848:3:3"
														},
														"nativeSrc": "9848:17:3",
														"nodeType": "YulFunctionCall",
														"src": "9848:17:3"
													},
													{
														"arguments": [
															{
																"name": "tail",
																"nativeSrc": "9871:4:3",
																"nodeType": "YulIdentifier",
																"src": "9871:4:3"
															},
															{
																"name": "headStart",
																"nativeSrc": "9877:9:3",
																"nodeType": "YulIdentifier",
																"src": "9877:9:3"
															}
														],
														"functionName": {
															"name": "sub",
															"nativeSrc": "9867:3:3",
															"nodeType": "YulIdentifier",
															"src": "9867:3:3"
														},
														"nativeSrc": "9867:20:3",
														"nodeType": "YulFunctionCall",
														"src": "9867:20:3"
													}
												],
												"functionName": {
													"name": "mstore",
													"nativeSrc": "9841:6:3",
													"nodeType": "YulIdentifier",
													"src": "9841:6:3"
												},
												"nativeSrc": "9841:47:3",
												"nodeType": "YulFunctionCall",
												"src": "9841:47:3"
											},
											"nativeSrc": "9841:47:3",
											"nodeType": "YulExpressionStatement",
											"src": "9841:47:3"
										},
										{
											"nativeSrc": "9897:86:3",
											"nodeType": "YulAssignment",
											"src": "9897:86:3",
											"value": {
												"arguments": [
													{
														"name": "value0",
														"nativeSrc": "9969:6:3",
														"nodeType": "YulIdentifier",
														"src": "9969:6:3"
													},
													{
														"name": "tail",
														"nativeSrc": "9978:4:3",
														"nodeType": "YulIdentifier",
														"src": "9978:4:3"
													}
												],
												"functionName": {
													"name": "abi_encode_t_string_memory_ptr_to_t_string_memory_ptr_fromStack",
													"nativeSrc": "9905:63:3",
													"nodeType": "YulIdentifier",
													"src": "9905:63:3"
												},
												"nativeSrc": "9905:78:3",
												"nodeType": "YulFunctionCall",
												"src": "9905:78:3"
											},
											"variableNames": [
												{
													"name": "tail",
													"nativeSrc": "9897:4:3",
													"nodeType": "YulIdentifier",
													"src": "9897:4:3"
												}
											]
										},
										{
											"expression": {
												"arguments": [
													{
														"arguments": [
															{
																"name": "headStart",
																"nativeSrc": "10004:9:3",
																"nodeType": "YulIdentifier",
																"src": "10004:9:3"
															},
															{
																"kind": "number",
																"nativeSrc": "10015:2:3",
																"nodeType": "YulLiteral",
																"src": "10015:2:3",
																"type": "",
																"value": "32"
															}
														],
														"functionName": {
															"name": "add",
															"nativeSrc": "10000:3:3",
															"nodeType": "YulIdentifier",
															"src": "10000:3:3"
														},
														"nativeSrc": "10000:18:3",
														"nodeType": "YulFunctionCall",
														"src": "10000:18:3"
													},
													{
														"arguments": [
															{
																"name": "tail",
																"nativeSrc": "10024:4:3",
																"nodeType": "YulIdentifier",
																"src": "10024:4:3"
															},
															{
																"name": "headStart",
																"nativeSrc": "10030:9:3",
																"nodeType": "YulIdentifier",
																"src": "10030:9:3"
															}
														],
														"functionName": {
															"name": "sub",
															"nativeSrc": "10020:3:3",
															"nodeType": "YulIdentifier",
															"src": "10020:3:3"
														},
														"nativeSrc": "10020:20:3",
														"nodeType": "YulFunctionCall",
														"src": "10020:20:3"
													}
												],
												"functionName": {
													"name": "mstore",
													"nativeSrc": "9993:6:3",
													"nodeType": "YulIdentifier",
													"src": "9993:6:3"
												},
												"nativeSrc": "9993:48:3",
												"nodeType": "YulFunctionCall",
												"src": "9993:48:3"
											},
											"nativeSrc": "9993:48:3",
											"nodeType": "YulExpressionStatement",
											"src": "9993:48:3"
										},
										{
											"nativeSrc": "10050:86:3",
											"nodeType": "YulAssignment",
											"src": "10050:86:3",
											"value": {
												"arguments": [
													{
														"name": "value1",
														"nativeSrc": "10122:6:3",
														"nodeType": "YulIdentifier",
														"src": "10122:6:3"
													},
													{
														"name": "tail",
														"nativeSrc": "10131:4:3",
														"nodeType": "YulIdentifier",
														"src": "10131:4:3"
													}
												],
												"functionName": {
													"name": "abi_encode_t_string_memory_ptr_to_t_string_memory_ptr_fromStack",
													"nativeSrc": "10058:63:3",
													"nodeType": "YulIdentifier",
													"src": "10058:63:3"
												},
												"nativeSrc": "10058:78:3",
												"nodeType": "YulFunctionCall",
												"src": "10058:78:3"
											},
											"variableNames": [
												{
													"name": "tail",
													"nativeSrc": "10050:4:3",
													"nodeType": "YulIdentifier",
													"src": "10050:4:3"
												}
											]
										},
										{
											"expression": {
												"arguments": [
													{
														"arguments": [
															{
																"name": "headStart",
																"nativeSrc": "10157:9:3",
																"nodeType": "YulIdentifier",
																"src": "10157:9:3"
															},
															{
																"kind": "number",
																"nativeSrc": "10168:2:3",
																"nodeType": "YulLiteral",
																"src": "10168:2:3",
																"type": "",
																"value": "64"
															}
														],
														"functionName": {
															"name": "add",
															"nativeSrc": "10153:3:3",
															"nodeType": "YulIdentifier",
															"src": "10153:3:3"
														},
														"nativeSrc": "10153:18:3",
														"nodeType": "YulFunctionCall",
														"src": "10153:18:3"
													},
													{
														"arguments": [
															{
																"name": "tail",
																"nativeSrc": "10177:4:3",
																"nodeType": "YulIdentifier",
																"src": "10177:4:3"
															},
															{
																"name": "headStart",
																"nativeSrc": "10183:9:3",
																"nodeType": "YulIdentifier",
																"src": "10183:9:3"
															}
														],
														"functionName": {
															"name": "sub",
															"nativeSrc": "10173:3:3",
															"nodeType": "YulIdentifier",
															"src": "10173:3:3"
														},
														"nativeSrc": "10173:20:3",
														"nodeType": "YulFunctionCall",
														"src": "10173:20:3"
													}
												],
												"functionName": {
													"name": "mstore",
													"nativeSrc": "10146:6:3",
													"nodeType": "YulIdentifier",
													"src": "10146:6:3"
												},
												"nativeSrc": "10146:48:3",
												"nodeType": "YulFunctionCall",
												"src": "10146:48:3"
											},
											"nativeSrc": "10146:48:3",
											"nodeType": "YulExpressionStatement",
											"src": "10146:48:3"
										},
										{
											"nativeSrc": "10203:86:3",
											"nodeType": "YulAssignment",
											"src": "10203:86:3",
											"value": {
												"arguments": [
													{
														"name": "value2",
														"nativeSrc": "10275:6:3",
														"nodeType": "YulIdentifier",
														"src": "10275:6:3"
													},
													{
														"name": "tail",
														"nativeSrc": "10284:4:3",
														"nodeType": "YulIdentifier",
														"src": "10284:4:3"
													}
												],
												"functionName": {
													"name": "abi_encode_t_string_memory_ptr_to_t_string_memory_ptr_fromStack",
													"nativeSrc": "10211:63:3",
													"nodeType": "YulIdentifier",
													"src": "10211:63:3"
												},
												"nativeSrc": "10211:78:3",
												"nodeType": "YulFunctionCall",
												"src": "10211:78:3"
											},
											"variableNames": [
												{
													"name": "tail",
													"nativeSrc": "10203:4:3",
													"nodeType": "YulIdentifier",
													"src": "10203:4:3"
												}
											]
										},
										{
											"expression": {
												"arguments": [
													{
														"arguments": [
															{
																"name": "headStart",
																"nativeSrc": "10310:9:3",
																"nodeType": "YulIdentifier",
																"src": "10310:9:3"
															},
															{
																"kind": "number",
																"nativeSrc": "10321:2:3",
																"nodeType": "YulLiteral",
																"src": "10321:2:3",
																"type": "",
																"value": "96"
															}
														],
														"functionName": {
															"name": "add",
															"nativeSrc": "10306:3:3",
															"nodeType": "YulIdentifier",
															"src": "10306:3:3"
														},
														"nativeSrc": "10306:18:3",
														"nodeType": "YulFunctionCall",
														"src": "10306:18:3"
													},
													{
														"arguments": [
															{
																"name": "tail",
																"nativeSrc": "10330:4:3",
																"nodeType": "YulIdentifier",
																"src": "10330:4:3"
															},
															{
																"name": "headStart",
																"nativeSrc": "10336:9:3",
																"nodeType": "YulIdentifier",
																"src": "10336:9:3"
															}
														],
														"functionName": {
															"name": "sub",
															"nativeSrc": "10326:3:3",
															"nodeType": "YulIdentifier",
															"src": "10326:3:3"
														},
														"nativeSrc": "10326:20:3",
														"nodeType": "YulFunctionCall",
														"src": "10326:20:3"
													}
												],
												"functionName": {
													"name": "mstore",
													"nativeSrc": "10299:6:3",
													"nodeType": "YulIdentifier",
													"src": "10299:6:3"
												},
												"nativeSrc": "10299:48:3",
												"nodeType": "YulFunctionCall",
												"src": "10299:48:3"
											},
											"nativeSrc": "10299:48:3",
											"nodeType": "YulExpressionStatement",
											"src": "10299:48:3"
										},
										{
											"nativeSrc": "10356:86:3",
											"nodeType": "YulAssignment",
											"src": "10356:86:3",
											"value": {
												"arguments": [
													{
														"name": "value3",
														"nativeSrc": "10428:6:3",
														"nodeType": "YulIdentifier",
														"src": "10428:6:3"
													},
													{
														"name": "tail",
														"nativeSrc": "10437:4:3",
														"nodeType": "YulIdentifier",
														"src": "10437:4:3"
													}
												],
												"functionName": {
													"name": "abi_encode_t_string_memory_ptr_to_t_string_memory_ptr_fromStack",
													"nativeSrc": "10364:63:3",
													"nodeType": "YulIdentifier",
													"src": "10364:63:3"
												},
												"nativeSrc": "10364:78:3",
												"nodeType": "YulFunctionCall",
												"src": "10364:78:3"
											},
											"variableNames": [
												{
													"name": "tail",
													"nativeSrc": "10356:4:3",
													"nodeType": "YulIdentifier",
													"src": "10356:4:3"
												}
											]
										},
										{
											"expression": {
												"arguments": [
													{
														"arguments": [
															{
																"name": "headStart",
																"nativeSrc": "10463:9:3",
																"nodeType": "YulIdentifier",
																"src": "10463:9:3"
															},
															{
																"kind": "number",
																"nativeSrc": "10474:3:3",
																"nodeType": "YulLiteral",
																"src": "10474:3:3",
																"type": "",
																"value": "128"
															}
														],
														"functionName": {
															"name": "add",
															"nativeSrc": "10459:3:3",
															"nodeType": "YulIdentifier",
															"src": "10459:3:3"
														},
														"nativeSrc": "10459:19:3",
														"nodeType": "YulFunctionCall",
														"src": "10459:19:3"
													},
													{
														"arguments": [
															{
																"name": "tail",
																"nativeSrc": "10484:4:3",
																"nodeType": "YulIdentifier",
																"src": "10484:4:3"
															},
															{
																"name": "headStart",
																"nativeSrc": "10490:9:3",
																"nodeType": "YulIdentifier",
																"src": "10490:9:3"
															}
														],
														"functionName": {
															"name": "sub",
															"nativeSrc": "10480:3:3",
															"nodeType": "YulIdentifier",
															"src": "10480:3:3"
														},
														"nativeSrc": "10480:20:3",
														"nodeType": "YulFunctionCall",
														"src": "10480:20:3"
													}
												],
												"functionName": {
													"name": "mstore",
													"nativeSrc": "10452:6:3",
													"nodeType": "YulIdentifier",
													"src": "10452:6:3"
												},
												"nativeSrc": "10452:49:3",
												"nodeType": "YulFunctionCall",
												"src": "10452:49:3"
											},
											"nativeSrc": "10452:49:3",
											"nodeType": "YulExpressionStatement",
											"src": "10452:49:3"
										},
										{
											"nativeSrc": "10510:86:3",
											"nodeType": "YulAssignment",
											"src": "10510:86:3",
											"value": {
												"arguments": [
													{
														"name": "value4",
														"nativeSrc": "10582:6:3",
														"nodeType": "YulIdentifier",
														"src": "10582:6:3"
													},
													{
														"name": "tail",
														"nativeSrc": "10591:4:3",
														"nodeType": "YulIdentifier",
														"src": "10591:4:3"
													}
												],
												"functionName": {
													"name": "abi_encode_t_string_memory_ptr_to_t_string_memory_ptr_fromStack",
													"nativeSrc": "10518:63:3",
													"nodeType": "YulIdentifier",
													"src": "10518:63:3"
												},
												"nativeSrc": "10518:78:3",
												"nodeType": "YulFunctionCall",
												"src": "10518:78:3"
											},
											"variableNames": [
												{
													"name": "tail",
													"nativeSrc": "10510:4:3",
													"nodeType": "YulIdentifier",
													"src": "10510:4:3"
												}
											]
										}
									]
								},
								"name": "abi_encode_tuple_t_string_memory_ptr_t_string_memory_ptr_t_string_memory_ptr_t_string_memory_ptr_t_string_memory_ptr__to_t_string_memory_ptr_t_string_memory_ptr_t_string_memory_ptr_t_string_memory_ptr_t_string_memory_ptr__fromStack_reversed",
								"nativeSrc": "9484:1119:3",
								"nodeType": "YulFunctionDefinition",
								"parameters": [
									{
										"name": "headStart",
										"nativeSrc": "9734:9:3",
										"nodeType": "YulTypedName",
										"src": "9734:9:3",
										"type": ""
									},
									{
										"name": "value4",
										"nativeSrc": "9746:6:3",
										"nodeType": "YulTypedName",
										"src": "9746:6:3",
										"type": ""
									},
									{
										"name": "value3",
										"nativeSrc": "9754:6:3",
										"nodeType": "YulTypedName",
										"src": "9754:6:3",
										"type": ""
									},
									{
										"name": "value2",
										"nativeSrc": "9762:6:3",
										"nodeType": "YulTypedName",
										"src": "9762:6:3",
										"type": ""
									},
									{
										"name": "value1",
										"nativeSrc": "9770:6:3",
										"nodeType": "YulTypedName",
										"src": "9770:6:3",
										"type": ""
									},
									{
										"name": "value0",
										"nativeSrc": "9778:6:3",
										"nodeType": "YulTypedName",
										"src": "9778:6:3",
										"type": ""
									}
								],
								"returnVariables": [
									{
										"name": "tail",
										"nativeSrc": "9789:4:3",
										"nodeType": "YulTypedName",
										"src": "9789:4:3",
										"type": ""
									}
								],
								"src": "9484:1119:3"
							},
							{
								"body": {
									"nativeSrc": "10723:34:3",
									"nodeType": "YulBlock",
									"src": "10723:34:3",
									"statements": [
										{
											"nativeSrc": "10733:18:3",
											"nodeType": "YulAssignment",
											"src": "10733:18:3",
											"value": {
												"name": "pos",
												"nativeSrc": "10748:3:3",
												"nodeType": "YulIdentifier",
												"src": "10748:3:3"
											},
											"variableNames": [
												{
													"name": "updated_pos",
													"nativeSrc": "10733:11:3",
													"nodeType": "YulIdentifier",
													"src": "10733:11:3"
												}
											]
										}
									]
								},
								"name": "array_storeLengthForEncoding_t_string_memory_ptr_nonPadded_inplace_fromStack",
								"nativeSrc": "10609:148:3",
								"nodeType": "YulFunctionDefinition",
								"parameters": [
									{
										"name": "pos",
										"nativeSrc": "10695:3:3",
										"nodeType": "YulTypedName",
										"src": "10695:3:3",
										"type": ""
									},
									{
										"name": "length",
										"nativeSrc": "10700:6:3",
										"nodeType": "YulTypedName",
										"src": "10700:6:3",
										"type": ""
									}
								],
								"returnVariables": [
									{
										"name": "updated_pos",
										"nativeSrc": "10711:11:3",
										"nodeType": "YulTypedName",
										"src": "10711:11:3",
										"type": ""
									}
								],
								"src": "10609:148:3"
							},
							{
								"body": {
									"nativeSrc": "10869:66:3",
									"nodeType": "YulBlock",
									"src": "10869:66:3",
									"statements": [
										{
											"expression": {
												"arguments": [
													{
														"arguments": [
															{
																"name": "memPtr",
																"nativeSrc": "10891:6:3",
																"nodeType": "YulIdentifier",
																"src": "10891:6:3"
															},
															{
																"kind": "number",
																"nativeSrc": "10899:1:3",
																"nodeType": "YulLiteral",
																"src": "10899:1:3",
																"type": "",
																"value": "0"
															}
														],
														"functionName": {
															"name": "add",
															"nativeSrc": "10887:3:3",
															"nodeType": "YulIdentifier",
															"src": "10887:3:3"
														},
														"nativeSrc": "10887:14:3",
														"nodeType": "YulFunctionCall",
														"src": "10887:14:3"
													},
													{
														"hexValue": "416363657373204772616e7465643a204e616d653a20",
														"kind": "string",
														"nativeSrc": "10903:24:3",
														"nodeType": "YulLiteral",
														"src": "10903:24:3",
														"type": "",
														"value": "Access Granted: Name: "
													}
												],
												"functionName": {
													"name": "mstore",
													"nativeSrc": "10880:6:3",
													"nodeType": "YulIdentifier",
													"src": "10880:6:3"
												},
												"nativeSrc": "10880:48:3",
												"nodeType": "YulFunctionCall",
												"src": "10880:48:3"
											},
											"nativeSrc": "10880:48:3",
											"nodeType": "YulExpressionStatement",
											"src": "10880:48:3"
										}
									]
								},
								"name": "store_literal_in_memory_35ac77aeb81888da151461c329d6225831101a45d369edb84e409c77c09622d4",
								"nativeSrc": "10763:172:3",
								"nodeType": "YulFunctionDefinition",
								"parameters": [
									{
										"name": "memPtr",
										"nativeSrc": "10861:6:3",
										"nodeType": "YulTypedName",
										"src": "10861:6:3",
										"type": ""
									}
								],
								"src": "10763:172:3"
							},
							{
								"body": {
									"nativeSrc": "11105:238:3",
									"nodeType": "YulBlock",
									"src": "11105:238:3",
									"statements": [
										{
											"nativeSrc": "11115:92:3",
											"nodeType": "YulAssignment",
											"src": "11115:92:3",
											"value": {
												"arguments": [
													{
														"name": "pos",
														"nativeSrc": "11199:3:3",
														"nodeType": "YulIdentifier",
														"src": "11199:3:3"
													},
													{
														"kind": "number",
														"nativeSrc": "11204:2:3",
														"nodeType": "YulLiteral",
														"src": "11204:2:3",
														"type": "",
														"value": "22"
													}
												],
												"functionName": {
													"name": "array_storeLengthForEncoding_t_string_memory_ptr_nonPadded_inplace_fromStack",
													"nativeSrc": "11122:76:3",
													"nodeType": "YulIdentifier",
													"src": "11122:76:3"
												},
												"nativeSrc": "11122:85:3",
												"nodeType": "YulFunctionCall",
												"src": "11122:85:3"
											},
											"variableNames": [
												{
													"name": "pos",
													"nativeSrc": "11115:3:3",
													"nodeType": "YulIdentifier",
													"src": "11115:3:3"
												}
											]
										},
										{
											"expression": {
												"arguments": [
													{
														"name": "pos",
														"nativeSrc": "11305:3:3",
														"nodeType": "YulIdentifier",
														"src": "11305:3:3"
													}
												],
												"functionName": {
													"name": "store_literal_in_memory_35ac77aeb81888da151461c329d6225831101a45d369edb84e409c77c09622d4",
													"nativeSrc": "11216:88:3",
													"nodeType": "YulIdentifier",
													"src": "11216:88:3"
												},
												"nativeSrc": "11216:93:3",
												"nodeType": "YulFunctionCall",
												"src": "11216:93:3"
											},
											"nativeSrc": "11216:93:3",
											"nodeType": "YulExpressionStatement",
											"src": "11216:93:3"
										},
										{
											"nativeSrc": "11318:19:3",
											"nodeType": "YulAssignment",
											"src": "11318:19:3",
											"value": {
												"arguments": [
													{
														"name": "pos",
														"nativeSrc": "11329:3:3",
														"nodeType": "YulIdentifier",
														"src": "11329:3:3"
													},
													{
														"kind": "number",
														"nativeSrc": "11334:2:3",
														"nodeType": "YulLiteral",
														"src": "11334:2:3",
														"type": "",
														"value": "22"
													}
												],
												"functionName": {
													"name": "add",
													"nativeSrc": "11325:3:3",
													"nodeType": "YulIdentifier",
													"src": "11325:3:3"
												},
												"nativeSrc": "11325:12:3",
												"nodeType": "YulFunctionCall",
												"src": "11325:12:3"
											},
											"variableNames": [
												{
													"name": "end",
													"nativeSrc": "11318:3:3",
													"nodeType": "YulIdentifier",
													"src": "11318:3:3"
												}
											]
										}
									]
								},
								"name": "abi_encode_t_stringliteral_35ac77aeb81888da151461c329d6225831101a45d369edb84e409c77c09622d4_to_t_string_memory_ptr_nonPadded_inplace_fromStack",
								"nativeSrc": "10941:402:3",
								"nodeType": "YulFunctionDefinition",
								"parameters": [
									{
										"name": "pos",
										"nativeSrc": "11093:3:3",
										"nodeType": "YulTypedName",
										"src": "11093:3:3",
										"type": ""
									}
								],
								"returnVariables": [
									{
										"name": "end",
										"nativeSrc": "11101:3:3",
										"nodeType": "YulTypedName",
										"src": "11101:3:3",
										"type": ""
									}
								],
								"src": "10941:402:3"
							},
							{
								"body": {
									"nativeSrc": "11459:280:3",
									"nodeType": "YulBlock",
									"src": "11459:280:3",
									"statements": [
										{
											"nativeSrc": "11469:53:3",
											"nodeType": "YulVariableDeclaration",
											"src": "11469:53:3",
											"value": {
												"arguments": [
													{
														"name": "value",
														"nativeSrc": "11516:5:3",
														"nodeType": "YulIdentifier",
														"src": "11516:5:3"
													}
												],
												"functionName": {
													"name": "array_length_t_string_memory_ptr",
													"nativeSrc": "11483:32:3",
													"nodeType": "YulIdentifier",
													"src": "11483:32:3"
												},
												"nativeSrc": "11483:39:3",
												"nodeType": "YulFunctionCall",
												"src": "11483:39:3"
											},
											"variables": [
												{
													"name": "length",
													"nativeSrc": "11473:6:3",
													"nodeType": "YulTypedName",
													"src": "11473:6:3",
													"type": ""
												}
											]
										},
										{
											"nativeSrc": "11531:96:3",
											"nodeType": "YulAssignment",
											"src": "11531:96:3",
											"value": {
												"arguments": [
													{
														"name": "pos",
														"nativeSrc": "11615:3:3",
														"nodeType": "YulIdentifier",
														"src": "11615:3:3"
													},
													{
														"name": "length",
														"nativeSrc": "11620:6:3",
														"nodeType": "YulIdentifier",
														"src": "11620:6:3"
													}
												],
												"functionName": {
													"name": "array_storeLengthForEncoding_t_string_memory_ptr_nonPadded_inplace_fromStack",
													"nativeSrc": "11538:76:3",
													"nodeType": "YulIdentifier",
													"src": "11538:76:3"
												},
												"nativeSrc": "11538:89:3",
												"nodeType": "YulFunctionCall",
												"src": "11538:89:3"
											},
											"variableNames": [
												{
													"name": "pos",
													"nativeSrc": "11531:3:3",
													"nodeType": "YulIdentifier",
													"src": "11531:3:3"
												}
											]
										},
										{
											"expression": {
												"arguments": [
													{
														"arguments": [
															{
																"name": "value",
																"nativeSrc": "11675:5:3",
																"nodeType": "YulIdentifier",
																"src": "11675:5:3"
															},
															{
																"kind": "number",
																"nativeSrc": "11682:4:3",
																"nodeType": "YulLiteral",
																"src": "11682:4:3",
																"type": "",
																"value": "0x20"
															}
														],
														"functionName": {
															"name": "add",
															"nativeSrc": "11671:3:3",
															"nodeType": "YulIdentifier",
															"src": "11671:3:3"
														},
														"nativeSrc": "11671:16:3",
														"nodeType": "YulFunctionCall",
														"src": "11671:16:3"
													},
													{
														"name": "pos",
														"nativeSrc": "11689:3:3",
														"nodeType": "YulIdentifier",
														"src": "11689:3:3"
													},
													{
														"name": "length",
														"nativeSrc": "11694:6:3",
														"nodeType": "YulIdentifier",
														"src": "11694:6:3"
													}
												],
												"functionName": {
													"name": "copy_memory_to_memory_with_cleanup",
													"nativeSrc": "11636:34:3",
													"nodeType": "YulIdentifier",
													"src": "11636:34:3"
												},
												"nativeSrc": "11636:65:3",
												"nodeType": "YulFunctionCall",
												"src": "11636:65:3"
											},
											"nativeSrc": "11636:65:3",
											"nodeType": "YulExpressionStatement",
											"src": "11636:65:3"
										},
										{
											"nativeSrc": "11710:23:3",
											"nodeType": "YulAssignment",
											"src": "11710:23:3",
											"value": {
												"arguments": [
													{
														"name": "pos",
														"nativeSrc": "11721:3:3",
														"nodeType": "YulIdentifier",
														"src": "11721:3:3"
													},
													{
														"name": "length",
														"nativeSrc": "11726:6:3",
														"nodeType": "YulIdentifier",
														"src": "11726:6:3"
													}
												],
												"functionName": {
													"name": "add",
													"nativeSrc": "11717:3:3",
													"nodeType": "YulIdentifier",
													"src": "11717:3:3"
												},
												"nativeSrc": "11717:16:3",
												"nodeType": "YulFunctionCall",
												"src": "11717:16:3"
											},
											"variableNames": [
												{
													"name": "end",
													"nativeSrc": "11710:3:3",
													"nodeType": "YulIdentifier",
													"src": "11710:3:3"
												}
											]
										}
									]
								},
								"name": "abi_encode_t_string_memory_ptr_to_t_string_memory_ptr_nonPadded_inplace_fromStack",
								"nativeSrc": "11349:390:3",
								"nodeType": "YulFunctionDefinition",
								"parameters": [
									{
										"name": "value",
										"nativeSrc": "11440:5:3",
										"nodeType": "YulTypedName",
										"src": "11440:5:3",
										"type": ""
									},
									{
										"name": "pos",
										"nativeSrc": "11447:3:3",
										"nodeType": "YulTypedName",
										"src": "11447:3:3",
										"type": ""
									}
								],
								"returnVariables": [
									{
										"name": "end",
										"nativeSrc": "11455:3:3",
										"nodeType": "YulTypedName",
										"src": "11455:3:3",
										"type": ""
									}
								],
								"src": "11349:390:3"
							},
							{
								"body": {
									"nativeSrc": "11851:51:3",
									"nodeType": "YulBlock",
									"src": "11851:51:3",
									"statements": [
										{
											"expression": {
												"arguments": [
													{
														"arguments": [
															{
																"name": "memPtr",
																"nativeSrc": "11873:6:3",
																"nodeType": "YulIdentifier",
																"src": "11873:6:3"
															},
															{
																"kind": "number",
																"nativeSrc": "11881:1:3",
																"nodeType": "YulLiteral",
																"src": "11881:1:3",
																"type": "",
																"value": "0"
															}
														],
														"functionName": {
															"name": "add",
															"nativeSrc": "11869:3:3",
															"nodeType": "YulIdentifier",
															"src": "11869:3:3"
														},
														"nativeSrc": "11869:14:3",
														"nodeType": "YulFunctionCall",
														"src": "11869:14:3"
													},
													{
														"hexValue": "2c20444f423a20",
														"kind": "string",
														"nativeSrc": "11885:9:3",
														"nodeType": "YulLiteral",
														"src": "11885:9:3",
														"type": "",
														"value": ", DOB: "
													}
												],
												"functionName": {
													"name": "mstore",
													"nativeSrc": "11862:6:3",
													"nodeType": "YulIdentifier",
													"src": "11862:6:3"
												},
												"nativeSrc": "11862:33:3",
												"nodeType": "YulFunctionCall",
												"src": "11862:33:3"
											},
											"nativeSrc": "11862:33:3",
											"nodeType": "YulExpressionStatement",
											"src": "11862:33:3"
										}
									]
								},
								"name": "store_literal_in_memory_8c175eaab04f7b194d5059fc8cf90b01cc047b8b8ba8f77500cf75915d7cb0f2",
								"nativeSrc": "11745:157:3",
								"nodeType": "YulFunctionDefinition",
								"parameters": [
									{
										"name": "memPtr",
										"nativeSrc": "11843:6:3",
										"nodeType": "YulTypedName",
										"src": "11843:6:3",
										"type": ""
									}
								],
								"src": "11745:157:3"
							},
							{
								"body": {
									"nativeSrc": "12072:236:3",
									"nodeType": "YulBlock",
									"src": "12072:236:3",
									"statements": [
										{
											"nativeSrc": "12082:91:3",
											"nodeType": "YulAssignment",
											"src": "12082:91:3",
											"value": {
												"arguments": [
													{
														"name": "pos",
														"nativeSrc": "12166:3:3",
														"nodeType": "YulIdentifier",
														"src": "12166:3:3"
													},
													{
														"kind": "number",
														"nativeSrc": "12171:1:3",
														"nodeType": "YulLiteral",
														"src": "12171:1:3",
														"type": "",
														"value": "7"
													}
												],
												"functionName": {
													"name": "array_storeLengthForEncoding_t_string_memory_ptr_nonPadded_inplace_fromStack",
													"nativeSrc": "12089:76:3",
													"nodeType": "YulIdentifier",
													"src": "12089:76:3"
												},
												"nativeSrc": "12089:84:3",
												"nodeType": "YulFunctionCall",
												"src": "12089:84:3"
											},
											"variableNames": [
												{
													"name": "pos",
													"nativeSrc": "12082:3:3",
													"nodeType": "YulIdentifier",
													"src": "12082:3:3"
												}
											]
										},
										{
											"expression": {
												"arguments": [
													{
														"name": "pos",
														"nativeSrc": "12271:3:3",
														"nodeType": "YulIdentifier",
														"src": "12271:3:3"
													}
												],
												"functionName": {
													"name": "store_literal_in_memory_8c175eaab04f7b194d5059fc8cf90b01cc047b8b8ba8f77500cf75915d7cb0f2",
													"nativeSrc": "12182:88:3",
													"nodeType": "YulIdentifier",
													"src": "12182:88:3"
												},
												"nativeSrc": "12182:93:3",
												"nodeType": "YulFunctionCall",
												"src": "12182:93:3"
											},
											"nativeSrc": "12182:93:3",
											"nodeType": "YulExpressionStatement",
											"src": "12182:93:3"
										},
										{
											"nativeSrc": "12284:18:3",
											"nodeType": "YulAssignment",
											"src": "12284:18:3",
											"value": {
												"arguments": [
													{
														"name": "pos",
														"nativeSrc": "12295:3:3",
														"nodeType": "YulIdentifier",
														"src": "12295:3:3"
													},
													{
														"kind": "number",
														"nativeSrc": "12300:1:3",
														"nodeType": "YulLiteral",
														"src": "12300:1:3",
														"type": "",
														"value": "7"
													}
												],
												"functionName": {
													"name": "add",
													"nativeSrc": "12291:3:3",
													"nodeType": "YulIdentifier",
													"src": "12291:3:3"
												},
												"nativeSrc": "12291:11:3",
												"nodeType": "YulFunctionCall",
												"src": "12291:11:3"
											},
											"variableNames": [
												{
													"name": "end",
													"nativeSrc": "12284:3:3",
													"nodeType": "YulIdentifier",
													"src": "12284:3:3"
												}
											]
										}
									]
								},
								"name": "abi_encode_t_stringliteral_8c175eaab04f7b194d5059fc8cf90b01cc047b8b8ba8f77500cf75915d7cb0f2_to_t_string_memory_ptr_nonPadded_inplace_fromStack",
								"nativeSrc": "11908:400:3",
								"nodeType": "YulFunctionDefinition",
								"parameters": [
									{
										"name": "pos",
										"nativeSrc": "12060:3:3",
										"nodeType": "YulTypedName",
										"src": "12060:3:3",
										"type": ""
									}
								],
								"returnVariables": [
									{
										"name": "end",
										"nativeSrc": "12068:3:3",
										"nodeType": "YulTypedName",
										"src": "12068:3:3",
										"type": ""
									}
								],
								"src": "11908:400:3"
							},
							{
								"body": {
									"nativeSrc": "12420:59:3",
									"nodeType": "YulBlock",
									"src": "12420:59:3",
									"statements": [
										{
											"expression": {
												"arguments": [
													{
														"arguments": [
															{
																"name": "memPtr",
																"nativeSrc": "12442:6:3",
																"nodeType": "YulIdentifier",
																"src": "12442:6:3"
															},
															{
																"kind": "number",
																"nativeSrc": "12450:1:3",
																"nodeType": "YulLiteral",
																"src": "12450:1:3",
																"type": "",
																"value": "0"
															}
														],
														"functionName": {
															"name": "add",
															"nativeSrc": "12438:3:3",
															"nodeType": "YulIdentifier",
															"src": "12438:3:3"
														},
														"nativeSrc": "12438:14:3",
														"nodeType": "YulFunctionCall",
														"src": "12438:14:3"
													},
													{
														"hexValue": "2c204e6174696f6e616c2049443a20",
														"kind": "string",
														"nativeSrc": "12454:17:3",
														"nodeType": "YulLiteral",
														"src": "12454:17:3",
														"type": "",
														"value": ", National ID: "
													}
												],
												"functionName": {
													"name": "mstore",
													"nativeSrc": "12431:6:3",
													"nodeType": "YulIdentifier",
													"src": "12431:6:3"
												},
												"nativeSrc": "12431:41:3",
												"nodeType": "YulFunctionCall",
												"src": "12431:41:3"
											},
											"nativeSrc": "12431:41:3",
											"nodeType": "YulExpressionStatement",
											"src": "12431:41:3"
										}
									]
								},
								"name": "store_literal_in_memory_4063f1efe2907d6180727e76e307a15271cbc5fcbda514173652b14062b6bad8",
								"nativeSrc": "12314:165:3",
								"nodeType": "YulFunctionDefinition",
								"parameters": [
									{
										"name": "memPtr",
										"nativeSrc": "12412:6:3",
										"nodeType": "YulTypedName",
										"src": "12412:6:3",
										"type": ""
									}
								],
								"src": "12314:165:3"
							},
							{
								"body": {
									"nativeSrc": "12649:238:3",
									"nodeType": "YulBlock",
									"src": "12649:238:3",
									"statements": [
										{
											"nativeSrc": "12659:92:3",
											"nodeType": "YulAssignment",
											"src": "12659:92:3",
											"value": {
												"arguments": [
													{
														"name": "pos",
														"nativeSrc": "12743:3:3",
														"nodeType": "YulIdentifier",
														"src": "12743:3:3"
													},
													{
														"kind": "number",
														"nativeSrc": "12748:2:3",
														"nodeType": "YulLiteral",
														"src": "12748:2:3",
														"type": "",
														"value": "15"
													}
												],
												"functionName": {
													"name": "array_storeLengthForEncoding_t_string_memory_ptr_nonPadded_inplace_fromStack",
													"nativeSrc": "12666:76:3",
													"nodeType": "YulIdentifier",
													"src": "12666:76:3"
												},
												"nativeSrc": "12666:85:3",
												"nodeType": "YulFunctionCall",
												"src": "12666:85:3"
											},
											"variableNames": [
												{
													"name": "pos",
													"nativeSrc": "12659:3:3",
													"nodeType": "YulIdentifier",
													"src": "12659:3:3"
												}
											]
										},
										{
											"expression": {
												"arguments": [
													{
														"name": "pos",
														"nativeSrc": "12849:3:3",
														"nodeType": "YulIdentifier",
														"src": "12849:3:3"
													}
												],
												"functionName": {
													"name": "store_literal_in_memory_4063f1efe2907d6180727e76e307a15271cbc5fcbda514173652b14062b6bad8",
													"nativeSrc": "12760:88:3",
													"nodeType": "YulIdentifier",
													"src": "12760:88:3"
												},
												"nativeSrc": "12760:93:3",
												"nodeType": "YulFunctionCall",
												"src": "12760:93:3"
											},
											"nativeSrc": "12760:93:3",
											"nodeType": "YulExpressionStatement",
											"src": "12760:93:3"
										},
										{
											"nativeSrc": "12862:19:3",
											"nodeType": "YulAssignment",
											"src": "12862:19:3",
											"value": {
												"arguments": [
													{
														"name": "pos",
														"nativeSrc": "12873:3:3",
														"nodeType": "YulIdentifier",
														"src": "12873:3:3"
													},
													{
														"kind": "number",
														"nativeSrc": "12878:2:3",
														"nodeType": "YulLiteral",
														"src": "12878:2:3",
														"type": "",
														"value": "15"
													}
												],
												"functionName": {
													"name": "add",
													"nativeSrc": "12869:3:3",
													"nodeType": "YulIdentifier",
													"src": "12869:3:3"
												},
												"nativeSrc": "12869:12:3",
												"nodeType": "YulFunctionCall",
												"src": "12869:12:3"
											},
											"variableNames": [
												{
													"name": "end",
													"nativeSrc": "12862:3:3",
													"nodeType": "YulIdentifier",
													"src": "12862:3:3"
												}
											]
										}
									]
								},
								"name": "abi_encode_t_stringliteral_4063f1efe2907d6180727e76e307a15271cbc5fcbda514173652b14062b6bad8_to_t_string_memory_ptr_nonPadded_inplace_fromStack",
								"nativeSrc": "12485:402:3",
								"nodeType": "YulFunctionDefinition",
								"parameters": [
									{
										"name": "pos",
										"nativeSrc": "12637:3:3",
										"nodeType": "YulTypedName",
										"src": "12637:3:3",
										"type": ""
									}
								],
								"returnVariables": [
									{
										"name": "end",
										"nativeSrc": "12645:3:3",
										"nodeType": "YulTypedName",
										"src": "12645:3:3",
										"type": ""
									}
								],
								"src": "12485:402:3"
							},
							{
								"body": {
									"nativeSrc": "12999:55:3",
									"nodeType": "YulBlock",
									"src": "12999:55:3",
									"statements": [
										{
											"expression": {
												"arguments": [
													{
														"arguments": [
															{
																"name": "memPtr",
																"nativeSrc": "13021:6:3",
																"nodeType": "YulIdentifier",
																"src": "13021:6:3"
															},
															{
																"kind": "number",
																"nativeSrc": "13029:1:3",
																"nodeType": "YulLiteral",
																"src": "13029:1:3",
																"type": "",
																"value": "0"
															}
														],
														"functionName": {
															"name": "add",
															"nativeSrc": "13017:3:3",
															"nodeType": "YulIdentifier",
															"src": "13017:3:3"
														},
														"nativeSrc": "13017:14:3",
														"nodeType": "YulFunctionCall",
														"src": "13017:14:3"
													},
													{
														"hexValue": "2c20416464726573733a20",
														"kind": "string",
														"nativeSrc": "13033:13:3",
														"nodeType": "YulLiteral",
														"src": "13033:13:3",
														"type": "",
														"value": ", Address: "
													}
												],
												"functionName": {
													"name": "mstore",
													"nativeSrc": "13010:6:3",
													"nodeType": "YulIdentifier",
													"src": "13010:6:3"
												},
												"nativeSrc": "13010:37:3",
												"nodeType": "YulFunctionCall",
												"src": "13010:37:3"
											},
											"nativeSrc": "13010:37:3",
											"nodeType": "YulExpressionStatement",
											"src": "13010:37:3"
										}
									]
								},
								"name": "store_literal_in_memory_bfe7bfe66f0e23933c715f884ad0d2c86822e7262db63af70f6d423efd7c7cd1",
								"nativeSrc": "12893:161:3",
								"nodeType": "YulFunctionDefinition",
								"parameters": [
									{
										"name": "memPtr",
										"nativeSrc": "12991:6:3",
										"nodeType": "YulTypedName",
										"src": "12991:6:3",
										"type": ""
									}
								],
								"src": "12893:161:3"
							},
							{
								"body": {
									"nativeSrc": "13224:238:3",
									"nodeType": "YulBlock",
									"src": "13224:238:3",
									"statements": [
										{
											"nativeSrc": "13234:92:3",
											"nodeType": "YulAssignment",
											"src": "13234:92:3",
											"value": {
												"arguments": [
													{
														"name": "pos",
														"nativeSrc": "13318:3:3",
														"nodeType": "YulIdentifier",
														"src": "13318:3:3"
													},
													{
														"kind": "number",
														"nativeSrc": "13323:2:3",
														"nodeType": "YulLiteral",
														"src": "13323:2:3",
														"type": "",
														"value": "11"
													}
												],
												"functionName": {
													"name": "array_storeLengthForEncoding_t_string_memory_ptr_nonPadded_inplace_fromStack",
													"nativeSrc": "13241:76:3",
													"nodeType": "YulIdentifier",
													"src": "13241:76:3"
												},
												"nativeSrc": "13241:85:3",
												"nodeType": "YulFunctionCall",
												"src": "13241:85:3"
											},
											"variableNames": [
												{
													"name": "pos",
													"nativeSrc": "13234:3:3",
													"nodeType": "YulIdentifier",
													"src": "13234:3:3"
												}
											]
										},
										{
											"expression": {
												"arguments": [
													{
														"name": "pos",
														"nativeSrc": "13424:3:3",
														"nodeType": "YulIdentifier",
														"src": "13424:3:3"
													}
												],
												"functionName": {
													"name": "store_literal_in_memory_bfe7bfe66f0e23933c715f884ad0d2c86822e7262db63af70f6d423efd7c7cd1",
													"nativeSrc": "13335:88:3",
													"nodeType": "YulIdentifier",
													"src": "13335:88:3"
												},
												"nativeSrc": "13335:93:3",
												"nodeType": "YulFunctionCall",
												"src": "13335:93:3"
											},
											"nativeSrc": "13335:93:3",
											"nodeType": "YulExpressionStatement",
											"src": "13335:93:3"
										},
										{
											"nativeSrc": "13437:19:3",
											"nodeType": "YulAssignment",
											"src": "13437:19:3",
											"value": {
												"arguments": [
													{
														"name": "pos",
														"nativeSrc": "13448:3:3",
														"nodeType": "YulIdentifier",
														"src": "13448:3:3"
													},
													{
														"kind": "number",
														"nativeSrc": "13453:2:3",
														"nodeType": "YulLiteral",
														"src": "13453:2:3",
														"type": "",
														"value": "11"
													}
												],
												"functionName": {
													"name": "add",
													"nativeSrc": "13444:3:3",
													"nodeType": "YulIdentifier",
													"src": "13444:3:3"
												},
												"nativeSrc": "13444:12:3",
												"nodeType": "YulFunctionCall",
												"src": "13444:12:3"
											},
											"variableNames": [
												{
													"name": "end",
													"nativeSrc": "13437:3:3",
													"nodeType": "YulIdentifier",
													"src": "13437:3:3"
												}
											]
										}
									]
								},
								"name": "abi_encode_t_stringliteral_bfe7bfe66f0e23933c715f884ad0d2c86822e7262db63af70f6d423efd7c7cd1_to_t_string_memory_ptr_nonPadded_inplace_fromStack",
								"nativeSrc": "13060:402:3",
								"nodeType": "YulFunctionDefinition",
								"parameters": [
									{
										"name": "pos",
										"nativeSrc": "13212:3:3",
										"nodeType": "YulTypedName",
										"src": "13212:3:3",
										"type": ""
									}
								],
								"returnVariables": [
									{
										"name": "end",
										"nativeSrc": "13220:3:3",
										"nodeType": "YulTypedName",
										"src": "13220:3:3",
										"type": ""
									}
								],
								"src": "13060:402:3"
							},
							{
								"body": {
									"nativeSrc": "13574:63:3",
									"nodeType": "YulBlock",
									"src": "13574:63:3",
									"statements": [
										{
											"expression": {
												"arguments": [
													{
														"arguments": [
															{
																"name": "memPtr",
																"nativeSrc": "13596:6:3",
																"nodeType": "YulIdentifier",
																"src": "13596:6:3"
															},
															{
																"kind": "number",
																"nativeSrc": "13604:1:3",
																"nodeType": "YulLiteral",
																"src": "13604:1:3",
																"type": "",
																"value": "0"
															}
														],
														"functionName": {
															"name": "add",
															"nativeSrc": "13592:3:3",
															"nodeType": "YulIdentifier",
															"src": "13592:3:3"
														},
														"nativeSrc": "13592:14:3",
														"nodeType": "YulFunctionCall",
														"src": "13592:14:3"
													},
													{
														"hexValue": "2c204d65646963616c205265636f7264733a20",
														"kind": "string",
														"nativeSrc": "13608:21:3",
														"nodeType": "YulLiteral",
														"src": "13608:21:3",
														"type": "",
														"value": ", Medical Records: "
													}
												],
												"functionName": {
													"name": "mstore",
													"nativeSrc": "13585:6:3",
													"nodeType": "YulIdentifier",
													"src": "13585:6:3"
												},
												"nativeSrc": "13585:45:3",
												"nodeType": "YulFunctionCall",
												"src": "13585:45:3"
											},
											"nativeSrc": "13585:45:3",
											"nodeType": "YulExpressionStatement",
											"src": "13585:45:3"
										}
									]
								},
								"name": "store_literal_in_memory_fd9d37fb3ce352bdb6263493c8898c83bf9589322a2666b6a3e807af6ae5683b",
								"nativeSrc": "13468:169:3",
								"nodeType": "YulFunctionDefinition",
								"parameters": [
									{
										"name": "memPtr",
										"nativeSrc": "13566:6:3",
										"nodeType": "YulTypedName",
										"src": "13566:6:3",
										"type": ""
									}
								],
								"src": "13468:169:3"
							},
							{
								"body": {
									"nativeSrc": "13807:238:3",
									"nodeType": "YulBlock",
									"src": "13807:238:3",
									"statements": [
										{
											"nativeSrc": "13817:92:3",
											"nodeType": "YulAssignment",
											"src": "13817:92:3",
											"value": {
												"arguments": [
													{
														"name": "pos",
														"nativeSrc": "13901:3:3",
														"nodeType": "YulIdentifier",
														"src": "13901:3:3"
													},
													{
														"kind": "number",
														"nativeSrc": "13906:2:3",
														"nodeType": "YulLiteral",
														"src": "13906:2:3",
														"type": "",
														"value": "19"
													}
												],
												"functionName": {
													"name": "array_storeLengthForEncoding_t_string_memory_ptr_nonPadded_inplace_fromStack",
													"nativeSrc": "13824:76:3",
													"nodeType": "YulIdentifier",
													"src": "13824:76:3"
												},
												"nativeSrc": "13824:85:3",
												"nodeType": "YulFunctionCall",
												"src": "13824:85:3"
											},
											"variableNames": [
												{
													"name": "pos",
													"nativeSrc": "13817:3:3",
													"nodeType": "YulIdentifier",
													"src": "13817:3:3"
												}
											]
										},
										{
											"expression": {
												"arguments": [
													{
														"name": "pos",
														"nativeSrc": "14007:3:3",
														"nodeType": "YulIdentifier",
														"src": "14007:3:3"
													}
												],
												"functionName": {
													"name": "store_literal_in_memory_fd9d37fb3ce352bdb6263493c8898c83bf9589322a2666b6a3e807af6ae5683b",
													"nativeSrc": "13918:88:3",
													"nodeType": "YulIdentifier",
													"src": "13918:88:3"
												},
												"nativeSrc": "13918:93:3",
												"nodeType": "YulFunctionCall",
												"src": "13918:93:3"
											},
											"nativeSrc": "13918:93:3",
											"nodeType": "YulExpressionStatement",
											"src": "13918:93:3"
										},
										{
											"nativeSrc": "14020:19:3",
											"nodeType": "YulAssignment",
											"src": "14020:19:3",
											"value": {
												"arguments": [
													{
														"name": "pos",
														"nativeSrc": "14031:3:3",
														"nodeType": "YulIdentifier",
														"src": "14031:3:3"
													},
													{
														"kind": "number",
														"nativeSrc": "14036:2:3",
														"nodeType": "YulLiteral",
														"src": "14036:2:3",
														"type": "",
														"value": "19"
													}
												],
												"functionName": {
													"name": "add",
													"nativeSrc": "14027:3:3",
													"nodeType": "YulIdentifier",
													"src": "14027:3:3"
												},
												"nativeSrc": "14027:12:3",
												"nodeType": "YulFunctionCall",
												"src": "14027:12:3"
											},
											"variableNames": [
												{
													"name": "end",
													"nativeSrc": "14020:3:3",
													"nodeType": "YulIdentifier",
													"src": "14020:3:3"
												}
											]
										}
									]
								},
								"name": "abi_encode_t_stringliteral_fd9d37fb3ce352bdb6263493c8898c83bf9589322a2666b6a3e807af6ae5683b_to_t_string_memory_ptr_nonPadded_inplace_fromStack",
								"nativeSrc": "13643:402:3",
								"nodeType": "YulFunctionDefinition",
								"parameters": [
									{
										"name": "pos",
										"nativeSrc": "13795:3:3",
										"nodeType": "YulTypedName",
										"src": "13795:3:3",
										"type": ""
									}
								],
								"returnVariables": [
									{
										"name": "end",
										"nativeSrc": "13803:3:3",
										"nodeType": "YulTypedName",
										"src": "13803:3:3",
										"type": ""
									}
								],
								"src": "13643:402:3"
							},
							{
								"body": {
									"nativeSrc": "14884:1412:3",
									"nodeType": "YulBlock",
									"src": "14884:1412:3",
									"statements": [
										{
											"nativeSrc": "14895:155:3",
											"nodeType": "YulAssignment",
											"src": "14895:155:3",
											"value": {
												"arguments": [
													{
														"name": "pos",
														"nativeSrc": "15046:3:3",
														"nodeType": "YulIdentifier",
														"src": "15046:3:3"
													}
												],
												"functionName": {
													"name": "abi_encode_t_stringliteral_35ac77aeb81888da151461c329d6225831101a45d369edb84e409c77c09622d4_to_t_string_memory_ptr_nonPadded_inplace_fromStack",
													"nativeSrc": "14902:142:3",
													"nodeType": "YulIdentifier",
													"src": "14902:142:3"
												},
												"nativeSrc": "14902:148:3",
												"nodeType": "YulFunctionCall",
												"src": "14902:148:3"
											},
											"variableNames": [
												{
													"name": "pos",
													"nativeSrc": "14895:3:3",
													"nodeType": "YulIdentifier",
													"src": "14895:3:3"
												}
											]
										},
										{
											"nativeSrc": "15060:102:3",
											"nodeType": "YulAssignment",
											"src": "15060:102:3",
											"value": {
												"arguments": [
													{
														"name": "value0",
														"nativeSrc": "15149:6:3",
														"nodeType": "YulIdentifier",
														"src": "15149:6:3"
													},
													{
														"name": "pos",
														"nativeSrc": "15158:3:3",
														"nodeType": "YulIdentifier",
														"src": "15158:3:3"
													}
												],
												"functionName": {
													"name": "abi_encode_t_string_memory_ptr_to_t_string_memory_ptr_nonPadded_inplace_fromStack",
													"nativeSrc": "15067:81:3",
													"nodeType": "YulIdentifier",
													"src": "15067:81:3"
												},
												"nativeSrc": "15067:95:3",
												"nodeType": "YulFunctionCall",
												"src": "15067:95:3"
											},
											"variableNames": [
												{
													"name": "pos",
													"nativeSrc": "15060:3:3",
													"nodeType": "YulIdentifier",
													"src": "15060:3:3"
												}
											]
										},
										{
											"nativeSrc": "15172:155:3",
											"nodeType": "YulAssignment",
											"src": "15172:155:3",
											"value": {
												"arguments": [
													{
														"name": "pos",
														"nativeSrc": "15323:3:3",
														"nodeType": "YulIdentifier",
														"src": "15323:3:3"
													}
												],
												"functionName": {
													"name": "abi_encode_t_stringliteral_8c175eaab04f7b194d5059fc8cf90b01cc047b8b8ba8f77500cf75915d7cb0f2_to_t_string_memory_ptr_nonPadded_inplace_fromStack",
													"nativeSrc": "15179:142:3",
													"nodeType": "YulIdentifier",
													"src": "15179:142:3"
												},
												"nativeSrc": "15179:148:3",
												"nodeType": "YulFunctionCall",
												"src": "15179:148:3"
											},
											"variableNames": [
												{
													"name": "pos",
													"nativeSrc": "15172:3:3",
													"nodeType": "YulIdentifier",
													"src": "15172:3:3"
												}
											]
										},
										{
											"nativeSrc": "15337:102:3",
											"nodeType": "YulAssignment",
											"src": "15337:102:3",
											"value": {
												"arguments": [
													{
														"name": "value1",
														"nativeSrc": "15426:6:3",
														"nodeType": "YulIdentifier",
														"src": "15426:6:3"
													},
													{
														"name": "pos",
														"nativeSrc": "15435:3:3",
														"nodeType": "YulIdentifier",
														"src": "15435:3:3"
													}
												],
												"functionName": {
													"name": "abi_encode_t_string_memory_ptr_to_t_string_memory_ptr_nonPadded_inplace_fromStack",
													"nativeSrc": "15344:81:3",
													"nodeType": "YulIdentifier",
													"src": "15344:81:3"
												},
												"nativeSrc": "15344:95:3",
												"nodeType": "YulFunctionCall",
												"src": "15344:95:3"
											},
											"variableNames": [
												{
													"name": "pos",
													"nativeSrc": "15337:3:3",
													"nodeType": "YulIdentifier",
													"src": "15337:3:3"
												}
											]
										},
										{
											"nativeSrc": "15449:155:3",
											"nodeType": "YulAssignment",
											"src": "15449:155:3",
											"value": {
												"arguments": [
													{
														"name": "pos",
														"nativeSrc": "15600:3:3",
														"nodeType": "YulIdentifier",
														"src": "15600:3:3"
													}
												],
												"functionName": {
													"name": "abi_encode_t_stringliteral_4063f1efe2907d6180727e76e307a15271cbc5fcbda514173652b14062b6bad8_to_t_string_memory_ptr_nonPadded_inplace_fromStack",
													"nativeSrc": "15456:142:3",
													"nodeType": "YulIdentifier",
													"src": "15456:142:3"
												},
												"nativeSrc": "15456:148:3",
												"nodeType": "YulFunctionCall",
												"src": "15456:148:3"
											},
											"variableNames": [
												{
													"name": "pos",
													"nativeSrc": "15449:3:3",
													"nodeType": "YulIdentifier",
													"src": "15449:3:3"
												}
											]
										},
										{
											"nativeSrc": "15614:102:3",
											"nodeType": "YulAssignment",
											"src": "15614:102:3",
											"value": {
												"arguments": [
													{
														"name": "value2",
														"nativeSrc": "15703:6:3",
														"nodeType": "YulIdentifier",
														"src": "15703:6:3"
													},
													{
														"name": "pos",
														"nativeSrc": "15712:3:3",
														"nodeType": "YulIdentifier",
														"src": "15712:3:3"
													}
												],
												"functionName": {
													"name": "abi_encode_t_string_memory_ptr_to_t_string_memory_ptr_nonPadded_inplace_fromStack",
													"nativeSrc": "15621:81:3",
													"nodeType": "YulIdentifier",
													"src": "15621:81:3"
												},
												"nativeSrc": "15621:95:3",
												"nodeType": "YulFunctionCall",
												"src": "15621:95:3"
											},
											"variableNames": [
												{
													"name": "pos",
													"nativeSrc": "15614:3:3",
													"nodeType": "YulIdentifier",
													"src": "15614:3:3"
												}
											]
										},
										{
											"nativeSrc": "15726:155:3",
											"nodeType": "YulAssignment",
											"src": "15726:155:3",
											"value": {
												"arguments": [
													{
														"name": "pos",
														"nativeSrc": "15877:3:3",
														"nodeType": "YulIdentifier",
														"src": "15877:3:3"
													}
												],
												"functionName": {
													"name": "abi_encode_t_stringliteral_bfe7bfe66f0e23933c715f884ad0d2c86822e7262db63af70f6d423efd7c7cd1_to_t_string_memory_ptr_nonPadded_inplace_fromStack",
													"nativeSrc": "15733:142:3",
													"nodeType": "YulIdentifier",
													"src": "15733:142:3"
												},
												"nativeSrc": "15733:148:3",
												"nodeType": "YulFunctionCall",
												"src": "15733:148:3"
											},
											"variableNames": [
												{
													"name": "pos",
													"nativeSrc": "15726:3:3",
													"nodeType": "YulIdentifier",
													"src": "15726:3:3"
												}
											]
										},
										{
											"nativeSrc": "15891:102:3",
											"nodeType": "YulAssignment",
											"src": "15891:102:3",
											"value": {
												"arguments": [
													{
														"name": "value3",
														"nativeSrc": "15980:6:3",
														"nodeType": "YulIdentifier",
														"src": "15980:6:3"
													},
													{
														"name": "pos",
														"nativeSrc": "15989:3:3",
														"nodeType": "YulIdentifier",
														"src": "15989:3:3"
													}
												],
												"functionName": {
													"name": "abi_encode_t_string_memory_ptr_to_t_string_memory_ptr_nonPadded_inplace_fromStack",
													"nativeSrc": "15898:81:3",
													"nodeType": "YulIdentifier",
													"src": "15898:81:3"
												},
												"nativeSrc": "15898:95:3",
												"nodeType": "YulFunctionCall",
												"src": "15898:95:3"
											},
											"variableNames": [
												{
													"name": "pos",
													"nativeSrc": "15891:3:3",
													"nodeType": "YulIdentifier",
													"src": "15891:3:3"
												}
											]
										},
										{
											"nativeSrc": "16003:155:3",
											"nodeType": "YulAssignment",
											"src": "16003:155:3",
											"value": {
												"arguments": [
													{
														"name": "pos",
														"nativeSrc": "16154:3:3",
														"nodeType": "YulIdentifier",
														"src": "16154:3:3"
													}
												],
												"functionName": {
													"name": "abi_encode_t_stringliteral_fd9d37fb3ce352bdb6263493c8898c83bf9589322a2666b6a3e807af6ae5683b_to_t_string_memory_ptr_nonPadded_inplace_fromStack",
													"nativeSrc": "16010:142:3",
													"nodeType": "YulIdentifier",
													"src": "16010:142:3"
												},
												"nativeSrc": "16010:148:3",
												"nodeType": "YulFunctionCall",
												"src": "16010:148:3"
											},
											"variableNames": [
												{
													"name": "pos",
													"nativeSrc": "16003:3:3",
													"nodeType": "YulIdentifier",
													"src": "16003:3:3"
												}
											]
										},
										{
											"nativeSrc": "16168:102:3",
											"nodeType": "YulAssignment",
											"src": "16168:102:3",
											"value": {
												"arguments": [
													{
														"name": "value4",
														"nativeSrc": "16257:6:3",
														"nodeType": "YulIdentifier",
														"src": "16257:6:3"
													},
													{
														"name": "pos",
														"nativeSrc": "16266:3:3",
														"nodeType": "YulIdentifier",
														"src": "16266:3:3"
													}
												],
												"functionName": {
													"name": "abi_encode_t_string_memory_ptr_to_t_string_memory_ptr_nonPadded_inplace_fromStack",
													"nativeSrc": "16175:81:3",
													"nodeType": "YulIdentifier",
													"src": "16175:81:3"
												},
												"nativeSrc": "16175:95:3",
												"nodeType": "YulFunctionCall",
												"src": "16175:95:3"
											},
											"variableNames": [
												{
													"name": "pos",
													"nativeSrc": "16168:3:3",
													"nodeType": "YulIdentifier",
													"src": "16168:3:3"
												}
											]
										},
										{
											"nativeSrc": "16280:10:3",
											"nodeType": "YulAssignment",
											"src": "16280:10:3",
											"value": {
												"name": "pos",
												"nativeSrc": "16287:3:3",
												"nodeType": "YulIdentifier",
												"src": "16287:3:3"
											},
											"variableNames": [
												{
													"name": "end",
													"nativeSrc": "16280:3:3",
													"nodeType": "YulIdentifier",
													"src": "16280:3:3"
												}
											]
										}
									]
								},
								"name": "abi_encode_tuple_packed_t_stringliteral_35ac77aeb81888da151461c329d6225831101a45d369edb84e409c77c09622d4_t_string_memory_ptr_t_stringliteral_8c175eaab04f7b194d5059fc8cf90b01cc047b8b8ba8f77500cf75915d7cb0f2_t_string_memory_ptr_t_stringliteral_4063f1efe2907d6180727e76e307a15271cbc5fcbda514173652b14062b6bad8_t_string_memory_ptr_t_stringliteral_bfe7bfe66f0e23933c715f884ad0d2c86822e7262db63af70f6d423efd7c7cd1_t_string_memory_ptr_t_stringliteral_fd9d37fb3ce352bdb6263493c8898c83bf9589322a2666b6a3e807af6ae5683b_t_string_memory_ptr__to_t_string_memory_ptr_t_string_memory_ptr_t_string_memory_ptr_t_string_memory_ptr_t_string_memory_ptr_t_string_memory_ptr_t_string_memory_ptr_t_string_memory_ptr_t_string_memory_ptr_t_string_memory_ptr__nonPadded_inplace_fromStack_reversed",
								"nativeSrc": "14051:2245:3",
								"nodeType": "YulFunctionDefinition",
								"parameters": [
									{
										"name": "pos",
										"nativeSrc": "14831:3:3",
										"nodeType": "YulTypedName",
										"src": "14831:3:3",
										"type": ""
									},
									{
										"name": "value4",
										"nativeSrc": "14837:6:3",
										"nodeType": "YulTypedName",
										"src": "14837:6:3",
										"type": ""
									},
									{
										"name": "value3",
										"nativeSrc": "14845:6:3",
										"nodeType": "YulTypedName",
										"src": "14845:6:3",
										"type": ""
									},
									{
										"name": "value2",
										"nativeSrc": "14853:6:3",
										"nodeType": "YulTypedName",
										"src": "14853:6:3",
										"type": ""
									},
									{
										"name": "value1",
										"nativeSrc": "14861:6:3",
										"nodeType": "YulTypedName",
										"src": "14861:6:3",
										"type": ""
									},
									{
										"name": "value0",
										"nativeSrc": "14869:6:3",
										"nodeType": "YulTypedName",
										"src": "14869:6:3",
										"type": ""
									}
								],
								"returnVariables": [
									{
										"name": "end",
										"nativeSrc": "14880:3:3",
										"nodeType": "YulTypedName",
										"src": "14880:3:3",
										"type": ""
									}
								],
								"src": "14051:2245:3"
							}
						]
					},
					"contents": "{\n\n    function cleanup_t_uint160(value) -> cleaned {\n        cleaned := and(value, 0xffffffffffffffffffffffffffffffffffffffff)\n    }\n\n    function cleanup_t_address(value) -> cleaned {\n        cleaned := cleanup_t_uint160(value)\n    }\n\n    function abi_encode_t_address_to_t_address_fromStack(value, pos) {\n        mstore(pos, cleanup_t_address(value))\n    }\n\n    function abi_encode_tuple_t_address__to_t_address__fromStack_reversed(headStart , value0) -> tail {\n        tail := add(headStart, 32)\n\n        abi_encode_t_address_to_t_address_fromStack(value0,  add(headStart, 0))\n\n    }\n\n    function allocate_unbounded() -> memPtr {\n        memPtr := mload(64)\n    }\n\n    function revert_error_dbdddcbe895c83990c08b3492a0e83918d802a52331272ac6fdb6a7c4aea3b1b() {\n        revert(0, 0)\n    }\n\n    function revert_error_c1322bf8034eace5e0b5c7295db60986aa89aae5e0ea0873e4689e076861a5db() {\n        revert(0, 0)\n    }\n\n    function validator_revert_t_address(value) {\n        if iszero(eq(value, cleanup_t_address(value))) { revert(0, 0) }\n    }\n\n    function abi_decode_t_address(offset, end) -> value {\n        value := calldataload(offset)\n        validator_revert_t_address(value)\n    }\n\n    function abi_decode_tuple_t_address(headStart, dataEnd) -> value0 {\n        if slt(sub(dataEnd, headStart), 32) { revert_error_dbdddcbe895c83990c08b3492a0e83918d802a52331272ac6fdb6a7c4aea3b1b() }\n\n        {\n\n            let offset := 0\n\n            value0 := abi_decode_t_address(add(headStart, offset), dataEnd)\n        }\n\n    }\n\n    function array_length_t_string_memory_ptr(value) -> length {\n\n        length := mload(value)\n\n    }\n\n    function array_storeLengthForEncoding_t_string_memory_ptr_fromStack(pos, length) -> updated_pos {\n        mstore(pos, length)\n        updated_pos := add(pos, 0x20)\n    }\n\n    function copy_memory_to_memory_with_cleanup(src, dst, length) {\n\n        mcopy(dst, src, length)\n        mstore(add(dst, length), 0)\n\n    }\n\n    function round_up_to_mul_of_32(value) -> result {\n        result := and(add(value, 31), not(31))\n    }\n\n    function abi_encode_t_string_memory_ptr_to_t_string_memory_ptr_fromStack(value, pos) -> end {\n        let length := array_length_t_string_memory_ptr(value)\n        pos := array_storeLengthForEncoding_t_string_memory_ptr_fromStack(pos, length)\n        copy_memory_to_memory_with_cleanup(add(value, 0x20), pos, length)\n        end := add(pos, round_up_to_mul_of_32(length))\n    }\n\n    function abi_encode_tuple_t_string_memory_ptr__to_t_string_memory_ptr__fromStack_reversed(headStart , value0) -> tail {\n        tail := add(headStart, 32)\n\n        mstore(add(headStart, 0), sub(tail, headStart))\n        tail := abi_encode_t_string_memory_ptr_to_t_string_memory_ptr_fromStack(value0,  tail)\n\n    }\n\n    function identity(value) -> ret {\n        ret := value\n    }\n\n    function convert_t_uint160_to_t_uint160(value) -> converted {\n        converted := cleanup_t_uint160(identity(cleanup_t_uint160(value)))\n    }\n\n    function convert_t_uint160_to_t_address(value) -> converted {\n        converted := convert_t_uint160_to_t_uint160(value)\n    }\n\n    function convert_t_contract$_Controller_$250_to_t_address(value) -> converted {\n        converted := convert_t_uint160_to_t_address(value)\n    }\n\n    function abi_encode_t_contract$_Controller_$250_to_t_address_fromStack(value, pos) {\n        mstore(pos, convert_t_contract$_Controller_$250_to_t_address(value))\n    }\n\n    function abi_encode_tuple_t_contract$_Controller_$250__to_t_address__fromStack_reversed(headStart , value0) -> tail {\n        tail := add(headStart, 32)\n\n        abi_encode_t_contract$_Controller_$250_to_t_address_fromStack(value0,  add(headStart, 0))\n\n    }\n\n    function abi_encode_tuple_t_address_t_address__to_t_address_t_address__fromStack_reversed(headStart , value1, value0) -> tail {\n        tail := add(headStart, 64)\n\n        abi_encode_t_address_to_t_address_fromStack(value0,  add(headStart, 0))\n\n        abi_encode_t_address_to_t_address_fromStack(value1,  add(headStart, 32))\n\n    }\n\n    function revert_error_1b9f4a0a5773e33b91aa01db23bf8c55fce1411167c872835e7fa00a4f17d46d() {\n        revert(0, 0)\n    }\n\n    function revert_error_987264b3b1d58a9c7f8255e93e81c77d86d6299019c33110a076957a3e06e2ae() {\n        revert(0, 0)\n    }\n\n    function panic_error_0x41() {\n        mstore(0, 35408467139433450592217433187231851964531694900788300625387963629091585785856)\n        mstore(4, 0x41)\n        revert(0, 0x24)\n    }\n\n    function finalize_allocation(memPtr, size) {\n        let newFreePtr := add(memPtr, round_up_to_mul_of_32(size))\n        // protect against overflow\n        if or(gt(newFreePtr, 0xffffffffffffffff), lt(newFreePtr, memPtr)) { panic_error_0x41() }\n        mstore(64, newFreePtr)\n    }\n\n    function allocate_memory(size) -> memPtr {\n        memPtr := allocate_unbounded()\n        finalize_allocation(memPtr, size)\n    }\n\n    function array_allocation_size_t_string_memory_ptr(length) -> size {\n        // Make sure we can allocate memory without overflow\n        if gt(length, 0xffffffffffffffff) { panic_error_0x41() }\n\n        size := round_up_to_mul_of_32(length)\n\n        // add length slot\n        size := add(size, 0x20)\n\n    }\n\n    function abi_decode_available_length_t_string_memory_ptr_fromMemory(src, length, end) -> array {\n        array := allocate_memory(array_allocation_size_t_string_memory_ptr(length))\n        mstore(array, length)\n        let dst := add(array, 0x20)\n        if gt(add(src, length), end) { revert_error_987264b3b1d58a9c7f8255e93e81c77d86d6299019c33110a076957a3e06e2ae() }\n        copy_memory_to_memory_with_cleanup(src, dst, length)\n    }\n\n    // string\n    function abi_decode_t_string_memory_ptr_fromMemory(offset, end) -> array {\n        if iszero(slt(add(offset, 0x1f), end)) { revert_error_1b9f4a0a5773e33b91aa01db23bf8c55fce1411167c872835e7fa00a4f17d46d() }\n        let length := mload(offset)\n        array := abi_decode_available_length_t_string_memory_ptr_fromMemory(add(offset, 0x20), length, end)\n    }\n\n    function validator_revert_t_enum$_ConsentType_$423(value) {\n        if iszero(lt(value, 3)) { revert(0, 0) }\n    }\n\n    function abi_decode_t_enum$_ConsentType_$423_fromMemory(offset, end) -> value {\n        value := mload(offset)\n        validator_revert_t_enum$_ConsentType_$423(value)\n    }\n\n    function abi_decode_tuple_t_string_memory_ptrt_string_memory_ptrt_string_memory_ptrt_string_memory_ptrt_string_memory_ptrt_enum$_ConsentType_$423_fromMemory(headStart, dataEnd) -> value0, value1, value2, value3, value4, value5 {\n        if slt(sub(dataEnd, headStart), 192) { revert_error_dbdddcbe895c83990c08b3492a0e83918d802a52331272ac6fdb6a7c4aea3b1b() }\n\n        {\n\n            let offset := mload(add(headStart, 0))\n            if gt(offset, 0xffffffffffffffff) { revert_error_c1322bf8034eace5e0b5c7295db60986aa89aae5e0ea0873e4689e076861a5db() }\n\n            value0 := abi_decode_t_string_memory_ptr_fromMemory(add(headStart, offset), dataEnd)\n        }\n\n        {\n\n            let offset := mload(add(headStart, 32))\n            if gt(offset, 0xffffffffffffffff) { revert_error_c1322bf8034eace5e0b5c7295db60986aa89aae5e0ea0873e4689e076861a5db() }\n\n            value1 := abi_decode_t_string_memory_ptr_fromMemory(add(headStart, offset), dataEnd)\n        }\n\n        {\n\n            let offset := mload(add(headStart, 64))\n            if gt(offset, 0xffffffffffffffff) { revert_error_c1322bf8034eace5e0b5c7295db60986aa89aae5e0ea0873e4689e076861a5db() }\n\n            value2 := abi_decode_t_string_memory_ptr_fromMemory(add(headStart, offset), dataEnd)\n        }\n\n        {\n\n            let offset := mload(add(headStart, 96))\n            if gt(offset, 0xffffffffffffffff) { revert_error_c1322bf8034eace5e0b5c7295db60986aa89aae5e0ea0873e4689e076861a5db() }\n\n            value3 := abi_decode_t_string_memory_ptr_fromMemory(add(headStart, offset), dataEnd)\n        }\n\n        {\n\n            let offset := mload(add(headStart, 128))\n            if gt(offset, 0xffffffffffffffff) { revert_error_c1322bf8034eace5e0b5c7295db60986aa89aae5e0ea0873e4689e076861a5db() }\n\n            value4 := abi_decode_t_string_memory_ptr_fromMemory(add(headStart, offset), dataEnd)\n        }\n\n        {\n\n            let offset := 160\n\n            value5 := abi_decode_t_enum$_ConsentType_$423_fromMemory(add(headStart, offset), dataEnd)\n        }\n\n    }\n\n    function panic_error_0x21() {\n        mstore(0, 35408467139433450592217433187231851964531694900788300625387963629091585785856)\n        mstore(4, 0x21)\n        revert(0, 0x24)\n    }\n\n    function validator_assert_t_enum$_ConsentType_$423(value) {\n        if iszero(lt(value, 3)) { panic_error_0x21() }\n    }\n\n    function cleanup_t_enum$_ConsentType_$423(value) -> cleaned {\n        cleaned := value validator_assert_t_enum$_ConsentType_$423(value)\n    }\n\n    function convert_t_enum$_ConsentType_$423_to_t_uint8(value) -> converted {\n        converted := cleanup_t_enum$_ConsentType_$423(value)\n    }\n\n    function abi_encode_t_enum$_ConsentType_$423_to_t_uint8_fromStack(value, pos) {\n        mstore(pos, convert_t_enum$_ConsentType_$423_to_t_uint8(value))\n    }\n\n    function abi_encode_tuple_t_address_t_enum$_ConsentType_$423__to_t_address_t_uint8__fromStack_reversed(headStart , value1, value0) -> tail {\n        tail := add(headStart, 64)\n\n        abi_encode_t_address_to_t_address_fromStack(value0,  add(headStart, 0))\n\n        abi_encode_t_enum$_ConsentType_$423_to_t_uint8_fromStack(value1,  add(headStart, 32))\n\n    }\n\n    function abi_encode_tuple_t_string_memory_ptr_t_string_memory_ptr_t_string_memory_ptr_t_string_memory_ptr_t_string_memory_ptr__to_t_string_memory_ptr_t_string_memory_ptr_t_string_memory_ptr_t_string_memory_ptr_t_string_memory_ptr__fromStack_reversed(headStart , value4, value3, value2, value1, value0) -> tail {\n        tail := add(headStart, 160)\n\n        mstore(add(headStart, 0), sub(tail, headStart))\n        tail := abi_encode_t_string_memory_ptr_to_t_string_memory_ptr_fromStack(value0,  tail)\n\n        mstore(add(headStart, 32), sub(tail, headStart))\n        tail := abi_encode_t_string_memory_ptr_to_t_string_memory_ptr_fromStack(value1,  tail)\n\n        mstore(add(headStart, 64), sub(tail, headStart))\n        tail := abi_encode_t_string_memory_ptr_to_t_string_memory_ptr_fromStack(value2,  tail)\n\n        mstore(add(headStart, 96), sub(tail, headStart))\n        tail := abi_encode_t_string_memory_ptr_to_t_string_memory_ptr_fromStack(value3,  tail)\n\n        mstore(add(headStart, 128), sub(tail, headStart))\n        tail := abi_encode_t_string_memory_ptr_to_t_string_memory_ptr_fromStack(value4,  tail)\n\n    }\n\n    function array_storeLengthForEncoding_t_string_memory_ptr_nonPadded_inplace_fromStack(pos, length) -> updated_pos {\n        updated_pos := pos\n    }\n\n    function store_literal_in_memory_35ac77aeb81888da151461c329d6225831101a45d369edb84e409c77c09622d4(memPtr) {\n\n        mstore(add(memPtr, 0), \"Access Granted: Name: \")\n\n    }\n\n    function abi_encode_t_stringliteral_35ac77aeb81888da151461c329d6225831101a45d369edb84e409c77c09622d4_to_t_string_memory_ptr_nonPadded_inplace_fromStack(pos) -> end {\n        pos := array_storeLengthForEncoding_t_string_memory_ptr_nonPadded_inplace_fromStack(pos, 22)\n        store_literal_in_memory_35ac77aeb81888da151461c329d6225831101a45d369edb84e409c77c09622d4(pos)\n        end := add(pos, 22)\n    }\n\n    function abi_encode_t_string_memory_ptr_to_t_string_memory_ptr_nonPadded_inplace_fromStack(value, pos) -> end {\n        let length := array_length_t_string_memory_ptr(value)\n        pos := array_storeLengthForEncoding_t_string_memory_ptr_nonPadded_inplace_fromStack(pos, length)\n        copy_memory_to_memory_with_cleanup(add(value, 0x20), pos, length)\n        end := add(pos, length)\n    }\n\n    function store_literal_in_memory_8c175eaab04f7b194d5059fc8cf90b01cc047b8b8ba8f77500cf75915d7cb0f2(memPtr) {\n\n        mstore(add(memPtr, 0), \", DOB: \")\n\n    }\n\n    function abi_encode_t_stringliteral_8c175eaab04f7b194d5059fc8cf90b01cc047b8b8ba8f77500cf75915d7cb0f2_to_t_string_memory_ptr_nonPadded_inplace_fromStack(pos) -> end {\n        pos := array_storeLengthForEncoding_t_string_memory_ptr_nonPadded_inplace_fromStack(pos, 7)\n        store_literal_in_memory_8c175eaab04f7b194d5059fc8cf90b01cc047b8b8ba8f77500cf75915d7cb0f2(pos)\n        end := add(pos, 7)\n    }\n\n    function store_literal_in_memory_4063f1efe2907d6180727e76e307a15271cbc5fcbda514173652b14062b6bad8(memPtr) {\n\n        mstore(add(memPtr, 0), \", National ID: \")\n\n    }\n\n    function abi_encode_t_stringliteral_4063f1efe2907d6180727e76e307a15271cbc5fcbda514173652b14062b6bad8_to_t_string_memory_ptr_nonPadded_inplace_fromStack(pos) -> end {\n        pos := array_storeLengthForEncoding_t_string_memory_ptr_nonPadded_inplace_fromStack(pos, 15)\n        store_literal_in_memory_4063f1efe2907d6180727e76e307a15271cbc5fcbda514173652b14062b6bad8(pos)\n        end := add(pos, 15)\n    }\n\n    function store_literal_in_memory_bfe7bfe66f0e23933c715f884ad0d2c86822e7262db63af70f6d423efd7c7cd1(memPtr) {\n\n        mstore(add(memPtr, 0), \", Address: \")\n\n    }\n\n    function abi_encode_t_stringliteral_bfe7bfe66f0e23933c715f884ad0d2c86822e7262db63af70f6d423efd7c7cd1_to_t_string_memory_ptr_nonPadded_inplace_fromStack(pos) -> end {\n        pos := array_storeLengthForEncoding_t_string_memory_ptr_nonPadded_inplace_fromStack(pos, 11)\n        store_literal_in_memory_bfe7bfe66f0e23933c715f884ad0d2c86822e7262db63af70f6d423efd7c7cd1(pos)\n        end := add(pos, 11)\n    }\n\n    function store_literal_in_memory_fd9d37fb3ce352bdb6263493c8898c83bf9589322a2666b6a3e807af6ae5683b(memPtr) {\n\n        mstore(add(memPtr, 0), \", Medical Records: \")\n\n    }\n\n    function abi_encode_t_stringliteral_fd9d37fb3ce352bdb6263493c8898c83bf9589322a2666b6a3e807af6ae5683b_to_t_string_memory_ptr_nonPadded_inplace_fromStack(pos) -> end {\n        pos := array_storeLengthForEncoding_t_string_memory_ptr_nonPadded_inplace_fromStack(pos, 19)\n        store_literal_in_memory_fd9d37fb3ce352bdb6263493c8898c83bf9589322a2666b6a3e807af6ae5683b(pos)\n        end := add(pos, 19)\n    }\n\n    function abi_encode_tuple_packed_t_stringliteral_35ac77aeb81888da151461c329d6225831101a45d369edb84e409c77c09622d4_t_string_memory_ptr_t_stringliteral_8c175eaab04f7b194d5059fc8cf90b01cc047b8b8ba8f77500cf75915d7cb0f2_t_string_memory_ptr_t_stringliteral_4063f1efe2907d6180727e76e307a15271cbc5fcbda514173652b14062b6bad8_t_string_memory_ptr_t_stringliteral_bfe7bfe66f0e23933c715f884ad0d2c86822e7262db63af70f6d423efd7c7cd1_t_string_memory_ptr_t_stringliteral_fd9d37fb3ce352bdb6263493c8898c83bf9589322a2666b6a3e807af6ae5683b_t_string_memory_ptr__to_t_string_memory_ptr_t_string_memory_ptr_t_string_memory_ptr_t_string_memory_ptr_t_string_memory_ptr_t_string_memory_ptr_t_string_memory_ptr_t_string_memory_ptr_t_string_memory_ptr_t_string_memory_ptr__nonPadded_inplace_fromStack_reversed(pos , value4, value3, value2, value1, value0) -> end {\n\n        pos := abi_encode_t_stringliteral_35ac77aeb81888da151461c329d6225831101a45d369edb84e409c77c09622d4_to_t_string_memory_ptr_nonPadded_inplace_fromStack( pos)\n\n        pos := abi_encode_t_string_memory_ptr_to_t_string_memory_ptr_nonPadded_inplace_fromStack(value0,  pos)\n\n        pos := abi_encode_t_stringliteral_8c175eaab04f7b194d5059fc8cf90b01cc047b8b8ba8f77500cf75915d7cb0f2_to_t_string_memory_ptr_nonPadded_inplace_fromStack( pos)\n\n        pos := abi_encode_t_string_memory_ptr_to_t_string_memory_ptr_nonPadded_inplace_fromStack(value1,  pos)\n\n        pos := abi_encode_t_stringliteral_4063f1efe2907d6180727e76e307a15271cbc5fcbda514173652b14062b6bad8_to_t_string_memory_ptr_nonPadded_inplace_fromStack( pos)\n\n        pos := abi_encode_t_string_memory_ptr_to_t_string_memory_ptr_nonPadded_inplace_fromStack(value2,  pos)\n\n        pos := abi_encode_t_stringliteral_bfe7bfe66f0e23933c715f884ad0d2c86822e7262db63af70f6d423efd7c7cd1_to_t_string_memory_ptr_nonPadded_inplace_fromStack( pos)\n\n        pos := abi_encode_t_string_memory_ptr_to_t_string_memory_ptr_nonPadded_inplace_fromStack(value3,  pos)\n\n        pos := abi_encode_t_stringliteral_fd9d37fb3ce352bdb6263493c8898c83bf9589322a2666b6a3e807af6ae5683b_to_t_string_memory_ptr_nonPadded_inplace_fromStack( pos)\n\n        pos := abi_encode_t_string_memory_ptr_to_t_string_memory_ptr_nonPadded_inplace_fromStack(value4,  pos)\n\n        end := pos\n    }\n\n}\n",
					"id": 3,
					"language": "Yul",
					"name": "#utility.yul"
				}
			],
			"immutableReferences": {},
			"linkReferences": {},
			"object": "608060405234801561000f575f80fd5b506004361061003f575f3560e01c80631dc0a6a51461004357806370b912fa14610061578063f77c479114610091575b5f80fd5b61004b6100af565b6040516100589190610406565b60405180910390f35b61007b6004803603810190610076919061045a565b6100d2565b60405161008891906104f5565b60405180910390f35b6100996103a2565b6040516100a69190610570565b60405180910390f35b5f8054906101000a900473ffffffffffffffffffffffffffffffffffffffff1681565b60607f3b4fcc71e4a526a4832c2c6468c58ac96b25d9905ceeaf092051b41c8307ba873383604051610105929190610589565b60405180910390a160015f9054906101000a900473ffffffffffffffffffffffffffffffffffffffff1673ffffffffffffffffffffffffffffffffffffffff16634f8bb027836040518263ffffffff1660e01b81526004016101679190610406565b5f60405180830381865afa9250505080156101a457506040513d5f823e3d601f19601f820116820180604052508101906101a191906106f1565b60015b610201577fc21bbf9d94f95c3d399c96e6e0a641c57c9d086081bf1ab101a242d646821f8033836040516101d9929190610589565b60405180910390a1604051806060016040528060278152602001610b6660279139905061039d565b7f052ac2519aee8df0796d9f6d392032292db046d849283d056fae1951ed73afb48882604051610232929190610879565b60405180910390a160028081111561024d5761024c610806565b5b8160028111156102605761025f610806565b5b148061029057506001600281111561027b5761027a610806565b5b81600281111561028e5761028d610806565b5b145b15610342577f7eeba19008bcd3223e3770594e92ace283e8165de9374fdabd3de1b5a151453886868686866040516102cc9594939291906108a0565b60405180910390a17f9f520b3bfc56d06f7065d10b4683b3f57ac8895d5026cd176dee95ce1454cb8d3389604051610305929190610589565b60405180910390a18585858585604051602001610326959493929190610ac0565b604051602081830303815290604052965050505050505061039d565b7fc21bbf9d94f95c3d399c96e6e0a641c57c9d086081bf1ab101a242d646821f803389604051610373929190610589565b60405180910390a1604051806060016040528060248152602001610b426024913996505050505050505b919050565b60015f9054906101000a900473ffffffffffffffffffffffffffffffffffffffff1681565b5f73ffffffffffffffffffffffffffffffffffffffff82169050919050565b5f6103f0826103c7565b9050919050565b610400816103e6565b82525050565b5f6020820190506104195f8301846103f7565b92915050565b5f604051905090565b5f80fd5b5f80fd5b610439816103e6565b8114610443575f80fd5b50565b5f8135905061045481610430565b92915050565b5f6020828403121561046f5761046e610428565b5b5f61047c84828501610446565b91505092915050565b5f81519050919050565b5f82825260208201905092915050565b8281835e5f83830152505050565b5f601f19601f8301169050919050565b5f6104c782610485565b6104d1818561048f565b93506104e181856020860161049f565b6104ea816104ad565b840191505092915050565b5f6020820190508181035f83015261050d81846104bd565b905092915050565b5f819050919050565b5f61053861053361052e846103c7565b610515565b6103c7565b9050919050565b5f6105498261051e565b9050919050565b5f61055a8261053f565b9050919050565b61056a81610550565b82525050565b5f6020820190506105835f830184610561565b92915050565b5f60408201905061059c5f8301856103f7565b6105a960208301846103f7565b9392505050565b5f80fd5b5f80fd5b7f4e487b71000000000000000000000000000000000000000000000000000000005f52604160045260245ffd5b6105ee826104ad565b810181811067ffffffffffffffff8211171561060d5761060c6105b8565b5b80604052505050565b5f61061f61041f565b905061062b82826105e5565b919050565b5f67ffffffffffffffff82111561064a576106496105b8565b5b610653826104ad565b9050602081019050919050565b5f61067261066d84610630565b610616565b90508281526020810184848401111561068e5761068d6105b4565b5b61069984828561049f565b509392505050565b5f82601f8301126106b5576106b46105b0565b5b81516106c5848260208601610660565b91505092915050565b600381106106da575f80fd5b50565b5f815190506106eb816106ce565b92915050565b5f805f805f8060c0878903121561070b5761070a610428565b5b5f87015167ffffffffffffffff8111156107285761072761042c565b5b61073489828a016106a1565b965050602087015167ffffffffffffffff8111156107555761075461042c565b5b61076189828a016106a1565b955050604087015167ffffffffffffffff8111156107825761078161042c565b5b61078e89828a016106a1565b945050606087015167ffffffffffffffff8111156107af576107ae61042c565b5b6107bb89828a016106a1565b935050608087015167ffffffffffffffff8111156107dc576107db61042c565b5b6107e889828a016106a1565b92505060a06107f989828a016106dd565b9150509295509295509295565b7f4e487b71000000000000000000000000000000000000000000000000000000005f52602160045260245ffd5b6003811061084457610843610806565b5b50565b5f81905061085482610833565b919050565b5f61086382610847565b9050919050565b61087381610859565b82525050565b5f60408201905061088c5f8301856103f7565b610899602083018461086a565b9392505050565b5f60a0820190508181035f8301526108b881886104bd565b905081810360208301526108cc81876104bd565b905081810360408301526108e081866104bd565b905081810360608301526108f481856104bd565b9050818103608083015261090881846104bd565b90509695505050505050565b5f81905092915050565b7f416363657373204772616e7465643a204e616d653a20000000000000000000005f82015250565b5f610952601683610914565b915061095d8261091e565b601682019050919050565b5f61097282610485565b61097c8185610914565b935061098c81856020860161049f565b80840191505092915050565b7f2c20444f423a20000000000000000000000000000000000000000000000000005f82015250565b5f6109cc600783610914565b91506109d782610998565b600782019050919050565b7f2c204e6174696f6e616c2049443a2000000000000000000000000000000000005f82015250565b5f610a16600f83610914565b9150610a21826109e2565b600f82019050919050565b7f2c20416464726573733a200000000000000000000000000000000000000000005f82015250565b5f610a60600b83610914565b9150610a6b82610a2c565b600b82019050919050565b7f2c204d65646963616c205265636f7264733a20000000000000000000000000005f82015250565b5f610aaa601383610914565b9150610ab582610a76565b601382019050919050565b5f610aca82610946565b9150610ad68288610968565b9150610ae1826109c0565b9150610aed8287610968565b9150610af882610a0a565b9150610b048286610968565b9150610b0f82610a54565b9150610b1b8285610968565b9150610b2682610a9e565b9150610b328284610968565b9150819050969550505050505056fe4163636573732044656e6965643a20496e73756666696369656e7420636f6e73656e742e4163636573732044656e6965643a20556e61626c6520746f20726574726965766520646174612ea2646970667358221220303d3682b760cc592cc42ac981eef1dc47039002aeb1dd9271b42a0215e176c064736f6c634300081a0033",
			"opcodes": "PUSH1 0x80 PUSH1 0x40 MSTORE CALLVALUE DUP1 ISZERO PUSH2 0xF JUMPI PUSH0 DUP1 REVERT JUMPDEST POP PUSH1 0x4 CALLDATASIZE LT PUSH2 0x3F JUMPI PUSH0 CALLDATALOAD PUSH1 0xE0 SHR DUP1 PUSH4 0x1DC0A6A5 EQ PUSH2 0x43 JUMPI DUP1 PUSH4 0x70B912FA EQ PUSH2 0x61 JUMPI DUP1 PUSH4 0xF77C4791 EQ PUSH2 0x91 JUMPI JUMPDEST PUSH0 DUP1 REVERT JUMPDEST PUSH2 0x4B PUSH2 0xAF JUMP JUMPDEST PUSH1 0x40 MLOAD PUSH2 0x58 SWAP2 SWAP1 PUSH2 0x406 JUMP JUMPDEST PUSH1 0x40 MLOAD DUP1 SWAP2 SUB SWAP1 RETURN JUMPDEST PUSH2 0x7B PUSH1 0x4 DUP1 CALLDATASIZE SUB DUP2 ADD SWAP1 PUSH2 0x76 SWAP2 SWAP1 PUSH2 0x45A JUMP JUMPDEST PUSH2 0xD2 JUMP JUMPDEST PUSH1 0x40 MLOAD PUSH2 0x88 SWAP2 SWAP1 PUSH2 0x4F5 JUMP JUMPDEST PUSH1 0x40 MLOAD DUP1 SWAP2 SUB SWAP1 RETURN JUMPDEST PUSH2 0x99 PUSH2 0x3A2 JUMP JUMPDEST PUSH1 0x40 MLOAD PUSH2 0xA6 SWAP2 SWAP1 PUSH2 0x570 JUMP JUMPDEST PUSH1 0x40 MLOAD DUP1 SWAP2 SUB SWAP1 RETURN JUMPDEST PUSH0 DUP1 SLOAD SWAP1 PUSH2 0x100 EXP SWAP1 DIV PUSH20 0xFFFFFFFFFFFFFFFFFFFFFFFFFFFFFFFFFFFFFFFF AND DUP2 JUMP JUMPDEST PUSH1 0x60 PUSH32 0x3B4FCC71E4A526A4832C2C6468C58AC96B25D9905CEEAF092051B41C8307BA87 CALLER DUP4 PUSH1 0x40 MLOAD PUSH2 0x105 SWAP3 SWAP2 SWAP1 PUSH2 0x589 JUMP JUMPDEST PUSH1 0x40 MLOAD DUP1 SWAP2 SUB SWAP1 LOG1 PUSH1 0x1 PUSH0 SWAP1 SLOAD SWAP1 PUSH2 0x100 EXP SWAP1 DIV PUSH20 0xFFFFFFFFFFFFFFFFFFFFFFFFFFFFFFFFFFFFFFFF AND PUSH20 0xFFFFFFFFFFFFFFFFFFFFFFFFFFFFFFFFFFFFFFFF AND PUSH4 0x4F8BB027 DUP4 PUSH1 0x40 MLOAD DUP3 PUSH4 0xFFFFFFFF AND PUSH1 0xE0 SHL DUP2 MSTORE PUSH1 0x4 ADD PUSH2 0x167 SWAP2 SWAP1 PUSH2 0x406 JUMP JUMPDEST PUSH0 PUSH1 0x40 MLOAD DUP1 DUP4 SUB DUP2 DUP7 GAS STATICCALL SWAP3 POP POP POP DUP1 ISZERO PUSH2 0x1A4 JUMPI POP PUSH1 0x40 MLOAD RETURNDATASIZE PUSH0 DUP3 RETURNDATACOPY RETURNDATASIZE PUSH1 0x1F NOT PUSH1 0x1F DUP3 ADD AND DUP3 ADD DUP1 PUSH1 0x40 MSTORE POP DUP2 ADD SWAP1 PUSH2 0x1A1 SWAP2 SWAP1 PUSH2 0x6F1 JUMP JUMPDEST PUSH1 0x1 JUMPDEST PUSH2 0x201 JUMPI PUSH32 0xC21BBF9D94F95C3D399C96E6E0A641C57C9D086081BF1AB101A242D646821F80 CALLER DUP4 PUSH1 0x40 MLOAD PUSH2 0x1D9 SWAP3 SWAP2 SWAP1 PUSH2 0x589 JUMP JUMPDEST PUSH1 0x40 MLOAD DUP1 SWAP2 SUB SWAP1 LOG1 PUSH1 0x40 MLOAD DUP1 PUSH1 0x60 ADD PUSH1 0x40 MSTORE DUP1 PUSH1 0x27 DUP2 MSTORE PUSH1 0x20 ADD PUSH2 0xB66 PUSH1 0x27 SWAP2 CODECOPY SWAP1 POP PUSH2 0x39D JUMP JUMPDEST PUSH32 0x52AC2519AEE8DF0796D9F6D392032292DB046D849283D056FAE1951ED73AFB4 DUP9 DUP3 PUSH1 0x40 MLOAD PUSH2 0x232 SWAP3 SWAP2 SWAP1 PUSH2 0x879 JUMP JUMPDEST PUSH1 0x40 MLOAD DUP1 SWAP2 SUB SWAP1 LOG1 PUSH1 0x2 DUP1 DUP2 GT ISZERO PUSH2 0x24D JUMPI PUSH2 0x24C PUSH2 0x806 JUMP JUMPDEST JUMPDEST DUP2 PUSH1 0x2 DUP2 GT ISZERO PUSH2 0x260 JUMPI PUSH2 0x25F PUSH2 0x806 JUMP JUMPDEST JUMPDEST EQ DUP1 PUSH2 0x290 JUMPI POP PUSH1 0x1 PUSH1 0x2 DUP2 GT ISZERO PUSH2 0x27B JUMPI PUSH2 0x27A PUSH2 0x806 JUMP JUMPDEST JUMPDEST DUP2 PUSH1 0x2 DUP2 GT ISZERO PUSH2 0x28E JUMPI PUSH2 0x28D PUSH2 0x806 JUMP JUMPDEST JUMPDEST EQ JUMPDEST ISZERO PUSH2 0x342 JUMPI PUSH32 0x7EEBA19008BCD3223E3770594E92ACE283E8165DE9374FDABD3DE1B5A1514538 DUP7 DUP7 DUP7 DUP7 DUP7 PUSH1 0x40 MLOAD PUSH2 0x2CC SWAP6 SWAP5 SWAP4 SWAP3 SWAP2 SWAP1 PUSH2 0x8A0 JUMP JUMPDEST PUSH1 0x40 MLOAD DUP1 SWAP2 SUB SWAP1 LOG1 PUSH32 0x9F520B3BFC56D06F7065D10B4683B3F57AC8895D5026CD176DEE95CE1454CB8D CALLER DUP10 PUSH1 0x40 MLOAD PUSH2 0x305 SWAP3 SWAP2 SWAP1 PUSH2 0x589 JUMP JUMPDEST PUSH1 0x40 MLOAD DUP1 SWAP2 SUB SWAP1 LOG1 DUP6 DUP6 DUP6 DUP6 DUP6 PUSH1 0x40 MLOAD PUSH1 0x20 ADD PUSH2 0x326 SWAP6 SWAP5 SWAP4 SWAP3 SWAP2 SWAP1 PUSH2 0xAC0 JUMP JUMPDEST PUSH1 0x40 MLOAD PUSH1 0x20 DUP2 DUP4 SUB SUB DUP2 MSTORE SWAP1 PUSH1 0x40 MSTORE SWAP7 POP POP POP POP POP POP POP PUSH2 0x39D JUMP JUMPDEST PUSH32 0xC21BBF9D94F95C3D399C96E6E0A641C57C9D086081BF1AB101A242D646821F80 CALLER DUP10 PUSH1 0x40 MLOAD PUSH2 0x373 SWAP3 SWAP2 SWAP1 PUSH2 0x589 JUMP JUMPDEST PUSH1 0x40 MLOAD DUP1 SWAP2 SUB SWAP1 LOG1 PUSH1 0x40 MLOAD DUP1 PUSH1 0x60 ADD PUSH1 0x40 MSTORE DUP1 PUSH1 0x24 DUP2 MSTORE PUSH1 0x20 ADD PUSH2 0xB42 PUSH1 0x24 SWAP2 CODECOPY SWAP7 POP POP POP POP POP POP POP JUMPDEST SWAP2 SWAP1 POP JUMP JUMPDEST PUSH1 0x1 PUSH0 SWAP1 SLOAD SWAP1 PUSH2 0x100 EXP SWAP1 DIV PUSH20 0xFFFFFFFFFFFFFFFFFFFFFFFFFFFFFFFFFFFFFFFF AND DUP2 JUMP JUMPDEST PUSH0 PUSH20 0xFFFFFFFFFFFFFFFFFFFFFFFFFFFFFFFFFFFFFFFF DUP3 AND SWAP1 POP SWAP2 SWAP1 POP JUMP JUMPDEST PUSH0 PUSH2 0x3F0 DUP3 PUSH2 0x3C7 JUMP JUMPDEST SWAP1 POP SWAP2 SWAP1 POP JUMP JUMPDEST PUSH2 0x400 DUP2 PUSH2 0x3E6 JUMP JUMPDEST DUP3 MSTORE POP POP JUMP JUMPDEST PUSH0 PUSH1 0x20 DUP3 ADD SWAP1 POP PUSH2 0x419 PUSH0 DUP4 ADD DUP5 PUSH2 0x3F7 JUMP JUMPDEST SWAP3 SWAP2 POP POP JUMP JUMPDEST PUSH0 PUSH1 0x40 MLOAD SWAP1 POP SWAP1 JUMP JUMPDEST PUSH0 DUP1 REVERT JUMPDEST PUSH0 DUP1 REVERT JUMPDEST PUSH2 0x439 DUP2 PUSH2 0x3E6 JUMP JUMPDEST DUP2 EQ PUSH2 0x443 JUMPI PUSH0 DUP1 REVERT JUMPDEST POP JUMP JUMPDEST PUSH0 DUP2 CALLDATALOAD SWAP1 POP PUSH2 0x454 DUP2 PUSH2 0x430 JUMP JUMPDEST SWAP3 SWAP2 POP POP JUMP JUMPDEST PUSH0 PUSH1 0x20 DUP3 DUP5 SUB SLT ISZERO PUSH2 0x46F JUMPI PUSH2 0x46E PUSH2 0x428 JUMP JUMPDEST JUMPDEST PUSH0 PUSH2 0x47C DUP5 DUP3 DUP6 ADD PUSH2 0x446 JUMP JUMPDEST SWAP2 POP POP SWAP3 SWAP2 POP POP JUMP JUMPDEST PUSH0 DUP2 MLOAD SWAP1 POP SWAP2 SWAP1 POP JUMP JUMPDEST PUSH0 DUP3 DUP3 MSTORE PUSH1 0x20 DUP3 ADD SWAP1 POP SWAP3 SWAP2 POP POP JUMP JUMPDEST DUP3 DUP2 DUP4 MCOPY PUSH0 DUP4 DUP4 ADD MSTORE POP POP POP JUMP JUMPDEST PUSH0 PUSH1 0x1F NOT PUSH1 0x1F DUP4 ADD AND SWAP1 POP SWAP2 SWAP1 POP JUMP JUMPDEST PUSH0 PUSH2 0x4C7 DUP3 PUSH2 0x485 JUMP JUMPDEST PUSH2 0x4D1 DUP2 DUP6 PUSH2 0x48F JUMP JUMPDEST SWAP4 POP PUSH2 0x4E1 DUP2 DUP6 PUSH1 0x20 DUP7 ADD PUSH2 0x49F JUMP JUMPDEST PUSH2 0x4EA DUP2 PUSH2 0x4AD JUMP JUMPDEST DUP5 ADD SWAP2 POP POP SWAP3 SWAP2 POP POP JUMP JUMPDEST PUSH0 PUSH1 0x20 DUP3 ADD SWAP1 POP DUP2 DUP2 SUB PUSH0 DUP4 ADD MSTORE PUSH2 0x50D DUP2 DUP5 PUSH2 0x4BD JUMP JUMPDEST SWAP1 POP SWAP3 SWAP2 POP POP JUMP JUMPDEST PUSH0 DUP2 SWAP1 POP SWAP2 SWAP1 POP JUMP JUMPDEST PUSH0 PUSH2 0x538 PUSH2 0x533 PUSH2 0x52E DUP5 PUSH2 0x3C7 JUMP JUMPDEST PUSH2 0x515 JUMP JUMPDEST PUSH2 0x3C7 JUMP JUMPDEST SWAP1 POP SWAP2 SWAP1 POP JUMP JUMPDEST PUSH0 PUSH2 0x549 DUP3 PUSH2 0x51E JUMP JUMPDEST SWAP1 POP SWAP2 SWAP1 POP JUMP JUMPDEST PUSH0 PUSH2 0x55A DUP3 PUSH2 0x53F JUMP JUMPDEST SWAP1 POP SWAP2 SWAP1 POP JUMP JUMPDEST PUSH2 0x56A DUP2 PUSH2 0x550 JUMP JUMPDEST DUP3 MSTORE POP POP JUMP JUMPDEST PUSH0 PUSH1 0x20 DUP3 ADD SWAP1 POP PUSH2 0x583 PUSH0 DUP4 ADD DUP5 PUSH2 0x561 JUMP JUMPDEST SWAP3 SWAP2 POP POP JUMP JUMPDEST PUSH0 PUSH1 0x40 DUP3 ADD SWAP1 POP PUSH2 0x59C PUSH0 DUP4 ADD DUP6 PUSH2 0x3F7 JUMP JUMPDEST PUSH2 0x5A9 PUSH1 0x20 DUP4 ADD DUP5 PUSH2 0x3F7 JUMP JUMPDEST SWAP4 SWAP3 POP POP POP JUMP JUMPDEST PUSH0 DUP1 REVERT JUMPDEST PUSH0 DUP1 REVERT JUMPDEST PUSH32 0x4E487B7100000000000000000000000000000000000000000000000000000000 PUSH0 MSTORE PUSH1 0x41 PUSH1 0x4 MSTORE PUSH1 0x24 PUSH0 REVERT JUMPDEST PUSH2 0x5EE DUP3 PUSH2 0x4AD JUMP JUMPDEST DUP2 ADD DUP2 DUP2 LT PUSH8 0xFFFFFFFFFFFFFFFF DUP3 GT OR ISZERO PUSH2 0x60D JUMPI PUSH2 0x60C PUSH2 0x5B8 JUMP JUMPDEST JUMPDEST DUP1 PUSH1 0x40 MSTORE POP POP POP JUMP JUMPDEST PUSH0 PUSH2 0x61F PUSH2 0x41F JUMP JUMPDEST SWAP1 POP PUSH2 0x62B DUP3 DUP3 PUSH2 0x5E5 JUMP JUMPDEST SWAP2 SWAP1 POP JUMP JUMPDEST PUSH0 PUSH8 0xFFFFFFFFFFFFFFFF DUP3 GT ISZERO PUSH2 0x64A JUMPI PUSH2 0x649 PUSH2 0x5B8 JUMP JUMPDEST JUMPDEST PUSH2 0x653 DUP3 PUSH2 0x4AD JUMP JUMPDEST SWAP1 POP PUSH1 0x20 DUP2 ADD SWAP1 POP SWAP2 SWAP1 POP JUMP JUMPDEST PUSH0 PUSH2 0x672 PUSH2 0x66D DUP5 PUSH2 0x630 JUMP JUMPDEST PUSH2 0x616 JUMP JUMPDEST SWAP1 POP DUP3 DUP2 MSTORE PUSH1 0x20 DUP2 ADD DUP5 DUP5 DUP5 ADD GT ISZERO PUSH2 0x68E JUMPI PUSH2 0x68D PUSH2 0x5B4 JUMP JUMPDEST JUMPDEST PUSH2 0x699 DUP5 DUP3 DUP6 PUSH2 0x49F JUMP JUMPDEST POP SWAP4 SWAP3 POP POP POP JUMP JUMPDEST PUSH0 DUP3 PUSH1 0x1F DUP4 ADD SLT PUSH2 0x6B5 JUMPI PUSH2 0x6B4 PUSH2 0x5B0 JUMP JUMPDEST JUMPDEST DUP2 MLOAD PUSH2 0x6C5 DUP5 DUP3 PUSH1 0x20 DUP7 ADD PUSH2 0x660 JUMP JUMPDEST SWAP2 POP POP SWAP3 SWAP2 POP POP JUMP JUMPDEST PUSH1 0x3 DUP2 LT PUSH2 0x6DA JUMPI PUSH0 DUP1 REVERT JUMPDEST POP JUMP JUMPDEST PUSH0 DUP2 MLOAD SWAP1 POP PUSH2 0x6EB DUP2 PUSH2 0x6CE JUMP JUMPDEST SWAP3 SWAP2 POP POP JUMP JUMPDEST PUSH0 DUP1 PUSH0 DUP1 PUSH0 DUP1 PUSH1 0xC0 DUP8 DUP10 SUB SLT ISZERO PUSH2 0x70B JUMPI PUSH2 0x70A PUSH2 0x428 JUMP JUMPDEST JUMPDEST PUSH0 DUP8 ADD MLOAD PUSH8 0xFFFFFFFFFFFFFFFF DUP2 GT ISZERO PUSH2 0x728 JUMPI PUSH2 0x727 PUSH2 0x42C JUMP JUMPDEST JUMPDEST PUSH2 0x734 DUP10 DUP3 DUP11 ADD PUSH2 0x6A1 JUMP JUMPDEST SWAP7 POP POP PUSH1 0x20 DUP8 ADD MLOAD PUSH8 0xFFFFFFFFFFFFFFFF DUP2 GT ISZERO PUSH2 0x755 JUMPI PUSH2 0x754 PUSH2 0x42C JUMP JUMPDEST JUMPDEST PUSH2 0x761 DUP10 DUP3 DUP11 ADD PUSH2 0x6A1 JUMP JUMPDEST SWAP6 POP POP PUSH1 0x40 DUP8 ADD MLOAD PUSH8 0xFFFFFFFFFFFFFFFF DUP2 GT ISZERO PUSH2 0x782 JUMPI PUSH2 0x781 PUSH2 0x42C JUMP JUMPDEST JUMPDEST PUSH2 0x78E DUP10 DUP3 DUP11 ADD PUSH2 0x6A1 JUMP JUMPDEST SWAP5 POP POP PUSH1 0x60 DUP8 ADD MLOAD PUSH8 0xFFFFFFFFFFFFFFFF DUP2 GT ISZERO PUSH2 0x7AF JUMPI PUSH2 0x7AE PUSH2 0x42C JUMP JUMPDEST JUMPDEST PUSH2 0x7BB DUP10 DUP3 DUP11 ADD PUSH2 0x6A1 JUMP JUMPDEST SWAP4 POP POP PUSH1 0x80 DUP8 ADD MLOAD PUSH8 0xFFFFFFFFFFFFFFFF DUP2 GT ISZERO PUSH2 0x7DC JUMPI PUSH2 0x7DB PUSH2 0x42C JUMP JUMPDEST JUMPDEST PUSH2 0x7E8 DUP10 DUP3 DUP11 ADD PUSH2 0x6A1 JUMP JUMPDEST SWAP3 POP POP PUSH1 0xA0 PUSH2 0x7F9 DUP10 DUP3 DUP11 ADD PUSH2 0x6DD JUMP JUMPDEST SWAP2 POP POP SWAP3 SWAP6 POP SWAP3 SWAP6 POP SWAP3 SWAP6 JUMP JUMPDEST PUSH32 0x4E487B7100000000000000000000000000000000000000000000000000000000 PUSH0 MSTORE PUSH1 0x21 PUSH1 0x4 MSTORE PUSH1 0x24 PUSH0 REVERT JUMPDEST PUSH1 0x3 DUP2 LT PUSH2 0x844 JUMPI PUSH2 0x843 PUSH2 0x806 JUMP JUMPDEST JUMPDEST POP JUMP JUMPDEST PUSH0 DUP2 SWAP1 POP PUSH2 0x854 DUP3 PUSH2 0x833 JUMP JUMPDEST SWAP2 SWAP1 POP JUMP JUMPDEST PUSH0 PUSH2 0x863 DUP3 PUSH2 0x847 JUMP JUMPDEST SWAP1 POP SWAP2 SWAP1 POP JUMP JUMPDEST PUSH2 0x873 DUP2 PUSH2 0x859 JUMP JUMPDEST DUP3 MSTORE POP POP JUMP JUMPDEST PUSH0 PUSH1 0x40 DUP3 ADD SWAP1 POP PUSH2 0x88C PUSH0 DUP4 ADD DUP6 PUSH2 0x3F7 JUMP JUMPDEST PUSH2 0x899 PUSH1 0x20 DUP4 ADD DUP5 PUSH2 0x86A JUMP JUMPDEST SWAP4 SWAP3 POP POP POP JUMP JUMPDEST PUSH0 PUSH1 0xA0 DUP3 ADD SWAP1 POP DUP2 DUP2 SUB PUSH0 DUP4 ADD MSTORE PUSH2 0x8B8 DUP2 DUP9 PUSH2 0x4BD JUMP JUMPDEST SWAP1 POP DUP2 DUP2 SUB PUSH1 0x20 DUP4 ADD MSTORE PUSH2 0x8CC DUP2 DUP8 PUSH2 0x4BD JUMP JUMPDEST SWAP1 POP DUP2 DUP2 SUB PUSH1 0x40 DUP4 ADD MSTORE PUSH2 0x8E0 DUP2 DUP7 PUSH2 0x4BD JUMP JUMPDEST SWAP1 POP DUP2 DUP2 SUB PUSH1 0x60 DUP4 ADD MSTORE PUSH2 0x8F4 DUP2 DUP6 PUSH2 0x4BD JUMP JUMPDEST SWAP1 POP DUP2 DUP2 SUB PUSH1 0x80 DUP4 ADD MSTORE PUSH2 0x908 DUP2 DUP5 PUSH2 0x4BD JUMP JUMPDEST SWAP1 POP SWAP7 SWAP6 POP POP POP POP POP POP JUMP JUMPDEST PUSH0 DUP2 SWAP1 POP SWAP3 SWAP2 POP POP JUMP JUMPDEST PUSH32 0x416363657373204772616E7465643A204E616D653A2000000000000000000000 PUSH0 DUP3 ADD MSTORE POP JUMP JUMPDEST PUSH0 PUSH2 0x952 PUSH1 0x16 DUP4 PUSH2 0x914 JUMP JUMPDEST SWAP2 POP PUSH2 0x95D DUP3 PUSH2 0x91E JUMP JUMPDEST PUSH1 0x16 DUP3 ADD SWAP1 POP SWAP2 SWAP1 POP JUMP JUMPDEST PUSH0 PUSH2 0x972 DUP3 PUSH2 0x485 JUMP JUMPDEST PUSH2 0x97C DUP2 DUP6 PUSH2 0x914 JUMP JUMPDEST SWAP4 POP PUSH2 0x98C DUP2 DUP6 PUSH1 0x20 DUP7 ADD PUSH2 0x49F JUMP JUMPDEST DUP1 DUP5 ADD SWAP2 POP POP SWAP3 SWAP2 POP POP JUMP JUMPDEST PUSH32 0x2C20444F423A2000000000000000000000000000000000000000000000000000 PUSH0 DUP3 ADD MSTORE POP JUMP JUMPDEST PUSH0 PUSH2 0x9CC PUSH1 0x7 DUP4 PUSH2 0x914 JUMP JUMPDEST SWAP2 POP PUSH2 0x9D7 DUP3 PUSH2 0x998 JUMP JUMPDEST PUSH1 0x7 DUP3 ADD SWAP1 POP SWAP2 SWAP1 POP JUMP JUMPDEST PUSH32 0x2C204E6174696F6E616C2049443A200000000000000000000000000000000000 PUSH0 DUP3 ADD MSTORE POP JUMP JUMPDEST PUSH0 PUSH2 0xA16 PUSH1 0xF DUP4 PUSH2 0x914 JUMP JUMPDEST SWAP2 POP PUSH2 0xA21 DUP3 PUSH2 0x9E2 JUMP JUMPDEST PUSH1 0xF DUP3 ADD SWAP1 POP SWAP2 SWAP1 POP JUMP JUMPDEST PUSH32 0x2C20416464726573733A20000000000000000000000000000000000000000000 PUSH0 DUP3 ADD MSTORE POP JUMP JUMPDEST PUSH0 PUSH2 0xA60 PUSH1 0xB DUP4 PUSH2 0x914 JUMP JUMPDEST SWAP2 POP PUSH2 0xA6B DUP3 PUSH2 0xA2C JUMP JUMPDEST PUSH1 0xB DUP3 ADD SWAP1 POP SWAP2 SWAP1 POP JUMP JUMPDEST PUSH32 0x2C204D65646963616C205265636F7264733A2000000000000000000000000000 PUSH0 DUP3 ADD MSTORE POP JUMP JUMPDEST PUSH0 PUSH2 0xAAA PUSH1 0x13 DUP4 PUSH2 0x914 JUMP JUMPDEST SWAP2 POP PUSH2 0xAB5 DUP3 PUSH2 0xA76 JUMP JUMPDEST PUSH1 0x13 DUP3 ADD SWAP1 POP SWAP2 SWAP1 POP JUMP JUMPDEST PUSH0 PUSH2 0xACA DUP3 PUSH2 0x946 JUMP JUMPDEST SWAP2 POP PUSH2 0xAD6 DUP3 DUP9 PUSH2 0x968 JUMP JUMPDEST SWAP2 POP PUSH2 0xAE1 DUP3 PUSH2 0x9C0 JUMP JUMPDEST SWAP2 POP PUSH2 0xAED DUP3 DUP8 PUSH2 0x968 JUMP JUMPDEST SWAP2 POP PUSH2 0xAF8 DUP3 PUSH2 0xA0A JUMP JUMPDEST SWAP2 POP PUSH2 0xB04 DUP3 DUP7 PUSH2 0x968 JUMP JUMPDEST SWAP2 POP PUSH2 0xB0F DUP3 PUSH2 0xA54 JUMP JUMPDEST SWAP2 POP PUSH2 0xB1B DUP3 DUP6 PUSH2 0x968 JUMP JUMPDEST SWAP2 POP PUSH2 0xB26 DUP3 PUSH2 0xA9E JUMP JUMPDEST SWAP2 POP PUSH2 0xB32 DUP3 DUP5 PUSH2 0x968 JUMP JUMPDEST SWAP2 POP DUP2 SWAP1 POP SWAP7 SWAP6 POP POP POP POP POP POP JUMP INVALID COINBASE PUSH4 0x63657373 KECCAK256 PREVRANDAO PUSH6 0x6E6965643A20 BLOBHASH PUSH15 0x73756666696369656E7420636F6E73 PUSH6 0x6E742E416363 PUSH6 0x73732044656E PUSH10 0x65643A20556E61626C65 KECCAK256 PUSH21 0x6F20726574726965766520646174612EA264697066 PUSH20 0x58221220303D3682B760CC592CC42AC981EEF1DC SELFBALANCE SUB SWAP1 MUL 0xAE 0xB1 0xDD SWAP3 PUSH18 0xB42A0215E176C064736F6C634300081A0033 ",
			"sourceMap": "28:2856:1:-:0;;;;;;;;;;;;;;;;;;;;;;;;;;;;;;;;;;;;;;;;;54:25;;;:::i;:::-;;;;;;;:::i;:::-;;;;;;;;869:2012;;;;;;;;;;;;;:::i;:::-;;:::i;:::-;;;;;;;:::i;:::-;;;;;;;;86:28;;;:::i;:::-;;;;;;;:::i;:::-;;;;;;;;54:25;;;;;;;;;;;;:::o;869:2012::-;925:13;1028:45;1051:10;1063:9;1028:45;;;;;;;:::i;:::-;;;;;;;;1090:10;;;;;;;;;;;:36;;;1127:9;1090:47;;;;;;;;;;;;;;;:::i;:::-;;;;;;;;;;;;;;;;;;;;;;;;;;;;;;;;;;;;;;;;;;;;;;:::i;:::-;;;1086:1788;;2764:35;2777:10;2789:9;2764:35;;;;;;;:::i;:::-;;;;;;;;2814:48;;;;;;;;;;;;;;;;;;;;;1086:1788;1501:38;1516:9;1527:11;1501:38;;;;;;;:::i;:::-;;;;;;;;1660:24;1645:39;;;;;;;;:::i;:::-;;:11;:39;;;;;;;;:::i;:::-;;;:85;;;;1703:27;1688:42;;;;;;;;:::i;:::-;;:11;:42;;;;;;;;:::i;:::-;;;1645:85;1641:1010;;;1817:80;1838:4;1844:11;1857:10;1869:11;1882:14;1817:80;;;;;;;;;;:::i;:::-;;;;;;;;1973:36;1987:10;1999:9;1973:36;;;;;;;:::i;:::-;;;;;;;;2179:4;2218:11;2272:10;2321:11;2379:14;2114:298;;;;;;;;;;;;:::i;:::-;;;;;;;;;;;;;2100:313;;;;;;;;;;1641:1010;2536:35;2549:10;2561:9;2536:35;;;;;;;:::i;:::-;;;;;;;;2590:45;;;;;;;;;;;;;;;;;;;;;;;;;869:2012;;;;:::o;86:28::-;;;;;;;;;;;;;:::o;7:126:3:-;44:7;84:42;77:5;73:54;62:65;;7:126;;;:::o;139:96::-;176:7;205:24;223:5;205:24;:::i;:::-;194:35;;139:96;;;:::o;241:118::-;328:24;346:5;328:24;:::i;:::-;323:3;316:37;241:118;;:::o;365:222::-;458:4;496:2;485:9;481:18;473:26;;509:71;577:1;566:9;562:17;553:6;509:71;:::i;:::-;365:222;;;;:::o;593:75::-;626:6;659:2;653:9;643:19;;593:75;:::o;674:117::-;783:1;780;773:12;797:117;906:1;903;896:12;920:122;993:24;1011:5;993:24;:::i;:::-;986:5;983:35;973:63;;1032:1;1029;1022:12;973:63;920:122;:::o;1048:139::-;1094:5;1132:6;1119:20;1110:29;;1148:33;1175:5;1148:33;:::i;:::-;1048:139;;;;:::o;1193:329::-;1252:6;1301:2;1289:9;1280:7;1276:23;1272:32;1269:119;;;1307:79;;:::i;:::-;1269:119;1427:1;1452:53;1497:7;1488:6;1477:9;1473:22;1452:53;:::i;:::-;1442:63;;1398:117;1193:329;;;;:::o;1528:99::-;1580:6;1614:5;1608:12;1598:22;;1528:99;;;:::o;1633:169::-;1717:11;1751:6;1746:3;1739:19;1791:4;1786:3;1782:14;1767:29;;1633:169;;;;:::o;1808:139::-;1897:6;1892:3;1887;1881:23;1938:1;1929:6;1924:3;1920:16;1913:27;1808:139;;;:::o;1953:102::-;1994:6;2045:2;2041:7;2036:2;2029:5;2025:14;2021:28;2011:38;;1953:102;;;:::o;2061:377::-;2149:3;2177:39;2210:5;2177:39;:::i;:::-;2232:71;2296:6;2291:3;2232:71;:::i;:::-;2225:78;;2312:65;2370:6;2365:3;2358:4;2351:5;2347:16;2312:65;:::i;:::-;2402:29;2424:6;2402:29;:::i;:::-;2397:3;2393:39;2386:46;;2153:285;2061:377;;;;:::o;2444:313::-;2557:4;2595:2;2584:9;2580:18;2572:26;;2644:9;2638:4;2634:20;2630:1;2619:9;2615:17;2608:47;2672:78;2745:4;2736:6;2672:78;:::i;:::-;2664:86;;2444:313;;;;:::o;2763:60::-;2791:3;2812:5;2805:12;;2763:60;;;:::o;2829:142::-;2879:9;2912:53;2930:34;2939:24;2957:5;2939:24;:::i;:::-;2930:34;:::i;:::-;2912:53;:::i;:::-;2899:66;;2829:142;;;:::o;2977:126::-;3027:9;3060:37;3091:5;3060:37;:::i;:::-;3047:50;;2977:126;;;:::o;3109:144::-;3177:9;3210:37;3241:5;3210:37;:::i;:::-;3197:50;;3109:144;;;:::o;3259:167::-;3364:55;3413:5;3364:55;:::i;:::-;3359:3;3352:68;3259:167;;:::o;3432:258::-;3543:4;3581:2;3570:9;3566:18;3558:26;;3594:89;3680:1;3669:9;3665:17;3656:6;3594:89;:::i;:::-;3432:258;;;;:::o;3696:332::-;3817:4;3855:2;3844:9;3840:18;3832:26;;3868:71;3936:1;3925:9;3921:17;3912:6;3868:71;:::i;:::-;3949:72;4017:2;4006:9;4002:18;3993:6;3949:72;:::i;:::-;3696:332;;;;;:::o;4034:117::-;4143:1;4140;4133:12;4157:117;4266:1;4263;4256:12;4280:180;4328:77;4325:1;4318:88;4425:4;4422:1;4415:15;4449:4;4446:1;4439:15;4466:281;4549:27;4571:4;4549:27;:::i;:::-;4541:6;4537:40;4679:6;4667:10;4664:22;4643:18;4631:10;4628:34;4625:62;4622:88;;;4690:18;;:::i;:::-;4622:88;4730:10;4726:2;4719:22;4509:238;4466:281;;:::o;4753:129::-;4787:6;4814:20;;:::i;:::-;4804:30;;4843:33;4871:4;4863:6;4843:33;:::i;:::-;4753:129;;;:::o;4888:308::-;4950:4;5040:18;5032:6;5029:30;5026:56;;;5062:18;;:::i;:::-;5026:56;5100:29;5122:6;5100:29;:::i;:::-;5092:37;;5184:4;5178;5174:15;5166:23;;4888:308;;;:::o;5202:434::-;5291:5;5316:66;5332:49;5374:6;5332:49;:::i;:::-;5316:66;:::i;:::-;5307:75;;5405:6;5398:5;5391:21;5443:4;5436:5;5432:16;5481:3;5472:6;5467:3;5463:16;5460:25;5457:112;;;5488:79;;:::i;:::-;5457:112;5578:52;5623:6;5618:3;5613;5578:52;:::i;:::-;5297:339;5202:434;;;;;:::o;5656:355::-;5723:5;5772:3;5765:4;5757:6;5753:17;5749:27;5739:122;;5780:79;;:::i;:::-;5739:122;5890:6;5884:13;5915:90;6001:3;5993:6;5986:4;5978:6;5974:17;5915:90;:::i;:::-;5906:99;;5729:282;5656:355;;;;:::o;6017:114::-;6105:1;6098:5;6095:12;6085:40;;6121:1;6118;6111:12;6085:40;6017:114;:::o;6137:173::-;6209:5;6240:6;6234:13;6225:22;;6256:48;6298:5;6256:48;:::i;:::-;6137:173;;;;:::o;6316:2029::-;6496:6;6504;6512;6520;6528;6536;6585:3;6573:9;6564:7;6560:23;6556:33;6553:120;;;6592:79;;:::i;:::-;6553:120;6733:1;6722:9;6718:17;6712:24;6763:18;6755:6;6752:30;6749:117;;;6785:79;;:::i;:::-;6749:117;6890:74;6956:7;6947:6;6936:9;6932:22;6890:74;:::i;:::-;6880:84;;6683:291;7034:2;7023:9;7019:18;7013:25;7065:18;7057:6;7054:30;7051:117;;;7087:79;;:::i;:::-;7051:117;7192:74;7258:7;7249:6;7238:9;7234:22;7192:74;:::i;:::-;7182:84;;6984:292;7336:2;7325:9;7321:18;7315:25;7367:18;7359:6;7356:30;7353:117;;;7389:79;;:::i;:::-;7353:117;7494:74;7560:7;7551:6;7540:9;7536:22;7494:74;:::i;:::-;7484:84;;7286:292;7638:2;7627:9;7623:18;7617:25;7669:18;7661:6;7658:30;7655:117;;;7691:79;;:::i;:::-;7655:117;7796:74;7862:7;7853:6;7842:9;7838:22;7796:74;:::i;:::-;7786:84;;7588:292;7940:3;7929:9;7925:19;7919:26;7972:18;7964:6;7961:30;7958:117;;;7994:79;;:::i;:::-;7958:117;8099:74;8165:7;8156:6;8145:9;8141:22;8099:74;:::i;:::-;8089:84;;7890:293;8222:3;8249:79;8320:7;8311:6;8300:9;8296:22;8249:79;:::i;:::-;8239:89;;8193:145;6316:2029;;;;;;;;:::o;8351:180::-;8399:77;8396:1;8389:88;8496:4;8493:1;8486:15;8520:4;8517:1;8510:15;8537:120;8625:1;8618:5;8615:12;8605:46;;8631:18;;:::i;:::-;8605:46;8537:120;:::o;8663:141::-;8715:7;8744:5;8733:16;;8750:48;8792:5;8750:48;:::i;:::-;8663:141;;;:::o;8810:::-;8873:9;8906:39;8939:5;8906:39;:::i;:::-;8893:52;;8810:141;;;:::o;8957:157::-;9057:50;9101:5;9057:50;:::i;:::-;9052:3;9045:63;8957:157;;:::o;9120:358::-;9254:4;9292:2;9281:9;9277:18;9269:26;;9305:71;9373:1;9362:9;9358:17;9349:6;9305:71;:::i;:::-;9386:85;9467:2;9456:9;9452:18;9443:6;9386:85;:::i;:::-;9120:358;;;;;:::o;9484:1119::-;9789:4;9827:3;9816:9;9812:19;9804:27;;9877:9;9871:4;9867:20;9863:1;9852:9;9848:17;9841:47;9905:78;9978:4;9969:6;9905:78;:::i;:::-;9897:86;;10030:9;10024:4;10020:20;10015:2;10004:9;10000:18;9993:48;10058:78;10131:4;10122:6;10058:78;:::i;:::-;10050:86;;10183:9;10177:4;10173:20;10168:2;10157:9;10153:18;10146:48;10211:78;10284:4;10275:6;10211:78;:::i;:::-;10203:86;;10336:9;10330:4;10326:20;10321:2;10310:9;10306:18;10299:48;10364:78;10437:4;10428:6;10364:78;:::i;:::-;10356:86;;10490:9;10484:4;10480:20;10474:3;10463:9;10459:19;10452:49;10518:78;10591:4;10582:6;10518:78;:::i;:::-;10510:86;;9484:1119;;;;;;;;:::o;10609:148::-;10711:11;10748:3;10733:18;;10609:148;;;;:::o;10763:172::-;10903:24;10899:1;10891:6;10887:14;10880:48;10763:172;:::o;10941:402::-;11101:3;11122:85;11204:2;11199:3;11122:85;:::i;:::-;11115:92;;11216:93;11305:3;11216:93;:::i;:::-;11334:2;11329:3;11325:12;11318:19;;10941:402;;;:::o;11349:390::-;11455:3;11483:39;11516:5;11483:39;:::i;:::-;11538:89;11620:6;11615:3;11538:89;:::i;:::-;11531:96;;11636:65;11694:6;11689:3;11682:4;11675:5;11671:16;11636:65;:::i;:::-;11726:6;11721:3;11717:16;11710:23;;11459:280;11349:390;;;;:::o;11745:157::-;11885:9;11881:1;11873:6;11869:14;11862:33;11745:157;:::o;11908:400::-;12068:3;12089:84;12171:1;12166:3;12089:84;:::i;:::-;12082:91;;12182:93;12271:3;12182:93;:::i;:::-;12300:1;12295:3;12291:11;12284:18;;11908:400;;;:::o;12314:165::-;12454:17;12450:1;12442:6;12438:14;12431:41;12314:165;:::o;12485:402::-;12645:3;12666:85;12748:2;12743:3;12666:85;:::i;:::-;12659:92;;12760:93;12849:3;12760:93;:::i;:::-;12878:2;12873:3;12869:12;12862:19;;12485:402;;;:::o;12893:161::-;13033:13;13029:1;13021:6;13017:14;13010:37;12893:161;:::o;13060:402::-;13220:3;13241:85;13323:2;13318:3;13241:85;:::i;:::-;13234:92;;13335:93;13424:3;13335:93;:::i;:::-;13453:2;13448:3;13444:12;13437:19;;13060:402;;;:::o;13468:169::-;13608:21;13604:1;13596:6;13592:14;13585:45;13468:169;:::o;13643:402::-;13803:3;13824:85;13906:2;13901:3;13824:85;:::i;:::-;13817:92;;13918:93;14007:3;13918:93;:::i;:::-;14036:2;14031:3;14027:12;14020:19;;13643:402;;;:::o;14051:2245::-;14880:3;14902:148;15046:3;14902:148;:::i;:::-;14895:155;;15067:95;15158:3;15149:6;15067:95;:::i;:::-;15060:102;;15179:148;15323:3;15179:148;:::i;:::-;15172:155;;15344:95;15435:3;15426:6;15344:95;:::i;:::-;15337:102;;15456:148;15600:3;15456:148;:::i;:::-;15449:155;;15621:95;15712:3;15703:6;15621:95;:::i;:::-;15614:102;;15733:148;15877:3;15733:148;:::i;:::-;15726:155;;15898:95;15989:3;15980:6;15898:95;:::i;:::-;15891:102;;16010:148;16154:3;16010:148;:::i;:::-;16003:155;;16175:95;16266:3;16257:6;16175:95;:::i;:::-;16168:102;;16287:3;16280:10;;14051:2245;;;;;;;;:::o"
		},
		"gasEstimates": {
			"creation": {
				"codeDepositCost": "602000",
				"executionCost": "infinite",
				"totalCost": "infinite"
			},
			"external": {
				"RequestData(address)": "infinite",
				"controller()": "infinite",
				"researcher()": "2483"
			}
		},
		"methodIdentifiers": {
			"RequestData(address)": "70b912fa",
			"controller()": "f77c4791",
			"researcher()": "1dc0a6a5"
		}
	},
	"abi": [
		{
			"inputs": [
				{
					"internalType": "address",
					"name": "_controller",
					"type": "address"
				}
			],
			"stateMutability": "nonpayable",
			"type": "constructor"
		},
		{
			"anonymous": false,
			"inputs": [
				{
					"indexed": false,
					"internalType": "address",
					"name": "requester",
					"type": "address"
				},
				{
					"indexed": false,
					"internalType": "address",
					"name": "patientID",
					"type": "address"
				}
			],
			"name": "AccessDenied",
			"type": "event"
		},
		{
			"anonymous": false,
			"inputs": [
				{
					"indexed": false,
					"internalType": "address",
					"name": "requester",
					"type": "address"
				},
				{
					"indexed": false,
					"internalType": "address",
					"name": "patientID",
					"type": "address"
				}
			],
			"name": "AccessGranted",
			"type": "event"
		},
		{
			"anonymous": false,
			"inputs": [
				{
					"indexed": false,
					"internalType": "address",
					"name": "requester",
					"type": "address"
				},
				{
					"indexed": false,
					"internalType": "address",
					"name": "patientID",
					"type": "address"
				}
			],
			"name": "AccessRequestInitiated",
			"type": "event"
		},
		{
			"anonymous": false,
			"inputs": [
				{
					"indexed": false,
					"internalType": "address",
					"name": "patientID",
					"type": "address"
				},
				{
					"indexed": false,
					"internalType": "enum Subject.ConsentType",
					"name": "consentType",
					"type": "uint8"
				}
			],
			"name": "ConsentChecked",
			"type": "event"
		},
		{
			"anonymous": false,
			"inputs": [
				{
					"indexed": false,
					"internalType": "string",
					"name": "name",
					"type": "string"
				},
				{
					"indexed": false,
					"internalType": "string",
					"name": "dateOfBirth",
					"type": "string"
				},
				{
					"indexed": false,
					"internalType": "string",
					"name": "nationalID",
					"type": "string"
				},
				{
					"indexed": false,
					"internalType": "string",
					"name": "homeAddress",
					"type": "string"
				},
				{
					"indexed": false,
					"internalType": "string",
					"name": "medicalRecords",
					"type": "string"
				}
			],
			"name": "PatientDataDisplayed",
			"type": "event"
		},
		{
			"inputs": [
				{
					"internalType": "address",
					"name": "patientID",
					"type": "address"
				}
			],
			"name": "RequestData",
			"outputs": [
				{
					"internalType": "string",
					"name": "",
					"type": "string"
				}
			],
			"stateMutability": "nonpayable",
			"type": "function"
		},
		{
			"inputs": [],
			"name": "controller",
			"outputs": [
				{
					"internalType": "contract Controller",
					"name": "",
					"type": "address"
				}
			],
			"stateMutability": "view",
			"type": "function"
		},
		{
			"inputs": [],
			"name": "researcher",
			"outputs": [
				{
					"internalType": "address",
					"name": "",
					"type": "address"
				}
			],
			"stateMutability": "view",
			"type": "function"
		}
	]
}
