# Supplementary material for: Blockchain enabled policy-based access control mechanism to restrict unauthorized access to electronic health records
Source: PeerJ Comput Sci. 2025 Jan 23;11:e2647. doi: 10.7717/peerj-cs.2647 (PMC11784709; doi:10.7717/peerj-cs.2647)
Supplement: Supplemental Information 1 [file peerj-cs-11-2647-s001.zip › artifacts/IController.json]

{
	"deploy": {
		"VM:-": {
			"linkReferences": {},
			"autoDeployLib": true
		},
		"main:1": {
			"linkReferences": {},
			"autoDeployLib": true
		},
		"ropsten:3": {
			"linkReferences": {},
			"autoDeployLib": true
		},
		"rinkeby:4": {
			"linkReferences": {},
			"autoDeployLib": true
		},
		"kovan:42": {
			"linkReferences": {},
			"autoDeployLib": true
		},
		"goerli:5": {
			"linkReferences": {},
			"autoDeployLib": true
		},
		"Custom": {
			"linkReferences": {},
			"autoDeployLib": true
		}
	},
	"data": {
		"bytecode": {
			"functionDebugData": {},
			"generatedSources": [],
			"linkReferences": {},
			"object": "",
			"opcodes": "",
			"sourceMap": ""
		},
		"deployedBytecode": {
			"functionDebugData": {},
			"generatedSources": [],
			"immutableReferences": {},
			"linkReferences": {},
			"object": "",
			"opcodes": "",
			"sourceMap": ""
		},
		"gasEstimates": null,
		"methodIdentifiers": {
			"RequestAccess(address,address,string)": "c8bd310f"
		}
	},
	"abi": [
		{
			"inputs": [
				{
					"internalType": "address",
					"name": "requester",
					"type": "address"
				},
				{
					"internalType": "address",
					"name": "patient",
					"type": "address"
				},
				{
					"internalType": "string",
					"name": "purpose",
					"type": "string"
				}
			],
			"name": "RequestAccess",
			"outputs": [
				{
					"internalType": "bool",
					"name": "",
					"type": "bool"
				}
			],
			"stateMutability": "nonpayable",
			"type": "function"
		}
	]
}
