# Supplementary material for: Blockchain enabled policy-based access control mechanism to restrict unauthorized access to electronic health records
Source: PeerJ Comput Sci. 2025 Jan 23;11:e2647. doi: 10.7717/peerj-cs.2647 (PMC11784709; doi:10.7717/peerj-cs.2647)
Supplement: Supplemental Information 1 [file peerj-cs-11-2647-s001.zip › artifacts/PolicyContract.json]

{
	"deploy": {
		"VM:-": {
			"linkReferences": {},
			"autoDeployLib": true
		},
		"main:1": {
			"linkReferences": {},
			"autoDeployLib": true
		},
		"ropsten:3": {
			"linkReferences": {},
			"autoDeployLib": true
		},
		"rinkeby:4": {
			"linkReferences": {},
			"autoDeployLib": true
		},
		"kovan:42": {
			"linkReferences": {},
			"autoDeployLib": true
		},
		"goerli:5": {
			"linkReferences": {},
			"autoDeployLib": true
		},
		"Custom": {
			"linkReferences": {},
			"autoDeployLib": true
		}
	},
	"data": {
		"bytecode": {
			"functionDebugData": {},
			"generatedSources": [],
			"linkReferences": {},
			"object": "6080604052348015600e575f80fd5b506102dd8061001c5f395ff3fe608060405234801561000f575f80fd5b506004361061003f575f3560e01c80638bcd097d1461004357806395d317b31461005f578063a86ea9421461008f575b5f80fd5b61005d60048036038101906100589190610216565b6100bf565b005b61007960048036038101906100749190610254565b610116565b604051610086919061028e565b60405180910390f35b6100a960048036038101906100a49190610254565b610167565b6040516100b6919061028e565b60405180910390f35b805f808473ffffffffffffffffffffffffffffffffffffffff1673ffffffffffffffffffffffffffffffffffffffff1681526020019081526020015f205f6101000a81548160ff0219169083151502179055505050565b5f805f8373ffffffffffffffffffffffffffffffffffffffff1673ffffffffffffffffffffffffffffffffffffffff1681526020019081526020015f205f9054906101000a900460ff169050919050565b5f602052805f5260405f205f915054906101000a900460ff1681565b5f80fd5b5f73ffffffffffffffffffffffffffffffffffffffff82169050919050565b5f6101b082610187565b9050919050565b6101c0816101a6565b81146101ca575f80fd5b50565b5f813590506101db816101b7565b92915050565b5f8115159050919050565b6101f5816101e1565b81146101ff575f80fd5b50565b5f81359050610210816101ec565b92915050565b5f806040838503121561022c5761022b610183565b5b5f610239858286016101cd565b925050602061024a85828601610202565b9150509250929050565b5f6020828403121561026957610268610183565b5b5f610276848285016101cd565b91505092915050565b610288816101e1565b82525050565b5f6020820190506102a15f83018461027f565b9291505056fea2646970667358221220dd246de7b7f44ca19d9d996aef237f1a9f2dd095f38f857a8567bcabe18ad20a64736f6c634300081a0033",
			"opcodes": "PUSH1 0x80 PUSH1 0x40 MSTORE CALLVALUE DUP1 ISZERO PUSH1 0xE JUMPI PUSH0 DUP1 REVERT JUMPDEST POP PUSH2 0x2DD DUP1 PUSH2 0x1C PUSH0 CODECOPY PUSH0 RETURN INVALID PUSH1 0x80 PUSH1 0x40 MSTORE CALLVALUE DUP1 ISZERO PUSH2 0xF JUMPI PUSH0 DUP1 REVERT JUMPDEST POP PUSH1 0x4 CALLDATASIZE LT PUSH2 0x3F JUMPI PUSH0 CALLDATALOAD PUSH1 0xE0 SHR DUP1 PUSH4 0x8BCD097D EQ PUSH2 0x43 JUMPI DUP1 PUSH4 0x95D317B3 EQ PUSH2 0x5F JUMPI DUP1 PUSH4 0xA86EA942 EQ PUSH2 0x8F JUMPI JUMPDEST PUSH0 DUP1 REVERT JUMPDEST PUSH2 0x5D PUSH1 0x4 DUP1 CALLDATASIZE SUB DUP2 ADD SWAP1 PUSH2 0x58 SWAP2 SWAP1 PUSH2 0x216 JUMP JUMPDEST PUSH2 0xBF JUMP JUMPDEST STOP JUMPDEST PUSH2 0x79 PUSH1 0x4 DUP1 CALLDATASIZE SUB DUP2 ADD SWAP1 PUSH2 0x74 SWAP2 SWAP1 PUSH2 0x254 JUMP JUMPDEST PUSH2 0x116 JUMP JUMPDEST PUSH1 0x40 MLOAD PUSH2 0x86 SWAP2 SWAP1 PUSH2 0x28E JUMP JUMPDEST PUSH1 0x40 MLOAD DUP1 SWAP2 SUB SWAP1 RETURN JUMPDEST PUSH2 0xA9 PUSH1 0x4 DUP1 CALLDATASIZE SUB DUP2 ADD SWAP1 PUSH2 0xA4 SWAP2 SWAP1 PUSH2 0x254 JUMP JUMPDEST PUSH2 0x167 JUMP JUMPDEST PUSH1 0x40 MLOAD PUSH2 0xB6 SWAP2 SWAP1 PUSH2 0x28E JUMP JUMPDEST PUSH1 0x40 MLOAD DUP1 SWAP2 SUB SWAP1 RETURN JUMPDEST DUP1 PUSH0 DUP1 DUP5 PUSH20 0xFFFFFFFFFFFFFFFFFFFFFFFFFFFFFFFFFFFFFFFF AND PUSH20 0xFFFFFFFFFFFFFFFFFFFFFFFFFFFFFFFFFFFFFFFF AND DUP2 MSTORE PUSH1 0x20 ADD SWAP1 DUP2 MSTORE PUSH1 0x20 ADD PUSH0 KECCAK256 PUSH0 PUSH2 0x100 EXP DUP2 SLOAD DUP2 PUSH1 0xFF MUL NOT AND SWAP1 DUP4 ISZERO ISZERO MUL OR SWAP1 SSTORE POP POP POP JUMP JUMPDEST PUSH0 DUP1 PUSH0 DUP4 PUSH20 0xFFFFFFFFFFFFFFFFFFFFFFFFFFFFFFFFFFFFFFFF AND PUSH20 0xFFFFFFFFFFFFFFFFFFFFFFFFFFFFFFFFFFFFFFFF AND DUP2 MSTORE PUSH1 0x20 ADD SWAP1 DUP2 MSTORE PUSH1 0x20 ADD PUSH0 KECCAK256 PUSH0 SWAP1 SLOAD SWAP1 PUSH2 0x100 EXP SWAP1 DIV PUSH1 0xFF AND SWAP1 POP SWAP2 SWAP1 POP JUMP JUMPDEST PUSH0 PUSH1 0x20 MSTORE DUP1 PUSH0 MSTORE PUSH1 0x40 PUSH0 KECCAK256 PUSH0 SWAP2 POP SLOAD SWAP1 PUSH2 0x100 EXP SWAP1 DIV PUSH1 0xFF AND DUP2 JUMP JUMPDEST PUSH0 DUP1 REVERT JUMPDEST PUSH0 PUSH20 0xFFFFFFFFFFFFFFFFFFFFFFFFFFFFFFFFFFFFFFFF DUP3 AND SWAP1 POP SWAP2 SWAP1 POP JUMP JUMPDEST PUSH0 PUSH2 0x1B0 DUP3 PUSH2 0x187 JUMP JUMPDEST SWAP1 POP SWAP2 SWAP1 POP JUMP JUMPDEST PUSH2 0x1C0 DUP2 PUSH2 0x1A6 JUMP JUMPDEST DUP2 EQ PUSH2 0x1CA JUMPI PUSH0 DUP1 REVERT JUMPDEST POP JUMP JUMPDEST PUSH0 DUP2 CALLDATALOAD SWAP1 POP PUSH2 0x1DB DUP2 PUSH2 0x1B7 JUMP JUMPDEST SWAP3 SWAP2 POP POP JUMP JUMPDEST PUSH0 DUP2 ISZERO ISZERO SWAP1 POP SWAP2 SWAP1 POP JUMP JUMPDEST PUSH2 0x1F5 DUP2 PUSH2 0x1E1 JUMP JUMPDEST DUP2 EQ PUSH2 0x1FF JUMPI PUSH0 DUP1 REVERT JUMPDEST POP JUMP JUMPDEST PUSH0 DUP2 CALLDATALOAD SWAP1 POP PUSH2 0x210 DUP2 PUSH2 0x1EC JUMP JUMPDEST SWAP3 SWAP2 POP POP JUMP JUMPDEST PUSH0 DUP1 PUSH1 0x40 DUP4 DUP6 SUB SLT ISZERO PUSH2 0x22C JUMPI PUSH2 0x22B PUSH2 0x183 JUMP JUMPDEST JUMPDEST PUSH0 PUSH2 0x239 DUP6 DUP3 DUP7 ADD PUSH2 0x1CD JUMP JUMPDEST SWAP3 POP POP PUSH1 0x20 PUSH2 0x24A DUP6 DUP3 DUP7 ADD PUSH2 0x202 JUMP JUMPDEST SWAP2 POP POP SWAP3 POP SWAP3 SWAP1 POP JUMP JUMPDEST PUSH0 PUSH1 0x20 DUP3 DUP5 SUB SLT ISZERO PUSH2 0x269 JUMPI PUSH2 0x268 PUSH2 0x183 JUMP JUMPDEST JUMPDEST PUSH0 PUSH2 0x276 DUP5 DUP3 DUP6 ADD PUSH2 0x1CD JUMP JUMPDEST SWAP2 POP POP SWAP3 SWAP2 POP POP JUMP JUMPDEST PUSH2 0x288 DUP2 PUSH2 0x1E1 JUMP JUMPDEST DUP3 MSTORE POP POP JUMP JUMPDEST PUSH0 PUSH1 0x20 DUP3 ADD SWAP1 POP PUSH2 0x2A1 PUSH0 DUP4 ADD DUP5 PUSH2 0x27F JUMP JUMPDEST SWAP3 SWAP2 POP POP JUMP INVALID LOG2 PUSH5 0x6970667358 0x22 SLT KECCAK256 0xDD 0x24 PUSH14 0xE7B7F44CA19D9D996AEF237F1A9F 0x2D 0xD0 SWAP6 RETURN DUP16 DUP6 PUSH27 0x8567BCABE18AD20A64736F6C634300081A00330000000000000000 ",
			"sourceMap": "240:364:0:-:0;;;;;;;;;;;;;;;;;;;"
		},
		"deployedBytecode": {
			"functionDebugData": {
				"@checkPolicy_50": {
					"entryPoint": 278,
					"id": 50,
					"parameterSlots": 1,
					"returnSlots": 1
				},
				"@patientPolicies_22": {
					"entryPoint": 359,
					"id": 22,
					"parameterSlots": 0,
					"returnSlots": 0
				},
				"@setPolicy_37": {
					"entryPoint": 191,
					"id": 37,
					"parameterSlots": 2,
					"returnSlots": 0
				},
				"abi_decode_t_address": {
					"entryPoint": 461,
					"id": null,
					"parameterSlots": 2,
					"returnSlots": 1
				},
				"abi_decode_t_bool": {
					"entryPoint": 514,
					"id": null,
					"parameterSlots": 2,
					"returnSlots": 1
				},
				"abi_decode_tuple_t_address": {
					"entryPoint": 596,
					"id": null,
					"parameterSlots": 2,
					"returnSlots": 1
				},
				"abi_decode_tuple_t_addresst_bool": {
					"entryPoint": 534,
					"id": null,
					"parameterSlots": 2,
					"returnSlots": 2
				},
				"abi_encode_t_bool_to_t_bool_fromStack": {
					"entryPoint": 639,
					"id": null,
					"parameterSlots": 2,
					"returnSlots": 0
				},
				"abi_encode_tuple_t_bool__to_t_bool__fromStack_reversed": {
					"entryPoint": 654,
					"id": null,
					"parameterSlots": 2,
					"returnSlots": 1
				},
				"allocate_unbounded": {
					"entryPoint": null,
					"id": null,
					"parameterSlots": 0,
					"returnSlots": 1
				},
				"cleanup_t_address": {
					"entryPoint": 422,
					"id": null,
					"parameterSlots": 1,
					"returnSlots": 1
				},
				"cleanup_t_bool": {
					"entryPoint": 481,
					"id": null,
					"parameterSlots": 1,
					"returnSlots": 1
				},
				"cleanup_t_uint160": {
					"entryPoint": 391,
					"id": null,
					"parameterSlots": 1,
					"returnSlots": 1
				},
				"revert_error_c1322bf8034eace5e0b5c7295db60986aa89aae5e0ea0873e4689e076861a5db": {
					"entryPoint": null,
					"id": null,
					"parameterSlots": 0,
					"returnSlots": 0
				},
				"revert_error_dbdddcbe895c83990c08b3492a0e83918d802a52331272ac6fdb6a7c4aea3b1b": {
					"entryPoint": 387,
					"id": null,
					"parameterSlots": 0,
					"returnSlots": 0
				},
				"validator_revert_t_address": {
					"entryPoint": 439,
					"id": null,
					"parameterSlots": 1,
					"returnSlots": 0
				},
				"validator_revert_t_bool": {
					"entryPoint": 492,
					"id": null,
					"parameterSlots": 1,
					"returnSlots": 0
				}
			},
			"generatedSources": [
				{
					"ast": {
						"nativeSrc": "0:2335:1",
						"nodeType": "YulBlock",
						"src": "0:2335:1",
						"statements": [
							{
								"body": {
									"nativeSrc": "47:35:1",
									"nodeType": "YulBlock",
									"src": "47:35:1",
									"statements": [
										{
											"nativeSrc": "57:19:1",
											"nodeType": "YulAssignment",
											"src": "57:19:1",
											"value": {
												"arguments": [
													{
														"kind": "number",
														"nativeSrc": "73:2:1",
														"nodeType": "YulLiteral",
														"src": "73:2:1",
														"type": "",
														"value": "64"
													}
												],
												"functionName": {
													"name": "mload",
													"nativeSrc": "67:5:1",
													"nodeType": "YulIdentifier",
													"src": "67:5:1"
												},
												"nativeSrc": "67:9:1",
												"nodeType": "YulFunctionCall",
												"src": "67:9:1"
											},
											"variableNames": [
												{
													"name": "memPtr",
													"nativeSrc": "57:6:1",
													"nodeType": "YulIdentifier",
													"src": "57:6:1"
												}
											]
										}
									]
								},
								"name": "allocate_unbounded",
								"nativeSrc": "7:75:1",
								"nodeType": "YulFunctionDefinition",
								"returnVariables": [
									{
										"name": "memPtr",
										"nativeSrc": "40:6:1",
										"nodeType": "YulTypedName",
										"src": "40:6:1",
										"type": ""
									}
								],
								"src": "7:75:1"
							},
							{
								"body": {
									"nativeSrc": "177:28:1",
									"nodeType": "YulBlock",
									"src": "177:28:1",
									"statements": [
										{
											"expression": {
												"arguments": [
													{
														"kind": "number",
														"nativeSrc": "194:1:1",
														"nodeType": "YulLiteral",
														"src": "194:1:1",
														"type": "",
														"value": "0"
													},
													{
														"kind": "number",
														"nativeSrc": "197:1:1",
														"nodeType": "YulLiteral",
														"src": "197:1:1",
														"type": "",
														"value": "0"
													}
												],
												"functionName": {
													"name": "revert",
													"nativeSrc": "187:6:1",
													"nodeType": "YulIdentifier",
													"src": "187:6:1"
												},
												"nativeSrc": "187:12:1",
												"nodeType": "YulFunctionCall",
												"src": "187:12:1"
											},
											"nativeSrc": "187:12:1",
											"nodeType": "YulExpressionStatement",
											"src": "187:12:1"
										}
									]
								},
								"name": "revert_error_dbdddcbe895c83990c08b3492a0e83918d802a52331272ac6fdb6a7c4aea3b1b",
								"nativeSrc": "88:117:1",
								"nodeType": "YulFunctionDefinition",
								"src": "88:117:1"
							},
							{
								"body": {
									"nativeSrc": "300:28:1",
									"nodeType": "YulBlock",
									"src": "300:28:1",
									"statements": [
										{
											"expression": {
												"arguments": [
													{
														"kind": "number",
														"nativeSrc": "317:1:1",
														"nodeType": "YulLiteral",
														"src": "317:1:1",
														"type": "",
														"value": "0"
													},
													{
														"kind": "number",
														"nativeSrc": "320:1:1",
														"nodeType": "YulLiteral",
														"src": "320:1:1",
														"type": "",
														"value": "0"
													}
												],
												"functionName": {
													"name": "revert",
													"nativeSrc": "310:6:1",
													"nodeType": "YulIdentifier",
													"src": "310:6:1"
												},
												"nativeSrc": "310:12:1",
												"nodeType": "YulFunctionCall",
												"src": "310:12:1"
											},
											"nativeSrc": "310:12:1",
											"nodeType": "YulExpressionStatement",
											"src": "310:12:1"
										}
									]
								},
								"name": "revert_error_c1322bf8034eace5e0b5c7295db60986aa89aae5e0ea0873e4689e076861a5db",
								"nativeSrc": "211:117:1",
								"nodeType": "YulFunctionDefinition",
								"src": "211:117:1"
							},
							{
								"body": {
									"nativeSrc": "379:81:1",
									"nodeType": "YulBlock",
									"src": "379:81:1",
									"statements": [
										{
											"nativeSrc": "389:65:1",
											"nodeType": "YulAssignment",
											"src": "389:65:1",
											"value": {
												"arguments": [
													{
														"name": "value",
														"nativeSrc": "404:5:1",
														"nodeType": "YulIdentifier",
														"src": "404:5:1"
													},
													{
														"kind": "number",
														"nativeSrc": "411:42:1",
														"nodeType": "YulLiteral",
														"src": "411:42:1",
														"type": "",
														"value": "0xffffffffffffffffffffffffffffffffffffffff"
													}
												],
												"functionName": {
													"name": "and",
													"nativeSrc": "400:3:1",
													"nodeType": "YulIdentifier",
													"src": "400:3:1"
												},
												"nativeSrc": "400:54:1",
												"nodeType": "YulFunctionCall",
												"src": "400:54:1"
											},
											"variableNames": [
												{
													"name": "cleaned",
													"nativeSrc": "389:7:1",
													"nodeType": "YulIdentifier",
													"src": "389:7:1"
												}
											]
										}
									]
								},
								"name": "cleanup_t_uint160",
								"nativeSrc": "334:126:1",
								"nodeType": "YulFunctionDefinition",
								"parameters": [
									{
										"name": "value",
										"nativeSrc": "361:5:1",
										"nodeType": "YulTypedName",
										"src": "361:5:1",
										"type": ""
									}
								],
								"returnVariables": [
									{
										"name": "cleaned",
										"nativeSrc": "371:7:1",
										"nodeType": "YulTypedName",
										"src": "371:7:1",
										"type": ""
									}
								],
								"src": "334:126:1"
							},
							{
								"body": {
									"nativeSrc": "511:51:1",
									"nodeType": "YulBlock",
									"src": "511:51:1",
									"statements": [
										{
											"nativeSrc": "521:35:1",
											"nodeType": "YulAssignment",
											"src": "521:35:1",
											"value": {
												"arguments": [
													{
														"name": "value",
														"nativeSrc": "550:5:1",
														"nodeType": "YulIdentifier",
														"src": "550:5:1"
													}
												],
												"functionName": {
													"name": "cleanup_t_uint160",
													"nativeSrc": "532:17:1",
													"nodeType": "YulIdentifier",
													"src": "532:17:1"
												},
												"nativeSrc": "532:24:1",
												"nodeType": "YulFunctionCall",
												"src": "532:24:1"
											},
											"variableNames": [
												{
													"name": "cleaned",
													"nativeSrc": "521:7:1",
													"nodeType": "YulIdentifier",
													"src": "521:7:1"
												}
											]
										}
									]
								},
								"name": "cleanup_t_address",
								"nativeSrc": "466:96:1",
								"nodeType": "YulFunctionDefinition",
								"parameters": [
									{
										"name": "value",
										"nativeSrc": "493:5:1",
										"nodeType": "YulTypedName",
										"src": "493:5:1",
										"type": ""
									}
								],
								"returnVariables": [
									{
										"name": "cleaned",
										"nativeSrc": "503:7:1",
										"nodeType": "YulTypedName",
										"src": "503:7:1",
										"type": ""
									}
								],
								"src": "466:96:1"
							},
							{
								"body": {
									"nativeSrc": "611:79:1",
									"nodeType": "YulBlock",
									"src": "611:79:1",
									"statements": [
										{
											"body": {
												"nativeSrc": "668:16:1",
												"nodeType": "YulBlock",
												"src": "668:16:1",
												"statements": [
													{
														"expression": {
															"arguments": [
																{
																	"kind": "number",
																	"nativeSrc": "677:1:1",
																	"nodeType": "YulLiteral",
																	"src": "677:1:1",
																	"type": "",
																	"value": "0"
																},
																{
																	"kind": "number",
																	"nativeSrc": "680:1:1",
																	"nodeType": "YulLiteral",
																	"src": "680:1:1",
																	"type": "",
																	"value": "0"
																}
															],
															"functionName": {
																"name": "revert",
																"nativeSrc": "670:6:1",
																"nodeType": "YulIdentifier",
																"src": "670:6:1"
															},
															"nativeSrc": "670:12:1",
															"nodeType": "YulFunctionCall",
															"src": "670:12:1"
														},
														"nativeSrc": "670:12:1",
														"nodeType": "YulExpressionStatement",
														"src": "670:12:1"
													}
												]
											},
											"condition": {
												"arguments": [
													{
														"arguments": [
															{
																"name": "value",
																"nativeSrc": "634:5:1",
																"nodeType": "YulIdentifier",
																"src": "634:5:1"
															},
															{
																"arguments": [
																	{
																		"name": "value",
																		"nativeSrc": "659:5:1",
																		"nodeType": "YulIdentifier",
																		"src": "659:5:1"
																	}
																],
																"functionName": {
																	"name": "cleanup_t_address",
																	"nativeSrc": "641:17:1",
																	"nodeType": "YulIdentifier",
																	"src": "641:17:1"
																},
																"nativeSrc": "641:24:1",
																"nodeType": "YulFunctionCall",
																"src": "641:24:1"
															}
														],
														"functionName": {
															"name": "eq",
															"nativeSrc": "631:2:1",
															"nodeType": "YulIdentifier",
															"src": "631:2:1"
														},
														"nativeSrc": "631:35:1",
														"nodeType": "YulFunctionCall",
														"src": "631:35:1"
													}
												],
												"functionName": {
													"name": "iszero",
													"nativeSrc": "624:6:1",
													"nodeType": "YulIdentifier",
													"src": "624:6:1"
												},
												"nativeSrc": "624:43:1",
												"nodeType": "YulFunctionCall",
												"src": "624:43:1"
											},
											"nativeSrc": "621:63:1",
											"nodeType": "YulIf",
											"src": "621:63:1"
										}
									]
								},
								"name": "validator_revert_t_address",
								"nativeSrc": "568:122:1",
								"nodeType": "YulFunctionDefinition",
								"parameters": [
									{
										"name": "value",
										"nativeSrc": "604:5:1",
										"nodeType": "YulTypedName",
										"src": "604:5:1",
										"type": ""
									}
								],
								"src": "568:122:1"
							},
							{
								"body": {
									"nativeSrc": "748:87:1",
									"nodeType": "YulBlock",
									"src": "748:87:1",
									"statements": [
										{
											"nativeSrc": "758:29:1",
											"nodeType": "YulAssignment",
											"src": "758:29:1",
											"value": {
												"arguments": [
													{
														"name": "offset",
														"nativeSrc": "780:6:1",
														"nodeType": "YulIdentifier",
														"src": "780:6:1"
													}
												],
												"functionName": {
													"name": "calldataload",
													"nativeSrc": "767:12:1",
													"nodeType": "YulIdentifier",
													"src": "767:12:1"
												},
												"nativeSrc": "767:20:1",
												"nodeType": "YulFunctionCall",
												"src": "767:20:1"
											},
											"variableNames": [
												{
													"name": "value",
													"nativeSrc": "758:5:1",
													"nodeType": "YulIdentifier",
													"src": "758:5:1"
												}
											]
										},
										{
											"expression": {
												"arguments": [
													{
														"name": "value",
														"nativeSrc": "823:5:1",
														"nodeType": "YulIdentifier",
														"src": "823:5:1"
													}
												],
												"functionName": {
													"name": "validator_revert_t_address",
													"nativeSrc": "796:26:1",
													"nodeType": "YulIdentifier",
													"src": "796:26:1"
												},
												"nativeSrc": "796:33:1",
												"nodeType": "YulFunctionCall",
												"src": "796:33:1"
											},
											"nativeSrc": "796:33:1",
											"nodeType": "YulExpressionStatement",
											"src": "796:33:1"
										}
									]
								},
								"name": "abi_decode_t_address",
								"nativeSrc": "696:139:1",
								"nodeType": "YulFunctionDefinition",
								"parameters": [
									{
										"name": "offset",
										"nativeSrc": "726:6:1",
										"nodeType": "YulTypedName",
										"src": "726:6:1",
										"type": ""
									},
									{
										"name": "end",
										"nativeSrc": "734:3:1",
										"nodeType": "YulTypedName",
										"src": "734:3:1",
										"type": ""
									}
								],
								"returnVariables": [
									{
										"name": "value",
										"nativeSrc": "742:5:1",
										"nodeType": "YulTypedName",
										"src": "742:5:1",
										"type": ""
									}
								],
								"src": "696:139:1"
							},
							{
								"body": {
									"nativeSrc": "883:48:1",
									"nodeType": "YulBlock",
									"src": "883:48:1",
									"statements": [
										{
											"nativeSrc": "893:32:1",
											"nodeType": "YulAssignment",
											"src": "893:32:1",
											"value": {
												"arguments": [
													{
														"arguments": [
															{
																"name": "value",
																"nativeSrc": "918:5:1",
																"nodeType": "YulIdentifier",
																"src": "918:5:1"
															}
														],
														"functionName": {
															"name": "iszero",
															"nativeSrc": "911:6:1",
															"nodeType": "YulIdentifier",
															"src": "911:6:1"
														},
														"nativeSrc": "911:13:1",
														"nodeType": "YulFunctionCall",
														"src": "911:13:1"
													}
												],
												"functionName": {
													"name": "iszero",
													"nativeSrc": "904:6:1",
													"nodeType": "YulIdentifier",
													"src": "904:6:1"
												},
												"nativeSrc": "904:21:1",
												"nodeType": "YulFunctionCall",
												"src": "904:21:1"
											},
											"variableNames": [
												{
													"name": "cleaned",
													"nativeSrc": "893:7:1",
													"nodeType": "YulIdentifier",
													"src": "893:7:1"
												}
											]
										}
									]
								},
								"name": "cleanup_t_bool",
								"nativeSrc": "841:90:1",
								"nodeType": "YulFunctionDefinition",
								"parameters": [
									{
										"name": "value",
										"nativeSrc": "865:5:1",
										"nodeType": "YulTypedName",
										"src": "865:5:1",
										"type": ""
									}
								],
								"returnVariables": [
									{
										"name": "cleaned",
										"nativeSrc": "875:7:1",
										"nodeType": "YulTypedName",
										"src": "875:7:1",
										"type": ""
									}
								],
								"src": "841:90:1"
							},
							{
								"body": {
									"nativeSrc": "977:76:1",
									"nodeType": "YulBlock",
									"src": "977:76:1",
									"statements": [
										{
											"body": {
												"nativeSrc": "1031:16:1",
												"nodeType": "YulBlock",
												"src": "1031:16:1",
												"statements": [
													{
														"expression": {
															"arguments": [
																{
																	"kind": "number",
																	"nativeSrc": "1040:1:1",
																	"nodeType": "YulLiteral",
																	"src": "1040:1:1",
																	"type": "",
																	"value": "0"
																},
																{
																	"kind": "number",
																	"nativeSrc": "1043:1:1",
																	"nodeType": "YulLiteral",
																	"src": "1043:1:1",
																	"type": "",
																	"value": "0"
																}
															],
															"functionName": {
																"name": "revert",
																"nativeSrc": "1033:6:1",
																"nodeType": "YulIdentifier",
																"src": "1033:6:1"
															},
															"nativeSrc": "1033:12:1",
															"nodeType": "YulFunctionCall",
															"src": "1033:12:1"
														},
														"nativeSrc": "1033:12:1",
														"nodeType": "YulExpressionStatement",
														"src": "1033:12:1"
													}
												]
											},
											"condition": {
												"arguments": [
													{
														"arguments": [
															{
																"name": "value",
																"nativeSrc": "1000:5:1",
																"nodeType": "YulIdentifier",
																"src": "1000:5:1"
															},
															{
																"arguments": [
																	{
																		"name": "value",
																		"nativeSrc": "1022:5:1",
																		"nodeType": "YulIdentifier",
																		"src": "1022:5:1"
																	}
																],
																"functionName": {
																	"name": "cleanup_t_bool",
																	"nativeSrc": "1007:14:1",
																	"nodeType": "YulIdentifier",
																	"src": "1007:14:1"
																},
																"nativeSrc": "1007:21:1",
																"nodeType": "YulFunctionCall",
																"src": "1007:21:1"
															}
														],
														"functionName": {
															"name": "eq",
															"nativeSrc": "997:2:1",
															"nodeType": "YulIdentifier",
															"src": "997:2:1"
														},
														"nativeSrc": "997:32:1",
														"nodeType": "YulFunctionCall",
														"src": "997:32:1"
													}
												],
												"functionName": {
													"name": "iszero",
													"nativeSrc": "990:6:1",
													"nodeType": "YulIdentifier",
													"src": "990:6:1"
												},
												"nativeSrc": "990:40:1",
												"nodeType": "YulFunctionCall",
												"src": "990:40:1"
											},
											"nativeSrc": "987:60:1",
											"nodeType": "YulIf",
											"src": "987:60:1"
										}
									]
								},
								"name": "validator_revert_t_bool",
								"nativeSrc": "937:116:1",
								"nodeType": "YulFunctionDefinition",
								"parameters": [
									{
										"name": "value",
										"nativeSrc": "970:5:1",
										"nodeType": "YulTypedName",
										"src": "970:5:1",
										"type": ""
									}
								],
								"src": "937:116:1"
							},
							{
								"body": {
									"nativeSrc": "1108:84:1",
									"nodeType": "YulBlock",
									"src": "1108:84:1",
									"statements": [
										{
											"nativeSrc": "1118:29:1",
											"nodeType": "YulAssignment",
											"src": "1118:29:1",
											"value": {
												"arguments": [
													{
														"name": "offset",
														"nativeSrc": "1140:6:1",
														"nodeType": "YulIdentifier",
														"src": "1140:6:1"
													}
												],
												"functionName": {
													"name": "calldataload",
													"nativeSrc": "1127:12:1",
													"nodeType": "YulIdentifier",
													"src": "1127:12:1"
												},
												"nativeSrc": "1127:20:1",
												"nodeType": "YulFunctionCall",
												"src": "1127:20:1"
											},
											"variableNames": [
												{
													"name": "value",
													"nativeSrc": "1118:5:1",
													"nodeType": "YulIdentifier",
													"src": "1118:5:1"
												}
											]
										},
										{
											"expression": {
												"arguments": [
													{
														"name": "value",
														"nativeSrc": "1180:5:1",
														"nodeType": "YulIdentifier",
														"src": "1180:5:1"
													}
												],
												"functionName": {
													"name": "validator_revert_t_bool",
													"nativeSrc": "1156:23:1",
													"nodeType": "YulIdentifier",
													"src": "1156:23:1"
												},
												"nativeSrc": "1156:30:1",
												"nodeType": "YulFunctionCall",
												"src": "1156:30:1"
											},
											"nativeSrc": "1156:30:1",
											"nodeType": "YulExpressionStatement",
											"src": "1156:30:1"
										}
									]
								},
								"name": "abi_decode_t_bool",
								"nativeSrc": "1059:133:1",
								"nodeType": "YulFunctionDefinition",
								"parameters": [
									{
										"name": "offset",
										"nativeSrc": "1086:6:1",
										"nodeType": "YulTypedName",
										"src": "1086:6:1",
										"type": ""
									},
									{
										"name": "end",
										"nativeSrc": "1094:3:1",
										"nodeType": "YulTypedName",
										"src": "1094:3:1",
										"type": ""
									}
								],
								"returnVariables": [
									{
										"name": "value",
										"nativeSrc": "1102:5:1",
										"nodeType": "YulTypedName",
										"src": "1102:5:1",
										"type": ""
									}
								],
								"src": "1059:133:1"
							},
							{
								"body": {
									"nativeSrc": "1278:388:1",
									"nodeType": "YulBlock",
									"src": "1278:388:1",
									"statements": [
										{
											"body": {
												"nativeSrc": "1324:83:1",
												"nodeType": "YulBlock",
												"src": "1324:83:1",
												"statements": [
													{
														"expression": {
															"arguments": [],
															"functionName": {
																"name": "revert_error_dbdddcbe895c83990c08b3492a0e83918d802a52331272ac6fdb6a7c4aea3b1b",
																"nativeSrc": "1326:77:1",
																"nodeType": "YulIdentifier",
																"src": "1326:77:1"
															},
															"nativeSrc": "1326:79:1",
															"nodeType": "YulFunctionCall",
															"src": "1326:79:1"
														},
														"nativeSrc": "1326:79:1",
														"nodeType": "YulExpressionStatement",
														"src": "1326:79:1"
													}
												]
											},
											"condition": {
												"arguments": [
													{
														"arguments": [
															{
																"name": "dataEnd",
																"nativeSrc": "1299:7:1",
																"nodeType": "YulIdentifier",
																"src": "1299:7:1"
															},
															{
																"name": "headStart",
																"nativeSrc": "1308:9:1",
																"nodeType": "YulIdentifier",
																"src": "1308:9:1"
															}
														],
														"functionName": {
															"name": "sub",
															"nativeSrc": "1295:3:1",
															"nodeType": "YulIdentifier",
															"src": "1295:3:1"
														},
														"nativeSrc": "1295:23:1",
														"nodeType": "YulFunctionCall",
														"src": "1295:23:1"
													},
													{
														"kind": "number",
														"nativeSrc": "1320:2:1",
														"nodeType": "YulLiteral",
														"src": "1320:2:1",
														"type": "",
														"value": "64"
													}
												],
												"functionName": {
													"name": "slt",
													"nativeSrc": "1291:3:1",
													"nodeType": "YulIdentifier",
													"src": "1291:3:1"
												},
												"nativeSrc": "1291:32:1",
												"nodeType": "YulFunctionCall",
												"src": "1291:32:1"
											},
											"nativeSrc": "1288:119:1",
											"nodeType": "YulIf",
											"src": "1288:119:1"
										},
										{
											"nativeSrc": "1417:117:1",
											"nodeType": "YulBlock",
											"src": "1417:117:1",
											"statements": [
												{
													"nativeSrc": "1432:15:1",
													"nodeType": "YulVariableDeclaration",
													"src": "1432:15:1",
													"value": {
														"kind": "number",
														"nativeSrc": "1446:1:1",
														"nodeType": "YulLiteral",
														"src": "1446:1:1",
														"type": "",
														"value": "0"
													},
													"variables": [
														{
															"name": "offset",
															"nativeSrc": "1436:6:1",
															"nodeType": "YulTypedName",
															"src": "1436:6:1",
															"type": ""
														}
													]
												},
												{
													"nativeSrc": "1461:63:1",
													"nodeType": "YulAssignment",
													"src": "1461:63:1",
													"value": {
														"arguments": [
															{
																"arguments": [
																	{
																		"name": "headStart",
																		"nativeSrc": "1496:9:1",
																		"nodeType": "YulIdentifier",
																		"src": "1496:9:1"
																	},
																	{
																		"name": "offset",
																		"nativeSrc": "1507:6:1",
																		"nodeType": "YulIdentifier",
																		"src": "1507:6:1"
																	}
																],
																"functionName": {
																	"name": "add",
																	"nativeSrc": "1492:3:1",
																	"nodeType": "YulIdentifier",
																	"src": "1492:3:1"
																},
																"nativeSrc": "1492:22:1",
																"nodeType": "YulFunctionCall",
																"src": "1492:22:1"
															},
															{
																"name": "dataEnd",
																"nativeSrc": "1516:7:1",
																"nodeType": "YulIdentifier",
																"src": "1516:7:1"
															}
														],
														"functionName": {
															"name": "abi_decode_t_address",
															"nativeSrc": "1471:20:1",
															"nodeType": "YulIdentifier",
															"src": "1471:20:1"
														},
														"nativeSrc": "1471:53:1",
														"nodeType": "YulFunctionCall",
														"src": "1471:53:1"
													},
													"variableNames": [
														{
															"name": "value0",
															"nativeSrc": "1461:6:1",
															"nodeType": "YulIdentifier",
															"src": "1461:6:1"
														}
													]
												}
											]
										},
										{
											"nativeSrc": "1544:115:1",
											"nodeType": "YulBlock",
											"src": "1544:115:1",
											"statements": [
												{
													"nativeSrc": "1559:16:1",
													"nodeType": "YulVariableDeclaration",
													"src": "1559:16:1",
													"value": {
														"kind": "number",
														"nativeSrc": "1573:2:1",
														"nodeType": "YulLiteral",
														"src": "1573:2:1",
														"type": "",
														"value": "32"
													},
													"variables": [
														{
															"name": "offset",
															"nativeSrc": "1563:6:1",
															"nodeType": "YulTypedName",
															"src": "1563:6:1",
															"type": ""
														}
													]
												},
												{
													"nativeSrc": "1589:60:1",
													"nodeType": "YulAssignment",
													"src": "1589:60:1",
													"value": {
														"arguments": [
															{
																"arguments": [
																	{
																		"name": "headStart",
																		"nativeSrc": "1621:9:1",
																		"nodeType": "YulIdentifier",
																		"src": "1621:9:1"
																	},
																	{
																		"name": "offset",
																		"nativeSrc": "1632:6:1",
																		"nodeType": "YulIdentifier",
																		"src": "1632:6:1"
																	}
																],
																"functionName": {
																	"name": "add",
																	"nativeSrc": "1617:3:1",
																	"nodeType": "YulIdentifier",
																	"src": "1617:3:1"
																},
																"nativeSrc": "1617:22:1",
																"nodeType": "YulFunctionCall",
																"src": "1617:22:1"
															},
															{
																"name": "dataEnd",
																"nativeSrc": "1641:7:1",
																"nodeType": "YulIdentifier",
																"src": "1641:7:1"
															}
														],
														"functionName": {
															"name": "abi_decode_t_bool",
															"nativeSrc": "1599:17:1",
															"nodeType": "YulIdentifier",
															"src": "1599:17:1"
														},
														"nativeSrc": "1599:50:1",
														"nodeType": "YulFunctionCall",
														"src": "1599:50:1"
													},
													"variableNames": [
														{
															"name": "value1",
															"nativeSrc": "1589:6:1",
															"nodeType": "YulIdentifier",
															"src": "1589:6:1"
														}
													]
												}
											]
										}
									]
								},
								"name": "abi_decode_tuple_t_addresst_bool",
								"nativeSrc": "1198:468:1",
								"nodeType": "YulFunctionDefinition",
								"parameters": [
									{
										"name": "headStart",
										"nativeSrc": "1240:9:1",
										"nodeType": "YulTypedName",
										"src": "1240:9:1",
										"type": ""
									},
									{
										"name": "dataEnd",
										"nativeSrc": "1251:7:1",
										"nodeType": "YulTypedName",
										"src": "1251:7:1",
										"type": ""
									}
								],
								"returnVariables": [
									{
										"name": "value0",
										"nativeSrc": "1263:6:1",
										"nodeType": "YulTypedName",
										"src": "1263:6:1",
										"type": ""
									},
									{
										"name": "value1",
										"nativeSrc": "1271:6:1",
										"nodeType": "YulTypedName",
										"src": "1271:6:1",
										"type": ""
									}
								],
								"src": "1198:468:1"
							},
							{
								"body": {
									"nativeSrc": "1738:263:1",
									"nodeType": "YulBlock",
									"src": "1738:263:1",
									"statements": [
										{
											"body": {
												"nativeSrc": "1784:83:1",
												"nodeType": "YulBlock",
												"src": "1784:83:1",
												"statements": [
													{
														"expression": {
															"arguments": [],
															"functionName": {
																"name": "revert_error_dbdddcbe895c83990c08b3492a0e83918d802a52331272ac6fdb6a7c4aea3b1b",
																"nativeSrc": "1786:77:1",
																"nodeType": "YulIdentifier",
																"src": "1786:77:1"
															},
															"nativeSrc": "1786:79:1",
															"nodeType": "YulFunctionCall",
															"src": "1786:79:1"
														},
														"nativeSrc": "1786:79:1",
														"nodeType": "YulExpressionStatement",
														"src": "1786:79:1"
													}
												]
											},
											"condition": {
												"arguments": [
													{
														"arguments": [
															{
																"name": "dataEnd",
																"nativeSrc": "1759:7:1",
																"nodeType": "YulIdentifier",
																"src": "1759:7:1"
															},
															{
																"name": "headStart",
																"nativeSrc": "1768:9:1",
																"nodeType": "YulIdentifier",
																"src": "1768:9:1"
															}
														],
														"functionName": {
															"name": "sub",
															"nativeSrc": "1755:3:1",
															"nodeType": "YulIdentifier",
															"src": "1755:3:1"
														},
														"nativeSrc": "1755:23:1",
														"nodeType": "YulFunctionCall",
														"src": "1755:23:1"
													},
													{
														"kind": "number",
														"nativeSrc": "1780:2:1",
														"nodeType": "YulLiteral",
														"src": "1780:2:1",
														"type": "",
														"value": "32"
													}
												],
												"functionName": {
													"name": "slt",
													"nativeSrc": "1751:3:1",
													"nodeType": "YulIdentifier",
													"src": "1751:3:1"
												},
												"nativeSrc": "1751:32:1",
												"nodeType": "YulFunctionCall",
												"src": "1751:32:1"
											},
											"nativeSrc": "1748:119:1",
											"nodeType": "YulIf",
											"src": "1748:119:1"
										},
										{
											"nativeSrc": "1877:117:1",
											"nodeType": "YulBlock",
											"src": "1877:117:1",
											"statements": [
												{
													"nativeSrc": "1892:15:1",
													"nodeType": "YulVariableDeclaration",
													"src": "1892:15:1",
													"value": {
														"kind": "number",
														"nativeSrc": "1906:1:1",
														"nodeType": "YulLiteral",
														"src": "1906:1:1",
														"type": "",
														"value": "0"
													},
													"variables": [
														{
															"name": "offset",
															"nativeSrc": "1896:6:1",
															"nodeType": "YulTypedName",
															"src": "1896:6:1",
															"type": ""
														}
													]
												},
												{
													"nativeSrc": "1921:63:1",
													"nodeType": "YulAssignment",
													"src": "1921:63:1",
													"value": {
														"arguments": [
															{
																"arguments": [
																	{
																		"name": "headStart",
																		"nativeSrc": "1956:9:1",
																		"nodeType": "YulIdentifier",
																		"src": "1956:9:1"
																	},
																	{
																		"name": "offset",
																		"nativeSrc": "1967:6:1",
																		"nodeType": "YulIdentifier",
																		"src": "1967:6:1"
																	}
																],
																"functionName": {
																	"name": "add",
																	"nativeSrc": "1952:3:1",
																	"nodeType": "YulIdentifier",
																	"src": "1952:3:1"
																},
																"nativeSrc": "1952:22:1",
																"nodeType": "YulFunctionCall",
																"src": "1952:22:1"
															},
															{
																"name": "dataEnd",
																"nativeSrc": "1976:7:1",
																"nodeType": "YulIdentifier",
																"src": "1976:7:1"
															}
														],
														"functionName": {
															"name": "abi_decode_t_address",
															"nativeSrc": "1931:20:1",
															"nodeType": "YulIdentifier",
															"src": "1931:20:1"
														},
														"nativeSrc": "1931:53:1",
														"nodeType": "YulFunctionCall",
														"src": "1931:53:1"
													},
													"variableNames": [
														{
															"name": "value0",
															"nativeSrc": "1921:6:1",
															"nodeType": "YulIdentifier",
															"src": "1921:6:1"
														}
													]
												}
											]
										}
									]
								},
								"name": "abi_decode_tuple_t_address",
								"nativeSrc": "1672:329:1",
								"nodeType": "YulFunctionDefinition",
								"parameters": [
									{
										"name": "headStart",
										"nativeSrc": "1708:9:1",
										"nodeType": "YulTypedName",
										"src": "1708:9:1",
										"type": ""
									},
									{
										"name": "dataEnd",
										"nativeSrc": "1719:7:1",
										"nodeType": "YulTypedName",
										"src": "1719:7:1",
										"type": ""
									}
								],
								"returnVariables": [
									{
										"name": "value0",
										"nativeSrc": "1731:6:1",
										"nodeType": "YulTypedName",
										"src": "1731:6:1",
										"type": ""
									}
								],
								"src": "1672:329:1"
							},
							{
								"body": {
									"nativeSrc": "2066:50:1",
									"nodeType": "YulBlock",
									"src": "2066:50:1",
									"statements": [
										{
											"expression": {
												"arguments": [
													{
														"name": "pos",
														"nativeSrc": "2083:3:1",
														"nodeType": "YulIdentifier",
														"src": "2083:3:1"
													},
													{
														"arguments": [
															{
																"name": "value",
																"nativeSrc": "2103:5:1",
																"nodeType": "YulIdentifier",
																"src": "2103:5:1"
															}
														],
														"functionName": {
															"name": "cleanup_t_bool",
															"nativeSrc": "2088:14:1",
															"nodeType": "YulIdentifier",
															"src": "2088:14:1"
														},
														"nativeSrc": "2088:21:1",
														"nodeType": "YulFunctionCall",
														"src": "2088:21:1"
													}
												],
												"functionName": {
													"name": "mstore",
													"nativeSrc": "2076:6:1",
													"nodeType": "YulIdentifier",
													"src": "2076:6:1"
												},
												"nativeSrc": "2076:34:1",
												"nodeType": "YulFunctionCall",
												"src": "2076:34:1"
											},
											"nativeSrc": "2076:34:1",
											"nodeType": "YulExpressionStatement",
											"src": "2076:34:1"
										}
									]
								},
								"name": "abi_encode_t_bool_to_t_bool_fromStack",
								"nativeSrc": "2007:109:1",
								"nodeType": "YulFunctionDefinition",
								"parameters": [
									{
										"name": "value",
										"nativeSrc": "2054:5:1",
										"nodeType": "YulTypedName",
										"src": "2054:5:1",
										"type": ""
									},
									{
										"name": "pos",
										"nativeSrc": "2061:3:1",
										"nodeType": "YulTypedName",
										"src": "2061:3:1",
										"type": ""
									}
								],
								"src": "2007:109:1"
							},
							{
								"body": {
									"nativeSrc": "2214:118:1",
									"nodeType": "YulBlock",
									"src": "2214:118:1",
									"statements": [
										{
											"nativeSrc": "2224:26:1",
											"nodeType": "YulAssignment",
											"src": "2224:26:1",
											"value": {
												"arguments": [
													{
														"name": "headStart",
														"nativeSrc": "2236:9:1",
														"nodeType": "YulIdentifier",
														"src": "2236:9:1"
													},
													{
														"kind": "number",
														"nativeSrc": "2247:2:1",
														"nodeType": "YulLiteral",
														"src": "2247:2:1",
														"type": "",
														"value": "32"
													}
												],
												"functionName": {
													"name": "add",
													"nativeSrc": "2232:3:1",
													"nodeType": "YulIdentifier",
													"src": "2232:3:1"
												},
												"nativeSrc": "2232:18:1",
												"nodeType": "YulFunctionCall",
												"src": "2232:18:1"
											},
											"variableNames": [
												{
													"name": "tail",
													"nativeSrc": "2224:4:1",
													"nodeType": "YulIdentifier",
													"src": "2224:4:1"
												}
											]
										},
										{
											"expression": {
												"arguments": [
													{
														"name": "value0",
														"nativeSrc": "2298:6:1",
														"nodeType": "YulIdentifier",
														"src": "2298:6:1"
													},
													{
														"arguments": [
															{
																"name": "headStart",
																"nativeSrc": "2311:9:1",
																"nodeType": "YulIdentifier",
																"src": "2311:9:1"
															},
															{
																"kind": "number",
																"nativeSrc": "2322:1:1",
																"nodeType": "YulLiteral",
																"src": "2322:1:1",
																"type": "",
																"value": "0"
															}
														],
														"functionName": {
															"name": "add",
															"nativeSrc": "2307:3:1",
															"nodeType": "YulIdentifier",
															"src": "2307:3:1"
														},
														"nativeSrc": "2307:17:1",
														"nodeType": "YulFunctionCall",
														"src": "2307:17:1"
													}
												],
												"functionName": {
													"name": "abi_encode_t_bool_to_t_bool_fromStack",
													"nativeSrc": "2260:37:1",
													"nodeType": "YulIdentifier",
													"src": "2260:37:1"
												},
												"nativeSrc": "2260:65:1",
												"nodeType": "YulFunctionCall",
												"src": "2260:65:1"
											},
											"nativeSrc": "2260:65:1",
											"nodeType": "YulExpressionStatement",
											"src": "2260:65:1"
										}
									]
								},
								"name": "abi_encode_tuple_t_bool__to_t_bool__fromStack_reversed",
								"nativeSrc": "2122:210:1",
								"nodeType": "YulFunctionDefinition",
								"parameters": [
									{
										"name": "headStart",
										"nativeSrc": "2186:9:1",
										"nodeType": "YulTypedName",
										"src": "2186:9:1",
										"type": ""
									},
									{
										"name": "value0",
										"nativeSrc": "2198:6:1",
										"nodeType": "YulTypedName",
										"src": "2198:6:1",
										"type": ""
									}
								],
								"returnVariables": [
									{
										"name": "tail",
										"nativeSrc": "2209:4:1",
										"nodeType": "YulTypedName",
										"src": "2209:4:1",
										"type": ""
									}
								],
								"src": "2122:210:1"
							}
						]
					},
					"contents": "{\n\n    function allocate_unbounded() -> memPtr {\n        memPtr := mload(64)\n    }\n\n    function revert_error_dbdddcbe895c83990c08b3492a0e83918d802a52331272ac6fdb6a7c4aea3b1b() {\n        revert(0, 0)\n    }\n\n    function revert_error_c1322bf8034eace5e0b5c7295db60986aa89aae5e0ea0873e4689e076861a5db() {\n        revert(0, 0)\n    }\n\n    function cleanup_t_uint160(value) -> cleaned {\n        cleaned := and(value, 0xffffffffffffffffffffffffffffffffffffffff)\n    }\n\n    function cleanup_t_address(value) -> cleaned {\n        cleaned := cleanup_t_uint160(value)\n    }\n\n    function validator_revert_t_address(value) {\n        if iszero(eq(value, cleanup_t_address(value))) { revert(0, 0) }\n    }\n\n    function abi_decode_t_address(offset, end) -> value {\n        value := calldataload(offset)\n        validator_revert_t_address(value)\n    }\n\n    function cleanup_t_bool(value) -> cleaned {\n        cleaned := iszero(iszero(value))\n    }\n\n    function validator_revert_t_bool(value) {\n        if iszero(eq(value, cleanup_t_bool(value))) { revert(0, 0) }\n    }\n\n    function abi_decode_t_bool(offset, end) -> value {\n        value := calldataload(offset)\n        validator_revert_t_bool(value)\n    }\n\n    function abi_decode_tuple_t_addresst_bool(headStart, dataEnd) -> value0, value1 {\n        if slt(sub(dataEnd, headStart), 64) { revert_error_dbdddcbe895c83990c08b3492a0e83918d802a52331272ac6fdb6a7c4aea3b1b() }\n\n        {\n\n            let offset := 0\n\n            value0 := abi_decode_t_address(add(headStart, offset), dataEnd)\n        }\n\n        {\n\n            let offset := 32\n\n            value1 := abi_decode_t_bool(add(headStart, offset), dataEnd)\n        }\n\n    }\n\n    function abi_decode_tuple_t_address(headStart, dataEnd) -> value0 {\n        if slt(sub(dataEnd, headStart), 32) { revert_error_dbdddcbe895c83990c08b3492a0e83918d802a52331272ac6fdb6a7c4aea3b1b() }\n\n        {\n\n            let offset := 0\n\n            value0 := abi_decode_t_address(add(headStart, offset), dataEnd)\n        }\n\n    }\n\n    function abi_encode_t_bool_to_t_bool_fromStack(value, pos) {\n        mstore(pos, cleanup_t_bool(value))\n    }\n\n    function abi_encode_tuple_t_bool__to_t_bool__fromStack_reversed(headStart , value0) -> tail {\n        tail := add(headStart, 32)\n\n        abi_encode_t_bool_to_t_bool_fromStack(value0,  add(headStart, 0))\n\n    }\n\n}\n",
					"id": 1,
					"language": "Yul",
					"name": "#utility.yul"
				}
			],
			"immutableReferences": {},
			"linkReferences": {},
			"object": "608060405234801561000f575f80fd5b506004361061003f575f3560e01c80638bcd097d1461004357806395d317b31461005f578063a86ea9421461008f575b5f80fd5b61005d60048036038101906100589190610216565b6100bf565b005b61007960048036038101906100749190610254565b610116565b604051610086919061028e565b60405180910390f35b6100a960048036038101906100a49190610254565b610167565b6040516100b6919061028e565b60405180910390f35b805f808473ffffffffffffffffffffffffffffffffffffffff1673ffffffffffffffffffffffffffffffffffffffff1681526020019081526020015f205f6101000a81548160ff0219169083151502179055505050565b5f805f8373ffffffffffffffffffffffffffffffffffffffff1673ffffffffffffffffffffffffffffffffffffffff1681526020019081526020015f205f9054906101000a900460ff169050919050565b5f602052805f5260405f205f915054906101000a900460ff1681565b5f80fd5b5f73ffffffffffffffffffffffffffffffffffffffff82169050919050565b5f6101b082610187565b9050919050565b6101c0816101a6565b81146101ca575f80fd5b50565b5f813590506101db816101b7565b92915050565b5f8115159050919050565b6101f5816101e1565b81146101ff575f80fd5b50565b5f81359050610210816101ec565b92915050565b5f806040838503121561022c5761022b610183565b5b5f610239858286016101cd565b925050602061024a85828601610202565b9150509250929050565b5f6020828403121561026957610268610183565b5b5f610276848285016101cd565b91505092915050565b610288816101e1565b82525050565b5f6020820190506102a15f83018461027f565b9291505056fea2646970667358221220dd246de7b7f44ca19d9d996aef237f1a9f2dd095f38f857a8567bcabe18ad20a64736f6c634300081a0033",
			"opcodes": "PUSH1 0x80 PUSH1 0x40 MSTORE CALLVALUE DUP1 ISZERO PUSH2 0xF JUMPI PUSH0 DUP1 REVERT JUMPDEST POP PUSH1 0x4 CALLDATASIZE LT PUSH2 0x3F JUMPI PUSH0 CALLDATALOAD PUSH1 0xE0 SHR DUP1 PUSH4 0x8BCD097D EQ PUSH2 0x43 JUMPI DUP1 PUSH4 0x95D317B3 EQ PUSH2 0x5F JUMPI DUP1 PUSH4 0xA86EA942 EQ PUSH2 0x8F JUMPI JUMPDEST PUSH0 DUP1 REVERT JUMPDEST PUSH2 0x5D PUSH1 0x4 DUP1 CALLDATASIZE SUB DUP2 ADD SWAP1 PUSH2 0x58 SWAP2 SWAP1 PUSH2 0x216 JUMP JUMPDEST PUSH2 0xBF JUMP JUMPDEST STOP JUMPDEST PUSH2 0x79 PUSH1 0x4 DUP1 CALLDATASIZE SUB DUP2 ADD SWAP1 PUSH2 0x74 SWAP2 SWAP1 PUSH2 0x254 JUMP JUMPDEST PUSH2 0x116 JUMP JUMPDEST PUSH1 0x40 MLOAD PUSH2 0x86 SWAP2 SWAP1 PUSH2 0x28E JUMP JUMPDEST PUSH1 0x40 MLOAD DUP1 SWAP2 SUB SWAP1 RETURN JUMPDEST PUSH2 0xA9 PUSH1 0x4 DUP1 CALLDATASIZE SUB DUP2 ADD SWAP1 PUSH2 0xA4 SWAP2 SWAP1 PUSH2 0x254 JUMP JUMPDEST PUSH2 0x167 JUMP JUMPDEST PUSH1 0x40 MLOAD PUSH2 0xB6 SWAP2 SWAP1 PUSH2 0x28E JUMP JUMPDEST PUSH1 0x40 MLOAD DUP1 SWAP2 SUB SWAP1 RETURN JUMPDEST DUP1 PUSH0 DUP1 DUP5 PUSH20 0xFFFFFFFFFFFFFFFFFFFFFFFFFFFFFFFFFFFFFFFF AND PUSH20 0xFFFFFFFFFFFFFFFFFFFFFFFFFFFFFFFFFFFFFFFF AND DUP2 MSTORE PUSH1 0x20 ADD SWAP1 DUP2 MSTORE PUSH1 0x20 ADD PUSH0 KECCAK256 PUSH0 PUSH2 0x100 EXP DUP2 SLOAD DUP2 PUSH1 0xFF MUL NOT AND SWAP1 DUP4 ISZERO ISZERO MUL OR SWAP1 SSTORE POP POP POP JUMP JUMPDEST PUSH0 DUP1 PUSH0 DUP4 PUSH20 0xFFFFFFFFFFFFFFFFFFFFFFFFFFFFFFFFFFFFFFFF AND PUSH20 0xFFFFFFFFFFFFFFFFFFFFFFFFFFFFFFFFFFFFFFFF AND DUP2 MSTORE PUSH1 0x20 ADD SWAP1 DUP2 MSTORE PUSH1 0x20 ADD PUSH0 KECCAK256 PUSH0 SWAP1 SLOAD SWAP1 PUSH2 0x100 EXP SWAP1 DIV PUSH1 0xFF AND SWAP1 POP SWAP2 SWAP1 POP JUMP JUMPDEST PUSH0 PUSH1 0x20 MSTORE DUP1 PUSH0 MSTORE PUSH1 0x40 PUSH0 KECCAK256 PUSH0 SWAP2 POP SLOAD SWAP1 PUSH2 0x100 EXP SWAP1 DIV PUSH1 0xFF AND DUP2 JUMP JUMPDEST PUSH0 DUP1 REVERT JUMPDEST PUSH0 PUSH20 0xFFFFFFFFFFFFFFFFFFFFFFFFFFFFFFFFFFFFFFFF DUP3 AND SWAP1 POP SWAP2 SWAP1 POP JUMP JUMPDEST PUSH0 PUSH2 0x1B0 DUP3 PUSH2 0x187 JUMP JUMPDEST SWAP1 POP SWAP2 SWAP1 POP JUMP JUMPDEST PUSH2 0x1C0 DUP2 PUSH2 0x1A6 JUMP JUMPDEST DUP2 EQ PUSH2 0x1CA JUMPI PUSH0 DUP1 REVERT JUMPDEST POP JUMP JUMPDEST PUSH0 DUP2 CALLDATALOAD SWAP1 POP PUSH2 0x1DB DUP2 PUSH2 0x1B7 JUMP JUMPDEST SWAP3 SWAP2 POP POP JUMP JUMPDEST PUSH0 DUP2 ISZERO ISZERO SWAP1 POP SWAP2 SWAP1 POP JUMP JUMPDEST PUSH2 0x1F5 DUP2 PUSH2 0x1E1 JUMP JUMPDEST DUP2 EQ PUSH2 0x1FF JUMPI PUSH0 DUP1 REVERT JUMPDEST POP JUMP JUMPDEST PUSH0 DUP2 CALLDATALOAD SWAP1 POP PUSH2 0x210 DUP2 PUSH2 0x1EC JUMP JUMPDEST SWAP3 SWAP2 POP POP JUMP JUMPDEST PUSH0 DUP1 PUSH1 0x40 DUP4 DUP6 SUB SLT ISZERO PUSH2 0x22C JUMPI PUSH2 0x22B PUSH2 0x183 JUMP JUMPDEST JUMPDEST PUSH0 PUSH2 0x239 DUP6 DUP3 DUP7 ADD PUSH2 0x1CD JUMP JUMPDEST SWAP3 POP POP PUSH1 0x20 PUSH2 0x24A DUP6 DUP3 DUP7 ADD PUSH2 0x202 JUMP JUMPDEST SWAP2 POP POP SWAP3 POP SWAP3 SWAP1 POP JUMP JUMPDEST PUSH0 PUSH1 0x20 DUP3 DUP5 SUB SLT ISZERO PUSH2 0x269 JUMPI PUSH2 0x268 PUSH2 0x183 JUMP JUMPDEST JUMPDEST PUSH0 PUSH2 0x276 DUP5 DUP3 DUP6 ADD PUSH2 0x1CD JUMP JUMPDEST SWAP2 POP POP SWAP3 SWAP2 POP POP JUMP JUMPDEST PUSH2 0x288 DUP2 PUSH2 0x1E1 JUMP JUMPDEST DUP3 MSTORE POP POP JUMP JUMPDEST PUSH0 PUSH1 0x20 DUP3 ADD SWAP1 POP PUSH2 0x2A1 PUSH0 DUP4 ADD DUP5 PUSH2 0x27F JUMP JUMPDEST SWAP3 SWAP2 POP POP JUMP INVALID LOG2 PUSH5 0x6970667358 0x22 SLT KECCAK256 0xDD 0x24 PUSH14 0xE7B7F44CA19D9D996AEF237F1A9F 0x2D 0xD0 SWAP6 RETURN DUP16 DUP6 PUSH27 0x8567BCABE18AD20A64736F6C634300081A00330000000000000000 ",
			"sourceMap": "240:364:0:-:0;;;;;;;;;;;;;;;;;;;;;;;;;;;;;;;;;;;;;;;;;346:121;;;;;;;;;;;;;:::i;:::-;;:::i;:::-;;475:126;;;;;;;;;;;;;:::i;:::-;;:::i;:::-;;;;;;;:::i;:::-;;;;;;;;290:47;;;;;;;;;;;;;:::i;:::-;;:::i;:::-;;;;;;;:::i;:::-;;;;;;;;346:121;452:7;425:15;:24;441:7;425:24;;;;;;;;;;;;;;;;:34;;;;;;;;;;;;;;;;;;346:121;;:::o;475:126::-;545:4;569:15;:24;585:7;569:24;;;;;;;;;;;;;;;;;;;;;;;;;562:31;;475:126;;;:::o;290:47::-;;;;;;;;;;;;;;;;;;;;;;:::o;88:117:1:-;197:1;194;187:12;334:126;371:7;411:42;404:5;400:54;389:65;;334:126;;;:::o;466:96::-;503:7;532:24;550:5;532:24;:::i;:::-;521:35;;466:96;;;:::o;568:122::-;641:24;659:5;641:24;:::i;:::-;634:5;631:35;621:63;;680:1;677;670:12;621:63;568:122;:::o;696:139::-;742:5;780:6;767:20;758:29;;796:33;823:5;796:33;:::i;:::-;696:139;;;;:::o;841:90::-;875:7;918:5;911:13;904:21;893:32;;841:90;;;:::o;937:116::-;1007:21;1022:5;1007:21;:::i;:::-;1000:5;997:32;987:60;;1043:1;1040;1033:12;987:60;937:116;:::o;1059:133::-;1102:5;1140:6;1127:20;1118:29;;1156:30;1180:5;1156:30;:::i;:::-;1059:133;;;;:::o;1198:468::-;1263:6;1271;1320:2;1308:9;1299:7;1295:23;1291:32;1288:119;;;1326:79;;:::i;:::-;1288:119;1446:1;1471:53;1516:7;1507:6;1496:9;1492:22;1471:53;:::i;:::-;1461:63;;1417:117;1573:2;1599:50;1641:7;1632:6;1621:9;1617:22;1599:50;:::i;:::-;1589:60;;1544:115;1198:468;;;;;:::o;1672:329::-;1731:6;1780:2;1768:9;1759:7;1755:23;1751:32;1748:119;;;1786:79;;:::i;:::-;1748:119;1906:1;1931:53;1976:7;1967:6;1956:9;1952:22;1931:53;:::i;:::-;1921:63;;1877:117;1672:329;;;;:::o;2007:109::-;2088:21;2103:5;2088:21;:::i;:::-;2083:3;2076:34;2007:109;;:::o;2122:210::-;2209:4;2247:2;2236:9;2232:18;2224:26;;2260:65;2322:1;2311:9;2307:17;2298:6;2260:65;:::i;:::-;2122:210;;;;:::o"
		},
		"gasEstimates": {
			"creation": {
				"codeDepositCost": "146600",
				"executionCost": "188",
				"totalCost": "146788"
			},
			"external": {
				"checkPolicy(address)": "2870",
				"patientPolicies(address)": "2854",
				"setPolicy(address,bool)": "24958"
			}
		},
		"methodIdentifiers": {
			"checkPolicy(address)": "95d317b3",
			"patientPolicies(address)": "a86ea942",
			"setPolicy(address,bool)": "8bcd097d"
		}
	},
	"abi": [
		{
			"inputs": [
				{
					"internalType": "address",
					"name": "patient",
					"type": "address"
				}
			],
			"name": "checkPolicy",
			"outputs": [
				{
					"internalType": "bool",
					"name": "",
					"type": "bool"
				}
			],
			"stateMutability": "view",
			"type": "function"
		},
		{
			"inputs": [
				{
					"internalType": "address",
					"name": "",
					"type": "address"
				}
			],
			"name": "patientPolicies",
			"outputs": [
				{
					"internalType": "bool",
					"name": "",
					"type": "bool"
				}
			],
			"stateMutability": "view",
			"type": "function"
		},
		{
			"inputs": [
				{
					"internalType": "address",
					"name": "patient",
					"type": "address"
				},
				{
					"internalType": "bool",
					"name": "consent",
					"type": "bool"
				}
			],
			"name": "setPolicy",
			"outputs": [],
			"stateMutability": "nonpayable",
			"type": "function"
		}
	]
}
