# Supplementary material for: Blockchain enabled policy-based access control mechanism to restrict unauthorized access to electronic health records
Source: PeerJ Comput Sci. 2025 Jan 23;11:e2647. doi: 10.7717/peerj-cs.2647 (PMC11784709; doi:10.7717/peerj-cs.2647)
Supplement: Supplemental Information 1 [file peerj-cs-11-2647-s001.zip › artifacts/MockController.json]

{
	"deploy": {
		"VM:-": {
			"linkReferences": {},
			"autoDeployLib": true
		},
		"main:1": {
			"linkReferences": {},
			"autoDeployLib": true
		},
		"ropsten:3": {
			"linkReferences": {},
			"autoDeployLib": true
		},
		"rinkeby:4": {
			"linkReferences": {},
			"autoDeployLib": true
		},
		"kovan:42": {
			"linkReferences": {},
			"autoDeployLib": true
		},
		"goerli:5": {
			"linkReferences": {},
			"autoDeployLib": true
		},
		"Custom": {
			"linkReferences": {},
			"autoDeployLib": true
		}
	},
	"data": {
		"bytecode": {
			"functionDebugData": {},
			"generatedSources": [],
			"linkReferences": {},
			"object": "6080604052348015600e575f80fd5b506101eb8061001c5f395ff3fe608060405234801561000f575f80fd5b5060043610610029575f3560e01c8063f5814b441461002d575b5f80fd5b610047600480360381019061004291906100fa565b61005d565b6040516100549190610195565b60405180910390f35b60606040518060400160405280600e81526020017f416363657373204772616e7465640000000000000000000000000000000000008152509050919050565b5f80fd5b5f73ffffffffffffffffffffffffffffffffffffffff82169050919050565b5f6100c9826100a0565b9050919050565b6100d9816100bf565b81146100e3575f80fd5b50565b5f813590506100f4816100d0565b92915050565b5f6020828403121561010f5761010e61009c565b5b5f61011c848285016100e6565b91505092915050565b5f81519050919050565b5f82825260208201905092915050565b8281835e5f83830152505050565b5f601f19601f8301169050919050565b5f61016782610125565b610171818561012f565b935061018181856020860161013f565b61018a8161014d565b840191505092915050565b5f6020820190508181035f8301526101ad818461015d565b90509291505056fea2646970667358221220cc9465d55dbbeba10b396a0569c0e0aba89270b372eb9f1f000bd0af62fbeede64736f6c634300081a0033",
			"opcodes": "PUSH1 0x80 PUSH1 0x40 MSTORE CALLVALUE DUP1 ISZERO PUSH1 0xE JUMPI PUSH0 DUP1 REVERT JUMPDEST POP PUSH2 0x1EB DUP1 PUSH2 0x1C PUSH0 CODECOPY PUSH0 RETURN INVALID PUSH1 0x80 PUSH1 0x40 MSTORE CALLVALUE DUP1 ISZERO PUSH2 0xF JUMPI PUSH0 DUP1 REVERT JUMPDEST POP PUSH1 0x4 CALLDATASIZE LT PUSH2 0x29 JUMPI PUSH0 CALLDATALOAD PUSH1 0xE0 SHR DUP1 PUSH4 0xF5814B44 EQ PUSH2 0x2D JUMPI JUMPDEST PUSH0 DUP1 REVERT JUMPDEST PUSH2 0x47 PUSH1 0x4 DUP1 CALLDATASIZE SUB DUP2 ADD SWAP1 PUSH2 0x42 SWAP2 SWAP1 PUSH2 0xFA JUMP JUMPDEST PUSH2 0x5D JUMP JUMPDEST PUSH1 0x40 MLOAD PUSH2 0x54 SWAP2 SWAP1 PUSH2 0x195 JUMP JUMPDEST PUSH1 0x40 MLOAD DUP1 SWAP2 SUB SWAP1 RETURN JUMPDEST PUSH1 0x60 PUSH1 0x40 MLOAD DUP1 PUSH1 0x40 ADD PUSH1 0x40 MSTORE DUP1 PUSH1 0xE DUP2 MSTORE PUSH1 0x20 ADD PUSH32 0x416363657373204772616E746564000000000000000000000000000000000000 DUP2 MSTORE POP SWAP1 POP SWAP2 SWAP1 POP JUMP JUMPDEST PUSH0 DUP1 REVERT JUMPDEST PUSH0 PUSH20 0xFFFFFFFFFFFFFFFFFFFFFFFFFFFFFFFFFFFFFFFF DUP3 AND SWAP1 POP SWAP2 SWAP1 POP JUMP JUMPDEST PUSH0 PUSH2 0xC9 DUP3 PUSH2 0xA0 JUMP JUMPDEST SWAP1 POP SWAP2 SWAP1 POP JUMP JUMPDEST PUSH2 0xD9 DUP2 PUSH2 0xBF JUMP JUMPDEST DUP2 EQ PUSH2 0xE3 JUMPI PUSH0 DUP1 REVERT JUMPDEST POP JUMP JUMPDEST PUSH0 DUP2 CALLDATALOAD SWAP1 POP PUSH2 0xF4 DUP2 PUSH2 0xD0 JUMP JUMPDEST SWAP3 SWAP2 POP POP JUMP JUMPDEST PUSH0 PUSH1 0x20 DUP3 DUP5 SUB SLT ISZERO PUSH2 0x10F JUMPI PUSH2 0x10E PUSH2 0x9C JUMP JUMPDEST JUMPDEST PUSH0 PUSH2 0x11C DUP5 DUP3 DUP6 ADD PUSH2 0xE6 JUMP JUMPDEST SWAP2 POP POP SWAP3 SWAP2 POP POP JUMP JUMPDEST PUSH0 DUP2 MLOAD SWAP1 POP SWAP2 SWAP1 POP JUMP JUMPDEST PUSH0 DUP3 DUP3 MSTORE PUSH1 0x20 DUP3 ADD SWAP1 POP SWAP3 SWAP2 POP POP JUMP JUMPDEST DUP3 DUP2 DUP4 MCOPY PUSH0 DUP4 DUP4 ADD MSTORE POP POP POP JUMP JUMPDEST PUSH0 PUSH1 0x1F NOT PUSH1 0x1F DUP4 ADD AND SWAP1 POP SWAP2 SWAP1 POP JUMP JUMPDEST PUSH0 PUSH2 0x167 DUP3 PUSH2 0x125 JUMP JUMPDEST PUSH2 0x171 DUP2 DUP6 PUSH2 0x12F JUMP JUMPDEST SWAP4 POP PUSH2 0x181 DUP2 DUP6 PUSH1 0x20 DUP7 ADD PUSH2 0x13F JUMP JUMPDEST PUSH2 0x18A DUP2 PUSH2 0x14D JUMP JUMPDEST DUP5 ADD SWAP2 POP POP SWAP3 SWAP2 POP POP JUMP JUMPDEST PUSH0 PUSH1 0x20 DUP3 ADD SWAP1 POP DUP2 DUP2 SUB PUSH0 DUP4 ADD MSTORE PUSH2 0x1AD DUP2 DUP5 PUSH2 0x15D JUMP JUMPDEST SWAP1 POP SWAP3 SWAP2 POP POP JUMP INVALID LOG2 PUSH5 0x6970667358 0x22 SLT KECCAK256 0xCC SWAP5 PUSH6 0xD55DBBEBA10B CODECOPY PUSH11 0x569C0E0ABA89270B372EB SWAP16 0x1F STOP SIGNEXTEND 0xD0 0xAF PUSH3 0xFBEEDE PUSH5 0x736F6C6343 STOP ADDMOD BYTE STOP CALLER ",
			"sourceMap": "2335:238:0:-:0;;;;;;;;;;;;;;;;;;;"
		},
		"deployedBytecode": {
			"functionDebugData": {
				"@RequestAccess_144": {
					"entryPoint": 93,
					"id": 144,
					"parameterSlots": 1,
					"returnSlots": 1
				},
				"abi_decode_t_address": {
					"entryPoint": 230,
					"id": null,
					"parameterSlots": 2,
					"returnSlots": 1
				},
				"abi_decode_tuple_t_address": {
					"entryPoint": 250,
					"id": null,
					"parameterSlots": 2,
					"returnSlots": 1
				},
				"abi_encode_t_string_memory_ptr_to_t_string_memory_ptr_fromStack": {
					"entryPoint": 349,
					"id": null,
					"parameterSlots": 2,
					"returnSlots": 1
				},
				"abi_encode_tuple_t_string_memory_ptr__to_t_string_memory_ptr__fromStack_reversed": {
					"entryPoint": 405,
					"id": null,
					"parameterSlots": 2,
					"returnSlots": 1
				},
				"allocate_unbounded": {
					"entryPoint": null,
					"id": null,
					"parameterSlots": 0,
					"returnSlots": 1
				},
				"array_length_t_string_memory_ptr": {
					"entryPoint": 293,
					"id": null,
					"parameterSlots": 1,
					"returnSlots": 1
				},
				"array_storeLengthForEncoding_t_string_memory_ptr_fromStack": {
					"entryPoint": 303,
					"id": null,
					"parameterSlots": 2,
					"returnSlots": 1
				},
				"cleanup_t_address": {
					"entryPoint": 191,
					"id": null,
					"parameterSlots": 1,
					"returnSlots": 1
				},
				"cleanup_t_uint160": {
					"entryPoint": 160,
					"id": null,
					"parameterSlots": 1,
					"returnSlots": 1
				},
				"copy_memory_to_memory_with_cleanup": {
					"entryPoint": 319,
					"id": null,
					"parameterSlots": 3,
					"returnSlots": 0
				},
				"revert_error_c1322bf8034eace5e0b5c7295db60986aa89aae5e0ea0873e4689e076861a5db": {
					"entryPoint": null,
					"id": null,
					"parameterSlots": 0,
					"returnSlots": 0
				},
				"revert_error_dbdddcbe895c83990c08b3492a0e83918d802a52331272ac6fdb6a7c4aea3b1b": {
					"entryPoint": 156,
					"id": null,
					"parameterSlots": 0,
					"returnSlots": 0
				},
				"round_up_to_mul_of_32": {
					"entryPoint": 333,
					"id": null,
					"parameterSlots": 1,
					"returnSlots": 1
				},
				"validator_revert_t_address": {
					"entryPoint": 208,
					"id": null,
					"parameterSlots": 1,
					"returnSlots": 0
				}
			},
			"generatedSources": [
				{
					"ast": {
						"nativeSrc": "0:2408:1",
						"nodeType": "YulBlock",
						"src": "0:2408:1",
						"statements": [
							{
								"body": {
									"nativeSrc": "47:35:1",
									"nodeType": "YulBlock",
									"src": "47:35:1",
									"statements": [
										{
											"nativeSrc": "57:19:1",
											"nodeType": "YulAssignment",
											"src": "57:19:1",
											"value": {
												"arguments": [
													{
														"kind": "number",
														"nativeSrc": "73:2:1",
														"nodeType": "YulLiteral",
														"src": "73:2:1",
														"type": "",
														"value": "64"
													}
												],
												"functionName": {
													"name": "mload",
													"nativeSrc": "67:5:1",
													"nodeType": "YulIdentifier",
													"src": "67:5:1"
												},
												"nativeSrc": "67:9:1",
												"nodeType": "YulFunctionCall",
												"src": "67:9:1"
											},
											"variableNames": [
												{
													"name": "memPtr",
													"nativeSrc": "57:6:1",
													"nodeType": "YulIdentifier",
													"src": "57:6:1"
												}
											]
										}
									]
								},
								"name": "allocate_unbounded",
								"nativeSrc": "7:75:1",
								"nodeType": "YulFunctionDefinition",
								"returnVariables": [
									{
										"name": "memPtr",
										"nativeSrc": "40:6:1",
										"nodeType": "YulTypedName",
										"src": "40:6:1",
										"type": ""
									}
								],
								"src": "7:75:1"
							},
							{
								"body": {
									"nativeSrc": "177:28:1",
									"nodeType": "YulBlock",
									"src": "177:28:1",
									"statements": [
										{
											"expression": {
												"arguments": [
													{
														"kind": "number",
														"nativeSrc": "194:1:1",
														"nodeType": "YulLiteral",
														"src": "194:1:1",
														"type": "",
														"value": "0"
													},
													{
														"kind": "number",
														"nativeSrc": "197:1:1",
														"nodeType": "YulLiteral",
														"src": "197:1:1",
														"type": "",
														"value": "0"
													}
												],
												"functionName": {
													"name": "revert",
													"nativeSrc": "187:6:1",
													"nodeType": "YulIdentifier",
													"src": "187:6:1"
												},
												"nativeSrc": "187:12:1",
												"nodeType": "YulFunctionCall",
												"src": "187:12:1"
											},
											"nativeSrc": "187:12:1",
											"nodeType": "YulExpressionStatement",
											"src": "187:12:1"
										}
									]
								},
								"name": "revert_error_dbdddcbe895c83990c08b3492a0e83918d802a52331272ac6fdb6a7c4aea3b1b",
								"nativeSrc": "88:117:1",
								"nodeType": "YulFunctionDefinition",
								"src": "88:117:1"
							},
							{
								"body": {
									"nativeSrc": "300:28:1",
									"nodeType": "YulBlock",
									"src": "300:28:1",
									"statements": [
										{
											"expression": {
												"arguments": [
													{
														"kind": "number",
														"nativeSrc": "317:1:1",
														"nodeType": "YulLiteral",
														"src": "317:1:1",
														"type": "",
														"value": "0"
													},
													{
														"kind": "number",
														"nativeSrc": "320:1:1",
														"nodeType": "YulLiteral",
														"src": "320:1:1",
														"type": "",
														"value": "0"
													}
												],
												"functionName": {
													"name": "revert",
													"nativeSrc": "310:6:1",
													"nodeType": "YulIdentifier",
													"src": "310:6:1"
												},
												"nativeSrc": "310:12:1",
												"nodeType": "YulFunctionCall",
												"src": "310:12:1"
											},
											"nativeSrc": "310:12:1",
											"nodeType": "YulExpressionStatement",
											"src": "310:12:1"
										}
									]
								},
								"name": "revert_error_c1322bf8034eace5e0b5c7295db60986aa89aae5e0ea0873e4689e076861a5db",
								"nativeSrc": "211:117:1",
								"nodeType": "YulFunctionDefinition",
								"src": "211:117:1"
							},
							{
								"body": {
									"nativeSrc": "379:81:1",
									"nodeType": "YulBlock",
									"src": "379:81:1",
									"statements": [
										{
											"nativeSrc": "389:65:1",
											"nodeType": "YulAssignment",
											"src": "389:65:1",
											"value": {
												"arguments": [
													{
														"name": "value",
														"nativeSrc": "404:5:1",
														"nodeType": "YulIdentifier",
														"src": "404:5:1"
													},
													{
														"kind": "number",
														"nativeSrc": "411:42:1",
														"nodeType": "YulLiteral",
														"src": "411:42:1",
														"type": "",
														"value": "0xffffffffffffffffffffffffffffffffffffffff"
													}
												],
												"functionName": {
													"name": "and",
													"nativeSrc": "400:3:1",
													"nodeType": "YulIdentifier",
													"src": "400:3:1"
												},
												"nativeSrc": "400:54:1",
												"nodeType": "YulFunctionCall",
												"src": "400:54:1"
											},
											"variableNames": [
												{
													"name": "cleaned",
													"nativeSrc": "389:7:1",
													"nodeType": "YulIdentifier",
													"src": "389:7:1"
												}
											]
										}
									]
								},
								"name": "cleanup_t_uint160",
								"nativeSrc": "334:126:1",
								"nodeType": "YulFunctionDefinition",
								"parameters": [
									{
										"name": "value",
										"nativeSrc": "361:5:1",
										"nodeType": "YulTypedName",
										"src": "361:5:1",
										"type": ""
									}
								],
								"returnVariables": [
									{
										"name": "cleaned",
										"nativeSrc": "371:7:1",
										"nodeType": "YulTypedName",
										"src": "371:7:1",
										"type": ""
									}
								],
								"src": "334:126:1"
							},
							{
								"body": {
									"nativeSrc": "511:51:1",
									"nodeType": "YulBlock",
									"src": "511:51:1",
									"statements": [
										{
											"nativeSrc": "521:35:1",
											"nodeType": "YulAssignment",
											"src": "521:35:1",
											"value": {
												"arguments": [
													{
														"name": "value",
														"nativeSrc": "550:5:1",
														"nodeType": "YulIdentifier",
														"src": "550:5:1"
													}
												],
												"functionName": {
													"name": "cleanup_t_uint160",
													"nativeSrc": "532:17:1",
													"nodeType": "YulIdentifier",
													"src": "532:17:1"
												},
												"nativeSrc": "532:24:1",
												"nodeType": "YulFunctionCall",
												"src": "532:24:1"
											},
											"variableNames": [
												{
													"name": "cleaned",
													"nativeSrc": "521:7:1",
													"nodeType": "YulIdentifier",
													"src": "521:7:1"
												}
											]
										}
									]
								},
								"name": "cleanup_t_address",
								"nativeSrc": "466:96:1",
								"nodeType": "YulFunctionDefinition",
								"parameters": [
									{
										"name": "value",
										"nativeSrc": "493:5:1",
										"nodeType": "YulTypedName",
										"src": "493:5:1",
										"type": ""
									}
								],
								"returnVariables": [
									{
										"name": "cleaned",
										"nativeSrc": "503:7:1",
										"nodeType": "YulTypedName",
										"src": "503:7:1",
										"type": ""
									}
								],
								"src": "466:96:1"
							},
							{
								"body": {
									"nativeSrc": "611:79:1",
									"nodeType": "YulBlock",
									"src": "611:79:1",
									"statements": [
										{
											"body": {
												"nativeSrc": "668:16:1",
												"nodeType": "YulBlock",
												"src": "668:16:1",
												"statements": [
													{
														"expression": {
															"arguments": [
																{
																	"kind": "number",
																	"nativeSrc": "677:1:1",
																	"nodeType": "YulLiteral",
																	"src": "677:1:1",
																	"type": "",
																	"value": "0"
																},
																{
																	"kind": "number",
																	"nativeSrc": "680:1:1",
																	"nodeType": "YulLiteral",
																	"src": "680:1:1",
																	"type": "",
																	"value": "0"
																}
															],
															"functionName": {
																"name": "revert",
																"nativeSrc": "670:6:1",
																"nodeType": "YulIdentifier",
																"src": "670:6:1"
															},
															"nativeSrc": "670:12:1",
															"nodeType": "YulFunctionCall",
															"src": "670:12:1"
														},
														"nativeSrc": "670:12:1",
														"nodeType": "YulExpressionStatement",
														"src": "670:12:1"
													}
												]
											},
											"condition": {
												"arguments": [
													{
														"arguments": [
															{
																"name": "value",
																"nativeSrc": "634:5:1",
																"nodeType": "YulIdentifier",
																"src": "634:5:1"
															},
															{
																"arguments": [
																	{
																		"name": "value",
																		"nativeSrc": "659:5:1",
																		"nodeType": "YulIdentifier",
																		"src": "659:5:1"
																	}
																],
																"functionName": {
																	"name": "cleanup_t_address",
																	"nativeSrc": "641:17:1",
																	"nodeType": "YulIdentifier",
																	"src": "641:17:1"
																},
																"nativeSrc": "641:24:1",
																"nodeType": "YulFunctionCall",
																"src": "641:24:1"
															}
														],
														"functionName": {
															"name": "eq",
															"nativeSrc": "631:2:1",
															"nodeType": "YulIdentifier",
															"src": "631:2:1"
														},
														"nativeSrc": "631:35:1",
														"nodeType": "YulFunctionCall",
														"src": "631:35:1"
													}
												],
												"functionName": {
													"name": "iszero",
													"nativeSrc": "624:6:1",
													"nodeType": "YulIdentifier",
													"src": "624:6:1"
												},
												"nativeSrc": "624:43:1",
												"nodeType": "YulFunctionCall",
												"src": "624:43:1"
											},
											"nativeSrc": "621:63:1",
											"nodeType": "YulIf",
											"src": "621:63:1"
										}
									]
								},
								"name": "validator_revert_t_address",
								"nativeSrc": "568:122:1",
								"nodeType": "YulFunctionDefinition",
								"parameters": [
									{
										"name": "value",
										"nativeSrc": "604:5:1",
										"nodeType": "YulTypedName",
										"src": "604:5:1",
										"type": ""
									}
								],
								"src": "568:122:1"
							},
							{
								"body": {
									"nativeSrc": "748:87:1",
									"nodeType": "YulBlock",
									"src": "748:87:1",
									"statements": [
										{
											"nativeSrc": "758:29:1",
											"nodeType": "YulAssignment",
											"src": "758:29:1",
											"value": {
												"arguments": [
													{
														"name": "offset",
														"nativeSrc": "780:6:1",
														"nodeType": "YulIdentifier",
														"src": "780:6:1"
													}
												],
												"functionName": {
													"name": "calldataload",
													"nativeSrc": "767:12:1",
													"nodeType": "YulIdentifier",
													"src": "767:12:1"
												},
												"nativeSrc": "767:20:1",
												"nodeType": "YulFunctionCall",
												"src": "767:20:1"
											},
											"variableNames": [
												{
													"name": "value",
													"nativeSrc": "758:5:1",
													"nodeType": "YulIdentifier",
													"src": "758:5:1"
												}
											]
										},
										{
											"expression": {
												"arguments": [
													{
														"name": "value",
														"nativeSrc": "823:5:1",
														"nodeType": "YulIdentifier",
														"src": "823:5:1"
													}
												],
												"functionName": {
													"name": "validator_revert_t_address",
													"nativeSrc": "796:26:1",
													"nodeType": "YulIdentifier",
													"src": "796:26:1"
												},
												"nativeSrc": "796:33:1",
												"nodeType": "YulFunctionCall",
												"src": "796:33:1"
											},
											"nativeSrc": "796:33:1",
											"nodeType": "YulExpressionStatement",
											"src": "796:33:1"
										}
									]
								},
								"name": "abi_decode_t_address",
								"nativeSrc": "696:139:1",
								"nodeType": "YulFunctionDefinition",
								"parameters": [
									{
										"name": "offset",
										"nativeSrc": "726:6:1",
										"nodeType": "YulTypedName",
										"src": "726:6:1",
										"type": ""
									},
									{
										"name": "end",
										"nativeSrc": "734:3:1",
										"nodeType": "YulTypedName",
										"src": "734:3:1",
										"type": ""
									}
								],
								"returnVariables": [
									{
										"name": "value",
										"nativeSrc": "742:5:1",
										"nodeType": "YulTypedName",
										"src": "742:5:1",
										"type": ""
									}
								],
								"src": "696:139:1"
							},
							{
								"body": {
									"nativeSrc": "907:263:1",
									"nodeType": "YulBlock",
									"src": "907:263:1",
									"statements": [
										{
											"body": {
												"nativeSrc": "953:83:1",
												"nodeType": "YulBlock",
												"src": "953:83:1",
												"statements": [
													{
														"expression": {
															"arguments": [],
															"functionName": {
																"name": "revert_error_dbdddcbe895c83990c08b3492a0e83918d802a52331272ac6fdb6a7c4aea3b1b",
																"nativeSrc": "955:77:1",
																"nodeType": "YulIdentifier",
																"src": "955:77:1"
															},
															"nativeSrc": "955:79:1",
															"nodeType": "YulFunctionCall",
															"src": "955:79:1"
														},
														"nativeSrc": "955:79:1",
														"nodeType": "YulExpressionStatement",
														"src": "955:79:1"
													}
												]
											},
											"condition": {
												"arguments": [
													{
														"arguments": [
															{
																"name": "dataEnd",
																"nativeSrc": "928:7:1",
																"nodeType": "YulIdentifier",
																"src": "928:7:1"
															},
															{
																"name": "headStart",
																"nativeSrc": "937:9:1",
																"nodeType": "YulIdentifier",
																"src": "937:9:1"
															}
														],
														"functionName": {
															"name": "sub",
															"nativeSrc": "924:3:1",
															"nodeType": "YulIdentifier",
															"src": "924:3:1"
														},
														"nativeSrc": "924:23:1",
														"nodeType": "YulFunctionCall",
														"src": "924:23:1"
													},
													{
														"kind": "number",
														"nativeSrc": "949:2:1",
														"nodeType": "YulLiteral",
														"src": "949:2:1",
														"type": "",
														"value": "32"
													}
												],
												"functionName": {
													"name": "slt",
													"nativeSrc": "920:3:1",
													"nodeType": "YulIdentifier",
													"src": "920:3:1"
												},
												"nativeSrc": "920:32:1",
												"nodeType": "YulFunctionCall",
												"src": "920:32:1"
											},
											"nativeSrc": "917:119:1",
											"nodeType": "YulIf",
											"src": "917:119:1"
										},
										{
											"nativeSrc": "1046:117:1",
											"nodeType": "YulBlock",
											"src": "1046:117:1",
											"statements": [
												{
													"nativeSrc": "1061:15:1",
													"nodeType": "YulVariableDeclaration",
													"src": "1061:15:1",
													"value": {
														"kind": "number",
														"nativeSrc": "1075:1:1",
														"nodeType": "YulLiteral",
														"src": "1075:1:1",
														"type": "",
														"value": "0"
													},
													"variables": [
														{
															"name": "offset",
															"nativeSrc": "1065:6:1",
															"nodeType": "YulTypedName",
															"src": "1065:6:1",
															"type": ""
														}
													]
												},
												{
													"nativeSrc": "1090:63:1",
													"nodeType": "YulAssignment",
													"src": "1090:63:1",
													"value": {
														"arguments": [
															{
																"arguments": [
																	{
																		"name": "headStart",
																		"nativeSrc": "1125:9:1",
																		"nodeType": "YulIdentifier",
																		"src": "1125:9:1"
																	},
																	{
																		"name": "offset",
																		"nativeSrc": "1136:6:1",
																		"nodeType": "YulIdentifier",
																		"src": "1136:6:1"
																	}
																],
																"functionName": {
																	"name": "add",
																	"nativeSrc": "1121:3:1",
																	"nodeType": "YulIdentifier",
																	"src": "1121:3:1"
																},
																"nativeSrc": "1121:22:1",
																"nodeType": "YulFunctionCall",
																"src": "1121:22:1"
															},
															{
																"name": "dataEnd",
																"nativeSrc": "1145:7:1",
																"nodeType": "YulIdentifier",
																"src": "1145:7:1"
															}
														],
														"functionName": {
															"name": "abi_decode_t_address",
															"nativeSrc": "1100:20:1",
															"nodeType": "YulIdentifier",
															"src": "1100:20:1"
														},
														"nativeSrc": "1100:53:1",
														"nodeType": "YulFunctionCall",
														"src": "1100:53:1"
													},
													"variableNames": [
														{
															"name": "value0",
															"nativeSrc": "1090:6:1",
															"nodeType": "YulIdentifier",
															"src": "1090:6:1"
														}
													]
												}
											]
										}
									]
								},
								"name": "abi_decode_tuple_t_address",
								"nativeSrc": "841:329:1",
								"nodeType": "YulFunctionDefinition",
								"parameters": [
									{
										"name": "headStart",
										"nativeSrc": "877:9:1",
										"nodeType": "YulTypedName",
										"src": "877:9:1",
										"type": ""
									},
									{
										"name": "dataEnd",
										"nativeSrc": "888:7:1",
										"nodeType": "YulTypedName",
										"src": "888:7:1",
										"type": ""
									}
								],
								"returnVariables": [
									{
										"name": "value0",
										"nativeSrc": "900:6:1",
										"nodeType": "YulTypedName",
										"src": "900:6:1",
										"type": ""
									}
								],
								"src": "841:329:1"
							},
							{
								"body": {
									"nativeSrc": "1235:40:1",
									"nodeType": "YulBlock",
									"src": "1235:40:1",
									"statements": [
										{
											"nativeSrc": "1246:22:1",
											"nodeType": "YulAssignment",
											"src": "1246:22:1",
											"value": {
												"arguments": [
													{
														"name": "value",
														"nativeSrc": "1262:5:1",
														"nodeType": "YulIdentifier",
														"src": "1262:5:1"
													}
												],
												"functionName": {
													"name": "mload",
													"nativeSrc": "1256:5:1",
													"nodeType": "YulIdentifier",
													"src": "1256:5:1"
												},
												"nativeSrc": "1256:12:1",
												"nodeType": "YulFunctionCall",
												"src": "1256:12:1"
											},
											"variableNames": [
												{
													"name": "length",
													"nativeSrc": "1246:6:1",
													"nodeType": "YulIdentifier",
													"src": "1246:6:1"
												}
											]
										}
									]
								},
								"name": "array_length_t_string_memory_ptr",
								"nativeSrc": "1176:99:1",
								"nodeType": "YulFunctionDefinition",
								"parameters": [
									{
										"name": "value",
										"nativeSrc": "1218:5:1",
										"nodeType": "YulTypedName",
										"src": "1218:5:1",
										"type": ""
									}
								],
								"returnVariables": [
									{
										"name": "length",
										"nativeSrc": "1228:6:1",
										"nodeType": "YulTypedName",
										"src": "1228:6:1",
										"type": ""
									}
								],
								"src": "1176:99:1"
							},
							{
								"body": {
									"nativeSrc": "1377:73:1",
									"nodeType": "YulBlock",
									"src": "1377:73:1",
									"statements": [
										{
											"expression": {
												"arguments": [
													{
														"name": "pos",
														"nativeSrc": "1394:3:1",
														"nodeType": "YulIdentifier",
														"src": "1394:3:1"
													},
													{
														"name": "length",
														"nativeSrc": "1399:6:1",
														"nodeType": "YulIdentifier",
														"src": "1399:6:1"
													}
												],
												"functionName": {
													"name": "mstore",
													"nativeSrc": "1387:6:1",
													"nodeType": "YulIdentifier",
													"src": "1387:6:1"
												},
												"nativeSrc": "1387:19:1",
												"nodeType": "YulFunctionCall",
												"src": "1387:19:1"
											},
											"nativeSrc": "1387:19:1",
											"nodeType": "YulExpressionStatement",
											"src": "1387:19:1"
										},
										{
											"nativeSrc": "1415:29:1",
											"nodeType": "YulAssignment",
											"src": "1415:29:1",
											"value": {
												"arguments": [
													{
														"name": "pos",
														"nativeSrc": "1434:3:1",
														"nodeType": "YulIdentifier",
														"src": "1434:3:1"
													},
													{
														"kind": "number",
														"nativeSrc": "1439:4:1",
														"nodeType": "YulLiteral",
														"src": "1439:4:1",
														"type": "",
														"value": "0x20"
													}
												],
												"functionName": {
													"name": "add",
													"nativeSrc": "1430:3:1",
													"nodeType": "YulIdentifier",
													"src": "1430:3:1"
												},
												"nativeSrc": "1430:14:1",
												"nodeType": "YulFunctionCall",
												"src": "1430:14:1"
											},
											"variableNames": [
												{
													"name": "updated_pos",
													"nativeSrc": "1415:11:1",
													"nodeType": "YulIdentifier",
													"src": "1415:11:1"
												}
											]
										}
									]
								},
								"name": "array_storeLengthForEncoding_t_string_memory_ptr_fromStack",
								"nativeSrc": "1281:169:1",
								"nodeType": "YulFunctionDefinition",
								"parameters": [
									{
										"name": "pos",
										"nativeSrc": "1349:3:1",
										"nodeType": "YulTypedName",
										"src": "1349:3:1",
										"type": ""
									},
									{
										"name": "length",
										"nativeSrc": "1354:6:1",
										"nodeType": "YulTypedName",
										"src": "1354:6:1",
										"type": ""
									}
								],
								"returnVariables": [
									{
										"name": "updated_pos",
										"nativeSrc": "1365:11:1",
										"nodeType": "YulTypedName",
										"src": "1365:11:1",
										"type": ""
									}
								],
								"src": "1281:169:1"
							},
							{
								"body": {
									"nativeSrc": "1518:77:1",
									"nodeType": "YulBlock",
									"src": "1518:77:1",
									"statements": [
										{
											"expression": {
												"arguments": [
													{
														"name": "dst",
														"nativeSrc": "1535:3:1",
														"nodeType": "YulIdentifier",
														"src": "1535:3:1"
													},
													{
														"name": "src",
														"nativeSrc": "1540:3:1",
														"nodeType": "YulIdentifier",
														"src": "1540:3:1"
													},
													{
														"name": "length",
														"nativeSrc": "1545:6:1",
														"nodeType": "YulIdentifier",
														"src": "1545:6:1"
													}
												],
												"functionName": {
													"name": "mcopy",
													"nativeSrc": "1529:5:1",
													"nodeType": "YulIdentifier",
													"src": "1529:5:1"
												},
												"nativeSrc": "1529:23:1",
												"nodeType": "YulFunctionCall",
												"src": "1529:23:1"
											},
											"nativeSrc": "1529:23:1",
											"nodeType": "YulExpressionStatement",
											"src": "1529:23:1"
										},
										{
											"expression": {
												"arguments": [
													{
														"arguments": [
															{
																"name": "dst",
																"nativeSrc": "1572:3:1",
																"nodeType": "YulIdentifier",
																"src": "1572:3:1"
															},
															{
																"name": "length",
																"nativeSrc": "1577:6:1",
																"nodeType": "YulIdentifier",
																"src": "1577:6:1"
															}
														],
														"functionName": {
															"name": "add",
															"nativeSrc": "1568:3:1",
															"nodeType": "YulIdentifier",
															"src": "1568:3:1"
														},
														"nativeSrc": "1568:16:1",
														"nodeType": "YulFunctionCall",
														"src": "1568:16:1"
													},
													{
														"kind": "number",
														"nativeSrc": "1586:1:1",
														"nodeType": "YulLiteral",
														"src": "1586:1:1",
														"type": "",
														"value": "0"
													}
												],
												"functionName": {
													"name": "mstore",
													"nativeSrc": "1561:6:1",
													"nodeType": "YulIdentifier",
													"src": "1561:6:1"
												},
												"nativeSrc": "1561:27:1",
												"nodeType": "YulFunctionCall",
												"src": "1561:27:1"
											},
											"nativeSrc": "1561:27:1",
											"nodeType": "YulExpressionStatement",
											"src": "1561:27:1"
										}
									]
								},
								"name": "copy_memory_to_memory_with_cleanup",
								"nativeSrc": "1456:139:1",
								"nodeType": "YulFunctionDefinition",
								"parameters": [
									{
										"name": "src",
										"nativeSrc": "1500:3:1",
										"nodeType": "YulTypedName",
										"src": "1500:3:1",
										"type": ""
									},
									{
										"name": "dst",
										"nativeSrc": "1505:3:1",
										"nodeType": "YulTypedName",
										"src": "1505:3:1",
										"type": ""
									},
									{
										"name": "length",
										"nativeSrc": "1510:6:1",
										"nodeType": "YulTypedName",
										"src": "1510:6:1",
										"type": ""
									}
								],
								"src": "1456:139:1"
							},
							{
								"body": {
									"nativeSrc": "1649:54:1",
									"nodeType": "YulBlock",
									"src": "1649:54:1",
									"statements": [
										{
											"nativeSrc": "1659:38:1",
											"nodeType": "YulAssignment",
											"src": "1659:38:1",
											"value": {
												"arguments": [
													{
														"arguments": [
															{
																"name": "value",
																"nativeSrc": "1677:5:1",
																"nodeType": "YulIdentifier",
																"src": "1677:5:1"
															},
															{
																"kind": "number",
																"nativeSrc": "1684:2:1",
																"nodeType": "YulLiteral",
																"src": "1684:2:1",
																"type": "",
																"value": "31"
															}
														],
														"functionName": {
															"name": "add",
															"nativeSrc": "1673:3:1",
															"nodeType": "YulIdentifier",
															"src": "1673:3:1"
														},
														"nativeSrc": "1673:14:1",
														"nodeType": "YulFunctionCall",
														"src": "1673:14:1"
													},
													{
														"arguments": [
															{
																"kind": "number",
																"nativeSrc": "1693:2:1",
																"nodeType": "YulLiteral",
																"src": "1693:2:1",
																"type": "",
																"value": "31"
															}
														],
														"functionName": {
															"name": "not",
															"nativeSrc": "1689:3:1",
															"nodeType": "YulIdentifier",
															"src": "1689:3:1"
														},
														"nativeSrc": "1689:7:1",
														"nodeType": "YulFunctionCall",
														"src": "1689:7:1"
													}
												],
												"functionName": {
													"name": "and",
													"nativeSrc": "1669:3:1",
													"nodeType": "YulIdentifier",
													"src": "1669:3:1"
												},
												"nativeSrc": "1669:28:1",
												"nodeType": "YulFunctionCall",
												"src": "1669:28:1"
											},
											"variableNames": [
												{
													"name": "result",
													"nativeSrc": "1659:6:1",
													"nodeType": "YulIdentifier",
													"src": "1659:6:1"
												}
											]
										}
									]
								},
								"name": "round_up_to_mul_of_32",
								"nativeSrc": "1601:102:1",
								"nodeType": "YulFunctionDefinition",
								"parameters": [
									{
										"name": "value",
										"nativeSrc": "1632:5:1",
										"nodeType": "YulTypedName",
										"src": "1632:5:1",
										"type": ""
									}
								],
								"returnVariables": [
									{
										"name": "result",
										"nativeSrc": "1642:6:1",
										"nodeType": "YulTypedName",
										"src": "1642:6:1",
										"type": ""
									}
								],
								"src": "1601:102:1"
							},
							{
								"body": {
									"nativeSrc": "1801:285:1",
									"nodeType": "YulBlock",
									"src": "1801:285:1",
									"statements": [
										{
											"nativeSrc": "1811:53:1",
											"nodeType": "YulVariableDeclaration",
											"src": "1811:53:1",
											"value": {
												"arguments": [
													{
														"name": "value",
														"nativeSrc": "1858:5:1",
														"nodeType": "YulIdentifier",
														"src": "1858:5:1"
													}
												],
												"functionName": {
													"name": "array_length_t_string_memory_ptr",
													"nativeSrc": "1825:32:1",
													"nodeType": "YulIdentifier",
													"src": "1825:32:1"
												},
												"nativeSrc": "1825:39:1",
												"nodeType": "YulFunctionCall",
												"src": "1825:39:1"
											},
											"variables": [
												{
													"name": "length",
													"nativeSrc": "1815:6:1",
													"nodeType": "YulTypedName",
													"src": "1815:6:1",
													"type": ""
												}
											]
										},
										{
											"nativeSrc": "1873:78:1",
											"nodeType": "YulAssignment",
											"src": "1873:78:1",
											"value": {
												"arguments": [
													{
														"name": "pos",
														"nativeSrc": "1939:3:1",
														"nodeType": "YulIdentifier",
														"src": "1939:3:1"
													},
													{
														"name": "length",
														"nativeSrc": "1944:6:1",
														"nodeType": "YulIdentifier",
														"src": "1944:6:1"
													}
												],
												"functionName": {
													"name": "array_storeLengthForEncoding_t_string_memory_ptr_fromStack",
													"nativeSrc": "1880:58:1",
													"nodeType": "YulIdentifier",
													"src": "1880:58:1"
												},
												"nativeSrc": "1880:71:1",
												"nodeType": "YulFunctionCall",
												"src": "1880:71:1"
											},
											"variableNames": [
												{
													"name": "pos",
													"nativeSrc": "1873:3:1",
													"nodeType": "YulIdentifier",
													"src": "1873:3:1"
												}
											]
										},
										{
											"expression": {
												"arguments": [
													{
														"arguments": [
															{
																"name": "value",
																"nativeSrc": "1999:5:1",
																"nodeType": "YulIdentifier",
																"src": "1999:5:1"
															},
															{
																"kind": "number",
																"nativeSrc": "2006:4:1",
																"nodeType": "YulLiteral",
																"src": "2006:4:1",
																"type": "",
																"value": "0x20"
															}
														],
														"functionName": {
															"name": "add",
															"nativeSrc": "1995:3:1",
															"nodeType": "YulIdentifier",
															"src": "1995:3:1"
														},
														"nativeSrc": "1995:16:1",
														"nodeType": "YulFunctionCall",
														"src": "1995:16:1"
													},
													{
														"name": "pos",
														"nativeSrc": "2013:3:1",
														"nodeType": "YulIdentifier",
														"src": "2013:3:1"
													},
													{
														"name": "length",
														"nativeSrc": "2018:6:1",
														"nodeType": "YulIdentifier",
														"src": "2018:6:1"
													}
												],
												"functionName": {
													"name": "copy_memory_to_memory_with_cleanup",
													"nativeSrc": "1960:34:1",
													"nodeType": "YulIdentifier",
													"src": "1960:34:1"
												},
												"nativeSrc": "1960:65:1",
												"nodeType": "YulFunctionCall",
												"src": "1960:65:1"
											},
											"nativeSrc": "1960:65:1",
											"nodeType": "YulExpressionStatement",
											"src": "1960:65:1"
										},
										{
											"nativeSrc": "2034:46:1",
											"nodeType": "YulAssignment",
											"src": "2034:46:1",
											"value": {
												"arguments": [
													{
														"name": "pos",
														"nativeSrc": "2045:3:1",
														"nodeType": "YulIdentifier",
														"src": "2045:3:1"
													},
													{
														"arguments": [
															{
																"name": "length",
																"nativeSrc": "2072:6:1",
																"nodeType": "YulIdentifier",
																"src": "2072:6:1"
															}
														],
														"functionName": {
															"name": "round_up_to_mul_of_32",
															"nativeSrc": "2050:21:1",
															"nodeType": "YulIdentifier",
															"src": "2050:21:1"
														},
														"nativeSrc": "2050:29:1",
														"nodeType": "YulFunctionCall",
														"src": "2050:29:1"
													}
												],
												"functionName": {
													"name": "add",
													"nativeSrc": "2041:3:1",
													"nodeType": "YulIdentifier",
													"src": "2041:3:1"
												},
												"nativeSrc": "2041:39:1",
												"nodeType": "YulFunctionCall",
												"src": "2041:39:1"
											},
											"variableNames": [
												{
													"name": "end",
													"nativeSrc": "2034:3:1",
													"nodeType": "YulIdentifier",
													"src": "2034:3:1"
												}
											]
										}
									]
								},
								"name": "abi_encode_t_string_memory_ptr_to_t_string_memory_ptr_fromStack",
								"nativeSrc": "1709:377:1",
								"nodeType": "YulFunctionDefinition",
								"parameters": [
									{
										"name": "value",
										"nativeSrc": "1782:5:1",
										"nodeType": "YulTypedName",
										"src": "1782:5:1",
										"type": ""
									},
									{
										"name": "pos",
										"nativeSrc": "1789:3:1",
										"nodeType": "YulTypedName",
										"src": "1789:3:1",
										"type": ""
									}
								],
								"returnVariables": [
									{
										"name": "end",
										"nativeSrc": "1797:3:1",
										"nodeType": "YulTypedName",
										"src": "1797:3:1",
										"type": ""
									}
								],
								"src": "1709:377:1"
							},
							{
								"body": {
									"nativeSrc": "2210:195:1",
									"nodeType": "YulBlock",
									"src": "2210:195:1",
									"statements": [
										{
											"nativeSrc": "2220:26:1",
											"nodeType": "YulAssignment",
											"src": "2220:26:1",
											"value": {
												"arguments": [
													{
														"name": "headStart",
														"nativeSrc": "2232:9:1",
														"nodeType": "YulIdentifier",
														"src": "2232:9:1"
													},
													{
														"kind": "number",
														"nativeSrc": "2243:2:1",
														"nodeType": "YulLiteral",
														"src": "2243:2:1",
														"type": "",
														"value": "32"
													}
												],
												"functionName": {
													"name": "add",
													"nativeSrc": "2228:3:1",
													"nodeType": "YulIdentifier",
													"src": "2228:3:1"
												},
												"nativeSrc": "2228:18:1",
												"nodeType": "YulFunctionCall",
												"src": "2228:18:1"
											},
											"variableNames": [
												{
													"name": "tail",
													"nativeSrc": "2220:4:1",
													"nodeType": "YulIdentifier",
													"src": "2220:4:1"
												}
											]
										},
										{
											"expression": {
												"arguments": [
													{
														"arguments": [
															{
																"name": "headStart",
																"nativeSrc": "2267:9:1",
																"nodeType": "YulIdentifier",
																"src": "2267:9:1"
															},
															{
																"kind": "number",
																"nativeSrc": "2278:1:1",
																"nodeType": "YulLiteral",
																"src": "2278:1:1",
																"type": "",
																"value": "0"
															}
														],
														"functionName": {
															"name": "add",
															"nativeSrc": "2263:3:1",
															"nodeType": "YulIdentifier",
															"src": "2263:3:1"
														},
														"nativeSrc": "2263:17:1",
														"nodeType": "YulFunctionCall",
														"src": "2263:17:1"
													},
													{
														"arguments": [
															{
																"name": "tail",
																"nativeSrc": "2286:4:1",
																"nodeType": "YulIdentifier",
																"src": "2286:4:1"
															},
															{
																"name": "headStart",
																"nativeSrc": "2292:9:1",
																"nodeType": "YulIdentifier",
																"src": "2292:9:1"
															}
														],
														"functionName": {
															"name": "sub",
															"nativeSrc": "2282:3:1",
															"nodeType": "YulIdentifier",
															"src": "2282:3:1"
														},
														"nativeSrc": "2282:20:1",
														"nodeType": "YulFunctionCall",
														"src": "2282:20:1"
													}
												],
												"functionName": {
													"name": "mstore",
													"nativeSrc": "2256:6:1",
													"nodeType": "YulIdentifier",
													"src": "2256:6:1"
												},
												"nativeSrc": "2256:47:1",
												"nodeType": "YulFunctionCall",
												"src": "2256:47:1"
											},
											"nativeSrc": "2256:47:1",
											"nodeType": "YulExpressionStatement",
											"src": "2256:47:1"
										},
										{
											"nativeSrc": "2312:86:1",
											"nodeType": "YulAssignment",
											"src": "2312:86:1",
											"value": {
												"arguments": [
													{
														"name": "value0",
														"nativeSrc": "2384:6:1",
														"nodeType": "YulIdentifier",
														"src": "2384:6:1"
													},
													{
														"name": "tail",
														"nativeSrc": "2393:4:1",
														"nodeType": "YulIdentifier",
														"src": "2393:4:1"
													}
												],
												"functionName": {
													"name": "abi_encode_t_string_memory_ptr_to_t_string_memory_ptr_fromStack",
													"nativeSrc": "2320:63:1",
													"nodeType": "YulIdentifier",
													"src": "2320:63:1"
												},
												"nativeSrc": "2320:78:1",
												"nodeType": "YulFunctionCall",
												"src": "2320:78:1"
											},
											"variableNames": [
												{
													"name": "tail",
													"nativeSrc": "2312:4:1",
													"nodeType": "YulIdentifier",
													"src": "2312:4:1"
												}
											]
										}
									]
								},
								"name": "abi_encode_tuple_t_string_memory_ptr__to_t_string_memory_ptr__fromStack_reversed",
								"nativeSrc": "2092:313:1",
								"nodeType": "YulFunctionDefinition",
								"parameters": [
									{
										"name": "headStart",
										"nativeSrc": "2182:9:1",
										"nodeType": "YulTypedName",
										"src": "2182:9:1",
										"type": ""
									},
									{
										"name": "value0",
										"nativeSrc": "2194:6:1",
										"nodeType": "YulTypedName",
										"src": "2194:6:1",
										"type": ""
									}
								],
								"returnVariables": [
									{
										"name": "tail",
										"nativeSrc": "2205:4:1",
										"nodeType": "YulTypedName",
										"src": "2205:4:1",
										"type": ""
									}
								],
								"src": "2092:313:1"
							}
						]
					},
					"contents": "{\n\n    function allocate_unbounded() -> memPtr {\n        memPtr := mload(64)\n    }\n\n    function revert_error_dbdddcbe895c83990c08b3492a0e83918d802a52331272ac6fdb6a7c4aea3b1b() {\n        revert(0, 0)\n    }\n\n    function revert_error_c1322bf8034eace5e0b5c7295db60986aa89aae5e0ea0873e4689e076861a5db() {\n        revert(0, 0)\n    }\n\n    function cleanup_t_uint160(value) -> cleaned {\n        cleaned := and(value, 0xffffffffffffffffffffffffffffffffffffffff)\n    }\n\n    function cleanup_t_address(value) -> cleaned {\n        cleaned := cleanup_t_uint160(value)\n    }\n\n    function validator_revert_t_address(value) {\n        if iszero(eq(value, cleanup_t_address(value))) { revert(0, 0) }\n    }\n\n    function abi_decode_t_address(offset, end) -> value {\n        value := calldataload(offset)\n        validator_revert_t_address(value)\n    }\n\n    function abi_decode_tuple_t_address(headStart, dataEnd) -> value0 {\n        if slt(sub(dataEnd, headStart), 32) { revert_error_dbdddcbe895c83990c08b3492a0e83918d802a52331272ac6fdb6a7c4aea3b1b() }\n\n        {\n\n            let offset := 0\n\n            value0 := abi_decode_t_address(add(headStart, offset), dataEnd)\n        }\n\n    }\n\n    function array_length_t_string_memory_ptr(value) -> length {\n\n        length := mload(value)\n\n    }\n\n    function array_storeLengthForEncoding_t_string_memory_ptr_fromStack(pos, length) -> updated_pos {\n        mstore(pos, length)\n        updated_pos := add(pos, 0x20)\n    }\n\n    function copy_memory_to_memory_with_cleanup(src, dst, length) {\n\n        mcopy(dst, src, length)\n        mstore(add(dst, length), 0)\n\n    }\n\n    function round_up_to_mul_of_32(value) -> result {\n        result := and(add(value, 31), not(31))\n    }\n\n    function abi_encode_t_string_memory_ptr_to_t_string_memory_ptr_fromStack(value, pos) -> end {\n        let length := array_length_t_string_memory_ptr(value)\n        pos := array_storeLengthForEncoding_t_string_memory_ptr_fromStack(pos, length)\n        copy_memory_to_memory_with_cleanup(add(value, 0x20), pos, length)\n        end := add(pos, round_up_to_mul_of_32(length))\n    }\n\n    function abi_encode_tuple_t_string_memory_ptr__to_t_string_memory_ptr__fromStack_reversed(headStart , value0) -> tail {\n        tail := add(headStart, 32)\n\n        mstore(add(headStart, 0), sub(tail, headStart))\n        tail := abi_encode_t_string_memory_ptr_to_t_string_memory_ptr_fromStack(value0,  tail)\n\n    }\n\n}\n",
					"id": 1,
					"language": "Yul",
					"name": "#utility.yul"
				}
			],
			"immutableReferences": {},
			"linkReferences": {},
			"object": "608060405234801561000f575f80fd5b5060043610610029575f3560e01c8063f5814b441461002d575b5f80fd5b610047600480360381019061004291906100fa565b61005d565b6040516100549190610195565b60405180910390f35b60606040518060400160405280600e81526020017f416363657373204772616e7465640000000000000000000000000000000000008152509050919050565b5f80fd5b5f73ffffffffffffffffffffffffffffffffffffffff82169050919050565b5f6100c9826100a0565b9050919050565b6100d9816100bf565b81146100e3575f80fd5b50565b5f813590506100f4816100d0565b92915050565b5f6020828403121561010f5761010e61009c565b5b5f61011c848285016100e6565b91505092915050565b5f81519050919050565b5f82825260208201905092915050565b8281835e5f83830152505050565b5f601f19601f8301169050919050565b5f61016782610125565b610171818561012f565b935061018181856020860161013f565b61018a8161014d565b840191505092915050565b5f6020820190508181035f8301526101ad818461015d565b90509291505056fea2646970667358221220cc9465d55dbbeba10b396a0569c0e0aba89270b372eb9f1f000bd0af62fbeede64736f6c634300081a0033",
			"opcodes": "PUSH1 0x80 PUSH1 0x40 MSTORE CALLVALUE DUP1 ISZERO PUSH2 0xF JUMPI PUSH0 DUP1 REVERT JUMPDEST POP PUSH1 0x4 CALLDATASIZE LT PUSH2 0x29 JUMPI PUSH0 CALLDATALOAD PUSH1 0xE0 SHR DUP1 PUSH4 0xF5814B44 EQ PUSH2 0x2D JUMPI JUMPDEST PUSH0 DUP1 REVERT JUMPDEST PUSH2 0x47 PUSH1 0x4 DUP1 CALLDATASIZE SUB DUP2 ADD SWAP1 PUSH2 0x42 SWAP2 SWAP1 PUSH2 0xFA JUMP JUMPDEST PUSH2 0x5D JUMP JUMPDEST PUSH1 0x40 MLOAD PUSH2 0x54 SWAP2 SWAP1 PUSH2 0x195 JUMP JUMPDEST PUSH1 0x40 MLOAD DUP1 SWAP2 SUB SWAP1 RETURN JUMPDEST PUSH1 0x60 PUSH1 0x40 MLOAD DUP1 PUSH1 0x40 ADD PUSH1 0x40 MSTORE DUP1 PUSH1 0xE DUP2 MSTORE PUSH1 0x20 ADD PUSH32 0x416363657373204772616E746564000000000000000000000000000000000000 DUP2 MSTORE POP SWAP1 POP SWAP2 SWAP1 POP JUMP JUMPDEST PUSH0 DUP1 REVERT JUMPDEST PUSH0 PUSH20 0xFFFFFFFFFFFFFFFFFFFFFFFFFFFFFFFFFFFFFFFF DUP3 AND SWAP1 POP SWAP2 SWAP1 POP JUMP JUMPDEST PUSH0 PUSH2 0xC9 DUP3 PUSH2 0xA0 JUMP JUMPDEST SWAP1 POP SWAP2 SWAP1 POP JUMP JUMPDEST PUSH2 0xD9 DUP2 PUSH2 0xBF JUMP JUMPDEST DUP2 EQ PUSH2 0xE3 JUMPI PUSH0 DUP1 REVERT JUMPDEST POP JUMP JUMPDEST PUSH0 DUP2 CALLDATALOAD SWAP1 POP PUSH2 0xF4 DUP2 PUSH2 0xD0 JUMP JUMPDEST SWAP3 SWAP2 POP POP JUMP JUMPDEST PUSH0 PUSH1 0x20 DUP3 DUP5 SUB SLT ISZERO PUSH2 0x10F JUMPI PUSH2 0x10E PUSH2 0x9C JUMP JUMPDEST JUMPDEST PUSH0 PUSH2 0x11C DUP5 DUP3 DUP6 ADD PUSH2 0xE6 JUMP JUMPDEST SWAP2 POP POP SWAP3 SWAP2 POP POP JUMP JUMPDEST PUSH0 DUP2 MLOAD SWAP1 POP SWAP2 SWAP1 POP JUMP JUMPDEST PUSH0 DUP3 DUP3 MSTORE PUSH1 0x20 DUP3 ADD SWAP1 POP SWAP3 SWAP2 POP POP JUMP JUMPDEST DUP3 DUP2 DUP4 MCOPY PUSH0 DUP4 DUP4 ADD MSTORE POP POP POP JUMP JUMPDEST PUSH0 PUSH1 0x1F NOT PUSH1 0x1F DUP4 ADD AND SWAP1 POP SWAP2 SWAP1 POP JUMP JUMPDEST PUSH0 PUSH2 0x167 DUP3 PUSH2 0x125 JUMP JUMPDEST PUSH2 0x171 DUP2 DUP6 PUSH2 0x12F JUMP JUMPDEST SWAP4 POP PUSH2 0x181 DUP2 DUP6 PUSH1 0x20 DUP7 ADD PUSH2 0x13F JUMP JUMPDEST PUSH2 0x18A DUP2 PUSH2 0x14D JUMP JUMPDEST DUP5 ADD SWAP2 POP POP SWAP3 SWAP2 POP POP JUMP JUMPDEST PUSH0 PUSH1 0x20 DUP3 ADD SWAP1 POP DUP2 DUP2 SUB PUSH0 DUP4 ADD MSTORE PUSH2 0x1AD DUP2 DUP5 PUSH2 0x15D JUMP JUMPDEST SWAP1 POP SWAP3 SWAP2 POP POP JUMP INVALID LOG2 PUSH5 0x6970667358 0x22 SLT KECCAK256 0xCC SWAP5 PUSH6 0xD55DBBEBA10B CODECOPY PUSH11 0x569C0E0ABA89270B372EB SWAP16 0x1F STOP SIGNEXTEND 0xD0 0xAF PUSH3 0xFBEEDE PUSH5 0x736F6C6343 STOP ADDMOD BYTE STOP CALLER ",
			"sourceMap": "2335:238:0:-:0;;;;;;;;;;;;;;;;;;;;;;;;;;;;;;;2381:189;;;;;;;;;;;;;:::i;:::-;;:::i;:::-;;;;;;;:::i;:::-;;;;;;;;;2453:13;2539:23;;;;;;;;;;;;;;;;;;;2381:189;;;:::o;88:117:1:-;197:1;194;187:12;334:126;371:7;411:42;404:5;400:54;389:65;;334:126;;;:::o;466:96::-;503:7;532:24;550:5;532:24;:::i;:::-;521:35;;466:96;;;:::o;568:122::-;641:24;659:5;641:24;:::i;:::-;634:5;631:35;621:63;;680:1;677;670:12;621:63;568:122;:::o;696:139::-;742:5;780:6;767:20;758:29;;796:33;823:5;796:33;:::i;:::-;696:139;;;;:::o;841:329::-;900:6;949:2;937:9;928:7;924:23;920:32;917:119;;;955:79;;:::i;:::-;917:119;1075:1;1100:53;1145:7;1136:6;1125:9;1121:22;1100:53;:::i;:::-;1090:63;;1046:117;841:329;;;;:::o;1176:99::-;1228:6;1262:5;1256:12;1246:22;;1176:99;;;:::o;1281:169::-;1365:11;1399:6;1394:3;1387:19;1439:4;1434:3;1430:14;1415:29;;1281:169;;;;:::o;1456:139::-;1545:6;1540:3;1535;1529:23;1586:1;1577:6;1572:3;1568:16;1561:27;1456:139;;;:::o;1601:102::-;1642:6;1693:2;1689:7;1684:2;1677:5;1673:14;1669:28;1659:38;;1601:102;;;:::o;1709:377::-;1797:3;1825:39;1858:5;1825:39;:::i;:::-;1880:71;1944:6;1939:3;1880:71;:::i;:::-;1873:78;;1960:65;2018:6;2013:3;2006:4;1999:5;1995:16;1960:65;:::i;:::-;2050:29;2072:6;2050:29;:::i;:::-;2045:3;2041:39;2034:46;;1801:285;1709:377;;;;:::o;2092:313::-;2205:4;2243:2;2232:9;2228:18;2220:26;;2292:9;2286:4;2282:20;2278:1;2267:9;2263:17;2256:47;2320:78;2393:4;2384:6;2320:78;:::i;:::-;2312:86;;2092:313;;;;:::o"
		},
		"gasEstimates": {
			"creation": {
				"codeDepositCost": "98200",
				"executionCost": "145",
				"totalCost": "98345"
			},
			"external": {
				"RequestAccess(address)": "infinite"
			}
		},
		"methodIdentifiers": {
			"RequestAccess(address)": "f5814b44"
		}
	},
	"abi": [
		{
			"inputs": [
				{
					"internalType": "address",
					"name": "patient",
					"type": "address"
				}
			],
			"name": "RequestAccess",
			"outputs": [
				{
					"internalType": "string",
					"name": "",
					"type": "string"
				}
			],
			"stateMutability": "pure",
			"type": "function"
		}
	]
}
