# Supplementary material for: Blockchain enabled policy-based access control mechanism to restrict unauthorized access to electronic health records
Source: PeerJ Comput Sci. 2025 Jan 23;11:e2647. doi: 10.7717/peerj-cs.2647 (PMC11784709; doi:10.7717/peerj-cs.2647)
Supplement: Supplemental Information 1 [file peerj-cs-11-2647-s001.zip › artifacts/MockPolicyContract.json]

{
	"deploy": {
		"VM:-": {
			"linkReferences": {},
			"autoDeployLib": true
		},
		"main:1": {
			"linkReferences": {},
			"autoDeployLib": true
		},
		"ropsten:3": {
			"linkReferences": {},
			"autoDeployLib": true
		},
		"rinkeby:4": {
			"linkReferences": {},
			"autoDeployLib": true
		},
		"kovan:42": {
			"linkReferences": {},
			"autoDeployLib": true
		},
		"goerli:5": {
			"linkReferences": {},
			"autoDeployLib": true
		},
		"Custom": {
			"linkReferences": {},
			"autoDeployLib": true
		}
	},
	"data": {
		"bytecode": {
			"functionDebugData": {},
			"generatedSources": [],
			"linkReferences": {},
			"object": "6080604052348015600e575f80fd5b506101598061001c5f395ff3fe608060405234801561000f575f80fd5b5060043610610029575f3560e01c806395d317b31461002d575b5f80fd5b610047600480360381019061004291906100c5565b61005d565b604051610054919061010a565b60405180910390f35b5f60019050919050565b5f80fd5b5f73ffffffffffffffffffffffffffffffffffffffff82169050919050565b5f6100948261006b565b9050919050565b6100a48161008a565b81146100ae575f80fd5b50565b5f813590506100bf8161009b565b92915050565b5f602082840312156100da576100d9610067565b5b5f6100e7848285016100b1565b91505092915050565b5f8115159050919050565b610104816100f0565b82525050565b5f60208201905061011d5f8301846100fb565b9291505056fea2646970667358221220c8b21320fcabad11369fda69946908d2e58d0ce699cfb21a182a3adaab5a067664736f6c634300081a0033",
			"opcodes": "PUSH1 0x80 PUSH1 0x40 MSTORE CALLVALUE DUP1 ISZERO PUSH1 0xE JUMPI PUSH0 DUP1 REVERT JUMPDEST POP PUSH2 0x159 DUP1 PUSH2 0x1C PUSH0 CODECOPY PUSH0 RETURN INVALID PUSH1 0x80 PUSH1 0x40 MSTORE CALLVALUE DUP1 ISZERO PUSH2 0xF JUMPI PUSH0 DUP1 REVERT JUMPDEST POP PUSH1 0x4 CALLDATASIZE LT PUSH2 0x29 JUMPI PUSH0 CALLDATALOAD PUSH1 0xE0 SHR DUP1 PUSH4 0x95D317B3 EQ PUSH2 0x2D JUMPI JUMPDEST PUSH0 DUP1 REVERT JUMPDEST PUSH2 0x47 PUSH1 0x4 DUP1 CALLDATASIZE SUB DUP2 ADD SWAP1 PUSH2 0x42 SWAP2 SWAP1 PUSH2 0xC5 JUMP JUMPDEST PUSH2 0x5D JUMP JUMPDEST PUSH1 0x40 MLOAD PUSH2 0x54 SWAP2 SWAP1 PUSH2 0x10A JUMP JUMPDEST PUSH1 0x40 MLOAD DUP1 SWAP2 SUB SWAP1 RETURN JUMPDEST PUSH0 PUSH1 0x1 SWAP1 POP SWAP2 SWAP1 POP JUMP JUMPDEST PUSH0 DUP1 REVERT JUMPDEST PUSH0 PUSH20 0xFFFFFFFFFFFFFFFFFFFFFFFFFFFFFFFFFFFFFFFF DUP3 AND SWAP1 POP SWAP2 SWAP1 POP JUMP JUMPDEST PUSH0 PUSH2 0x94 DUP3 PUSH2 0x6B JUMP JUMPDEST SWAP1 POP SWAP2 SWAP1 POP JUMP JUMPDEST PUSH2 0xA4 DUP2 PUSH2 0x8A JUMP JUMPDEST DUP2 EQ PUSH2 0xAE JUMPI PUSH0 DUP1 REVERT JUMPDEST POP JUMP JUMPDEST PUSH0 DUP2 CALLDATALOAD SWAP1 POP PUSH2 0xBF DUP2 PUSH2 0x9B JUMP JUMPDEST SWAP3 SWAP2 POP POP JUMP JUMPDEST PUSH0 PUSH1 0x20 DUP3 DUP5 SUB SLT ISZERO PUSH2 0xDA JUMPI PUSH2 0xD9 PUSH2 0x67 JUMP JUMPDEST JUMPDEST PUSH0 PUSH2 0xE7 DUP5 DUP3 DUP6 ADD PUSH2 0xB1 JUMP JUMPDEST SWAP2 POP POP SWAP3 SWAP2 POP POP JUMP JUMPDEST PUSH0 DUP2 ISZERO ISZERO SWAP1 POP SWAP2 SWAP1 POP JUMP JUMPDEST PUSH2 0x104 DUP2 PUSH2 0xF0 JUMP JUMPDEST DUP3 MSTORE POP POP JUMP JUMPDEST PUSH0 PUSH1 0x20 DUP3 ADD SWAP1 POP PUSH2 0x11D PUSH0 DUP4 ADD DUP5 PUSH2 0xFB JUMP JUMPDEST SWAP3 SWAP2 POP POP JUMP INVALID LOG2 PUSH5 0x6970667358 0x22 SLT KECCAK256 0xC8 0xB2 SGT KECCAK256 0xFC 0xAB 0xAD GT CALLDATASIZE SWAP16 0xDA PUSH10 0x946908D2E58D0CE699CF 0xB2 BYTE XOR 0x2A GASPRICE 0xDA 0xAB GAS MOD PUSH23 0x64736F6C634300081A0033000000000000000000000000 ",
			"sourceMap": "2039:227:0:-:0;;;;;;;;;;;;;;;;;;;"
		},
		"deployedBytecode": {
			"functionDebugData": {
				"@checkPolicy_130": {
					"entryPoint": 93,
					"id": 130,
					"parameterSlots": 1,
					"returnSlots": 1
				},
				"abi_decode_t_address": {
					"entryPoint": 177,
					"id": null,
					"parameterSlots": 2,
					"returnSlots": 1
				},
				"abi_decode_tuple_t_address": {
					"entryPoint": 197,
					"id": null,
					"parameterSlots": 2,
					"returnSlots": 1
				},
				"abi_encode_t_bool_to_t_bool_fromStack": {
					"entryPoint": 251,
					"id": null,
					"parameterSlots": 2,
					"returnSlots": 0
				},
				"abi_encode_tuple_t_bool__to_t_bool__fromStack_reversed": {
					"entryPoint": 266,
					"id": null,
					"parameterSlots": 2,
					"returnSlots": 1
				},
				"allocate_unbounded": {
					"entryPoint": null,
					"id": null,
					"parameterSlots": 0,
					"returnSlots": 1
				},
				"cleanup_t_address": {
					"entryPoint": 138,
					"id": null,
					"parameterSlots": 1,
					"returnSlots": 1
				},
				"cleanup_t_bool": {
					"entryPoint": 240,
					"id": null,
					"parameterSlots": 1,
					"returnSlots": 1
				},
				"cleanup_t_uint160": {
					"entryPoint": 107,
					"id": null,
					"parameterSlots": 1,
					"returnSlots": 1
				},
				"revert_error_c1322bf8034eace5e0b5c7295db60986aa89aae5e0ea0873e4689e076861a5db": {
					"entryPoint": null,
					"id": null,
					"parameterSlots": 0,
					"returnSlots": 0
				},
				"revert_error_dbdddcbe895c83990c08b3492a0e83918d802a52331272ac6fdb6a7c4aea3b1b": {
					"entryPoint": 103,
					"id": null,
					"parameterSlots": 0,
					"returnSlots": 0
				},
				"validator_revert_t_address": {
					"entryPoint": 155,
					"id": null,
					"parameterSlots": 1,
					"returnSlots": 0
				}
			},
			"generatedSources": [
				{
					"ast": {
						"nativeSrc": "0:1600:1",
						"nodeType": "YulBlock",
						"src": "0:1600:1",
						"statements": [
							{
								"body": {
									"nativeSrc": "47:35:1",
									"nodeType": "YulBlock",
									"src": "47:35:1",
									"statements": [
										{
											"nativeSrc": "57:19:1",
											"nodeType": "YulAssignment",
											"src": "57:19:1",
											"value": {
												"arguments": [
													{
														"kind": "number",
														"nativeSrc": "73:2:1",
														"nodeType": "YulLiteral",
														"src": "73:2:1",
														"type": "",
														"value": "64"
													}
												],
												"functionName": {
													"name": "mload",
													"nativeSrc": "67:5:1",
													"nodeType": "YulIdentifier",
													"src": "67:5:1"
												},
												"nativeSrc": "67:9:1",
												"nodeType": "YulFunctionCall",
												"src": "67:9:1"
											},
											"variableNames": [
												{
													"name": "memPtr",
													"nativeSrc": "57:6:1",
													"nodeType": "YulIdentifier",
													"src": "57:6:1"
												}
											]
										}
									]
								},
								"name": "allocate_unbounded",
								"nativeSrc": "7:75:1",
								"nodeType": "YulFunctionDefinition",
								"returnVariables": [
									{
										"name": "memPtr",
										"nativeSrc": "40:6:1",
										"nodeType": "YulTypedName",
										"src": "40:6:1",
										"type": ""
									}
								],
								"src": "7:75:1"
							},
							{
								"body": {
									"nativeSrc": "177:28:1",
									"nodeType": "YulBlock",
									"src": "177:28:1",
									"statements": [
										{
											"expression": {
												"arguments": [
													{
														"kind": "number",
														"nativeSrc": "194:1:1",
														"nodeType": "YulLiteral",
														"src": "194:1:1",
														"type": "",
														"value": "0"
													},
													{
														"kind": "number",
														"nativeSrc": "197:1:1",
														"nodeType": "YulLiteral",
														"src": "197:1:1",
														"type": "",
														"value": "0"
													}
												],
												"functionName": {
													"name": "revert",
													"nativeSrc": "187:6:1",
													"nodeType": "YulIdentifier",
													"src": "187:6:1"
												},
												"nativeSrc": "187:12:1",
												"nodeType": "YulFunctionCall",
												"src": "187:12:1"
											},
											"nativeSrc": "187:12:1",
											"nodeType": "YulExpressionStatement",
											"src": "187:12:1"
										}
									]
								},
								"name": "revert_error_dbdddcbe895c83990c08b3492a0e83918d802a52331272ac6fdb6a7c4aea3b1b",
								"nativeSrc": "88:117:1",
								"nodeType": "YulFunctionDefinition",
								"src": "88:117:1"
							},
							{
								"body": {
									"nativeSrc": "300:28:1",
									"nodeType": "YulBlock",
									"src": "300:28:1",
									"statements": [
										{
											"expression": {
												"arguments": [
													{
														"kind": "number",
														"nativeSrc": "317:1:1",
														"nodeType": "YulLiteral",
														"src": "317:1:1",
														"type": "",
														"value": "0"
													},
													{
														"kind": "number",
														"nativeSrc": "320:1:1",
														"nodeType": "YulLiteral",
														"src": "320:1:1",
														"type": "",
														"value": "0"
													}
												],
												"functionName": {
													"name": "revert",
													"nativeSrc": "310:6:1",
													"nodeType": "YulIdentifier",
													"src": "310:6:1"
												},
												"nativeSrc": "310:12:1",
												"nodeType": "YulFunctionCall",
												"src": "310:12:1"
											},
											"nativeSrc": "310:12:1",
											"nodeType": "YulExpressionStatement",
											"src": "310:12:1"
										}
									]
								},
								"name": "revert_error_c1322bf8034eace5e0b5c7295db60986aa89aae5e0ea0873e4689e076861a5db",
								"nativeSrc": "211:117:1",
								"nodeType": "YulFunctionDefinition",
								"src": "211:117:1"
							},
							{
								"body": {
									"nativeSrc": "379:81:1",
									"nodeType": "YulBlock",
									"src": "379:81:1",
									"statements": [
										{
											"nativeSrc": "389:65:1",
											"nodeType": "YulAssignment",
											"src": "389:65:1",
											"value": {
												"arguments": [
													{
														"name": "value",
														"nativeSrc": "404:5:1",
														"nodeType": "YulIdentifier",
														"src": "404:5:1"
													},
													{
														"kind": "number",
														"nativeSrc": "411:42:1",
														"nodeType": "YulLiteral",
														"src": "411:42:1",
														"type": "",
														"value": "0xffffffffffffffffffffffffffffffffffffffff"
													}
												],
												"functionName": {
													"name": "and",
													"nativeSrc": "400:3:1",
													"nodeType": "YulIdentifier",
													"src": "400:3:1"
												},
												"nativeSrc": "400:54:1",
												"nodeType": "YulFunctionCall",
												"src": "400:54:1"
											},
											"variableNames": [
												{
													"name": "cleaned",
													"nativeSrc": "389:7:1",
													"nodeType": "YulIdentifier",
													"src": "389:7:1"
												}
											]
										}
									]
								},
								"name": "cleanup_t_uint160",
								"nativeSrc": "334:126:1",
								"nodeType": "YulFunctionDefinition",
								"parameters": [
									{
										"name": "value",
										"nativeSrc": "361:5:1",
										"nodeType": "YulTypedName",
										"src": "361:5:1",
										"type": ""
									}
								],
								"returnVariables": [
									{
										"name": "cleaned",
										"nativeSrc": "371:7:1",
										"nodeType": "YulTypedName",
										"src": "371:7:1",
										"type": ""
									}
								],
								"src": "334:126:1"
							},
							{
								"body": {
									"nativeSrc": "511:51:1",
									"nodeType": "YulBlock",
									"src": "511:51:1",
									"statements": [
										{
											"nativeSrc": "521:35:1",
											"nodeType": "YulAssignment",
											"src": "521:35:1",
											"value": {
												"arguments": [
													{
														"name": "value",
														"nativeSrc": "550:5:1",
														"nodeType": "YulIdentifier",
														"src": "550:5:1"
													}
												],
												"functionName": {
													"name": "cleanup_t_uint160",
													"nativeSrc": "532:17:1",
													"nodeType": "YulIdentifier",
													"src": "532:17:1"
												},
												"nativeSrc": "532:24:1",
												"nodeType": "YulFunctionCall",
												"src": "532:24:1"
											},
											"variableNames": [
												{
													"name": "cleaned",
													"nativeSrc": "521:7:1",
													"nodeType": "YulIdentifier",
													"src": "521:7:1"
												}
											]
										}
									]
								},
								"name": "cleanup_t_address",
								"nativeSrc": "466:96:1",
								"nodeType": "YulFunctionDefinition",
								"parameters": [
									{
										"name": "value",
										"nativeSrc": "493:5:1",
										"nodeType": "YulTypedName",
										"src": "493:5:1",
										"type": ""
									}
								],
								"returnVariables": [
									{
										"name": "cleaned",
										"nativeSrc": "503:7:1",
										"nodeType": "YulTypedName",
										"src": "503:7:1",
										"type": ""
									}
								],
								"src": "466:96:1"
							},
							{
								"body": {
									"nativeSrc": "611:79:1",
									"nodeType": "YulBlock",
									"src": "611:79:1",
									"statements": [
										{
											"body": {
												"nativeSrc": "668:16:1",
												"nodeType": "YulBlock",
												"src": "668:16:1",
												"statements": [
													{
														"expression": {
															"arguments": [
																{
																	"kind": "number",
																	"nativeSrc": "677:1:1",
																	"nodeType": "YulLiteral",
																	"src": "677:1:1",
																	"type": "",
																	"value": "0"
																},
																{
																	"kind": "number",
																	"nativeSrc": "680:1:1",
																	"nodeType": "YulLiteral",
																	"src": "680:1:1",
																	"type": "",
																	"value": "0"
																}
															],
															"functionName": {
																"name": "revert",
																"nativeSrc": "670:6:1",
																"nodeType": "YulIdentifier",
																"src": "670:6:1"
															},
															"nativeSrc": "670:12:1",
															"nodeType": "YulFunctionCall",
															"src": "670:12:1"
														},
														"nativeSrc": "670:12:1",
														"nodeType": "YulExpressionStatement",
														"src": "670:12:1"
													}
												]
											},
											"condition": {
												"arguments": [
													{
														"arguments": [
															{
																"name": "value",
																"nativeSrc": "634:5:1",
																"nodeType": "YulIdentifier",
																"src": "634:5:1"
															},
															{
																"arguments": [
																	{
																		"name": "value",
																		"nativeSrc": "659:5:1",
																		"nodeType": "YulIdentifier",
																		"src": "659:5:1"
																	}
																],
																"functionName": {
																	"name": "cleanup_t_address",
																	"nativeSrc": "641:17:1",
																	"nodeType": "YulIdentifier",
																	"src": "641:17:1"
																},
																"nativeSrc": "641:24:1",
																"nodeType": "YulFunctionCall",
																"src": "641:24:1"
															}
														],
														"functionName": {
															"name": "eq",
															"nativeSrc": "631:2:1",
															"nodeType": "YulIdentifier",
															"src": "631:2:1"
														},
														"nativeSrc": "631:35:1",
														"nodeType": "YulFunctionCall",
														"src": "631:35:1"
													}
												],
												"functionName": {
													"name": "iszero",
													"nativeSrc": "624:6:1",
													"nodeType": "YulIdentifier",
													"src": "624:6:1"
												},
												"nativeSrc": "624:43:1",
												"nodeType": "YulFunctionCall",
												"src": "624:43:1"
											},
											"nativeSrc": "621:63:1",
											"nodeType": "YulIf",
											"src": "621:63:1"
										}
									]
								},
								"name": "validator_revert_t_address",
								"nativeSrc": "568:122:1",
								"nodeType": "YulFunctionDefinition",
								"parameters": [
									{
										"name": "value",
										"nativeSrc": "604:5:1",
										"nodeType": "YulTypedName",
										"src": "604:5:1",
										"type": ""
									}
								],
								"src": "568:122:1"
							},
							{
								"body": {
									"nativeSrc": "748:87:1",
									"nodeType": "YulBlock",
									"src": "748:87:1",
									"statements": [
										{
											"nativeSrc": "758:29:1",
											"nodeType": "YulAssignment",
											"src": "758:29:1",
											"value": {
												"arguments": [
													{
														"name": "offset",
														"nativeSrc": "780:6:1",
														"nodeType": "YulIdentifier",
														"src": "780:6:1"
													}
												],
												"functionName": {
													"name": "calldataload",
													"nativeSrc": "767:12:1",
													"nodeType": "YulIdentifier",
													"src": "767:12:1"
												},
												"nativeSrc": "767:20:1",
												"nodeType": "YulFunctionCall",
												"src": "767:20:1"
											},
											"variableNames": [
												{
													"name": "value",
													"nativeSrc": "758:5:1",
													"nodeType": "YulIdentifier",
													"src": "758:5:1"
												}
											]
										},
										{
											"expression": {
												"arguments": [
													{
														"name": "value",
														"nativeSrc": "823:5:1",
														"nodeType": "YulIdentifier",
														"src": "823:5:1"
													}
												],
												"functionName": {
													"name": "validator_revert_t_address",
													"nativeSrc": "796:26:1",
													"nodeType": "YulIdentifier",
													"src": "796:26:1"
												},
												"nativeSrc": "796:33:1",
												"nodeType": "YulFunctionCall",
												"src": "796:33:1"
											},
											"nativeSrc": "796:33:1",
											"nodeType": "YulExpressionStatement",
											"src": "796:33:1"
										}
									]
								},
								"name": "abi_decode_t_address",
								"nativeSrc": "696:139:1",
								"nodeType": "YulFunctionDefinition",
								"parameters": [
									{
										"name": "offset",
										"nativeSrc": "726:6:1",
										"nodeType": "YulTypedName",
										"src": "726:6:1",
										"type": ""
									},
									{
										"name": "end",
										"nativeSrc": "734:3:1",
										"nodeType": "YulTypedName",
										"src": "734:3:1",
										"type": ""
									}
								],
								"returnVariables": [
									{
										"name": "value",
										"nativeSrc": "742:5:1",
										"nodeType": "YulTypedName",
										"src": "742:5:1",
										"type": ""
									}
								],
								"src": "696:139:1"
							},
							{
								"body": {
									"nativeSrc": "907:263:1",
									"nodeType": "YulBlock",
									"src": "907:263:1",
									"statements": [
										{
											"body": {
												"nativeSrc": "953:83:1",
												"nodeType": "YulBlock",
												"src": "953:83:1",
												"statements": [
													{
														"expression": {
															"arguments": [],
															"functionName": {
																"name": "revert_error_dbdddcbe895c83990c08b3492a0e83918d802a52331272ac6fdb6a7c4aea3b1b",
																"nativeSrc": "955:77:1",
																"nodeType": "YulIdentifier",
																"src": "955:77:1"
															},
															"nativeSrc": "955:79:1",
															"nodeType": "YulFunctionCall",
															"src": "955:79:1"
														},
														"nativeSrc": "955:79:1",
														"nodeType": "YulExpressionStatement",
														"src": "955:79:1"
													}
												]
											},
											"condition": {
												"arguments": [
													{
														"arguments": [
															{
																"name": "dataEnd",
																"nativeSrc": "928:7:1",
																"nodeType": "YulIdentifier",
																"src": "928:7:1"
															},
															{
																"name": "headStart",
																"nativeSrc": "937:9:1",
																"nodeType": "YulIdentifier",
																"src": "937:9:1"
															}
														],
														"functionName": {
															"name": "sub",
															"nativeSrc": "924:3:1",
															"nodeType": "YulIdentifier",
															"src": "924:3:1"
														},
														"nativeSrc": "924:23:1",
														"nodeType": "YulFunctionCall",
														"src": "924:23:1"
													},
													{
														"kind": "number",
														"nativeSrc": "949:2:1",
														"nodeType": "YulLiteral",
														"src": "949:2:1",
														"type": "",
														"value": "32"
													}
												],
												"functionName": {
													"name": "slt",
													"nativeSrc": "920:3:1",
													"nodeType": "YulIdentifier",
													"src": "920:3:1"
												},
												"nativeSrc": "920:32:1",
												"nodeType": "YulFunctionCall",
												"src": "920:32:1"
											},
											"nativeSrc": "917:119:1",
											"nodeType": "YulIf",
											"src": "917:119:1"
										},
										{
											"nativeSrc": "1046:117:1",
											"nodeType": "YulBlock",
											"src": "1046:117:1",
											"statements": [
												{
													"nativeSrc": "1061:15:1",
													"nodeType": "YulVariableDeclaration",
													"src": "1061:15:1",
													"value": {
														"kind": "number",
														"nativeSrc": "1075:1:1",
														"nodeType": "YulLiteral",
														"src": "1075:1:1",
														"type": "",
														"value": "0"
													},
													"variables": [
														{
															"name": "offset",
															"nativeSrc": "1065:6:1",
															"nodeType": "YulTypedName",
															"src": "1065:6:1",
															"type": ""
														}
													]
												},
												{
													"nativeSrc": "1090:63:1",
													"nodeType": "YulAssignment",
													"src": "1090:63:1",
													"value": {
														"arguments": [
															{
																"arguments": [
																	{
																		"name": "headStart",
																		"nativeSrc": "1125:9:1",
																		"nodeType": "YulIdentifier",
																		"src": "1125:9:1"
																	},
																	{
																		"name": "offset",
																		"nativeSrc": "1136:6:1",
																		"nodeType": "YulIdentifier",
																		"src": "1136:6:1"
																	}
																],
																"functionName": {
																	"name": "add",
																	"nativeSrc": "1121:3:1",
																	"nodeType": "YulIdentifier",
																	"src": "1121:3:1"
																},
																"nativeSrc": "1121:22:1",
																"nodeType": "YulFunctionCall",
																"src": "1121:22:1"
															},
															{
																"name": "dataEnd",
																"nativeSrc": "1145:7:1",
																"nodeType": "YulIdentifier",
																"src": "1145:7:1"
															}
														],
														"functionName": {
															"name": "abi_decode_t_address",
															"nativeSrc": "1100:20:1",
															"nodeType": "YulIdentifier",
															"src": "1100:20:1"
														},
														"nativeSrc": "1100:53:1",
														"nodeType": "YulFunctionCall",
														"src": "1100:53:1"
													},
													"variableNames": [
														{
															"name": "value0",
															"nativeSrc": "1090:6:1",
															"nodeType": "YulIdentifier",
															"src": "1090:6:1"
														}
													]
												}
											]
										}
									]
								},
								"name": "abi_decode_tuple_t_address",
								"nativeSrc": "841:329:1",
								"nodeType": "YulFunctionDefinition",
								"parameters": [
									{
										"name": "headStart",
										"nativeSrc": "877:9:1",
										"nodeType": "YulTypedName",
										"src": "877:9:1",
										"type": ""
									},
									{
										"name": "dataEnd",
										"nativeSrc": "888:7:1",
										"nodeType": "YulTypedName",
										"src": "888:7:1",
										"type": ""
									}
								],
								"returnVariables": [
									{
										"name": "value0",
										"nativeSrc": "900:6:1",
										"nodeType": "YulTypedName",
										"src": "900:6:1",
										"type": ""
									}
								],
								"src": "841:329:1"
							},
							{
								"body": {
									"nativeSrc": "1218:48:1",
									"nodeType": "YulBlock",
									"src": "1218:48:1",
									"statements": [
										{
											"nativeSrc": "1228:32:1",
											"nodeType": "YulAssignment",
											"src": "1228:32:1",
											"value": {
												"arguments": [
													{
														"arguments": [
															{
																"name": "value",
																"nativeSrc": "1253:5:1",
																"nodeType": "YulIdentifier",
																"src": "1253:5:1"
															}
														],
														"functionName": {
															"name": "iszero",
															"nativeSrc": "1246:6:1",
															"nodeType": "YulIdentifier",
															"src": "1246:6:1"
														},
														"nativeSrc": "1246:13:1",
														"nodeType": "YulFunctionCall",
														"src": "1246:13:1"
													}
												],
												"functionName": {
													"name": "iszero",
													"nativeSrc": "1239:6:1",
													"nodeType": "YulIdentifier",
													"src": "1239:6:1"
												},
												"nativeSrc": "1239:21:1",
												"nodeType": "YulFunctionCall",
												"src": "1239:21:1"
											},
											"variableNames": [
												{
													"name": "cleaned",
													"nativeSrc": "1228:7:1",
													"nodeType": "YulIdentifier",
													"src": "1228:7:1"
												}
											]
										}
									]
								},
								"name": "cleanup_t_bool",
								"nativeSrc": "1176:90:1",
								"nodeType": "YulFunctionDefinition",
								"parameters": [
									{
										"name": "value",
										"nativeSrc": "1200:5:1",
										"nodeType": "YulTypedName",
										"src": "1200:5:1",
										"type": ""
									}
								],
								"returnVariables": [
									{
										"name": "cleaned",
										"nativeSrc": "1210:7:1",
										"nodeType": "YulTypedName",
										"src": "1210:7:1",
										"type": ""
									}
								],
								"src": "1176:90:1"
							},
							{
								"body": {
									"nativeSrc": "1331:50:1",
									"nodeType": "YulBlock",
									"src": "1331:50:1",
									"statements": [
										{
											"expression": {
												"arguments": [
													{
														"name": "pos",
														"nativeSrc": "1348:3:1",
														"nodeType": "YulIdentifier",
														"src": "1348:3:1"
													},
													{
														"arguments": [
															{
																"name": "value",
																"nativeSrc": "1368:5:1",
																"nodeType": "YulIdentifier",
																"src": "1368:5:1"
															}
														],
														"functionName": {
															"name": "cleanup_t_bool",
															"nativeSrc": "1353:14:1",
															"nodeType": "YulIdentifier",
															"src": "1353:14:1"
														},
														"nativeSrc": "1353:21:1",
														"nodeType": "YulFunctionCall",
														"src": "1353:21:1"
													}
												],
												"functionName": {
													"name": "mstore",
													"nativeSrc": "1341:6:1",
													"nodeType": "YulIdentifier",
													"src": "1341:6:1"
												},
												"nativeSrc": "1341:34:1",
												"nodeType": "YulFunctionCall",
												"src": "1341:34:1"
											},
											"nativeSrc": "1341:34:1",
											"nodeType": "YulExpressionStatement",
											"src": "1341:34:1"
										}
									]
								},
								"name": "abi_encode_t_bool_to_t_bool_fromStack",
								"nativeSrc": "1272:109:1",
								"nodeType": "YulFunctionDefinition",
								"parameters": [
									{
										"name": "value",
										"nativeSrc": "1319:5:1",
										"nodeType": "YulTypedName",
										"src": "1319:5:1",
										"type": ""
									},
									{
										"name": "pos",
										"nativeSrc": "1326:3:1",
										"nodeType": "YulTypedName",
										"src": "1326:3:1",
										"type": ""
									}
								],
								"src": "1272:109:1"
							},
							{
								"body": {
									"nativeSrc": "1479:118:1",
									"nodeType": "YulBlock",
									"src": "1479:118:1",
									"statements": [
										{
											"nativeSrc": "1489:26:1",
											"nodeType": "YulAssignment",
											"src": "1489:26:1",
											"value": {
												"arguments": [
													{
														"name": "headStart",
														"nativeSrc": "1501:9:1",
														"nodeType": "YulIdentifier",
														"src": "1501:9:1"
													},
													{
														"kind": "number",
														"nativeSrc": "1512:2:1",
														"nodeType": "YulLiteral",
														"src": "1512:2:1",
														"type": "",
														"value": "32"
													}
												],
												"functionName": {
													"name": "add",
													"nativeSrc": "1497:3:1",
													"nodeType": "YulIdentifier",
													"src": "1497:3:1"
												},
												"nativeSrc": "1497:18:1",
												"nodeType": "YulFunctionCall",
												"src": "1497:18:1"
											},
											"variableNames": [
												{
													"name": "tail",
													"nativeSrc": "1489:4:1",
													"nodeType": "YulIdentifier",
													"src": "1489:4:1"
												}
											]
										},
										{
											"expression": {
												"arguments": [
													{
														"name": "value0",
														"nativeSrc": "1563:6:1",
														"nodeType": "YulIdentifier",
														"src": "1563:6:1"
													},
													{
														"arguments": [
															{
																"name": "headStart",
																"nativeSrc": "1576:9:1",
																"nodeType": "YulIdentifier",
																"src": "1576:9:1"
															},
															{
																"kind": "number",
																"nativeSrc": "1587:1:1",
																"nodeType": "YulLiteral",
																"src": "1587:1:1",
																"type": "",
																"value": "0"
															}
														],
														"functionName": {
															"name": "add",
															"nativeSrc": "1572:3:1",
															"nodeType": "YulIdentifier",
															"src": "1572:3:1"
														},
														"nativeSrc": "1572:17:1",
														"nodeType": "YulFunctionCall",
														"src": "1572:17:1"
													}
												],
												"functionName": {
													"name": "abi_encode_t_bool_to_t_bool_fromStack",
													"nativeSrc": "1525:37:1",
													"nodeType": "YulIdentifier",
													"src": "1525:37:1"
												},
												"nativeSrc": "1525:65:1",
												"nodeType": "YulFunctionCall",
												"src": "1525:65:1"
											},
											"nativeSrc": "1525:65:1",
											"nodeType": "YulExpressionStatement",
											"src": "1525:65:1"
										}
									]
								},
								"name": "abi_encode_tuple_t_bool__to_t_bool__fromStack_reversed",
								"nativeSrc": "1387:210:1",
								"nodeType": "YulFunctionDefinition",
								"parameters": [
									{
										"name": "headStart",
										"nativeSrc": "1451:9:1",
										"nodeType": "YulTypedName",
										"src": "1451:9:1",
										"type": ""
									},
									{
										"name": "value0",
										"nativeSrc": "1463:6:1",
										"nodeType": "YulTypedName",
										"src": "1463:6:1",
										"type": ""
									}
								],
								"returnVariables": [
									{
										"name": "tail",
										"nativeSrc": "1474:4:1",
										"nodeType": "YulTypedName",
										"src": "1474:4:1",
										"type": ""
									}
								],
								"src": "1387:210:1"
							}
						]
					},
					"contents": "{\n\n    function allocate_unbounded() -> memPtr {\n        memPtr := mload(64)\n    }\n\n    function revert_error_dbdddcbe895c83990c08b3492a0e83918d802a52331272ac6fdb6a7c4aea3b1b() {\n        revert(0, 0)\n    }\n\n    function revert_error_c1322bf8034eace5e0b5c7295db60986aa89aae5e0ea0873e4689e076861a5db() {\n        revert(0, 0)\n    }\n\n    function cleanup_t_uint160(value) -> cleaned {\n        cleaned := and(value, 0xffffffffffffffffffffffffffffffffffffffff)\n    }\n\n    function cleanup_t_address(value) -> cleaned {\n        cleaned := cleanup_t_uint160(value)\n    }\n\n    function validator_revert_t_address(value) {\n        if iszero(eq(value, cleanup_t_address(value))) { revert(0, 0) }\n    }\n\n    function abi_decode_t_address(offset, end) -> value {\n        value := calldataload(offset)\n        validator_revert_t_address(value)\n    }\n\n    function abi_decode_tuple_t_address(headStart, dataEnd) -> value0 {\n        if slt(sub(dataEnd, headStart), 32) { revert_error_dbdddcbe895c83990c08b3492a0e83918d802a52331272ac6fdb6a7c4aea3b1b() }\n\n        {\n\n            let offset := 0\n\n            value0 := abi_decode_t_address(add(headStart, offset), dataEnd)\n        }\n\n    }\n\n    function cleanup_t_bool(value) -> cleaned {\n        cleaned := iszero(iszero(value))\n    }\n\n    function abi_encode_t_bool_to_t_bool_fromStack(value, pos) {\n        mstore(pos, cleanup_t_bool(value))\n    }\n\n    function abi_encode_tuple_t_bool__to_t_bool__fromStack_reversed(headStart , value0) -> tail {\n        tail := add(headStart, 32)\n\n        abi_encode_t_bool_to_t_bool_fromStack(value0,  add(headStart, 0))\n\n    }\n\n}\n",
					"id": 1,
					"language": "Yul",
					"name": "#utility.yul"
				}
			],
			"immutableReferences": {},
			"linkReferences": {},
			"object": "608060405234801561000f575f80fd5b5060043610610029575f3560e01c806395d317b31461002d575b5f80fd5b610047600480360381019061004291906100c5565b61005d565b604051610054919061010a565b60405180910390f35b5f60019050919050565b5f80fd5b5f73ffffffffffffffffffffffffffffffffffffffff82169050919050565b5f6100948261006b565b9050919050565b6100a48161008a565b81146100ae575f80fd5b50565b5f813590506100bf8161009b565b92915050565b5f602082840312156100da576100d9610067565b5b5f6100e7848285016100b1565b91505092915050565b5f8115159050919050565b610104816100f0565b82525050565b5f60208201905061011d5f8301846100fb565b9291505056fea2646970667358221220c8b21320fcabad11369fda69946908d2e58d0ce699cfb21a182a3adaab5a067664736f6c634300081a0033",
			"opcodes": "PUSH1 0x80 PUSH1 0x40 MSTORE CALLVALUE DUP1 ISZERO PUSH2 0xF JUMPI PUSH0 DUP1 REVERT JUMPDEST POP PUSH1 0x4 CALLDATASIZE LT PUSH2 0x29 JUMPI PUSH0 CALLDATALOAD PUSH1 0xE0 SHR DUP1 PUSH4 0x95D317B3 EQ PUSH2 0x2D JUMPI JUMPDEST PUSH0 DUP1 REVERT JUMPDEST PUSH2 0x47 PUSH1 0x4 DUP1 CALLDATASIZE SUB DUP2 ADD SWAP1 PUSH2 0x42 SWAP2 SWAP1 PUSH2 0xC5 JUMP JUMPDEST PUSH2 0x5D JUMP JUMPDEST PUSH1 0x40 MLOAD PUSH2 0x54 SWAP2 SWAP1 PUSH2 0x10A JUMP JUMPDEST PUSH1 0x40 MLOAD DUP1 SWAP2 SUB SWAP1 RETURN JUMPDEST PUSH0 PUSH1 0x1 SWAP1 POP SWAP2 SWAP1 POP JUMP JUMPDEST PUSH0 DUP1 REVERT JUMPDEST PUSH0 PUSH20 0xFFFFFFFFFFFFFFFFFFFFFFFFFFFFFFFFFFFFFFFF DUP3 AND SWAP1 POP SWAP2 SWAP1 POP JUMP JUMPDEST PUSH0 PUSH2 0x94 DUP3 PUSH2 0x6B JUMP JUMPDEST SWAP1 POP SWAP2 SWAP1 POP JUMP JUMPDEST PUSH2 0xA4 DUP2 PUSH2 0x8A JUMP JUMPDEST DUP2 EQ PUSH2 0xAE JUMPI PUSH0 DUP1 REVERT JUMPDEST POP JUMP JUMPDEST PUSH0 DUP2 CALLDATALOAD SWAP1 POP PUSH2 0xBF DUP2 PUSH2 0x9B JUMP JUMPDEST SWAP3 SWAP2 POP POP JUMP JUMPDEST PUSH0 PUSH1 0x20 DUP3 DUP5 SUB SLT ISZERO PUSH2 0xDA JUMPI PUSH2 0xD9 PUSH2 0x67 JUMP JUMPDEST JUMPDEST PUSH0 PUSH2 0xE7 DUP5 DUP3 DUP6 ADD PUSH2 0xB1 JUMP JUMPDEST SWAP2 POP POP SWAP3 SWAP2 POP POP JUMP JUMPDEST PUSH0 DUP2 ISZERO ISZERO SWAP1 POP SWAP2 SWAP1 POP JUMP JUMPDEST PUSH2 0x104 DUP2 PUSH2 0xF0 JUMP JUMPDEST DUP3 MSTORE POP POP JUMP JUMPDEST PUSH0 PUSH1 0x20 DUP3 ADD SWAP1 POP PUSH2 0x11D PUSH0 DUP4 ADD DUP5 PUSH2 0xFB JUMP JUMPDEST SWAP3 SWAP2 POP POP JUMP INVALID LOG2 PUSH5 0x6970667358 0x22 SLT KECCAK256 0xC8 0xB2 SGT KECCAK256 0xFC 0xAB 0xAD GT CALLDATASIZE SWAP16 0xDA PUSH10 0x946908D2E58D0CE699CF 0xB2 BYTE XOR 0x2A GASPRICE 0xDA 0xAB GAS MOD PUSH23 0x64736F6C634300081A0033000000000000000000000000 ",
			"sourceMap": "2039:227:0:-:0;;;;;;;;;;;;;;;;;;;;;;;;;;;;;;;2093:170;;;;;;;;;;;;;:::i;:::-;;:::i;:::-;;;;;;;:::i;:::-;;;;;;;;;2163:4;2251;2244:11;;2093:170;;;:::o;88:117:1:-;197:1;194;187:12;334:126;371:7;411:42;404:5;400:54;389:65;;334:126;;;:::o;466:96::-;503:7;532:24;550:5;532:24;:::i;:::-;521:35;;466:96;;;:::o;568:122::-;641:24;659:5;641:24;:::i;:::-;634:5;631:35;621:63;;680:1;677;670:12;621:63;568:122;:::o;696:139::-;742:5;780:6;767:20;758:29;;796:33;823:5;796:33;:::i;:::-;696:139;;;;:::o;841:329::-;900:6;949:2;937:9;928:7;924:23;920:32;917:119;;;955:79;;:::i;:::-;917:119;1075:1;1100:53;1145:7;1136:6;1125:9;1121:22;1100:53;:::i;:::-;1090:63;;1046:117;841:329;;;;:::o;1176:90::-;1210:7;1253:5;1246:13;1239:21;1228:32;;1176:90;;;:::o;1272:109::-;1353:21;1368:5;1353:21;:::i;:::-;1348:3;1341:34;1272:109;;:::o;1387:210::-;1474:4;1512:2;1501:9;1497:18;1489:26;;1525:65;1587:1;1576:9;1572:17;1563:6;1525:65;:::i;:::-;1387:210;;;;:::o"
		},
		"gasEstimates": {
			"creation": {
				"codeDepositCost": "69000",
				"executionCost": "115",
				"totalCost": "69115"
			},
			"external": {
				"checkPolicy(address)": "625"
			}
		},
		"methodIdentifiers": {
			"checkPolicy(address)": "95d317b3"
		}
	},
	"abi": [
		{
			"inputs": [
				{
					"internalType": "address",
					"name": "patient",
					"type": "address"
				}
			],
			"name": "checkPolicy",
			"outputs": [
				{
					"internalType": "bool",
					"name": "",
					"type": "bool"
				}
			],
			"stateMutability": "pure",
			"type": "function"
		}
	]
}
