# Supplementary material for: Blockchain enabled policy-based access control mechanism to restrict unauthorized access to electronic health records
Source: PeerJ Comput Sci. 2025 Jan 23;11:e2647. doi: 10.7717/peerj-cs.2647 (PMC11784709; doi:10.7717/peerj-cs.2647)
Supplement: Supplemental Information 1 [file peerj-cs-11-2647-s001.zip › .states/vm-cancun/state.json]

{
	db: {
		0490f0d98c06a6234cc374564f984580f33770d4605e5781451d4971d3235a2d: "0xf873a1205931b4ed56ace4c46b68524cb5bcbf4195f1bbaacbe5228fbd090546c88dd229b84ff84d8089056bc75e2d63100000a056e81f171bcc55a6ff8345e692c0f86e5b48e01b996cadc001622fb5e363b421a0c5d2460186f7233c927e7db2dcc703c0e500b653ca82273b7bfad8045d85a470",
		937514b0e72ad8da6bb5e656f25334fb09e7018992ae794d5c237fbf27a5db15: "0xb78bf1304b590eb91e548dfaf0c30bab161cbee1111d3e9cf169d5f66d520b28",
		ac59032c139346dba6925ea119f110bc037a945991f7349e218edbe12d6d43e9: "0xf872a03931b4ed56ace4c46b68524cb5bcbf4195f1bbaacbe5228fbd090546c88dd229b84ff84d8089056bc75e2d63100000a056e81f171bcc55a6ff8345e692c0f86e5b48e01b996cadc001622fb5e363b421a0c5d2460186f7233c927e7db2dcc703c0e500b653ca82273b7bfad8045d85a470",
		b57eae55d1d898a1388d3065de9102d0f6ade3423b29be2482e1626394acd99f: "0xf872a0399bf57501565dbd2fdcea36efa2b9aef8340a8901e3459f4a4c926275d36cdbb84ff84d8089056bc75e2d63100000a056e81f171bcc55a6ff8345e692c0f86e5b48e01b996cadc001622fb5e363b421a0c5d2460186f7233c927e7db2dcc703c0e500b653ca82273b7bfad8045d85a470",
		dac9f9238909bae6bedf62a95a3ac503b5e6927b8243b9b44e0e335869bef325: "0xf8518080808080a0ac59032c139346dba6925ea119f110bc037a945991f7349e218edbe12d6d43e9808080a0b57eae55d1d898a1388d3065de9102d0f6ade3423b29be2482e1626394acd99f80808080808080",
		6e94ede82e8c381d422f010130a4c2ed35805be58e6783d800fbb37d000090e2: "0xf872a034a10bfd00977f54cc3450c9b25c9b3a502a089eba0097ba35fc33c4ea5fcb54b84ff84d8089056bc75e2d63100000a056e81f171bcc55a6ff8345e692c0f86e5b48e01b996cadc001622fb5e363b421a0c5d2460186f7233c927e7db2dcc703c0e500b653ca82273b7bfad8045d85a470",
		1db6a1394b96218e282fb52d559676dbecfba9a78146880e35ef38cc061dbf44: "0xf871a06e94ede82e8c381d422f010130a4c2ed35805be58e6783d800fbb37d000090e280808080a0ac59032c139346dba6925ea119f110bc037a945991f7349e218edbe12d6d43e9808080a0b57eae55d1d898a1388d3065de9102d0f6ade3423b29be2482e1626394acd99f80808080808080",
		acc98ed24983a10e645870d5b47d42f6a1c47d94ac9165221722626a99b3660c: "0xf872a03fbe3e504ac4e35541bebad4d0e7574668e16fefa26cd4172f93e18b59ce9486b84ff84d8089056bc75e2d63100000a056e81f171bcc55a6ff8345e692c0f86e5b48e01b996cadc001622fb5e363b421a0c5d2460186f7233c927e7db2dcc703c0e500b653ca82273b7bfad8045d85a470",
		de2548e2521504daf92524b329dbb037a000ed381a8f810b8607e2f8832ada7d: "0xf891a06e94ede82e8c381d422f010130a4c2ed35805be58e6783d800fbb37d000090e280808080a0ac59032c139346dba6925ea119f110bc037a945991f7349e218edbe12d6d43e9808080a0b57eae55d1d898a1388d3065de9102d0f6ade3423b29be2482e1626394acd99f808080a0acc98ed24983a10e645870d5b47d42f6a1c47d94ac9165221722626a99b3660c808080",
		5f1ef1b2e89b5ed4e71249e76600493c718bc6c6030189bfab281c7b85389a2c: "0xf872a036d82c545c22b72034803633d3dda2b28e89fb704f3c111355ac43e10612aedcb84ff84d8089056bc75e2d63100000a056e81f171bcc55a6ff8345e692c0f86e5b48e01b996cadc001622fb5e363b421a0c5d2460186f7233c927e7db2dcc703c0e500b653ca82273b7bfad8045d85a470",
		09cc43c2655ecf235e9ef7dbf5c6f27157eb9f6e2b53433a3f0f13301ca34450: "0xf8b1a06e94ede82e8c381d422f010130a4c2ed35805be58e6783d800fbb37d000090e280808080a0ac59032c139346dba6925ea119f110bc037a945991f7349e218edbe12d6d43e9808080a0b57eae55d1d898a1388d3065de9102d0f6ade3423b29be2482e1626394acd99f808080a0acc98ed24983a10e645870d5b47d42f6a1c47d94ac9165221722626a99b3660c80a05f1ef1b2e89b5ed4e71249e76600493c718bc6…
		69a571829b9b6f89efb0b65e66e59e5a26b2eb72cdfce949e0aec5e0037357bd: "0xf872a0323d89d4ba0f8b56a459710de4b44820d73e93736cfc0667f35cdd5142b70f0db84ff84d8089056bc75e2d63100000a056e81f171bcc55a6ff8345e692c0f86e5b48e01b996cadc001622fb5e363b421a0c5d2460186f7233c927e7db2dcc703c0e500b653ca82273b7bfad8045d85a470",
		7b184ca9e86ac8499d2cde865d80d191cbbeca4393fd2b74df5972f5426e0895: "0xf8d1a06e94ede82e8c381d422f010130a4c2ed35805be58e6783d800fbb37d000090e280808080a0ac59032c139346dba6925ea119f110bc037a945991f7349e218edbe12d6d43e9808080a0b57eae55d1d898a1388d3065de9102d0f6ade3423b29be2482e1626394acd99f8080a069a571829b9b6f89efb0b65e66e59e5a26b2eb72cdfce949e0aec5e0037357bda0acc98ed24983a10e645870d5b47d42f6a1c47d94ac…
		0968480c83b67f0eb2cafc1df82dbf6dcac0811f36fbd405f20c46f158da5315: "0xf872a03c22adb6b75b7a618594eacef369bc4f0ec06380e8630fd7580f9bf0ea413ca8b84ff84d8089056bc75e2d63100000a056e81f171bcc55a6ff8345e692c0f86e5b48e01b996cadc001622fb5e363b421a0c5d2460186f7233c927e7db2dcc703c0e500b653ca82273b7bfad8045d85a470",
		b955e456c73a5460828b40c246ac4e09b60c899b969e7a9520783863649f104a: "0xf8f1a06e94ede82e8c381d422f010130a4c2ed35805be58e6783d800fbb37d000090e2a00968480c83b67f0eb2cafc1df82dbf6dcac0811f36fbd405f20c46f158da5315808080a0ac59032c139346dba6925ea119f110bc037a945991f7349e218edbe12d6d43e9808080a0b57eae55d1d898a1388d3065de9102d0f6ade3423b29be2482e1626394acd99f8080a069a571829b9b6f89efb0b65e66e59e5a26b2eb72cdfc…
		70f09e0afc485ee4555a5c2bcb5380fe4745dfb619c97ce55ca368555f4c0358: "0xf872a03b9f0f05f155b5df3bbdd079fa47bedd6da0e32966c72f92264d98e80248858eb84ff84d8089056bc75e2d63100000a056e81f171bcc55a6ff8345e692c0f86e5b48e01b996cadc001622fb5e363b421a0c5d2460186f7233c927e7db2dcc703c0e500b653ca82273b7bfad8045d85a470",
		e628eda7692102d1123972b085e483fb81586793e6e4bb395f356f319785b924: "0xf90111a06e94ede82e8c381d422f010130a4c2ed35805be58e6783d800fbb37d000090e2a00968480c83b67f0eb2cafc1df82dbf6dcac0811f36fbd405f20c46f158da5315808080a0ac59032c139346dba6925ea119f110bc037a945991f7349e218edbe12d6d43e9808080a0b57eae55d1d898a1388d3065de9102d0f6ade3423b29be2482e1626394acd99f80a070f09e0afc485ee4555a5c2bcb5380fe4745dfb619c9…
		021eda8d86f1724d84a155e5e0227744e3fb2f570089a70ae65750d24410fe10: "0xf872a0209bf57501565dbd2fdcea36efa2b9aef8340a8901e3459f4a4c926275d36cdbb84ff84d8089056bc75e2d63100000a056e81f171bcc55a6ff8345e692c0f86e5b48e01b996cadc001622fb5e363b421a0c5d2460186f7233c927e7db2dcc703c0e500b653ca82273b7bfad8045d85a470",
		35196d12c07e2405a02d095f74880568965618e95b50e64e8690594aa6bb5ea2: "0xf872a0207839edeb5b3ee9a2dee69954b24aeb3f91b8ff4c608efd90618351fe77152fb84ff84d8089056bc75e2d63100000a056e81f171bcc55a6ff8345e692c0f86e5b48e01b996cadc001622fb5e363b421a0c5d2460186f7233c927e7db2dcc703c0e500b653ca82273b7bfad8045d85a470",
		f4ae3d0d998ac3c8f5118c8ef3ce2ef3dc0440a900323177580df0f212f8b363: "0xf85180808080a035196d12c07e2405a02d095f74880568965618e95b50e64e8690594aa6bb5ea280808080a0021eda8d86f1724d84a155e5e0227744e3fb2f570089a70ae65750d24410fe1080808080808080",
		4b7be564e069212c8c0dd694ce21c7051e5cb7bbb527e3af73faf7e61de082c0: "0xf90111a06e94ede82e8c381d422f010130a4c2ed35805be58e6783d800fbb37d000090e2a00968480c83b67f0eb2cafc1df82dbf6dcac0811f36fbd405f20c46f158da5315808080a0ac59032c139346dba6925ea119f110bc037a945991f7349e218edbe12d6d43e9808080a0f4ae3d0d998ac3c8f5118c8ef3ce2ef3dc0440a900323177580df0f212f8b36380a070f09e0afc485ee4555a5c2bcb5380fe4745dfb619c9…
		c3165ef5b21e80c163531f807c25789fef8810eda00ae7ca5ced381ff9a9515a: "0xf872a03aea7c8c479e9ff598fc761670d034e3eff2ebadb1e3769b349b2d1663d23913b84ff84d8089056bc75e2d63100000a056e81f171bcc55a6ff8345e692c0f86e5b48e01b996cadc001622fb5e363b421a0c5d2460186f7233c927e7db2dcc703c0e500b653ca82273b7bfad8045d85a470",
		1b83601c6f891d16b1422e65ed3cd47bcbe1342010db6168a0508de8597ac327: "0xf90131a06e94ede82e8c381d422f010130a4c2ed35805be58e6783d800fbb37d000090e2a00968480c83b67f0eb2cafc1df82dbf6dcac0811f36fbd405f20c46f158da5315808080a0ac59032c139346dba6925ea119f110bc037a945991f7349e218edbe12d6d43e9808080a0f4ae3d0d998ac3c8f5118c8ef3ce2ef3dc0440a900323177580df0f212f8b363a0c3165ef5b21e80c163531f807c25789fef8810eda00ae7…
		82f6e0ef9d3ec62e68c811432d52e6e0c907d604aed5a2a561d95e393f487d68: "0xf872a0209f0f05f155b5df3bbdd079fa47bedd6da0e32966c72f92264d98e80248858eb84ff84d8089056bc75e2d63100000a056e81f171bcc55a6ff8345e692c0f86e5b48e01b996cadc001622fb5e363b421a0c5d2460186f7233c927e7db2dcc703c0e500b653ca82273b7bfad8045d85a470",
		cdeaf028a7a2894d4778d6c412bfb95e81b23c2e6044f4c5d6de2ed8a50f78f3: "0xf872a020591967aed668a4b27645ff40c444892d91bf5951b382995d4d4f6ee3a2ce03b84ff84d8089056bc75e2d63100000a056e81f171bcc55a6ff8345e692c0f86e5b48e01b996cadc001622fb5e363b421a0c5d2460186f7233c927e7db2dcc703c0e500b653ca82273b7bfad8045d85a470",
		9d1b5f3c8944300dda9eec33376308282aa06c11d3fdc640669ce5e506edb797: "0xf85180a0cdeaf028a7a2894d4778d6c412bfb95e81b23c2e6044f4c5d6de2ed8a50f78f3808080808080808080a082f6e0ef9d3ec62e68c811432d52e6e0c907d604aed5a2a561d95e393f487d688080808080",
		0733321bda3c83f42aeeb32f8dcad18bb4f4c2b80fa60dee4b6eb25f0952524c: "0xf90131a06e94ede82e8c381d422f010130a4c2ed35805be58e6783d800fbb37d000090e2a00968480c83b67f0eb2cafc1df82dbf6dcac0811f36fbd405f20c46f158da5315808080a0ac59032c139346dba6925ea119f110bc037a945991f7349e218edbe12d6d43e9808080a0f4ae3d0d998ac3c8f5118c8ef3ce2ef3dc0440a900323177580df0f212f8b363a0c3165ef5b21e80c163531f807c25789fef8810eda00ae7…
		0932e0165ad0cabdfe9d8fb6a70150033d789cd07caaf499c8a37141495499c3: "0xf872a020a258265696d227eef589fd6cd14671a82aa2963ec2214eb048fca5441c4a7eb84ff84d8089056bc75e2d63100000a056e81f171bcc55a6ff8345e692c0f86e5b48e01b996cadc001622fb5e363b421a0c5d2460186f7233c927e7db2dcc703c0e500b653ca82273b7bfad8045d85a470",
		aff16a3ca0d6e3544a2d4deb40842cebaf9325e6a98f2d6edc4cdce5d853e5d8: "0xf87180808080a035196d12c07e2405a02d095f74880568965618e95b50e64e8690594aa6bb5ea280808080a0021eda8d86f1724d84a155e5e0227744e3fb2f570089a70ae65750d24410fe10808080a00932e0165ad0cabdfe9d8fb6a70150033d789cd07caaf499c8a37141495499c3808080",
		a137d310a084b364dfbf0de1114f64e94253e42baa0297980c4a88db4e7d9aa8: "0xf90131a06e94ede82e8c381d422f010130a4c2ed35805be58e6783d800fbb37d000090e2a00968480c83b67f0eb2cafc1df82dbf6dcac0811f36fbd405f20c46f158da5315808080a0ac59032c139346dba6925ea119f110bc037a945991f7349e218edbe12d6d43e9808080a0aff16a3ca0d6e3544a2d4deb40842cebaf9325e6a98f2d6edc4cdce5d853e5d8a0c3165ef5b21e80c163531f807c25789fef8810eda00ae7…
		9aceb391e41ce30a6ee2c0c568b850f9fde2e425b767f72e7f4d9cc76e8271ec: "0xf872a020be3e504ac4e35541bebad4d0e7574668e16fefa26cd4172f93e18b59ce9486b84ff84d8089056bc75e2d63100000a056e81f171bcc55a6ff8345e692c0f86e5b48e01b996cadc001622fb5e363b421a0c5d2460186f7233c927e7db2dcc703c0e500b653ca82273b7bfad8045d85a470",
		090d9dec4c66aadc432a96de820eb6fb44489111b3b6f1f397cd9a44a0014882: "0xf872a0209ae219c4bbc2c5eaa1cd472f76bd0211bbf31053549dd7771cc573d3ed197fb84ff84d8089056bc75e2d63100000a056e81f171bcc55a6ff8345e692c0f86e5b48e01b996cadc001622fb5e363b421a0c5d2460186f7233c927e7db2dcc703c0e500b653ca82273b7bfad8045d85a470",
		819c926feb18dee3be8e9daa7ab62abe91febb2caceac5e8038b048d7a4bed0d: "0xf851808080808080808080808080a0090d9dec4c66aadc432a96de820eb6fb44489111b3b6f1f397cd9a44a00148828080a09aceb391e41ce30a6ee2c0c568b850f9fde2e425b767f72e7f4d9cc76e8271ec80",
		53ac286d5d31f0a7f768060b7f9f198956d75c903a698ae4fbb3dcc9f9d5e0b8: "0xf90131a06e94ede82e8c381d422f010130a4c2ed35805be58e6783d800fbb37d000090e2a00968480c83b67f0eb2cafc1df82dbf6dcac0811f36fbd405f20c46f158da5315808080a0ac59032c139346dba6925ea119f110bc037a945991f7349e218edbe12d6d43e9808080a0aff16a3ca0d6e3544a2d4deb40842cebaf9325e6a98f2d6edc4cdce5d853e5d8a0c3165ef5b21e80c163531f807c25789fef8810eda00ae7…
		1a0e275dfddaeead8d1fa18c665c7e19b15dc769d3ede56c4a85377edc877110: "0xf8719f20e219c4bbc2c5eaa1cd472f76bd0211bbf31053549dd7771cc573d3ed197fb84ff84d8089056bc75e2d63100000a056e81f171bcc55a6ff8345e692c0f86e5b48e01b996cadc001622fb5e363b421a0c5d2460186f7233c927e7db2dcc703c0e500b653ca82273b7bfad8045d85a470",
		ff695f1ea854ce96ed9c761374f9cc42179fddef3c76a01c05f7f1bb19725ef8: "0xf8719f201e8c4eba798a431ca40726ca69bda8c7067f1690340e5b0a08d83d00d9cbb84ff84d8089056bc75e2d63100000a056e81f171bcc55a6ff8345e692c0f86e5b48e01b996cadc001622fb5e363b421a0c5d2460186f7233c927e7db2dcc703c0e500b653ca82273b7bfad8045d85a470",
		f96f3afee8124cd65bfb12ead5b9bd737c7def4cb7f7c71b82b00d5da23cd77c: "0xf85180808080a0ff695f1ea854ce96ed9c761374f9cc42179fddef3c76a01c05f7f1bb19725ef88080808080a01a0e275dfddaeead8d1fa18c665c7e19b15dc769d3ede56c4a85377edc877110808080808080",
		d8394fa4bbb65976fe11ee9de67bd6f0fb3fa3d7b36ee09f1421dae79b17b95f: "0xe219a0f96f3afee8124cd65bfb12ead5b9bd737c7def4cb7f7c71b82b00d5da23cd77c",
		853082590f798e998c021e6cf314a77c9a9fa6321048ad84cd12210b7aca706a: "0xf851808080808080808080808080a0d8394fa4bbb65976fe11ee9de67bd6f0fb3fa3d7b36ee09f1421dae79b17b95f8080a09aceb391e41ce30a6ee2c0c568b850f9fde2e425b767f72e7f4d9cc76e8271ec80",
		29a7ea17591b34ca73ee13832a64db6d8565d9ab4dbafea03842fabe139016fa: "0xf90131a06e94ede82e8c381d422f010130a4c2ed35805be58e6783d800fbb37d000090e2a00968480c83b67f0eb2cafc1df82dbf6dcac0811f36fbd405f20c46f158da5315808080a0ac59032c139346dba6925ea119f110bc037a945991f7349e218edbe12d6d43e9808080a0aff16a3ca0d6e3544a2d4deb40842cebaf9325e6a98f2d6edc4cdce5d853e5d8a0c3165ef5b21e80c163531f807c25789fef8810eda00ae7…
		48e73baa24091198f9b69f9c7d27ba256fc19dddebf64448a7a0fd3df28d727d: "0xf872a020ea7c8c479e9ff598fc761670d034e3eff2ebadb1e3769b349b2d1663d23913b84ff84d8089056bc75e2d63100000a056e81f171bcc55a6ff8345e692c0f86e5b48e01b996cadc001622fb5e363b421a0c5d2460186f7233c927e7db2dcc703c0e500b653ca82273b7bfad8045d85a470",
		dc3d58bdcff5ea646a823bebe53ec4ab457ca425e952485f0da477b44fd7bacd: "0xf872a020e7c546eb582218cf94b848c36f3b058e2518876240ae6100c4ef23d38f3e07b84ff84d8089056bc75e2d63100000a056e81f171bcc55a6ff8345e692c0f86e5b48e01b996cadc001622fb5e363b421a0c5d2460186f7233c927e7db2dcc703c0e500b653ca82273b7bfad8045d85a470",
		bff66d9133cff6e91fe1878473b09aee9458c323efa078340d914a82de546bab: "0xf85180808080808080808080a048e73baa24091198f9b69f9c7d27ba256fc19dddebf64448a7a0fd3df28d727d80808080a0dc3d58bdcff5ea646a823bebe53ec4ab457ca425e952485f0da477b44fd7bacd80",
		c87ee106e21de6f375b1424af09b5235d42f0524163ba739aa52ff49cf6e0fb9: "0xf90131a06e94ede82e8c381d422f010130a4c2ed35805be58e6783d800fbb37d000090e2a00968480c83b67f0eb2cafc1df82dbf6dcac0811f36fbd405f20c46f158da5315808080a0ac59032c139346dba6925ea119f110bc037a945991f7349e218edbe12d6d43e9808080a0aff16a3ca0d6e3544a2d4deb40842cebaf9325e6a98f2d6edc4cdce5d853e5d8a0bff66d9133cff6e91fe1878473b09aee9458c323efa078…
		63b2f36f643fee3ec0d55475bf8327b0de3b9c2e4465eecc9a4555b8a796378e24: "0x608060405234801561000f575f80fd5b506004361061004a575f3560e01c8063112ea2621461004e5780631a08a3481461006a578063893d20e814610086578063dce7e843146100a4575b5f80fd5b6100686004803603810190610063919061066b565b6100d4565b005b610084600480360381019061007f9190610805565b6101b9565b005b61008e610320565b60405161009b91906108cc565b60405180910390f3…
		0f7fc82774152173e8cd771ad5f6c7a22b9e9f3becfc3eb12bb505dd4185c4da: "0xf838a120290decd9548b62a8d60345a988386fc84ba6bc95484008f6362f93160ef3e56395945b38da6a701c568545dcfcb03fcb875f56beddc4",
		8e060c97d941f152a2ed7b46ff2c4556590680e23176c579bad15f5aa58c1187: "0xf872a03931b4ed56ace4c46b68524cb5bcbf4195f1bbaacbe5228fbd090546c88dd229b84ff84d0189056bc75e2d62f3faf6a056e81f171bcc55a6ff8345e692c0f86e5b48e01b996cadc001622fb5e363b421a0c5d2460186f7233c927e7db2dcc703c0e500b653ca82273b7bfad8045d85a470",
		cfcc7d0210014416a0122d50d68d00aa17065b0ecb169608df3600cffcc5b7fb: "0xf90131a06e94ede82e8c381d422f010130a4c2ed35805be58e6783d800fbb37d000090e2a00968480c83b67f0eb2cafc1df82dbf6dcac0811f36fbd405f20c46f158da5315808080a08e060c97d941f152a2ed7b46ff2c4556590680e23176c579bad15f5aa58c1187808080a0aff16a3ca0d6e3544a2d4deb40842cebaf9325e6a98f2d6edc4cdce5d853e5d8a0bff66d9133cff6e91fe1878473b09aee9458c323efa078…
		57ec08b8f040499409fb0220f538477790d4f010c4bb51a8dbae5da3537a86a4: "0xf872a020d82c545c22b72034803633d3dda2b28e89fb704f3c111355ac43e10612aedcb84ff84d8089056bc75e2d63100000a056e81f171bcc55a6ff8345e692c0f86e5b48e01b996cadc001622fb5e363b421a0c5d2460186f7233c927e7db2dcc703c0e500b653ca82273b7bfad8045d85a470",
		2456ef29e21edc83770056b02c0914cbe333af0dd4ad2a068100bb900a870187: "0xf869a0204b24eae4a02d3987ca887631704554f37941d36d88eba3861c6e365c7804a5b846f8440180a00f7fc82774152173e8cd771ad5f6c7a22b9e9f3becfc3eb12bb505dd4185c4daa0b2f36f643fee3ec0d55475bf8327b0de3b9c2e4465eecc9a4555b8a796378e24",
		4e5082e537a9b33f00d34f75a390530b2119418fcb849194139c56da2a76a53e: "0xf851808080808080a057ec08b8f040499409fb0220f538477790d4f010c4bb51a8dbae5da3537a86a480a02456ef29e21edc83770056b02c0914cbe333af0dd4ad2a068100bb900a8701878080808080808080",
		29f2f1f5c72cac35d21ec0c173d4df3d4bf6ae2f1f2548350615604095e596eb: "0xf90131a06e94ede82e8c381d422f010130a4c2ed35805be58e6783d800fbb37d000090e2a00968480c83b67f0eb2cafc1df82dbf6dcac0811f36fbd405f20c46f158da5315808080a08e060c97d941f152a2ed7b46ff2c4556590680e23176c579bad15f5aa58c1187808080a0aff16a3ca0d6e3544a2d4deb40842cebaf9325e6a98f2d6edc4cdce5d853e5d8a0bff66d9133cff6e91fe1878473b09aee9458c323efa078…
		ee306b898918466a343a69e6ae06e6dcebe8689a5dcdf0ef83cde138097d195b: "0xf86ca020a40a9004224e397238839b469142c546607ee7a8b114ded86182fceae00e35b849f84780830e0285a056e81f171bcc55a6ff8345e692c0f86e5b48e01b996cadc001622fb5e363b421a0c5d2460186f7233c927e7db2dcc703c0e500b653ca82273b7bfad8045d85a470",
		8bfc33339e44e345a6c06fe90da622997ec721e0dfea393bd33043c4c1ad42e2: "0xf87180a0cdeaf028a7a2894d4778d6c412bfb95e81b23c2e6044f4c5d6de2ed8a50f78f3808080808080808080a082f6e0ef9d3ec62e68c811432d52e6e0c907d604aed5a2a561d95e393f487d688080a0ee306b898918466a343a69e6ae06e6dcebe8689a5dcdf0ef83cde138097d195b8080",
		61bea0edb08f85f2205a23befc85fdb111e8db4a5930bb9e59f18d6b65c150cc: "0xf90131a06e94ede82e8c381d422f010130a4c2ed35805be58e6783d800fbb37d000090e2a00968480c83b67f0eb2cafc1df82dbf6dcac0811f36fbd405f20c46f158da5315808080a08e060c97d941f152a2ed7b46ff2c4556590680e23176c579bad15f5aa58c1187808080a0aff16a3ca0d6e3544a2d4deb40842cebaf9325e6a98f2d6edc4cdce5d853e5d8a0bff66d9133cff6e91fe1878473b09aee9458c323efa078…
		a0d3c69de6149a3b5f20cc44e22b52468451defebc668b3eef5aac9b09671561: "0xf872a0209bf57501565dbd2fdcea36efa2b9aef8340a8901e3459f4a4c926275d36cdbb84ff84d0189056bc75e2d630f2694a056e81f171bcc55a6ff8345e692c0f86e5b48e01b996cadc001622fb5e363b421a0c5d2460186f7233c927e7db2dcc703c0e500b653ca82273b7bfad8045d85a470",
		0df22bc7e5d9ac24a674570dafe0ac1f8f946f90040c65ca15e11728b787ab23: "0xf87180808080a035196d12c07e2405a02d095f74880568965618e95b50e64e8690594aa6bb5ea280808080a0a0d3c69de6149a3b5f20cc44e22b52468451defebc668b3eef5aac9b09671561808080a00932e0165ad0cabdfe9d8fb6a70150033d789cd07caaf499c8a37141495499c3808080",
		24ab41101c20b52782ea33cfc83d680ae878b44da234332587691d7a86b5ba09: "0xf90131a06e94ede82e8c381d422f010130a4c2ed35805be58e6783d800fbb37d000090e2a00968480c83b67f0eb2cafc1df82dbf6dcac0811f36fbd405f20c46f158da5315808080a08e060c97d941f152a2ed7b46ff2c4556590680e23176c579bad15f5aa58c1187808080a00df22bc7e5d9ac24a674570dafe0ac1f8f946f90040c65ca15e11728b787ab23a0bff66d9133cff6e91fe1878473b09aee9458c323efa078…
		26480f8e1267ce4765542ad8cdbfc196d3c9ef6c99388b760b180d2923ad52bb: "0xf86ba03af97556eedd035d0c1b80182155e5f5148b950fe7547a1253e2e74d703b365eb848f84680826cb6a056e81f171bcc55a6ff8345e692c0f86e5b48e01b996cadc001622fb5e363b421a0c5d2460186f7233c927e7db2dcc703c0e500b653ca82273b7bfad8045d85a470",
		59c6420e90ef03ab50677f2e550f2f1723c1256151a7ce4f293ef85ad64b9883: "0xf90151a06e94ede82e8c381d422f010130a4c2ed35805be58e6783d800fbb37d000090e2a00968480c83b67f0eb2cafc1df82dbf6dcac0811f36fbd405f20c46f158da5315808080a08e060c97d941f152a2ed7b46ff2c4556590680e23176c579bad15f5aa58c118780a026480f8e1267ce4765542ad8cdbfc196d3c9ef6c99388b760b180d2923ad52bb80a00df22bc7e5d9ac24a674570dafe0ac1f8f946f90040c65ca…
		62d16186a434af087c9b63ea2e75af184bab38dd2e06c580771d7981fedfff53: "0xf872a0209bf57501565dbd2fdcea36efa2b9aef8340a8901e3459f4a4c926275d36cdbb84ff84d0289056bc75e2d630e67f2a056e81f171bcc55a6ff8345e692c0f86e5b48e01b996cadc001622fb5e363b421a0c5d2460186f7233c927e7db2dcc703c0e500b653ca82273b7bfad8045d85a470",
		02ba887567770fb6ff232976d06dce4b891f3e976e913f150d88c0083be77509: "0xf87180808080a035196d12c07e2405a02d095f74880568965618e95b50e64e8690594aa6bb5ea280808080a062d16186a434af087c9b63ea2e75af184bab38dd2e06c580771d7981fedfff53808080a00932e0165ad0cabdfe9d8fb6a70150033d789cd07caaf499c8a37141495499c3808080",
		0c1ae9191b2266563c81203e4a7ff19eeae5a00471a33be1df0af36585c175a7: "0xf90151a06e94ede82e8c381d422f010130a4c2ed35805be58e6783d800fbb37d000090e2a00968480c83b67f0eb2cafc1df82dbf6dcac0811f36fbd405f20c46f158da5315808080a08e060c97d941f152a2ed7b46ff2c4556590680e23176c579bad15f5aa58c118780a026480f8e1267ce4765542ad8cdbfc196d3c9ef6c99388b760b180d2923ad52bb80a002ba887567770fb6ff232976d06dce4b891f3e976e913f15…
		35a590acca417d4a9d71c5fbdc6fd07fea05ef15bd0ee42fdc4c33d6e941b5b7: "0xf86ba03c76d49790cfa3f0c5e6fc28e31afd97efcab3ccef5b50ddc3276fdd9f50c730b848f84680825f51a056e81f171bcc55a6ff8345e692c0f86e5b48e01b996cadc001622fb5e363b421a0c5d2460186f7233c927e7db2dcc703c0e500b653ca82273b7bfad8045d85a470",
		f6242d76c06cbedcbf9ea0f37232ff5f5550c0a2c719f27e879b73fd7c973703: "0xf90171a06e94ede82e8c381d422f010130a4c2ed35805be58e6783d800fbb37d000090e2a00968480c83b67f0eb2cafc1df82dbf6dcac0811f36fbd405f20c46f158da5315808080a08e060c97d941f152a2ed7b46ff2c4556590680e23176c579bad15f5aa58c1187a035a590acca417d4a9d71c5fbdc6fd07fea05ef15bd0ee42fdc4c33d6e941b5b7a026480f8e1267ce4765542ad8cdbfc196d3c9ef6c99388b760b18…
		060f40283895dddc2cc7d20f9e5b1e7f19cf4b643425d27f598aca189d121966: "0xf872a03931b4ed56ace4c46b68524cb5bcbf4195f1bbaacbe5228fbd090546c88dd229b84ff84d0289056bc75e2d62f3215aa056e81f171bcc55a6ff8345e692c0f86e5b48e01b996cadc001622fb5e363b421a0c5d2460186f7233c927e7db2dcc703c0e500b653ca82273b7bfad8045d85a470",
		4ab6529459017d6d62e34753dbb964e91ba2ec4c91748755d61ce1110804f878: "0xf90151a06e94ede82e8c381d422f010130a4c2ed35805be58e6783d800fbb37d000090e2a00968480c83b67f0eb2cafc1df82dbf6dcac0811f36fbd405f20c46f158da5315808080a0060f40283895dddc2cc7d20f9e5b1e7f19cf4b643425d27f598aca189d12196680a026480f8e1267ce4765542ad8cdbfc196d3c9ef6c99388b760b180d2923ad52bb80a00df22bc7e5d9ac24a674570dafe0ac1f8f946f90040c65ca…
		82b0653b61730fcedb396a730765dd713e1a21ec4a60e399540e0630e768a4ad: "0xf86ba03c76d49790cfa3f0c5e6fc28e31afd97efcab3ccef5b50ddc3276fdd9f50c730b848f84680826ccea056e81f171bcc55a6ff8345e692c0f86e5b48e01b996cadc001622fb5e363b421a0c5d2460186f7233c927e7db2dcc703c0e500b653ca82273b7bfad8045d85a470",
		f43791a8af3bced9880a0573edda9ae600237148e8dd3fe2ae30927a564e61ea: "0xf90171a06e94ede82e8c381d422f010130a4c2ed35805be58e6783d800fbb37d000090e2a00968480c83b67f0eb2cafc1df82dbf6dcac0811f36fbd405f20c46f158da5315808080a0060f40283895dddc2cc7d20f9e5b1e7f19cf4b643425d27f598aca189d121966a082b0653b61730fcedb396a730765dd713e1a21ec4a60e399540e0630e768a4ada026480f8e1267ce4765542ad8cdbfc196d3c9ef6c99388b760b18…
		09966096a4d5155c7bce376d5cbfb3fd1bd2301c35587c796216fbc57114d4d8: "0xf872a03931b4ed56ace4c46b68524cb5bcbf4195f1bbaacbe5228fbd090546c88dd229b84ff84d0389056bc75e2d62f262b8a056e81f171bcc55a6ff8345e692c0f86e5b48e01b996cadc001622fb5e363b421a0c5d2460186f7233c927e7db2dcc703c0e500b653ca82273b7bfad8045d85a470",
		57b48731c06b385fa811093fb449c33b83bf9b2b875017422e66e791d49cf298: "0xf90171a06e94ede82e8c381d422f010130a4c2ed35805be58e6783d800fbb37d000090e2a00968480c83b67f0eb2cafc1df82dbf6dcac0811f36fbd405f20c46f158da5315808080a009966096a4d5155c7bce376d5cbfb3fd1bd2301c35587c796216fbc57114d4d8a082b0653b61730fcedb396a730765dd713e1a21ec4a60e399540e0630e768a4ada026480f8e1267ce4765542ad8cdbfc196d3c9ef6c99388b760b18…
		dfc92b06299d37b1a4969a4a93512fc06cd42f743832328f4e72cf9fdcff365d: "0xf86ca020a40a9004224e397238839b469142c546607ee7a8b114ded86182fceae00e35b849f84780830e61d6a056e81f171bcc55a6ff8345e692c0f86e5b48e01b996cadc001622fb5e363b421a0c5d2460186f7233c927e7db2dcc703c0e500b653ca82273b7bfad8045d85a470",
		4acd3d449bd39fb2ab0273b0d0ba2f8bd4e71b7723d2a741e0cbda94f5e66527: "0xf87180a0cdeaf028a7a2894d4778d6c412bfb95e81b23c2e6044f4c5d6de2ed8a50f78f3808080808080808080a082f6e0ef9d3ec62e68c811432d52e6e0c907d604aed5a2a561d95e393f487d688080a0dfc92b06299d37b1a4969a4a93512fc06cd42f743832328f4e72cf9fdcff365d8080",
		635fc9d423ad3149d010722cfa0b04fc5682349102967379ef4a2bf9e3472b94: "0xf90171a06e94ede82e8c381d422f010130a4c2ed35805be58e6783d800fbb37d000090e2a00968480c83b67f0eb2cafc1df82dbf6dcac0811f36fbd405f20c46f158da5315808080a009966096a4d5155c7bce376d5cbfb3fd1bd2301c35587c796216fbc57114d4d8a082b0653b61730fcedb396a730765dd713e1a21ec4a60e399540e0630e768a4ada026480f8e1267ce4765542ad8cdbfc196d3c9ef6c99388b760b18…
		fa1a618ab5cddb38ed8037d12bf8acfb27d59ee230f5ae15c533c53b2eff5e55: "0xf7a0390decd9548b62a8d60345a988386fc84ba6bc95484008f6362f93160ef3e56395945b38da6a701c568545dcfcb03fcb875f56beddc4",
		dc4736eb927f52254ac4f491d09ff76240cc753ef32eae5689e2281ed14ac884: "0xe2a03b58ee63f03fdd9026315e4e19b33e9e3a1669eac149bd83f094cdf399d491b801",
		65240e1d10a547ebb74f91eb8de492c3ab676786a8ab1d09311dbdd02f8c8174: "0xf8518080a0fa1a618ab5cddb38ed8037d12bf8acfb27d59ee230f5ae15c533c53b2eff5e55808080a0dc4736eb927f52254ac4f491d09ff76240cc753ef32eae5689e2281ed14ac88480808080808080808080",
		8d90669130428184c48719ac48176333fec811159efd9a70ed08b0a55e338057: "0xf872a03931b4ed56ace4c46b68524cb5bcbf4195f1bbaacbe5228fbd090546c88dd229b84ff84d0389056bc75e2d62f1b7cca056e81f171bcc55a6ff8345e692c0f86e5b48e01b996cadc001622fb5e363b421a0c5d2460186f7233c927e7db2dcc703c0e500b653ca82273b7bfad8045d85a470",
		01bd0155a9fab1649448902b26758228c372fda14ac44b279e68afc0f3bbc8f5: "0xf90171a06e94ede82e8c381d422f010130a4c2ed35805be58e6783d800fbb37d000090e2a00968480c83b67f0eb2cafc1df82dbf6dcac0811f36fbd405f20c46f158da5315808080a08d90669130428184c48719ac48176333fec811159efd9a70ed08b0a55e338057a082b0653b61730fcedb396a730765dd713e1a21ec4a60e399540e0630e768a4ada026480f8e1267ce4765542ad8cdbfc196d3c9ef6c99388b760b18…
		273c743b97b2fbb3c2e9e4820850ddbfcaf80a871e108a085de9390917932cec: "0xf869a0204b24eae4a02d3987ca887631704554f37941d36d88eba3861c6e365c7804a5b846f8440180a065240e1d10a547ebb74f91eb8de492c3ab676786a8ab1d09311dbdd02f8c8174a0b2f36f643fee3ec0d55475bf8327b0de3b9c2e4465eecc9a4555b8a796378e24",
		c2eadc90ba596cdd5d2d435a06dd9d38ec3c580e1fac11812e6c558c6e66d6a4: "0xf851808080808080a057ec08b8f040499409fb0220f538477790d4f010c4bb51a8dbae5da3537a86a480a0273c743b97b2fbb3c2e9e4820850ddbfcaf80a871e108a085de9390917932cec8080808080808080",
		876128fc9f9bed823517068720dce5dfcf26809e6798842596255ec1bc9a43e6: "0xf90171a06e94ede82e8c381d422f010130a4c2ed35805be58e6783d800fbb37d000090e2a00968480c83b67f0eb2cafc1df82dbf6dcac0811f36fbd405f20c46f158da5315808080a08d90669130428184c48719ac48176333fec811159efd9a70ed08b0a55e338057a082b0653b61730fcedb396a730765dd713e1a21ec4a60e399540e0630e768a4ada026480f8e1267ce4765542ad8cdbfc196d3c9ef6c99388b760b18…
		1050570870635f420fb2551890baf40bb8dd0e912b633ffdcd750d390e04a521: "0xf86ca020a40a9004224e397238839b469142c546607ee7a8b114ded86182fceae00e35b849f84780830eb74ca056e81f171bcc55a6ff8345e692c0f86e5b48e01b996cadc001622fb5e363b421a0c5d2460186f7233c927e7db2dcc703c0e500b653ca82273b7bfad8045d85a470",
		73f58e60b23a11bbc42e0100d3b03a0c81ae9d7df08f2bc71ec23d018397b82d: "0xf87180a0cdeaf028a7a2894d4778d6c412bfb95e81b23c2e6044f4c5d6de2ed8a50f78f3808080808080808080a082f6e0ef9d3ec62e68c811432d52e6e0c907d604aed5a2a561d95e393f487d688080a01050570870635f420fb2551890baf40bb8dd0e912b633ffdcd750d390e04a5218080",
		66e9cf6f536a8583cacbf3c20b70d39cedb1dffac851127e517021cff510e234: "0xf90171a06e94ede82e8c381d422f010130a4c2ed35805be58e6783d800fbb37d000090e2a00968480c83b67f0eb2cafc1df82dbf6dcac0811f36fbd405f20c46f158da5315808080a08d90669130428184c48719ac48176333fec811159efd9a70ed08b0a55e338057a082b0653b61730fcedb396a730765dd713e1a21ec4a60e399540e0630e768a4ada026480f8e1267ce4765542ad8cdbfc196d3c9ef6c99388b760b18…
		5fb27aedcf39097dc1aa127aa3f2ca8f704b538f023604437e8f2269526a3502: "0xf872a03931b4ed56ace4c46b68524cb5bcbf4195f1bbaacbe5228fbd090546c88dd229b84ff84d0489056bc75e2d62f0e62aa056e81f171bcc55a6ff8345e692c0f86e5b48e01b996cadc001622fb5e363b421a0c5d2460186f7233c927e7db2dcc703c0e500b653ca82273b7bfad8045d85a470",
		f9ef01b0528f0100eba4257b17a4f059d75d08a12c8bc27f708a2792290c0b1e: "0xf90171a06e94ede82e8c381d422f010130a4c2ed35805be58e6783d800fbb37d000090e2a00968480c83b67f0eb2cafc1df82dbf6dcac0811f36fbd405f20c46f158da5315808080a05fb27aedcf39097dc1aa127aa3f2ca8f704b538f023604437e8f2269526a3502a082b0653b61730fcedb396a730765dd713e1a21ec4a60e399540e0630e768a4ada026480f8e1267ce4765542ad8cdbfc196d3c9ef6c99388b760b18…
		86214637d0ae2b94a87d85082c04ef4870ffaa5ced856fb62abbf9e0db102201: "0xf86ba03af97556eedd035d0c1b80182155e5f5148b950fe7547a1253e2e74d703b365eb848f8468082d587a056e81f171bcc55a6ff8345e692c0f86e5b48e01b996cadc001622fb5e363b421a0c5d2460186f7233c927e7db2dcc703c0e500b653ca82273b7bfad8045d85a470",
		0d73780224db956234b53d5d5ae275e043048e4e09f24a46395c7bb930eea383: "0xf90171a06e94ede82e8c381d422f010130a4c2ed35805be58e6783d800fbb37d000090e2a00968480c83b67f0eb2cafc1df82dbf6dcac0811f36fbd405f20c46f158da5315808080a05fb27aedcf39097dc1aa127aa3f2ca8f704b538f023604437e8f2269526a3502a082b0653b61730fcedb396a730765dd713e1a21ec4a60e399540e0630e768a4ada086214637d0ae2b94a87d85082c04ef4870ffaa5ced856fb62abb…
		cf60d6a11cf5b8bb33b70f092e4b8c4284a1a2530e431f05ac762de4777017e1: "0xf872a03931b4ed56ace4c46b68524cb5bcbf4195f1bbaacbe5228fbd090546c88dd229b84ff84d0489056bc75e2d62f0ff6aa056e81f171bcc55a6ff8345e692c0f86e5b48e01b996cadc001622fb5e363b421a0c5d2460186f7233c927e7db2dcc703c0e500b653ca82273b7bfad8045d85a470",
		a8092a6a660564d839acf1a49ae997489f6717efac287ebad63f56e8f4184169: "0xf90171a06e94ede82e8c381d422f010130a4c2ed35805be58e6783d800fbb37d000090e2a00968480c83b67f0eb2cafc1df82dbf6dcac0811f36fbd405f20c46f158da5315808080a0cf60d6a11cf5b8bb33b70f092e4b8c4284a1a2530e431f05ac762de4777017e1a082b0653b61730fcedb396a730765dd713e1a21ec4a60e399540e0630e768a4ada026480f8e1267ce4765542ad8cdbfc196d3c9ef6c99388b760b18…
		c6ccff0ba43caafe00e9f7aaf63987a5f5a6c530df9266f3116c45adf7d62e54: "0xf86ba03af97556eedd035d0c1b80182155e5f5148b950fe7547a1253e2e74d703b365eb848f8468082c8e7a056e81f171bcc55a6ff8345e692c0f86e5b48e01b996cadc001622fb5e363b421a0c5d2460186f7233c927e7db2dcc703c0e500b653ca82273b7bfad8045d85a470",
		061c6196bd4deb25952a6267310116d090fa5c82203faba7dfb4c585308f46c5: "0xf90171a06e94ede82e8c381d422f010130a4c2ed35805be58e6783d800fbb37d000090e2a00968480c83b67f0eb2cafc1df82dbf6dcac0811f36fbd405f20c46f158da5315808080a0cf60d6a11cf5b8bb33b70f092e4b8c4284a1a2530e431f05ac762de4777017e1a082b0653b61730fcedb396a730765dd713e1a21ec4a60e399540e0630e768a4ada0c6ccff0ba43caafe00e9f7aaf63987a5f5a6c530df9266f3116c…
		5803c9a4dc979fc20bad211df7949709a7fd137cc22a4abdab62ed7a9bfb2bab: "0xf872a03931b4ed56ace4c46b68524cb5bcbf4195f1bbaacbe5228fbd090546c88dd229b84ff84d0489056bc75e2d62d5b2c2a056e81f171bcc55a6ff8345e692c0f86e5b48e01b996cadc001622fb5e363b421a0c5d2460186f7233c927e7db2dcc703c0e500b653ca82273b7bfad8045d85a470",
		20c612e73f42d0ff1251933192c2adda688510c0e2eea4253b30c7df27b60496: "0xf90171a06e94ede82e8c381d422f010130a4c2ed35805be58e6783d800fbb37d000090e2a00968480c83b67f0eb2cafc1df82dbf6dcac0811f36fbd405f20c46f158da5315808080a05803c9a4dc979fc20bad211df7949709a7fd137cc22a4abdab62ed7a9bfb2baba082b0653b61730fcedb396a730765dd713e1a21ec4a60e399540e0630e768a4ada026480f8e1267ce4765542ad8cdbfc196d3c9ef6c99388b760b18…
		42254b201d8b8bd651f8370ff910c9588c0c18a85905ab326a511474ee7ff263: "0xf869a0203c14ed9c2721a75b5e1db7b8cf67755318799106efde8679882233efc3afa3b846f8440180a00f7fc82774152173e8cd771ad5f6c7a22b9e9f3becfc3eb12bb505dd4185c4daa0b2f36f643fee3ec0d55475bf8327b0de3b9c2e4465eecc9a4555b8a796378e24",
		7aa17dbbc135ddec9cefaa42c6fd222b8b6231af4e310b278944de9c1e73ce43: "0xf871808080808080a042254b201d8b8bd651f8370ff910c9588c0c18a85905ab326a511474ee7ff2638080808080a0d8394fa4bbb65976fe11ee9de67bd6f0fb3fa3d7b36ee09f1421dae79b17b95f8080a09aceb391e41ce30a6ee2c0c568b850f9fde2e425b767f72e7f4d9cc76e8271ec80",
		3ccda46bafcc4bdc1f706739a1c7e421b4d82bb06a8dbfcd7f63c64f9a632fdf: "0xf90171a06e94ede82e8c381d422f010130a4c2ed35805be58e6783d800fbb37d000090e2a00968480c83b67f0eb2cafc1df82dbf6dcac0811f36fbd405f20c46f158da5315808080a05803c9a4dc979fc20bad211df7949709a7fd137cc22a4abdab62ed7a9bfb2baba082b0653b61730fcedb396a730765dd713e1a21ec4a60e399540e0630e768a4ada026480f8e1267ce4765542ad8cdbfc196d3c9ef6c99388b760b18…
		8cf62aaa6711dfb049511e5e150e1b4333184efa1d7bf0f4003e963b89ef1ddd: "0xf86ca03af97556eedd035d0c1b80182155e5f5148b950fe7547a1253e2e74d703b365eb849f84780830e6f3ba056e81f171bcc55a6ff8345e692c0f86e5b48e01b996cadc001622fb5e363b421a0c5d2460186f7233c927e7db2dcc703c0e500b653ca82273b7bfad8045d85a470",
		a716c0c7df6eedf234b49ff851db62cc15e3e47da5760112200ac2f4143efaa4: "0xf90171a06e94ede82e8c381d422f010130a4c2ed35805be58e6783d800fbb37d000090e2a00968480c83b67f0eb2cafc1df82dbf6dcac0811f36fbd405f20c46f158da5315808080a05803c9a4dc979fc20bad211df7949709a7fd137cc22a4abdab62ed7a9bfb2baba082b0653b61730fcedb396a730765dd713e1a21ec4a60e399540e0630e768a4ada08cf62aaa6711dfb049511e5e150e1b4333184efa1d7bf0f4003e…
		ed6c187fe4801c425a946b821d5ead30637e95a4760000036b6b529dd165c587: "0xf872a03931b4ed56ace4c46b68524cb5bcbf4195f1bbaacbe5228fbd090546c88dd229b84ff84d0589056bc75e2d62d4d926a056e81f171bcc55a6ff8345e692c0f86e5b48e01b996cadc001622fb5e363b421a0c5d2460186f7233c927e7db2dcc703c0e500b653ca82273b7bfad8045d85a470",
		aadc74f61c0a1a690fa20040c585e68209b890844754e2a8d3a582b8fcc8b1e9: "0xf90171a06e94ede82e8c381d422f010130a4c2ed35805be58e6783d800fbb37d000090e2a00968480c83b67f0eb2cafc1df82dbf6dcac0811f36fbd405f20c46f158da5315808080a0ed6c187fe4801c425a946b821d5ead30637e95a4760000036b6b529dd165c587a082b0653b61730fcedb396a730765dd713e1a21ec4a60e399540e0630e768a4ada08cf62aaa6711dfb049511e5e150e1b4333184efa1d7bf0f4003e…
		4bd276513f3e12adb5594e2444df42f6325c4403140b8bb19168a4538e5f528d: "0xf86ba03c76d49790cfa3f0c5e6fc28e31afd97efcab3ccef5b50ddc3276fdd9f50c730b848f8468082d99ca056e81f171bcc55a6ff8345e692c0f86e5b48e01b996cadc001622fb5e363b421a0c5d2460186f7233c927e7db2dcc703c0e500b653ca82273b7bfad8045d85a470",
		872e33ee532adbc3083e70a8d3a84177a3adf6e07b423bf5acd8dc0a5de5e5db: "0xf90171a06e94ede82e8c381d422f010130a4c2ed35805be58e6783d800fbb37d000090e2a00968480c83b67f0eb2cafc1df82dbf6dcac0811f36fbd405f20c46f158da5315808080a0ed6c187fe4801c425a946b821d5ead30637e95a4760000036b6b529dd165c587a04bd276513f3e12adb5594e2444df42f6325c4403140b8bb19168a4538e5f528da08cf62aaa6711dfb049511e5e150e1b4333184efa1d7bf0f4003e…
		561414858cbf061dcfe94a9dc251ff85d9b8378fc3c376abd7635acbbe6cc2f1: "0xf872a03931b4ed56ace4c46b68524cb5bcbf4195f1bbaacbe5228fbd090546c88dd229b84ff84d0689056bc75e2d62d41a84a056e81f171bcc55a6ff8345e692c0f86e5b48e01b996cadc001622fb5e363b421a0c5d2460186f7233c927e7db2dcc703c0e500b653ca82273b7bfad8045d85a470",
		791f2d6e79895ac4b5673bf08ee9571c32d5618fb1093776c98fcb429ccb9856: "0xf90171a06e94ede82e8c381d422f010130a4c2ed35805be58e6783d800fbb37d000090e2a00968480c83b67f0eb2cafc1df82dbf6dcac0811f36fbd405f20c46f158da5315808080a0561414858cbf061dcfe94a9dc251ff85d9b8378fc3c376abd7635acbbe6cc2f1a04bd276513f3e12adb5594e2444df42f6325c4403140b8bb19168a4538e5f528da08cf62aaa6711dfb049511e5e150e1b4333184efa1d7bf0f4003e…
		41d09d2e488543953acc4713feaf8cf74e1a993dd6a6447727ed7405444a9582: "0xf86ca020a40a9004224e397238839b469142c546607ee7a8b114ded86182fceae00e35b849f84780830f169da056e81f171bcc55a6ff8345e692c0f86e5b48e01b996cadc001622fb5e363b421a0c5d2460186f7233c927e7db2dcc703c0e500b653ca82273b7bfad8045d85a470",
		499be557340ed00ce014eb382b6ae343abff136d81b539a10258722ec6f73a4f: "0xf87180a0cdeaf028a7a2894d4778d6c412bfb95e81b23c2e6044f4c5d6de2ed8a50f78f3808080808080808080a082f6e0ef9d3ec62e68c811432d52e6e0c907d604aed5a2a561d95e393f487d688080a041d09d2e488543953acc4713feaf8cf74e1a993dd6a6447727ed7405444a95828080",
		b6c243216da84d605db403ea8d1bad6954a9137092510524fc3c67c962ef2d97: "0xf90171a06e94ede82e8c381d422f010130a4c2ed35805be58e6783d800fbb37d000090e2a00968480c83b67f0eb2cafc1df82dbf6dcac0811f36fbd405f20c46f158da5315808080a0561414858cbf061dcfe94a9dc251ff85d9b8378fc3c376abd7635acbbe6cc2f1a04bd276513f3e12adb5594e2444df42f6325c4403140b8bb19168a4538e5f528da08cf62aaa6711dfb049511e5e150e1b4333184efa1d7bf0f4003e…
		8953d228aaeb10e7df77dd4a80c2e3fabe965803ea0ab8cceb27716215ef29dd: "0xf872a03931b4ed56ace4c46b68524cb5bcbf4195f1bbaacbe5228fbd090546c88dd229b84ff84d0689056bc75e2d62d36f98a056e81f171bcc55a6ff8345e692c0f86e5b48e01b996cadc001622fb5e363b421a0c5d2460186f7233c927e7db2dcc703c0e500b653ca82273b7bfad8045d85a470",
		707d9bbffe99985c12f1868fa630ec3b82661577a2a3025af1795139dd6a0bcd: "0xf90171a06e94ede82e8c381d422f010130a4c2ed35805be58e6783d800fbb37d000090e2a00968480c83b67f0eb2cafc1df82dbf6dcac0811f36fbd405f20c46f158da5315808080a08953d228aaeb10e7df77dd4a80c2e3fabe965803ea0ab8cceb27716215ef29dda04bd276513f3e12adb5594e2444df42f6325c4403140b8bb19168a4538e5f528da08cf62aaa6711dfb049511e5e150e1b4333184efa1d7bf0f4003e…
		ba6aa55cd5f8163198da3248e852adcff533e101a33454f2363e1d29decb1595: "0xf869a0203c14ed9c2721a75b5e1db7b8cf67755318799106efde8679882233efc3afa3b846f8440180a065240e1d10a547ebb74f91eb8de492c3ab676786a8ab1d09311dbdd02f8c8174a0b2f36f643fee3ec0d55475bf8327b0de3b9c2e4465eecc9a4555b8a796378e24",
		1f4e5db519e226aea538d9bb43475a5587e06fa65ab387862200467509f28a46: "0xf871808080808080a0ba6aa55cd5f8163198da3248e852adcff533e101a33454f2363e1d29decb15958080808080a0d8394fa4bbb65976fe11ee9de67bd6f0fb3fa3d7b36ee09f1421dae79b17b95f8080a09aceb391e41ce30a6ee2c0c568b850f9fde2e425b767f72e7f4d9cc76e8271ec80",
		c21d78054a30a1e50c9bbe712439d152bf532b7dbb2dccf4a8eff358adedb4c9: "0xf90171a06e94ede82e8c381d422f010130a4c2ed35805be58e6783d800fbb37d000090e2a00968480c83b67f0eb2cafc1df82dbf6dcac0811f36fbd405f20c46f158da5315808080a08953d228aaeb10e7df77dd4a80c2e3fabe965803ea0ab8cceb27716215ef29dda04bd276513f3e12adb5594e2444df42f6325c4403140b8bb19168a4538e5f528da08cf62aaa6711dfb049511e5e150e1b4333184efa1d7bf0f4003e…
		9dd0942c3cd6722906544b43d33f6a90796fce90cf08374e4f70bad31824cbb0: "0xf86ca020a40a9004224e397238839b469142c546607ee7a8b114ded86182fceae00e35b849f84780830f6c13a056e81f171bcc55a6ff8345e692c0f86e5b48e01b996cadc001622fb5e363b421a0c5d2460186f7233c927e7db2dcc703c0e500b653ca82273b7bfad8045d85a470",
		423b75e3f7535ffaef367b081f52710d8759f56c5cccfe156982246a437ebc53: "0xf87180a0cdeaf028a7a2894d4778d6c412bfb95e81b23c2e6044f4c5d6de2ed8a50f78f3808080808080808080a082f6e0ef9d3ec62e68c811432d52e6e0c907d604aed5a2a561d95e393f487d688080a09dd0942c3cd6722906544b43d33f6a90796fce90cf08374e4f70bad31824cbb08080",
		e4de3d418ca1ee7d284cc29a05409d889ff6883d4195d19912e5322cd8cc1b55: "0xf90171a06e94ede82e8c381d422f010130a4c2ed35805be58e6783d800fbb37d000090e2a00968480c83b67f0eb2cafc1df82dbf6dcac0811f36fbd405f20c46f158da5315808080a08953d228aaeb10e7df77dd4a80c2e3fabe965803ea0ab8cceb27716215ef29dda04bd276513f3e12adb5594e2444df42f6325c4403140b8bb19168a4538e5f528da08cf62aaa6711dfb049511e5e150e1b4333184efa1d7bf0f4003e…
		94e9501cdb0442296ec594b831c714294016114d9b7c06a3ece86c354ced5a41: "0xf872a03931b4ed56ace4c46b68524cb5bcbf4195f1bbaacbe5228fbd090546c88dd229b84ff84d0689056bc75e2d63100000a056e81f171bcc55a6ff8345e692c0f86e5b48e01b996cadc001622fb5e363b421a0c5d2460186f7233c927e7db2dcc703c0e500b653ca82273b7bfad8045d85a470",
		73ad41b4c52bb7188f95801bbf937628864551e9f5dd96e460db0e21098b4122: "0xf90171a06e94ede82e8c381d422f010130a4c2ed35805be58e6783d800fbb37d000090e2a00968480c83b67f0eb2cafc1df82dbf6dcac0811f36fbd405f20c46f158da5315808080a094e9501cdb0442296ec594b831c714294016114d9b7c06a3ece86c354ced5a41a04bd276513f3e12adb5594e2444df42f6325c4403140b8bb19168a4538e5f528da08cf62aaa6711dfb049511e5e150e1b4333184efa1d7bf0f4003e…
		5a72e292893c505714264ff771aede1b510336e2e0950951301a128018ada292: "0xf872a0209bf57501565dbd2fdcea36efa2b9aef8340a8901e3459f4a4c926275d36cdbb84ff84d0189056bc75e2d63100000a056e81f171bcc55a6ff8345e692c0f86e5b48e01b996cadc001622fb5e363b421a0c5d2460186f7233c927e7db2dcc703c0e500b653ca82273b7bfad8045d85a470",
		eaf3dc81cda20f72ed61dac3f7418892e8d5e76e0921fe83df3b0d5a2cb14102: "0xf87180808080a035196d12c07e2405a02d095f74880568965618e95b50e64e8690594aa6bb5ea280808080a05a72e292893c505714264ff771aede1b510336e2e0950951301a128018ada292808080a00932e0165ad0cabdfe9d8fb6a70150033d789cd07caaf499c8a37141495499c3808080",
		7ee30439f26fd8b171f11e52cb1d9cea2695015d1b291f8b81ff3fda78187bab: "0xf90171a06e94ede82e8c381d422f010130a4c2ed35805be58e6783d800fbb37d000090e2a00968480c83b67f0eb2cafc1df82dbf6dcac0811f36fbd405f20c46f158da5315808080a094e9501cdb0442296ec594b831c714294016114d9b7c06a3ece86c354ced5a41a04bd276513f3e12adb5594e2444df42f6325c4403140b8bb19168a4538e5f528da08cf62aaa6711dfb049511e5e150e1b4333184efa1d7bf0f4003e…
		df6482b3b81a996043b51dac6e060eb8476ea4aca9b8b128197c3b1e6360d4db: "0xf872a03931b4ed56ace4c46b68524cb5bcbf4195f1bbaacbe5228fbd090546c88dd229b84ff84d0789056bc75e2d62f3faf6a056e81f171bcc55a6ff8345e692c0f86e5b48e01b996cadc001622fb5e363b421a0c5d2460186f7233c927e7db2dcc703c0e500b653ca82273b7bfad8045d85a470",
		3b35625b78cc325d56a28dbc163ed85983117fe533cfdf028279f682ee259728: "0xf90171a06e94ede82e8c381d422f010130a4c2ed35805be58e6783d800fbb37d000090e2a00968480c83b67f0eb2cafc1df82dbf6dcac0811f36fbd405f20c46f158da5315808080a0df6482b3b81a996043b51dac6e060eb8476ea4aca9b8b128197c3b1e6360d4dba04bd276513f3e12adb5594e2444df42f6325c4403140b8bb19168a4538e5f528da08cf62aaa6711dfb049511e5e150e1b4333184efa1d7bf0f4003e…
		7811a87f8d9c38825a4f1519f973b934fb564063d370e99b0695e26c6b860b3e: "0xf869a037a64cb0f1024deae6b2ed2e5c095b847015c82936dc27285c82dbcf4924d235b846f8440180a00f7fc82774152173e8cd771ad5f6c7a22b9e9f3becfc3eb12bb505dd4185c4daa0b2f36f643fee3ec0d55475bf8327b0de3b9c2e4465eecc9a4555b8a796378e24",
		6bd7ca09b4902ce6807f30696b8a2ed5e9360f1c3f4482cec26d5bd47ec35a58: "0xf90191a06e94ede82e8c381d422f010130a4c2ed35805be58e6783d800fbb37d000090e2a00968480c83b67f0eb2cafc1df82dbf6dcac0811f36fbd405f20c46f158da531580a07811a87f8d9c38825a4f1519f973b934fb564063d370e99b0695e26c6b860b3e80a0df6482b3b81a996043b51dac6e060eb8476ea4aca9b8b128197c3b1e6360d4dba04bd276513f3e12adb5594e2444df42f6325c4403140b8bb19168a4…
		75bdfff54116f45ef9aa7d7aa3ed202f0597d6da3d35f52dcde2b1fd6e441d43: "0xf86ca03af97556eedd035d0c1b80182155e5f5148b950fe7547a1253e2e74d703b365eb849f84780831c71c0a056e81f171bcc55a6ff8345e692c0f86e5b48e01b996cadc001622fb5e363b421a0c5d2460186f7233c927e7db2dcc703c0e500b653ca82273b7bfad8045d85a470",
		89154896b0e44d00d242436a9ccb53c1504881b20460c9f2b795401842d9b392: "0xf90191a06e94ede82e8c381d422f010130a4c2ed35805be58e6783d800fbb37d000090e2a00968480c83b67f0eb2cafc1df82dbf6dcac0811f36fbd405f20c46f158da531580a07811a87f8d9c38825a4f1519f973b934fb564063d370e99b0695e26c6b860b3e80a0df6482b3b81a996043b51dac6e060eb8476ea4aca9b8b128197c3b1e6360d4dba04bd276513f3e12adb5594e2444df42f6325c4403140b8bb19168a4…
		98f3ce328eb814825820bd3d857ad3c7ea8db7503e0442ad497095c3660545fd: "0xf872a03931b4ed56ace4c46b68524cb5bcbf4195f1bbaacbe5228fbd090546c88dd229b84ff84d0889056bc75e2d62f29168a056e81f171bcc55a6ff8345e692c0f86e5b48e01b996cadc001622fb5e363b421a0c5d2460186f7233c927e7db2dcc703c0e500b653ca82273b7bfad8045d85a470",
		3678b962c3c6c01cb54d652a72b2436d4707fd2b210c03552764dc013c9a5bab: "0xf90191a06e94ede82e8c381d422f010130a4c2ed35805be58e6783d800fbb37d000090e2a00968480c83b67f0eb2cafc1df82dbf6dcac0811f36fbd405f20c46f158da531580a07811a87f8d9c38825a4f1519f973b934fb564063d370e99b0695e26c6b860b3e80a098f3ce328eb814825820bd3d857ad3c7ea8db7503e0442ad497095c3660545fda04bd276513f3e12adb5594e2444df42f6325c4403140b8bb19168a4…
		6348190d47ddd0c092ce403f72d827334dd11ddab0b24e820734f6e027785697: "0xf869a037a64cb0f1024deae6b2ed2e5c095b847015c82936dc27285c82dbcf4924d235b846f8440180a065240e1d10a547ebb74f91eb8de492c3ab676786a8ab1d09311dbdd02f8c8174a0b2f36f643fee3ec0d55475bf8327b0de3b9c2e4465eecc9a4555b8a796378e24",
		41f6add4f5d70a0a8d126f88bf74ddeaec7ef803da440391fc55830a2d2f0184: "0xf90191a06e94ede82e8c381d422f010130a4c2ed35805be58e6783d800fbb37d000090e2a00968480c83b67f0eb2cafc1df82dbf6dcac0811f36fbd405f20c46f158da531580a06348190d47ddd0c092ce403f72d827334dd11ddab0b24e820734f6e02778569780a098f3ce328eb814825820bd3d857ad3c7ea8db7503e0442ad497095c3660545fda04bd276513f3e12adb5594e2444df42f6325c4403140b8bb19168a4…
		2c6f11b9f58bd435804fe141582cd3402a5dc42a85cdb8f50c8be6d8b14d10af: "0xf86ca03c76d49790cfa3f0c5e6fc28e31afd97efcab3ccef5b50ddc3276fdd9f50c730b849f8478083018e63a056e81f171bcc55a6ff8345e692c0f86e5b48e01b996cadc001622fb5e363b421a0c5d2460186f7233c927e7db2dcc703c0e500b653ca82273b7bfad8045d85a470",
		6522c0b97033c55640279919172f18ca7c535547deebb09258c10437310eec1c: "0xf90191a06e94ede82e8c381d422f010130a4c2ed35805be58e6783d800fbb37d000090e2a00968480c83b67f0eb2cafc1df82dbf6dcac0811f36fbd405f20c46f158da531580a06348190d47ddd0c092ce403f72d827334dd11ddab0b24e820734f6e02778569780a098f3ce328eb814825820bd3d857ad3c7ea8db7503e0442ad497095c3660545fda02c6f11b9f58bd435804fe141582cd3402a5dc42a85cdb8f50c8be6…
		1f10421330fe8a451770cfd623bc89630375f736485afb888d797d5851900112: "0xf872a03931b4ed56ace4c46b68524cb5bcbf4195f1bbaacbe5228fbd090546c88dd229b84ff84d0989056bc75e2d62f1d906a056e81f171bcc55a6ff8345e692c0f86e5b48e01b996cadc001622fb5e363b421a0c5d2460186f7233c927e7db2dcc703c0e500b653ca82273b7bfad8045d85a470",
		4372a4f392b82cb6fb595dc5265ee4ab4f117710f86cf1cd777cff4c80f71600: "0xf90191a06e94ede82e8c381d422f010130a4c2ed35805be58e6783d800fbb37d000090e2a00968480c83b67f0eb2cafc1df82dbf6dcac0811f36fbd405f20c46f158da531580a06348190d47ddd0c092ce403f72d827334dd11ddab0b24e820734f6e02778569780a01f10421330fe8a451770cfd623bc89630375f736485afb888d797d5851900112a02c6f11b9f58bd435804fe141582cd3402a5dc42a85cdb8f50c8be6…
		11bbe2a0f39dcbec5531ee6e4e4d7bdf47dc17b927757f4a063b306d459436fa: "0xf86ca020a40a9004224e397238839b469142c546607ee7a8b114ded86182fceae00e35b849f84780830fc844a056e81f171bcc55a6ff8345e692c0f86e5b48e01b996cadc001622fb5e363b421a0c5d2460186f7233c927e7db2dcc703c0e500b653ca82273b7bfad8045d85a470",
		4e44d4f66e0ba9d59a586a8dddd87fdb9b2be274efa7c1ca506a1a67ddc98a54: "0xf87180a0cdeaf028a7a2894d4778d6c412bfb95e81b23c2e6044f4c5d6de2ed8a50f78f3808080808080808080a082f6e0ef9d3ec62e68c811432d52e6e0c907d604aed5a2a561d95e393f487d688080a011bbe2a0f39dcbec5531ee6e4e4d7bdf47dc17b927757f4a063b306d459436fa8080",
		35abe4e6e95857d1a37a92f50bf7c91be357b1ff88d96eecc1924f3003fd2e27: "0xf90191a06e94ede82e8c381d422f010130a4c2ed35805be58e6783d800fbb37d000090e2a00968480c83b67f0eb2cafc1df82dbf6dcac0811f36fbd405f20c46f158da531580a06348190d47ddd0c092ce403f72d827334dd11ddab0b24e820734f6e02778569780a01f10421330fe8a451770cfd623bc89630375f736485afb888d797d5851900112a02c6f11b9f58bd435804fe141582cd3402a5dc42a85cdb8f50c8be6…
		d55c6fdab0c821ed1de0ea525913665770184ac1b7b88fafda1ac4236fbe0e0c: "0xe2a02058ee63f03fdd9026315e4e19b33e9e3a1669eac149bd83f094cdf399d491b801",
		863e9002a207ddd0dbcb3fa46ef4384d55a3d1bcadb622ca2e527598397afa52: "0xe2a020b32740ad8041bcc3b909c72d7e1afe60094ec55e3cde329b4b3a28501d826c01",
		ded4a72807a512a42b4c845a7804da43aa31c18df03dd57514d24625bd8f24b5: "0xf851808080808080a0863e9002a207ddd0dbcb3fa46ef4384d55a3d1bcadb622ca2e527598397afa5280808080a0d55c6fdab0c821ed1de0ea525913665770184ac1b7b88fafda1ac4236fbe0e0c8080808080",
		ca4532464cd7ba0c2e75643c4a86fabfb22e9173f1c1d240d74db7eaf86b0ea5: "0xf8518080a0fa1a618ab5cddb38ed8037d12bf8acfb27d59ee230f5ae15c533c53b2eff5e55808080a0ded4a72807a512a42b4c845a7804da43aa31c18df03dd57514d24625bd8f24b580808080808080808080",
		866e9e7eb374c72c797c51bee3519cfcf7762fd3e550e46d74e0163f448549fd: "0xe2a038849768804c519f1aace65015dfedfd36baa448f1498cd4a53806a47048818101",
		2bfd18650aebe86005d8bc32155f077a6729b35384f5502c693356d05a80a3e9: "0xf8718080a0fa1a618ab5cddb38ed8037d12bf8acfb27d59ee230f5ae15c533c53b2eff5e55808080a0ded4a72807a512a42b4c845a7804da43aa31c18df03dd57514d24625bd8f24b580808080808080a0866e9e7eb374c72c797c51bee3519cfcf7762fd3e550e46d74e0163f448549fd8080",
		c213ed401a2e3c73864e69b19f75f497bea41e1e04d0ca299fe7773cad026d53: "0xf843a0368aaa9469c6107bce61d2319b81c6ae0a971791af821012108eda05ff03efa1a1a06e616465656d000000000000000000000000000000000000000000000000000c",
		59aa6290a31875c60bd43c43abd29e7be9ce044088739535ee25fc11703605aa: "0xf8918080a0fa1a618ab5cddb38ed8037d12bf8acfb27d59ee230f5ae15c533c53b2eff5e55808080a0ded4a72807a512a42b4c845a7804da43aa31c18df03dd57514d24625bd8f24b58080808080a0c213ed401a2e3c73864e69b19f75f497bea41e1e04d0ca299fe7773cad026d5380a0866e9e7eb374c72c797c51bee3519cfcf7762fd3e550e46d74e0163f448549fd8080",
		1033955017f51f36a820656b5c28ca30a4af5bafc70c38debaf89be3e4f8175d: "0xf7a0200decd9548b62a8d60345a988386fc84ba6bc95484008f6362f93160ef3e56395945b38da6a701c568545dcfcb03fcb875f56beddc4",
		1f1a45d9f1c5becad6d677907b4381959b648ddb218a7af29a97357d968e834a: "0xf843a020472c7d08a09581afea1fc1af72279e3929b7ba4908d2e31c582aed2da0e7c9a1a074656e73696f6e2070617469656e74000000000000000000000000000000001e",
		ad8231faa1252144b360f07073b0ec3d0d12db48c7c6e9c59746324be813a4c5: "0xf8518080a01f1a45d9f1c5becad6d677907b4381959b648ddb218a7af29a97357d968e834a808080808080a01033955017f51f36a820656b5c28ca30a4af5bafc70c38debaf89be3e4f8175d80808080808080",
		8503aaa866d4ee88fd354a48ddc40b03d5b6fe1523e5567372ee3f1b40fd7eb3: "0xf8918080a0ad8231faa1252144b360f07073b0ec3d0d12db48c7c6e9c59746324be813a4c5808080a0ded4a72807a512a42b4c845a7804da43aa31c18df03dd57514d24625bd8f24b58080808080a0c213ed401a2e3c73864e69b19f75f497bea41e1e04d0ca299fe7773cad026d5380a0866e9e7eb374c72c797c51bee3519cfcf7762fd3e550e46d74e0163f448549fd8080",
		49089abd013940fd6a8b532212b7937c6a374bcbaa31d39fed41f0e91359d915: "0xf843a03fe94684f4929c6ce38e6c0ddad4be4c5458aee8041773436e550349183558a6a1a070616e61646f6c0000000000000000000000000000000000000000000000000e",
		6dcee2524cd9c4013a99e0036ff5a66c9d44c9272193dad48a94e8c9f4c1da7c: "0xf8b180a049089abd013940fd6a8b532212b7937c6a374bcbaa31d39fed41f0e91359d915a0ad8231faa1252144b360f07073b0ec3d0d12db48c7c6e9c59746324be813a4c5808080a0ded4a72807a512a42b4c845a7804da43aa31c18df03dd57514d24625bd8f24b58080808080a0c213ed401a2e3c73864e69b19f75f497bea41e1e04d0ca299fe7773cad026d5380a0866e9e7eb374c72c797c51bee3519cfcf7762fd3…
		5156d817766e78d678944f1bbeb543c9055ba9b7b738cb8bf46ef0ebe2462395: "0xe7a020e2dcf003dfcaba9d95a6effc7baf8c7672dff93be83a4d92c6868965f9e414858466dc0884",
		26c9d404fc169fd6fbeddf5c0ee16556ae8345593d60ef480c968f75650a8a19: "0xf871808080a05156d817766e78d678944f1bbeb543c9055ba9b7b738cb8bf46ef0ebe24623958080a0863e9002a207ddd0dbcb3fa46ef4384d55a3d1bcadb622ca2e527598397afa5280808080a0d55c6fdab0c821ed1de0ea525913665770184ac1b7b88fafda1ac4236fbe0e0c8080808080",
		d41a94ab609dd0ddf5199cd3ca5a7684dfa17e68ed47063759ad195321fb7f79: "0xf8b180a049089abd013940fd6a8b532212b7937c6a374bcbaa31d39fed41f0e91359d915a0ad8231faa1252144b360f07073b0ec3d0d12db48c7c6e9c59746324be813a4c5808080a026c9d404fc169fd6fbeddf5c0ee16556ae8345593d60ef480c968f75650a8a198080808080a0c213ed401a2e3c73864e69b19f75f497bea41e1e04d0ca299fe7773cad026d5380a0866e9e7eb374c72c797c51bee3519cfcf7762fd3…
		cc5986b37c9593f498cc1af2c32e84b46c943b2322dd0c0057714f9d4fcd00d5: "0xf872a03931b4ed56ace4c46b68524cb5bcbf4195f1bbaacbe5228fbd090546c88dd229b84ff84d0989056bc75e2d62ed9a30a056e81f171bcc55a6ff8345e692c0f86e5b48e01b996cadc001622fb5e363b421a0c5d2460186f7233c927e7db2dcc703c0e500b653ca82273b7bfad8045d85a470",
		890b44b7ba0561cd8b2beb14d51947f13b5a08bcc4dd7b258b8480c3185d610a: "0xf90191a06e94ede82e8c381d422f010130a4c2ed35805be58e6783d800fbb37d000090e2a00968480c83b67f0eb2cafc1df82dbf6dcac0811f36fbd405f20c46f158da531580a06348190d47ddd0c092ce403f72d827334dd11ddab0b24e820734f6e02778569780a0cc5986b37c9593f498cc1af2c32e84b46c943b2322dd0c0057714f9d4fcd00d5a02c6f11b9f58bd435804fe141582cd3402a5dc42a85cdb8f50c8be6…
		0ed7b2b019a17e44c291ee6b86b596f0fa1aeff70369a249a0a70161dffc5fc2: "0xf869a037a64cb0f1024deae6b2ed2e5c095b847015c82936dc27285c82dbcf4924d235b846f8440180a0d41a94ab609dd0ddf5199cd3ca5a7684dfa17e68ed47063759ad195321fb7f79a0b2f36f643fee3ec0d55475bf8327b0de3b9c2e4465eecc9a4555b8a796378e24",
		f649edcb3ce4184d8c9b50e76f39e2a1fc49312d84d60726c0c58e1b27d89d31: "0xf90191a06e94ede82e8c381d422f010130a4c2ed35805be58e6783d800fbb37d000090e2a00968480c83b67f0eb2cafc1df82dbf6dcac0811f36fbd405f20c46f158da531580a00ed7b2b019a17e44c291ee6b86b596f0fa1aeff70369a249a0a70161dffc5fc280a0cc5986b37c9593f498cc1af2c32e84b46c943b2322dd0c0057714f9d4fcd00d5a02c6f11b9f58bd435804fe141582cd3402a5dc42a85cdb8f50c8be6…
		d7bf162be168ac821c9c1ee23e4e9cbed84eb8b6ff7f062a0681e7d3631ecb2f: "0xf86ca020a40a9004224e397238839b469142c546607ee7a8b114ded86182fceae00e35b849f847808311e7afa056e81f171bcc55a6ff8345e692c0f86e5b48e01b996cadc001622fb5e363b421a0c5d2460186f7233c927e7db2dcc703c0e500b653ca82273b7bfad8045d85a470",
		028dab74801c7e5e9b1f5bd1db830202d38ae423439d90ca4d22daded756db48: "0xf87180a0cdeaf028a7a2894d4778d6c412bfb95e81b23c2e6044f4c5d6de2ed8a50f78f3808080808080808080a082f6e0ef9d3ec62e68c811432d52e6e0c907d604aed5a2a561d95e393f487d688080a0d7bf162be168ac821c9c1ee23e4e9cbed84eb8b6ff7f062a0681e7d3631ecb2f8080",
		2ba48b2acd2e1992c5df8921cd301772cd936c57ddbb51a4fc3175d1f7751160: "0xf90191a06e94ede82e8c381d422f010130a4c2ed35805be58e6783d800fbb37d000090e2a00968480c83b67f0eb2cafc1df82dbf6dcac0811f36fbd405f20c46f158da531580a00ed7b2b019a17e44c291ee6b86b596f0fa1aeff70369a249a0a70161dffc5fc280a0cc5986b37c9593f498cc1af2c32e84b46c943b2322dd0c0057714f9d4fcd00d5a02c6f11b9f58bd435804fe141582cd3402a5dc42a85cdb8f50c8be6…
		37122bc85e4788b43346aa9149b30617d734c72881c15b8957456e6f6b094ec0: "0xf872a03931b4ed56ace4c46b68524cb5bcbf4195f1bbaacbe5228fbd090546c88dd229b84ff84d0a89056bc75e2d62ec5af0a056e81f171bcc55a6ff8345e692c0f86e5b48e01b996cadc001622fb5e363b421a0c5d2460186f7233c927e7db2dcc703c0e500b653ca82273b7bfad8045d85a470",
		7c614b8630dceca436b267d8aedab1d03a8adb80353e11b2a23ff145034e049a: "0xf90191a06e94ede82e8c381d422f010130a4c2ed35805be58e6783d800fbb37d000090e2a00968480c83b67f0eb2cafc1df82dbf6dcac0811f36fbd405f20c46f158da531580a00ed7b2b019a17e44c291ee6b86b596f0fa1aeff70369a249a0a70161dffc5fc280a037122bc85e4788b43346aa9149b30617d734c72881c15b8957456e6f6b094ec0a02c6f11b9f58bd435804fe141582cd3402a5dc42a85cdb8f50c8be6…
		db6f60a93d11dff3b4add78f7517d2e1ec25969f0970f8c746e55e611e27cd44: "0xf86ca03af97556eedd035d0c1b80182155e5f5148b950fe7547a1253e2e74d703b365eb849f84780831d1160a056e81f171bcc55a6ff8345e692c0f86e5b48e01b996cadc001622fb5e363b421a0c5d2460186f7233c927e7db2dcc703c0e500b653ca82273b7bfad8045d85a470",
		265b89fa80d823dad6f032375c5a986d78f684d7f62506a9407cc2596642bb01: "0xf90191a06e94ede82e8c381d422f010130a4c2ed35805be58e6783d800fbb37d000090e2a00968480c83b67f0eb2cafc1df82dbf6dcac0811f36fbd405f20c46f158da531580a00ed7b2b019a17e44c291ee6b86b596f0fa1aeff70369a249a0a70161dffc5fc280a037122bc85e4788b43346aa9149b30617d734c72881c15b8957456e6f6b094ec0a02c6f11b9f58bd435804fe141582cd3402a5dc42a85cdb8f50c8be6…
		64a189d66d83a7f1f912f1f0dde919a969eea654472f0bd2f0d55c528b0635cc: "0xe2a03feccf6caa602894c8105bdda7f81b2a7bb7de7dba1f18af92d8d057b708cb4101",
		b220a57228086b07198ae348d3375cb63d9d42e697f95214feca61b6a41d4172: "0xf8d180a049089abd013940fd6a8b532212b7937c6a374bcbaa31d39fed41f0e91359d915a0ad8231faa1252144b360f07073b0ec3d0d12db48c7c6e9c59746324be813a4c5808080a026c9d404fc169fd6fbeddf5c0ee16556ae8345593d60ef480c968f75650a8a198080a064a189d66d83a7f1f912f1f0dde919a969eea654472f0bd2f0d55c528b0635cc8080a0c213ed401a2e3c73864e69b19f75f497bea41e1e04d0…
		4383cee82f9aa754ff85239b8579154252e48405ba48d8bd24be901957ff730e: "0xe2a03a467740200ad65010bfa0cfcf6eca9d2cde3144bc7bdabea7623a14e4e143d601",
		cc9f26b07a141509ebd84427987b5da78df49cd29d01dce8e54c642116dc5551: "0xf8f180a049089abd013940fd6a8b532212b7937c6a374bcbaa31d39fed41f0e91359d915a0ad8231faa1252144b360f07073b0ec3d0d12db48c7c6e9c59746324be813a4c5808080a026c9d404fc169fd6fbeddf5c0ee16556ae8345593d60ef480c968f75650a8a198080a064a189d66d83a7f1f912f1f0dde919a969eea654472f0bd2f0d55c528b0635cc8080a0c213ed401a2e3c73864e69b19f75f497bea41e1e04d0…
		71b55e681d32dfd0176b1e9f6bec1a2754e39684b0a6cfff1a30f86eaac47aff: "0xf843a0384af93232d627ff42f23d49a5614a5610d9e8073b585b6f206ded95a1a5f2d3a1a06d616a696400000000000000000000000000000000000000000000000000000a",
		9a21586a219654caf2c29f57176142f20063ed3c432e6a7e7f6cd65f30710ee0: "0xf9011180a049089abd013940fd6a8b532212b7937c6a374bcbaa31d39fed41f0e91359d915a0ad8231faa1252144b360f07073b0ec3d0d12db48c7c6e9c59746324be813a4c5a071b55e681d32dfd0176b1e9f6bec1a2754e39684b0a6cfff1a30f86eaac47aff8080a026c9d404fc169fd6fbeddf5c0ee16556ae8345593d60ef480c968f75650a8a198080a064a189d66d83a7f1f912f1f0dde919a969eea654472f0bd2…
		5e798e91830848956d3989783655cd69aeddaedb3c7e4d5c7abc714d8108eba0: "0xe19f332740ad8041bcc3b909c72d7e1afe60094ec55e3cde329b4b3a28501d826c01",
		1fb814668a4f9e9e6e4d281a6e4fc17a3917a014e401891607b50ff1aeee275a: "0xf8429f3897cf003a6bc8e1f782c586158e8cfbab506022766d12ef80c7d4fef170c0a1a0736f6765722070617469656e740000000000000000000000000000000000001a",
		1d9d6eb90cfe538c0d821d46b4a2315a281cb2ddf5934728c7925af6e579a6fc: "0xf8518080808080808080808080a05e798e91830848956d3989783655cd69aeddaedb3c7e4d5c7abc714d8108eba0a01fb814668a4f9e9e6e4d281a6e4fc17a3917a014e401891607b50ff1aeee275a80808080",
		b5aceffd5fde8142a92abdbbfef2d477481b343d51a2138eb8a0853c02483875: "0xf871808080a05156d817766e78d678944f1bbeb543c9055ba9b7b738cb8bf46ef0ebe24623958080a01d9d6eb90cfe538c0d821d46b4a2315a281cb2ddf5934728c7925af6e579a6fc80808080a0d55c6fdab0c821ed1de0ea525913665770184ac1b7b88fafda1ac4236fbe0e0c8080808080",
		eccc4992a24fdad48a5aaad3b8ead615a91fb8b0195e778f87e9d3b13a81ddbf: "0xf9011180a049089abd013940fd6a8b532212b7937c6a374bcbaa31d39fed41f0e91359d915a0ad8231faa1252144b360f07073b0ec3d0d12db48c7c6e9c59746324be813a4c5a071b55e681d32dfd0176b1e9f6bec1a2754e39684b0a6cfff1a30f86eaac47aff8080a0b5aceffd5fde8142a92abdbbfef2d477481b343d51a2138eb8a0853c024838758080a064a189d66d83a7f1f912f1f0dde919a969eea654472f0bd2…
		4f622965742efe1d6d6af89501efa9edca2a9d7aeff9c3af9084bb71199ce5df: "0xf843a036b96de1dad5bdd23ab492f5b01b35fe475bce67435267283414da0e105639f5a1a0696e73756c696e65000000000000000000000000000000000000000000000010",
		fffed46e45a69e965f7885de46e51e2f6bac946c0a7507f847f0e2ae3daa5dad: "0xf9013180a049089abd013940fd6a8b532212b7937c6a374bcbaa31d39fed41f0e91359d915a0ad8231faa1252144b360f07073b0ec3d0d12db48c7c6e9c59746324be813a4c5a071b55e681d32dfd0176b1e9f6bec1a2754e39684b0a6cfff1a30f86eaac47aff8080a0b5aceffd5fde8142a92abdbbfef2d477481b343d51a2138eb8a0853c024838758080a064a189d66d83a7f1f912f1f0dde919a969eea654472f0bd2…
		edf281e099dd38b8699cc807371b3b03913461cb694280bc2f03dd28346d3fe2: "0xe7a030a81c2ad3a1fdaccc13cf10ca38315a96303265f1e41e28d5ba7b62f29db5e6858466dc08ab",
		52ec571b6d7c88dbf83aaa1f711081033ebde3323276adab25027039e2ff5f86: "0xf9015180a049089abd013940fd6a8b532212b7937c6a374bcbaa31d39fed41f0e91359d915a0ad8231faa1252144b360f07073b0ec3d0d12db48c7c6e9c59746324be813a4c5a071b55e681d32dfd0176b1e9f6bec1a2754e39684b0a6cfff1a30f86eaac47aff8080a0b5aceffd5fde8142a92abdbbfef2d477481b343d51a2138eb8a0853c024838758080a064a189d66d83a7f1f912f1f0dde919a969eea654472f0bd2…
		2cf2cebb3d287875791896b93dc445017795a0acd7a70ac2c1f836e63e145315: "0xf872a03931b4ed56ace4c46b68524cb5bcbf4195f1bbaacbe5228fbd090546c88dd229b84ff84d0a89056bc75e2d62e8a328a056e81f171bcc55a6ff8345e692c0f86e5b48e01b996cadc001622fb5e363b421a0c5d2460186f7233c927e7db2dcc703c0e500b653ca82273b7bfad8045d85a470",
		2b66defaa86135f4fb489856152bd310a23766f5ad3db6b3f396bd4e1eba3ba4: "0xf90191a06e94ede82e8c381d422f010130a4c2ed35805be58e6783d800fbb37d000090e2a00968480c83b67f0eb2cafc1df82dbf6dcac0811f36fbd405f20c46f158da531580a00ed7b2b019a17e44c291ee6b86b596f0fa1aeff70369a249a0a70161dffc5fc280a02cf2cebb3d287875791896b93dc445017795a0acd7a70ac2c1f836e63e145315a02c6f11b9f58bd435804fe141582cd3402a5dc42a85cdb8f50c8be6…
		187c25ffb79cc6a70f78b28720d8548a51dd627a26bfee0c933eeed61bce7f94: "0xf869a037a64cb0f1024deae6b2ed2e5c095b847015c82936dc27285c82dbcf4924d235b846f8440180a052ec571b6d7c88dbf83aaa1f711081033ebde3323276adab25027039e2ff5f86a0b2f36f643fee3ec0d55475bf8327b0de3b9c2e4465eecc9a4555b8a796378e24",
		9b069f2d7977ec82c619f7d04af9d114bfcec57993f234aa5aec227d200254a8: "0xf90191a06e94ede82e8c381d422f010130a4c2ed35805be58e6783d800fbb37d000090e2a00968480c83b67f0eb2cafc1df82dbf6dcac0811f36fbd405f20c46f158da531580a0187c25ffb79cc6a70f78b28720d8548a51dd627a26bfee0c933eeed61bce7f9480a02cf2cebb3d287875791896b93dc445017795a0acd7a70ac2c1f836e63e145315a02c6f11b9f58bd435804fe141582cd3402a5dc42a85cdb8f50c8be6…
		bed0925bca7d1f492919f59850d93656096b8f975df36ac336375e9aeb3f5f13: "0xf86ca03af97556eedd035d0c1b80182155e5f5148b950fe7547a1253e2e74d703b365eb849f84780831eed44a056e81f171bcc55a6ff8345e692c0f86e5b48e01b996cadc001622fb5e363b421a0c5d2460186f7233c927e7db2dcc703c0e500b653ca82273b7bfad8045d85a470",
		6b5d87791c8dd4596df1a08236d3647ab3ea575d83b1caf2d0ab3fa81ecff699: "0xf90191a06e94ede82e8c381d422f010130a4c2ed35805be58e6783d800fbb37d000090e2a00968480c83b67f0eb2cafc1df82dbf6dcac0811f36fbd405f20c46f158da531580a0187c25ffb79cc6a70f78b28720d8548a51dd627a26bfee0c933eeed61bce7f9480a02cf2cebb3d287875791896b93dc445017795a0acd7a70ac2c1f836e63e145315a02c6f11b9f58bd435804fe141582cd3402a5dc42a85cdb8f50c8be6…
		e083f39486ecef1ca59868afc6748d42910bd45338ed12e494938acc309d0e03: "0xe7a030a81c2ad3a1fdaccc13cf10ca38315a96303265f1e41e28d5ba7b62f29db5e6858466dc08ac",
		ee266c68a253310dee4a0f07d526cd3aa172ec0501d24b834efc04d50611ace1: "0xf9015180a049089abd013940fd6a8b532212b7937c6a374bcbaa31d39fed41f0e91359d915a0ad8231faa1252144b360f07073b0ec3d0d12db48c7c6e9c59746324be813a4c5a071b55e681d32dfd0176b1e9f6bec1a2754e39684b0a6cfff1a30f86eaac47aff8080a0b5aceffd5fde8142a92abdbbfef2d477481b343d51a2138eb8a0853c024838758080a064a189d66d83a7f1f912f1f0dde919a969eea654472f0bd2…
		bff9030ae0a3cc1d6b635d13b790c7f961a8ae009cb60a3fdb9bafe333be6a56: "0xf869a037a64cb0f1024deae6b2ed2e5c095b847015c82936dc27285c82dbcf4924d235b846f8440180a0ee266c68a253310dee4a0f07d526cd3aa172ec0501d24b834efc04d50611ace1a0b2f36f643fee3ec0d55475bf8327b0de3b9c2e4465eecc9a4555b8a796378e24",
		fe93b43ecfbe99113da8c7a2c16089315a58637170b793d5530a7656ce084cac: "0xf90191a06e94ede82e8c381d422f010130a4c2ed35805be58e6783d800fbb37d000090e2a00968480c83b67f0eb2cafc1df82dbf6dcac0811f36fbd405f20c46f158da531580a0bff9030ae0a3cc1d6b635d13b790c7f961a8ae009cb60a3fdb9bafe333be6a5680a02cf2cebb3d287875791896b93dc445017795a0acd7a70ac2c1f836e63e145315a02c6f11b9f58bd435804fe141582cd3402a5dc42a85cdb8f50c8be6…
		12844516e7af96e3b1120d338db68ab6f534cef5417e468ee5417b48676ec3fe: "0xf90191a06e94ede82e8c381d422f010130a4c2ed35805be58e6783d800fbb37d000090e2a00968480c83b67f0eb2cafc1df82dbf6dcac0811f36fbd405f20c46f158da531580a0bff9030ae0a3cc1d6b635d13b790c7f961a8ae009cb60a3fdb9bafe333be6a5680a02cf2cebb3d287875791896b93dc445017795a0acd7a70ac2c1f836e63e145315a02c6f11b9f58bd435804fe141582cd3402a5dc42a85cdb8f50c8be6…
		cd7e0bd1eee689548519c35bcec86f33b38a28598e54f8bcb5c097fbd6fd16da: "0xf872a03931b4ed56ace4c46b68524cb5bcbf4195f1bbaacbe5228fbd090546c88dd229b84ff84d0b89056bc75e2d62e763e8a056e81f171bcc55a6ff8345e692c0f86e5b48e01b996cadc001622fb5e363b421a0c5d2460186f7233c927e7db2dcc703c0e500b653ca82273b7bfad8045d85a470",
		d9d5d933f3f5bd7e0ab0e3a19c1dd66f3c18560e87b55a880d1268c62d38f6bf: "0xf90191a06e94ede82e8c381d422f010130a4c2ed35805be58e6783d800fbb37d000090e2a00968480c83b67f0eb2cafc1df82dbf6dcac0811f36fbd405f20c46f158da531580a0bff9030ae0a3cc1d6b635d13b790c7f961a8ae009cb60a3fdb9bafe333be6a5680a0cd7e0bd1eee689548519c35bcec86f33b38a28598e54f8bcb5c097fbd6fd16daa02c6f11b9f58bd435804fe141582cd3402a5dc42a85cdb8f50c8be6…
		c343fa26bcd6348145629635cd6dbe8bb6afd10d10d7a32796f9292652de53ad: "0xf86ca03c76d49790cfa3f0c5e6fc28e31afd97efcab3ccef5b50ddc3276fdd9f50c730b849f8478083022e03a056e81f171bcc55a6ff8345e692c0f86e5b48e01b996cadc001622fb5e363b421a0c5d2460186f7233c927e7db2dcc703c0e500b653ca82273b7bfad8045d85a470",
		b6e150e4405dd8a85202292d76ae282467e17db7c6374f2ad3750dbf1496daf5: "0xf90191a06e94ede82e8c381d422f010130a4c2ed35805be58e6783d800fbb37d000090e2a00968480c83b67f0eb2cafc1df82dbf6dcac0811f36fbd405f20c46f158da531580a0bff9030ae0a3cc1d6b635d13b790c7f961a8ae009cb60a3fdb9bafe333be6a5680a0cd7e0bd1eee689548519c35bcec86f33b38a28598e54f8bcb5c097fbd6fd16daa0c343fa26bcd6348145629635cd6dbe8bb6afd10d10d7a32796f929…
		75105c3ad146b5afefb8f04b0cb9dee7ac2b9d6417922196180e05abef508bf7: "0xf872a03931b4ed56ace4c46b68524cb5bcbf4195f1bbaacbe5228fbd090546c88dd229b84ff84d0b89056bc75e2d62e7eac6a056e81f171bcc55a6ff8345e692c0f86e5b48e01b996cadc001622fb5e363b421a0c5d2460186f7233c927e7db2dcc703c0e500b653ca82273b7bfad8045d85a470",
		1a38cbe6c51fa6de87410f82012cf62b6363929092d3e03099c407c1ea5bd629: "0xf90191a06e94ede82e8c381d422f010130a4c2ed35805be58e6783d800fbb37d000090e2a00968480c83b67f0eb2cafc1df82dbf6dcac0811f36fbd405f20c46f158da531580a0bff9030ae0a3cc1d6b635d13b790c7f961a8ae009cb60a3fdb9bafe333be6a5680a075105c3ad146b5afefb8f04b0cb9dee7ac2b9d6417922196180e05abef508bf7a02c6f11b9f58bd435804fe141582cd3402a5dc42a85cdb8f50c8be6…
		c00d7b943ae2211120d90e2d3d335d9f1f51b13e8ef207c624faeb5ef083906a: "0xf86ca03c76d49790cfa3f0c5e6fc28e31afd97efcab3ccef5b50ddc3276fdd9f50c730b849f847808301ea94a056e81f171bcc55a6ff8345e692c0f86e5b48e01b996cadc001622fb5e363b421a0c5d2460186f7233c927e7db2dcc703c0e500b653ca82273b7bfad8045d85a470",
		16d495e3416b220f9f16e091407c3ba681d696a484218f982c550c36caaaec7b: "0xf90191a06e94ede82e8c381d422f010130a4c2ed35805be58e6783d800fbb37d000090e2a00968480c83b67f0eb2cafc1df82dbf6dcac0811f36fbd405f20c46f158da531580a0bff9030ae0a3cc1d6b635d13b790c7f961a8ae009cb60a3fdb9bafe333be6a5680a075105c3ad146b5afefb8f04b0cb9dee7ac2b9d6417922196180e05abef508bf7a0c00d7b943ae2211120d90e2d3d335d9f1f51b13e8ef207c624faeb…
		63c9d6c6931260ffb5aaa0888515b4414cecdac746682be19aafe98b295421006b: "0x6080604052600436106025575f3560e01c80634d9b3d5d146029578063f7474d0014604e575b5f80fd5b3480156033575f80fd5b50603a6056565b604051604591906075565b60405180910390f35b6054605d565b005b5f47905090565b565b5f819050919050565b606f81605f565b82525050565b5f60208201905060865f8301846068565b9291505056fea26469706673582212209598d4ba81c6d7a49c7157533f…
		e1a80c7174bb29ab083ecf55d34d8f50e270605df6fcd543db27685261af730e: "0xf872a03931b4ed56ace4c46b68524cb5bcbf4195f1bbaacbe5228fbd090546c88dd229b84ff84d0b89056bc75e2d62e5ba06a056e81f171bcc55a6ff8345e692c0f86e5b48e01b996cadc001622fb5e363b421a0c5d2460186f7233c927e7db2dcc703c0e500b653ca82273b7bfad8045d85a470",
		df4c1fb3b0302a8908a50ed62efd4ad99a48d9ea90c2fa090f1208931cd7b4a7: "0xf90191a06e94ede82e8c381d422f010130a4c2ed35805be58e6783d800fbb37d000090e2a00968480c83b67f0eb2cafc1df82dbf6dcac0811f36fbd405f20c46f158da531580a0bff9030ae0a3cc1d6b635d13b790c7f961a8ae009cb60a3fdb9bafe333be6a5680a0e1a80c7174bb29ab083ecf55d34d8f50e270605df6fcd543db27685261af730ea02c6f11b9f58bd435804fe141582cd3402a5dc42a85cdb8f50c8be6…
		284c47cd3301629a0624362a5d12cdb2d5abf5ecf6b7eeeaae2b8c3269175f85: "0xf872a02031b4ed56ace4c46b68524cb5bcbf4195f1bbaacbe5228fbd090546c88dd229b84ff84d0b89056bc75e2d62e5ba06a056e81f171bcc55a6ff8345e692c0f86e5b48e01b996cadc001622fb5e363b421a0c5d2460186f7233c927e7db2dcc703c0e500b653ca82273b7bfad8045d85a470",
		eb5ed4baf0b42be6fc3da302285a6332f07f6e4c30b22398b578c5ade8f247cd: "0xf869a0205a2695522f0b07c09c5d5b9cf11551a59d8d6dcb8fa6034e244272e2de6a6db846f8440180a056e81f171bcc55a6ff8345e692c0f86e5b48e01b996cadc001622fb5e363b421a0c9d6c6931260ffb5aaa0888515b4414cecdac746682be19aafe98b295421006b",
		efad873f9b4af301ee7d55011a4f0dc2c0e9aba532886dd3e4367d4f7cecc659: "0xf851808080808080808080a0284c47cd3301629a0624362a5d12cdb2d5abf5ecf6b7eeeaae2b8c3269175f85a0eb5ed4baf0b42be6fc3da302285a6332f07f6e4c30b22398b578c5ade8f247cd808080808080",
		fb71009114fc66faf745841f3807e96320c17341fcc6cd04f059a8e80c597b5d: "0xf90191a06e94ede82e8c381d422f010130a4c2ed35805be58e6783d800fbb37d000090e2a00968480c83b67f0eb2cafc1df82dbf6dcac0811f36fbd405f20c46f158da531580a0bff9030ae0a3cc1d6b635d13b790c7f961a8ae009cb60a3fdb9bafe333be6a5680a0efad873f9b4af301ee7d55011a4f0dc2c0e9aba532886dd3e4367d4f7cecc659a02c6f11b9f58bd435804fe141582cd3402a5dc42a85cdb8f50c8be6…
		29eac406aa50252ca93d2cf5117c3832796dab641bc08b1cd80a2a70a5b00bba: "0xf86ca03c76d49790cfa3f0c5e6fc28e31afd97efcab3ccef5b50ddc3276fdd9f50c730b849f84780830302f4a056e81f171bcc55a6ff8345e692c0f86e5b48e01b996cadc001622fb5e363b421a0c5d2460186f7233c927e7db2dcc703c0e500b653ca82273b7bfad8045d85a470",
		9387d195276cdef8291a5bacdfbef37c3b7ea6d1d16b76be137e6a41bc78364e: "0xf90191a06e94ede82e8c381d422f010130a4c2ed35805be58e6783d800fbb37d000090e2a00968480c83b67f0eb2cafc1df82dbf6dcac0811f36fbd405f20c46f158da531580a0bff9030ae0a3cc1d6b635d13b790c7f961a8ae009cb60a3fdb9bafe333be6a5680a0efad873f9b4af301ee7d55011a4f0dc2c0e9aba532886dd3e4367d4f7cecc659a029eac406aa50252ca93d2cf5117c3832796dab641bc08b1cd80a2a…
		c84876ada301ee7009d28cbc4201dce8295a745a72cb88e00fa21ef744efb0ac: "0xf872a02031b4ed56ace4c46b68524cb5bcbf4195f1bbaacbe5228fbd090546c88dd229b84ff84d0c89056bc75e2d62e51306a056e81f171bcc55a6ff8345e692c0f86e5b48e01b996cadc001622fb5e363b421a0c5d2460186f7233c927e7db2dcc703c0e500b653ca82273b7bfad8045d85a470",
		272373846debd333fa8975d96d8f0967f79e1e2616f451eb5cc081771e518877: "0xf851808080808080808080a0c84876ada301ee7009d28cbc4201dce8295a745a72cb88e00fa21ef744efb0aca0eb5ed4baf0b42be6fc3da302285a6332f07f6e4c30b22398b578c5ade8f247cd808080808080",
		f9ee87adc4f52789d08128e39dc91883a016b2070905689a79ff7951063c7c60: "0xf90191a06e94ede82e8c381d422f010130a4c2ed35805be58e6783d800fbb37d000090e2a00968480c83b67f0eb2cafc1df82dbf6dcac0811f36fbd405f20c46f158da531580a0bff9030ae0a3cc1d6b635d13b790c7f961a8ae009cb60a3fdb9bafe333be6a5680a0272373846debd333fa8975d96d8f0967f79e1e2616f451eb5cc081771e518877a029eac406aa50252ca93d2cf5117c3832796dab641bc08b1cd80a2a…
		e31153035b3afd3d5118328356d87093707ac81ea4fc85c8ab15b6c758bc3c40: "0xf86ca020a40a9004224e397238839b469142c546607ee7a8b114ded86182fceae00e35b849f8478083123b2fa056e81f171bcc55a6ff8345e692c0f86e5b48e01b996cadc001622fb5e363b421a0c5d2460186f7233c927e7db2dcc703c0e500b653ca82273b7bfad8045d85a470",
		731383d469d1444bd64efca332ff4d60217110beb36567418bf0e1a297b68009: "0xf87180a0cdeaf028a7a2894d4778d6c412bfb95e81b23c2e6044f4c5d6de2ed8a50f78f3808080808080808080a082f6e0ef9d3ec62e68c811432d52e6e0c907d604aed5a2a561d95e393f487d688080a0e31153035b3afd3d5118328356d87093707ac81ea4fc85c8ab15b6c758bc3c408080",
		053c4a4de3195e65c288fd6e9325a11d86f1e618d8fd20850fbd6eabda629f6a: "0xf90191a06e94ede82e8c381d422f010130a4c2ed35805be58e6783d800fbb37d000090e2a00968480c83b67f0eb2cafc1df82dbf6dcac0811f36fbd405f20c46f158da531580a0bff9030ae0a3cc1d6b635d13b790c7f961a8ae009cb60a3fdb9bafe333be6a5680a0272373846debd333fa8975d96d8f0967f79e1e2616f451eb5cc081771e518877a029eac406aa50252ca93d2cf5117c3832796dab641bc08b1cd80a2a…
		5e485e9d6d00b4c16abf17558ca48ce3dc8c89898d4309eda46559e41ee4cb9a: "0xf872a02031b4ed56ace4c46b68524cb5bcbf4195f1bbaacbe5228fbd090546c88dd229b84ff84d0c89056bc75e2d62e514a0a056e81f171bcc55a6ff8345e692c0f86e5b48e01b996cadc001622fb5e363b421a0c5d2460186f7233c927e7db2dcc703c0e500b653ca82273b7bfad8045d85a470",
		1a2ff4966ec53e095b2b1e8b17bc7832782b5bdd73a3b27cf6eba5249f74b90f: "0xf851808080808080808080a05e485e9d6d00b4c16abf17558ca48ce3dc8c89898d4309eda46559e41ee4cb9aa0eb5ed4baf0b42be6fc3da302285a6332f07f6e4c30b22398b578c5ade8f247cd808080808080",
		8486e851ec3d70d3cd55e3ba05544c60a8b3591e0edf00a1bc70c4790ee3543f: "0xf90191a06e94ede82e8c381d422f010130a4c2ed35805be58e6783d800fbb37d000090e2a00968480c83b67f0eb2cafc1df82dbf6dcac0811f36fbd405f20c46f158da531580a0bff9030ae0a3cc1d6b635d13b790c7f961a8ae009cb60a3fdb9bafe333be6a5680a01a2ff4966ec53e095b2b1e8b17bc7832782b5bdd73a3b27cf6eba5249f74b90fa029eac406aa50252ca93d2cf5117c3832796dab641bc08b1cd80a2a…
		05d3c1126222432d2fe8f54e2113b0e28c4b9b7f1f8629ef0bf2554be7e8d8bb: "0xf86ca020a40a9004224e397238839b469142c546607ee7a8b114ded86182fceae00e35b849f8478083123a62a056e81f171bcc55a6ff8345e692c0f86e5b48e01b996cadc001622fb5e363b421a0c5d2460186f7233c927e7db2dcc703c0e500b653ca82273b7bfad8045d85a470",
		49320b2b03f477d5be401f3d71514a5b80401536f8d27a1346fb2573a5e9adfc: "0xf87180a0cdeaf028a7a2894d4778d6c412bfb95e81b23c2e6044f4c5d6de2ed8a50f78f3808080808080808080a082f6e0ef9d3ec62e68c811432d52e6e0c907d604aed5a2a561d95e393f487d688080a005d3c1126222432d2fe8f54e2113b0e28c4b9b7f1f8629ef0bf2554be7e8d8bb8080",
		15fb83ff4cf299010ece6860f2e0d86c9dbd64cea8a45d4824533e196f13e3f1: "0xf90191a06e94ede82e8c381d422f010130a4c2ed35805be58e6783d800fbb37d000090e2a00968480c83b67f0eb2cafc1df82dbf6dcac0811f36fbd405f20c46f158da531580a0bff9030ae0a3cc1d6b635d13b790c7f961a8ae009cb60a3fdb9bafe333be6a5680a01a2ff4966ec53e095b2b1e8b17bc7832782b5bdd73a3b27cf6eba5249f74b90fa029eac406aa50252ca93d2cf5117c3832796dab641bc08b1cd80a2a…
		a07ff0f21b34687a428b932a34189a2bcd278212ac93967010fe9a3dc8252f93: "0xf872a02031b4ed56ace4c46b68524cb5bcbf4195f1bbaacbe5228fbd090546c88dd229b84ff84d0d89056bc75e2d62e46da0a056e81f171bcc55a6ff8345e692c0f86e5b48e01b996cadc001622fb5e363b421a0c5d2460186f7233c927e7db2dcc703c0e500b653ca82273b7bfad8045d85a470",
		fce77550230cb12afbe8fd77b4a898b25b78e8f852aa95f419d28652c138c00d: "0xf851808080808080808080a0a07ff0f21b34687a428b932a34189a2bcd278212ac93967010fe9a3dc8252f93a0eb5ed4baf0b42be6fc3da302285a6332f07f6e4c30b22398b578c5ade8f247cd808080808080",
		d0c242274ba1b44d7bcf52920b02cb0b4f868794c5f7760d831a3e077f271607: "0xf90191a06e94ede82e8c381d422f010130a4c2ed35805be58e6783d800fbb37d000090e2a00968480c83b67f0eb2cafc1df82dbf6dcac0811f36fbd405f20c46f158da531580a0bff9030ae0a3cc1d6b635d13b790c7f961a8ae009cb60a3fdb9bafe333be6a5680a0fce77550230cb12afbe8fd77b4a898b25b78e8f852aa95f419d28652c138c00da029eac406aa50252ca93d2cf5117c3832796dab641bc08b1cd80a2a…
		7a3224889249421fa605e485a57705f70ff582f7b25a5e696095e06a6ecafccc: "0xf86ca03af97556eedd035d0c1b80182155e5f5148b950fe7547a1253e2e74d703b365eb849f84780831f40c4a056e81f171bcc55a6ff8345e692c0f86e5b48e01b996cadc001622fb5e363b421a0c5d2460186f7233c927e7db2dcc703c0e500b653ca82273b7bfad8045d85a470",
		106f6d0e9355a6ce0016ae2c393d1f061ebed79b4333d9995a6b659ff43a96b7: "0xf90191a06e94ede82e8c381d422f010130a4c2ed35805be58e6783d800fbb37d000090e2a00968480c83b67f0eb2cafc1df82dbf6dcac0811f36fbd405f20c46f158da531580a0bff9030ae0a3cc1d6b635d13b790c7f961a8ae009cb60a3fdb9bafe333be6a5680a0fce77550230cb12afbe8fd77b4a898b25b78e8f852aa95f419d28652c138c00da029eac406aa50252ca93d2cf5117c3832796dab641bc08b1cd80a2a…
		707026a6a287b8746847ebc612739cf0d9dd2c0bd3e845075e7eb685744db3fa: "0xf872a02031b4ed56ace4c46b68524cb5bcbf4195f1bbaacbe5228fbd090546c88dd229b84ff84d0d89056bc75e2d62e46f3aa056e81f171bcc55a6ff8345e692c0f86e5b48e01b996cadc001622fb5e363b421a0c5d2460186f7233c927e7db2dcc703c0e500b653ca82273b7bfad8045d85a470",
		ea2c49876a4bf9fc5e86dacbe2b6433df8541447cf661eb1ac7891a0b6246206: "0xf851808080808080808080a0707026a6a287b8746847ebc612739cf0d9dd2c0bd3e845075e7eb685744db3faa0eb5ed4baf0b42be6fc3da302285a6332f07f6e4c30b22398b578c5ade8f247cd808080808080",
		54b083a46bef159af94a628c5dceea0441120206d0f15be51e24de7bd585cf60: "0xf90191a06e94ede82e8c381d422f010130a4c2ed35805be58e6783d800fbb37d000090e2a00968480c83b67f0eb2cafc1df82dbf6dcac0811f36fbd405f20c46f158da531580a0bff9030ae0a3cc1d6b635d13b790c7f961a8ae009cb60a3fdb9bafe333be6a5680a0ea2c49876a4bf9fc5e86dacbe2b6433df8541447cf661eb1ac7891a0b6246206a029eac406aa50252ca93d2cf5117c3832796dab641bc08b1cd80a2a…
		0de5c4b1ae565dd5a08bba9ab77b1207e81a7410f4301aeec663886dcf5c6d4c: "0xf86ca03af97556eedd035d0c1b80182155e5f5148b950fe7547a1253e2e74d703b365eb849f84780831f3ff7a056e81f171bcc55a6ff8345e692c0f86e5b48e01b996cadc001622fb5e363b421a0c5d2460186f7233c927e7db2dcc703c0e500b653ca82273b7bfad8045d85a470",
		ce4769d940212e9e977723777844dc5ae4b20de9680cfadc5b4bfa0feda009f6: "0xf90191a06e94ede82e8c381d422f010130a4c2ed35805be58e6783d800fbb37d000090e2a00968480c83b67f0eb2cafc1df82dbf6dcac0811f36fbd405f20c46f158da531580a0bff9030ae0a3cc1d6b635d13b790c7f961a8ae009cb60a3fdb9bafe333be6a5680a0ea2c49876a4bf9fc5e86dacbe2b6433df8541447cf661eb1ac7891a0b6246206a029eac406aa50252ca93d2cf5117c3832796dab641bc08b1cd80a2a…
		368ef455704f13b8b145625907257c27753dce8a6e99c4afa849cfe1bcf473f4: "0xf872a02031b4ed56ace4c46b68524cb5bcbf4195f1bbaacbe5228fbd090546c88dd229b84ff84d0e89056bc75e2d62e3c83aa056e81f171bcc55a6ff8345e692c0f86e5b48e01b996cadc001622fb5e363b421a0c5d2460186f7233c927e7db2dcc703c0e500b653ca82273b7bfad8045d85a470",
		554d8f80c6d992a15a45cddf57a1c24ea8137a7fb5777a7387b532a331b5a555: "0xf851808080808080808080a0368ef455704f13b8b145625907257c27753dce8a6e99c4afa849cfe1bcf473f4a0eb5ed4baf0b42be6fc3da302285a6332f07f6e4c30b22398b578c5ade8f247cd808080808080",
		44e07960da3cb0a217aa6db6ca0658790b427f4cca406108f0adaf730772a40d: "0xf90191a06e94ede82e8c381d422f010130a4c2ed35805be58e6783d800fbb37d000090e2a00968480c83b67f0eb2cafc1df82dbf6dcac0811f36fbd405f20c46f158da531580a0bff9030ae0a3cc1d6b635d13b790c7f961a8ae009cb60a3fdb9bafe333be6a5680a0554d8f80c6d992a15a45cddf57a1c24ea8137a7fb5777a7387b532a331b5a555a029eac406aa50252ca93d2cf5117c3832796dab641bc08b1cd80a2a…
		61644a0d6e98efbf7c0abaaa0cfb3d0abde1e3ace6b0cc360940aff7213fe39e: "0xf86ca03c76d49790cfa3f0c5e6fc28e31afd97efcab3ccef5b50ddc3276fdd9f50c730b849f8478083035674a056e81f171bcc55a6ff8345e692c0f86e5b48e01b996cadc001622fb5e363b421a0c5d2460186f7233c927e7db2dcc703c0e500b653ca82273b7bfad8045d85a470",
		00881f6afb4b719256d388fcb2bff2c229ccdabc7319896891f2147cbae08820: "0xf90191a06e94ede82e8c381d422f010130a4c2ed35805be58e6783d800fbb37d000090e2a00968480c83b67f0eb2cafc1df82dbf6dcac0811f36fbd405f20c46f158da531580a0bff9030ae0a3cc1d6b635d13b790c7f961a8ae009cb60a3fdb9bafe333be6a5680a0554d8f80c6d992a15a45cddf57a1c24ea8137a7fb5777a7387b532a331b5a555a061644a0d6e98efbf7c0abaaa0cfb3d0abde1e3ace6b0cc360940af…
		a7265be5992f0441050b4945e0bf6c45b725c6033b9e9c0db8c0eb077e3e5f95: "0xf872a02031b4ed56ace4c46b68524cb5bcbf4195f1bbaacbe5228fbd090546c88dd229b84ff84d0e89056bc75e2d62e3c9d4a056e81f171bcc55a6ff8345e692c0f86e5b48e01b996cadc001622fb5e363b421a0c5d2460186f7233c927e7db2dcc703c0e500b653ca82273b7bfad8045d85a470",
		ff4516d5b2c80640dcc2c8f35e62d930385258bcd00b9086c67a127d4ee5396c: "0xf851808080808080808080a0a7265be5992f0441050b4945e0bf6c45b725c6033b9e9c0db8c0eb077e3e5f95a0eb5ed4baf0b42be6fc3da302285a6332f07f6e4c30b22398b578c5ade8f247cd808080808080",
		cec6cfa9cdc8364e28dca5068a32b536c09fefdd551d3426bdb335aff2ab9c73: "0xf90191a06e94ede82e8c381d422f010130a4c2ed35805be58e6783d800fbb37d000090e2a00968480c83b67f0eb2cafc1df82dbf6dcac0811f36fbd405f20c46f158da531580a0bff9030ae0a3cc1d6b635d13b790c7f961a8ae009cb60a3fdb9bafe333be6a5680a0ff4516d5b2c80640dcc2c8f35e62d930385258bcd00b9086c67a127d4ee5396ca029eac406aa50252ca93d2cf5117c3832796dab641bc08b1cd80a2a…
		331c5b70d0a6b344e2f4a4ac6663edbb0b2c0ba1b4282d3775790654af826aea: "0xf86ca03c76d49790cfa3f0c5e6fc28e31afd97efcab3ccef5b50ddc3276fdd9f50c730b849f84780830355a7a056e81f171bcc55a6ff8345e692c0f86e5b48e01b996cadc001622fb5e363b421a0c5d2460186f7233c927e7db2dcc703c0e500b653ca82273b7bfad8045d85a470",
		d56b34f32c23b475d8f8e2a05cebab5541e758cf681f6a8d64c3fd99f7f06a35: "0xf90191a06e94ede82e8c381d422f010130a4c2ed35805be58e6783d800fbb37d000090e2a00968480c83b67f0eb2cafc1df82dbf6dcac0811f36fbd405f20c46f158da531580a0bff9030ae0a3cc1d6b635d13b790c7f961a8ae009cb60a3fdb9bafe333be6a5680a0ff4516d5b2c80640dcc2c8f35e62d930385258bcd00b9086c67a127d4ee5396ca0331c5b70d0a6b344e2f4a4ac6663edbb0b2c0ba1b4282d37757906…
		63b2649f60a08d993602eead51173153dbc308e35245f74ab3430e202509cdef71: "0x608060405260043610610033575f3560e01c80634d9b3d5d14610037578063990fce4414610061578063f7474d0014610077575b5f80fd5b348015610042575f80fd5b5061004b610081565b604051610058919061010f565b60405180910390f35b34801561006c575f80fd5b50610075610088565b005b61007f6100f5565b005b5f47905090565b5f8054906101000a900473ffffffffffffffffffffffffffffffff…
		286c6452d2842d0c1463bae5aed8136d544409c8d22f18cb12e24f371ccb9ec8: "0xf872a0209bf57501565dbd2fdcea36efa2b9aef8340a8901e3459f4a4c926275d36cdbb84ff84d0289056bc75e2d630b59aaa056e81f171bcc55a6ff8345e692c0f86e5b48e01b996cadc001622fb5e363b421a0c5d2460186f7233c927e7db2dcc703c0e500b653ca82273b7bfad8045d85a470",
		52e197cbdccbd3ac6abd15453ef37aed6fe53224bd376aece43f05cad98ad8e8: "0xf87180808080a035196d12c07e2405a02d095f74880568965618e95b50e64e8690594aa6bb5ea280808080a0286c6452d2842d0c1463bae5aed8136d544409c8d22f18cb12e24f371ccb9ec8808080a00932e0165ad0cabdfe9d8fb6a70150033d789cd07caaf499c8a37141495499c3808080",
		26f664e4f4e6b13fcf04c5fc88941d4fb356d09c6048a6f772c63e4d011547a0: "0xf90191a06e94ede82e8c381d422f010130a4c2ed35805be58e6783d800fbb37d000090e2a00968480c83b67f0eb2cafc1df82dbf6dcac0811f36fbd405f20c46f158da531580a0bff9030ae0a3cc1d6b635d13b790c7f961a8ae009cb60a3fdb9bafe333be6a5680a0ff4516d5b2c80640dcc2c8f35e62d930385258bcd00b9086c67a127d4ee5396ca0331c5b70d0a6b344e2f4a4ac6663edbb0b2c0ba1b4282d37757906…
		d5abcb1b0f454f939898ba427f7b57317129a8508cd3b515fd3be7e2da74b18d: "0xf869a020288e139b28943f3bb8a3d0865f5f8296e0da73e9b9dbbccf5fe1d72c073843b846f8440180a00f7fc82774152173e8cd771ad5f6c7a22b9e9f3becfc3eb12bb505dd4185c4daa0b2649f60a08d993602eead51173153dbc308e35245f74ab3430e202509cdef71",
		03897c7360459f64ef667576d1952f068bfc6f243214a92f1e193acb25dfa57a: "0xf87180808080808080808080a048e73baa24091198f9b69f9c7d27ba256fc19dddebf64448a7a0fd3df28d727d808080a0d5abcb1b0f454f939898ba427f7b57317129a8508cd3b515fd3be7e2da74b18da0dc3d58bdcff5ea646a823bebe53ec4ab457ca425e952485f0da477b44fd7bacd80",
		a4911c8cae020ce56dc0626a864380eedef05ac79fa56ddfb00c031443a78af9: "0xf90191a06e94ede82e8c381d422f010130a4c2ed35805be58e6783d800fbb37d000090e2a00968480c83b67f0eb2cafc1df82dbf6dcac0811f36fbd405f20c46f158da531580a0bff9030ae0a3cc1d6b635d13b790c7f961a8ae009cb60a3fdb9bafe333be6a5680a0ff4516d5b2c80640dcc2c8f35e62d930385258bcd00b9086c67a127d4ee5396ca0331c5b70d0a6b344e2f4a4ac6663edbb0b2c0ba1b4282d37757906…
		8149c774770250a2f9e9195f58a2acde1d229203b7aa7a932e1f723026b461bb: "0xf86ca020a40a9004224e397238839b469142c546607ee7a8b114ded86182fceae00e35b849f8478083148d8da056e81f171bcc55a6ff8345e692c0f86e5b48e01b996cadc001622fb5e363b421a0c5d2460186f7233c927e7db2dcc703c0e500b653ca82273b7bfad8045d85a470",
		cdd442c283c00c6426c5ab02621aab771d6f6d08564cf930ac2eee8a2dde7f02: "0xf87180a0cdeaf028a7a2894d4778d6c412bfb95e81b23c2e6044f4c5d6de2ed8a50f78f3808080808080808080a082f6e0ef9d3ec62e68c811432d52e6e0c907d604aed5a2a561d95e393f487d688080a08149c774770250a2f9e9195f58a2acde1d229203b7aa7a932e1f723026b461bb8080",
		8ef0c3ba2c6c1a38dc90495bf26e11c461ba4790f064edb9c816264864850b83: "0xf90191a06e94ede82e8c381d422f010130a4c2ed35805be58e6783d800fbb37d000090e2a00968480c83b67f0eb2cafc1df82dbf6dcac0811f36fbd405f20c46f158da531580a0bff9030ae0a3cc1d6b635d13b790c7f961a8ae009cb60a3fdb9bafe333be6a5680a0ff4516d5b2c80640dcc2c8f35e62d930385258bcd00b9086c67a127d4ee5396ca0331c5b70d0a6b344e2f4a4ac6663edbb0b2c0ba1b4282d37757906…
		11ef6cefe189d02f402ae5320850af09179b590ce4a2e4773153f1d6bb35ee11: "0xf872a0209bf57501565dbd2fdcea36efa2b9aef8340a8901e3459f4a4c926275d36cdbb84ff84d0389056bc75e2d630ab2aaa056e81f171bcc55a6ff8345e692c0f86e5b48e01b996cadc001622fb5e363b421a0c5d2460186f7233c927e7db2dcc703c0e500b653ca82273b7bfad8045d85a470",
		e556c5f67edc3dbdd012e2537a2a90cb0e14e5366881cb61c58deece7012c71f: "0xf87180808080a035196d12c07e2405a02d095f74880568965618e95b50e64e8690594aa6bb5ea280808080a011ef6cefe189d02f402ae5320850af09179b590ce4a2e4773153f1d6bb35ee11808080a00932e0165ad0cabdfe9d8fb6a70150033d789cd07caaf499c8a37141495499c3808080",
		68bb85e105810ee1c477c3e3d330d767ba98866292dd5c2a44886b40b9005031: "0xf90191a06e94ede82e8c381d422f010130a4c2ed35805be58e6783d800fbb37d000090e2a00968480c83b67f0eb2cafc1df82dbf6dcac0811f36fbd405f20c46f158da531580a0bff9030ae0a3cc1d6b635d13b790c7f961a8ae009cb60a3fdb9bafe333be6a5680a0ff4516d5b2c80640dcc2c8f35e62d930385258bcd00b9086c67a127d4ee5396ca0331c5b70d0a6b344e2f4a4ac6663edbb0b2c0ba1b4282d37757906…
		27913847e17d93c4c96dfe0b5b78a52032afab1ddbbc03be2472f43a5acbaeea: "0xf86ca03af97556eedd035d0c1b80182155e5f5148b950fe7547a1253e2e74d703b365eb849f84780831f9377a056e81f171bcc55a6ff8345e692c0f86e5b48e01b996cadc001622fb5e363b421a0c5d2460186f7233c927e7db2dcc703c0e500b653ca82273b7bfad8045d85a470",
		b7ede97d40c75e4f288e7f4014777e5e8d3eb1726c31e9233ea6c066f9bbbe41: "0xf90191a06e94ede82e8c381d422f010130a4c2ed35805be58e6783d800fbb37d000090e2a00968480c83b67f0eb2cafc1df82dbf6dcac0811f36fbd405f20c46f158da531580a0bff9030ae0a3cc1d6b635d13b790c7f961a8ae009cb60a3fdb9bafe333be6a5680a0ff4516d5b2c80640dcc2c8f35e62d930385258bcd00b9086c67a127d4ee5396ca0331c5b70d0a6b344e2f4a4ac6663edbb0b2c0ba1b4282d37757906…
		67b91c1b3d07fb3ba9c5dc4bb738b904057217cd85ddd6ec6b30fd8e2e7933d0: "0xf872a0209bf57501565dbd2fdcea36efa2b9aef8340a8901e3459f4a4c926275d36cdbb84ff84d0389056bc75e2d630a59daa056e81f171bcc55a6ff8345e692c0f86e5b48e01b996cadc001622fb5e363b421a0c5d2460186f7233c927e7db2dcc703c0e500b653ca82273b7bfad8045d85a470",
		8aa0051387229b9f4531909e281c380ee624c5b1687756bbe36a8a97129a7832: "0xf87180808080a035196d12c07e2405a02d095f74880568965618e95b50e64e8690594aa6bb5ea280808080a067b91c1b3d07fb3ba9c5dc4bb738b904057217cd85ddd6ec6b30fd8e2e7933d0808080a00932e0165ad0cabdfe9d8fb6a70150033d789cd07caaf499c8a37141495499c3808080",
		da820d7d9a089890bd6ada103350c69ea507cb327a0f5b406a83e219c8c9888f: "0xf90191a06e94ede82e8c381d422f010130a4c2ed35805be58e6783d800fbb37d000090e2a00968480c83b67f0eb2cafc1df82dbf6dcac0811f36fbd405f20c46f158da531580a0bff9030ae0a3cc1d6b635d13b790c7f961a8ae009cb60a3fdb9bafe333be6a5680a0ff4516d5b2c80640dcc2c8f35e62d930385258bcd00b9086c67a127d4ee5396ca0331c5b70d0a6b344e2f4a4ac6663edbb0b2c0ba1b4282d37757906…
		7b99a7db09afd324e76bfbe0c472e4491aae4dbd32172cd1c7ad2267c132caeb: "0xf86ca03af97556eedd035d0c1b80182155e5f5148b950fe7547a1253e2e74d703b365eb849f84780831fbfdfa056e81f171bcc55a6ff8345e692c0f86e5b48e01b996cadc001622fb5e363b421a0c5d2460186f7233c927e7db2dcc703c0e500b653ca82273b7bfad8045d85a470",
		b93fec1ebe17f50a2f5e7c06d9f45ebbbac44f688872cfcb1efb2338242ae262: "0xf90191a06e94ede82e8c381d422f010130a4c2ed35805be58e6783d800fbb37d000090e2a00968480c83b67f0eb2cafc1df82dbf6dcac0811f36fbd405f20c46f158da531580a0bff9030ae0a3cc1d6b635d13b790c7f961a8ae009cb60a3fdb9bafe333be6a5680a0ff4516d5b2c80640dcc2c8f35e62d930385258bcd00b9086c67a127d4ee5396ca0331c5b70d0a6b344e2f4a4ac6663edbb0b2c0ba1b4282d37757906…
		c3b98e2e65993034eacac02aed9c8e1fdf5698812ed61498956fb0d58eb5161f: "0xf872a0209bf57501565dbd2fdcea36efa2b9aef8340a8901e3459f4a4c926275d36cdbb84ff84d0489056bc75e2d6309b448a056e81f171bcc55a6ff8345e692c0f86e5b48e01b996cadc001622fb5e363b421a0c5d2460186f7233c927e7db2dcc703c0e500b653ca82273b7bfad8045d85a470",
		0c72643dae62d8acf3a195d2697f38159b2c3e6e33c9076273cdbadd00146d4a: "0xf87180808080a035196d12c07e2405a02d095f74880568965618e95b50e64e8690594aa6bb5ea280808080a0c3b98e2e65993034eacac02aed9c8e1fdf5698812ed61498956fb0d58eb5161f808080a00932e0165ad0cabdfe9d8fb6a70150033d789cd07caaf499c8a37141495499c3808080",
		f0f42188d667f1158875fa076e480c9f5030fc6c29f8a197bb8c85b68936e3b8: "0xf90191a06e94ede82e8c381d422f010130a4c2ed35805be58e6783d800fbb37d000090e2a00968480c83b67f0eb2cafc1df82dbf6dcac0811f36fbd405f20c46f158da531580a0bff9030ae0a3cc1d6b635d13b790c7f961a8ae009cb60a3fdb9bafe333be6a5680a0ff4516d5b2c80640dcc2c8f35e62d930385258bcd00b9086c67a127d4ee5396ca0331c5b70d0a6b344e2f4a4ac6663edbb0b2c0ba1b4282d37757906…
		7e650c12ec5ef5648f737a1d327f22bbee751ad2781e8636550976a5dc6ebfd2: "0xf86ca03c76d49790cfa3f0c5e6fc28e31afd97efcab3ccef5b50ddc3276fdd9f50c730b849f847808303a870a056e81f171bcc55a6ff8345e692c0f86e5b48e01b996cadc001622fb5e363b421a0c5d2460186f7233c927e7db2dcc703c0e500b653ca82273b7bfad8045d85a470",
		47fb91b742a4e522f206b261f913b4ec560a521a4d9170a2c7eda6be552bf6ad: "0xf90191a06e94ede82e8c381d422f010130a4c2ed35805be58e6783d800fbb37d000090e2a00968480c83b67f0eb2cafc1df82dbf6dcac0811f36fbd405f20c46f158da531580a0bff9030ae0a3cc1d6b635d13b790c7f961a8ae009cb60a3fdb9bafe333be6a5680a0ff4516d5b2c80640dcc2c8f35e62d930385258bcd00b9086c67a127d4ee5396ca07e650c12ec5ef5648f737a1d327f22bbee751ad2781e8636550976…
		ac951ff6163a95906ede65ef63fdc7190d16c8f2806c72b339eb5b73f8c3d212: "0xf872a0209bf57501565dbd2fdcea36efa2b9aef8340a8901e3459f4a4c926275d36cdbb84ff84d0589056bc75e2d63090d48a056e81f171bcc55a6ff8345e692c0f86e5b48e01b996cadc001622fb5e363b421a0c5d2460186f7233c927e7db2dcc703c0e500b653ca82273b7bfad8045d85a470",
		108b4e657243481b1b1c3af28ae04e1f68a040e7b127ec21fce0b8b2f3314a25: "0xf87180808080a035196d12c07e2405a02d095f74880568965618e95b50e64e8690594aa6bb5ea280808080a0ac951ff6163a95906ede65ef63fdc7190d16c8f2806c72b339eb5b73f8c3d212808080a00932e0165ad0cabdfe9d8fb6a70150033d789cd07caaf499c8a37141495499c3808080",
		260339db1fe38f5528e2f8d6c4838aec0240605211e4f5e0d40355c15caaeae3: "0xf90191a06e94ede82e8c381d422f010130a4c2ed35805be58e6783d800fbb37d000090e2a00968480c83b67f0eb2cafc1df82dbf6dcac0811f36fbd405f20c46f158da531580a0bff9030ae0a3cc1d6b635d13b790c7f961a8ae009cb60a3fdb9bafe333be6a5680a0ff4516d5b2c80640dcc2c8f35e62d930385258bcd00b9086c67a127d4ee5396ca07e650c12ec5ef5648f737a1d327f22bbee751ad2781e8636550976…
		f3dae21908c0c331dcd8407243846ea08058a5b9d86c782e8d3adbf321c163da: "0xf86ca020a40a9004224e397238839b469142c546607ee7a8b114ded86182fceae00e35b849f847808314e10da056e81f171bcc55a6ff8345e692c0f86e5b48e01b996cadc001622fb5e363b421a0c5d2460186f7233c927e7db2dcc703c0e500b653ca82273b7bfad8045d85a470",
		5caf931dda3863a9bf001019fdafc82dbb49071b4d13bb9b23d7767f8113580a: "0xf87180a0cdeaf028a7a2894d4778d6c412bfb95e81b23c2e6044f4c5d6de2ed8a50f78f3808080808080808080a082f6e0ef9d3ec62e68c811432d52e6e0c907d604aed5a2a561d95e393f487d688080a0f3dae21908c0c331dcd8407243846ea08058a5b9d86c782e8d3adbf321c163da8080",
		02fb10bf4c738714a2ad983933010310fbc6fd44e3db2f3ecadafaad19b62056: "0xf90191a06e94ede82e8c381d422f010130a4c2ed35805be58e6783d800fbb37d000090e2a00968480c83b67f0eb2cafc1df82dbf6dcac0811f36fbd405f20c46f158da531580a0bff9030ae0a3cc1d6b635d13b790c7f961a8ae009cb60a3fdb9bafe333be6a5680a0ff4516d5b2c80640dcc2c8f35e62d930385258bcd00b9086c67a127d4ee5396ca07e650c12ec5ef5648f737a1d327f22bbee751ad2781e8636550976…
		01f4071c81e396bdf3d82effe89d8bd72a9790bc7905e87373b167f9e2af68cb: "0xf872a0209bf57501565dbd2fdcea36efa2b9aef8340a8901e3459f4a4c926275d36cdbb84ff84d0589056bc75e2d6308b478a056e81f171bcc55a6ff8345e692c0f86e5b48e01b996cadc001622fb5e363b421a0c5d2460186f7233c927e7db2dcc703c0e500b653ca82273b7bfad8045d85a470",
		3da8a8a415b80c16dbb5ce13d47439571049417892889fcfa66e1a776d95f9ac: "0xf87180808080a035196d12c07e2405a02d095f74880568965618e95b50e64e8690594aa6bb5ea280808080a001f4071c81e396bdf3d82effe89d8bd72a9790bc7905e87373b167f9e2af68cb808080a00932e0165ad0cabdfe9d8fb6a70150033d789cd07caaf499c8a37141495499c3808080",
		b180eb97eb0fe6f65409b86bec1fd277a790a60eaaded0ddce7185c09d5f7f35: "0xf90191a06e94ede82e8c381d422f010130a4c2ed35805be58e6783d800fbb37d000090e2a00968480c83b67f0eb2cafc1df82dbf6dcac0811f36fbd405f20c46f158da531580a0bff9030ae0a3cc1d6b635d13b790c7f961a8ae009cb60a3fdb9bafe333be6a5680a0ff4516d5b2c80640dcc2c8f35e62d930385258bcd00b9086c67a127d4ee5396ca07e650c12ec5ef5648f737a1d327f22bbee751ad2781e8636550976…
		80b357fd5b20ffc2e4cebf4d310c0024e98e1ef76c2e299bfec0075daa674ab1: "0xf86ca020a40a9004224e397238839b469142c546607ee7a8b114ded86182fceae00e35b849f8478083150d75a056e81f171bcc55a6ff8345e692c0f86e5b48e01b996cadc001622fb5e363b421a0c5d2460186f7233c927e7db2dcc703c0e500b653ca82273b7bfad8045d85a470",
		055f0ce9d35f46deaccad87eacb18eac6aa52fa0f7e5cef2c908fdf63142c35b: "0xf87180a0cdeaf028a7a2894d4778d6c412bfb95e81b23c2e6044f4c5d6de2ed8a50f78f3808080808080808080a082f6e0ef9d3ec62e68c811432d52e6e0c907d604aed5a2a561d95e393f487d688080a080b357fd5b20ffc2e4cebf4d310c0024e98e1ef76c2e299bfec0075daa674ab18080",
		ecc9b20e437fd240f17c8ca2dfac0b23e3873763209094501fe3ea2400351b18: "0xf90191a06e94ede82e8c381d422f010130a4c2ed35805be58e6783d800fbb37d000090e2a00968480c83b67f0eb2cafc1df82dbf6dcac0811f36fbd405f20c46f158da531580a0bff9030ae0a3cc1d6b635d13b790c7f961a8ae009cb60a3fdb9bafe333be6a5680a0ff4516d5b2c80640dcc2c8f35e62d930385258bcd00b9086c67a127d4ee5396ca07e650c12ec5ef5648f737a1d327f22bbee751ad2781e8636550976…
		53b444e5c5c2a6ac5f741be89fa20dee10aecde6790373eef56b50aee0dbbb8d: "0xf872a0209bf57501565dbd2fdcea36efa2b9aef8340a8901e3459f4a4c926275d36cdbb84ff84d0689056bc75e2d63063190a056e81f171bcc55a6ff8345e692c0f86e5b48e01b996cadc001622fb5e363b421a0c5d2460186f7233c927e7db2dcc703c0e500b653ca82273b7bfad8045d85a470",
		83c57101d61cf77a8dbf012d8dff69ff5847c39f19bd53b20d763f0adf2698e2: "0xf87180808080a035196d12c07e2405a02d095f74880568965618e95b50e64e8690594aa6bb5ea280808080a053b444e5c5c2a6ac5f741be89fa20dee10aecde6790373eef56b50aee0dbbb8d808080a00932e0165ad0cabdfe9d8fb6a70150033d789cd07caaf499c8a37141495499c3808080",
		6d0d5fb37b44ccb363645675306346ba69961f186fb9e01efab08843ed2cca20: "0xf90191a06e94ede82e8c381d422f010130a4c2ed35805be58e6783d800fbb37d000090e2a00968480c83b67f0eb2cafc1df82dbf6dcac0811f36fbd405f20c46f158da531580a0bff9030ae0a3cc1d6b635d13b790c7f961a8ae009cb60a3fdb9bafe333be6a5680a0ff4516d5b2c80640dcc2c8f35e62d930385258bcd00b9086c67a127d4ee5396ca07e650c12ec5ef5648f737a1d327f22bbee751ad2781e8636550976…
		71e133cbfeb9b722c6dded0692968b76aeba05381ff5050ace12f5e0833ad951: "0xf86ca03af97556eedd035d0c1b80182155e5f5148b950fe7547a1253e2e74d703b365eb849f8478083210153a056e81f171bcc55a6ff8345e692c0f86e5b48e01b996cadc001622fb5e363b421a0c5d2460186f7233c927e7db2dcc703c0e500b653ca82273b7bfad8045d85a470",
		86cb5a9925029705141ac8a3816d0d997de34b8faa80be36f8721823de8613e9: "0xf90191a06e94ede82e8c381d422f010130a4c2ed35805be58e6783d800fbb37d000090e2a00968480c83b67f0eb2cafc1df82dbf6dcac0811f36fbd405f20c46f158da531580a0bff9030ae0a3cc1d6b635d13b790c7f961a8ae009cb60a3fdb9bafe333be6a5680a0ff4516d5b2c80640dcc2c8f35e62d930385258bcd00b9086c67a127d4ee5396ca07e650c12ec5ef5648f737a1d327f22bbee751ad2781e8636550976…
		794730cca59e4bc1ab5af1fff162f173e67717c57485b1999522acdeea39366d: "0xf872a0209bf57501565dbd2fdcea36efa2b9aef8340a8901e3459f4a4c926275d36cdbb84ff84d0789056bc75e2d63018b3aa056e81f171bcc55a6ff8345e692c0f86e5b48e01b996cadc001622fb5e363b421a0c5d2460186f7233c927e7db2dcc703c0e500b653ca82273b7bfad8045d85a470",
		efca90b397dead8943aceba053b5679090bf34778b1b247002a2ea314e619f68: "0xf87180808080a035196d12c07e2405a02d095f74880568965618e95b50e64e8690594aa6bb5ea280808080a0794730cca59e4bc1ab5af1fff162f173e67717c57485b1999522acdeea39366d808080a00932e0165ad0cabdfe9d8fb6a70150033d789cd07caaf499c8a37141495499c3808080",
		e55018a2db3a914e2b9e4fd1f76fd13e7b8afd01a73ef06e5ebd863e15310478: "0xf90191a06e94ede82e8c381d422f010130a4c2ed35805be58e6783d800fbb37d000090e2a00968480c83b67f0eb2cafc1df82dbf6dcac0811f36fbd405f20c46f158da531580a0bff9030ae0a3cc1d6b635d13b790c7f961a8ae009cb60a3fdb9bafe333be6a5680a0ff4516d5b2c80640dcc2c8f35e62d930385258bcd00b9086c67a127d4ee5396ca07e650c12ec5ef5648f737a1d327f22bbee751ad2781e8636550976…
		c9ee3d47e8c010dbe264f45bf1a8365f69c1505fdf4729cbe5bf75099fb8049d: "0xf872a02022adb6b75b7a618594eacef369bc4f0ec06380e8630fd7580f9bf0ea413ca8b84ff84d8089056bc75e2d63100000a056e81f171bcc55a6ff8345e692c0f86e5b48e01b996cadc001622fb5e363b421a0c5d2460186f7233c927e7db2dcc703c0e500b653ca82273b7bfad8045d85a470",
		54e2d82e198b83926ed8343aa95caeecb791819f785295378ce9fa55f3c16332: "0xf869a0209a0d8038e641ab0d163a02fc9e6359d22802b5579ea944bea987b3fee0853db846f8440180a00f7fc82774152173e8cd771ad5f6c7a22b9e9f3becfc3eb12bb505dd4185c4daa0b2649f60a08d993602eead51173153dbc308e35245f74ab3430e202509cdef71",
		cd84466056dd6df4f91c467b7b8d4bea7ebae977d4eaa0e3a6c80cb2b31efd37: "0xf851808080808080808080a054e2d82e198b83926ed8343aa95caeecb791819f785295378ce9fa55f3c163328080a0c9ee3d47e8c010dbe264f45bf1a8365f69c1505fdf4729cbe5bf75099fb8049d80808080",
		8abe5578245637df6b01ec9093f18344dfbb237e3a51a90c8e481f2b31c7182e: "0xf90191a06e94ede82e8c381d422f010130a4c2ed35805be58e6783d800fbb37d000090e2a0cd84466056dd6df4f91c467b7b8d4bea7ebae977d4eaa0e3a6c80cb2b31efd3780a0bff9030ae0a3cc1d6b635d13b790c7f961a8ae009cb60a3fdb9bafe333be6a5680a0ff4516d5b2c80640dcc2c8f35e62d930385258bcd00b9086c67a127d4ee5396ca07e650c12ec5ef5648f737a1d327f22bbee751ad2781e8636550976…
		cd8a7fffebbcc32033b51aa095bc50570d18aa80e53fd70933688c2441b45e00: "0xf86ca03c76d49790cfa3f0c5e6fc28e31afd97efcab3ccef5b50ddc3276fdd9f50c730b849f847808305fb9ba056e81f171bcc55a6ff8345e692c0f86e5b48e01b996cadc001622fb5e363b421a0c5d2460186f7233c927e7db2dcc703c0e500b653ca82273b7bfad8045d85a470",
		cfc47003602e27e5b89b96b467a461ba1b6a18175dd0f340cdc6d4cac11ce5d5: "0xf90191a06e94ede82e8c381d422f010130a4c2ed35805be58e6783d800fbb37d000090e2a0cd84466056dd6df4f91c467b7b8d4bea7ebae977d4eaa0e3a6c80cb2b31efd3780a0bff9030ae0a3cc1d6b635d13b790c7f961a8ae009cb60a3fdb9bafe333be6a5680a0ff4516d5b2c80640dcc2c8f35e62d930385258bcd00b9086c67a127d4ee5396ca0cd8a7fffebbcc32033b51aa095bc50570d18aa80e53fd70933688c…
		92b1834b4977c3264cb4bcb6ba629fdcbd394af9595fed83e1bd8fe71d98aad3: "0xf872a0209bf57501565dbd2fdcea36efa2b9aef8340a8901e3459f4a4c926275d36cdbb84ff84d0889056bc75e2d6300e5a5a056e81f171bcc55a6ff8345e692c0f86e5b48e01b996cadc001622fb5e363b421a0c5d2460186f7233c927e7db2dcc703c0e500b653ca82273b7bfad8045d85a470",
		6aa663172b11dd3d486ba55df96c41fcf6345195a6570aa6125b74676fdf97d5: "0xf87180808080a035196d12c07e2405a02d095f74880568965618e95b50e64e8690594aa6bb5ea280808080a092b1834b4977c3264cb4bcb6ba629fdcbd394af9595fed83e1bd8fe71d98aad3808080a00932e0165ad0cabdfe9d8fb6a70150033d789cd07caaf499c8a37141495499c3808080",
		3416126b100f2f834b49fad3a58d0f22ba941e0e4ee779dbbb3a756c4096d142: "0xf90191a06e94ede82e8c381d422f010130a4c2ed35805be58e6783d800fbb37d000090e2a0cd84466056dd6df4f91c467b7b8d4bea7ebae977d4eaa0e3a6c80cb2b31efd3780a0bff9030ae0a3cc1d6b635d13b790c7f961a8ae009cb60a3fdb9bafe333be6a5680a0ff4516d5b2c80640dcc2c8f35e62d930385258bcd00b9086c67a127d4ee5396ca0cd8a7fffebbcc32033b51aa095bc50570d18aa80e53fd70933688c…
		9fe9b276c6b1f70973a29369b6a36d6e0abb5efdca3f00fe6e12677085245c8c: "0xf869a0209a0d8038e641ab0d163a02fc9e6359d22802b5579ea944bea987b3fee0853db846f8440103a00f7fc82774152173e8cd771ad5f6c7a22b9e9f3becfc3eb12bb505dd4185c4daa0b2649f60a08d993602eead51173153dbc308e35245f74ab3430e202509cdef71",
		ec551153383016751e6751475ddcc04755132e696e2d8584cc7205c8578bb16b: "0xf851808080808080808080a09fe9b276c6b1f70973a29369b6a36d6e0abb5efdca3f00fe6e12677085245c8c8080a0c9ee3d47e8c010dbe264f45bf1a8365f69c1505fdf4729cbe5bf75099fb8049d80808080",
		add7aff17f3f0112e2c3c0b2f10b620093c83631dba8f17344f3a6d6068f2a8e: "0xf90191a06e94ede82e8c381d422f010130a4c2ed35805be58e6783d800fbb37d000090e2a0ec551153383016751e6751475ddcc04755132e696e2d8584cc7205c8578bb16b80a0bff9030ae0a3cc1d6b635d13b790c7f961a8ae009cb60a3fdb9bafe333be6a5680a0ff4516d5b2c80640dcc2c8f35e62d930385258bcd00b9086c67a127d4ee5396ca0cd8a7fffebbcc32033b51aa095bc50570d18aa80e53fd70933688c…
		31e1c724d0b461724217b3df763ce3e43073a67965570205e8837ceeff0916ae: "0xf86ca020a40a9004224e397238839b469142c546607ee7a8b114ded86182fceae00e35b849f847808315603ea056e81f171bcc55a6ff8345e692c0f86e5b48e01b996cadc001622fb5e363b421a0c5d2460186f7233c927e7db2dcc703c0e500b653ca82273b7bfad8045d85a470",
		e2a7191ee99c47b12939f353b4581643460373ee91b692c53201a15d56bf61fb: "0xf87180a0cdeaf028a7a2894d4778d6c412bfb95e81b23c2e6044f4c5d6de2ed8a50f78f3808080808080808080a082f6e0ef9d3ec62e68c811432d52e6e0c907d604aed5a2a561d95e393f487d688080a031e1c724d0b461724217b3df763ce3e43073a67965570205e8837ceeff0916ae8080",
		ce0820eaccd7e3bca0a41b1f4f6effd0e1c6371b83d2f4edaf7515f886368240: "0xf90191a06e94ede82e8c381d422f010130a4c2ed35805be58e6783d800fbb37d000090e2a0ec551153383016751e6751475ddcc04755132e696e2d8584cc7205c8578bb16b80a0bff9030ae0a3cc1d6b635d13b790c7f961a8ae009cb60a3fdb9bafe333be6a5680a0ff4516d5b2c80640dcc2c8f35e62d930385258bcd00b9086c67a127d4ee5396ca0cd8a7fffebbcc32033b51aa095bc50570d18aa80e53fd70933688c…
		2b73cde5917d97223fa82649968c82912647b5e71b59206f4bdefdeb3d4fb529: "0xf872a0209bf57501565dbd2fdcea36efa2b9aef8340a8901e3459f4a4c926275d36cdbb84ff84d0989056bc75e2d63003ea5a056e81f171bcc55a6ff8345e692c0f86e5b48e01b996cadc001622fb5e363b421a0c5d2460186f7233c927e7db2dcc703c0e500b653ca82273b7bfad8045d85a470",
		73633990bdd5d1ff3824d23315f7db8872ccda3845a92b10daddd8cd926ee994: "0xf87180808080a035196d12c07e2405a02d095f74880568965618e95b50e64e8690594aa6bb5ea280808080a02b73cde5917d97223fa82649968c82912647b5e71b59206f4bdefdeb3d4fb529808080a00932e0165ad0cabdfe9d8fb6a70150033d789cd07caaf499c8a37141495499c3808080",
		ea9f0800d91daf1c10876e1c4c1c86f5e9b3a59dc482606cb2a47d9eeb962dd8: "0xf90191a06e94ede82e8c381d422f010130a4c2ed35805be58e6783d800fbb37d000090e2a0ec551153383016751e6751475ddcc04755132e696e2d8584cc7205c8578bb16b80a0bff9030ae0a3cc1d6b635d13b790c7f961a8ae009cb60a3fdb9bafe333be6a5680a0ff4516d5b2c80640dcc2c8f35e62d930385258bcd00b9086c67a127d4ee5396ca0cd8a7fffebbcc32033b51aa095bc50570d18aa80e53fd70933688c…
		8edaa36aae2256733a5a671c9f3858e1947fba0233c21479aa353c82e948dc8f: "0xf86ca03af97556eedd035d0c1b80182155e5f5148b950fe7547a1253e2e74d703b365eb849f84780832154d3a056e81f171bcc55a6ff8345e692c0f86e5b48e01b996cadc001622fb5e363b421a0c5d2460186f7233c927e7db2dcc703c0e500b653ca82273b7bfad8045d85a470",
		82d1343256e4a6c426e86cdbb0fc685836676e585d43c278a0facde990ae16bc: "0xf90191a06e94ede82e8c381d422f010130a4c2ed35805be58e6783d800fbb37d000090e2a0ec551153383016751e6751475ddcc04755132e696e2d8584cc7205c8578bb16b80a0bff9030ae0a3cc1d6b635d13b790c7f961a8ae009cb60a3fdb9bafe333be6a5680a0ff4516d5b2c80640dcc2c8f35e62d930385258bcd00b9086c67a127d4ee5396ca0cd8a7fffebbcc32033b51aa095bc50570d18aa80e53fd70933688c…
		89fd2706f4631f9d53e2db86110234f5b383f0379d0681e64609039df92f76cd: "0xf872a0209bf57501565dbd2fdcea36efa2b9aef8340a8901e3459f4a4c926275d36cdbb84ff84d0989056bc75e2d62ffe5d5a056e81f171bcc55a6ff8345e692c0f86e5b48e01b996cadc001622fb5e363b421a0c5d2460186f7233c927e7db2dcc703c0e500b653ca82273b7bfad8045d85a470",
		207718c15d27570c9df08fec335ad062174ef3e2f29efb95518763bb98ec0afb: "0xf87180808080a035196d12c07e2405a02d095f74880568965618e95b50e64e8690594aa6bb5ea280808080a089fd2706f4631f9d53e2db86110234f5b383f0379d0681e64609039df92f76cd808080a00932e0165ad0cabdfe9d8fb6a70150033d789cd07caaf499c8a37141495499c3808080",
		7f7cd9fb4f3eb981b483a764e7fc9fa948368e7c84aa7d9eb91eb8ba262b14f7: "0xf90191a06e94ede82e8c381d422f010130a4c2ed35805be58e6783d800fbb37d000090e2a0ec551153383016751e6751475ddcc04755132e696e2d8584cc7205c8578bb16b80a0bff9030ae0a3cc1d6b635d13b790c7f961a8ae009cb60a3fdb9bafe333be6a5680a0ff4516d5b2c80640dcc2c8f35e62d930385258bcd00b9086c67a127d4ee5396ca0cd8a7fffebbcc32033b51aa095bc50570d18aa80e53fd70933688c…
		10b3fdc46b58ae90105eb798f0d11e8dea8be12a1834acdfaa8c42125091e09a: "0xf86ca03af97556eedd035d0c1b80182155e5f5148b950fe7547a1253e2e74d703b365eb849f847808321813ba056e81f171bcc55a6ff8345e692c0f86e5b48e01b996cadc001622fb5e363b421a0c5d2460186f7233c927e7db2dcc703c0e500b653ca82273b7bfad8045d85a470",
		939ebdee3e4eca29805c8332418e82d7b36cef60a688734a440547b59b7f1d67: "0xf90191a06e94ede82e8c381d422f010130a4c2ed35805be58e6783d800fbb37d000090e2a0ec551153383016751e6751475ddcc04755132e696e2d8584cc7205c8578bb16b80a0bff9030ae0a3cc1d6b635d13b790c7f961a8ae009cb60a3fdb9bafe333be6a5680a0ff4516d5b2c80640dcc2c8f35e62d930385258bcd00b9086c67a127d4ee5396ca0cd8a7fffebbcc32033b51aa095bc50570d18aa80e53fd70933688c…
		a832df19b9d3e1a7c3e86135cf62c72cf468a487da37a564a457cb71a888b7f1: "0xf872a0209bf57501565dbd2fdcea36efa2b9aef8340a8901e3459f4a4c926275d36cdbb84ff84d0a89056bc75e2d62ff3ed5a056e81f171bcc55a6ff8345e692c0f86e5b48e01b996cadc001622fb5e363b421a0c5d2460186f7233c927e7db2dcc703c0e500b653ca82273b7bfad8045d85a470",
		3b71c3948041c24987be627451eb56412a3c040407ae5f026e6b8eb6cc84305c: "0xf87180808080a035196d12c07e2405a02d095f74880568965618e95b50e64e8690594aa6bb5ea280808080a0a832df19b9d3e1a7c3e86135cf62c72cf468a487da37a564a457cb71a888b7f1808080a00932e0165ad0cabdfe9d8fb6a70150033d789cd07caaf499c8a37141495499c3808080",
		57a8959af929bd266bad7fed0536fccb7d7299006cbbd71c9af3a4eef8568ff4: "0xf90191a06e94ede82e8c381d422f010130a4c2ed35805be58e6783d800fbb37d000090e2a0ec551153383016751e6751475ddcc04755132e696e2d8584cc7205c8578bb16b80a0bff9030ae0a3cc1d6b635d13b790c7f961a8ae009cb60a3fdb9bafe333be6a5680a0ff4516d5b2c80640dcc2c8f35e62d930385258bcd00b9086c67a127d4ee5396ca0cd8a7fffebbcc32033b51aa095bc50570d18aa80e53fd70933688c…
		569f6adeba2501b5e079ea6f599dda1f744ccb877586119cc13741e06eab0349: "0xf86ca03c76d49790cfa3f0c5e6fc28e31afd97efcab3ccef5b50ddc3276fdd9f50c730b849f8478083064f1ba056e81f171bcc55a6ff8345e692c0f86e5b48e01b996cadc001622fb5e363b421a0c5d2460186f7233c927e7db2dcc703c0e500b653ca82273b7bfad8045d85a470",
		6851546ab9e2450a958463d5b61a1774e7ec24badafb01460bc31e30b1c13843: "0xf90191a06e94ede82e8c381d422f010130a4c2ed35805be58e6783d800fbb37d000090e2a0ec551153383016751e6751475ddcc04755132e696e2d8584cc7205c8578bb16b80a0bff9030ae0a3cc1d6b635d13b790c7f961a8ae009cb60a3fdb9bafe333be6a5680a0ff4516d5b2c80640dcc2c8f35e62d930385258bcd00b9086c67a127d4ee5396ca0569f6adeba2501b5e079ea6f599dda1f744ccb877586119cc13741…
		7d7d6ec0488bfca15c1a725cf1a7e85d245f7edaf46d03010ba8770ecc327e9b: "0xf872a0209bf57501565dbd2fdcea36efa2b9aef8340a8901e3459f4a4c926275d36cdbb84ff84d0a89056bc75e2d62fee605a056e81f171bcc55a6ff8345e692c0f86e5b48e01b996cadc001622fb5e363b421a0c5d2460186f7233c927e7db2dcc703c0e500b653ca82273b7bfad8045d85a470",
		732c35a91403786b0f2beb36cef559b7afa41676e96d03964ab9d336ce8a1c36: "0xf87180808080a035196d12c07e2405a02d095f74880568965618e95b50e64e8690594aa6bb5ea280808080a07d7d6ec0488bfca15c1a725cf1a7e85d245f7edaf46d03010ba8770ecc327e9b808080a00932e0165ad0cabdfe9d8fb6a70150033d789cd07caaf499c8a37141495499c3808080",
		42e71ac813a3edd17568fc2198990406942ae44364a5ba948975702495fb4a12: "0xf90191a06e94ede82e8c381d422f010130a4c2ed35805be58e6783d800fbb37d000090e2a0ec551153383016751e6751475ddcc04755132e696e2d8584cc7205c8578bb16b80a0bff9030ae0a3cc1d6b635d13b790c7f961a8ae009cb60a3fdb9bafe333be6a5680a0ff4516d5b2c80640dcc2c8f35e62d930385258bcd00b9086c67a127d4ee5396ca0cd8a7fffebbcc32033b51aa095bc50570d18aa80e53fd70933688c…
		8f8cc6464150d40ddff2c6af9f779d0ef587d26fb2e42d14e5acfb686d9ef54e: "0xf86ca03c76d49790cfa3f0c5e6fc28e31afd97efcab3ccef5b50ddc3276fdd9f50c730b849f8478083067b83a056e81f171bcc55a6ff8345e692c0f86e5b48e01b996cadc001622fb5e363b421a0c5d2460186f7233c927e7db2dcc703c0e500b653ca82273b7bfad8045d85a470",
		aabbd8bfd992cbb876f328ac3abf285441f7764be56d362fbe9040905f00eb95: "0xf90191a06e94ede82e8c381d422f010130a4c2ed35805be58e6783d800fbb37d000090e2a0ec551153383016751e6751475ddcc04755132e696e2d8584cc7205c8578bb16b80a0bff9030ae0a3cc1d6b635d13b790c7f961a8ae009cb60a3fdb9bafe333be6a5680a0ff4516d5b2c80640dcc2c8f35e62d930385258bcd00b9086c67a127d4ee5396ca08f8cc6464150d40ddff2c6af9f779d0ef587d26fb2e42d14e5acfb…
		2f70ec3fec6112ea2f2747823320b6bed6472cc0afdd95437b243cef6d09af9b: "0xf872a0209bf57501565dbd2fdcea36efa2b9aef8340a8901e3459f4a4c926275d36cdbb84ff84d0b89056bc75e2d62fde635a056e81f171bcc55a6ff8345e692c0f86e5b48e01b996cadc001622fb5e363b421a0c5d2460186f7233c927e7db2dcc703c0e500b653ca82273b7bfad8045d85a470",
		182e38a7124b5117c02dd2b63910a656247e4015891b69216370654ec9ae65a4: "0xf87180808080a035196d12c07e2405a02d095f74880568965618e95b50e64e8690594aa6bb5ea280808080a02f70ec3fec6112ea2f2747823320b6bed6472cc0afdd95437b243cef6d09af9b808080a00932e0165ad0cabdfe9d8fb6a70150033d789cd07caaf499c8a37141495499c3808080",
		d97cceac925f784fb180892384049b814c01b63abdc47968e61eccaec0a82e24: "0xf90191a06e94ede82e8c381d422f010130a4c2ed35805be58e6783d800fbb37d000090e2a0ec551153383016751e6751475ddcc04755132e696e2d8584cc7205c8578bb16b80a0bff9030ae0a3cc1d6b635d13b790c7f961a8ae009cb60a3fdb9bafe333be6a5680a0ff4516d5b2c80640dcc2c8f35e62d930385258bcd00b9086c67a127d4ee5396ca08f8cc6464150d40ddff2c6af9f779d0ef587d26fb2e42d14e5acfb…
		df512fe8753bc0a854f9ab076accc81eaa0e89867920d6dbed68e7a69918138a: "0xf86ca020a40a9004224e397238839b469142c546607ee7a8b114ded86182fceae00e35b849f847808315e026a056e81f171bcc55a6ff8345e692c0f86e5b48e01b996cadc001622fb5e363b421a0c5d2460186f7233c927e7db2dcc703c0e500b653ca82273b7bfad8045d85a470",
		79b817e76b2f43b3050921d5837a3eefaf1aabc40ec0471408785ec023088f95: "0xf87180a0cdeaf028a7a2894d4778d6c412bfb95e81b23c2e6044f4c5d6de2ed8a50f78f3808080808080808080a082f6e0ef9d3ec62e68c811432d52e6e0c907d604aed5a2a561d95e393f487d688080a0df512fe8753bc0a854f9ab076accc81eaa0e89867920d6dbed68e7a69918138a8080",
		7dbd3c56b809d3682134abf73bf4a7617f5e347edb4dcb62933e1c94ec71aa1a: "0xf90191a06e94ede82e8c381d422f010130a4c2ed35805be58e6783d800fbb37d000090e2a0ec551153383016751e6751475ddcc04755132e696e2d8584cc7205c8578bb16b80a0bff9030ae0a3cc1d6b635d13b790c7f961a8ae009cb60a3fdb9bafe333be6a5680a0ff4516d5b2c80640dcc2c8f35e62d930385258bcd00b9086c67a127d4ee5396ca08f8cc6464150d40ddff2c6af9f779d0ef587d26fb2e42d14e5acfb…
		11824b84c21182d76a9f8df6cd355f8236477c84426767e9c879cf5d750e5d8f: "0xf872a0209bf57501565dbd2fdcea36efa2b9aef8340a8901e3459f4a4c926275d36cdbb84ff84d0c89056bc75e2d62fd3f35a056e81f171bcc55a6ff8345e692c0f86e5b48e01b996cadc001622fb5e363b421a0c5d2460186f7233c927e7db2dcc703c0e500b653ca82273b7bfad8045d85a470",
		0a675c39b7289ca28c6bf09d763ebddaf9f7724645d1ea889ce49a5458cbd1a5: "0xf87180808080a035196d12c07e2405a02d095f74880568965618e95b50e64e8690594aa6bb5ea280808080a011824b84c21182d76a9f8df6cd355f8236477c84426767e9c879cf5d750e5d8f808080a00932e0165ad0cabdfe9d8fb6a70150033d789cd07caaf499c8a37141495499c3808080",
		0bfd47408dc6036520ece088c58c75ee25cb1c8fe1e5d2edf5fa201ce3050cb1: "0xf90191a06e94ede82e8c381d422f010130a4c2ed35805be58e6783d800fbb37d000090e2a0ec551153383016751e6751475ddcc04755132e696e2d8584cc7205c8578bb16b80a0bff9030ae0a3cc1d6b635d13b790c7f961a8ae009cb60a3fdb9bafe333be6a5680a0ff4516d5b2c80640dcc2c8f35e62d930385258bcd00b9086c67a127d4ee5396ca08f8cc6464150d40ddff2c6af9f779d0ef587d26fb2e42d14e5acfb…
		8a6ecf256252c3d4ecdd5f6677a7d65e70955700aa678c8a365710a097b5949f: "0xf86ca03af97556eedd035d0c1b80182155e5f5148b950fe7547a1253e2e74d703b365eb849f847808321d4bba056e81f171bcc55a6ff8345e692c0f86e5b48e01b996cadc001622fb5e363b421a0c5d2460186f7233c927e7db2dcc703c0e500b653ca82273b7bfad8045d85a470",
		9fe3b65d1617c00cef376bcda9b63695c8e47c97954a4b513f45530b2a2978ef: "0xf90191a06e94ede82e8c381d422f010130a4c2ed35805be58e6783d800fbb37d000090e2a0ec551153383016751e6751475ddcc04755132e696e2d8584cc7205c8578bb16b80a0bff9030ae0a3cc1d6b635d13b790c7f961a8ae009cb60a3fdb9bafe333be6a5680a0ff4516d5b2c80640dcc2c8f35e62d930385258bcd00b9086c67a127d4ee5396ca08f8cc6464150d40ddff2c6af9f779d0ef587d26fb2e42d14e5acfb…
		c01f59d619b1afd10432c4e34b2bcd004d01461df47583460831b8bf60c90ef6: "0xf872a0209bf57501565dbd2fdcea36efa2b9aef8340a8901e3459f4a4c926275d36cdbb84ff84d0c89056bc75e2d62fd40a3a056e81f171bcc55a6ff8345e692c0f86e5b48e01b996cadc001622fb5e363b421a0c5d2460186f7233c927e7db2dcc703c0e500b653ca82273b7bfad8045d85a470",
		e1c43f5f62215fea386e8c998eb4974610d00d795317bc53903fe32a4135f19e: "0xf87180808080a035196d12c07e2405a02d095f74880568965618e95b50e64e8690594aa6bb5ea280808080a0c01f59d619b1afd10432c4e34b2bcd004d01461df47583460831b8bf60c90ef6808080a00932e0165ad0cabdfe9d8fb6a70150033d789cd07caaf499c8a37141495499c3808080",
		d9d95345e9fc4b35d8d4446e920635d4f8e33ddde6e6bef95ce1d37017caa926: "0xf90191a06e94ede82e8c381d422f010130a4c2ed35805be58e6783d800fbb37d000090e2a0ec551153383016751e6751475ddcc04755132e696e2d8584cc7205c8578bb16b80a0bff9030ae0a3cc1d6b635d13b790c7f961a8ae009cb60a3fdb9bafe333be6a5680a0ff4516d5b2c80640dcc2c8f35e62d930385258bcd00b9086c67a127d4ee5396ca08f8cc6464150d40ddff2c6af9f779d0ef587d26fb2e42d14e5acfb…
		ca1acf68a18d9b3518eb0c5fbc8cdb63fad514ef1a02f818e74008dfe1a2ba4a: "0xf86ca03af97556eedd035d0c1b80182155e5f5148b950fe7547a1253e2e74d703b365eb849f847808321d404a056e81f171bcc55a6ff8345e692c0f86e5b48e01b996cadc001622fb5e363b421a0c5d2460186f7233c927e7db2dcc703c0e500b653ca82273b7bfad8045d85a470",
		9c1e61b9604d67d4fdb7be27810605599860c550b64a9a7516bfcfa1986ca8a8: "0xf90191a06e94ede82e8c381d422f010130a4c2ed35805be58e6783d800fbb37d000090e2a0ec551153383016751e6751475ddcc04755132e696e2d8584cc7205c8578bb16b80a0bff9030ae0a3cc1d6b635d13b790c7f961a8ae009cb60a3fdb9bafe333be6a5680a0ff4516d5b2c80640dcc2c8f35e62d930385258bcd00b9086c67a127d4ee5396ca08f8cc6464150d40ddff2c6af9f779d0ef587d26fb2e42d14e5acfb…
		2b8508f57da072ace3e0551b203e299a473c1f6820488820efa17b6df6b68ac8: "0xf872a0209bf57501565dbd2fdcea36efa2b9aef8340a8901e3459f4a4c926275d36cdbb84ff84d0d89056bc75e2d62fc9b0fa056e81f171bcc55a6ff8345e692c0f86e5b48e01b996cadc001622fb5e363b421a0c5d2460186f7233c927e7db2dcc703c0e500b653ca82273b7bfad8045d85a470",
		b2d2ba2332a2d2a1f20d8adcd89a66a308213bdf9c0cb5231d8d8e997a2d5063: "0xf87180808080a035196d12c07e2405a02d095f74880568965618e95b50e64e8690594aa6bb5ea280808080a02b8508f57da072ace3e0551b203e299a473c1f6820488820efa17b6df6b68ac8808080a00932e0165ad0cabdfe9d8fb6a70150033d789cd07caaf499c8a37141495499c3808080",
		b5b880d7b7f9005051c2f8358e332e4c58d79beb6c542b99d64b8318bd07f36f: "0xf90191a06e94ede82e8c381d422f010130a4c2ed35805be58e6783d800fbb37d000090e2a0ec551153383016751e6751475ddcc04755132e696e2d8584cc7205c8578bb16b80a0bff9030ae0a3cc1d6b635d13b790c7f961a8ae009cb60a3fdb9bafe333be6a5680a0ff4516d5b2c80640dcc2c8f35e62d930385258bcd00b9086c67a127d4ee5396ca08f8cc6464150d40ddff2c6af9f779d0ef587d26fb2e42d14e5acfb…
		04dcda02ed08d8ce925f3e3e490c305f49b284879f6fef91007465809c1ac122: "0xf869a0209a0d8038e641ab0d163a02fc9e6359d22802b5579ea944bea987b3fee0853db846f8440105a00f7fc82774152173e8cd771ad5f6c7a22b9e9f3becfc3eb12bb505dd4185c4daa0b2649f60a08d993602eead51173153dbc308e35245f74ab3430e202509cdef71",
		9541d155fd3c3fff9e49483a4ecba801d7e77263e41264a817f4bd868b6ad8cf: "0xf851808080808080808080a004dcda02ed08d8ce925f3e3e490c305f49b284879f6fef91007465809c1ac1228080a0c9ee3d47e8c010dbe264f45bf1a8365f69c1505fdf4729cbe5bf75099fb8049d80808080",
		9bcdd07e1283e1dc300ec1011521abe13392c962ec760dc1b43b105e0cb1c462: "0xf90191a06e94ede82e8c381d422f010130a4c2ed35805be58e6783d800fbb37d000090e2a09541d155fd3c3fff9e49483a4ecba801d7e77263e41264a817f4bd868b6ad8cf80a0bff9030ae0a3cc1d6b635d13b790c7f961a8ae009cb60a3fdb9bafe333be6a5680a0ff4516d5b2c80640dcc2c8f35e62d930385258bcd00b9086c67a127d4ee5396ca08f8cc6464150d40ddff2c6af9f779d0ef587d26fb2e42d14e5acfb…
		06ca7ad8bb73e5f112804011ce1b0ae0705c8cafc2ccda1437d620c8003031cb: "0xf86ca03c76d49790cfa3f0c5e6fc28e31afd97efcab3ccef5b50ddc3276fdd9f50c730b849f847808306ce4ca056e81f171bcc55a6ff8345e692c0f86e5b48e01b996cadc001622fb5e363b421a0c5d2460186f7233c927e7db2dcc703c0e500b653ca82273b7bfad8045d85a470",
		1a29a844ce9d97fab72401e2426255c6f41c3caba32755ea47d33a6cb985a282: "0xf90191a06e94ede82e8c381d422f010130a4c2ed35805be58e6783d800fbb37d000090e2a09541d155fd3c3fff9e49483a4ecba801d7e77263e41264a817f4bd868b6ad8cf80a0bff9030ae0a3cc1d6b635d13b790c7f961a8ae009cb60a3fdb9bafe333be6a5680a0ff4516d5b2c80640dcc2c8f35e62d930385258bcd00b9086c67a127d4ee5396ca006ca7ad8bb73e5f112804011ce1b0ae0705c8cafc2ccda1437d620…
		2922244931105848e51521ede20751414cd957141069b03844e15dd975468a37: "0xf872a0209bf57501565dbd2fdcea36efa2b9aef8340a8901e3459f4a4c926275d36cdbb84ff84d0e89056bc75e2d62fbf40fa056e81f171bcc55a6ff8345e692c0f86e5b48e01b996cadc001622fb5e363b421a0c5d2460186f7233c927e7db2dcc703c0e500b653ca82273b7bfad8045d85a470",
		6aa9e40c3a1af451f9155408231bf2527c0d346dc1dc0e99cd5d6ac79661819f: "0xf87180808080a035196d12c07e2405a02d095f74880568965618e95b50e64e8690594aa6bb5ea280808080a02922244931105848e51521ede20751414cd957141069b03844e15dd975468a37808080a00932e0165ad0cabdfe9d8fb6a70150033d789cd07caaf499c8a37141495499c3808080",
		0420ac3ba2b434475c2e272278b2d273f4521e7fc55de437d82e974effad28b5: "0xf90191a06e94ede82e8c381d422f010130a4c2ed35805be58e6783d800fbb37d000090e2a09541d155fd3c3fff9e49483a4ecba801d7e77263e41264a817f4bd868b6ad8cf80a0bff9030ae0a3cc1d6b635d13b790c7f961a8ae009cb60a3fdb9bafe333be6a5680a0ff4516d5b2c80640dcc2c8f35e62d930385258bcd00b9086c67a127d4ee5396ca006ca7ad8bb73e5f112804011ce1b0ae0705c8cafc2ccda1437d620…
		a638b80e6a59eaacaa122551cae9df4bae90db3f2d0aa7fa0b605049244c61d1: "0xf86ca020a40a9004224e397238839b469142c546607ee7a8b114ded86182fceae00e35b849f84780831633a6a056e81f171bcc55a6ff8345e692c0f86e5b48e01b996cadc001622fb5e363b421a0c5d2460186f7233c927e7db2dcc703c0e500b653ca82273b7bfad8045d85a470",
		91d734f5278777c5209bb52776da3ba0a29a36460a4ab6c25e3dfec3b9a07bbf: "0xf87180a0cdeaf028a7a2894d4778d6c412bfb95e81b23c2e6044f4c5d6de2ed8a50f78f3808080808080808080a082f6e0ef9d3ec62e68c811432d52e6e0c907d604aed5a2a561d95e393f487d688080a0a638b80e6a59eaacaa122551cae9df4bae90db3f2d0aa7fa0b605049244c61d18080",
		7730a13b9579e630b5bcae47b30b128b84a4aef826e42b58dd318151934405d7: "0xf90191a06e94ede82e8c381d422f010130a4c2ed35805be58e6783d800fbb37d000090e2a09541d155fd3c3fff9e49483a4ecba801d7e77263e41264a817f4bd868b6ad8cf80a0bff9030ae0a3cc1d6b635d13b790c7f961a8ae009cb60a3fdb9bafe333be6a5680a0ff4516d5b2c80640dcc2c8f35e62d930385258bcd00b9086c67a127d4ee5396ca006ca7ad8bb73e5f112804011ce1b0ae0705c8cafc2ccda1437d620…
		fac9985495c314f7be804c92b129b104b4ff1ec81a51a750a4cba04ec0e489f0: "0xf872a0209bf57501565dbd2fdcea36efa2b9aef8340a8901e3459f4a4c926275d36cdbb84ff84d0e89056bc75e2d62fb9b3fa056e81f171bcc55a6ff8345e692c0f86e5b48e01b996cadc001622fb5e363b421a0c5d2460186f7233c927e7db2dcc703c0e500b653ca82273b7bfad8045d85a470",
		1a050c61d7eb10f2806be713fe9fdad124dbdd4ff9646d8fc218130f2fc998d5: "0xf87180808080a035196d12c07e2405a02d095f74880568965618e95b50e64e8690594aa6bb5ea280808080a0fac9985495c314f7be804c92b129b104b4ff1ec81a51a750a4cba04ec0e489f0808080a00932e0165ad0cabdfe9d8fb6a70150033d789cd07caaf499c8a37141495499c3808080",
		0cdeb44f489769dbcec7fc20967856da6e6ffa0ebe47f3f07507e00db0a269cb: "0xf90191a06e94ede82e8c381d422f010130a4c2ed35805be58e6783d800fbb37d000090e2a09541d155fd3c3fff9e49483a4ecba801d7e77263e41264a817f4bd868b6ad8cf80a0bff9030ae0a3cc1d6b635d13b790c7f961a8ae009cb60a3fdb9bafe333be6a5680a0ff4516d5b2c80640dcc2c8f35e62d930385258bcd00b9086c67a127d4ee5396ca006ca7ad8bb73e5f112804011ce1b0ae0705c8cafc2ccda1437d620…
		6bf7f3164a8d817367dacc9af0d32237484c3a09d43eecf005716e9feaf252c7: "0xf86ca020a40a9004224e397238839b469142c546607ee7a8b114ded86182fceae00e35b849f847808316600ea056e81f171bcc55a6ff8345e692c0f86e5b48e01b996cadc001622fb5e363b421a0c5d2460186f7233c927e7db2dcc703c0e500b653ca82273b7bfad8045d85a470",
		7e02ed46d96db38abd0665125447bc880c9fb6affd93c1de4a5d0c4077889c50: "0xf87180a0cdeaf028a7a2894d4778d6c412bfb95e81b23c2e6044f4c5d6de2ed8a50f78f3808080808080808080a082f6e0ef9d3ec62e68c811432d52e6e0c907d604aed5a2a561d95e393f487d688080a06bf7f3164a8d817367dacc9af0d32237484c3a09d43eecf005716e9feaf252c78080",
		334093f531a46da0ab04f9d55035984d8c01ff2a79fe29172ffcdab172e00f2b: "0xf90191a06e94ede82e8c381d422f010130a4c2ed35805be58e6783d800fbb37d000090e2a09541d155fd3c3fff9e49483a4ecba801d7e77263e41264a817f4bd868b6ad8cf80a0bff9030ae0a3cc1d6b635d13b790c7f961a8ae009cb60a3fdb9bafe333be6a5680a0ff4516d5b2c80640dcc2c8f35e62d930385258bcd00b9086c67a127d4ee5396ca006ca7ad8bb73e5f112804011ce1b0ae0705c8cafc2ccda1437d620…
		484879a991772f1ba1f8fcb0cbb4e56ecadd11206e4dc46553acc4255fe70276: "0xf872a0209bf57501565dbd2fdcea36efa2b9aef8340a8901e3459f4a4c926275d36cdbb84ff84d0f89056bc75e2d62faf43fa056e81f171bcc55a6ff8345e692c0f86e5b48e01b996cadc001622fb5e363b421a0c5d2460186f7233c927e7db2dcc703c0e500b653ca82273b7bfad8045d85a470",
		d0ac896989e454e8de73734452aa247c70b00df0727a8e24a6e6ac7b4836223c: "0xf87180808080a035196d12c07e2405a02d095f74880568965618e95b50e64e8690594aa6bb5ea280808080a0484879a991772f1ba1f8fcb0cbb4e56ecadd11206e4dc46553acc4255fe70276808080a00932e0165ad0cabdfe9d8fb6a70150033d789cd07caaf499c8a37141495499c3808080",
		b6152ba1d56ecc3240f5b50422a6d737dcdc0a28ec4c874ccf84e1af9ca8cfd5: "0xf90191a06e94ede82e8c381d422f010130a4c2ed35805be58e6783d800fbb37d000090e2a09541d155fd3c3fff9e49483a4ecba801d7e77263e41264a817f4bd868b6ad8cf80a0bff9030ae0a3cc1d6b635d13b790c7f961a8ae009cb60a3fdb9bafe333be6a5680a0ff4516d5b2c80640dcc2c8f35e62d930385258bcd00b9086c67a127d4ee5396ca006ca7ad8bb73e5f112804011ce1b0ae0705c8cafc2ccda1437d620…
		ae01e37d8d394d857974258578dad09714c0a80703cd9b0e07dce4b81a3151a3: "0xf86ca03af97556eedd035d0c1b80182155e5f5148b950fe7547a1253e2e74d703b365eb849f8478083222784a056e81f171bcc55a6ff8345e692c0f86e5b48e01b996cadc001622fb5e363b421a0c5d2460186f7233c927e7db2dcc703c0e500b653ca82273b7bfad8045d85a470",
		c02a952b02a6c8c1b20b41b50b9703d651983492e5efed5ec2a2a799571f5fef: "0xf90191a06e94ede82e8c381d422f010130a4c2ed35805be58e6783d800fbb37d000090e2a09541d155fd3c3fff9e49483a4ecba801d7e77263e41264a817f4bd868b6ad8cf80a0bff9030ae0a3cc1d6b635d13b790c7f961a8ae009cb60a3fdb9bafe333be6a5680a0ff4516d5b2c80640dcc2c8f35e62d930385258bcd00b9086c67a127d4ee5396ca006ca7ad8bb73e5f112804011ce1b0ae0705c8cafc2ccda1437d620…
		1f3899af4f0a08dd340f44060e9b746dc297c6fc5551d786b77ec2d411e1638f: "0xf872a0209bf57501565dbd2fdcea36efa2b9aef8340a8901e3459f4a4c926275d36cdbb84ff84d0f89056bc75e2d62fa9b6fa056e81f171bcc55a6ff8345e692c0f86e5b48e01b996cadc001622fb5e363b421a0c5d2460186f7233c927e7db2dcc703c0e500b653ca82273b7bfad8045d85a470",
		8339c07ad32d8c7b144f0845c86e62b46339bd8dd992d90080855c415883de86: "0xf87180808080a035196d12c07e2405a02d095f74880568965618e95b50e64e8690594aa6bb5ea280808080a01f3899af4f0a08dd340f44060e9b746dc297c6fc5551d786b77ec2d411e1638f808080a00932e0165ad0cabdfe9d8fb6a70150033d789cd07caaf499c8a37141495499c3808080",
		28bf2b80713c8651e89e636a053ff44eec9ea8d699a43284acb17f5bb06c942c: "0xf90191a06e94ede82e8c381d422f010130a4c2ed35805be58e6783d800fbb37d000090e2a09541d155fd3c3fff9e49483a4ecba801d7e77263e41264a817f4bd868b6ad8cf80a0bff9030ae0a3cc1d6b635d13b790c7f961a8ae009cb60a3fdb9bafe333be6a5680a0ff4516d5b2c80640dcc2c8f35e62d930385258bcd00b9086c67a127d4ee5396ca006ca7ad8bb73e5f112804011ce1b0ae0705c8cafc2ccda1437d620…
		b0bf9f77847bdaf92b96fef2d01223c5b763b5d0e39c11a3228b2705551f4afc: "0xf86ca03af97556eedd035d0c1b80182155e5f5148b950fe7547a1253e2e74d703b365eb849f84780832253eca056e81f171bcc55a6ff8345e692c0f86e5b48e01b996cadc001622fb5e363b421a0c5d2460186f7233c927e7db2dcc703c0e500b653ca82273b7bfad8045d85a470",
		61cee50cc8578f4ea5fa2cfd9762bc744c2cd4b1877fbb30b18a53bd3626909a: "0xf90191a06e94ede82e8c381d422f010130a4c2ed35805be58e6783d800fbb37d000090e2a09541d155fd3c3fff9e49483a4ecba801d7e77263e41264a817f4bd868b6ad8cf80a0bff9030ae0a3cc1d6b635d13b790c7f961a8ae009cb60a3fdb9bafe333be6a5680a0ff4516d5b2c80640dcc2c8f35e62d930385258bcd00b9086c67a127d4ee5396ca006ca7ad8bb73e5f112804011ce1b0ae0705c8cafc2ccda1437d620…
		c4d6a5bac163c2eba7833bfda0539215ac51b344330c6c41bbbbdfd8f36f39a3: "0xf872a0209bf57501565dbd2fdcea36efa2b9aef8340a8901e3459f4a4c926275d36cdbb84ff84d10890542253a126ccdf5dda056e81f171bcc55a6ff8345e692c0f86e5b48e01b996cadc001622fb5e363b421a0c5d2460186f7233c927e7db2dcc703c0e500b653ca82273b7bfad8045d85a470",
		3a7a65ae9d6beac80476010d99aa0057f607492ecb426da05a241269fb54bd21: "0xf87180808080a035196d12c07e2405a02d095f74880568965618e95b50e64e8690594aa6bb5ea280808080a0c4d6a5bac163c2eba7833bfda0539215ac51b344330c6c41bbbbdfd8f36f39a3808080a00932e0165ad0cabdfe9d8fb6a70150033d789cd07caaf499c8a37141495499c3808080",
		564537279e9cb67196cdae8d0f22f235c337b34b0da06f03a1a3527b23eb8c49: "0xf90191a06e94ede82e8c381d422f010130a4c2ed35805be58e6783d800fbb37d000090e2a09541d155fd3c3fff9e49483a4ecba801d7e77263e41264a817f4bd868b6ad8cf80a0bff9030ae0a3cc1d6b635d13b790c7f961a8ae009cb60a3fdb9bafe333be6a5680a0ff4516d5b2c80640dcc2c8f35e62d930385258bcd00b9086c67a127d4ee5396ca006ca7ad8bb73e5f112804011ce1b0ae0705c8cafc2ccda1437d620…
		ef6ca6f572c53714a333f6788016e3ca9d67c2fb89584ea3355702e324d6eb69: "0xf871a0209a0d8038e641ab0d163a02fc9e6359d22802b5579ea944bea987b3fee0853db84ef84c018829a2241af62c0005a00f7fc82774152173e8cd771ad5f6c7a22b9e9f3becfc3eb12bb505dd4185c4daa0b2649f60a08d993602eead51173153dbc308e35245f74ab3430e202509cdef71",
		91a2c3eab69153a20a2a54692d2ec3c77fc3533b091e52673682e7ff1509a929: "0xf851808080808080808080a0ef6ca6f572c53714a333f6788016e3ca9d67c2fb89584ea3355702e324d6eb698080a0c9ee3d47e8c010dbe264f45bf1a8365f69c1505fdf4729cbe5bf75099fb8049d80808080",
		56aa6c6311208c510f96dcba1e3209ee6bbb279cbda4b1b947b4ad3f6f309831: "0xf90191a06e94ede82e8c381d422f010130a4c2ed35805be58e6783d800fbb37d000090e2a091a2c3eab69153a20a2a54692d2ec3c77fc3533b091e52673682e7ff1509a92980a0bff9030ae0a3cc1d6b635d13b790c7f961a8ae009cb60a3fdb9bafe333be6a5680a0ff4516d5b2c80640dcc2c8f35e62d930385258bcd00b9086c67a127d4ee5396ca006ca7ad8bb73e5f112804011ce1b0ae0705c8cafc2ccda1437d620…
		6abb61cce0d47e3d390ae2149e76c034b0e8c15d2b61961dd766ade3a998064a: "0xf86ca03c76d49790cfa3f0c5e6fc28e31afd97efcab3ccef5b50ddc3276fdd9f50c730b849f8478083072115a056e81f171bcc55a6ff8345e692c0f86e5b48e01b996cadc001622fb5e363b421a0c5d2460186f7233c927e7db2dcc703c0e500b653ca82273b7bfad8045d85a470",
		9bbd97fac2c3c531007a4773eb064ccd12de27d342a01b30625dadc5222031a1: "0xf90191a06e94ede82e8c381d422f010130a4c2ed35805be58e6783d800fbb37d000090e2a091a2c3eab69153a20a2a54692d2ec3c77fc3533b091e52673682e7ff1509a92980a0bff9030ae0a3cc1d6b635d13b790c7f961a8ae009cb60a3fdb9bafe333be6a5680a0ff4516d5b2c80640dcc2c8f35e62d930385258bcd00b9086c67a127d4ee5396ca06abb61cce0d47e3d390ae2149e76c034b0e8c15d2b61961dd766ad…
		7fa02dc44a68696ebbf157162a25921cb23efc884238cf26af62943f43a25277: "0xf872a0209bf57501565dbd2fdcea36efa2b9aef8340a8901e3459f4a4c926275d36cdbb84ff84d11890542253a126ccd4edda056e81f171bcc55a6ff8345e692c0f86e5b48e01b996cadc001622fb5e363b421a0c5d2460186f7233c927e7db2dcc703c0e500b653ca82273b7bfad8045d85a470",
		a08c8ff49e4b5b317ca0850aaf3287ec4d50c68902609e678397884cecc3841d: "0xf87180808080a035196d12c07e2405a02d095f74880568965618e95b50e64e8690594aa6bb5ea280808080a07fa02dc44a68696ebbf157162a25921cb23efc884238cf26af62943f43a25277808080a00932e0165ad0cabdfe9d8fb6a70150033d789cd07caaf499c8a37141495499c3808080",
		2d02c4e1557b721855e3810538f3b8c28d9725fe8612eeda30d010c495a0e8a4: "0xf90191a06e94ede82e8c381d422f010130a4c2ed35805be58e6783d800fbb37d000090e2a091a2c3eab69153a20a2a54692d2ec3c77fc3533b091e52673682e7ff1509a92980a0bff9030ae0a3cc1d6b635d13b790c7f961a8ae009cb60a3fdb9bafe333be6a5680a0ff4516d5b2c80640dcc2c8f35e62d930385258bcd00b9086c67a127d4ee5396ca06abb61cce0d47e3d390ae2149e76c034b0e8c15d2b61961dd766ad…
		c4fb0289ef7a77be9db00ac70fcacfba8959b6a3b6e778707856638c1274c80d: "0xf86ca020a40a9004224e397238839b469142c546607ee7a8b114ded86182fceae00e35b849f847808316b38ea056e81f171bcc55a6ff8345e692c0f86e5b48e01b996cadc001622fb5e363b421a0c5d2460186f7233c927e7db2dcc703c0e500b653ca82273b7bfad8045d85a470",
		c8db200a7930603fb7f5b4147435b6ca52834ee999547336640cf0bdc171c7f9: "0xf87180a0cdeaf028a7a2894d4778d6c412bfb95e81b23c2e6044f4c5d6de2ed8a50f78f3808080808080808080a082f6e0ef9d3ec62e68c811432d52e6e0c907d604aed5a2a561d95e393f487d688080a0c4fb0289ef7a77be9db00ac70fcacfba8959b6a3b6e778707856638c1274c80d8080",
		9f0ba6715ec173ac6ec1660c9219a844034e39baa1b26b67a4aadaf85c905b03: "0xf90191a06e94ede82e8c381d422f010130a4c2ed35805be58e6783d800fbb37d000090e2a091a2c3eab69153a20a2a54692d2ec3c77fc3533b091e52673682e7ff1509a92980a0bff9030ae0a3cc1d6b635d13b790c7f961a8ae009cb60a3fdb9bafe333be6a5680a0ff4516d5b2c80640dcc2c8f35e62d930385258bcd00b9086c67a127d4ee5396ca06abb61cce0d47e3d390ae2149e76c034b0e8c15d2b61961dd766ad…
		826caedc39d8867b0449e784f9a19930fc7edae82142567363cfff3020d5c2f1: "0xf872a0209bf57501565dbd2fdcea36efa2b9aef8340a8901e3459f4a4c926275d36cdbb84ff84d11890542253a126cccf611a056e81f171bcc55a6ff8345e692c0f86e5b48e01b996cadc001622fb5e363b421a0c5d2460186f7233c927e7db2dcc703c0e500b653ca82273b7bfad8045d85a470",
		2c63d410628655e4302767cb282f56bd877b9e833a2c402c6b580ed4e598568e: "0xf87180808080a035196d12c07e2405a02d095f74880568965618e95b50e64e8690594aa6bb5ea280808080a0826caedc39d8867b0449e784f9a19930fc7edae82142567363cfff3020d5c2f1808080a00932e0165ad0cabdfe9d8fb6a70150033d789cd07caaf499c8a37141495499c3808080",
		2bfa72179f0e589968017d91e5d288cc98b28e0105080f0280f1cf57fc935781: "0xf90191a06e94ede82e8c381d422f010130a4c2ed35805be58e6783d800fbb37d000090e2a091a2c3eab69153a20a2a54692d2ec3c77fc3533b091e52673682e7ff1509a92980a0bff9030ae0a3cc1d6b635d13b790c7f961a8ae009cb60a3fdb9bafe333be6a5680a0ff4516d5b2c80640dcc2c8f35e62d930385258bcd00b9086c67a127d4ee5396ca06abb61cce0d47e3d390ae2149e76c034b0e8c15d2b61961dd766ad…
		37e5e34c2bb8cb3e5e4ccf584866aac51af1073fb8111bedf2fdb7f6e8b01fdd: "0xf871a0209a0d8038e641ab0d163a02fc9e6359d22802b5579ea944bea987b3fee0853db84ef84c01881bc16d674ec80005a00f7fc82774152173e8cd771ad5f6c7a22b9e9f3becfc3eb12bb505dd4185c4daa0b2649f60a08d993602eead51173153dbc308e35245f74ab3430e202509cdef71",
		366bd0d46b1e269a6aaa8d6adc8449df3c15d4ff216ade32726fc6f24b1f70d5: "0xf851808080808080808080a037e5e34c2bb8cb3e5e4ccf584866aac51af1073fb8111bedf2fdb7f6e8b01fdd8080a0c9ee3d47e8c010dbe264f45bf1a8365f69c1505fdf4729cbe5bf75099fb8049d80808080",
		385392b87713502fbf36f54cef7c57eb7b50a76b4186a8635ef17d455405b190: "0xf90191a06e94ede82e8c381d422f010130a4c2ed35805be58e6783d800fbb37d000090e2a0366bd0d46b1e269a6aaa8d6adc8449df3c15d4ff216ade32726fc6f24b1f70d580a0bff9030ae0a3cc1d6b635d13b790c7f961a8ae009cb60a3fdb9bafe333be6a5680a0ff4516d5b2c80640dcc2c8f35e62d930385258bcd00b9086c67a127d4ee5396ca06abb61cce0d47e3d390ae2149e76c034b0e8c15d2b61961dd766ad…
		1361c801c7d6629615c86082fed838c83dda45b4b331e023bb248254fae6a996: "0xf872a02031b4ed56ace4c46b68524cb5bcbf4195f1bbaacbe5228fbd090546c88dd229b84ff84d0e890579a814e10a47c9d4a056e81f171bcc55a6ff8345e692c0f86e5b48e01b996cadc001622fb5e363b421a0c5d2460186f7233c927e7db2dcc703c0e500b653ca82273b7bfad8045d85a470",
		d102321d9fe358af89cafd137f5f9c749a9a4b5866dcb51ee7fa7f79beaeae09: "0xf851808080808080808080a01361c801c7d6629615c86082fed838c83dda45b4b331e023bb248254fae6a996a0eb5ed4baf0b42be6fc3da302285a6332f07f6e4c30b22398b578c5ade8f247cd808080808080",
		628a04090c4fcabc320d4e84c1c172aad75b368979a9ac16bad670f486a3ea15: "0xf90191a06e94ede82e8c381d422f010130a4c2ed35805be58e6783d800fbb37d000090e2a0366bd0d46b1e269a6aaa8d6adc8449df3c15d4ff216ade32726fc6f24b1f70d580a0bff9030ae0a3cc1d6b635d13b790c7f961a8ae009cb60a3fdb9bafe333be6a5680a0d102321d9fe358af89cafd137f5f9c749a9a4b5866dcb51ee7fa7f79beaeae09a06abb61cce0d47e3d390ae2149e76c034b0e8c15d2b61961dd766ad…
		e441004233682c48db9c055e342ecf0f6e14c17eef9df5f157b005909d0486e2: "0xf86ca020a40a9004224e397238839b469142c546607ee7a8b114ded86182fceae00e35b849f847808316dff4a056e81f171bcc55a6ff8345e692c0f86e5b48e01b996cadc001622fb5e363b421a0c5d2460186f7233c927e7db2dcc703c0e500b653ca82273b7bfad8045d85a470",
		4dee8b5e8fa2a418252a33adff11a838d52d6733ba0be3fa1c7dcb63718becff: "0xf87180a0cdeaf028a7a2894d4778d6c412bfb95e81b23c2e6044f4c5d6de2ed8a50f78f3808080808080808080a082f6e0ef9d3ec62e68c811432d52e6e0c907d604aed5a2a561d95e393f487d688080a0e441004233682c48db9c055e342ecf0f6e14c17eef9df5f157b005909d0486e28080",
		a362184dfacbd23695ad3f26de99d2c84d2351bca09c355f1b15cf236a0fefc9: "0xf90191a06e94ede82e8c381d422f010130a4c2ed35805be58e6783d800fbb37d000090e2a0366bd0d46b1e269a6aaa8d6adc8449df3c15d4ff216ade32726fc6f24b1f70d580a0bff9030ae0a3cc1d6b635d13b790c7f961a8ae009cb60a3fdb9bafe333be6a5680a0d102321d9fe358af89cafd137f5f9c749a9a4b5866dcb51ee7fa7f79beaeae09a06abb61cce0d47e3d390ae2149e76c034b0e8c15d2b61961dd766ad…
		e82f574aa04baa9ca104a7b60fdaff10690ade64308c7755274d1399407e5dd5: "0xf872a0209bf57501565dbd2fdcea36efa2b9aef8340a8901e3459f4a4c926275d36cdbb84ff84d12890542253a126ccc4f11a056e81f171bcc55a6ff8345e692c0f86e5b48e01b996cadc001622fb5e363b421a0c5d2460186f7233c927e7db2dcc703c0e500b653ca82273b7bfad8045d85a470",
		b8941b11e620ec8aa7bf23eaee02d6c449fb3ecff35769dd375b04be3c11a2c8: "0xf87180808080a035196d12c07e2405a02d095f74880568965618e95b50e64e8690594aa6bb5ea280808080a0e82f574aa04baa9ca104a7b60fdaff10690ade64308c7755274d1399407e5dd5808080a00932e0165ad0cabdfe9d8fb6a70150033d789cd07caaf499c8a37141495499c3808080",
		93e66cbc1e24cf3faa8d5a0391d63b550896cab479541717e325e346847eed89: "0xf90191a06e94ede82e8c381d422f010130a4c2ed35805be58e6783d800fbb37d000090e2a0366bd0d46b1e269a6aaa8d6adc8449df3c15d4ff216ade32726fc6f24b1f70d580a0bff9030ae0a3cc1d6b635d13b790c7f961a8ae009cb60a3fdb9bafe333be6a5680a0d102321d9fe358af89cafd137f5f9c749a9a4b5866dcb51ee7fa7f79beaeae09a06abb61cce0d47e3d390ae2149e76c034b0e8c15d2b61961dd766ad…
		45630e9bdb3e6fe9cf93f6ff7579d499fdf46e16a75e261bd936fbbcbcd7d631: "0xf86ca03af97556eedd035d0c1b80182155e5f5148b950fe7547a1253e2e74d703b365eb849f847808322a76ca056e81f171bcc55a6ff8345e692c0f86e5b48e01b996cadc001622fb5e363b421a0c5d2460186f7233c927e7db2dcc703c0e500b653ca82273b7bfad8045d85a470",
		ae5326104eaec502340079e455d7fc475c0e2d7709690a36a58985563bc62114: "0xf90191a06e94ede82e8c381d422f010130a4c2ed35805be58e6783d800fbb37d000090e2a0366bd0d46b1e269a6aaa8d6adc8449df3c15d4ff216ade32726fc6f24b1f70d580a0bff9030ae0a3cc1d6b635d13b790c7f961a8ae009cb60a3fdb9bafe333be6a5680a0d102321d9fe358af89cafd137f5f9c749a9a4b5866dcb51ee7fa7f79beaeae09a06abb61cce0d47e3d390ae2149e76c034b0e8c15d2b61961dd766ad…
		638bacf68b2cac4a2776ca3d8cece66af7cbcd104b00d3521eed0c32101dd0dab9: "0x60806040526004361061003e575f3560e01c8063467b53c1146100425780634d9b3d5d1461006c578063990fce4414610096578063f7474d00146100ac575b5f80fd5b34801561004d575f80fd5b506100566100b6565b6040516100639190610172565b60405180910390f35b348015610077575f80fd5b506100806100bd565b60405161008d91906101a3565b60405180910390f35b3480156100a1575f80fd5b5061…
		541d22d5d2fd288017b2ebc75e2f86b9a4ed9193c30835f60641c9b71ab7ab57: "0xf872a0209bf57501565dbd2fdcea36efa2b9aef8340a8901e3459f4a4c926275d36cdbb84ff84d12890542253a126cc755aba056e81f171bcc55a6ff8345e692c0f86e5b48e01b996cadc001622fb5e363b421a0c5d2460186f7233c927e7db2dcc703c0e500b653ca82273b7bfad8045d85a470",
		51c65b46f70bbc3b8a401446aea03efd3e02de0d3dea322964b52d7b7810f56f: "0xf87180808080a035196d12c07e2405a02d095f74880568965618e95b50e64e8690594aa6bb5ea280808080a0541d22d5d2fd288017b2ebc75e2f86b9a4ed9193c30835f60641c9b71ab7ab57808080a00932e0165ad0cabdfe9d8fb6a70150033d789cd07caaf499c8a37141495499c3808080",
		98196511c57a411bf9e5e7484bf7528ff62f85f728bc513f3f2a35536cdd37ac: "0xf90191a06e94ede82e8c381d422f010130a4c2ed35805be58e6783d800fbb37d000090e2a0366bd0d46b1e269a6aaa8d6adc8449df3c15d4ff216ade32726fc6f24b1f70d580a0bff9030ae0a3cc1d6b635d13b790c7f961a8ae009cb60a3fdb9bafe333be6a5680a0d102321d9fe358af89cafd137f5f9c749a9a4b5866dcb51ee7fa7f79beaeae09a06abb61cce0d47e3d390ae2149e76c034b0e8c15d2b61961dd766ad…
		9b77577b6bd2823960d202318ade6badad82824d931d2681cb3f3d712be50d28: "0xf869a020a64cb0f1024deae6b2ed2e5c095b847015c82936dc27285c82dbcf4924d235b846f8440180a0ee266c68a253310dee4a0f07d526cd3aa172ec0501d24b834efc04d50611ace1a0b2f36f643fee3ec0d55475bf8327b0de3b9c2e4465eecc9a4555b8a796378e24",
		3112b1c14314e37c86fde2b3303ceabf96d3b0f5722e52fa37b1f0a068887eca: "0xf869a02059adbef7792e5e861c789fd5ee1367b65c81c8d49e83f577eb6c62a1e7be58b846f8440180a00f7fc82774152173e8cd771ad5f6c7a22b9e9f3becfc3eb12bb505dd4185c4daa08bacf68b2cac4a2776ca3d8cece66af7cbcd104b00d3521eed0c32101dd0dab9",
		37e0dea5e93e73a954fb94f8e4482262eeb8b15e94f0cd5e7a821302211404a4: "0xf85180808080808080a09b77577b6bd2823960d202318ade6badad82824d931d2681cb3f3d712be50d28808080a03112b1c14314e37c86fde2b3303ceabf96d3b0f5722e52fa37b1f0a068887eca8080808080",
		6bc02b78ac65fded5842801bbb871d6dfea685407ce16b5a685e083983882e94: "0xf90191a06e94ede82e8c381d422f010130a4c2ed35805be58e6783d800fbb37d000090e2a0366bd0d46b1e269a6aaa8d6adc8449df3c15d4ff216ade32726fc6f24b1f70d580a037e0dea5e93e73a954fb94f8e4482262eeb8b15e94f0cd5e7a821302211404a480a0d102321d9fe358af89cafd137f5f9c749a9a4b5866dcb51ee7fa7f79beaeae09a06abb61cce0d47e3d390ae2149e76c034b0e8c15d2b61961dd766ad…
		50c4f7794e3c576393a52fdda56783058354341e2eaf94abdce32be613ceeb67: "0xf86ca03af97556eedd035d0c1b80182155e5f5148b950fe7547a1253e2e74d703b365eb849f847808325241fa056e81f171bcc55a6ff8345e692c0f86e5b48e01b996cadc001622fb5e363b421a0c5d2460186f7233c927e7db2dcc703c0e500b653ca82273b7bfad8045d85a470",
		4e55c3fed00d6f3263bdb511bcb7a6775fca8b7b32dbf4d558d1bce46dc00915: "0xf90191a06e94ede82e8c381d422f010130a4c2ed35805be58e6783d800fbb37d000090e2a0366bd0d46b1e269a6aaa8d6adc8449df3c15d4ff216ade32726fc6f24b1f70d580a037e0dea5e93e73a954fb94f8e4482262eeb8b15e94f0cd5e7a821302211404a480a0d102321d9fe358af89cafd137f5f9c749a9a4b5866dcb51ee7fa7f79beaeae09a06abb61cce0d47e3d390ae2149e76c034b0e8c15d2b61961dd766ad…
		8c8ffad4d367fd2ebc131afcab5615a6af49548542e6d90f1b3708fff9b0dbfc: "0xf872a0209bf57501565dbd2fdcea36efa2b9aef8340a8901e3459f4a4c926275d36cdbb84ff84d13890542253a126cc6ae51a056e81f171bcc55a6ff8345e692c0f86e5b48e01b996cadc001622fb5e363b421a0c5d2460186f7233c927e7db2dcc703c0e500b653ca82273b7bfad8045d85a470",
		219bd42ab7252d3819ecfa2494167cd9e68ff442240dcfb48a2e29ecaa5ff71c: "0xf87180808080a035196d12c07e2405a02d095f74880568965618e95b50e64e8690594aa6bb5ea280808080a08c8ffad4d367fd2ebc131afcab5615a6af49548542e6d90f1b3708fff9b0dbfc808080a00932e0165ad0cabdfe9d8fb6a70150033d789cd07caaf499c8a37141495499c3808080",
		22b7c53bade9f4783e95d3280713d4734c2bf546742a3fdccb2481ad63a1d598: "0xf90191a06e94ede82e8c381d422f010130a4c2ed35805be58e6783d800fbb37d000090e2a0366bd0d46b1e269a6aaa8d6adc8449df3c15d4ff216ade32726fc6f24b1f70d580a037e0dea5e93e73a954fb94f8e4482262eeb8b15e94f0cd5e7a821302211404a480a0d102321d9fe358af89cafd137f5f9c749a9a4b5866dcb51ee7fa7f79beaeae09a06abb61cce0d47e3d390ae2149e76c034b0e8c15d2b61961dd766ad…
		da5b9e19194e85044fceb9df62e03a77d2379f2ca04c2abaef2f4b06b79cbf3e: "0xf86ca03c76d49790cfa3f0c5e6fc28e31afd97efcab3ccef5b50ddc3276fdd9f50c730b849f84780830774c2a056e81f171bcc55a6ff8345e692c0f86e5b48e01b996cadc001622fb5e363b421a0c5d2460186f7233c927e7db2dcc703c0e500b653ca82273b7bfad8045d85a470",
		3795f28a26ff2fa85ec14637fb867e8dd85bac149d98cd7a4a309689d5757a4f: "0xf90191a06e94ede82e8c381d422f010130a4c2ed35805be58e6783d800fbb37d000090e2a0366bd0d46b1e269a6aaa8d6adc8449df3c15d4ff216ade32726fc6f24b1f70d580a037e0dea5e93e73a954fb94f8e4482262eeb8b15e94f0cd5e7a821302211404a480a0d102321d9fe358af89cafd137f5f9c749a9a4b5866dcb51ee7fa7f79beaeae09a0da5b9e19194e85044fceb9df62e03a77d2379f2ca04c2abaef2f4b…
		633e783dfd3ca818f66431c0e8ae2f1d51c3132fc581ccfc090ed6ddfef23cb5b8: "0x608060405260043610610049575f3560e01c8063467b53c11461004d5780634d9b3d5d146100775780638da5cb5b146100a1578063990fce44146100cb578063f7474d00146100e1575b5f80fd5b348015610058575f80fd5b506100616100eb565b60405161006e91906101ed565b60405180910390f35b348015610082575f80fd5b5061008b610113565b604051610098919061021e565b60405180910390f35b3480…
		37ee277bfb59efaa06b185c2aa112df66ddbff1765363d0e575559fde5e92c6a: "0xf872a0209bf57501565dbd2fdcea36efa2b9aef8340a8901e3459f4a4c926275d36cdbb84ff84d13890542253a126cc0e5f1a056e81f171bcc55a6ff8345e692c0f86e5b48e01b996cadc001622fb5e363b421a0c5d2460186f7233c927e7db2dcc703c0e500b653ca82273b7bfad8045d85a470",
		abbb5b59e9665d104c7a30b9d4a2bd3e7eed47413ee7691e03d434df078cb3fe: "0xf87180808080a035196d12c07e2405a02d095f74880568965618e95b50e64e8690594aa6bb5ea280808080a037ee277bfb59efaa06b185c2aa112df66ddbff1765363d0e575559fde5e92c6a808080a00932e0165ad0cabdfe9d8fb6a70150033d789cd07caaf499c8a37141495499c3808080",
		edd526debd6d518266330ae53242f48cd0d65d9aac5d51633495ae399354aa1a: "0xf90191a06e94ede82e8c381d422f010130a4c2ed35805be58e6783d800fbb37d000090e2a0366bd0d46b1e269a6aaa8d6adc8449df3c15d4ff216ade32726fc6f24b1f70d580a037e0dea5e93e73a954fb94f8e4482262eeb8b15e94f0cd5e7a821302211404a480a0d102321d9fe358af89cafd137f5f9c749a9a4b5866dcb51ee7fa7f79beaeae09a06abb61cce0d47e3d390ae2149e76c034b0e8c15d2b61961dd766ad…
		67108962a2a5d31d36f2cf02e040da054e227a3c579b13b41dde1ecd46431494: "0xf86ca020f97556eedd035d0c1b80182155e5f5148b950fe7547a1253e2e74d703b365eb849f847808325241fa056e81f171bcc55a6ff8345e692c0f86e5b48e01b996cadc001622fb5e363b421a0c5d2460186f7233c927e7db2dcc703c0e500b653ca82273b7bfad8045d85a470",
		738372a3e248869880234d6ce39fc92ad94e15bd73e62ee6a0f36d6fb294c3bd: "0xf869a020b6efecc9ca2abeb7fef0953a80281cd81b552bd9a4a234312a38807869b762b846f8440180a00f7fc82774152173e8cd771ad5f6c7a22b9e9f3becfc3eb12bb505dd4185c4daa03e783dfd3ca818f66431c0e8ae2f1d51c3132fc581ccfc090ed6ddfef23cb5b8",
		c70e28f369ec254874583b90e54f458755fe534b6c78b91d1e900784ede8f90b: "0xf85180808080808080a0738372a3e248869880234d6ce39fc92ad94e15bd73e62ee6a0f36d6fb294c3bd8080a067108962a2a5d31d36f2cf02e040da054e227a3c579b13b41dde1ecd46431494808080808080",
		1597bd9362ba90dbc86101e04d0df77959246a3b5d5fd6c2b71c9417db9de1c1: "0xf90191a06e94ede82e8c381d422f010130a4c2ed35805be58e6783d800fbb37d000090e2a0366bd0d46b1e269a6aaa8d6adc8449df3c15d4ff216ade32726fc6f24b1f70d580a037e0dea5e93e73a954fb94f8e4482262eeb8b15e94f0cd5e7a821302211404a480a0d102321d9fe358af89cafd137f5f9c749a9a4b5866dcb51ee7fa7f79beaeae09a06abb61cce0d47e3d390ae2149e76c034b0e8c15d2b61961dd766ad…
		fe7ab7887771ce590702ca0ed33ae2bbe40a93fdebddfb044397eeee72e30842: "0xf86ca03c76d49790cfa3f0c5e6fc28e31afd97efcab3ccef5b50ddc3276fdd9f50c730b849f84780830a58f2a056e81f171bcc55a6ff8345e692c0f86e5b48e01b996cadc001622fb5e363b421a0c5d2460186f7233c927e7db2dcc703c0e500b653ca82273b7bfad8045d85a470",
		59f33e4e0c8283756c127e1e319ab9c8459f6cdb594bad6d7dc5f1a122a5c499: "0xf90191a06e94ede82e8c381d422f010130a4c2ed35805be58e6783d800fbb37d000090e2a0366bd0d46b1e269a6aaa8d6adc8449df3c15d4ff216ade32726fc6f24b1f70d580a037e0dea5e93e73a954fb94f8e4482262eeb8b15e94f0cd5e7a821302211404a480a0d102321d9fe358af89cafd137f5f9c749a9a4b5866dcb51ee7fa7f79beaeae09a0fe7ab7887771ce590702ca0ed33ae2bbe40a93fdebddfb044397ee…
		832b68ba16c49b3103029903bf9865e01fa9589b18fe885b45cdf837d1fa74c8: "0xf872a0209bf57501565dbd2fdcea36efa2b9aef8340a8901e3459f4a4c926275d36cdbb84ff84d14890542253a126cc02de7a056e81f171bcc55a6ff8345e692c0f86e5b48e01b996cadc001622fb5e363b421a0c5d2460186f7233c927e7db2dcc703c0e500b653ca82273b7bfad8045d85a470",
		ef6ad847b4fa99694af1dd09ab3300a3341039b2982e30ef13b22fa056f1f1fb: "0xf87180808080a035196d12c07e2405a02d095f74880568965618e95b50e64e8690594aa6bb5ea280808080a0832b68ba16c49b3103029903bf9865e01fa9589b18fe885b45cdf837d1fa74c8808080a00932e0165ad0cabdfe9d8fb6a70150033d789cd07caaf499c8a37141495499c3808080",
		dad4d6a83b34644fbcf4654ff4359071dd6192448c0111853a359d9bd8da2bbe: "0xf90191a06e94ede82e8c381d422f010130a4c2ed35805be58e6783d800fbb37d000090e2a0366bd0d46b1e269a6aaa8d6adc8449df3c15d4ff216ade32726fc6f24b1f70d580a037e0dea5e93e73a954fb94f8e4482262eeb8b15e94f0cd5e7a821302211404a480a0d102321d9fe358af89cafd137f5f9c749a9a4b5866dcb51ee7fa7f79beaeae09a0fe7ab7887771ce590702ca0ed33ae2bbe40a93fdebddfb044397ee…
		94b1d20ff859ab59324079c9dfea9ac2ee456ff0a61b52c2bb2e78ebd028aac2: "0xf86ca020a40a9004224e397238839b469142c546607ee7a8b114ded86182fceae00e35b849f8478083173bf9a056e81f171bcc55a6ff8345e692c0f86e5b48e01b996cadc001622fb5e363b421a0c5d2460186f7233c927e7db2dcc703c0e500b653ca82273b7bfad8045d85a470",
		badebe24874ae7cc2a0a15d6491b3d1418eefd475c23d04925d62144f97a7d87: "0xf87180a0cdeaf028a7a2894d4778d6c412bfb95e81b23c2e6044f4c5d6de2ed8a50f78f3808080808080808080a082f6e0ef9d3ec62e68c811432d52e6e0c907d604aed5a2a561d95e393f487d688080a094b1d20ff859ab59324079c9dfea9ac2ee456ff0a61b52c2bb2e78ebd028aac28080",
		7d2cfda216ac050c6fd03997a9a2a5e6bc89a9565de8e53783a6241275a2c8c3: "0xf90191a06e94ede82e8c381d422f010130a4c2ed35805be58e6783d800fbb37d000090e2a0366bd0d46b1e269a6aaa8d6adc8449df3c15d4ff216ade32726fc6f24b1f70d580a037e0dea5e93e73a954fb94f8e4482262eeb8b15e94f0cd5e7a821302211404a480a0d102321d9fe358af89cafd137f5f9c749a9a4b5866dcb51ee7fa7f79beaeae09a0fe7ab7887771ce590702ca0ed33ae2bbe40a93fdebddfb044397ee…
		63b89771461d774a11992ca5ee381364782af3f2b01f8e20d5cde2750d99132259: "0x608060405260043610610049575f3560e01c80630c4f65bd1461004d5780634d9b3d5d146100775780638da5cb5b146100a1578063990fce44146100cb578063f7474d00146100e1575b5f80fd5b348015610058575f80fd5b506100616100eb565b60405161006e91906101ed565b60405180910390f35b348015610082575f80fd5b5061008b610113565b604051610098919061021e565b60405180910390f35b3480…
		4a2b08804dc84c9b804a2c392e94b67321686d194a04eb87aa2dec404eda2f80: "0xf872a0209bf57501565dbd2fdcea36efa2b9aef8340a8901e3459f4a4c926275d36cdbb84ff84d14890542253a126cba764fa056e81f171bcc55a6ff8345e692c0f86e5b48e01b996cadc001622fb5e363b421a0c5d2460186f7233c927e7db2dcc703c0e500b653ca82273b7bfad8045d85a470",
		e4edb107f10f1505af63392cccf5593cb2566ef7af319fd9904dc8762a55bae5: "0xf87180808080a035196d12c07e2405a02d095f74880568965618e95b50e64e8690594aa6bb5ea280808080a04a2b08804dc84c9b804a2c392e94b67321686d194a04eb87aa2dec404eda2f80808080a00932e0165ad0cabdfe9d8fb6a70150033d789cd07caaf499c8a37141495499c3808080",
		5fbc8df4e0145afaf2e3ead11668e7022f697d6f26b2f3b9b02fbd34fe1c1a72: "0xf90191a06e94ede82e8c381d422f010130a4c2ed35805be58e6783d800fbb37d000090e2a0366bd0d46b1e269a6aaa8d6adc8449df3c15d4ff216ade32726fc6f24b1f70d580a037e0dea5e93e73a954fb94f8e4482262eeb8b15e94f0cd5e7a821302211404a480a0d102321d9fe358af89cafd137f5f9c749a9a4b5866dcb51ee7fa7f79beaeae09a0fe7ab7887771ce590702ca0ed33ae2bbe40a93fdebddfb044397ee…
		48ab802606d4b74b0631a7b5257384b1b905b01e21dea12ac29994532c496bf9: "0xf869a0201a2eb8a6cfc53429a747bb535fa669c3ea0e216b0b322c48602178344cf0cdb846f8440180a00f7fc82774152173e8cd771ad5f6c7a22b9e9f3becfc3eb12bb505dd4185c4daa0b89771461d774a11992ca5ee381364782af3f2b01f8e20d5cde2750d99132259",
		f916c6c9946cae767047e44c1c7f8f6136aac6e759236d0ee4819a8fb43ffe09: "0xf871808080808080a048ab802606d4b74b0631a7b5257384b1b905b01e21dea12ac29994532c496bf98080a037e5e34c2bb8cb3e5e4ccf584866aac51af1073fb8111bedf2fdb7f6e8b01fdd8080a0c9ee3d47e8c010dbe264f45bf1a8365f69c1505fdf4729cbe5bf75099fb8049d80808080",
		92a6c1be645349ba5694b7e2cdbc16c9c0ddefbb1e614eb376c3be89b68760b2: "0xf90191a06e94ede82e8c381d422f010130a4c2ed35805be58e6783d800fbb37d000090e2a0f916c6c9946cae767047e44c1c7f8f6136aac6e759236d0ee4819a8fb43ffe0980a037e0dea5e93e73a954fb94f8e4482262eeb8b15e94f0cd5e7a821302211404a480a0d102321d9fe358af89cafd137f5f9c749a9a4b5866dcb51ee7fa7f79beaeae09a0fe7ab7887771ce590702ca0ed33ae2bbe40a93fdebddfb044397ee…
		946b83fefbe5c66a96bc874f8d372f2fa605861d27fa104e965725bd675cea53: "0xf86ca020a40a9004224e397238839b469142c546607ee7a8b114ded86182fceae00e35b849f84780831a17c5a056e81f171bcc55a6ff8345e692c0f86e5b48e01b996cadc001622fb5e363b421a0c5d2460186f7233c927e7db2dcc703c0e500b653ca82273b7bfad8045d85a470",
		67de666768adc596d81383f4dbda5425b3d97fec7ec4abbb43e58c74fee7a03d: "0xf87180a0cdeaf028a7a2894d4778d6c412bfb95e81b23c2e6044f4c5d6de2ed8a50f78f3808080808080808080a082f6e0ef9d3ec62e68c811432d52e6e0c907d604aed5a2a561d95e393f487d688080a0946b83fefbe5c66a96bc874f8d372f2fa605861d27fa104e965725bd675cea538080",
		c6ee7c40a8331d5e0d128ff333e042129f746acbdbe54344d98e8a46466d394c: "0xf90191a06e94ede82e8c381d422f010130a4c2ed35805be58e6783d800fbb37d000090e2a0f916c6c9946cae767047e44c1c7f8f6136aac6e759236d0ee4819a8fb43ffe0980a037e0dea5e93e73a954fb94f8e4482262eeb8b15e94f0cd5e7a821302211404a480a0d102321d9fe358af89cafd137f5f9c749a9a4b5866dcb51ee7fa7f79beaeae09a0fe7ab7887771ce590702ca0ed33ae2bbe40a93fdebddfb044397ee…
		74120098ad02a8bc168795cba3802b0b9df36aa33921f767260ae23de07a89dd: "0xf872a0209bf57501565dbd2fdcea36efa2b9aef8340a8901e3459f4a4c926275d36cdbb84ff84d15890542253a126cb9be45a056e81f171bcc55a6ff8345e692c0f86e5b48e01b996cadc001622fb5e363b421a0c5d2460186f7233c927e7db2dcc703c0e500b653ca82273b7bfad8045d85a470",
		8453ed63f77d7809e8b99b019b4701c3262a6a8669e55dff99871cc89a9f6946: "0xf87180808080a035196d12c07e2405a02d095f74880568965618e95b50e64e8690594aa6bb5ea280808080a074120098ad02a8bc168795cba3802b0b9df36aa33921f767260ae23de07a89dd808080a00932e0165ad0cabdfe9d8fb6a70150033d789cd07caaf499c8a37141495499c3808080",
		e09e3d063182c92582cc7b28716928dd6b94b3201dc53100bf3109dfc566dcac: "0xf90191a06e94ede82e8c381d422f010130a4c2ed35805be58e6783d800fbb37d000090e2a0f916c6c9946cae767047e44c1c7f8f6136aac6e759236d0ee4819a8fb43ffe0980a037e0dea5e93e73a954fb94f8e4482262eeb8b15e94f0cd5e7a821302211404a480a0d102321d9fe358af89cafd137f5f9c749a9a4b5866dcb51ee7fa7f79beaeae09a0fe7ab7887771ce590702ca0ed33ae2bbe40a93fdebddfb044397ee…
		ed1045f50d66aa1a9c951099883d0a0cdca042a4b8436ed759565e58344840e0: "0xf86ca020f97556eedd035d0c1b80182155e5f5148b950fe7547a1253e2e74d703b365eb849f8478083258024a056e81f171bcc55a6ff8345e692c0f86e5b48e01b996cadc001622fb5e363b421a0c5d2460186f7233c927e7db2dcc703c0e500b653ca82273b7bfad8045d85a470",
		3a3ef3a3523ce6285c5ca9642059fa74fb61c5004adaa6a0f14cd5981a30976c: "0xf85180808080808080a0738372a3e248869880234d6ce39fc92ad94e15bd73e62ee6a0f36d6fb294c3bd8080a0ed1045f50d66aa1a9c951099883d0a0cdca042a4b8436ed759565e58344840e0808080808080",
		0af182954f0e5486ceaecaa937f1910eca9afe7246df64451c31185c4b27329c: "0xf90191a06e94ede82e8c381d422f010130a4c2ed35805be58e6783d800fbb37d000090e2a0f916c6c9946cae767047e44c1c7f8f6136aac6e759236d0ee4819a8fb43ffe0980a037e0dea5e93e73a954fb94f8e4482262eeb8b15e94f0cd5e7a821302211404a480a0d102321d9fe358af89cafd137f5f9c749a9a4b5866dcb51ee7fa7f79beaeae09a0fe7ab7887771ce590702ca0ed33ae2bbe40a93fdebddfb044397ee…
		fc0b1ef2dc96f7cb87636973798d32360b69ba6377c13939ed930624c0437ba6: "0xf872a0209bf57501565dbd2fdcea36efa2b9aef8340a8901e3459f4a4c926275d36cdbb84ff84d15890542253a126cb9bdfba056e81f171bcc55a6ff8345e692c0f86e5b48e01b996cadc001622fb5e363b421a0c5d2460186f7233c927e7db2dcc703c0e500b653ca82273b7bfad8045d85a470",
		2cd0699e4088e726cbd7c0c159904269af24cb1de30caa8ec082c1a1c509042b: "0xf87180808080a035196d12c07e2405a02d095f74880568965618e95b50e64e8690594aa6bb5ea280808080a0fc0b1ef2dc96f7cb87636973798d32360b69ba6377c13939ed930624c0437ba6808080a00932e0165ad0cabdfe9d8fb6a70150033d789cd07caaf499c8a37141495499c3808080",
		7ef6cc348b8a6c5460c54a0510f9e16300d267e7c963a658572f34616b3c726c: "0xf90191a06e94ede82e8c381d422f010130a4c2ed35805be58e6783d800fbb37d000090e2a0f916c6c9946cae767047e44c1c7f8f6136aac6e759236d0ee4819a8fb43ffe0980a037e0dea5e93e73a954fb94f8e4482262eeb8b15e94f0cd5e7a821302211404a480a0d102321d9fe358af89cafd137f5f9c749a9a4b5866dcb51ee7fa7f79beaeae09a0fe7ab7887771ce590702ca0ed33ae2bbe40a93fdebddfb044397ee…
		e31b3c4522062464e7307df8e8c628e90721fca0d185cf99f54c61a95c89c667: "0xf86ca020f97556eedd035d0c1b80182155e5f5148b950fe7547a1253e2e74d703b365eb849f8478083258049a056e81f171bcc55a6ff8345e692c0f86e5b48e01b996cadc001622fb5e363b421a0c5d2460186f7233c927e7db2dcc703c0e500b653ca82273b7bfad8045d85a470",
		bdf034e697414faeb332a75a698eb440aec69f5ff16345f588b0097d44ce7288: "0xf85180808080808080a0738372a3e248869880234d6ce39fc92ad94e15bd73e62ee6a0f36d6fb294c3bd8080a0e31b3c4522062464e7307df8e8c628e90721fca0d185cf99f54c61a95c89c667808080808080",
		6abbad0109b03a35bc8786e18dfc6ee1c2c52ac01ed6ac7219f4aa7dec185d09: "0xf90191a06e94ede82e8c381d422f010130a4c2ed35805be58e6783d800fbb37d000090e2a0f916c6c9946cae767047e44c1c7f8f6136aac6e759236d0ee4819a8fb43ffe0980a037e0dea5e93e73a954fb94f8e4482262eeb8b15e94f0cd5e7a821302211404a480a0d102321d9fe358af89cafd137f5f9c749a9a4b5866dcb51ee7fa7f79beaeae09a0fe7ab7887771ce590702ca0ed33ae2bbe40a93fdebddfb044397ee…
		6f304d562ab600f8116f4c29ebae74e129317fd431b429cd656300a04eede989: "0xf872a0209bf57501565dbd2fdcea36efa2b9aef8340a8901e3459f4a4c926275d36cdbb84ff84d15890542253a126cb9cf23a056e81f171bcc55a6ff8345e692c0f86e5b48e01b996cadc001622fb5e363b421a0c5d2460186f7233c927e7db2dcc703c0e500b653ca82273b7bfad8045d85a470",
		0b1d216f91933434b11ec284747f823edcc7881ec1b685b84b5a24c123a276ae: "0xf87180808080a035196d12c07e2405a02d095f74880568965618e95b50e64e8690594aa6bb5ea280808080a06f304d562ab600f8116f4c29ebae74e129317fd431b429cd656300a04eede989808080a00932e0165ad0cabdfe9d8fb6a70150033d789cd07caaf499c8a37141495499c3808080",
		17973372d0c5222a37217ce1e4c5089c03027915d029652c182c4dcd24abe7ef: "0xf90191a06e94ede82e8c381d422f010130a4c2ed35805be58e6783d800fbb37d000090e2a0f916c6c9946cae767047e44c1c7f8f6136aac6e759236d0ee4819a8fb43ffe0980a037e0dea5e93e73a954fb94f8e4482262eeb8b15e94f0cd5e7a821302211404a480a0d102321d9fe358af89cafd137f5f9c749a9a4b5866dcb51ee7fa7f79beaeae09a0fe7ab7887771ce590702ca0ed33ae2bbe40a93fdebddfb044397ee…
		af0de2fc937ab3209150ad631c363da8baa2e97931650999b44296d3f8e7ff0a: "0xf86ca020f97556eedd035d0c1b80182155e5f5148b950fe7547a1253e2e74d703b365eb849f84780832577b5a056e81f171bcc55a6ff8345e692c0f86e5b48e01b996cadc001622fb5e363b421a0c5d2460186f7233c927e7db2dcc703c0e500b653ca82273b7bfad8045d85a470",
		26ff1e7df1bc7448458201f26053f014217d365f59eea22af6433d86136577eb: "0xf85180808080808080a0738372a3e248869880234d6ce39fc92ad94e15bd73e62ee6a0f36d6fb294c3bd8080a0af0de2fc937ab3209150ad631c363da8baa2e97931650999b44296d3f8e7ff0a808080808080",
		7822ff5fb143df05b284fa133607b689be3f497be1cd10696021df9778156e1a: "0xf90191a06e94ede82e8c381d422f010130a4c2ed35805be58e6783d800fbb37d000090e2a0f916c6c9946cae767047e44c1c7f8f6136aac6e759236d0ee4819a8fb43ffe0980a037e0dea5e93e73a954fb94f8e4482262eeb8b15e94f0cd5e7a821302211404a480a0d102321d9fe358af89cafd137f5f9c749a9a4b5866dcb51ee7fa7f79beaeae09a0fe7ab7887771ce590702ca0ed33ae2bbe40a93fdebddfb044397ee…
		d46f19e5785b2a8a9c1f558beae27d43e649d2f097c9e336b352d246ec7579de: "0xf872a0209bf57501565dbd2fdcea36efa2b9aef8340a8901e3459f4a4c926275d36cdbb84ff84d1589053444835ec555d065a056e81f171bcc55a6ff8345e692c0f86e5b48e01b996cadc001622fb5e363b421a0c5d2460186f7233c927e7db2dcc703c0e500b653ca82273b7bfad8045d85a470",
		1119baa301100a6a4deace96b8ba461fd88ffd97f604cd55d0865f767df28608: "0xf87180808080a035196d12c07e2405a02d095f74880568965618e95b50e64e8690594aa6bb5ea280808080a0d46f19e5785b2a8a9c1f558beae27d43e649d2f097c9e336b352d246ec7579de808080a00932e0165ad0cabdfe9d8fb6a70150033d789cd07caaf499c8a37141495499c3808080",
		c52d5102415c8337b4d6a814ee0e27846c1783de6214db13674f8c6ba27e7cb7: "0xf90191a06e94ede82e8c381d422f010130a4c2ed35805be58e6783d800fbb37d000090e2a0f916c6c9946cae767047e44c1c7f8f6136aac6e759236d0ee4819a8fb43ffe0980a037e0dea5e93e73a954fb94f8e4482262eeb8b15e94f0cd5e7a821302211404a480a0d102321d9fe358af89cafd137f5f9c749a9a4b5866dcb51ee7fa7f79beaeae09a0fe7ab7887771ce590702ca0ed33ae2bbe40a93fdebddfb044397ee…
		b09312933cf08cabda25138830c65288985de3a3da49b6686e980faee5b8cda8: "0xf871a0201a2eb8a6cfc53429a747bb535fa669c3ea0e216b0b322c48602178344cf0cdb84ef84c01880de0b6b3a7640000a00f7fc82774152173e8cd771ad5f6c7a22b9e9f3becfc3eb12bb505dd4185c4daa0b89771461d774a11992ca5ee381364782af3f2b01f8e20d5cde2750d99132259",
		ffc3c8599699d6b812d94d904cf4c0d15795482f9f119068053ba9496c012647: "0xf871808080808080a0b09312933cf08cabda25138830c65288985de3a3da49b6686e980faee5b8cda88080a037e5e34c2bb8cb3e5e4ccf584866aac51af1073fb8111bedf2fdb7f6e8b01fdd8080a0c9ee3d47e8c010dbe264f45bf1a8365f69c1505fdf4729cbe5bf75099fb8049d80808080",
		4e170bbe15ac66746765aba6c4f9cb3b3fc04725b64e3bbea008ef7a7a99a630: "0xf90191a06e94ede82e8c381d422f010130a4c2ed35805be58e6783d800fbb37d000090e2a0ffc3c8599699d6b812d94d904cf4c0d15795482f9f119068053ba9496c01264780a037e0dea5e93e73a954fb94f8e4482262eeb8b15e94f0cd5e7a821302211404a480a0d102321d9fe358af89cafd137f5f9c749a9a4b5866dcb51ee7fa7f79beaeae09a0fe7ab7887771ce590702ca0ed33ae2bbe40a93fdebddfb044397ee…
		ca7ac8f0d83ed09df3a60541ee8caee0eda611053365ce19f979f5ffb3e78bbf: "0xf86ca020f97556eedd035d0c1b80182155e5f5148b950fe7547a1253e2e74d703b365eb849f8478083257714a056e81f171bcc55a6ff8345e692c0f86e5b48e01b996cadc001622fb5e363b421a0c5d2460186f7233c927e7db2dcc703c0e500b653ca82273b7bfad8045d85a470",
		b68dbe39f5f96798dd79d959cb5a0361594b3d5d2eac28347839c91e6381c4fb: "0xf85180808080808080a0738372a3e248869880234d6ce39fc92ad94e15bd73e62ee6a0f36d6fb294c3bd8080a0ca7ac8f0d83ed09df3a60541ee8caee0eda611053365ce19f979f5ffb3e78bbf808080808080",
		5c647468ce0e061535c35ff917da2619e77d5dc1317d622ab1cfdecc81746875: "0xf90191a06e94ede82e8c381d422f010130a4c2ed35805be58e6783d800fbb37d000090e2a0ffc3c8599699d6b812d94d904cf4c0d15795482f9f119068053ba9496c01264780a037e0dea5e93e73a954fb94f8e4482262eeb8b15e94f0cd5e7a821302211404a480a0d102321d9fe358af89cafd137f5f9c749a9a4b5866dcb51ee7fa7f79beaeae09a0fe7ab7887771ce590702ca0ed33ae2bbe40a93fdebddfb044397ee…
		0aa22b4a9144eb8bef20e4a4baa74012952ad248de9c02eb27bee05dd04827ed: "0xf872a0209bf57501565dbd2fdcea36efa2b9aef8340a8901e3459f4a4c926275d36cdbb84ff84d1689053444835ec5552939a056e81f171bcc55a6ff8345e692c0f86e5b48e01b996cadc001622fb5e363b421a0c5d2460186f7233c927e7db2dcc703c0e500b653ca82273b7bfad8045d85a470",
		bc709e12305d56fb60d4f680bc354a31d8b4c041d052413179c3ef00715615df: "0xf87180808080a035196d12c07e2405a02d095f74880568965618e95b50e64e8690594aa6bb5ea280808080a00aa22b4a9144eb8bef20e4a4baa74012952ad248de9c02eb27bee05dd04827ed808080a00932e0165ad0cabdfe9d8fb6a70150033d789cd07caaf499c8a37141495499c3808080",
		83a82307d73af7e57c2e030e0874735b92212c1c8f60e4ac43cb3f97753e5b67: "0xf90191a06e94ede82e8c381d422f010130a4c2ed35805be58e6783d800fbb37d000090e2a0ffc3c8599699d6b812d94d904cf4c0d15795482f9f119068053ba9496c01264780a037e0dea5e93e73a954fb94f8e4482262eeb8b15e94f0cd5e7a821302211404a480a0d102321d9fe358af89cafd137f5f9c749a9a4b5866dcb51ee7fa7f79beaeae09a0fe7ab7887771ce590702ca0ed33ae2bbe40a93fdebddfb044397ee…
		cb804c039f79d137e2b4a9203777ee31d118a878acfdae86375f6739a157858b: "0xf86ca03c76d49790cfa3f0c5e6fc28e31afd97efcab3ccef5b50ddc3276fdd9f50c730b849f84780830aac88a056e81f171bcc55a6ff8345e692c0f86e5b48e01b996cadc001622fb5e363b421a0c5d2460186f7233c927e7db2dcc703c0e500b653ca82273b7bfad8045d85a470",
		b899a6f2394b01530c1a711eb292fc0d5ceaef9a43cacbce945b415abab2f694: "0xf90191a06e94ede82e8c381d422f010130a4c2ed35805be58e6783d800fbb37d000090e2a0ffc3c8599699d6b812d94d904cf4c0d15795482f9f119068053ba9496c01264780a037e0dea5e93e73a954fb94f8e4482262eeb8b15e94f0cd5e7a821302211404a480a0d102321d9fe358af89cafd137f5f9c749a9a4b5866dcb51ee7fa7f79beaeae09a0cb804c039f79d137e2b4a9203777ee31d118a878acfdae86375f67…
		160b57442c09a918749af1c1ae77531ca58cf5021fb002fdb4784e4055698b4c: "0xf872a0209bf57501565dbd2fdcea36efa2b9aef8340a8901e3459f4a4c926275d36cdbb84ff84d1689053444835ec554d041a056e81f171bcc55a6ff8345e692c0f86e5b48e01b996cadc001622fb5e363b421a0c5d2460186f7233c927e7db2dcc703c0e500b653ca82273b7bfad8045d85a470",
		56132f6be3196b83917f81b22dde418fea7324aa579505e45c7d87eea7cfd9bd: "0xf87180808080a035196d12c07e2405a02d095f74880568965618e95b50e64e8690594aa6bb5ea280808080a0160b57442c09a918749af1c1ae77531ca58cf5021fb002fdb4784e4055698b4c808080a00932e0165ad0cabdfe9d8fb6a70150033d789cd07caaf499c8a37141495499c3808080",
		a8ca874e33407fe8f316cf84e6724be47f7ff0d18c25344431e6d312a21d711f: "0xf90191a06e94ede82e8c381d422f010130a4c2ed35805be58e6783d800fbb37d000090e2a0ffc3c8599699d6b812d94d904cf4c0d15795482f9f119068053ba9496c01264780a037e0dea5e93e73a954fb94f8e4482262eeb8b15e94f0cd5e7a821302211404a480a0d102321d9fe358af89cafd137f5f9c749a9a4b5866dcb51ee7fa7f79beaeae09a0fe7ab7887771ce590702ca0ed33ae2bbe40a93fdebddfb044397ee…
		d6f91bda923f1b86825ea2596c147a8eac27f7401b0aa3f913cef3c847a7e50e: "0xf90191a06e94ede82e8c381d422f010130a4c2ed35805be58e6783d800fbb37d000090e2a0f916c6c9946cae767047e44c1c7f8f6136aac6e759236d0ee4819a8fb43ffe0980a037e0dea5e93e73a954fb94f8e4482262eeb8b15e94f0cd5e7a821302211404a480a0d102321d9fe358af89cafd137f5f9c749a9a4b5866dcb51ee7fa7f79beaeae09a0fe7ab7887771ce590702ca0ed33ae2bbe40a93fdebddfb044397ee…
		e4bb4097469d88c7da00e31b724957fff8a1f3fdf8ca2560a3b0ad21cabb04fd: "0xf872a02031b4ed56ace4c46b68524cb5bcbf4195f1bbaacbe5228fbd090546c88dd229b84ff84d0e89058788cb94b1abc9d4a056e81f171bcc55a6ff8345e692c0f86e5b48e01b996cadc001622fb5e363b421a0c5d2460186f7233c927e7db2dcc703c0e500b653ca82273b7bfad8045d85a470",
		ccda4e369ae820dd4439f944c79cae0a5ac517d28644cf2bda3db89c910b6f1c: "0xf851808080808080808080a0e4bb4097469d88c7da00e31b724957fff8a1f3fdf8ca2560a3b0ad21cabb04fda0eb5ed4baf0b42be6fc3da302285a6332f07f6e4c30b22398b578c5ade8f247cd808080808080",
		894406e1e53c82023fd3d41b50e8a99c68fcc7f93e9d823ae4780ac9301feb36: "0xf90191a06e94ede82e8c381d422f010130a4c2ed35805be58e6783d800fbb37d000090e2a0f916c6c9946cae767047e44c1c7f8f6136aac6e759236d0ee4819a8fb43ffe0980a037e0dea5e93e73a954fb94f8e4482262eeb8b15e94f0cd5e7a821302211404a480a0ccda4e369ae820dd4439f944c79cae0a5ac517d28644cf2bda3db89c910b6f1ca0fe7ab7887771ce590702ca0ed33ae2bbe40a93fdebddfb044397ee…
		b1084ea1e1ad1f7fd5066547010bc482fd8df0e928e08ab4a8e8b7aca9481c65: "0xf86ca03c76d49790cfa3f0c5e6fc28e31afd97efcab3ccef5b50ddc3276fdd9f50c730b849f84780830ad904a056e81f171bcc55a6ff8345e692c0f86e5b48e01b996cadc001622fb5e363b421a0c5d2460186f7233c927e7db2dcc703c0e500b653ca82273b7bfad8045d85a470",
		803c1894e025b4b66dbd22b431fdcb6fb75e37637354048ecedf2eb8e0f1bffb: "0xf90191a06e94ede82e8c381d422f010130a4c2ed35805be58e6783d800fbb37d000090e2a0f916c6c9946cae767047e44c1c7f8f6136aac6e759236d0ee4819a8fb43ffe0980a037e0dea5e93e73a954fb94f8e4482262eeb8b15e94f0cd5e7a821302211404a480a0ccda4e369ae820dd4439f944c79cae0a5ac517d28644cf2bda3db89c910b6f1ca0b1084ea1e1ad1f7fd5066547010bc482fd8df0e928e08ab4a8e8b7…
		49e3ded01cef152eda72903b7a1be3ff46ffaa694e256a1d85f38fff286af3cb: "0xf872a0209bf57501565dbd2fdcea36efa2b9aef8340a8901e3459f4a4c926275d36cdbb84ff84d1789053444835ec5541837a056e81f171bcc55a6ff8345e692c0f86e5b48e01b996cadc001622fb5e363b421a0c5d2460186f7233c927e7db2dcc703c0e500b653ca82273b7bfad8045d85a470",
		d64ae7361759c604aa3a8b7716cfc42bb36b34ad0169cf91e60723f028adc849: "0xf87180808080a035196d12c07e2405a02d095f74880568965618e95b50e64e8690594aa6bb5ea280808080a049e3ded01cef152eda72903b7a1be3ff46ffaa694e256a1d85f38fff286af3cb808080a00932e0165ad0cabdfe9d8fb6a70150033d789cd07caaf499c8a37141495499c3808080",
		6521cd8929fd5235179554906c18d912eae38612640408ca76331689a4f1712e: "0xf90191a06e94ede82e8c381d422f010130a4c2ed35805be58e6783d800fbb37d000090e2a0f916c6c9946cae767047e44c1c7f8f6136aac6e759236d0ee4819a8fb43ffe0980a037e0dea5e93e73a954fb94f8e4482262eeb8b15e94f0cd5e7a821302211404a480a0ccda4e369ae820dd4439f944c79cae0a5ac517d28644cf2bda3db89c910b6f1ca0b1084ea1e1ad1f7fd5066547010bc482fd8df0e928e08ab4a8e8b7…
		c14f5e45f38629e3b872fa1b9fd39ed1d475f39637c2cf2b8eb6ddfd16427b3f: "0xf86ca020a40a9004224e397238839b469142c546607ee7a8b114ded86182fceae00e35b849f84780831a73caa056e81f171bcc55a6ff8345e692c0f86e5b48e01b996cadc001622fb5e363b421a0c5d2460186f7233c927e7db2dcc703c0e500b653ca82273b7bfad8045d85a470",
		3c0592b313f6b35076c3b31c0886d3a9895e1f8ebbdad0e481393d34a24590b9: "0xf87180a0cdeaf028a7a2894d4778d6c412bfb95e81b23c2e6044f4c5d6de2ed8a50f78f3808080808080808080a082f6e0ef9d3ec62e68c811432d52e6e0c907d604aed5a2a561d95e393f487d688080a0c14f5e45f38629e3b872fa1b9fd39ed1d475f39637c2cf2b8eb6ddfd16427b3f8080",
		6ee7a140023295cb8a33c43d6dc37fa7566109a9e510c0fe44217654d707ad18: "0xf90191a06e94ede82e8c381d422f010130a4c2ed35805be58e6783d800fbb37d000090e2a0f916c6c9946cae767047e44c1c7f8f6136aac6e759236d0ee4819a8fb43ffe0980a037e0dea5e93e73a954fb94f8e4482262eeb8b15e94f0cd5e7a821302211404a480a0ccda4e369ae820dd4439f944c79cae0a5ac517d28644cf2bda3db89c910b6f1ca0b1084ea1e1ad1f7fd5066547010bc482fd8df0e928e08ab4a8e8b7…
		9abb30a1807257defdeb48a69d74da4015db38a823b6c41dc831b5291da18fc1: "0xf872a0209bf57501565dbd2fdcea36efa2b9aef8340a8901e3459f4a4c926275d36cdbb84ff84d1789053444835ec55417eda056e81f171bcc55a6ff8345e692c0f86e5b48e01b996cadc001622fb5e363b421a0c5d2460186f7233c927e7db2dcc703c0e500b653ca82273b7bfad8045d85a470",
		53e03bf041f05b499d5782ef582340d0fc79eba001684806e4e954f8eb14c663: "0xf87180808080a035196d12c07e2405a02d095f74880568965618e95b50e64e8690594aa6bb5ea280808080a09abb30a1807257defdeb48a69d74da4015db38a823b6c41dc831b5291da18fc1808080a00932e0165ad0cabdfe9d8fb6a70150033d789cd07caaf499c8a37141495499c3808080",
		51e13c65d509dcdd9868583936a835c6837e1e6e4c83fe1e54ed88c57ccf2089: "0xf90191a06e94ede82e8c381d422f010130a4c2ed35805be58e6783d800fbb37d000090e2a0f916c6c9946cae767047e44c1c7f8f6136aac6e759236d0ee4819a8fb43ffe0980a037e0dea5e93e73a954fb94f8e4482262eeb8b15e94f0cd5e7a821302211404a480a0ccda4e369ae820dd4439f944c79cae0a5ac517d28644cf2bda3db89c910b6f1ca0b1084ea1e1ad1f7fd5066547010bc482fd8df0e928e08ab4a8e8b7…
		38b05d4f8ba0d80682319f5623712d7eb039d1369ed4358d48ec6bf0dcda235c: "0xf86ca020a40a9004224e397238839b469142c546607ee7a8b114ded86182fceae00e35b849f84780831a73efa056e81f171bcc55a6ff8345e692c0f86e5b48e01b996cadc001622fb5e363b421a0c5d2460186f7233c927e7db2dcc703c0e500b653ca82273b7bfad8045d85a470",
		d83fe22e4ae796a55a0bfd8cbf7a6f6640e3cbdc591d86426b275d2be02dd094: "0xf87180a0cdeaf028a7a2894d4778d6c412bfb95e81b23c2e6044f4c5d6de2ed8a50f78f3808080808080808080a082f6e0ef9d3ec62e68c811432d52e6e0c907d604aed5a2a561d95e393f487d688080a038b05d4f8ba0d80682319f5623712d7eb039d1369ed4358d48ec6bf0dcda235c8080",
		73dd9c274ed25affe68c80b889c68eaa4127324dcdde179c5b096b0da4acb68c: "0xf90191a06e94ede82e8c381d422f010130a4c2ed35805be58e6783d800fbb37d000090e2a0f916c6c9946cae767047e44c1c7f8f6136aac6e759236d0ee4819a8fb43ffe0980a037e0dea5e93e73a954fb94f8e4482262eeb8b15e94f0cd5e7a821302211404a480a0ccda4e369ae820dd4439f944c79cae0a5ac517d28644cf2bda3db89c910b6f1ca0b1084ea1e1ad1f7fd5066547010bc482fd8df0e928e08ab4a8e8b7…
		92b8f017ee5069792cadd587ee773b7b6362444b9650430b0165ad49ba7edac8: "0xf872a0209bf57501565dbd2fdcea36efa2b9aef8340a8901e3459f4a4c926275d36cdbb84ff84d1789053444835ec5542915a056e81f171bcc55a6ff8345e692c0f86e5b48e01b996cadc001622fb5e363b421a0c5d2460186f7233c927e7db2dcc703c0e500b653ca82273b7bfad8045d85a470",
		707ebddf10e0dca2f286f601b5f331d8170d6da12bac5c51fd72a9960729d66f: "0xf87180808080a035196d12c07e2405a02d095f74880568965618e95b50e64e8690594aa6bb5ea280808080a092b8f017ee5069792cadd587ee773b7b6362444b9650430b0165ad49ba7edac8808080a00932e0165ad0cabdfe9d8fb6a70150033d789cd07caaf499c8a37141495499c3808080",
		f5a2649d78cbdc95e9ee18e4957a822b0854f7d398fa04a1ddfa469289f952a1: "0xf90191a06e94ede82e8c381d422f010130a4c2ed35805be58e6783d800fbb37d000090e2a0f916c6c9946cae767047e44c1c7f8f6136aac6e759236d0ee4819a8fb43ffe0980a037e0dea5e93e73a954fb94f8e4482262eeb8b15e94f0cd5e7a821302211404a480a0ccda4e369ae820dd4439f944c79cae0a5ac517d28644cf2bda3db89c910b6f1ca0b1084ea1e1ad1f7fd5066547010bc482fd8df0e928e08ab4a8e8b7…
		aabdb27caee4f689d54d8a80cfcb7313e2a7c43005c1bad1864f7dd20327d26e: "0xf86ca020a40a9004224e397238839b469142c546607ee7a8b114ded86182fceae00e35b849f84780831a6b5ba056e81f171bcc55a6ff8345e692c0f86e5b48e01b996cadc001622fb5e363b421a0c5d2460186f7233c927e7db2dcc703c0e500b653ca82273b7bfad8045d85a470",
		f7c613de3e1b2c3ed7fe182aef2d440f2038686f54a765af4f180740d280be00: "0xf87180a0cdeaf028a7a2894d4778d6c412bfb95e81b23c2e6044f4c5d6de2ed8a50f78f3808080808080808080a082f6e0ef9d3ec62e68c811432d52e6e0c907d604aed5a2a561d95e393f487d688080a0aabdb27caee4f689d54d8a80cfcb7313e2a7c43005c1bad1864f7dd20327d26e8080",
		94d9adb13b6d1ef1787f9a34b1a592e9ea89415b934c1bbf3fc4f543c2f34a01: "0xf90191a06e94ede82e8c381d422f010130a4c2ed35805be58e6783d800fbb37d000090e2a0f916c6c9946cae767047e44c1c7f8f6136aac6e759236d0ee4819a8fb43ffe0980a037e0dea5e93e73a954fb94f8e4482262eeb8b15e94f0cd5e7a821302211404a480a0ccda4e369ae820dd4439f944c79cae0a5ac517d28644cf2bda3db89c910b6f1ca0b1084ea1e1ad1f7fd5066547010bc482fd8df0e928e08ab4a8e8b7…
		6301b08b7f2fc4155f30fdaa9ec1cffac11bc86ce1185fd8124ae0494c81c5f21f: "0x608060405260043610610054575f3560e01c80630c4f65bd1461005857806312065fe0146100825780634f8632ba146100ac5780638da5cb5b146100d6578063990fce4414610100578063f7474d0014610116575b5f80fd5b348015610063575f80fd5b5061006c610120565b6040516100799190610290565b60405180910390f35b34801561008d575f80fd5b50610096610148565b6040516100a391906102c1565b…
		164380c97ad666a17e2f084a20fdd7363c7877df9bd635bc55451553f31ed004: "0xf7a0310e2d527612073b26eecdfd717e6a320cf44b4afac2b0732d9fcbe2b7fa0cf69594ab8483f64d9c6d1ecf9b849ae677dd3315835cb2",
		ddcb7fa724239553039a6c0219bb655d50f0bbde7b59d79d4be28c2b736756a7: "0xf8518080a0fa1a618ab5cddb38ed8037d12bf8acfb27d59ee230f5ae15c533c53b2eff5e558080808080808080a0164380c97ad666a17e2f084a20fdd7363c7877df9bd635bc55451553f31ed0048080808080",
		4be949eae0a029c8734870dd6d4f6392cbf9e8a43451ec9c2999b22747525306: "0xf872a0209bf57501565dbd2fdcea36efa2b9aef8340a8901e3459f4a4c926275d36cdbb84ff84d1789053444835ec54b6ffba056e81f171bcc55a6ff8345e692c0f86e5b48e01b996cadc001622fb5e363b421a0c5d2460186f7233c927e7db2dcc703c0e500b653ca82273b7bfad8045d85a470",
		6bfb4c569356fa66e302e3b0243ceb165f3c8d3e060ac7908e8c4f5c386a22bb: "0xf87180808080a035196d12c07e2405a02d095f74880568965618e95b50e64e8690594aa6bb5ea280808080a04be949eae0a029c8734870dd6d4f6392cbf9e8a43451ec9c2999b22747525306808080a00932e0165ad0cabdfe9d8fb6a70150033d789cd07caaf499c8a37141495499c3808080",
		a62ca7d8d5f3cfa293fbaaad7d6930db9ee9f292c3faec126406ee3fdc546df0: "0xf90191a06e94ede82e8c381d422f010130a4c2ed35805be58e6783d800fbb37d000090e2a0f916c6c9946cae767047e44c1c7f8f6136aac6e759236d0ee4819a8fb43ffe0980a037e0dea5e93e73a954fb94f8e4482262eeb8b15e94f0cd5e7a821302211404a480a0ccda4e369ae820dd4439f944c79cae0a5ac517d28644cf2bda3db89c910b6f1ca0b1084ea1e1ad1f7fd5066547010bc482fd8df0e928e08ab4a8e8b7…
		53f0a742c25bf70455cfb47c34d9fbbcbfffd56c26076f95d7a2e0faaff1e7b2: "0xf869a020d548aa93051d856211d8abea3423abf12cbbca3555346fa2794c1c8b8f3d28b846f8440180a0ddcb7fa724239553039a6c0219bb655d50f0bbde7b59d79d4be28c2b736756a7a001b08b7f2fc4155f30fdaa9ec1cffac11bc86ce1185fd8124ae0494c81c5f21f",
		feef8386c3aad4aa0357b6442b0e8bdd50f168721be8fdce839553474c2f8b83: "0xf89180a0cdeaf028a7a2894d4778d6c412bfb95e81b23c2e6044f4c5d6de2ed8a50f78f380808080a053f0a742c25bf70455cfb47c34d9fbbcbfffd56c26076f95d7a2e0faaff1e7b280808080a082f6e0ef9d3ec62e68c811432d52e6e0c907d604aed5a2a561d95e393f487d688080a0946b83fefbe5c66a96bc874f8d372f2fa605861d27fa104e965725bd675cea538080",
		aaaa5d27780e1939175244ea4eaf2a6046c6c38fa3a886efc5a39b449828b956: "0xf90191a06e94ede82e8c381d422f010130a4c2ed35805be58e6783d800fbb37d000090e2a0f916c6c9946cae767047e44c1c7f8f6136aac6e759236d0ee4819a8fb43ffe0980a037e0dea5e93e73a954fb94f8e4482262eeb8b15e94f0cd5e7a821302211404a480a0ccda4e369ae820dd4439f944c79cae0a5ac517d28644cf2bda3db89c910b6f1ca0b1084ea1e1ad1f7fd5066547010bc482fd8df0e928e08ab4a8e8b7…
		d5a68e8f415aac431eaad3f51cfd76b556d5e2d2c5aa80f2019c0b75224ac410: "0xf86ca020a40a9004224e397238839b469142c546607ee7a8b114ded86182fceae00e35b849f84780831ec7e8a056e81f171bcc55a6ff8345e692c0f86e5b48e01b996cadc001622fb5e363b421a0c5d2460186f7233c927e7db2dcc703c0e500b653ca82273b7bfad8045d85a470",
		ce745690714673b59895c38830eefd8424a380d370b5cf993c1ddb0ee1534273: "0xf89180a0cdeaf028a7a2894d4778d6c412bfb95e81b23c2e6044f4c5d6de2ed8a50f78f380808080a053f0a742c25bf70455cfb47c34d9fbbcbfffd56c26076f95d7a2e0faaff1e7b280808080a082f6e0ef9d3ec62e68c811432d52e6e0c907d604aed5a2a561d95e393f487d688080a0d5a68e8f415aac431eaad3f51cfd76b556d5e2d2c5aa80f2019c0b75224ac4108080",
		3c5c133470363dad2b3aab720ab18aaceb68fac1c1fc6cd03330eeb6cc9c7d16: "0xf90191a06e94ede82e8c381d422f010130a4c2ed35805be58e6783d800fbb37d000090e2a0f916c6c9946cae767047e44c1c7f8f6136aac6e759236d0ee4819a8fb43ffe0980a037e0dea5e93e73a954fb94f8e4482262eeb8b15e94f0cd5e7a821302211404a480a0ccda4e369ae820dd4439f944c79cae0a5ac517d28644cf2bda3db89c910b6f1ca0b1084ea1e1ad1f7fd5066547010bc482fd8df0e928e08ab4a8e8b7…
		f73c9a0b5baa2f5a9329f89cb33cb5353b26a033d66bec3f6a61047d19d39b0a: "0xf872a0209bf57501565dbd2fdcea36efa2b9aef8340a8901e3459f4a4c926275d36cdbb84ff84d1889053444835ec54ab77ba056e81f171bcc55a6ff8345e692c0f86e5b48e01b996cadc001622fb5e363b421a0c5d2460186f7233c927e7db2dcc703c0e500b653ca82273b7bfad8045d85a470",
		0410828738a5c261b1e027b08365553d7e0272bdb1b89d51881e82def20311e3: "0xf87180808080a035196d12c07e2405a02d095f74880568965618e95b50e64e8690594aa6bb5ea280808080a0f73c9a0b5baa2f5a9329f89cb33cb5353b26a033d66bec3f6a61047d19d39b0a808080a00932e0165ad0cabdfe9d8fb6a70150033d789cd07caaf499c8a37141495499c3808080",
		ce7ca40a84b1196f541c51f5bc01714485caa559c89e34106f106a02888f4831: "0xf90191a06e94ede82e8c381d422f010130a4c2ed35805be58e6783d800fbb37d000090e2a0f916c6c9946cae767047e44c1c7f8f6136aac6e759236d0ee4819a8fb43ffe0980a037e0dea5e93e73a954fb94f8e4482262eeb8b15e94f0cd5e7a821302211404a480a0ccda4e369ae820dd4439f944c79cae0a5ac517d28644cf2bda3db89c910b6f1ca0b1084ea1e1ad1f7fd5066547010bc482fd8df0e928e08ab4a8e8b7…
		05f28085181999e819abfd3e3448424574b3b95b049c05a7884d8db654c68e49: "0xf86ca020f97556eedd035d0c1b80182155e5f5148b950fe7547a1253e2e74d703b365eb849f847808325d354a056e81f171bcc55a6ff8345e692c0f86e5b48e01b996cadc001622fb5e363b421a0c5d2460186f7233c927e7db2dcc703c0e500b653ca82273b7bfad8045d85a470",
		1e24dee7b1ede2a2d7b156cb978d4088ab5ea3919f50d1eaa2eebee4a8a7a3e7: "0xf85180808080808080a0738372a3e248869880234d6ce39fc92ad94e15bd73e62ee6a0f36d6fb294c3bd8080a005f28085181999e819abfd3e3448424574b3b95b049c05a7884d8db654c68e49808080808080",
		8de629bf4b9b7b5440b6a3bd53c6e839c11dc5d1be638d8bf3578fdb63332fd8: "0xf90191a06e94ede82e8c381d422f010130a4c2ed35805be58e6783d800fbb37d000090e2a0f916c6c9946cae767047e44c1c7f8f6136aac6e759236d0ee4819a8fb43ffe0980a037e0dea5e93e73a954fb94f8e4482262eeb8b15e94f0cd5e7a821302211404a480a0ccda4e369ae820dd4439f944c79cae0a5ac517d28644cf2bda3db89c910b6f1ca0b1084ea1e1ad1f7fd5066547010bc482fd8df0e928e08ab4a8e8b7…
		cb11330bb0f685519bc90cf3395704e6e4010290200c995da54d1797b68859bd: "0xf872a0209bf57501565dbd2fdcea36efa2b9aef8340a8901e3459f4a4c926275d36cdbb84ff84d1889053444835ec54ab7f1a056e81f171bcc55a6ff8345e692c0f86e5b48e01b996cadc001622fb5e363b421a0c5d2460186f7233c927e7db2dcc703c0e500b653ca82273b7bfad8045d85a470",
		421f2335dfb0b6d27716ec404c072a4c1bf56517fade6cf7d62499da37142533: "0xf87180808080a035196d12c07e2405a02d095f74880568965618e95b50e64e8690594aa6bb5ea280808080a0cb11330bb0f685519bc90cf3395704e6e4010290200c995da54d1797b68859bd808080a00932e0165ad0cabdfe9d8fb6a70150033d789cd07caaf499c8a37141495499c3808080",
		2396c2ed641d73026e8b03348fac777284d703463fba80422005814b18f33c33: "0xf90191a06e94ede82e8c381d422f010130a4c2ed35805be58e6783d800fbb37d000090e2a0f916c6c9946cae767047e44c1c7f8f6136aac6e759236d0ee4819a8fb43ffe0980a037e0dea5e93e73a954fb94f8e4482262eeb8b15e94f0cd5e7a821302211404a480a0ccda4e369ae820dd4439f944c79cae0a5ac517d28644cf2bda3db89c910b6f1ca0b1084ea1e1ad1f7fd5066547010bc482fd8df0e928e08ab4a8e8b7…
		db43ee433d9cfe696d74e41aa6330d3aead695bc51efd1ab9151aa7141b727e8: "0xf86ca020f97556eedd035d0c1b80182155e5f5148b950fe7547a1253e2e74d703b365eb849f847808325d319a056e81f171bcc55a6ff8345e692c0f86e5b48e01b996cadc001622fb5e363b421a0c5d2460186f7233c927e7db2dcc703c0e500b653ca82273b7bfad8045d85a470",
		09939973d94699a17b024852836063dabf2c6ffeed78f7aa31543f9055577496: "0xf85180808080808080a0738372a3e248869880234d6ce39fc92ad94e15bd73e62ee6a0f36d6fb294c3bd8080a0db43ee433d9cfe696d74e41aa6330d3aead695bc51efd1ab9151aa7141b727e8808080808080",
		a218efeeb0a8282ea6f7280106228b0803011900f75a667a944952e2c0bb0602: "0xf90191a06e94ede82e8c381d422f010130a4c2ed35805be58e6783d800fbb37d000090e2a0f916c6c9946cae767047e44c1c7f8f6136aac6e759236d0ee4819a8fb43ffe0980a037e0dea5e93e73a954fb94f8e4482262eeb8b15e94f0cd5e7a821302211404a480a0ccda4e369ae820dd4439f944c79cae0a5ac517d28644cf2bda3db89c910b6f1ca0b1084ea1e1ad1f7fd5066547010bc482fd8df0e928e08ab4a8e8b7…
		e66404db50b61951a238d291bd233044f41dd3495a557d12a5fc997544570cbb: "0xf872a0209bf57501565dbd2fdcea36efa2b9aef8340a8901e3459f4a4c926275d36cdbb84ff84d1889053444835ec54ac8cfa056e81f171bcc55a6ff8345e692c0f86e5b48e01b996cadc001622fb5e363b421a0c5d2460186f7233c927e7db2dcc703c0e500b653ca82273b7bfad8045d85a470",
		e7699df80caadfbffb406f79732fa0d2ba4c561986fc08fa0c0273614b80a7e1: "0xf87180808080a035196d12c07e2405a02d095f74880568965618e95b50e64e8690594aa6bb5ea280808080a0e66404db50b61951a238d291bd233044f41dd3495a557d12a5fc997544570cbb808080a00932e0165ad0cabdfe9d8fb6a70150033d789cd07caaf499c8a37141495499c3808080",
		7259bea7570052f02e35748c674d49e61b16dd858d725de8544b9b836fd79640: "0xf90191a06e94ede82e8c381d422f010130a4c2ed35805be58e6783d800fbb37d000090e2a0f916c6c9946cae767047e44c1c7f8f6136aac6e759236d0ee4819a8fb43ffe0980a037e0dea5e93e73a954fb94f8e4482262eeb8b15e94f0cd5e7a821302211404a480a0ccda4e369ae820dd4439f944c79cae0a5ac517d28644cf2bda3db89c910b6f1ca0b1084ea1e1ad1f7fd5066547010bc482fd8df0e928e08ab4a8e8b7…
		008600eba516274752b2ffdf89615e7894aa174d7c17cdbd66ef0f515016d64d: "0xf86ca020f97556eedd035d0c1b80182155e5f5148b950fe7547a1253e2e74d703b365eb849f847808325caaaa056e81f171bcc55a6ff8345e692c0f86e5b48e01b996cadc001622fb5e363b421a0c5d2460186f7233c927e7db2dcc703c0e500b653ca82273b7bfad8045d85a470",
		8e6136f271f2301e5709dd21ca959474ee87793e00403af95f02d0dc3011511f: "0xf85180808080808080a0738372a3e248869880234d6ce39fc92ad94e15bd73e62ee6a0f36d6fb294c3bd8080a0008600eba516274752b2ffdf89615e7894aa174d7c17cdbd66ef0f515016d64d808080808080",
		3e91b538a5b7e8c4387fadd62499649eccbe62c1c7b8f8515afb0af88a7849f5: "0xf90191a06e94ede82e8c381d422f010130a4c2ed35805be58e6783d800fbb37d000090e2a0f916c6c9946cae767047e44c1c7f8f6136aac6e759236d0ee4819a8fb43ffe0980a037e0dea5e93e73a954fb94f8e4482262eeb8b15e94f0cd5e7a821302211404a480a0ccda4e369ae820dd4439f944c79cae0a5ac517d28644cf2bda3db89c910b6f1ca0b1084ea1e1ad1f7fd5066547010bc482fd8df0e928e08ab4a8e8b7…
		a830a8a365aa0a6125c538c354e14c524582eba718392548fd55b812c71b1db9: "0xf872a0209bf57501565dbd2fdcea36efa2b9aef8340a8901e3459f4a4c926275d36cdbb84ff84d1889053444835ec54ac9e5a056e81f171bcc55a6ff8345e692c0f86e5b48e01b996cadc001622fb5e363b421a0c5d2460186f7233c927e7db2dcc703c0e500b653ca82273b7bfad8045d85a470",
		389daf57aa9b617bb7a640598f5e3a7cd8e82baa2c622145070d0551808d43e4: "0xf87180808080a035196d12c07e2405a02d095f74880568965618e95b50e64e8690594aa6bb5ea280808080a0a830a8a365aa0a6125c538c354e14c524582eba718392548fd55b812c71b1db9808080a00932e0165ad0cabdfe9d8fb6a70150033d789cd07caaf499c8a37141495499c3808080",
		abfcac325ae976c53d7d01086de97f43226c9e3d8bc3226545d2a479b535494a: "0xf90191a06e94ede82e8c381d422f010130a4c2ed35805be58e6783d800fbb37d000090e2a0f916c6c9946cae767047e44c1c7f8f6136aac6e759236d0ee4819a8fb43ffe0980a037e0dea5e93e73a954fb94f8e4482262eeb8b15e94f0cd5e7a821302211404a480a0ccda4e369ae820dd4439f944c79cae0a5ac517d28644cf2bda3db89c910b6f1ca0b1084ea1e1ad1f7fd5066547010bc482fd8df0e928e08ab4a8e8b7…
		54835e152f4a68cdbda8d7db44be0a4b8041d9c5860ad1db6eb364a4aa6b0b76: "0xf86ca020f97556eedd035d0c1b80182155e5f5148b950fe7547a1253e2e74d703b365eb849f847808325ca1fa056e81f171bcc55a6ff8345e692c0f86e5b48e01b996cadc001622fb5e363b421a0c5d2460186f7233c927e7db2dcc703c0e500b653ca82273b7bfad8045d85a470",
		548853c49f1397b0a58cd9d4fe0fd668357e04dd6110fe0ea1e205e219048afb: "0xf85180808080808080a0738372a3e248869880234d6ce39fc92ad94e15bd73e62ee6a0f36d6fb294c3bd8080a054835e152f4a68cdbda8d7db44be0a4b8041d9c5860ad1db6eb364a4aa6b0b76808080808080",
		ebb99437b61654aaa09c6222e046cb1c9b04fd1671d255c394e351c65af8ecde: "0xf90191a06e94ede82e8c381d422f010130a4c2ed35805be58e6783d800fbb37d000090e2a0f916c6c9946cae767047e44c1c7f8f6136aac6e759236d0ee4819a8fb43ffe0980a037e0dea5e93e73a954fb94f8e4482262eeb8b15e94f0cd5e7a821302211404a480a0ccda4e369ae820dd4439f944c79cae0a5ac517d28644cf2bda3db89c910b6f1ca0b1084ea1e1ad1f7fd5066547010bc482fd8df0e928e08ab4a8e8b7…
		18f41dba85923b263e38d3780b31bbaf67ba628cd9ef49f7d9f6d045a098eec5: "0xf872a0209bf57501565dbd2fdcea36efa2b9aef8340a8901e3459f4a4c926275d36cdbb84ff84d1989053444835ec54a2143a056e81f171bcc55a6ff8345e692c0f86e5b48e01b996cadc001622fb5e363b421a0c5d2460186f7233c927e7db2dcc703c0e500b653ca82273b7bfad8045d85a470",
		19aa57dbd63fcd0d4c88a6c18cddd6bf968954aeb7e15502017f8a01407a7708: "0xf87180808080a035196d12c07e2405a02d095f74880568965618e95b50e64e8690594aa6bb5ea280808080a018f41dba85923b263e38d3780b31bbaf67ba628cd9ef49f7d9f6d045a098eec5808080a00932e0165ad0cabdfe9d8fb6a70150033d789cd07caaf499c8a37141495499c3808080",
		151c68a7790207f1e8c053bfbbcf704c802e5c9815878629eaa561f4faf0e0ae: "0xf90191a06e94ede82e8c381d422f010130a4c2ed35805be58e6783d800fbb37d000090e2a0f916c6c9946cae767047e44c1c7f8f6136aac6e759236d0ee4819a8fb43ffe0980a037e0dea5e93e73a954fb94f8e4482262eeb8b15e94f0cd5e7a821302211404a480a0ccda4e369ae820dd4439f944c79cae0a5ac517d28644cf2bda3db89c910b6f1ca0b1084ea1e1ad1f7fd5066547010bc482fd8df0e928e08ab4a8e8b7…
		20f29a767dc26b84a88234ae9a6f9dae0aa9fdf01bf112c794888256bf17f458: "0xf86ca03c76d49790cfa3f0c5e6fc28e31afd97efcab3ccef5b50ddc3276fdd9f50c730b849f84780830b2d55a056e81f171bcc55a6ff8345e692c0f86e5b48e01b996cadc001622fb5e363b421a0c5d2460186f7233c927e7db2dcc703c0e500b653ca82273b7bfad8045d85a470",
		e77b214226cbcfff15ec4abc986b6c4a4ae1fc7b83c801ee1fa890453405074a: "0xf90191a06e94ede82e8c381d422f010130a4c2ed35805be58e6783d800fbb37d000090e2a0f916c6c9946cae767047e44c1c7f8f6136aac6e759236d0ee4819a8fb43ffe0980a037e0dea5e93e73a954fb94f8e4482262eeb8b15e94f0cd5e7a821302211404a480a0ccda4e369ae820dd4439f944c79cae0a5ac517d28644cf2bda3db89c910b6f1ca020f29a767dc26b84a88234ae9a6f9dae0aa9fdf01bf112c7948882…
		baabfbd7f37c065900a7bd09e5aed82279f8a1a7d7542bb9e8a3116a48f5c69c: "0xf872a0209bf57501565dbd2fdcea36efa2b9aef8340a8901e3459f4a4c926275d36cdbb84ff84d1a89053444835ec5497a17a056e81f171bcc55a6ff8345e692c0f86e5b48e01b996cadc001622fb5e363b421a0c5d2460186f7233c927e7db2dcc703c0e500b653ca82273b7bfad8045d85a470",
		dbc593fcef114135a5881005cf632fa80e16b19a1e09c4295aebf1b567dce5c6: "0xf87180808080a035196d12c07e2405a02d095f74880568965618e95b50e64e8690594aa6bb5ea280808080a0baabfbd7f37c065900a7bd09e5aed82279f8a1a7d7542bb9e8a3116a48f5c69c808080a00932e0165ad0cabdfe9d8fb6a70150033d789cd07caaf499c8a37141495499c3808080",
		1964efed8cadd5c1bb580278d05a20a32313ebac992b254d02aaf4ba10210d4d: "0xf90191a06e94ede82e8c381d422f010130a4c2ed35805be58e6783d800fbb37d000090e2a0f916c6c9946cae767047e44c1c7f8f6136aac6e759236d0ee4819a8fb43ffe0980a037e0dea5e93e73a954fb94f8e4482262eeb8b15e94f0cd5e7a821302211404a480a0ccda4e369ae820dd4439f944c79cae0a5ac517d28644cf2bda3db89c910b6f1ca020f29a767dc26b84a88234ae9a6f9dae0aa9fdf01bf112c7948882…
		98b7586ab9a9840010464943fe3ca3e5833dfe1c839496b0004d180e77aa73f2: "0xf86ca020a40a9004224e397238839b469142c546607ee7a8b114ded86182fceae00e35b849f84780831f1b7ea056e81f171bcc55a6ff8345e692c0f86e5b48e01b996cadc001622fb5e363b421a0c5d2460186f7233c927e7db2dcc703c0e500b653ca82273b7bfad8045d85a470",
		cbebec89739e82a87b38ceb240bb91165826d00020265146262d13489cc3f32d: "0xf89180a0cdeaf028a7a2894d4778d6c412bfb95e81b23c2e6044f4c5d6de2ed8a50f78f380808080a053f0a742c25bf70455cfb47c34d9fbbcbfffd56c26076f95d7a2e0faaff1e7b280808080a082f6e0ef9d3ec62e68c811432d52e6e0c907d604aed5a2a561d95e393f487d688080a098b7586ab9a9840010464943fe3ca3e5833dfe1c839496b0004d180e77aa73f28080",
		1ead6958803bb62dc7af0eb68b936feb89bf789e876ce79012e8237cc9356441: "0xf90191a06e94ede82e8c381d422f010130a4c2ed35805be58e6783d800fbb37d000090e2a0f916c6c9946cae767047e44c1c7f8f6136aac6e759236d0ee4819a8fb43ffe0980a037e0dea5e93e73a954fb94f8e4482262eeb8b15e94f0cd5e7a821302211404a480a0ccda4e369ae820dd4439f944c79cae0a5ac517d28644cf2bda3db89c910b6f1ca020f29a767dc26b84a88234ae9a6f9dae0aa9fdf01bf112c7948882…
		9da0753cf3d62d782e15c95f22e6973d92c7b12aa417228ca74c484b6f40709f: "0xf872a0209bf57501565dbd2fdcea36efa2b9aef8340a8901e3459f4a4c926275d36cdbb84ff84d1a89053444835ec54968f5a056e81f171bcc55a6ff8345e692c0f86e5b48e01b996cadc001622fb5e363b421a0c5d2460186f7233c927e7db2dcc703c0e500b653ca82273b7bfad8045d85a470",
		ad087a7a6ace5ec396388fbcb33f19bcb6cb203e037f76ead6be8843a8db42ab: "0xf87180808080a035196d12c07e2405a02d095f74880568965618e95b50e64e8690594aa6bb5ea280808080a09da0753cf3d62d782e15c95f22e6973d92c7b12aa417228ca74c484b6f40709f808080a00932e0165ad0cabdfe9d8fb6a70150033d789cd07caaf499c8a37141495499c3808080",
		fd0be8a88bfbf18ce154157c33d6d2505c4d7f2e3522245f81beec9dd5445ca5: "0xf90191a06e94ede82e8c381d422f010130a4c2ed35805be58e6783d800fbb37d000090e2a0f916c6c9946cae767047e44c1c7f8f6136aac6e759236d0ee4819a8fb43ffe0980a037e0dea5e93e73a954fb94f8e4482262eeb8b15e94f0cd5e7a821302211404a480a0ccda4e369ae820dd4439f944c79cae0a5ac517d28644cf2bda3db89c910b6f1ca020f29a767dc26b84a88234ae9a6f9dae0aa9fdf01bf112c7948882…
		059ed6528bec3e50c6af83b9210841832fc8bb21f21d63ae7ea93ac4f37271f1: "0xf86ca020a40a9004224e397238839b469142c546607ee7a8b114ded86182fceae00e35b849f84780831f240fa056e81f171bcc55a6ff8345e692c0f86e5b48e01b996cadc001622fb5e363b421a0c5d2460186f7233c927e7db2dcc703c0e500b653ca82273b7bfad8045d85a470",
		fdf00f8e9e5b857e9426e51844637cb9e2a8f9ca80019c6409edf42b3f646371: "0xf89180a0cdeaf028a7a2894d4778d6c412bfb95e81b23c2e6044f4c5d6de2ed8a50f78f380808080a053f0a742c25bf70455cfb47c34d9fbbcbfffd56c26076f95d7a2e0faaff1e7b280808080a082f6e0ef9d3ec62e68c811432d52e6e0c907d604aed5a2a561d95e393f487d688080a0059ed6528bec3e50c6af83b9210841832fc8bb21f21d63ae7ea93ac4f37271f18080",
		f18db5e1e1c4ee291ae9e83025763c104b1865190b1db9e4fce66c82d4ab1248: "0xf90191a06e94ede82e8c381d422f010130a4c2ed35805be58e6783d800fbb37d000090e2a0f916c6c9946cae767047e44c1c7f8f6136aac6e759236d0ee4819a8fb43ffe0980a037e0dea5e93e73a954fb94f8e4482262eeb8b15e94f0cd5e7a821302211404a480a0ccda4e369ae820dd4439f944c79cae0a5ac517d28644cf2bda3db89c910b6f1ca020f29a767dc26b84a88234ae9a6f9dae0aa9fdf01bf112c7948882…
		63e872832d899b0a357a36dbba121c9058ecf112efb8e7bb0ea14bdf0c0a93e7a7: "0x608060405234801561000f575f80fd5b5060043610610034575f3560e01c806361baffe6146100385780638da5cb5b14610042575b5f80fd5b610040610060565b005b61004a6100ef565b6040516100579190610151565b60405180910390f35b5f8054906101000a900473ffffffffffffffffffffffffffffffffffffffff1673ffffffffffffffffffffffffffffffffffffffff163373ffffffffffffffffffffff…
		564f00e0a52e08b7c1a81aa40b1937b3d341b7f18891c980332a366d91f83ada: "0xf838a120290decd9548b62a8d60345a988386fc84ba6bc95484008f6362f93160ef3e5639594ab8483f64d9c6d1ecf9b849ae677dd3315835cb2",
		18a3157f4a291ef69abb19ce3a056310f7790dc510480886a83853b003b3005f: "0xf872a0209bf57501565dbd2fdcea36efa2b9aef8340a8901e3459f4a4c926275d36cdbb84ff84d1a89053444835ec54446aba056e81f171bcc55a6ff8345e692c0f86e5b48e01b996cadc001622fb5e363b421a0c5d2460186f7233c927e7db2dcc703c0e500b653ca82273b7bfad8045d85a470",
		f95eaac8b9e9fb8847ae02bca5ff5d298287eff731c8fd3b3d270c04faa5a4e4: "0xf87180808080a035196d12c07e2405a02d095f74880568965618e95b50e64e8690594aa6bb5ea280808080a018a3157f4a291ef69abb19ce3a056310f7790dc510480886a83853b003b3005f808080a00932e0165ad0cabdfe9d8fb6a70150033d789cd07caaf499c8a37141495499c3808080",
		bf7ea02c400f18913c1ac49db2b3c0e5abc1d98fc6439693a0b5f398bb651144: "0xf90191a06e94ede82e8c381d422f010130a4c2ed35805be58e6783d800fbb37d000090e2a0f916c6c9946cae767047e44c1c7f8f6136aac6e759236d0ee4819a8fb43ffe0980a037e0dea5e93e73a954fb94f8e4482262eeb8b15e94f0cd5e7a821302211404a480a0ccda4e369ae820dd4439f944c79cae0a5ac517d28644cf2bda3db89c910b6f1ca020f29a767dc26b84a88234ae9a6f9dae0aa9fdf01bf112c7948882…
		06f031e894e7e0518e34fbd2a6a51fe3fe483ec9c33f5b0669a182225d5fe831: "0xf869a020d98f29cdbcf47c8aa10cecf1f6de60b25212232d06301e5b1027e0a6cde0c7b846f8440180a0564f00e0a52e08b7c1a81aa40b1937b3d341b7f18891c980332a366d91f83adaa0e872832d899b0a357a36dbba121c9058ecf112efb8e7bb0ea14bdf0c0a93e7a7",
		12cee4f1fbf7517c41566a28b6a77def29296993c0beb1e92b6918288ccfd828: "0xf891808080a006f031e894e7e0518e34fbd2a6a51fe3fe483ec9c33f5b0669a182225d5fe831808080808080a048e73baa24091198f9b69f9c7d27ba256fc19dddebf64448a7a0fd3df28d727d808080a0d5abcb1b0f454f939898ba427f7b57317129a8508cd3b515fd3be7e2da74b18da0dc3d58bdcff5ea646a823bebe53ec4ab457ca425e952485f0da477b44fd7bacd80",
		55cd079fe331220891a39dfcb31dcd6b685c27af30eaf85d741f6e99824d6f92: "0xf90191a06e94ede82e8c381d422f010130a4c2ed35805be58e6783d800fbb37d000090e2a0f916c6c9946cae767047e44c1c7f8f6136aac6e759236d0ee4819a8fb43ffe0980a037e0dea5e93e73a954fb94f8e4482262eeb8b15e94f0cd5e7a821302211404a480a0ccda4e369ae820dd4439f944c79cae0a5ac517d28644cf2bda3db89c910b6f1ca020f29a767dc26b84a88234ae9a6f9dae0aa9fdf01bf112c7948882…
		d75f0439c3275ac50af7090884323c2cd576fc9bce2d6072943f466d23e29fb3: "0xf86ca020a40a9004224e397238839b469142c546607ee7a8b114ded86182fceae00e35b849f847808321b534a056e81f171bcc55a6ff8345e692c0f86e5b48e01b996cadc001622fb5e363b421a0c5d2460186f7233c927e7db2dcc703c0e500b653ca82273b7bfad8045d85a470",
		d6dd2ec5a5730723c8f8d41f5fbbfb63bcc5d46c95804aeff287384b4c829b72: "0xf89180a0cdeaf028a7a2894d4778d6c412bfb95e81b23c2e6044f4c5d6de2ed8a50f78f380808080a053f0a742c25bf70455cfb47c34d9fbbcbfffd56c26076f95d7a2e0faaff1e7b280808080a082f6e0ef9d3ec62e68c811432d52e6e0c907d604aed5a2a561d95e393f487d688080a0d75f0439c3275ac50af7090884323c2cd576fc9bce2d6072943f466d23e29fb38080",
		20d0ac24377139bf8ab2c13600f55ddfea503cc4e50383defc27f809738bcbdf: "0xf90191a06e94ede82e8c381d422f010130a4c2ed35805be58e6783d800fbb37d000090e2a0f916c6c9946cae767047e44c1c7f8f6136aac6e759236d0ee4819a8fb43ffe0980a037e0dea5e93e73a954fb94f8e4482262eeb8b15e94f0cd5e7a821302211404a480a0ccda4e369ae820dd4439f944c79cae0a5ac517d28644cf2bda3db89c910b6f1ca020f29a767dc26b84a88234ae9a6f9dae0aa9fdf01bf112c7948882…
		875c9ad1a2d7b658f087c1f72e7f63396d14848c0044c5391e8b59bd667b7c62: "0xf872a0209bf57501565dbd2fdcea36efa2b9aef8340a8901e3459f4a4c926275d36cdbb84ff84d1b89053444835ec53e6c13a056e81f171bcc55a6ff8345e692c0f86e5b48e01b996cadc001622fb5e363b421a0c5d2460186f7233c927e7db2dcc703c0e500b653ca82273b7bfad8045d85a470",
		040a9d53a3d751ed1c1fa9a68d5c9b01a759cd41dee8a7f7681e6c94ff09bc31: "0xf87180808080a035196d12c07e2405a02d095f74880568965618e95b50e64e8690594aa6bb5ea280808080a0875c9ad1a2d7b658f087c1f72e7f63396d14848c0044c5391e8b59bd667b7c62808080a00932e0165ad0cabdfe9d8fb6a70150033d789cd07caaf499c8a37141495499c3808080",
		fe3737af02fa995e29d94df24b36a875b951b29ded296e1ca70420a20600ab4f: "0xf90191a06e94ede82e8c381d422f010130a4c2ed35805be58e6783d800fbb37d000090e2a0f916c6c9946cae767047e44c1c7f8f6136aac6e759236d0ee4819a8fb43ffe0980a037e0dea5e93e73a954fb94f8e4482262eeb8b15e94f0cd5e7a821302211404a480a0ccda4e369ae820dd4439f944c79cae0a5ac517d28644cf2bda3db89c910b6f1ca020f29a767dc26b84a88234ae9a6f9dae0aa9fdf01bf112c7948882…
		e126d3a50a9ae07a354aa5f3e4308bb2efb586cd7a3aaad46fc3a147879d6f98: "0xf869a0351e78c7fe6c93bf7b38ad2472996738bc16b62dd21d294507f831ac7aba6af7b846f8440180a0564f00e0a52e08b7c1a81aa40b1937b3d341b7f18891c980332a366d91f83adaa0e872832d899b0a357a36dbba121c9058ecf112efb8e7bb0ea14bdf0c0a93e7a7",
		86f22b035399c87bd6feb8179092de76c2d2f34843f4bfd23deb1590c84c9255: "0xf901b1a06e94ede82e8c381d422f010130a4c2ed35805be58e6783d800fbb37d000090e2a0f916c6c9946cae767047e44c1c7f8f6136aac6e759236d0ee4819a8fb43ffe09a0e126d3a50a9ae07a354aa5f3e4308bb2efb586cd7a3aaad46fc3a147879d6f98a037e0dea5e93e73a954fb94f8e4482262eeb8b15e94f0cd5e7a821302211404a480a0ccda4e369ae820dd4439f944c79cae0a5ac517d28644cf2bda3db89c…
		24c11ea15dd02da15a6ff281cd10cd709b99a9f42c0f690d468ed06f100ec22b: "0xf86ca020f97556eedd035d0c1b80182155e5f5148b950fe7547a1253e2e74d703b365eb849f847808328b76ba056e81f171bcc55a6ff8345e692c0f86e5b48e01b996cadc001622fb5e363b421a0c5d2460186f7233c927e7db2dcc703c0e500b653ca82273b7bfad8045d85a470",
		c2b2156b5f2aa5a7fcb30f97f14dc251b011e324317f0b3b44d23eca6b049dd7: "0xf85180808080808080a0738372a3e248869880234d6ce39fc92ad94e15bd73e62ee6a0f36d6fb294c3bd8080a024c11ea15dd02da15a6ff281cd10cd709b99a9f42c0f690d468ed06f100ec22b808080808080",
		774ef63af289c4dd32aa401661c2a37cf5d84dc38b1a94e1e29608a3915dd48b: "0xf901b1a06e94ede82e8c381d422f010130a4c2ed35805be58e6783d800fbb37d000090e2a0f916c6c9946cae767047e44c1c7f8f6136aac6e759236d0ee4819a8fb43ffe09a0e126d3a50a9ae07a354aa5f3e4308bb2efb586cd7a3aaad46fc3a147879d6f98a037e0dea5e93e73a954fb94f8e4482262eeb8b15e94f0cd5e7a821302211404a480a0ccda4e369ae820dd4439f944c79cae0a5ac517d28644cf2bda3db89c…
		9d72fdf71dd77cfe0d3a63c4ef7c080303d5a01edf8a28acc8a6e19ea2b7599c: "0xf872a0209bf57501565dbd2fdcea36efa2b9aef8340a8901e3459f4a4c926275d36cdbb84ff84d1c89053444835ec538917ba056e81f171bcc55a6ff8345e692c0f86e5b48e01b996cadc001622fb5e363b421a0c5d2460186f7233c927e7db2dcc703c0e500b653ca82273b7bfad8045d85a470",
		087c7b39b0e86dceaa76137aa75c07ea904dd6b3e9fa3c79f70e0f8be1e68a91: "0xf87180808080a035196d12c07e2405a02d095f74880568965618e95b50e64e8690594aa6bb5ea280808080a09d72fdf71dd77cfe0d3a63c4ef7c080303d5a01edf8a28acc8a6e19ea2b7599c808080a00932e0165ad0cabdfe9d8fb6a70150033d789cd07caaf499c8a37141495499c3808080",
		40733043de1a7adea0d385e4bfc37ec38b17e261638b56fb9a36c13573400d5e: "0xf901b1a06e94ede82e8c381d422f010130a4c2ed35805be58e6783d800fbb37d000090e2a0f916c6c9946cae767047e44c1c7f8f6136aac6e759236d0ee4819a8fb43ffe09a0e126d3a50a9ae07a354aa5f3e4308bb2efb586cd7a3aaad46fc3a147879d6f98a037e0dea5e93e73a954fb94f8e4482262eeb8b15e94f0cd5e7a821302211404a480a0ccda4e369ae820dd4439f944c79cae0a5ac517d28644cf2bda3db89c…
		71df33d91d443e6d9b59c60da27aafca9bbbcf1d96c923e6d94b6722d3faa72c: "0xf872a020a10bfd00977f54cc3450c9b25c9b3a502a089eba0097ba35fc33c4ea5fcb54b84ff84d8089056bc75e2d63100000a056e81f171bcc55a6ff8345e692c0f86e5b48e01b996cadc001622fb5e363b421a0c5d2460186f7233c927e7db2dcc703c0e500b653ca82273b7bfad8045d85a470",
		875bb52681657a3f72bc74e0a209166f68b364f5037fbcc739a6f016108efefe: "0xf869a02058569dbfaebc416fb3a878a27103c9b19d348db8e318d72e41fc3a91e64c6cb846f8440180a0564f00e0a52e08b7c1a81aa40b1937b3d341b7f18891c980332a366d91f83adaa0e872832d899b0a357a36dbba121c9058ecf112efb8e7bb0ea14bdf0c0a93e7a7",
		55bd0f8bbd65f696688ef0a50c1e4f89f5bbf484ece46faa815de54e94d9233a: "0xf85180808080a071df33d91d443e6d9b59c60da27aafca9bbbcf1d96c923e6d94b6722d3faa72c808080808080a0875bb52681657a3f72bc74e0a209166f68b364f5037fbcc739a6f016108efefe8080808080",
		c341d15e6cfa467dec06e989e30f607dae0696620b1e7e6566956e8490a179a2: "0xf901b1a055bd0f8bbd65f696688ef0a50c1e4f89f5bbf484ece46faa815de54e94d9233aa0f916c6c9946cae767047e44c1c7f8f6136aac6e759236d0ee4819a8fb43ffe09a0e126d3a50a9ae07a354aa5f3e4308bb2efb586cd7a3aaad46fc3a147879d6f98a037e0dea5e93e73a954fb94f8e4482262eeb8b15e94f0cd5e7a821302211404a480a0ccda4e369ae820dd4439f944c79cae0a5ac517d28644cf2bda3db89c…
		8ea3362d96c02853abdefb79b01f2099952a877381faa135172b8d5d14fb98bf: "0xf86ca03c76d49790cfa3f0c5e6fc28e31afd97efcab3ccef5b50ddc3276fdd9f50c730b849f84780830e1aa1a056e81f171bcc55a6ff8345e692c0f86e5b48e01b996cadc001622fb5e363b421a0c5d2460186f7233c927e7db2dcc703c0e500b653ca82273b7bfad8045d85a470",
		ff70a5e68f801d53fd15fd6d94b404ccd386106d10e5b62f96f8634489814ec2: "0xf901b1a055bd0f8bbd65f696688ef0a50c1e4f89f5bbf484ece46faa815de54e94d9233aa0f916c6c9946cae767047e44c1c7f8f6136aac6e759236d0ee4819a8fb43ffe09a0e126d3a50a9ae07a354aa5f3e4308bb2efb586cd7a3aaad46fc3a147879d6f98a037e0dea5e93e73a954fb94f8e4482262eeb8b15e94f0cd5e7a821302211404a480a0ccda4e369ae820dd4439f944c79cae0a5ac517d28644cf2bda3db89c…
		090b7fd5d388f27ea07ea282a123df76bec5927d0d3933f183993c803fdb804a: "0xf872a0209bf57501565dbd2fdcea36efa2b9aef8340a8901e3459f4a4c926275d36cdbb84ff84d1d89053444835ec537d959a056e81f171bcc55a6ff8345e692c0f86e5b48e01b996cadc001622fb5e363b421a0c5d2460186f7233c927e7db2dcc703c0e500b653ca82273b7bfad8045d85a470",
		fc428ec5ef71c122d96754f12408a9ca630d76a75e09ae51035840e9889599a3: "0xf87180808080a035196d12c07e2405a02d095f74880568965618e95b50e64e8690594aa6bb5ea280808080a0090b7fd5d388f27ea07ea282a123df76bec5927d0d3933f183993c803fdb804a808080a00932e0165ad0cabdfe9d8fb6a70150033d789cd07caaf499c8a37141495499c3808080",
		69bde33569e4cf94d8deb0c92129348351825e767939d54acac4190c0588a837: "0xf901b1a055bd0f8bbd65f696688ef0a50c1e4f89f5bbf484ece46faa815de54e94d9233aa0f916c6c9946cae767047e44c1c7f8f6136aac6e759236d0ee4819a8fb43ffe09a0e126d3a50a9ae07a354aa5f3e4308bb2efb586cd7a3aaad46fc3a147879d6f98a037e0dea5e93e73a954fb94f8e4482262eeb8b15e94f0cd5e7a821302211404a480a0ccda4e369ae820dd4439f944c79cae0a5ac517d28644cf2bda3db89c…
		c98f16a92fd51b10f0ef6d6411279cb774a0b5978406c7c1e26876fb23c3a3ce: "0xf86ca020a40a9004224e397238839b469142c546607ee7a8b114ded86182fceae00e35b849f8478083221145a056e81f171bcc55a6ff8345e692c0f86e5b48e01b996cadc001622fb5e363b421a0c5d2460186f7233c927e7db2dcc703c0e500b653ca82273b7bfad8045d85a470",
		13048a54df3aa1f0446ca4200aa6e7980cfe92746d390b559a2ef26a3484d69c: "0xf89180a0cdeaf028a7a2894d4778d6c412bfb95e81b23c2e6044f4c5d6de2ed8a50f78f380808080a053f0a742c25bf70455cfb47c34d9fbbcbfffd56c26076f95d7a2e0faaff1e7b280808080a082f6e0ef9d3ec62e68c811432d52e6e0c907d604aed5a2a561d95e393f487d688080a0c98f16a92fd51b10f0ef6d6411279cb774a0b5978406c7c1e26876fb23c3a3ce8080",
		aa6d037f330d72f7bbc9f4e0cc0d85da5bf63675ab4dc60e7cfbff724eb2e85d: "0xf901b1a055bd0f8bbd65f696688ef0a50c1e4f89f5bbf484ece46faa815de54e94d9233aa0f916c6c9946cae767047e44c1c7f8f6136aac6e759236d0ee4819a8fb43ffe09a0e126d3a50a9ae07a354aa5f3e4308bb2efb586cd7a3aaad46fc3a147879d6f98a037e0dea5e93e73a954fb94f8e4482262eeb8b15e94f0cd5e7a821302211404a480a0ccda4e369ae820dd4439f944c79cae0a5ac517d28644cf2bda3db89c…
		c6479d07b29578f94f06aabb8f4710a15dfb8b7f9588f8c209c4262a0b244c9d: "0xf872a0209bf57501565dbd2fdcea36efa2b9aef8340a8901e3459f4a4c926275d36cdbb84ff84d1d89053444835ec537db0da056e81f171bcc55a6ff8345e692c0f86e5b48e01b996cadc001622fb5e363b421a0c5d2460186f7233c927e7db2dcc703c0e500b653ca82273b7bfad8045d85a470",
		baae237bb6b9c80c91a1f4bd09df321e70f6a07a9ddaa85232b263185387c6bb: "0xf87180808080a035196d12c07e2405a02d095f74880568965618e95b50e64e8690594aa6bb5ea280808080a0c6479d07b29578f94f06aabb8f4710a15dfb8b7f9588f8c209c4262a0b244c9d808080a00932e0165ad0cabdfe9d8fb6a70150033d789cd07caaf499c8a37141495499c3808080",
		db7cee86aba3b2b263da1b70309ce2d0a5e7d5de10bc4248c62974851b43faaa: "0xf901b1a055bd0f8bbd65f696688ef0a50c1e4f89f5bbf484ece46faa815de54e94d9233aa0f916c6c9946cae767047e44c1c7f8f6136aac6e759236d0ee4819a8fb43ffe09a0e126d3a50a9ae07a354aa5f3e4308bb2efb586cd7a3aaad46fc3a147879d6f98a037e0dea5e93e73a954fb94f8e4482262eeb8b15e94f0cd5e7a821302211404a480a0ccda4e369ae820dd4439f944c79cae0a5ac517d28644cf2bda3db89c…
		f4945385d985af5d1c24a72f963225a042a4c8662a298396e8740d11d64bfc5b: "0xf86ca020a40a9004224e397238839b469142c546607ee7a8b114ded86182fceae00e35b849f847808322106ba056e81f171bcc55a6ff8345e692c0f86e5b48e01b996cadc001622fb5e363b421a0c5d2460186f7233c927e7db2dcc703c0e500b653ca82273b7bfad8045d85a470",
		2c5bd7f5fbfce8ef558874da371394a63ad7a8e16846ba56efe682e681b01403: "0xf89180a0cdeaf028a7a2894d4778d6c412bfb95e81b23c2e6044f4c5d6de2ed8a50f78f380808080a053f0a742c25bf70455cfb47c34d9fbbcbfffd56c26076f95d7a2e0faaff1e7b280808080a082f6e0ef9d3ec62e68c811432d52e6e0c907d604aed5a2a561d95e393f487d688080a0f4945385d985af5d1c24a72f963225a042a4c8662a298396e8740d11d64bfc5b8080",
		c28238724b2ee0de259c986fcdb9d393c4b3986d0b5686bd0ffac1aa748f2983: "0xf901b1a055bd0f8bbd65f696688ef0a50c1e4f89f5bbf484ece46faa815de54e94d9233aa0f916c6c9946cae767047e44c1c7f8f6136aac6e759236d0ee4819a8fb43ffe09a0e126d3a50a9ae07a354aa5f3e4308bb2efb586cd7a3aaad46fc3a147879d6f98a037e0dea5e93e73a954fb94f8e4482262eeb8b15e94f0cd5e7a821302211404a480a0ccda4e369ae820dd4439f944c79cae0a5ac517d28644cf2bda3db89c…
		aaa7bfd63d2eff54e53f57321831791e8d2f29f79e949cf5274c256c1304a8f3: "0xf872a0209bf57501565dbd2fdcea36efa2b9aef8340a8901e3459f4a4c926275d36cdbb84ff84d1e89053444835ec53722eba056e81f171bcc55a6ff8345e692c0f86e5b48e01b996cadc001622fb5e363b421a0c5d2460186f7233c927e7db2dcc703c0e500b653ca82273b7bfad8045d85a470",
		be221037de3ac423f9ffe253dc8bfbf4f967fc5c6f955ae99b680d41638dbcb9: "0xf87180808080a035196d12c07e2405a02d095f74880568965618e95b50e64e8690594aa6bb5ea280808080a0aaa7bfd63d2eff54e53f57321831791e8d2f29f79e949cf5274c256c1304a8f3808080a00932e0165ad0cabdfe9d8fb6a70150033d789cd07caaf499c8a37141495499c3808080",
		d250fa8157a587740cbd5e48a31cd60fdfe0b55e319c40dcf3b30e404b396a43: "0xf901b1a055bd0f8bbd65f696688ef0a50c1e4f89f5bbf484ece46faa815de54e94d9233aa0f916c6c9946cae767047e44c1c7f8f6136aac6e759236d0ee4819a8fb43ffe09a0e126d3a50a9ae07a354aa5f3e4308bb2efb586cd7a3aaad46fc3a147879d6f98a037e0dea5e93e73a954fb94f8e4482262eeb8b15e94f0cd5e7a821302211404a480a0ccda4e369ae820dd4439f944c79cae0a5ac517d28644cf2bda3db89c…
		0dd895608e67bbd3de5b87c55a17b87c5710345c9534e5f6d40ac7e0fc969238: "0xf86ca020f97556eedd035d0c1b80182155e5f5148b950fe7547a1253e2e74d703b365eb849f847808329137ca056e81f171bcc55a6ff8345e692c0f86e5b48e01b996cadc001622fb5e363b421a0c5d2460186f7233c927e7db2dcc703c0e500b653ca82273b7bfad8045d85a470",
		d8932716ef72dbac8948534eed1c4f3b435ece7221bda8cdd273785abf585292: "0xf85180808080808080a0738372a3e248869880234d6ce39fc92ad94e15bd73e62ee6a0f36d6fb294c3bd8080a00dd895608e67bbd3de5b87c55a17b87c5710345c9534e5f6d40ac7e0fc969238808080808080",
		6e0b156036c33dc8caf160418a3edad974ea0bfb6699db6d9a0befe858e01a05: "0xf901b1a055bd0f8bbd65f696688ef0a50c1e4f89f5bbf484ece46faa815de54e94d9233aa0f916c6c9946cae767047e44c1c7f8f6136aac6e759236d0ee4819a8fb43ffe09a0e126d3a50a9ae07a354aa5f3e4308bb2efb586cd7a3aaad46fc3a147879d6f98a037e0dea5e93e73a954fb94f8e4482262eeb8b15e94f0cd5e7a821302211404a480a0ccda4e369ae820dd4439f944c79cae0a5ac517d28644cf2bda3db89c…
		63a4eb65c9bf75b159d5d7f4beec8b49e4b0926f2721077e794f549219f7cff8e6: "0x608060405260043610610058575f3560e01c806312065fe0146100635780632e1a7d4d1461008d57806361baffe6146100b557806366134861146100cb5780638da5cb5b146100f5578063f2fde38b1461011f5761005f565b3661005f57005b5f80fd5b34801561006e575f80fd5b50610077610147565b6040516100849190610524565b60405180910390f35b348015610098575f80fd5b506100b360048036038101…
		26530cf376cd25fe17a68b024b17c65674ad837d37741bae6db71fcfb41d3882: "0xf872a0209bf57501565dbd2fdcea36efa2b9aef8340a8901e3459f4a4c926275d36cdbb84ff84d1e89053444835ec5274e47a056e81f171bcc55a6ff8345e692c0f86e5b48e01b996cadc001622fb5e363b421a0c5d2460186f7233c927e7db2dcc703c0e500b653ca82273b7bfad8045d85a470",
		20c820b283d449af54f9f193ad336c3196e4fbc88828b88fac42d31e267eeb9d: "0xf87180808080a035196d12c07e2405a02d095f74880568965618e95b50e64e8690594aa6bb5ea280808080a026530cf376cd25fe17a68b024b17c65674ad837d37741bae6db71fcfb41d3882808080a00932e0165ad0cabdfe9d8fb6a70150033d789cd07caaf499c8a37141495499c3808080",
		5173c4748ffe10ba1e571c75d9a5c8ebec37def6d42cc939149bd08539d552ee: "0xf901b1a055bd0f8bbd65f696688ef0a50c1e4f89f5bbf484ece46faa815de54e94d9233aa0f916c6c9946cae767047e44c1c7f8f6136aac6e759236d0ee4819a8fb43ffe09a0e126d3a50a9ae07a354aa5f3e4308bb2efb586cd7a3aaad46fc3a147879d6f98a037e0dea5e93e73a954fb94f8e4482262eeb8b15e94f0cd5e7a821302211404a480a0ccda4e369ae820dd4439f944c79cae0a5ac517d28644cf2bda3db89c…
		845a694229c3a9fcaa23e7a2bac7f7c226cde9330637117550f4e7669c53ace0: "0xf869a020c11408fab0c52c773de12d3778ec3b2761f5869c420e5489691115e39fd997b846f8440180a0564f00e0a52e08b7c1a81aa40b1937b3d341b7f18891c980332a366d91f83adaa0a4eb65c9bf75b159d5d7f4beec8b49e4b0926f2721077e794f549219f7cff8e6",
		6fdd46f95ece0e5c05eaf8df66902b5c814ae6f1d47533a7ecd1671a2cce084a: "0xf891808080a0845a694229c3a9fcaa23e7a2bac7f7c226cde9330637117550f4e7669c53ace0a035196d12c07e2405a02d095f74880568965618e95b50e64e8690594aa6bb5ea280808080a026530cf376cd25fe17a68b024b17c65674ad837d37741bae6db71fcfb41d3882808080a00932e0165ad0cabdfe9d8fb6a70150033d789cd07caaf499c8a37141495499c3808080",
		6a2be37337f1f55e04f039cad4ea2c37f8932ce4f0a6df7ffa993f21d61ad7cb: "0xf901b1a055bd0f8bbd65f696688ef0a50c1e4f89f5bbf484ece46faa815de54e94d9233aa0f916c6c9946cae767047e44c1c7f8f6136aac6e759236d0ee4819a8fb43ffe09a0e126d3a50a9ae07a354aa5f3e4308bb2efb586cd7a3aaad46fc3a147879d6f98a037e0dea5e93e73a954fb94f8e4482262eeb8b15e94f0cd5e7a821302211404a480a0ccda4e369ae820dd4439f944c79cae0a5ac517d28644cf2bda3db89c…
		5bdd86f75ba31a0e988651ae5382d6f54e32f25bb9b43c637b2ee08c554312bb: "0xf86ca020f97556eedd035d0c1b80182155e5f5148b950fe7547a1253e2e74d703b365eb849f847808330fdcea056e81f171bcc55a6ff8345e692c0f86e5b48e01b996cadc001622fb5e363b421a0c5d2460186f7233c927e7db2dcc703c0e500b653ca82273b7bfad8045d85a470",
		92d4dbe525b91aeb342f629381dc4f95a7027da8450b652d7acadeafd0b60476: "0xf85180808080808080a0738372a3e248869880234d6ce39fc92ad94e15bd73e62ee6a0f36d6fb294c3bd8080a05bdd86f75ba31a0e988651ae5382d6f54e32f25bb9b43c637b2ee08c554312bb808080808080",
		9f194fa946856fe285a434065cf05f4687d8a15573ca2f0b390c46679b322fbc: "0xf901b1a055bd0f8bbd65f696688ef0a50c1e4f89f5bbf484ece46faa815de54e94d9233aa0f916c6c9946cae767047e44c1c7f8f6136aac6e759236d0ee4819a8fb43ffe09a0e126d3a50a9ae07a354aa5f3e4308bb2efb586cd7a3aaad46fc3a147879d6f98a037e0dea5e93e73a954fb94f8e4482262eeb8b15e94f0cd5e7a821302211404a480a0ccda4e369ae820dd4439f944c79cae0a5ac517d28644cf2bda3db89c…
		43cce55937833af2cdaef8ee17410aebd731ef19fdeac6a015a7c791de12539b: "0xf872a0209bf57501565dbd2fdcea36efa2b9aef8340a8901e3459f4a4c926275d36cdbb84ff84d1f89053444835ec52695a1a056e81f171bcc55a6ff8345e692c0f86e5b48e01b996cadc001622fb5e363b421a0c5d2460186f7233c927e7db2dcc703c0e500b653ca82273b7bfad8045d85a470",
		76b46173518e8762c8ca38b9538fba63ed61010e743bd30bfe7ee25438c4a459: "0xf891808080a0845a694229c3a9fcaa23e7a2bac7f7c226cde9330637117550f4e7669c53ace0a035196d12c07e2405a02d095f74880568965618e95b50e64e8690594aa6bb5ea280808080a043cce55937833af2cdaef8ee17410aebd731ef19fdeac6a015a7c791de12539b808080a00932e0165ad0cabdfe9d8fb6a70150033d789cd07caaf499c8a37141495499c3808080",
		7d055cbf8d47956f7dbb2089b0ce2ecf489b2ba77e71118ee7622b898da73830: "0xf901b1a055bd0f8bbd65f696688ef0a50c1e4f89f5bbf484ece46faa815de54e94d9233aa0f916c6c9946cae767047e44c1c7f8f6136aac6e759236d0ee4819a8fb43ffe09a0e126d3a50a9ae07a354aa5f3e4308bb2efb586cd7a3aaad46fc3a147879d6f98a037e0dea5e93e73a954fb94f8e4482262eeb8b15e94f0cd5e7a821302211404a480a0ccda4e369ae820dd4439f944c79cae0a5ac517d28644cf2bda3db89c…
		19976a9e1aa67f2171fc12f921744c71cc28c668b47b3e9be6342b8db586bbc0: "0xf86ca03c76d49790cfa3f0c5e6fc28e31afd97efcab3ccef5b50ddc3276fdd9f50c730b849f84780830e76f4a056e81f171bcc55a6ff8345e692c0f86e5b48e01b996cadc001622fb5e363b421a0c5d2460186f7233c927e7db2dcc703c0e500b653ca82273b7bfad8045d85a470",
		623693ee4fe037ea5b98b58ef8b176112a252f43e9c3e065fe3d96cf5d7d4911: "0xf901b1a055bd0f8bbd65f696688ef0a50c1e4f89f5bbf484ece46faa815de54e94d9233aa0f916c6c9946cae767047e44c1c7f8f6136aac6e759236d0ee4819a8fb43ffe09a0e126d3a50a9ae07a354aa5f3e4308bb2efb586cd7a3aaad46fc3a147879d6f98a037e0dea5e93e73a954fb94f8e4482262eeb8b15e94f0cd5e7a821302211404a480a0ccda4e369ae820dd4439f944c79cae0a5ac517d28644cf2bda3db89c…
		5586e9ca07b638cf71a0772affc9ac04ffaf76a4ef318282516798f67b4ad3a4: "0xf872a020d82c545c22b72034803633d3dda2b28e89fb704f3c111355ac43e10612aedcb84ff84d0189056bc75e2d630f413ea056e81f171bcc55a6ff8345e692c0f86e5b48e01b996cadc001622fb5e363b421a0c5d2460186f7233c927e7db2dcc703c0e500b653ca82273b7bfad8045d85a470",
		68fb919d17131331ae3e40b5681ba68110bc8a3a97e3916b473dab2297a2838a: "0xf851808080808080a05586e9ca07b638cf71a0772affc9ac04ffaf76a4ef318282516798f67b4ad3a480a0273c743b97b2fbb3c2e9e4820850ddbfcaf80a871e108a085de9390917932cec8080808080808080",
		32cfa64399012aa2161d63a3e9887c52b564705e003823fac9cbc39744b9fc88: "0xf901b1a055bd0f8bbd65f696688ef0a50c1e4f89f5bbf484ece46faa815de54e94d9233aa0f916c6c9946cae767047e44c1c7f8f6136aac6e759236d0ee4819a8fb43ffe09a0e126d3a50a9ae07a354aa5f3e4308bb2efb586cd7a3aaad46fc3a147879d6f98a037e0dea5e93e73a954fb94f8e4482262eeb8b15e94f0cd5e7a821302211404a480a0ccda4e369ae820dd4439f944c79cae0a5ac517d28644cf2bda3db89c…
		d7081b870048350e771476fa2d28641c9040cd17b61040b0cf2734de5e673633: "0xf86ca03c76d49790cfa3f0c5e6fc28e31afd97efcab3ccef5b50ddc3276fdd9f50c730b849f84780830e7a02a056e81f171bcc55a6ff8345e692c0f86e5b48e01b996cadc001622fb5e363b421a0c5d2460186f7233c927e7db2dcc703c0e500b653ca82273b7bfad8045d85a470",
		e1e40e2833ddd88b23289a000d12872f4c61504f5ceaa524bb563f7686a54d28: "0xf901b1a055bd0f8bbd65f696688ef0a50c1e4f89f5bbf484ece46faa815de54e94d9233aa0f916c6c9946cae767047e44c1c7f8f6136aac6e759236d0ee4819a8fb43ffe09a0e126d3a50a9ae07a354aa5f3e4308bb2efb586cd7a3aaad46fc3a147879d6f98a037e0dea5e93e73a954fb94f8e4482262eeb8b15e94f0cd5e7a821302211404a480a0ccda4e369ae820dd4439f944c79cae0a5ac517d28644cf2bda3db89c…
		928a197adadd8e3e0724b1ab5f9ea54915cbacbc4db11747b2ee8a3607a4fdf5: "0xf872a020d82c545c22b72034803633d3dda2b28e89fb704f3c111355ac43e10612aedcb84ff84d0289056bc75e2d630e8898a056e81f171bcc55a6ff8345e692c0f86e5b48e01b996cadc001622fb5e363b421a0c5d2460186f7233c927e7db2dcc703c0e500b653ca82273b7bfad8045d85a470",
		0d283f09c6ef3e6dd70797bb1be31e2405ca16a5862ace4941c4963b55e05a9f: "0xf851808080808080a0928a197adadd8e3e0724b1ab5f9ea54915cbacbc4db11747b2ee8a3607a4fdf580a0273c743b97b2fbb3c2e9e4820850ddbfcaf80a871e108a085de9390917932cec8080808080808080",
		8b6bc68d97c00a43ce457ad87cff41585da5769b471b449b899911829b972dc7: "0xf901b1a055bd0f8bbd65f696688ef0a50c1e4f89f5bbf484ece46faa815de54e94d9233aa0f916c6c9946cae767047e44c1c7f8f6136aac6e759236d0ee4819a8fb43ffe09a0e126d3a50a9ae07a354aa5f3e4308bb2efb586cd7a3aaad46fc3a147879d6f98a037e0dea5e93e73a954fb94f8e4482262eeb8b15e94f0cd5e7a821302211404a480a0ccda4e369ae820dd4439f944c79cae0a5ac517d28644cf2bda3db89c…
		b5df4bd82647987752af7960cbfa2b97ec99e78cb36feec480cf0cf51c5e8034: "0xf86ca020a40a9004224e397238839b469142c546607ee7a8b114ded86182fceae00e35b849f8478083226cbea056e81f171bcc55a6ff8345e692c0f86e5b48e01b996cadc001622fb5e363b421a0c5d2460186f7233c927e7db2dcc703c0e500b653ca82273b7bfad8045d85a470",
		9381982e240efeb9f8f58d7b8990d52cc6229a430097b6fcef8cda84b123356a: "0xf89180a0cdeaf028a7a2894d4778d6c412bfb95e81b23c2e6044f4c5d6de2ed8a50f78f380808080a053f0a742c25bf70455cfb47c34d9fbbcbfffd56c26076f95d7a2e0faaff1e7b280808080a082f6e0ef9d3ec62e68c811432d52e6e0c907d604aed5a2a561d95e393f487d688080a0b5df4bd82647987752af7960cbfa2b97ec99e78cb36feec480cf0cf51c5e80348080",
		44361d5a65ac82bae0af4832611ef3d84c7f96adfac6f1684f7701d84d9729a1: "0xf901b1a055bd0f8bbd65f696688ef0a50c1e4f89f5bbf484ece46faa815de54e94d9233aa0f916c6c9946cae767047e44c1c7f8f6136aac6e759236d0ee4819a8fb43ffe09a0e126d3a50a9ae07a354aa5f3e4308bb2efb586cd7a3aaad46fc3a147879d6f98a037e0dea5e93e73a954fb94f8e4482262eeb8b15e94f0cd5e7a821302211404a480a0ccda4e369ae820dd4439f944c79cae0a5ac517d28644cf2bda3db89c…
		eeb692a79bf453b685f56092813c3280d0da53eb4cb9e302a8db55de2d67891f: "0xf872a020d82c545c22b72034803633d3dda2b28e89fb704f3c111355ac43e10612aedcb84ff84d0289056bc75e2d630e827ca056e81f171bcc55a6ff8345e692c0f86e5b48e01b996cadc001622fb5e363b421a0c5d2460186f7233c927e7db2dcc703c0e500b653ca82273b7bfad8045d85a470",
		f38832b2b8e5d7a444485407a71957aae238c89a36bcf0da962116bc64653c1a: "0xf851808080808080a0eeb692a79bf453b685f56092813c3280d0da53eb4cb9e302a8db55de2d67891f80a0273c743b97b2fbb3c2e9e4820850ddbfcaf80a871e108a085de9390917932cec8080808080808080",
		fa8c08cbed8f1a745518a57dbbd67a530d26763d28eb1dd59f1256c03b7d44a4: "0xf901b1a055bd0f8bbd65f696688ef0a50c1e4f89f5bbf484ece46faa815de54e94d9233aa0f916c6c9946cae767047e44c1c7f8f6136aac6e759236d0ee4819a8fb43ffe09a0e126d3a50a9ae07a354aa5f3e4308bb2efb586cd7a3aaad46fc3a147879d6f98a037e0dea5e93e73a954fb94f8e4482262eeb8b15e94f0cd5e7a821302211404a480a0ccda4e369ae820dd4439f944c79cae0a5ac517d28644cf2bda3db89c…
		f4ffb4a544f47d189692818af3327fd13cbf9ea78bb1e3f9fcd31b524ba736d9: "0xf86ca020a40a9004224e397238839b469142c546607ee7a8b114ded86182fceae00e35b849f8478083226fcca056e81f171bcc55a6ff8345e692c0f86e5b48e01b996cadc001622fb5e363b421a0c5d2460186f7233c927e7db2dcc703c0e500b653ca82273b7bfad8045d85a470",
		84991976470c176223b777ea99c8794f3b3afb4d0d82228968a7dfa5ca404542: "0xf89180a0cdeaf028a7a2894d4778d6c412bfb95e81b23c2e6044f4c5d6de2ed8a50f78f380808080a053f0a742c25bf70455cfb47c34d9fbbcbfffd56c26076f95d7a2e0faaff1e7b280808080a082f6e0ef9d3ec62e68c811432d52e6e0c907d604aed5a2a561d95e393f487d688080a0f4ffb4a544f47d189692818af3327fd13cbf9ea78bb1e3f9fcd31b524ba736d98080",
		afff0638197bdc94fe3af1548f5eb2dcae6fc3bc59fa07eb7a87c3f40cde65cf: "0xf901b1a055bd0f8bbd65f696688ef0a50c1e4f89f5bbf484ece46faa815de54e94d9233aa0f916c6c9946cae767047e44c1c7f8f6136aac6e759236d0ee4819a8fb43ffe09a0e126d3a50a9ae07a354aa5f3e4308bb2efb586cd7a3aaad46fc3a147879d6f98a037e0dea5e93e73a954fb94f8e4482262eeb8b15e94f0cd5e7a821302211404a480a0ccda4e369ae820dd4439f944c79cae0a5ac517d28644cf2bda3db89c…
		95a7a38364b58860dc2a06fe2f07d5e4399c07470e6007ce80ed79ac36a0eddf: "0xf872a020d82c545c22b72034803633d3dda2b28e89fb704f3c111355ac43e10612aedcb84ff84d0389056bc75e2d630dc9d6a056e81f171bcc55a6ff8345e692c0f86e5b48e01b996cadc001622fb5e363b421a0c5d2460186f7233c927e7db2dcc703c0e500b653ca82273b7bfad8045d85a470",
		1b405fa7622f0cf5ade2712f73a7c5b7bbd497976283872736a34f68d4260ab7: "0xf851808080808080a095a7a38364b58860dc2a06fe2f07d5e4399c07470e6007ce80ed79ac36a0eddf80a0273c743b97b2fbb3c2e9e4820850ddbfcaf80a871e108a085de9390917932cec8080808080808080",
		da7e0fa6c9fdb201dd4f5cd4428a69f6bc1154d94814375a4be22abe5bf968a2: "0xf901b1a055bd0f8bbd65f696688ef0a50c1e4f89f5bbf484ece46faa815de54e94d9233aa0f916c6c9946cae767047e44c1c7f8f6136aac6e759236d0ee4819a8fb43ffe09a0e126d3a50a9ae07a354aa5f3e4308bb2efb586cd7a3aaad46fc3a147879d6f98a037e0dea5e93e73a954fb94f8e4482262eeb8b15e94f0cd5e7a821302211404a480a0ccda4e369ae820dd4439f944c79cae0a5ac517d28644cf2bda3db89c…
		574569c18bbf7830a83c13c4edcc3eabd37e4ecc4b1b8d69375e30128ab7f8b6: "0xf86ca020f97556eedd035d0c1b80182155e5f5148b950fe7547a1253e2e74d703b365eb849f8478083315a21a056e81f171bcc55a6ff8345e692c0f86e5b48e01b996cadc001622fb5e363b421a0c5d2460186f7233c927e7db2dcc703c0e500b653ca82273b7bfad8045d85a470",
		66396a00ea50799f039410b073486514d251ff91fcd8931eea358d9b603776b2: "0xf85180808080808080a0738372a3e248869880234d6ce39fc92ad94e15bd73e62ee6a0f36d6fb294c3bd8080a0574569c18bbf7830a83c13c4edcc3eabd37e4ecc4b1b8d69375e30128ab7f8b6808080808080",
		1514723ba85d55ce879c8a46f1c59d161a113e2b8a01511e87b89a925bc358a2: "0xf901b1a055bd0f8bbd65f696688ef0a50c1e4f89f5bbf484ece46faa815de54e94d9233aa0f916c6c9946cae767047e44c1c7f8f6136aac6e759236d0ee4819a8fb43ffe09a0e126d3a50a9ae07a354aa5f3e4308bb2efb586cd7a3aaad46fc3a147879d6f98a037e0dea5e93e73a954fb94f8e4482262eeb8b15e94f0cd5e7a821302211404a480a0ccda4e369ae820dd4439f944c79cae0a5ac517d28644cf2bda3db89c…
		cef3b6111ac041d611a3be3f99b9a4d256b3545b7fcb0a077d6086cc973b787e: "0xf872a020d82c545c22b72034803633d3dda2b28e89fb704f3c111355ac43e10612aedcb84ff84d0389056bc75e2d630dc3baa056e81f171bcc55a6ff8345e692c0f86e5b48e01b996cadc001622fb5e363b421a0c5d2460186f7233c927e7db2dcc703c0e500b653ca82273b7bfad8045d85a470",
		ca3faa5aa22d2a713ad008a4dd961b0e32f135fc4a84ca694c8d76ce783f33cf: "0xf851808080808080a0cef3b6111ac041d611a3be3f99b9a4d256b3545b7fcb0a077d6086cc973b787e80a0273c743b97b2fbb3c2e9e4820850ddbfcaf80a871e108a085de9390917932cec8080808080808080",
		4faefd0c8c6834f0625bb1c27d307446d72d0a4d487f042ee3c24616503dbda9: "0xf901b1a055bd0f8bbd65f696688ef0a50c1e4f89f5bbf484ece46faa815de54e94d9233aa0f916c6c9946cae767047e44c1c7f8f6136aac6e759236d0ee4819a8fb43ffe09a0e126d3a50a9ae07a354aa5f3e4308bb2efb586cd7a3aaad46fc3a147879d6f98a037e0dea5e93e73a954fb94f8e4482262eeb8b15e94f0cd5e7a821302211404a480a0ccda4e369ae820dd4439f944c79cae0a5ac517d28644cf2bda3db89c…
		9df1035a64493c4c3c0e5779f5c124dd9f6ca87687b9ab12fed0c0f5ba483c30: "0xf86ca020f97556eedd035d0c1b80182155e5f5148b950fe7547a1253e2e74d703b365eb849f8478083315d2fa056e81f171bcc55a6ff8345e692c0f86e5b48e01b996cadc001622fb5e363b421a0c5d2460186f7233c927e7db2dcc703c0e500b653ca82273b7bfad8045d85a470",
		120dc987fe251707762896eac278831e55cd8ae73ed0cbc3cd6ecdeeeee70ca4: "0xf85180808080808080a0738372a3e248869880234d6ce39fc92ad94e15bd73e62ee6a0f36d6fb294c3bd8080a09df1035a64493c4c3c0e5779f5c124dd9f6ca87687b9ab12fed0c0f5ba483c30808080808080",
		144910931920bc4564479d9a2e5e9043fc060126303b0f04eef5bc8c371df12d: "0xf901b1a055bd0f8bbd65f696688ef0a50c1e4f89f5bbf484ece46faa815de54e94d9233aa0f916c6c9946cae767047e44c1c7f8f6136aac6e759236d0ee4819a8fb43ffe09a0e126d3a50a9ae07a354aa5f3e4308bb2efb586cd7a3aaad46fc3a147879d6f98a037e0dea5e93e73a954fb94f8e4482262eeb8b15e94f0cd5e7a821302211404a480a0ccda4e369ae820dd4439f944c79cae0a5ac517d28644cf2bda3db89c…
		655b75b78591d533c4c4b2b1484445dfdb88943e0fa586eef603d4b152983b4d: "0xf872a020d82c545c22b72034803633d3dda2b28e89fb704f3c111355ac43e10612aedcb84ff84d0489056bc75e2d630d1cbaa056e81f171bcc55a6ff8345e692c0f86e5b48e01b996cadc001622fb5e363b421a0c5d2460186f7233c927e7db2dcc703c0e500b653ca82273b7bfad8045d85a470",
		e6fb18d5707227ceba237db076e6bc17951004326611b31a2d6863caff1b0b71: "0xf851808080808080a0655b75b78591d533c4c4b2b1484445dfdb88943e0fa586eef603d4b152983b4d80a0273c743b97b2fbb3c2e9e4820850ddbfcaf80a871e108a085de9390917932cec8080808080808080",
		049ee664f023eb57945cf78f71b5ea613b2d0df488e03caf0a53c8c4c064ba53: "0xf901b1a055bd0f8bbd65f696688ef0a50c1e4f89f5bbf484ece46faa815de54e94d9233aa0f916c6c9946cae767047e44c1c7f8f6136aac6e759236d0ee4819a8fb43ffe09a0e126d3a50a9ae07a354aa5f3e4308bb2efb586cd7a3aaad46fc3a147879d6f98a037e0dea5e93e73a954fb94f8e4482262eeb8b15e94f0cd5e7a821302211404a480a0ccda4e369ae820dd4439f944c79cae0a5ac517d28644cf2bda3db89c…
		c6986efc309eafbfa3cf54040dacdbbc65b0274e70e36b862ab92f16d11d44d9: "0xf86ca03c76d49790cfa3f0c5e6fc28e31afd97efcab3ccef5b50ddc3276fdd9f50c730b849f84780830ecd82a056e81f171bcc55a6ff8345e692c0f86e5b48e01b996cadc001622fb5e363b421a0c5d2460186f7233c927e7db2dcc703c0e500b653ca82273b7bfad8045d85a470",
		871ffdaface343993f2870920a55b7a6c0189859319ebf171878fdc58f84a0fe: "0xf901b1a055bd0f8bbd65f696688ef0a50c1e4f89f5bbf484ece46faa815de54e94d9233aa0f916c6c9946cae767047e44c1c7f8f6136aac6e759236d0ee4819a8fb43ffe09a0e126d3a50a9ae07a354aa5f3e4308bb2efb586cd7a3aaad46fc3a147879d6f98a037e0dea5e93e73a954fb94f8e4482262eeb8b15e94f0cd5e7a821302211404a480a0ccda4e369ae820dd4439f944c79cae0a5ac517d28644cf2bda3db89c…
		e560d9c20f47c874de2a1e1325bfefad91f87e3bad5c6b8a27684eaf52e455c6: "0xf872a020d82c545c22b72034803633d3dda2b28e89fb704f3c111355ac43e10612aedcb84ff84d0489056bc75e2d630d0b14a056e81f171bcc55a6ff8345e692c0f86e5b48e01b996cadc001622fb5e363b421a0c5d2460186f7233c927e7db2dcc703c0e500b653ca82273b7bfad8045d85a470",
		c2822836972507ba77cfb320442b883a652944ca1be1417abc2655c8c0add8fb: "0xf851808080808080a0e560d9c20f47c874de2a1e1325bfefad91f87e3bad5c6b8a27684eaf52e455c680a0273c743b97b2fbb3c2e9e4820850ddbfcaf80a871e108a085de9390917932cec8080808080808080",
		74c44e70e37be67c2ddd85c1f5102ee00d78a2631f9a260e75a9c653dbc37bc6: "0xf901b1a055bd0f8bbd65f696688ef0a50c1e4f89f5bbf484ece46faa815de54e94d9233aa0f916c6c9946cae767047e44c1c7f8f6136aac6e759236d0ee4819a8fb43ffe09a0e126d3a50a9ae07a354aa5f3e4308bb2efb586cd7a3aaad46fc3a147879d6f98a037e0dea5e93e73a954fb94f8e4482262eeb8b15e94f0cd5e7a821302211404a480a0ccda4e369ae820dd4439f944c79cae0a5ac517d28644cf2bda3db89c…
		a483a56ec718aa03369946f72615fdc6f8b7967a193ddd7d0e8ef64a761e3c46: "0xf86ca03c76d49790cfa3f0c5e6fc28e31afd97efcab3ccef5b50ddc3276fdd9f50c730b849f84780830ed655a056e81f171bcc55a6ff8345e692c0f86e5b48e01b996cadc001622fb5e363b421a0c5d2460186f7233c927e7db2dcc703c0e500b653ca82273b7bfad8045d85a470",
		f12ed954fca916cd8455c202ebd5b38af3ce6e7bbe1b2a1ed75aee32bec60bb9: "0xf901b1a055bd0f8bbd65f696688ef0a50c1e4f89f5bbf484ece46faa815de54e94d9233aa0f916c6c9946cae767047e44c1c7f8f6136aac6e759236d0ee4819a8fb43ffe09a0e126d3a50a9ae07a354aa5f3e4308bb2efb586cd7a3aaad46fc3a147879d6f98a037e0dea5e93e73a954fb94f8e4482262eeb8b15e94f0cd5e7a821302211404a480a0ccda4e369ae820dd4439f944c79cae0a5ac517d28644cf2bda3db89c…
		375f576da9210c24349637c505e0b2e69562009efe688b2c4d20c774dc84d728: "0xf872a020d82c545c22b72034803633d3dda2b28e89fb704f3c111355ac43e10612aedcb84ff84d0489056bc75e2d630d19b8a056e81f171bcc55a6ff8345e692c0f86e5b48e01b996cadc001622fb5e363b421a0c5d2460186f7233c927e7db2dcc703c0e500b653ca82273b7bfad8045d85a470",
		33076984ed4fe06ad0b304344bea02b37eb886422c8ccdc13a73e36ec41bda60: "0xf851808080808080a0375f576da9210c24349637c505e0b2e69562009efe688b2c4d20c774dc84d72880a0273c743b97b2fbb3c2e9e4820850ddbfcaf80a871e108a085de9390917932cec8080808080808080",
		fc3672e6ac7a6cbcb020fb1198aaa7035d2477dcd9207ee3ba602b86c21a7529: "0xf901b1a055bd0f8bbd65f696688ef0a50c1e4f89f5bbf484ece46faa815de54e94d9233aa0f916c6c9946cae767047e44c1c7f8f6136aac6e759236d0ee4819a8fb43ffe09a0e126d3a50a9ae07a354aa5f3e4308bb2efb586cd7a3aaad46fc3a147879d6f98a037e0dea5e93e73a954fb94f8e4482262eeb8b15e94f0cd5e7a821302211404a480a0ccda4e369ae820dd4439f944c79cae0a5ac517d28644cf2bda3db89c…
		489122e72393c8bdafe01cb5232e15852d3c0e339a70bd2e748cc91067542d4a: "0xf86ca03c76d49790cfa3f0c5e6fc28e31afd97efcab3ccef5b50ddc3276fdd9f50c730b849f84780830ecf03a056e81f171bcc55a6ff8345e692c0f86e5b48e01b996cadc001622fb5e363b421a0c5d2460186f7233c927e7db2dcc703c0e500b653ca82273b7bfad8045d85a470",
		73ebe61754868acad4ce628d7e23356ef897a0e54a64e9165c89a22d3409c44e: "0xf901b1a055bd0f8bbd65f696688ef0a50c1e4f89f5bbf484ece46faa815de54e94d9233aa0f916c6c9946cae767047e44c1c7f8f6136aac6e759236d0ee4819a8fb43ffe09a0e126d3a50a9ae07a354aa5f3e4308bb2efb586cd7a3aaad46fc3a147879d6f98a037e0dea5e93e73a954fb94f8e4482262eeb8b15e94f0cd5e7a821302211404a480a0ccda4e369ae820dd4439f944c79cae0a5ac517d28644cf2bda3db89c…
		18ec7477bc7d0b0a2b7cc651a7d29b91c81adc094324b1a4eb7435300389481f: "0xf872a020d82c545c22b72034803633d3dda2b28e89fb704f3c111355ac43e10612aedcb84ff84d0489056bc75e2d630d0abca056e81f171bcc55a6ff8345e692c0f86e5b48e01b996cadc001622fb5e363b421a0c5d2460186f7233c927e7db2dcc703c0e500b653ca82273b7bfad8045d85a470",
		4816b2b88846a95c69a002784052213ae7f73d72a627925266191a958dfbb3a4: "0xf851808080808080a018ec7477bc7d0b0a2b7cc651a7d29b91c81adc094324b1a4eb7435300389481f80a0273c743b97b2fbb3c2e9e4820850ddbfcaf80a871e108a085de9390917932cec8080808080808080",
		ff7a56b5eefe80c904a28411b6074ea52c9905dfce617ddccc8c09660a6ad91b: "0xf901b1a055bd0f8bbd65f696688ef0a50c1e4f89f5bbf484ece46faa815de54e94d9233aa0f916c6c9946cae767047e44c1c7f8f6136aac6e759236d0ee4819a8fb43ffe09a0e126d3a50a9ae07a354aa5f3e4308bb2efb586cd7a3aaad46fc3a147879d6f98a037e0dea5e93e73a954fb94f8e4482262eeb8b15e94f0cd5e7a821302211404a480a0ccda4e369ae820dd4439f944c79cae0a5ac517d28644cf2bda3db89c…
		cdd7cb9df930cdded7b049964648d0390535bd2257a6fe5b38e423f1e5762dec: "0xf86ca03c76d49790cfa3f0c5e6fc28e31afd97efcab3ccef5b50ddc3276fdd9f50c730b849f84780830ed681a056e81f171bcc55a6ff8345e692c0f86e5b48e01b996cadc001622fb5e363b421a0c5d2460186f7233c927e7db2dcc703c0e500b653ca82273b7bfad8045d85a470",
		1548dcba8b75268d38b8187e269aaf13b4b44e9255393053c4bbbd69e3fe1d5e: "0xf901b1a055bd0f8bbd65f696688ef0a50c1e4f89f5bbf484ece46faa815de54e94d9233aa0f916c6c9946cae767047e44c1c7f8f6136aac6e759236d0ee4819a8fb43ffe09a0e126d3a50a9ae07a354aa5f3e4308bb2efb586cd7a3aaad46fc3a147879d6f98a037e0dea5e93e73a954fb94f8e4482262eeb8b15e94f0cd5e7a821302211404a480a0ccda4e369ae820dd4439f944c79cae0a5ac517d28644cf2bda3db89c…
		aa474490b0e9ae0462288bdb049dbb3dda3299158d35a53a194eed940e3cdb09: "0xf872a020d82c545c22b72034803633d3dda2b28e89fb704f3c111355ac43e10612aedcb84ff84d0589056bc75e2d630c4bfaa056e81f171bcc55a6ff8345e692c0f86e5b48e01b996cadc001622fb5e363b421a0c5d2460186f7233c927e7db2dcc703c0e500b653ca82273b7bfad8045d85a470",
		8d0f8b6fa1a31b3a8438fd6c2678ca9b892d71a5a35a6af10b5aeadf098111cb: "0xf851808080808080a0aa474490b0e9ae0462288bdb049dbb3dda3299158d35a53a194eed940e3cdb0980a0273c743b97b2fbb3c2e9e4820850ddbfcaf80a871e108a085de9390917932cec8080808080808080",
		32463976f3fd028c7f1eb877161bbd4562a95855a1e5ce192be5dfd2a3f927a6: "0xf901b1a055bd0f8bbd65f696688ef0a50c1e4f89f5bbf484ece46faa815de54e94d9233aa0f916c6c9946cae767047e44c1c7f8f6136aac6e759236d0ee4819a8fb43ffe09a0e126d3a50a9ae07a354aa5f3e4308bb2efb586cd7a3aaad46fc3a147879d6f98a037e0dea5e93e73a954fb94f8e4482262eeb8b15e94f0cd5e7a821302211404a480a0ccda4e369ae820dd4439f944c79cae0a5ac517d28644cf2bda3db89c…
		13b01f29b11390f3b174cb70013c27b5bc605e382c4ba7f4b95f205a37b82465: "0xf86ca020a40a9004224e397238839b469142c546607ee7a8b114ded86182fceae00e35b849f847808322cf2da056e81f171bcc55a6ff8345e692c0f86e5b48e01b996cadc001622fb5e363b421a0c5d2460186f7233c927e7db2dcc703c0e500b653ca82273b7bfad8045d85a470",
		7fc794b19742b89ccc51a3a8dbafb1e054c3da154480de33c9d80244209d88ee: "0xf89180a0cdeaf028a7a2894d4778d6c412bfb95e81b23c2e6044f4c5d6de2ed8a50f78f380808080a053f0a742c25bf70455cfb47c34d9fbbcbfffd56c26076f95d7a2e0faaff1e7b280808080a082f6e0ef9d3ec62e68c811432d52e6e0c907d604aed5a2a561d95e393f487d688080a013b01f29b11390f3b174cb70013c27b5bc605e382c4ba7f4b95f205a37b824658080",
		696e4e003b633d185d98cb13a3b20cae33dff456b2e077e67e09410dc19b7191: "0xf901b1a055bd0f8bbd65f696688ef0a50c1e4f89f5bbf484ece46faa815de54e94d9233aa0f916c6c9946cae767047e44c1c7f8f6136aac6e759236d0ee4819a8fb43ffe09a0e126d3a50a9ae07a354aa5f3e4308bb2efb586cd7a3aaad46fc3a147879d6f98a037e0dea5e93e73a954fb94f8e4482262eeb8b15e94f0cd5e7a821302211404a480a0ccda4e369ae820dd4439f944c79cae0a5ac517d28644cf2bda3db89c…
		728495471eec6b65fde6f40d0a446829cf80108c30136e3513ea28796ae2336d: "0xf872a020d82c545c22b72034803633d3dda2b28e89fb704f3c111355ac43e10612aedcb84ff84d0689056bc75e2d630b9354a056e81f171bcc55a6ff8345e692c0f86e5b48e01b996cadc001622fb5e363b421a0c5d2460186f7233c927e7db2dcc703c0e500b653ca82273b7bfad8045d85a470",
		7cc1023253dae599f9c7b0d5d453bc6901e3fb3a828b72b72f69721089d7f407: "0xf851808080808080a0728495471eec6b65fde6f40d0a446829cf80108c30136e3513ea28796ae2336d80a0273c743b97b2fbb3c2e9e4820850ddbfcaf80a871e108a085de9390917932cec8080808080808080",
		55ce8a68d187c479d08a23ac3ae529cb0cba905c5fe72db1235671990f9b0ce6: "0xf901b1a055bd0f8bbd65f696688ef0a50c1e4f89f5bbf484ece46faa815de54e94d9233aa0f916c6c9946cae767047e44c1c7f8f6136aac6e759236d0ee4819a8fb43ffe09a0e126d3a50a9ae07a354aa5f3e4308bb2efb586cd7a3aaad46fc3a147879d6f98a037e0dea5e93e73a954fb94f8e4482262eeb8b15e94f0cd5e7a821302211404a480a0ccda4e369ae820dd4439f944c79cae0a5ac517d28644cf2bda3db89c…
		57f7b8aa53c7717b7cab248a4b6354db4c3f30d3a9eb29675dd4aab7d5732c0c: "0xf86ca020f97556eedd035d0c1b80182155e5f5148b950fe7547a1253e2e74d703b365eb849f847808331b982a056e81f171bcc55a6ff8345e692c0f86e5b48e01b996cadc001622fb5e363b421a0c5d2460186f7233c927e7db2dcc703c0e500b653ca82273b7bfad8045d85a470",
		ceef2ea05b3f1a35d1be95efa6a153967028ce17e5b95e5e6b913dfa29d186ec: "0xf85180808080808080a0738372a3e248869880234d6ce39fc92ad94e15bd73e62ee6a0f36d6fb294c3bd8080a057f7b8aa53c7717b7cab248a4b6354db4c3f30d3a9eb29675dd4aab7d5732c0c808080808080",
		ac191dd58a6d227d549871fc525a325f73da725966abf668917d4b705ce518b4: "0xf901b1a055bd0f8bbd65f696688ef0a50c1e4f89f5bbf484ece46faa815de54e94d9233aa0f916c6c9946cae767047e44c1c7f8f6136aac6e759236d0ee4819a8fb43ffe09a0e126d3a50a9ae07a354aa5f3e4308bb2efb586cd7a3aaad46fc3a147879d6f98a037e0dea5e93e73a954fb94f8e4482262eeb8b15e94f0cd5e7a821302211404a480a0ccda4e369ae820dd4439f944c79cae0a5ac517d28644cf2bda3db89c…
		d808050aca08db8658913e052b42942c2d4cccb2d42b2a9fbb31d4960a944c0d: "0xf838a120290decd9548b62a8d60345a988386fc84ba6bc95484008f6362f93160ef3e5639594617f2e2fd72fd9d5503197092ac168c91465e7f2",
		82b229cd5d54fd3578d0e3ddf41380284a9d8a7b12707021619b8cc15424f498: "0xf872a020d82c545c22b72034803633d3dda2b28e89fb704f3c111355ac43e10612aedcb84ff84d0689056bc75e2d62fbbf34a056e81f171bcc55a6ff8345e692c0f86e5b48e01b996cadc001622fb5e363b421a0c5d2460186f7233c927e7db2dcc703c0e500b653ca82273b7bfad8045d85a470",
		8c5772c73d51ecc39010f9295f34f474c325f6514921a1aad985c83c7d807dfd: "0xf851808080808080a082b229cd5d54fd3578d0e3ddf41380284a9d8a7b12707021619b8cc15424f49880a0273c743b97b2fbb3c2e9e4820850ddbfcaf80a871e108a085de9390917932cec8080808080808080",
		055935207dc132f3674dbecea43dc042e8926801d0aa2a6b406b24d8e716899e: "0xf901b1a055bd0f8bbd65f696688ef0a50c1e4f89f5bbf484ece46faa815de54e94d9233aa0f916c6c9946cae767047e44c1c7f8f6136aac6e759236d0ee4819a8fb43ffe09a0e126d3a50a9ae07a354aa5f3e4308bb2efb586cd7a3aaad46fc3a147879d6f98a037e0dea5e93e73a954fb94f8e4482262eeb8b15e94f0cd5e7a821302211404a480a0ccda4e369ae820dd4439f944c79cae0a5ac517d28644cf2bda3db89c…
		90d2350ee9696f12c8b8744cdca80de3db72ec785ca2fd18eff7867330c3efc0: "0xf869a03e188ef17b8339465ee444580c049474608babe734b6822d42a1c1ba762b67b8b846f8440180a0d808050aca08db8658913e052b42942c2d4cccb2d42b2a9fbb31d4960a944c0da0a4eb65c9bf75b159d5d7f4beec8b49e4b0926f2721077e794f549219f7cff8e6",
		c8ac3f0d72d66f7a00ec288d737e4784eaa21a95d825f8bc46954cefd6e9f426: "0xf901d1a055bd0f8bbd65f696688ef0a50c1e4f89f5bbf484ece46faa815de54e94d9233aa0f916c6c9946cae767047e44c1c7f8f6136aac6e759236d0ee4819a8fb43ffe09a0e126d3a50a9ae07a354aa5f3e4308bb2efb586cd7a3aaad46fc3a147879d6f98a037e0dea5e93e73a954fb94f8e4482262eeb8b15e94f0cd5e7a821302211404a4a090d2350ee9696f12c8b8744cdca80de3db72ec785ca2fd18eff7867330…
		41a0b356f785ce30847590abf7b9429e95eb2ee8d1e3873f71cc03d1801fc8d1: "0xf86ca020f97556eedd035d0c1b80182155e5f5148b950fe7547a1253e2e74d703b365eb849f847808339a392a056e81f171bcc55a6ff8345e692c0f86e5b48e01b996cadc001622fb5e363b421a0c5d2460186f7233c927e7db2dcc703c0e500b653ca82273b7bfad8045d85a470",
		b15eb37f9d202a2a6115e28e08df542a39e34cbccffdeafb4659c4ec2750a734: "0xf85180808080808080a0738372a3e248869880234d6ce39fc92ad94e15bd73e62ee6a0f36d6fb294c3bd8080a041a0b356f785ce30847590abf7b9429e95eb2ee8d1e3873f71cc03d1801fc8d1808080808080",
		cfe81b958834f8c1617c1a7c2937c7ce746a7cc7465f83202ed44f77427f37ef: "0xf901d1a055bd0f8bbd65f696688ef0a50c1e4f89f5bbf484ece46faa815de54e94d9233aa0f916c6c9946cae767047e44c1c7f8f6136aac6e759236d0ee4819a8fb43ffe09a0e126d3a50a9ae07a354aa5f3e4308bb2efb586cd7a3aaad46fc3a147879d6f98a037e0dea5e93e73a954fb94f8e4482262eeb8b15e94f0cd5e7a821302211404a4a090d2350ee9696f12c8b8744cdca80de3db72ec785ca2fd18eff7867330…
		768fe2f2c7a201e989aff0b49dbf1d1335fcec1edbf4b470abd253fa1030242c: "0xf872a020d82c545c22b72034803633d3dda2b28e89fb704f3c111355ac43e10612aedcb84ff84d0789056bc75e2d62fb068ea056e81f171bcc55a6ff8345e692c0f86e5b48e01b996cadc001622fb5e363b421a0c5d2460186f7233c927e7db2dcc703c0e500b653ca82273b7bfad8045d85a470",
		341d5da2d14da76dbd1bbc052a9764a13c45a209709d6418fe516a213b1ad5fb: "0xf851808080808080a0768fe2f2c7a201e989aff0b49dbf1d1335fcec1edbf4b470abd253fa1030242c80a0273c743b97b2fbb3c2e9e4820850ddbfcaf80a871e108a085de9390917932cec8080808080808080",
		e4292baa79761ffeaa0e8f133ed5a85c0ae65e89393cffb690711c42dbd4416a: "0xf901d1a055bd0f8bbd65f696688ef0a50c1e4f89f5bbf484ece46faa815de54e94d9233aa0f916c6c9946cae767047e44c1c7f8f6136aac6e759236d0ee4819a8fb43ffe09a0e126d3a50a9ae07a354aa5f3e4308bb2efb586cd7a3aaad46fc3a147879d6f98a037e0dea5e93e73a954fb94f8e4482262eeb8b15e94f0cd5e7a821302211404a4a090d2350ee9696f12c8b8744cdca80de3db72ec785ca2fd18eff7867330…
		43ccf74fd33c4433626198cddcbe65060978e9be1568bca8c32dc252ad9af8bb: "0xf86ca03c76d49790cfa3f0c5e6fc28e31afd97efcab3ccef5b50ddc3276fdd9f50c730b849f84780830f32d4a056e81f171bcc55a6ff8345e692c0f86e5b48e01b996cadc001622fb5e363b421a0c5d2460186f7233c927e7db2dcc703c0e500b653ca82273b7bfad8045d85a470",
		547c4425369d67aef77ca30d12704bfdfd488428130ea73ec125e43539bfd2ae: "0xf901d1a055bd0f8bbd65f696688ef0a50c1e4f89f5bbf484ece46faa815de54e94d9233aa0f916c6c9946cae767047e44c1c7f8f6136aac6e759236d0ee4819a8fb43ffe09a0e126d3a50a9ae07a354aa5f3e4308bb2efb586cd7a3aaad46fc3a147879d6f98a037e0dea5e93e73a954fb94f8e4482262eeb8b15e94f0cd5e7a821302211404a4a090d2350ee9696f12c8b8744cdca80de3db72ec785ca2fd18eff7867330…
		04f0ea42e2becb0bf0aff061b36a587ab3081b85657358c4d46a595ad2c13fdf: "0xf872a020d82c545c22b72034803633d3dda2b28e89fb704f3c111355ac43e10612aedcb84ff84d0789056bc75e2d62fb1532a056e81f171bcc55a6ff8345e692c0f86e5b48e01b996cadc001622fb5e363b421a0c5d2460186f7233c927e7db2dcc703c0e500b653ca82273b7bfad8045d85a470",
		e0d00264779586a138cd1fffd50f8724446f545c87f2d8f24307baac1ef4faed: "0xf851808080808080a004f0ea42e2becb0bf0aff061b36a587ab3081b85657358c4d46a595ad2c13fdf80a0273c743b97b2fbb3c2e9e4820850ddbfcaf80a871e108a085de9390917932cec8080808080808080",
		cc57efe5dfec32895eabb640f9a1c3aafd77b181975d3154314ed16fea04b2ed: "0xf901d1a055bd0f8bbd65f696688ef0a50c1e4f89f5bbf484ece46faa815de54e94d9233aa0f916c6c9946cae767047e44c1c7f8f6136aac6e759236d0ee4819a8fb43ffe09a0e126d3a50a9ae07a354aa5f3e4308bb2efb586cd7a3aaad46fc3a147879d6f98a037e0dea5e93e73a954fb94f8e4482262eeb8b15e94f0cd5e7a821302211404a4a090d2350ee9696f12c8b8744cdca80de3db72ec785ca2fd18eff7867330…
		c9381167ff10cd2af5513ea80a18ea19d1175bfd0898c62bd7d5672680ebd041: "0xf86ca03c76d49790cfa3f0c5e6fc28e31afd97efcab3ccef5b50ddc3276fdd9f50c730b849f84780830f2b82a056e81f171bcc55a6ff8345e692c0f86e5b48e01b996cadc001622fb5e363b421a0c5d2460186f7233c927e7db2dcc703c0e500b653ca82273b7bfad8045d85a470",
		adeae2fa78efc86b8c0893aa523f27f71678588831292ccc08d14fb957b7f825: "0xf901d1a055bd0f8bbd65f696688ef0a50c1e4f89f5bbf484ece46faa815de54e94d9233aa0f916c6c9946cae767047e44c1c7f8f6136aac6e759236d0ee4819a8fb43ffe09a0e126d3a50a9ae07a354aa5f3e4308bb2efb586cd7a3aaad46fc3a147879d6f98a037e0dea5e93e73a954fb94f8e4482262eeb8b15e94f0cd5e7a821302211404a4a090d2350ee9696f12c8b8744cdca80de3db72ec785ca2fd18eff7867330…
		cfa1282fb1ff7ca20f98671f9ba698ca1825dee7bd104b6540d551809dea3276: "0xf872a020d82c545c22b72034803633d3dda2b28e89fb704f3c111355ac43e10612aedcb84ff84d0789056bc75e2d62fb1834a056e81f171bcc55a6ff8345e692c0f86e5b48e01b996cadc001622fb5e363b421a0c5d2460186f7233c927e7db2dcc703c0e500b653ca82273b7bfad8045d85a470",
		4b6bdbdf2812f8acac7773ff5aad52b3b1693cc5aab074b4b30a151946290fb0: "0xf851808080808080a0cfa1282fb1ff7ca20f98671f9ba698ca1825dee7bd104b6540d551809dea327680a0273c743b97b2fbb3c2e9e4820850ddbfcaf80a871e108a085de9390917932cec8080808080808080",
		295a716aa38f2746365a97c066c68ba299cd17603b4d95e364a9ff420fa2269b: "0xf901d1a055bd0f8bbd65f696688ef0a50c1e4f89f5bbf484ece46faa815de54e94d9233aa0f916c6c9946cae767047e44c1c7f8f6136aac6e759236d0ee4819a8fb43ffe09a0e126d3a50a9ae07a354aa5f3e4308bb2efb586cd7a3aaad46fc3a147879d6f98a037e0dea5e93e73a954fb94f8e4482262eeb8b15e94f0cd5e7a821302211404a4a090d2350ee9696f12c8b8744cdca80de3db72ec785ca2fd18eff7867330…
		b0ea932d98d933b5d4f6c378bf677782aefee8a45b971be99549174775287305: "0xf86ca03c76d49790cfa3f0c5e6fc28e31afd97efcab3ccef5b50ddc3276fdd9f50c730b849f84780830f2a01a056e81f171bcc55a6ff8345e692c0f86e5b48e01b996cadc001622fb5e363b421a0c5d2460186f7233c927e7db2dcc703c0e500b653ca82273b7bfad8045d85a470",
		5c177905759520c9fd5a3fe0f692de5c503568de14070fa668a7a6a76ec4e7f6: "0xf901d1a055bd0f8bbd65f696688ef0a50c1e4f89f5bbf484ece46faa815de54e94d9233aa0f916c6c9946cae767047e44c1c7f8f6136aac6e759236d0ee4819a8fb43ffe09a0e126d3a50a9ae07a354aa5f3e4308bb2efb586cd7a3aaad46fc3a147879d6f98a037e0dea5e93e73a954fb94f8e4482262eeb8b15e94f0cd5e7a821302211404a4a090d2350ee9696f12c8b8744cdca80de3db72ec785ca2fd18eff7867330…
		fd12bf22c4365fcfd96968541d8f0806b3bfb5cf36776c59c6cceadf1e8d62a4: "0xf872a020d82c545c22b72034803633d3dda2b28e89fb704f3c111355ac43e10612aedcb84ff84d0789056bc75e2d62fb086ea056e81f171bcc55a6ff8345e692c0f86e5b48e01b996cadc001622fb5e363b421a0c5d2460186f7233c927e7db2dcc703c0e500b653ca82273b7bfad8045d85a470",
		f0f1d1e8b8808b320373d62a96fea052531af7ee8356ea4ee479589b6ad817bc: "0xf851808080808080a0fd12bf22c4365fcfd96968541d8f0806b3bfb5cf36776c59c6cceadf1e8d62a480a0273c743b97b2fbb3c2e9e4820850ddbfcaf80a871e108a085de9390917932cec8080808080808080",
		bed189b9aa8b6c8e87dd483f1425dde281729664b82c5183e05bbb7432d1b805: "0xf901d1a055bd0f8bbd65f696688ef0a50c1e4f89f5bbf484ece46faa815de54e94d9233aa0f916c6c9946cae767047e44c1c7f8f6136aac6e759236d0ee4819a8fb43ffe09a0e126d3a50a9ae07a354aa5f3e4308bb2efb586cd7a3aaad46fc3a147879d6f98a037e0dea5e93e73a954fb94f8e4482262eeb8b15e94f0cd5e7a821302211404a4a090d2350ee9696f12c8b8744cdca80de3db72ec785ca2fd18eff7867330…
		d974cecffe39378f4e07c8437bc267b14a4047140b388ab813881a75f1d92cb7: "0xf86ca03c76d49790cfa3f0c5e6fc28e31afd97efcab3ccef5b50ddc3276fdd9f50c730b849f84780830f31e4a056e81f171bcc55a6ff8345e692c0f86e5b48e01b996cadc001622fb5e363b421a0c5d2460186f7233c927e7db2dcc703c0e500b653ca82273b7bfad8045d85a470",
		7a817d8511968359ce84949209f01f343e045b3105db6a8aaf89f1cbce845e1d: "0xf901d1a055bd0f8bbd65f696688ef0a50c1e4f89f5bbf484ece46faa815de54e94d9233aa0f916c6c9946cae767047e44c1c7f8f6136aac6e759236d0ee4819a8fb43ffe09a0e126d3a50a9ae07a354aa5f3e4308bb2efb586cd7a3aaad46fc3a147879d6f98a037e0dea5e93e73a954fb94f8e4482262eeb8b15e94f0cd5e7a821302211404a4a090d2350ee9696f12c8b8744cdca80de3db72ec785ca2fd18eff7867330…
		c3cd7c78d0d8bc1ee7175b4e9eb975b7f38062a8ebbb9bb8cbba0c0b31d8c674: "0xf872a020d82c545c22b72034803633d3dda2b28e89fb704f3c111355ac43e10612aedcb84ff84d0889056bc75e2d62fa5e6ca056e81f171bcc55a6ff8345e692c0f86e5b48e01b996cadc001622fb5e363b421a0c5d2460186f7233c927e7db2dcc703c0e500b653ca82273b7bfad8045d85a470",
		5a1999b31937992548effc57abf4f5033a71c84505d35254085da390dc9604ab: "0xf851808080808080a0c3cd7c78d0d8bc1ee7175b4e9eb975b7f38062a8ebbb9bb8cbba0c0b31d8c67480a0273c743b97b2fbb3c2e9e4820850ddbfcaf80a871e108a085de9390917932cec8080808080808080",
		7d8e91783462f25419b189a9da25c9f38cd62739012e84c3ab84f76b948ed2f6: "0xf901d1a055bd0f8bbd65f696688ef0a50c1e4f89f5bbf484ece46faa815de54e94d9233aa0f916c6c9946cae767047e44c1c7f8f6136aac6e759236d0ee4819a8fb43ffe09a0e126d3a50a9ae07a354aa5f3e4308bb2efb586cd7a3aaad46fc3a147879d6f98a037e0dea5e93e73a954fb94f8e4482262eeb8b15e94f0cd5e7a821302211404a4a090d2350ee9696f12c8b8744cdca80de3db72ec785ca2fd18eff7867330…
		c8ee5519b210e5e3b4fa460104c3f192eb7d8431c9a6f5fbb328d3d3748d81d7: "0xf86ca020a40a9004224e397238839b469142c546607ee7a8b114ded86182fceae00e35b849f847808323242ea056e81f171bcc55a6ff8345e692c0f86e5b48e01b996cadc001622fb5e363b421a0c5d2460186f7233c927e7db2dcc703c0e500b653ca82273b7bfad8045d85a470",
		937c978a3f54179393bf31af10f32d1a4bda06108dbacbc2ce3571281e454343: "0xf89180a0cdeaf028a7a2894d4778d6c412bfb95e81b23c2e6044f4c5d6de2ed8a50f78f380808080a053f0a742c25bf70455cfb47c34d9fbbcbfffd56c26076f95d7a2e0faaff1e7b280808080a082f6e0ef9d3ec62e68c811432d52e6e0c907d604aed5a2a561d95e393f487d688080a0c8ee5519b210e5e3b4fa460104c3f192eb7d8431c9a6f5fbb328d3d3748d81d78080",
		55dbe30f0b2fadf5ae50363e559f0f4b14d986d5e2f199cfd78f7bbb7749ef55: "0xf901d1a055bd0f8bbd65f696688ef0a50c1e4f89f5bbf484ece46faa815de54e94d9233aa0f916c6c9946cae767047e44c1c7f8f6136aac6e759236d0ee4819a8fb43ffe09a0e126d3a50a9ae07a354aa5f3e4308bb2efb586cd7a3aaad46fc3a147879d6f98a037e0dea5e93e73a954fb94f8e4482262eeb8b15e94f0cd5e7a821302211404a4a090d2350ee9696f12c8b8744cdca80de3db72ec785ca2fd18eff7867330…
		359ecec2809e69864c30f7cf966c8eda78fb7880df89fe0dd0bf0beb90d5c1a2: "0xf872a02031b4ed56ace4c46b68524cb5bcbf4195f1bbaacbe5228fbd090546c88dd229b84ff84d0f89058788cb94b1ab0b12a056e81f171bcc55a6ff8345e692c0f86e5b48e01b996cadc001622fb5e363b421a0c5d2460186f7233c927e7db2dcc703c0e500b653ca82273b7bfad8045d85a470",
		16d3258aa7b53334b223802d637b605ffd15087d5ad9c0fe61e92a223a73ad91: "0xf851808080808080808080a0359ecec2809e69864c30f7cf966c8eda78fb7880df89fe0dd0bf0beb90d5c1a2a0eb5ed4baf0b42be6fc3da302285a6332f07f6e4c30b22398b578c5ade8f247cd808080808080",
		f6bc3d0ebca1b49e09360629c46a22490e460dd80f175709401be3f72d5ef331: "0xf901d1a055bd0f8bbd65f696688ef0a50c1e4f89f5bbf484ece46faa815de54e94d9233aa0f916c6c9946cae767047e44c1c7f8f6136aac6e759236d0ee4819a8fb43ffe09a0e126d3a50a9ae07a354aa5f3e4308bb2efb586cd7a3aaad46fc3a147879d6f98a037e0dea5e93e73a954fb94f8e4482262eeb8b15e94f0cd5e7a821302211404a4a090d2350ee9696f12c8b8744cdca80de3db72ec785ca2fd18eff7867330…
		71a2ad41d8a5ac650303ba15498c050d9c876d1ae5bcc4ea074e37f918ef94bb: "0xf86ca020a40a9004224e397238839b469142c546607ee7a8b114ded86182fceae00e35b849f8478083232e8ea056e81f171bcc55a6ff8345e692c0f86e5b48e01b996cadc001622fb5e363b421a0c5d2460186f7233c927e7db2dcc703c0e500b653ca82273b7bfad8045d85a470",
		93d926766dea61fcd6bca2db3f0e8bfda9868436b69fe1f7226ad6a7487e98a7: "0xf89180a0cdeaf028a7a2894d4778d6c412bfb95e81b23c2e6044f4c5d6de2ed8a50f78f380808080a053f0a742c25bf70455cfb47c34d9fbbcbfffd56c26076f95d7a2e0faaff1e7b280808080a082f6e0ef9d3ec62e68c811432d52e6e0c907d604aed5a2a561d95e393f487d688080a071a2ad41d8a5ac650303ba15498c050d9c876d1ae5bcc4ea074e37f918ef94bb8080",
		b5c6aa464df530a1978262a8a8374c42b41a713be7c25e49be2fe1dc940480eb: "0xf901d1a055bd0f8bbd65f696688ef0a50c1e4f89f5bbf484ece46faa815de54e94d9233aa0f916c6c9946cae767047e44c1c7f8f6136aac6e759236d0ee4819a8fb43ffe09a0e126d3a50a9ae07a354aa5f3e4308bb2efb586cd7a3aaad46fc3a147879d6f98a037e0dea5e93e73a954fb94f8e4482262eeb8b15e94f0cd5e7a821302211404a4a090d2350ee9696f12c8b8744cdca80de3db72ec785ca2fd18eff7867330…
		31a2c7f92b55315438a43592aff97c4ab85b1dc1e61854014096c0f23c671992: "0xf872a02031b4ed56ace4c46b68524cb5bcbf4195f1bbaacbe5228fbd090546c88dd229b84ff84d1089058788cb94b1aa526ca056e81f171bcc55a6ff8345e692c0f86e5b48e01b996cadc001622fb5e363b421a0c5d2460186f7233c927e7db2dcc703c0e500b653ca82273b7bfad8045d85a470",
		154cb0f17aa63a079408552dc213d830c5e523fd64a19b273003b8c7749e3f18: "0xf851808080808080808080a031a2c7f92b55315438a43592aff97c4ab85b1dc1e61854014096c0f23c671992a0eb5ed4baf0b42be6fc3da302285a6332f07f6e4c30b22398b578c5ade8f247cd808080808080",
		e9b0ad3a6a2b03600924df88f7c9bce85831200853079d8669936b57047aa30a: "0xf901d1a055bd0f8bbd65f696688ef0a50c1e4f89f5bbf484ece46faa815de54e94d9233aa0f916c6c9946cae767047e44c1c7f8f6136aac6e759236d0ee4819a8fb43ffe09a0e126d3a50a9ae07a354aa5f3e4308bb2efb586cd7a3aaad46fc3a147879d6f98a037e0dea5e93e73a954fb94f8e4482262eeb8b15e94f0cd5e7a821302211404a4a090d2350ee9696f12c8b8744cdca80de3db72ec785ca2fd18eff7867330…
		59365fbbf302d61319d29cd4de5dbb2d8d3cebf83661750b6cdc9b3294d68de6: "0xf86ca020f97556eedd035d0c1b80182155e5f5148b950fe7547a1253e2e74d703b365eb849f847808339ffe5a056e81f171bcc55a6ff8345e692c0f86e5b48e01b996cadc001622fb5e363b421a0c5d2460186f7233c927e7db2dcc703c0e500b653ca82273b7bfad8045d85a470",
		818a0fdf221b47a5faac5703d7d5b26195bdb5b093d365d5b9f1613b0ba3f0f1: "0xf85180808080808080a0738372a3e248869880234d6ce39fc92ad94e15bd73e62ee6a0f36d6fb294c3bd8080a059365fbbf302d61319d29cd4de5dbb2d8d3cebf83661750b6cdc9b3294d68de6808080808080",
		b77b36c6a80d3187480a74788bfccdd65718b1ae77040c22368b0ccf7abc0d2a: "0xf901d1a055bd0f8bbd65f696688ef0a50c1e4f89f5bbf484ece46faa815de54e94d9233aa0f916c6c9946cae767047e44c1c7f8f6136aac6e759236d0ee4819a8fb43ffe09a0e126d3a50a9ae07a354aa5f3e4308bb2efb586cd7a3aaad46fc3a147879d6f98a037e0dea5e93e73a954fb94f8e4482262eeb8b15e94f0cd5e7a821302211404a4a090d2350ee9696f12c8b8744cdca80de3db72ec785ca2fd18eff7867330…
		ffd8c84960f3ea88e384bf27f89d9226255cb767d834c25809e04524a972c26e: "0xf872a02031b4ed56ace4c46b68524cb5bcbf4195f1bbaacbe5228fbd090546c88dd229b84ff84d1089058788cb94b1aa6412a056e81f171bcc55a6ff8345e692c0f86e5b48e01b996cadc001622fb5e363b421a0c5d2460186f7233c927e7db2dcc703c0e500b653ca82273b7bfad8045d85a470",
		a9435f228aa59f35cabfd74bd742ea115ca575e20994477dcf5b105c24082527: "0xf851808080808080808080a0ffd8c84960f3ea88e384bf27f89d9226255cb767d834c25809e04524a972c26ea0eb5ed4baf0b42be6fc3da302285a6332f07f6e4c30b22398b578c5ade8f247cd808080808080",
		a0c1fc212dc74dd92f4d6cb75a733a94100f0d2c0a891475303dfeade9d6af98: "0xf901d1a055bd0f8bbd65f696688ef0a50c1e4f89f5bbf484ece46faa815de54e94d9233aa0f916c6c9946cae767047e44c1c7f8f6136aac6e759236d0ee4819a8fb43ffe09a0e126d3a50a9ae07a354aa5f3e4308bb2efb586cd7a3aaad46fc3a147879d6f98a037e0dea5e93e73a954fb94f8e4482262eeb8b15e94f0cd5e7a821302211404a4a090d2350ee9696f12c8b8744cdca80de3db72ec785ca2fd18eff7867330…
		970318d1bc2601c97d5af2602da3428c8258338fc0f44ae66b2281774e5bb782: "0xf86ca020f97556eedd035d0c1b80182155e5f5148b950fe7547a1253e2e74d703b365eb849f847808339f712a056e81f171bcc55a6ff8345e692c0f86e5b48e01b996cadc001622fb5e363b421a0c5d2460186f7233c927e7db2dcc703c0e500b653ca82273b7bfad8045d85a470",
		4a132ec3e21299a6203bc803bb8f63cebac601528a8f565fa9bc5ac91a5a4149: "0xf85180808080808080a0738372a3e248869880234d6ce39fc92ad94e15bd73e62ee6a0f36d6fb294c3bd8080a0970318d1bc2601c97d5af2602da3428c8258338fc0f44ae66b2281774e5bb782808080808080",
		cc23b9db982d7c676d437b698ccd246aa3a1c73222abf94eb674352959461e0c: "0xf901d1a055bd0f8bbd65f696688ef0a50c1e4f89f5bbf484ece46faa815de54e94d9233aa0f916c6c9946cae767047e44c1c7f8f6136aac6e759236d0ee4819a8fb43ffe09a0e126d3a50a9ae07a354aa5f3e4308bb2efb586cd7a3aaad46fc3a147879d6f98a037e0dea5e93e73a954fb94f8e4482262eeb8b15e94f0cd5e7a821302211404a4a090d2350ee9696f12c8b8744cdca80de3db72ec785ca2fd18eff7867330…
		d9ba5085704dbcf64e088bb1118243cfb6716a928e54cfbbada7086b8724fe17: "0xf872a02031b4ed56ace4c46b68524cb5bcbf4195f1bbaacbe5228fbd090546c88dd229b84ff84d1089058788cb94b1aa4c50a056e81f171bcc55a6ff8345e692c0f86e5b48e01b996cadc001622fb5e363b421a0c5d2460186f7233c927e7db2dcc703c0e500b653ca82273b7bfad8045d85a470",
		e6dc5dc96efdaf74a07b84ee59c7a125b799d2b983c6a37cbc88126e830aa6f8: "0xf851808080808080808080a0d9ba5085704dbcf64e088bb1118243cfb6716a928e54cfbbada7086b8724fe17a0eb5ed4baf0b42be6fc3da302285a6332f07f6e4c30b22398b578c5ade8f247cd808080808080",
		c07b34b5eef8fc8531036d7f48dc81b82461f69c655aede0c860cb812890756c: "0xf901d1a055bd0f8bbd65f696688ef0a50c1e4f89f5bbf484ece46faa815de54e94d9233aa0f916c6c9946cae767047e44c1c7f8f6136aac6e759236d0ee4819a8fb43ffe09a0e126d3a50a9ae07a354aa5f3e4308bb2efb586cd7a3aaad46fc3a147879d6f98a037e0dea5e93e73a954fb94f8e4482262eeb8b15e94f0cd5e7a821302211404a4a090d2350ee9696f12c8b8744cdca80de3db72ec785ca2fd18eff7867330…
		508efd7ee7d30a54595787ed0cbff4befcfc8a4270b6001e8ba00d26c6d35de3: "0xf86ca020f97556eedd035d0c1b80182155e5f5148b950fe7547a1253e2e74d703b365eb849f84780833a02f3a056e81f171bcc55a6ff8345e692c0f86e5b48e01b996cadc001622fb5e363b421a0c5d2460186f7233c927e7db2dcc703c0e500b653ca82273b7bfad8045d85a470",
		d4b9dc767cc299852c2e46f900fd3fe39d6037d63c955bc2cd56fbad9097e5fb: "0xf85180808080808080a0738372a3e248869880234d6ce39fc92ad94e15bd73e62ee6a0f36d6fb294c3bd8080a0508efd7ee7d30a54595787ed0cbff4befcfc8a4270b6001e8ba00d26c6d35de3808080808080",
		6279b1e84e0873a15f081fe5fe8ffb3c09a093731ad0b25a660f295fb4292c0d: "0xf901d1a055bd0f8bbd65f696688ef0a50c1e4f89f5bbf484ece46faa815de54e94d9233aa0f916c6c9946cae767047e44c1c7f8f6136aac6e759236d0ee4819a8fb43ffe09a0e126d3a50a9ae07a354aa5f3e4308bb2efb586cd7a3aaad46fc3a147879d6f98a037e0dea5e93e73a954fb94f8e4482262eeb8b15e94f0cd5e7a821302211404a4a090d2350ee9696f12c8b8744cdca80de3db72ec785ca2fd18eff7867330…
		c0118cc13a1ca50c6a455f9adb363903da8592aafd4734aa9b029b428fb5c82f: "0xf872a02031b4ed56ace4c46b68524cb5bcbf4195f1bbaacbe5228fbd090546c88dd229b84ff84d1189058788cb94b1a993aaa056e81f171bcc55a6ff8345e692c0f86e5b48e01b996cadc001622fb5e363b421a0c5d2460186f7233c927e7db2dcc703c0e500b653ca82273b7bfad8045d85a470",
		f6560f170dd3ce23f7958b3db5c185c1cf7d9488d5ce47cee03583795c5c9258: "0xf851808080808080808080a0c0118cc13a1ca50c6a455f9adb363903da8592aafd4734aa9b029b428fb5c82fa0eb5ed4baf0b42be6fc3da302285a6332f07f6e4c30b22398b578c5ade8f247cd808080808080",
		e98a8423be9d637f5d5b63ffdc4e6f3ed2f581e45d7b67610d602b0ef4799348: "0xf901d1a055bd0f8bbd65f696688ef0a50c1e4f89f5bbf484ece46faa815de54e94d9233aa0f916c6c9946cae767047e44c1c7f8f6136aac6e759236d0ee4819a8fb43ffe09a0e126d3a50a9ae07a354aa5f3e4308bb2efb586cd7a3aaad46fc3a147879d6f98a037e0dea5e93e73a954fb94f8e4482262eeb8b15e94f0cd5e7a821302211404a4a090d2350ee9696f12c8b8744cdca80de3db72ec785ca2fd18eff7867330…
		8adcd5b92427cf98a8ce12d41594f138ef98546f5baa24e435caff3662024200: "0xf86ca03c76d49790cfa3f0c5e6fc28e31afd97efcab3ccef5b50ddc3276fdd9f50c730b849f84780830f8e37a056e81f171bcc55a6ff8345e692c0f86e5b48e01b996cadc001622fb5e363b421a0c5d2460186f7233c927e7db2dcc703c0e500b653ca82273b7bfad8045d85a470",
		0fb9d82a01945599b412ef1e2bd30d9e9cf7fe15e3b401ecbd834f738cf59539: "0xf901d1a055bd0f8bbd65f696688ef0a50c1e4f89f5bbf484ece46faa815de54e94d9233aa0f916c6c9946cae767047e44c1c7f8f6136aac6e759236d0ee4819a8fb43ffe09a0e126d3a50a9ae07a354aa5f3e4308bb2efb586cd7a3aaad46fc3a147879d6f98a037e0dea5e93e73a954fb94f8e4482262eeb8b15e94f0cd5e7a821302211404a4a090d2350ee9696f12c8b8744cdca80de3db72ec785ca2fd18eff7867330…
		a1029c5673415433aedf741935af84ace0bee6d0dcbb0f7ab3c114020b825854: "0xf872a02031b4ed56ace4c46b68524cb5bcbf4195f1bbaacbe5228fbd090546c88dd229b84ff84d1189058788cb94b1a98d8ea056e81f171bcc55a6ff8345e692c0f86e5b48e01b996cadc001622fb5e363b421a0c5d2460186f7233c927e7db2dcc703c0e500b653ca82273b7bfad8045d85a470",
		cca5ecdb69eeee04f2acb25653d96ce95ad61e09269916878da9dad0c0b99b54: "0xf851808080808080808080a0a1029c5673415433aedf741935af84ace0bee6d0dcbb0f7ab3c114020b825854a0eb5ed4baf0b42be6fc3da302285a6332f07f6e4c30b22398b578c5ade8f247cd808080808080",
		e869c9dc1034c3aa47cd384f236d3405e718280346ee30de1f22eed8f779f719: "0xf901d1a055bd0f8bbd65f696688ef0a50c1e4f89f5bbf484ece46faa815de54e94d9233aa0f916c6c9946cae767047e44c1c7f8f6136aac6e759236d0ee4819a8fb43ffe09a0e126d3a50a9ae07a354aa5f3e4308bb2efb586cd7a3aaad46fc3a147879d6f98a037e0dea5e93e73a954fb94f8e4482262eeb8b15e94f0cd5e7a821302211404a4a090d2350ee9696f12c8b8744cdca80de3db72ec785ca2fd18eff7867330…
		9e6d97e03a690670621d469d52857fe8735c56cf10e5f5411b77232fd958f0b8: "0xf86ca03c76d49790cfa3f0c5e6fc28e31afd97efcab3ccef5b50ddc3276fdd9f50c730b849f84780830f9145a056e81f171bcc55a6ff8345e692c0f86e5b48e01b996cadc001622fb5e363b421a0c5d2460186f7233c927e7db2dcc703c0e500b653ca82273b7bfad8045d85a470",
		4182f1b28d7f4aa415591d4afc4e08f9029fcf3416ad357d4486cd5e1b022143: "0xf901d1a055bd0f8bbd65f696688ef0a50c1e4f89f5bbf484ece46faa815de54e94d9233aa0f916c6c9946cae767047e44c1c7f8f6136aac6e759236d0ee4819a8fb43ffe09a0e126d3a50a9ae07a354aa5f3e4308bb2efb586cd7a3aaad46fc3a147879d6f98a037e0dea5e93e73a954fb94f8e4482262eeb8b15e94f0cd5e7a821302211404a4a090d2350ee9696f12c8b8744cdca80de3db72ec785ca2fd18eff7867330…
		6381f022c030e3f7b367e4543b4b4bb4e35bd6f37517e99cb00cde9e6d2f4c1cf8: "0x608060405260043610610058575f3560e01c806312065fe0146100635780632e1a7d4d1461008d57806361baffe6146100b557806366134861146100cb5780638da5cb5b146100f5578063f2fde38b1461011f5761005f565b3661005f57005b5f80fd5b34801561006e575f80fd5b50610077610147565b6040516100849190610524565b60405180910390f35b348015610098575f80fd5b506100b360048036038101…
		aeccd8db26dbe189fda44da20dc33ea9d93bbb1dbe7270c7415b18edf98fc9a4: "0xf872a02031b4ed56ace4c46b68524cb5bcbf4195f1bbaacbe5228fbd090546c88dd229b84ff84d1289058788cb94b19900c8a056e81f171bcc55a6ff8345e692c0f86e5b48e01b996cadc001622fb5e363b421a0c5d2460186f7233c927e7db2dcc703c0e500b653ca82273b7bfad8045d85a470",
		b337f24a1afb9180266d23409e07d4ddcf44dc8507c538f91439485095f1244d: "0xf851808080808080808080a0aeccd8db26dbe189fda44da20dc33ea9d93bbb1dbe7270c7415b18edf98fc9a4a0eb5ed4baf0b42be6fc3da302285a6332f07f6e4c30b22398b578c5ade8f247cd808080808080",
		3098ddd89e0b32671c321e96644db868d4baa670be13d480c36ed22dba5e7a43: "0xf901d1a055bd0f8bbd65f696688ef0a50c1e4f89f5bbf484ece46faa815de54e94d9233aa0f916c6c9946cae767047e44c1c7f8f6136aac6e759236d0ee4819a8fb43ffe09a0e126d3a50a9ae07a354aa5f3e4308bb2efb586cd7a3aaad46fc3a147879d6f98a037e0dea5e93e73a954fb94f8e4482262eeb8b15e94f0cd5e7a821302211404a4a090d2350ee9696f12c8b8744cdca80de3db72ec785ca2fd18eff7867330…
		91a0f776484e19b2d3ac826e2198dbfec24baa751858429d7be590f642b8521a: "0xf86ca02076d49790cfa3f0c5e6fc28e31afd97efcab3ccef5b50ddc3276fdd9f50c730b849f84780830f9145a056e81f171bcc55a6ff8345e692c0f86e5b48e01b996cadc001622fb5e363b421a0c5d2460186f7233c927e7db2dcc703c0e500b653ca82273b7bfad8045d85a470",
		bc3ecf1de53e114ac16d7565218778a14b9ce3ae97f4bc3d361929a0673f9694: "0xf869a02065a705a769c087f04cbb9dfe0664a833892798e697f8a81aa20fc419a3c51eb846f8440180a00f7fc82774152173e8cd771ad5f6c7a22b9e9f3becfc3eb12bb505dd4185c4daa081f022c030e3f7b367e4543b4b4bb4e35bd6f37517e99cb00cde9e6d2f4c1cf8",
		31a1ca2e91b612cce94d41d122962688f669ef0fb72d53b8745aa7795439d8eb: "0xf851808080808080808080808080a091a0f776484e19b2d3ac826e2198dbfec24baa751858429d7be590f642b8521a80a0bc3ecf1de53e114ac16d7565218778a14b9ce3ae97f4bc3d361929a0673f96948080",
		72fe905418174de9a81f5a21299e24bab9a42413b6020e3e4b2d9b4c79361e94: "0xf901d1a055bd0f8bbd65f696688ef0a50c1e4f89f5bbf484ece46faa815de54e94d9233aa0f916c6c9946cae767047e44c1c7f8f6136aac6e759236d0ee4819a8fb43ffe09a0e126d3a50a9ae07a354aa5f3e4308bb2efb586cd7a3aaad46fc3a147879d6f98a037e0dea5e93e73a954fb94f8e4482262eeb8b15e94f0cd5e7a821302211404a4a090d2350ee9696f12c8b8744cdca80de3db72ec785ca2fd18eff7867330…
		56b9ca617aef13d534df2cc92d3608472f919f7075766b88318d240b4fb6da6b: "0xf86ca020a40a9004224e397238839b469142c546607ee7a8b114ded86182fceae00e35b849f84780832b74f1a056e81f171bcc55a6ff8345e692c0f86e5b48e01b996cadc001622fb5e363b421a0c5d2460186f7233c927e7db2dcc703c0e500b653ca82273b7bfad8045d85a470",
		2310f3ad0578b1940d517eefe14dd87252866b7579333b011dfe5bc614154fbd: "0xf89180a0cdeaf028a7a2894d4778d6c412bfb95e81b23c2e6044f4c5d6de2ed8a50f78f380808080a053f0a742c25bf70455cfb47c34d9fbbcbfffd56c26076f95d7a2e0faaff1e7b280808080a082f6e0ef9d3ec62e68c811432d52e6e0c907d604aed5a2a561d95e393f487d688080a056b9ca617aef13d534df2cc92d3608472f919f7075766b88318d240b4fb6da6b8080",
		58e23cddf5719464231ac8b594476e470182e293074c0bfa31a301fabc0688b5: "0xf901d1a055bd0f8bbd65f696688ef0a50c1e4f89f5bbf484ece46faa815de54e94d9233aa0f916c6c9946cae767047e44c1c7f8f6136aac6e759236d0ee4819a8fb43ffe09a0e126d3a50a9ae07a354aa5f3e4308bb2efb586cd7a3aaad46fc3a147879d6f98a037e0dea5e93e73a954fb94f8e4482262eeb8b15e94f0cd5e7a821302211404a4a090d2350ee9696f12c8b8744cdca80de3db72ec785ca2fd18eff7867330…
		519446d8d9ed69356dac9c11257e561c5582f08d2f6246f9240bdaeffde879df: "0xf872a02031b4ed56ace4c46b68524cb5bcbf4195f1bbaacbe5228fbd090546c88dd229b84ff84d1389058788cb94b1984822a056e81f171bcc55a6ff8345e692c0f86e5b48e01b996cadc001622fb5e363b421a0c5d2460186f7233c927e7db2dcc703c0e500b653ca82273b7bfad8045d85a470",
		356cc40ae317bcc140ea7c5141e9983aeadc34eb82eed264abdf946d0729efb4: "0xf851808080808080808080a0519446d8d9ed69356dac9c11257e561c5582f08d2f6246f9240bdaeffde879dfa0eb5ed4baf0b42be6fc3da302285a6332f07f6e4c30b22398b578c5ade8f247cd808080808080",
		8af78e71065903fd7505498a883c8fcdd893a21c19619aae2034198114258508: "0xf901d1a055bd0f8bbd65f696688ef0a50c1e4f89f5bbf484ece46faa815de54e94d9233aa0f916c6c9946cae767047e44c1c7f8f6136aac6e759236d0ee4819a8fb43ffe09a0e126d3a50a9ae07a354aa5f3e4308bb2efb586cd7a3aaad46fc3a147879d6f98a037e0dea5e93e73a954fb94f8e4482262eeb8b15e94f0cd5e7a821302211404a4a090d2350ee9696f12c8b8744cdca80de3db72ec785ca2fd18eff7867330…
		ec90a59fef0f24e090efc8c931235f90ef3b3a0890693bb04612edacff2599c4: "0xf86ca020f97556eedd035d0c1b80182155e5f5148b950fe7547a1253e2e74d703b365eb849f84780833a5f46a056e81f171bcc55a6ff8345e692c0f86e5b48e01b996cadc001622fb5e363b421a0c5d2460186f7233c927e7db2dcc703c0e500b653ca82273b7bfad8045d85a470",
		3066211ff180b1664b39fcf95bbc67f4c334e66abbcb7bcb5c6846c979ad13aa: "0xf85180808080808080a0738372a3e248869880234d6ce39fc92ad94e15bd73e62ee6a0f36d6fb294c3bd8080a0ec90a59fef0f24e090efc8c931235f90ef3b3a0890693bb04612edacff2599c4808080808080",
		3edf68571b86bb3d330ae3c9b9ecbe14ea889f3a4dac8acc5af76f6ff1fa0446: "0xf901d1a055bd0f8bbd65f696688ef0a50c1e4f89f5bbf484ece46faa815de54e94d9233aa0f916c6c9946cae767047e44c1c7f8f6136aac6e759236d0ee4819a8fb43ffe09a0e126d3a50a9ae07a354aa5f3e4308bb2efb586cd7a3aaad46fc3a147879d6f98a037e0dea5e93e73a954fb94f8e4482262eeb8b15e94f0cd5e7a821302211404a4a090d2350ee9696f12c8b8744cdca80de3db72ec785ca2fd18eff7867330…
		dc59983d6e886e9345d81053ac412dd7f09b3027cb3f8ce2c126179f0171620e: "0xf872a020be3e504ac4e35541bebad4d0e7574668e16fefa26cd4172f93e18b59ce9486b84ff84d0189056bc75e2d630f413ea056e81f171bcc55a6ff8345e692c0f86e5b48e01b996cadc001622fb5e363b421a0c5d2460186f7233c927e7db2dcc703c0e500b653ca82273b7bfad8045d85a470",
		99f5175e79318e8beeb3d58042a650e96bce267b85f46e2c16e28805ff945169: "0xf871808080808080a0ba6aa55cd5f8163198da3248e852adcff533e101a33454f2363e1d29decb15958080808080a0d8394fa4bbb65976fe11ee9de67bd6f0fb3fa3d7b36ee09f1421dae79b17b95f8080a0dc59983d6e886e9345d81053ac412dd7f09b3027cb3f8ce2c126179f0171620e80",
		632b5fe0550aba24a38067aad999143715b371d10092bd2947ce3ae8958d81b4: "0xf901d1a055bd0f8bbd65f696688ef0a50c1e4f89f5bbf484ece46faa815de54e94d9233aa0f916c6c9946cae767047e44c1c7f8f6136aac6e759236d0ee4819a8fb43ffe09a0e126d3a50a9ae07a354aa5f3e4308bb2efb586cd7a3aaad46fc3a147879d6f98a037e0dea5e93e73a954fb94f8e4482262eeb8b15e94f0cd5e7a821302211404a4a090d2350ee9696f12c8b8744cdca80de3db72ec785ca2fd18eff7867330…
		e19f61555cb72828893eeea0a9ea2591ad0720a6fffa28b0365357a66bd1036d: "0xf86ca020f97556eedd035d0c1b80182155e5f5148b950fe7547a1253e2e74d703b365eb849f84780833a6254a056e81f171bcc55a6ff8345e692c0f86e5b48e01b996cadc001622fb5e363b421a0c5d2460186f7233c927e7db2dcc703c0e500b653ca82273b7bfad8045d85a470",
		57125fa59c82861286e5059fe962af1f2a1b27fb2d6c70f312a616b0577213f7: "0xf85180808080808080a0738372a3e248869880234d6ce39fc92ad94e15bd73e62ee6a0f36d6fb294c3bd8080a0e19f61555cb72828893eeea0a9ea2591ad0720a6fffa28b0365357a66bd1036d808080808080",
		287ce08d29fb1bbb615b395f8381f6e2dc3fe9f32a1d6b9b985cc80c2781eeb2: "0xf901d1a055bd0f8bbd65f696688ef0a50c1e4f89f5bbf484ece46faa815de54e94d9233aa0f916c6c9946cae767047e44c1c7f8f6136aac6e759236d0ee4819a8fb43ffe09a0e126d3a50a9ae07a354aa5f3e4308bb2efb586cd7a3aaad46fc3a147879d6f98a037e0dea5e93e73a954fb94f8e4482262eeb8b15e94f0cd5e7a821302211404a4a090d2350ee9696f12c8b8744cdca80de3db72ec785ca2fd18eff7867330…
		39f379bed1c3c433d5581e8fb8902651e2ca1e3cd993aa0e416a291f9560fdf8: "0xf872a020be3e504ac4e35541bebad4d0e7574668e16fefa26cd4172f93e18b59ce9486b84ff84d0289056bc75e2d630e8898a056e81f171bcc55a6ff8345e692c0f86e5b48e01b996cadc001622fb5e363b421a0c5d2460186f7233c927e7db2dcc703c0e500b653ca82273b7bfad8045d85a470",
		f7337798073b79cb5dd8eacedbbfb6e587ab2a4dc5020bbeac10bfee9867ca70: "0xf871808080808080a0ba6aa55cd5f8163198da3248e852adcff533e101a33454f2363e1d29decb15958080808080a0d8394fa4bbb65976fe11ee9de67bd6f0fb3fa3d7b36ee09f1421dae79b17b95f8080a039f379bed1c3c433d5581e8fb8902651e2ca1e3cd993aa0e416a291f9560fdf880",
		e2222a114e2253dd0f517654a8438bf309383f9bc475a69755ffdc2edd731c24: "0xf901d1a055bd0f8bbd65f696688ef0a50c1e4f89f5bbf484ece46faa815de54e94d9233aa0f916c6c9946cae767047e44c1c7f8f6136aac6e759236d0ee4819a8fb43ffe09a0e126d3a50a9ae07a354aa5f3e4308bb2efb586cd7a3aaad46fc3a147879d6f98a037e0dea5e93e73a954fb94f8e4482262eeb8b15e94f0cd5e7a821302211404a4a090d2350ee9696f12c8b8744cdca80de3db72ec785ca2fd18eff7867330…
		5449a4e6ef1875322dfc4420c6274f2db5de6329b20191aa1a612e157c524e45: "0xf86ca02076d49790cfa3f0c5e6fc28e31afd97efcab3ccef5b50ddc3276fdd9f50c730b849f84780830fed98a056e81f171bcc55a6ff8345e692c0f86e5b48e01b996cadc001622fb5e363b421a0c5d2460186f7233c927e7db2dcc703c0e500b653ca82273b7bfad8045d85a470",
		5d2bff1a245973550918099d58bc1ed7b64e05fdb70ce4775369fd3029ae5bc1: "0xf851808080808080808080808080a05449a4e6ef1875322dfc4420c6274f2db5de6329b20191aa1a612e157c524e4580a0bc3ecf1de53e114ac16d7565218778a14b9ce3ae97f4bc3d361929a0673f96948080",
		7fa6a8e24220ad2e761e0c6dcd81b770aafded3ff985536495caed426d0cd0d9: "0xf901d1a055bd0f8bbd65f696688ef0a50c1e4f89f5bbf484ece46faa815de54e94d9233aa0f916c6c9946cae767047e44c1c7f8f6136aac6e759236d0ee4819a8fb43ffe09a0e126d3a50a9ae07a354aa5f3e4308bb2efb586cd7a3aaad46fc3a147879d6f98a037e0dea5e93e73a954fb94f8e4482262eeb8b15e94f0cd5e7a821302211404a4a090d2350ee9696f12c8b8744cdca80de3db72ec785ca2fd18eff7867330…
		d2cc98f8aa4451b02789de3d949de75e898a39bbe41fdd75ee3fa109ae25611a: "0xf872a020be3e504ac4e35541bebad4d0e7574668e16fefa26cd4172f93e18b59ce9486b84ff84d0289056bc75e2d630e9a3ea056e81f171bcc55a6ff8345e692c0f86e5b48e01b996cadc001622fb5e363b421a0c5d2460186f7233c927e7db2dcc703c0e500b653ca82273b7bfad8045d85a470",
		c2449ea9420ae833a4c342c3e48447b737041caf705653a43248f911366f505f: "0xf871808080808080a0ba6aa55cd5f8163198da3248e852adcff533e101a33454f2363e1d29decb15958080808080a0d8394fa4bbb65976fe11ee9de67bd6f0fb3fa3d7b36ee09f1421dae79b17b95f8080a0d2cc98f8aa4451b02789de3d949de75e898a39bbe41fdd75ee3fa109ae25611a80",
		af59e8f8ffb435e57c823b3d4b854d04697666e8b3e8110415bcb0a7e900cd70: "0xf901d1a055bd0f8bbd65f696688ef0a50c1e4f89f5bbf484ece46faa815de54e94d9233aa0f916c6c9946cae767047e44c1c7f8f6136aac6e759236d0ee4819a8fb43ffe09a0e126d3a50a9ae07a354aa5f3e4308bb2efb586cd7a3aaad46fc3a147879d6f98a037e0dea5e93e73a954fb94f8e4482262eeb8b15e94f0cd5e7a821302211404a4a090d2350ee9696f12c8b8744cdca80de3db72ec785ca2fd18eff7867330…
		369873d06f8e07f89ff7400e32d36af382378084d98d3aac6a24d25d9b65015f: "0xf86ca02076d49790cfa3f0c5e6fc28e31afd97efcab3ccef5b50ddc3276fdd9f50c730b849f84780830fe4c5a056e81f171bcc55a6ff8345e692c0f86e5b48e01b996cadc001622fb5e363b421a0c5d2460186f7233c927e7db2dcc703c0e500b653ca82273b7bfad8045d85a470",
		f8b7a46913a5669c57943109009b24f8055d04fb7364a398a4a6b2fb915647ac: "0xf851808080808080808080808080a0369873d06f8e07f89ff7400e32d36af382378084d98d3aac6a24d25d9b65015f80a0bc3ecf1de53e114ac16d7565218778a14b9ce3ae97f4bc3d361929a0673f96948080",
		e71613b5b04f14eba05394dc6d0d596501452e45c2b029a460cceaf4800bf82c: "0xf901d1a055bd0f8bbd65f696688ef0a50c1e4f89f5bbf484ece46faa815de54e94d9233aa0f916c6c9946cae767047e44c1c7f8f6136aac6e759236d0ee4819a8fb43ffe09a0e126d3a50a9ae07a354aa5f3e4308bb2efb586cd7a3aaad46fc3a147879d6f98a037e0dea5e93e73a954fb94f8e4482262eeb8b15e94f0cd5e7a821302211404a4a090d2350ee9696f12c8b8744cdca80de3db72ec785ca2fd18eff7867330…
		4677ac090994ae1772b2f8de19dd7c927489b6501a8879b9d39c347ef0138e8a: "0xf872a020be3e504ac4e35541bebad4d0e7574668e16fefa26cd4172f93e18b59ce9486b84ff84d0289056bc75e2d630e973ca056e81f171bcc55a6ff8345e692c0f86e5b48e01b996cadc001622fb5e363b421a0c5d2460186f7233c927e7db2dcc703c0e500b653ca82273b7bfad8045d85a470",
		4e0f336c2c35b96289fe9da2bc68d772b8389f17d343c8c69eaa8c370ad31076: "0xf871808080808080a0ba6aa55cd5f8163198da3248e852adcff533e101a33454f2363e1d29decb15958080808080a0d8394fa4bbb65976fe11ee9de67bd6f0fb3fa3d7b36ee09f1421dae79b17b95f8080a04677ac090994ae1772b2f8de19dd7c927489b6501a8879b9d39c347ef0138e8a80",
		990c93dde9cb007954373e9623930e32fd1dfc89e18e94d4f0c7098cf0157976: "0xf901d1a055bd0f8bbd65f696688ef0a50c1e4f89f5bbf484ece46faa815de54e94d9233aa0f916c6c9946cae767047e44c1c7f8f6136aac6e759236d0ee4819a8fb43ffe09a0e126d3a50a9ae07a354aa5f3e4308bb2efb586cd7a3aaad46fc3a147879d6f98a037e0dea5e93e73a954fb94f8e4482262eeb8b15e94f0cd5e7a821302211404a4a090d2350ee9696f12c8b8744cdca80de3db72ec785ca2fd18eff7867330…
		6b7773406515c2b23ccd1fcb86b9808ca9b6c42989d7d8b0b98882b0b96552c1: "0xf86ca02076d49790cfa3f0c5e6fc28e31afd97efcab3ccef5b50ddc3276fdd9f50c730b849f84780830fe646a056e81f171bcc55a6ff8345e692c0f86e5b48e01b996cadc001622fb5e363b421a0c5d2460186f7233c927e7db2dcc703c0e500b653ca82273b7bfad8045d85a470",
		325b837e8f889f13c03d069fcfec37602661376a069f7cdf91a17ea48959bcaa: "0xf851808080808080808080808080a06b7773406515c2b23ccd1fcb86b9808ca9b6c42989d7d8b0b98882b0b96552c180a0bc3ecf1de53e114ac16d7565218778a14b9ce3ae97f4bc3d361929a0673f96948080",
		6dcb4c829ea36f04f7de13f42b1d928bdff1308f80cb4e9881d86324a7b73e2f: "0xf901d1a055bd0f8bbd65f696688ef0a50c1e4f89f5bbf484ece46faa815de54e94d9233aa0f916c6c9946cae767047e44c1c7f8f6136aac6e759236d0ee4819a8fb43ffe09a0e126d3a50a9ae07a354aa5f3e4308bb2efb586cd7a3aaad46fc3a147879d6f98a037e0dea5e93e73a954fb94f8e4482262eeb8b15e94f0cd5e7a821302211404a4a090d2350ee9696f12c8b8744cdca80de3db72ec785ca2fd18eff7867330…
		40c5fad1573a5d72de76a781d83ceabcfcb49af3b8384dfdeaa234d7358079f1: "0xf872a020be3e504ac4e35541bebad4d0e7574668e16fefa26cd4172f93e18b59ce9486b84ff84d0289056bc75e2d630e827ca056e81f171bcc55a6ff8345e692c0f86e5b48e01b996cadc001622fb5e363b421a0c5d2460186f7233c927e7db2dcc703c0e500b653ca82273b7bfad8045d85a470",
		fc323d53bb53f5001fba9d4b177de812f2b7349e0f539b7b73ec625b273a91b0: "0xf871808080808080a0ba6aa55cd5f8163198da3248e852adcff533e101a33454f2363e1d29decb15958080808080a0d8394fa4bbb65976fe11ee9de67bd6f0fb3fa3d7b36ee09f1421dae79b17b95f8080a040c5fad1573a5d72de76a781d83ceabcfcb49af3b8384dfdeaa234d7358079f180",
		7eda9aefac958eb22024d13a43b26001f6698e4213b29dc60c3e90efe2ca488a: "0xf901d1a055bd0f8bbd65f696688ef0a50c1e4f89f5bbf484ece46faa815de54e94d9233aa0f916c6c9946cae767047e44c1c7f8f6136aac6e759236d0ee4819a8fb43ffe09a0e126d3a50a9ae07a354aa5f3e4308bb2efb586cd7a3aaad46fc3a147879d6f98a037e0dea5e93e73a954fb94f8e4482262eeb8b15e94f0cd5e7a821302211404a4a090d2350ee9696f12c8b8744cdca80de3db72ec785ca2fd18eff7867330…
		59723e766d1f3708bf845eb788fa541e11a3e6178ac8e1f0d8c935591f261a3d: "0xf86ca02076d49790cfa3f0c5e6fc28e31afd97efcab3ccef5b50ddc3276fdd9f50c730b849f84780830ff0a6a056e81f171bcc55a6ff8345e692c0f86e5b48e01b996cadc001622fb5e363b421a0c5d2460186f7233c927e7db2dcc703c0e500b653ca82273b7bfad8045d85a470",
		41a6122e11fa5c5fcf458fccc21c94b725328211db34ad6ef61b3c9dc20e57de: "0xf851808080808080808080808080a059723e766d1f3708bf845eb788fa541e11a3e6178ac8e1f0d8c935591f261a3d80a0bc3ecf1de53e114ac16d7565218778a14b9ce3ae97f4bc3d361929a0673f96948080",
		3c4223a4b425192d07def32a34e8c6e36f5bd0972a4e04a5c0b673219572dfbe: "0xf901d1a055bd0f8bbd65f696688ef0a50c1e4f89f5bbf484ece46faa815de54e94d9233aa0f916c6c9946cae767047e44c1c7f8f6136aac6e759236d0ee4819a8fb43ffe09a0e126d3a50a9ae07a354aa5f3e4308bb2efb586cd7a3aaad46fc3a147879d6f98a037e0dea5e93e73a954fb94f8e4482262eeb8b15e94f0cd5e7a821302211404a4a090d2350ee9696f12c8b8744cdca80de3db72ec785ca2fd18eff7867330…
		63cdad924eadd61b60b0fdc756de8b50a1631d365e9650bd4a48bace09cccb7abb: "0x608060405234801561000f575f80fd5b5060043610610034575f3560e01c80638da5cb5b14610038578063f2fde38b14610056575b5f80fd5b610040610072565b60405161004d919061028a565b60405180910390f35b610070600480360381019061006b91906102d1565b610095565b005b5f8054906101000a900473ffffffffffffffffffffffffffffffffffffffff1681565b5f8054906101000a900473ffffff…
		898a9ac77fefa24cce410576f96991b79d7e5371b2a7e825e6cdccfd62db8144: "0xf838a120290decd9548b62a8d60345a988386fc84ba6bc95484008f6362f93160ef3e563959478731d3ca6b7e34ac0f824c42a7cc18a495cabab",
		087b804e3f64a6175c83b47a3ca9d576545b5bc6680865133014c2dfe8a0166e: "0xf872a020be3e504ac4e35541bebad4d0e7574668e16fefa26cd4172f93e18b59ce9486b84ff84d0389056bc75e2d630537d0a056e81f171bcc55a6ff8345e692c0f86e5b48e01b996cadc001622fb5e363b421a0c5d2460186f7233c927e7db2dcc703c0e500b653ca82273b7bfad8045d85a470",
		92c6591bb7643a39af86317672083319dd66c674c7c63cf95b2c0edc8bd21bc7: "0xf871808080808080a0ba6aa55cd5f8163198da3248e852adcff533e101a33454f2363e1d29decb15958080808080a0d8394fa4bbb65976fe11ee9de67bd6f0fb3fa3d7b36ee09f1421dae79b17b95f8080a0087b804e3f64a6175c83b47a3ca9d576545b5bc6680865133014c2dfe8a0166e80",
		061a77129de08e07935a97b599bc5b84eed2a26c84222f985be712047072ac05: "0xf901d1a055bd0f8bbd65f696688ef0a50c1e4f89f5bbf484ece46faa815de54e94d9233aa0f916c6c9946cae767047e44c1c7f8f6136aac6e759236d0ee4819a8fb43ffe09a0e126d3a50a9ae07a354aa5f3e4308bb2efb586cd7a3aaad46fc3a147879d6f98a037e0dea5e93e73a954fb94f8e4482262eeb8b15e94f0cd5e7a821302211404a4a090d2350ee9696f12c8b8744cdca80de3db72ec785ca2fd18eff7867330…
		f67883dbc6885cd10c05b58f8d879e9328eeaa8ece86e6f7fccbd5a24311697e: "0xf869a020e2b501281bb9a00989800c86c8c17e1ed75aab5cc637c222de6b4742093ed4b846f8440180a0898a9ac77fefa24cce410576f96991b79d7e5371b2a7e825e6cdccfd62db8144a0cdad924eadd61b60b0fdc756de8b50a1631d365e9650bd4a48bace09cccb7abb",
		95758f9e69e482941f1be51bf86456a6867cb9276abb79cdc0a36b601970bad0: "0xf87180808080808080a0738372a3e248869880234d6ce39fc92ad94e15bd73e62ee6a0f36d6fb294c3bd80a0f67883dbc6885cd10c05b58f8d879e9328eeaa8ece86e6f7fccbd5a24311697ea0e19f61555cb72828893eeea0a9ea2591ad0720a6fffa28b0365357a66bd1036d808080808080",
		c72ed3d946ef4654e0e283e36252c2368a47faa10abd2b17e91a401609c3c10e: "0xf901d1a055bd0f8bbd65f696688ef0a50c1e4f89f5bbf484ece46faa815de54e94d9233aa0f916c6c9946cae767047e44c1c7f8f6136aac6e759236d0ee4819a8fb43ffe09a0e126d3a50a9ae07a354aa5f3e4308bb2efb586cd7a3aaad46fc3a147879d6f98a037e0dea5e93e73a954fb94f8e4482262eeb8b15e94f0cd5e7a821302211404a4a090d2350ee9696f12c8b8744cdca80de3db72ec785ca2fd18eff7867330…
		ccc92da8775cacbc532297818f87f783e172cf7dd95b8e3d4d068b0cba44616f: "0xf86ca020a40a9004224e397238839b469142c546607ee7a8b114ded86182fceae00e35b849f8478083301a47a056e81f171bcc55a6ff8345e692c0f86e5b48e01b996cadc001622fb5e363b421a0c5d2460186f7233c927e7db2dcc703c0e500b653ca82273b7bfad8045d85a470",
		2d67933b57513ba7d33c53002d52006f193b55c0c265b412576a4e5614119ecf: "0xf89180a0cdeaf028a7a2894d4778d6c412bfb95e81b23c2e6044f4c5d6de2ed8a50f78f380808080a053f0a742c25bf70455cfb47c34d9fbbcbfffd56c26076f95d7a2e0faaff1e7b280808080a082f6e0ef9d3ec62e68c811432d52e6e0c907d604aed5a2a561d95e393f487d688080a0ccc92da8775cacbc532297818f87f783e172cf7dd95b8e3d4d068b0cba44616f8080",
		24a4e74747378c7cc1454a8e2329f575949d4c740c8fa9b4265aade83de56b1b: "0xf901d1a055bd0f8bbd65f696688ef0a50c1e4f89f5bbf484ece46faa815de54e94d9233aa0f916c6c9946cae767047e44c1c7f8f6136aac6e759236d0ee4819a8fb43ffe09a0e126d3a50a9ae07a354aa5f3e4308bb2efb586cd7a3aaad46fc3a147879d6f98a037e0dea5e93e73a954fb94f8e4482262eeb8b15e94f0cd5e7a821302211404a4a090d2350ee9696f12c8b8744cdca80de3db72ec785ca2fd18eff7867330…
		058ef1bc0881acb7624a755f9d6d2d56274be163db256b093234043f5614569c: "0xf872a020be3e504ac4e35541bebad4d0e7574668e16fefa26cd4172f93e18b59ce9486b84ff84d0489056bc75e2d63047fdaa056e81f171bcc55a6ff8345e692c0f86e5b48e01b996cadc001622fb5e363b421a0c5d2460186f7233c927e7db2dcc703c0e500b653ca82273b7bfad8045d85a470",
		94bed2221a0201885415ab1de2365fc77def2ba7ede966cc08d33c3904f1054d: "0xf871808080808080a0ba6aa55cd5f8163198da3248e852adcff533e101a33454f2363e1d29decb15958080808080a0d8394fa4bbb65976fe11ee9de67bd6f0fb3fa3d7b36ee09f1421dae79b17b95f8080a0058ef1bc0881acb7624a755f9d6d2d56274be163db256b093234043f5614569c80",
		f034b34bd324e1b726d200365eebcf1711188e0395b2d258f6e522fb1f17ab65: "0xf901d1a055bd0f8bbd65f696688ef0a50c1e4f89f5bbf484ece46faa815de54e94d9233aa0f916c6c9946cae767047e44c1c7f8f6136aac6e759236d0ee4819a8fb43ffe09a0e126d3a50a9ae07a354aa5f3e4308bb2efb586cd7a3aaad46fc3a147879d6f98a037e0dea5e93e73a954fb94f8e4482262eeb8b15e94f0cd5e7a821302211404a4a090d2350ee9696f12c8b8744cdca80de3db72ec785ca2fd18eff7867330…
		7fab0b2e7a5eb3bee6735cfd8668f1fab252cb9e80595a7674b0960523343833: "0xf86ca020f97556eedd035d0c1b80182155e5f5148b950fe7547a1253e2e74d703b365eb849f84780833abe4fa056e81f171bcc55a6ff8345e692c0f86e5b48e01b996cadc001622fb5e363b421a0c5d2460186f7233c927e7db2dcc703c0e500b653ca82273b7bfad8045d85a470",
		6535fd787df5ace8afe036e0eadcc0b28655e74311000ef904addc3e8590c2ac: "0xf87180808080808080a0738372a3e248869880234d6ce39fc92ad94e15bd73e62ee6a0f36d6fb294c3bd80a0f67883dbc6885cd10c05b58f8d879e9328eeaa8ece86e6f7fccbd5a24311697ea07fab0b2e7a5eb3bee6735cfd8668f1fab252cb9e80595a7674b0960523343833808080808080",
		2db3d49a5b0e816aec2b60aa0c36954be5815ba62e60c7b1218674a1ca9955ea: "0xf901d1a055bd0f8bbd65f696688ef0a50c1e4f89f5bbf484ece46faa815de54e94d9233aa0f916c6c9946cae767047e44c1c7f8f6136aac6e759236d0ee4819a8fb43ffe09a0e126d3a50a9ae07a354aa5f3e4308bb2efb586cd7a3aaad46fc3a147879d6f98a037e0dea5e93e73a954fb94f8e4482262eeb8b15e94f0cd5e7a821302211404a4a090d2350ee9696f12c8b8744cdca80de3db72ec785ca2fd18eff7867330…
		cdec7083f9160e168f6a1de5c4cb764ee1cee1338aa0d33cd1d039818661b348: "0xf872a02031b4ed56ace4c46b68524cb5bcbf4195f1bbaacbe5228fbd090546c88dd229b84ff84d1389058788cb94b19842b6a056e81f171bcc55a6ff8345e692c0f86e5b48e01b996cadc001622fb5e363b421a0c5d2460186f7233c927e7db2dcc703c0e500b653ca82273b7bfad8045d85a470",
		d9d845897303c91124f326f1b0a4f78802191a708eb3674a16ee5d2c8a6bfc3d: "0xf851808080808080808080a0cdec7083f9160e168f6a1de5c4cb764ee1cee1338aa0d33cd1d039818661b348a0eb5ed4baf0b42be6fc3da302285a6332f07f6e4c30b22398b578c5ade8f247cd808080808080",
		d1e7978a525ee1819e60f9a383910f5986557801cfcfa52b563bd9c07d967349: "0xf901d1a055bd0f8bbd65f696688ef0a50c1e4f89f5bbf484ece46faa815de54e94d9233aa0f916c6c9946cae767047e44c1c7f8f6136aac6e759236d0ee4819a8fb43ffe09a0e126d3a50a9ae07a354aa5f3e4308bb2efb586cd7a3aaad46fc3a147879d6f98a037e0dea5e93e73a954fb94f8e4482262eeb8b15e94f0cd5e7a821302211404a4a090d2350ee9696f12c8b8744cdca80de3db72ec785ca2fd18eff7867330…
		b2780559cc654f708fb9c854969478205da1dfba7a7ca8f92f2979dda50f083e: "0xf86ca020f97556eedd035d0c1b80182155e5f5148b950fe7547a1253e2e74d703b365eb849f84780833ac15da056e81f171bcc55a6ff8345e692c0f86e5b48e01b996cadc001622fb5e363b421a0c5d2460186f7233c927e7db2dcc703c0e500b653ca82273b7bfad8045d85a470",
		71ef2ab2b2945eec2b825025e14527c5921b66fcee09231ef50a1c9dcd97eea5: "0xf87180808080808080a0738372a3e248869880234d6ce39fc92ad94e15bd73e62ee6a0f36d6fb294c3bd80a0f67883dbc6885cd10c05b58f8d879e9328eeaa8ece86e6f7fccbd5a24311697ea0b2780559cc654f708fb9c854969478205da1dfba7a7ca8f92f2979dda50f083e808080808080",
		11bf658e8965d04febce700c8ccbcf290c7aa669ed63fc2fb953261486378ba9: "0xf901d1a055bd0f8bbd65f696688ef0a50c1e4f89f5bbf484ece46faa815de54e94d9233aa0f916c6c9946cae767047e44c1c7f8f6136aac6e759236d0ee4819a8fb43ffe09a0e126d3a50a9ae07a354aa5f3e4308bb2efb586cd7a3aaad46fc3a147879d6f98a037e0dea5e93e73a954fb94f8e4482262eeb8b15e94f0cd5e7a821302211404a4a090d2350ee9696f12c8b8744cdca80de3db72ec785ca2fd18eff7867330…
		cc4fb578c567dd2a240b2360cfeff0baf360838eafa6a090915815b874121074: "0xf872a02031b4ed56ace4c46b68524cb5bcbf4195f1bbaacbe5228fbd090546c88dd229b84ff84d1489058788cb94b1978ac0a056e81f171bcc55a6ff8345e692c0f86e5b48e01b996cadc001622fb5e363b421a0c5d2460186f7233c927e7db2dcc703c0e500b653ca82273b7bfad8045d85a470",
		14ab1d5de67bb7e0f16e1fe10cececfccbec58e4c4494e629f5559ea0504902f: "0xf851808080808080808080a0cc4fb578c567dd2a240b2360cfeff0baf360838eafa6a090915815b874121074a0eb5ed4baf0b42be6fc3da302285a6332f07f6e4c30b22398b578c5ade8f247cd808080808080",
		504297f58e820cc5e3b1d09133528feb8450ec26d761db38427bc7feffe69592: "0xf901d1a055bd0f8bbd65f696688ef0a50c1e4f89f5bbf484ece46faa815de54e94d9233aa0f916c6c9946cae767047e44c1c7f8f6136aac6e759236d0ee4819a8fb43ffe09a0e126d3a50a9ae07a354aa5f3e4308bb2efb586cd7a3aaad46fc3a147879d6f98a037e0dea5e93e73a954fb94f8e4482262eeb8b15e94f0cd5e7a821302211404a4a090d2350ee9696f12c8b8744cdca80de3db72ec785ca2fd18eff7867330…
		b5348ec9239c0019fdbccf1241e2748aa8d44475570d4f09570a15bc2b710e6e: "0xf86ca02076d49790cfa3f0c5e6fc28e31afd97efcab3ccef5b50ddc3276fdd9f50c730b849f8478083104ca1a056e81f171bcc55a6ff8345e692c0f86e5b48e01b996cadc001622fb5e363b421a0c5d2460186f7233c927e7db2dcc703c0e500b653ca82273b7bfad8045d85a470",
		ec70c1ecb481b0b12cb60bba56c4dd07d04320ef9b1a303fa9680632e13cd22d: "0xf851808080808080808080808080a0b5348ec9239c0019fdbccf1241e2748aa8d44475570d4f09570a15bc2b710e6e80a0bc3ecf1de53e114ac16d7565218778a14b9ce3ae97f4bc3d361929a0673f96948080",
		b8e587db67c32f2265cb82215a1fbd8e770dc23b8bc7732375c152590ac77bcf: "0xf901d1a055bd0f8bbd65f696688ef0a50c1e4f89f5bbf484ece46faa815de54e94d9233aa0f916c6c9946cae767047e44c1c7f8f6136aac6e759236d0ee4819a8fb43ffe09a0e126d3a50a9ae07a354aa5f3e4308bb2efb586cd7a3aaad46fc3a147879d6f98a037e0dea5e93e73a954fb94f8e4482262eeb8b15e94f0cd5e7a821302211404a4a090d2350ee9696f12c8b8744cdca80de3db72ec785ca2fd18eff7867330…
		bb1c18059b1fe1e381f4d95764d93ead48a8c8ba67d42737a287e7a342784ad4: "0xf901d1a055bd0f8bbd65f696688ef0a50c1e4f89f5bbf484ece46faa815de54e94d9233aa0f916c6c9946cae767047e44c1c7f8f6136aac6e759236d0ee4819a8fb43ffe09a0e126d3a50a9ae07a354aa5f3e4308bb2efb586cd7a3aaad46fc3a147879d6f98a037e0dea5e93e73a954fb94f8e4482262eeb8b15e94f0cd5e7a821302211404a4a090d2350ee9696f12c8b8744cdca80de3db72ec785ca2fd18eff7867330…
		bdea15ebb710ead4cb085dcede961fab7ca8e8411af4235d794e346ed08a406c: "0xf901d1a055bd0f8bbd65f696688ef0a50c1e4f89f5bbf484ece46faa815de54e94d9233aa0f916c6c9946cae767047e44c1c7f8f6136aac6e759236d0ee4819a8fb43ffe09a0e126d3a50a9ae07a354aa5f3e4308bb2efb586cd7a3aaad46fc3a147879d6f98a037e0dea5e93e73a954fb94f8e4482262eeb8b15e94f0cd5e7a821302211404a4a090d2350ee9696f12c8b8744cdca80de3db72ec785ca2fd18eff7867330…
		6dbc456dfb3d83da80cb4ed8e244665a5301fcef5401b1474e60cc837c1c1728: "0xf872a020be3e504ac4e35541bebad4d0e7574668e16fefa26cd4172f93e18b59ce9486b84ff84d0489056bc75e2d630456a0a056e81f171bcc55a6ff8345e692c0f86e5b48e01b996cadc001622fb5e363b421a0c5d2460186f7233c927e7db2dcc703c0e500b653ca82273b7bfad8045d85a470",
		688ef4cc6b2d10847bfe7c30803110910598491f665f75215972f966fe96e619: "0xf871808080808080a0ba6aa55cd5f8163198da3248e852adcff533e101a33454f2363e1d29decb15958080808080a0d8394fa4bbb65976fe11ee9de67bd6f0fb3fa3d7b36ee09f1421dae79b17b95f8080a06dbc456dfb3d83da80cb4ed8e244665a5301fcef5401b1474e60cc837c1c172880",
		9333198ef401fe626d952a14b94e810859105c43e34800131ac95c3091c8c5ab: "0xf901d1a055bd0f8bbd65f696688ef0a50c1e4f89f5bbf484ece46faa815de54e94d9233aa0f916c6c9946cae767047e44c1c7f8f6136aac6e759236d0ee4819a8fb43ffe09a0e126d3a50a9ae07a354aa5f3e4308bb2efb586cd7a3aaad46fc3a147879d6f98a037e0dea5e93e73a954fb94f8e4482262eeb8b15e94f0cd5e7a821302211404a4a090d2350ee9696f12c8b8744cdca80de3db72ec785ca2fd18eff7867330…
		18f9976a940f5ce0d046627b2fa15b436b76fe7a1b9963d66eba394ac57ea19b: "0xf869a020e2b501281bb9a00989800c86c8c17e1ed75aab5cc637c222de6b4742093ed4b846f8440180a00f7fc82774152173e8cd771ad5f6c7a22b9e9f3becfc3eb12bb505dd4185c4daa0cdad924eadd61b60b0fdc756de8b50a1631d365e9650bd4a48bace09cccb7abb",
		1731408ad0896574788ea938ba250b328bb08bd4fb1d72a2c9662412238aa2d9: "0xf87180808080808080a0738372a3e248869880234d6ce39fc92ad94e15bd73e62ee6a0f36d6fb294c3bd80a018f9976a940f5ce0d046627b2fa15b436b76fe7a1b9963d66eba394ac57ea19ba0b2780559cc654f708fb9c854969478205da1dfba7a7ca8f92f2979dda50f083e808080808080",
		0397336ec4d7b44347f47d88f5f1c536638598df3305284075f09e9731c53bc3: "0xf901d1a055bd0f8bbd65f696688ef0a50c1e4f89f5bbf484ece46faa815de54e94d9233aa0f916c6c9946cae767047e44c1c7f8f6136aac6e759236d0ee4819a8fb43ffe09a0e126d3a50a9ae07a354aa5f3e4308bb2efb586cd7a3aaad46fc3a147879d6f98a037e0dea5e93e73a954fb94f8e4482262eeb8b15e94f0cd5e7a821302211404a4a090d2350ee9696f12c8b8744cdca80de3db72ec785ca2fd18eff7867330…
		59c8ea40a351f4c4d7d8374214029a4e56eeea344382c6cafd3807778ec17f35: "0xf86ca02076d49790cfa3f0c5e6fc28e31afd97efcab3ccef5b50ddc3276fdd9f50c730b849f847808310613ea056e81f171bcc55a6ff8345e692c0f86e5b48e01b996cadc001622fb5e363b421a0c5d2460186f7233c927e7db2dcc703c0e500b653ca82273b7bfad8045d85a470",
		f17f3500dbc832a2f33586ec66ec926be1976b72a3ae2ca09e15a0c5223daab4: "0xf851808080808080808080808080a059c8ea40a351f4c4d7d8374214029a4e56eeea344382c6cafd3807778ec17f3580a0bc3ecf1de53e114ac16d7565218778a14b9ce3ae97f4bc3d361929a0673f96948080",
		01d30fdf0a2abad4b8ed991b2c10ec770a961fa8b4906687d56df0f8a7f261c6: "0xf901d1a055bd0f8bbd65f696688ef0a50c1e4f89f5bbf484ece46faa815de54e94d9233aa0f916c6c9946cae767047e44c1c7f8f6136aac6e759236d0ee4819a8fb43ffe09a0e126d3a50a9ae07a354aa5f3e4308bb2efb586cd7a3aaad46fc3a147879d6f98a037e0dea5e93e73a954fb94f8e4482262eeb8b15e94f0cd5e7a821302211404a4a090d2350ee9696f12c8b8744cdca80de3db72ec785ca2fd18eff7867330…
		7676f0c7d4f070544829748313e6e68204ef4eef6ce5d8767405ca019870ec99: "0xf872a020be3e504ac4e35541bebad4d0e7574668e16fefa26cd4172f93e18b59ce9486b84ff84d0589056bc75e2d63039eaaa056e81f171bcc55a6ff8345e692c0f86e5b48e01b996cadc001622fb5e363b421a0c5d2460186f7233c927e7db2dcc703c0e500b653ca82273b7bfad8045d85a470",
		57f42054b40f46d9dab38d3c4a725326f3b508dfa911410ef73ad7ab71c98ec5: "0xf871808080808080a0ba6aa55cd5f8163198da3248e852adcff533e101a33454f2363e1d29decb15958080808080a0d8394fa4bbb65976fe11ee9de67bd6f0fb3fa3d7b36ee09f1421dae79b17b95f8080a07676f0c7d4f070544829748313e6e68204ef4eef6ce5d8767405ca019870ec9980",
		b6b0a9cf372ba1e7958db4439efb4357069c94ef6782bce5fddbd8d61112577c: "0xf901d1a055bd0f8bbd65f696688ef0a50c1e4f89f5bbf484ece46faa815de54e94d9233aa0f916c6c9946cae767047e44c1c7f8f6136aac6e759236d0ee4819a8fb43ffe09a0e126d3a50a9ae07a354aa5f3e4308bb2efb586cd7a3aaad46fc3a147879d6f98a037e0dea5e93e73a954fb94f8e4482262eeb8b15e94f0cd5e7a821302211404a4a090d2350ee9696f12c8b8744cdca80de3db72ec785ca2fd18eff7867330…
		f9b1f843e836a501d6421684c923e958a93b4d8934db64cb97bfa1bf5abb1650: "0xf86ca020a40a9004224e397238839b469142c546607ee7a8b114ded86182fceae00e35b849f8478083307642a056e81f171bcc55a6ff8345e692c0f86e5b48e01b996cadc001622fb5e363b421a0c5d2460186f7233c927e7db2dcc703c0e500b653ca82273b7bfad8045d85a470",
		62ec9f975b819806ad765bf69e153eaa6c3ef0cce023dda71e386323d669a998: "0xf89180a0cdeaf028a7a2894d4778d6c412bfb95e81b23c2e6044f4c5d6de2ed8a50f78f380808080a053f0a742c25bf70455cfb47c34d9fbbcbfffd56c26076f95d7a2e0faaff1e7b280808080a082f6e0ef9d3ec62e68c811432d52e6e0c907d604aed5a2a561d95e393f487d688080a0f9b1f843e836a501d6421684c923e958a93b4d8934db64cb97bfa1bf5abb16508080",
		ba04f88fc66a11790dc04a9c9ca8ff407541cafc93a112092c3e8150f280e079: "0xf901d1a055bd0f8bbd65f696688ef0a50c1e4f89f5bbf484ece46faa815de54e94d9233aa0f916c6c9946cae767047e44c1c7f8f6136aac6e759236d0ee4819a8fb43ffe09a0e126d3a50a9ae07a354aa5f3e4308bb2efb586cd7a3aaad46fc3a147879d6f98a037e0dea5e93e73a954fb94f8e4482262eeb8b15e94f0cd5e7a821302211404a4a090d2350ee9696f12c8b8744cdca80de3db72ec785ca2fd18eff7867330…
		6a9e3e56179fc48004d854a06c530eb50a9f1d23d6b36a7e2f871f8bd01f9e05: "0xf872a020be3e504ac4e35541bebad4d0e7574668e16fefa26cd4172f93e18b59ce9486b84ff84d0589056bc75e2d62fb0bf4a056e81f171bcc55a6ff8345e692c0f86e5b48e01b996cadc001622fb5e363b421a0c5d2460186f7233c927e7db2dcc703c0e500b653ca82273b7bfad8045d85a470",
		ea73c6845f26bd57e9d921c8fad3428f544d1296b43afba0a9df39f044e57de9: "0xf871808080808080a0ba6aa55cd5f8163198da3248e852adcff533e101a33454f2363e1d29decb15958080808080a0d8394fa4bbb65976fe11ee9de67bd6f0fb3fa3d7b36ee09f1421dae79b17b95f8080a06a9e3e56179fc48004d854a06c530eb50a9f1d23d6b36a7e2f871f8bd01f9e0580",
		7d45e4d7b021869ec55f28a9f647fd0501736fdac8e38c8e484516c521c5b720: "0xf901d1a055bd0f8bbd65f696688ef0a50c1e4f89f5bbf484ece46faa815de54e94d9233aa0f916c6c9946cae767047e44c1c7f8f6136aac6e759236d0ee4819a8fb43ffe09a0e126d3a50a9ae07a354aa5f3e4308bb2efb586cd7a3aaad46fc3a147879d6f98a037e0dea5e93e73a954fb94f8e4482262eeb8b15e94f0cd5e7a821302211404a4a090d2350ee9696f12c8b8744cdca80de3db72ec785ca2fd18eff7867330…
		7ef2c8a97895dc8e39f5430e7dbfd7866f4b83e6d3249a56160f82319f1f32ff: "0xf869a0201a04d5e7c5752a860860854a4e3eccd2a2b2d954f609cb8e98366b11eb5babb846f8440180a0898a9ac77fefa24cce410576f96991b79d7e5371b2a7e825e6cdccfd62db8144a0cdad924eadd61b60b0fdc756de8b50a1631d365e9650bd4a48bace09cccb7abb",
		d664f589b0ec0606ae5655a1b4a397aa764cd8fcd2409e006e6d5993e5e98205: "0xf891808080808080a048ab802606d4b74b0631a7b5257384b1b905b01e21dea12ac29994532c496bf98080a037e5e34c2bb8cb3e5e4ccf584866aac51af1073fb8111bedf2fdb7f6e8b01fdd8080a0c9ee3d47e8c010dbe264f45bf1a8365f69c1505fdf4729cbe5bf75099fb8049d8080a07ef2c8a97895dc8e39f5430e7dbfd7866f4b83e6d3249a56160f82319f1f32ff80",
		df5ac9a1fa20ab0e71bbaf9d4ce62e59d0b50eb17a67c23349d608edfbea67be: "0xf901d1a055bd0f8bbd65f696688ef0a50c1e4f89f5bbf484ece46faa815de54e94d9233aa0d664f589b0ec0606ae5655a1b4a397aa764cd8fcd2409e006e6d5993e5e98205a0e126d3a50a9ae07a354aa5f3e4308bb2efb586cd7a3aaad46fc3a147879d6f98a037e0dea5e93e73a954fb94f8e4482262eeb8b15e94f0cd5e7a821302211404a4a090d2350ee9696f12c8b8744cdca80de3db72ec785ca2fd18eff7867330…
		4471c5979d4555c1fe718127c89892c3590a39801c5bb94d88ca8e0a50904f9a: "0xf86ca020a40a9004224e397238839b469142c546607ee7a8b114ded86182fceae00e35b849f847808334bf9da056e81f171bcc55a6ff8345e692c0f86e5b48e01b996cadc001622fb5e363b421a0c5d2460186f7233c927e7db2dcc703c0e500b653ca82273b7bfad8045d85a470",
		ab09fa0a8b65094cb182ee5df13e31970a3a2681e1d0bd0eb5632bb734daaea0: "0xf89180a0cdeaf028a7a2894d4778d6c412bfb95e81b23c2e6044f4c5d6de2ed8a50f78f380808080a053f0a742c25bf70455cfb47c34d9fbbcbfffd56c26076f95d7a2e0faaff1e7b280808080a082f6e0ef9d3ec62e68c811432d52e6e0c907d604aed5a2a561d95e393f487d688080a04471c5979d4555c1fe718127c89892c3590a39801c5bb94d88ca8e0a50904f9a8080",
		66541d11033136d1f16cc8ea4146439cb26e24f1644ebea65880ea9c82e3a1d8: "0xf901d1a055bd0f8bbd65f696688ef0a50c1e4f89f5bbf484ece46faa815de54e94d9233aa0d664f589b0ec0606ae5655a1b4a397aa764cd8fcd2409e006e6d5993e5e98205a0e126d3a50a9ae07a354aa5f3e4308bb2efb586cd7a3aaad46fc3a147879d6f98a037e0dea5e93e73a954fb94f8e4482262eeb8b15e94f0cd5e7a821302211404a4a090d2350ee9696f12c8b8744cdca80de3db72ec785ca2fd18eff7867330…
		771e8834a236f4bd1ef9afd8a07cf4c24591c6e78660a639963ac95a78296aee: "0xf872a020be3e504ac4e35541bebad4d0e7574668e16fefa26cd4172f93e18b59ce9486b84ff84d0689056bc75e2d62fa53fea056e81f171bcc55a6ff8345e692c0f86e5b48e01b996cadc001622fb5e363b421a0c5d2460186f7233c927e7db2dcc703c0e500b653ca82273b7bfad8045d85a470",
		f8566030a45e4e4fffa0855f2e3f1ba1e0057f9376603e61a24e92b29a33a99b: "0xf871808080808080a0ba6aa55cd5f8163198da3248e852adcff533e101a33454f2363e1d29decb15958080808080a0d8394fa4bbb65976fe11ee9de67bd6f0fb3fa3d7b36ee09f1421dae79b17b95f8080a0771e8834a236f4bd1ef9afd8a07cf4c24591c6e78660a639963ac95a78296aee80",
		cf306fd1670dda02317928e2f16a8cb3c5b366f0ce0a4d7a6f583c61e6e8d111: "0xf901d1a055bd0f8bbd65f696688ef0a50c1e4f89f5bbf484ece46faa815de54e94d9233aa0d664f589b0ec0606ae5655a1b4a397aa764cd8fcd2409e006e6d5993e5e98205a0e126d3a50a9ae07a354aa5f3e4308bb2efb586cd7a3aaad46fc3a147879d6f98a037e0dea5e93e73a954fb94f8e4482262eeb8b15e94f0cd5e7a821302211404a4a090d2350ee9696f12c8b8744cdca80de3db72ec785ca2fd18eff7867330…
		654779f03d13b28b05a3b309bc8972fefa7e9e60e5959bd2579d7e8e4f71d280: "0xf86ca020f97556eedd035d0c1b80182155e5f5148b950fe7547a1253e2e74d703b365eb849f84780833b1d58a056e81f171bcc55a6ff8345e692c0f86e5b48e01b996cadc001622fb5e363b421a0c5d2460186f7233c927e7db2dcc703c0e500b653ca82273b7bfad8045d85a470",
		0745a54cb86d8a5d886c46163769ab6a216a98221d429e4648acfcc2fc46d9ef: "0xf87180808080808080a0738372a3e248869880234d6ce39fc92ad94e15bd73e62ee6a0f36d6fb294c3bd80a018f9976a940f5ce0d046627b2fa15b436b76fe7a1b9963d66eba394ac57ea19ba0654779f03d13b28b05a3b309bc8972fefa7e9e60e5959bd2579d7e8e4f71d280808080808080",
		02d31ccb684f27750129cd62dbb05d3bdb7216b1a42f9fc6e28c746a41135643: "0xf901d1a055bd0f8bbd65f696688ef0a50c1e4f89f5bbf484ece46faa815de54e94d9233aa0d664f589b0ec0606ae5655a1b4a397aa764cd8fcd2409e006e6d5993e5e98205a0e126d3a50a9ae07a354aa5f3e4308bb2efb586cd7a3aaad46fc3a147879d6f98a037e0dea5e93e73a954fb94f8e4482262eeb8b15e94f0cd5e7a821302211404a4a090d2350ee9696f12c8b8744cdca80de3db72ec785ca2fd18eff7867330…
		f98fe9c962ebc5e49c0115490e5ec4b66a30e9ddffeb3f906ee9db966155eb5b: "0xf872a02031b4ed56ace4c46b68524cb5bcbf4195f1bbaacbe5228fbd090546c88dd229b84ff84d1489058788cb94b19784a4a056e81f171bcc55a6ff8345e692c0f86e5b48e01b996cadc001622fb5e363b421a0c5d2460186f7233c927e7db2dcc703c0e500b653ca82273b7bfad8045d85a470",
		5e404b52fad7cfb9d06a55203afa96f6c8287774320f8c9a44c4c7689401d481: "0xf851808080808080808080a0f98fe9c962ebc5e49c0115490e5ec4b66a30e9ddffeb3f906ee9db966155eb5ba0eb5ed4baf0b42be6fc3da302285a6332f07f6e4c30b22398b578c5ade8f247cd808080808080",
		aaf487dccc4e20ab90fe570676e595f1a7544dc68d5e3e475015aaac0b676faf: "0xf901d1a055bd0f8bbd65f696688ef0a50c1e4f89f5bbf484ece46faa815de54e94d9233aa0d664f589b0ec0606ae5655a1b4a397aa764cd8fcd2409e006e6d5993e5e98205a0e126d3a50a9ae07a354aa5f3e4308bb2efb586cd7a3aaad46fc3a147879d6f98a037e0dea5e93e73a954fb94f8e4482262eeb8b15e94f0cd5e7a821302211404a4a090d2350ee9696f12c8b8744cdca80de3db72ec785ca2fd18eff7867330…
		7c54b0d26b3d7a31e2d56fdc3ba9cf03dcf0dfe856b3e754dbb40e7e9ae20165: "0xf86ca020f97556eedd035d0c1b80182155e5f5148b950fe7547a1253e2e74d703b365eb849f84780833b2066a056e81f171bcc55a6ff8345e692c0f86e5b48e01b996cadc001622fb5e363b421a0c5d2460186f7233c927e7db2dcc703c0e500b653ca82273b7bfad8045d85a470",
		28a62535f5a4084e518dfd34c0dad60cecc62605a11c5e39af2b42ffd0908ff7: "0xf87180808080808080a0738372a3e248869880234d6ce39fc92ad94e15bd73e62ee6a0f36d6fb294c3bd80a018f9976a940f5ce0d046627b2fa15b436b76fe7a1b9963d66eba394ac57ea19ba07c54b0d26b3d7a31e2d56fdc3ba9cf03dcf0dfe856b3e754dbb40e7e9ae20165808080808080",
		d3016255b85e2af2ed5ddcd167441ef99f01c594d5976f7d1ee01a01b3a035d3: "0xf901d1a055bd0f8bbd65f696688ef0a50c1e4f89f5bbf484ece46faa815de54e94d9233aa0d664f589b0ec0606ae5655a1b4a397aa764cd8fcd2409e006e6d5993e5e98205a0e126d3a50a9ae07a354aa5f3e4308bb2efb586cd7a3aaad46fc3a147879d6f98a037e0dea5e93e73a954fb94f8e4482262eeb8b15e94f0cd5e7a821302211404a4a090d2350ee9696f12c8b8744cdca80de3db72ec785ca2fd18eff7867330…
		0593063dce346bdddb02999fc69aa600fc3b181d66328b8c35381b002fc45507: "0xf872a02031b4ed56ace4c46b68524cb5bcbf4195f1bbaacbe5228fbd090546c88dd229b84ff84d1589058788cb94b196ccaea056e81f171bcc55a6ff8345e692c0f86e5b48e01b996cadc001622fb5e363b421a0c5d2460186f7233c927e7db2dcc703c0e500b653ca82273b7bfad8045d85a470",
		6f7c5ce2faf54b9d64d8d6b9b059dad45516af47ea214199b093fec8ced7c529: "0xf851808080808080808080a00593063dce346bdddb02999fc69aa600fc3b181d66328b8c35381b002fc45507a0eb5ed4baf0b42be6fc3da302285a6332f07f6e4c30b22398b578c5ade8f247cd808080808080",
		eff4da11e265fc46af9fa26cce4e015e9d6b3a7734bf5afddc52ddd171cfc231: "0xf901d1a055bd0f8bbd65f696688ef0a50c1e4f89f5bbf484ece46faa815de54e94d9233aa0d664f589b0ec0606ae5655a1b4a397aa764cd8fcd2409e006e6d5993e5e98205a0e126d3a50a9ae07a354aa5f3e4308bb2efb586cd7a3aaad46fc3a147879d6f98a037e0dea5e93e73a954fb94f8e4482262eeb8b15e94f0cd5e7a821302211404a4a090d2350ee9696f12c8b8744cdca80de3db72ec785ca2fd18eff7867330…
		3bebe8895c90104415a1b5973d1dcd59f4b620ea730f55488b7bf493c14ad661: "0xf86ca02076d49790cfa3f0c5e6fc28e31afd97efcab3ccef5b50ddc3276fdd9f50c730b849f847808310bd39a056e81f171bcc55a6ff8345e692c0f86e5b48e01b996cadc001622fb5e363b421a0c5d2460186f7233c927e7db2dcc703c0e500b653ca82273b7bfad8045d85a470",
		66dbbe3655077ac197cdcfd4025f1704ff933c46400c8cafb9521e1a234cfbc2: "0xf851808080808080808080808080a03bebe8895c90104415a1b5973d1dcd59f4b620ea730f55488b7bf493c14ad66180a0bc3ecf1de53e114ac16d7565218778a14b9ce3ae97f4bc3d361929a0673f96948080",
		e51051c2ea97ff83c1c823dcebf18bdce6158a70acffc20bb14cc9331bcadb4d: "0xf901d1a055bd0f8bbd65f696688ef0a50c1e4f89f5bbf484ece46faa815de54e94d9233aa0d664f589b0ec0606ae5655a1b4a397aa764cd8fcd2409e006e6d5993e5e98205a0e126d3a50a9ae07a354aa5f3e4308bb2efb586cd7a3aaad46fc3a147879d6f98a037e0dea5e93e73a954fb94f8e4482262eeb8b15e94f0cd5e7a821302211404a4a090d2350ee9696f12c8b8744cdca80de3db72ec785ca2fd18eff7867330…
		231163bdf638e62c4480506799b22c98e995c392df2034dd07758fc2385b191b: "0xf901d1a055bd0f8bbd65f696688ef0a50c1e4f89f5bbf484ece46faa815de54e94d9233aa0d664f589b0ec0606ae5655a1b4a397aa764cd8fcd2409e006e6d5993e5e98205a0e126d3a50a9ae07a354aa5f3e4308bb2efb586cd7a3aaad46fc3a147879d6f98a037e0dea5e93e73a954fb94f8e4482262eeb8b15e94f0cd5e7a821302211404a4a090d2350ee9696f12c8b8744cdca80de3db72ec785ca2fd18eff7867330…
		b432002ab4886e5dca636f82ac8b3d1565b61f2b5bade0023b0d3cbaca0c2663: "0xf901d1a055bd0f8bbd65f696688ef0a50c1e4f89f5bbf484ece46faa815de54e94d9233aa0d664f589b0ec0606ae5655a1b4a397aa764cd8fcd2409e006e6d5993e5e98205a0e126d3a50a9ae07a354aa5f3e4308bb2efb586cd7a3aaad46fc3a147879d6f98a037e0dea5e93e73a954fb94f8e4482262eeb8b15e94f0cd5e7a821302211404a4a090d2350ee9696f12c8b8744cdca80de3db72ec785ca2fd18eff7867330…
		b96882090bb71087bf1d8595300d10eb2041942cfe4b9f5c00adb4914b550caf: "0xf872a020be3e504ac4e35541bebad4d0e7574668e16fefa26cd4172f93e18b59ce9486b84ff84d0689056bc75e2d62fa2ac4a056e81f171bcc55a6ff8345e692c0f86e5b48e01b996cadc001622fb5e363b421a0c5d2460186f7233c927e7db2dcc703c0e500b653ca82273b7bfad8045d85a470",
		f87cd6df88e3ef35e67dae3ad531b4d49609c5e8a7a6460a6422a098e6b70e5b: "0xf871808080808080a0ba6aa55cd5f8163198da3248e852adcff533e101a33454f2363e1d29decb15958080808080a0d8394fa4bbb65976fe11ee9de67bd6f0fb3fa3d7b36ee09f1421dae79b17b95f8080a0b96882090bb71087bf1d8595300d10eb2041942cfe4b9f5c00adb4914b550caf80",
		caec7e92b988843ec66f46f0989b193d13e1a8b58461180d29039263cc1ad894: "0xf901d1a055bd0f8bbd65f696688ef0a50c1e4f89f5bbf484ece46faa815de54e94d9233aa0d664f589b0ec0606ae5655a1b4a397aa764cd8fcd2409e006e6d5993e5e98205a0e126d3a50a9ae07a354aa5f3e4308bb2efb586cd7a3aaad46fc3a147879d6f98a037e0dea5e93e73a954fb94f8e4482262eeb8b15e94f0cd5e7a821302211404a4a090d2350ee9696f12c8b8744cdca80de3db72ec785ca2fd18eff7867330…
		a5b3386eb7216b2354e6464a1678ebd603662e5844aad79a74f454995532261e: "0xf869a0201a04d5e7c5752a860860854a4e3eccd2a2b2d954f609cb8e98366b11eb5babb846f8440180a00f7fc82774152173e8cd771ad5f6c7a22b9e9f3becfc3eb12bb505dd4185c4daa0cdad924eadd61b60b0fdc756de8b50a1631d365e9650bd4a48bace09cccb7abb",
		2a2890bf2eb083718b60dfe75195d4a398a4735b62994cca0344f002c9bd9260: "0xf891808080808080a048ab802606d4b74b0631a7b5257384b1b905b01e21dea12ac29994532c496bf98080a037e5e34c2bb8cb3e5e4ccf584866aac51af1073fb8111bedf2fdb7f6e8b01fdd8080a0c9ee3d47e8c010dbe264f45bf1a8365f69c1505fdf4729cbe5bf75099fb8049d8080a0a5b3386eb7216b2354e6464a1678ebd603662e5844aad79a74f454995532261e80",
		2d8db730c8f98e1e6664f2f9412e5515184cf52c12f5f187c59a64f250a622d8: "0xf901d1a055bd0f8bbd65f696688ef0a50c1e4f89f5bbf484ece46faa815de54e94d9233aa02a2890bf2eb083718b60dfe75195d4a398a4735b62994cca0344f002c9bd9260a0e126d3a50a9ae07a354aa5f3e4308bb2efb586cd7a3aaad46fc3a147879d6f98a037e0dea5e93e73a954fb94f8e4482262eeb8b15e94f0cd5e7a821302211404a4a090d2350ee9696f12c8b8744cdca80de3db72ec785ca2fd18eff7867330…
		f93f27f730a38c99896b4fdf3ba1b9fd6e5d2695c44fb03c7fcb80fa0f7913d1: "0xf86ca02076d49790cfa3f0c5e6fc28e31afd97efcab3ccef5b50ddc3276fdd9f50c730b849f847808310d1d6a056e81f171bcc55a6ff8345e692c0f86e5b48e01b996cadc001622fb5e363b421a0c5d2460186f7233c927e7db2dcc703c0e500b653ca82273b7bfad8045d85a470",
		48b97e099da4a5534a5c1566e1970c0b2913fdc998e0d0815e41ac0a7c812e49: "0xf851808080808080808080808080a0f93f27f730a38c99896b4fdf3ba1b9fd6e5d2695c44fb03c7fcb80fa0f7913d180a0bc3ecf1de53e114ac16d7565218778a14b9ce3ae97f4bc3d361929a0673f96948080",
		bee98cf257f70963738e54bd8c17a6af8ef314a695a607171b6977b1598f7cbd: "0xf901d1a055bd0f8bbd65f696688ef0a50c1e4f89f5bbf484ece46faa815de54e94d9233aa02a2890bf2eb083718b60dfe75195d4a398a4735b62994cca0344f002c9bd9260a0e126d3a50a9ae07a354aa5f3e4308bb2efb586cd7a3aaad46fc3a147879d6f98a037e0dea5e93e73a954fb94f8e4482262eeb8b15e94f0cd5e7a821302211404a4a090d2350ee9696f12c8b8744cdca80de3db72ec785ca2fd18eff7867330…
		28521c5573af06282c012b0059813e04b307bd1de0a2dc1136e63ccabb01444b: "0xf872a020be3e504ac4e35541bebad4d0e7574668e16fefa26cd4172f93e18b59ce9486b84ff84d0789056bc75e2d62f972cea056e81f171bcc55a6ff8345e692c0f86e5b48e01b996cadc001622fb5e363b421a0c5d2460186f7233c927e7db2dcc703c0e500b653ca82273b7bfad8045d85a470",
		ce24dd1f227001979e10919610d3d5dff50108bf684c62c64cb7794d46d7e989: "0xf871808080808080a0ba6aa55cd5f8163198da3248e852adcff533e101a33454f2363e1d29decb15958080808080a0d8394fa4bbb65976fe11ee9de67bd6f0fb3fa3d7b36ee09f1421dae79b17b95f8080a028521c5573af06282c012b0059813e04b307bd1de0a2dc1136e63ccabb01444b80",
		034d547050d79c0b4819f5eb205ec88a8c7a51632030c9c60543dcfd7a2d9e97: "0xf901d1a055bd0f8bbd65f696688ef0a50c1e4f89f5bbf484ece46faa815de54e94d9233aa02a2890bf2eb083718b60dfe75195d4a398a4735b62994cca0344f002c9bd9260a0e126d3a50a9ae07a354aa5f3e4308bb2efb586cd7a3aaad46fc3a147879d6f98a037e0dea5e93e73a954fb94f8e4482262eeb8b15e94f0cd5e7a821302211404a4a090d2350ee9696f12c8b8744cdca80de3db72ec785ca2fd18eff7867330…
		721f209433364b7dadf02762f6205e54f408090cab57187614ef189dd8cecb5e: "0xf86ca020a40a9004224e397238839b469142c546607ee7a8b114ded86182fceae00e35b849f8478083351b98a056e81f171bcc55a6ff8345e692c0f86e5b48e01b996cadc001622fb5e363b421a0c5d2460186f7233c927e7db2dcc703c0e500b653ca82273b7bfad8045d85a470",
		755d1dfc475d8c95920824c9abc8cb71a63d0b52a356b1d3e333ff7335a26d34: "0xf89180a0cdeaf028a7a2894d4778d6c412bfb95e81b23c2e6044f4c5d6de2ed8a50f78f380808080a053f0a742c25bf70455cfb47c34d9fbbcbfffd56c26076f95d7a2e0faaff1e7b280808080a082f6e0ef9d3ec62e68c811432d52e6e0c907d604aed5a2a561d95e393f487d688080a0721f209433364b7dadf02762f6205e54f408090cab57187614ef189dd8cecb5e8080",
		45807fe987f84730cb317139a60a1b2040d009eb482146ec899edb8354766c25: "0xf901d1a055bd0f8bbd65f696688ef0a50c1e4f89f5bbf484ece46faa815de54e94d9233aa02a2890bf2eb083718b60dfe75195d4a398a4735b62994cca0344f002c9bd9260a0e126d3a50a9ae07a354aa5f3e4308bb2efb586cd7a3aaad46fc3a147879d6f98a037e0dea5e93e73a954fb94f8e4482262eeb8b15e94f0cd5e7a821302211404a4a090d2350ee9696f12c8b8744cdca80de3db72ec785ca2fd18eff7867330…
		63e5c1ef3651a87630ec7a4d208c399f5edc7fe8a59c7a17f7ba27cdb514045145: "0x608060405234801561000f575f80fd5b5060043610610085575f3560e01c80635739d770116100595780635739d77014610137578063aa2fedde14610153578063bf8d42b714610171578063dce39cd31461018d57610085565b806207969e146100895780630b4ab85a146100b9578063200a1b91146100d5578063310263e014610107575b5f80fd5b6100a3600480360381019061009e9190610a03565b6101bd565b…
		bde8272ca18aa6c5453940840b6035922fb4d482808495f706806bc33683398e: "0xf872a02031b4ed56ace4c46b68524cb5bcbf4195f1bbaacbe5228fbd090546c88dd229b84ff84d1589058788cb94b17820d2a056e81f171bcc55a6ff8345e692c0f86e5b48e01b996cadc001622fb5e363b421a0c5d2460186f7233c927e7db2dcc703c0e500b653ca82273b7bfad8045d85a470",
		500afe062f8702335bc841166d5c3dab63eee53f762b77e56ac1e6e5c5ed99f4: "0xf851808080808080808080a0bde8272ca18aa6c5453940840b6035922fb4d482808495f706806bc33683398ea0eb5ed4baf0b42be6fc3da302285a6332f07f6e4c30b22398b578c5ade8f247cd808080808080",
		676ca7efeaef484362f7e1fa0f20e751ea0cfb697396783bdec901e7d125c022: "0xf901d1a055bd0f8bbd65f696688ef0a50c1e4f89f5bbf484ece46faa815de54e94d9233aa02a2890bf2eb083718b60dfe75195d4a398a4735b62994cca0344f002c9bd9260a0e126d3a50a9ae07a354aa5f3e4308bb2efb586cd7a3aaad46fc3a147879d6f98a037e0dea5e93e73a954fb94f8e4482262eeb8b15e94f0cd5e7a821302211404a4a090d2350ee9696f12c8b8744cdca80de3db72ec785ca2fd18eff7867330…
		63959c06986600bd9e06363b22c16731b50f203d06e6e325324e5041e1fccc5d: "0xf869a0201e78c7fe6c93bf7b38ad2472996738bc16b62dd21d294507f831ac7aba6af7b846f8440180a0564f00e0a52e08b7c1a81aa40b1937b3d341b7f18891c980332a366d91f83adaa0e872832d899b0a357a36dbba121c9058ecf112efb8e7bb0ea14bdf0c0a93e7a7",
		2868e5ec4c1d1a8304da06e0039eaa64b27c1adf287140bd78e7b844f5004135: "0xf869a0202f99e7a18e4c7f444ffb2f204293656279fd9ec5b76aab00b0019469d3d76eb846f8440180a00f7fc82774152173e8cd771ad5f6c7a22b9e9f3becfc3eb12bb505dd4185c4daa0e5c1ef3651a87630ec7a4d208c399f5edc7fe8a59c7a17f7ba27cdb514045145",
		566d7bf9fb978119260bc2ee7bd74db1a71cb068efba7610996f4c4573cb0d80: "0xf85180808080a02868e5ec4c1d1a8304da06e0039eaa64b27c1adf287140bd78e7b844f5004135a063959c06986600bd9e06363b22c16731b50f203d06e6e325324e5041e1fccc5d8080808080808080808080",
		c221b88693f06b5a2fb94ef5e449f755581b1759fdfe50ccb0dc16834cbad895: "0xf901d1a055bd0f8bbd65f696688ef0a50c1e4f89f5bbf484ece46faa815de54e94d9233aa02a2890bf2eb083718b60dfe75195d4a398a4735b62994cca0344f002c9bd9260a0566d7bf9fb978119260bc2ee7bd74db1a71cb068efba7610996f4c4573cb0d80a037e0dea5e93e73a954fb94f8e4482262eeb8b15e94f0cd5e7a821302211404a4a090d2350ee9696f12c8b8744cdca80de3db72ec785ca2fd18eff7867330…
		db8342008aa1ea99630cf4120103fa7e376eaac5861f7e56bba1d9dbd5d22975: "0xf86ca020a40a9004224e397238839b469142c546607ee7a8b114ded86182fceae00e35b849f8478083447186a056e81f171bcc55a6ff8345e692c0f86e5b48e01b996cadc001622fb5e363b421a0c5d2460186f7233c927e7db2dcc703c0e500b653ca82273b7bfad8045d85a470",
		132b1ea3f194a51e6af7c63919848cb4cded70f0ee6965a5011dab815b2d4dfc: "0xf89180a0cdeaf028a7a2894d4778d6c412bfb95e81b23c2e6044f4c5d6de2ed8a50f78f380808080a053f0a742c25bf70455cfb47c34d9fbbcbfffd56c26076f95d7a2e0faaff1e7b280808080a082f6e0ef9d3ec62e68c811432d52e6e0c907d604aed5a2a561d95e393f487d688080a0db8342008aa1ea99630cf4120103fa7e376eaac5861f7e56bba1d9dbd5d229758080",
		23909049684c8cc870d5aa34aa83110e5d3f61540273826da45572bc55323736: "0xf901d1a055bd0f8bbd65f696688ef0a50c1e4f89f5bbf484ece46faa815de54e94d9233aa02a2890bf2eb083718b60dfe75195d4a398a4735b62994cca0344f002c9bd9260a0566d7bf9fb978119260bc2ee7bd74db1a71cb068efba7610996f4c4573cb0d80a037e0dea5e93e73a954fb94f8e4482262eeb8b15e94f0cd5e7a821302211404a4a090d2350ee9696f12c8b8744cdca80de3db72ec785ca2fd18eff7867330…
		6b1cd573f31ab6d6dbf345655a117dd61f6ead8b1de96bc4651f0bf0e4d9f814: "0xf872a02031b4ed56ace4c46b68524cb5bcbf4195f1bbaacbe5228fbd090546c88dd229b84ff84d1689058788cb94b1776884a056e81f171bcc55a6ff8345e692c0f86e5b48e01b996cadc001622fb5e363b421a0c5d2460186f7233c927e7db2dcc703c0e500b653ca82273b7bfad8045d85a470",
		945e46d46158f69f411c0e33a191222b68a92163cb93544aff9f8be8965c1abc: "0xf851808080808080808080a06b1cd573f31ab6d6dbf345655a117dd61f6ead8b1de96bc4651f0bf0e4d9f814a0eb5ed4baf0b42be6fc3da302285a6332f07f6e4c30b22398b578c5ade8f247cd808080808080",
		ac44d70b090cdd51ec4e2141842ea2f9450f4203bbcebf6e35c0e84712743196: "0xf901d1a055bd0f8bbd65f696688ef0a50c1e4f89f5bbf484ece46faa815de54e94d9233aa02a2890bf2eb083718b60dfe75195d4a398a4735b62994cca0344f002c9bd9260a0566d7bf9fb978119260bc2ee7bd74db1a71cb068efba7610996f4c4573cb0d80a037e0dea5e93e73a954fb94f8e4482262eeb8b15e94f0cd5e7a821302211404a4a090d2350ee9696f12c8b8744cdca80de3db72ec785ca2fd18eff7867330…
		6d641a80ff6ffd0164c04ade874aa35817ec5d7f32ccf3c6f5d83598c8ad92a5: "0xf86ca020f97556eedd035d0c1b80182155e5f5148b950fe7547a1253e2e74d703b365eb849f84780833b7c8da056e81f171bcc55a6ff8345e692c0f86e5b48e01b996cadc001622fb5e363b421a0c5d2460186f7233c927e7db2dcc703c0e500b653ca82273b7bfad8045d85a470",
		9db1930c56ef50eb3c8eeb39948265b9c4d5bf7dd10039278f774126c009d6c2: "0xf87180808080808080a0738372a3e248869880234d6ce39fc92ad94e15bd73e62ee6a0f36d6fb294c3bd80a018f9976a940f5ce0d046627b2fa15b436b76fe7a1b9963d66eba394ac57ea19ba06d641a80ff6ffd0164c04ade874aa35817ec5d7f32ccf3c6f5d83598c8ad92a5808080808080",
		2c5d40f1aea08abe55b60147a03aca369cf9eb491bbb4161398ac9a97a9b4ed4: "0xf901d1a055bd0f8bbd65f696688ef0a50c1e4f89f5bbf484ece46faa815de54e94d9233aa02a2890bf2eb083718b60dfe75195d4a398a4735b62994cca0344f002c9bd9260a0566d7bf9fb978119260bc2ee7bd74db1a71cb068efba7610996f4c4573cb0d80a037e0dea5e93e73a954fb94f8e4482262eeb8b15e94f0cd5e7a821302211404a4a090d2350ee9696f12c8b8744cdca80de3db72ec785ca2fd18eff7867330…
		6337227b90d74cc7e3f2e7d9ceae68945ad0a06f725bfa8b47924625c3d394f23a: "0x608060405234801561000f575f80fd5b50600436106100b2575f3560e01c8063b33acaac1161006f578063b33acaac14610154578063bc45c15314610172578063bd96bd201461017c578063caf7d1971461019a578063dbd790e3146101b8578063ff8cbe02146101d6576100b2565b80630517d681146100b65780630c9ca982146100d45780631428956b146100f25780632a73bf041461011057806380e31d491461…
		bb259f405d47a54d5b0960e62ea71a87dd287df8c20d0c202e7bcfce2f8645a1: "0xf872a02031b4ed56ace4c46b68524cb5bcbf4195f1bbaacbe5228fbd090546c88dd229b84ff84d1689058788cb94b156620aa056e81f171bcc55a6ff8345e692c0f86e5b48e01b996cadc001622fb5e363b421a0c5d2460186f7233c927e7db2dcc703c0e500b653ca82273b7bfad8045d85a470",
		4b55d3a58fa91ceff0d26c8f9c393606947cb471a9a52f36795def00ef12e6bb: "0xf851808080808080808080a0bb259f405d47a54d5b0960e62ea71a87dd287df8c20d0c202e7bcfce2f8645a1a0eb5ed4baf0b42be6fc3da302285a6332f07f6e4c30b22398b578c5ade8f247cd808080808080",
		a0e5af8b7588c4d09b78134a952cc48753fda1abc59479ff22515dfc2acd2f04: "0xf901d1a055bd0f8bbd65f696688ef0a50c1e4f89f5bbf484ece46faa815de54e94d9233aa02a2890bf2eb083718b60dfe75195d4a398a4735b62994cca0344f002c9bd9260a0566d7bf9fb978119260bc2ee7bd74db1a71cb068efba7610996f4c4573cb0d80a037e0dea5e93e73a954fb94f8e4482262eeb8b15e94f0cd5e7a821302211404a4a090d2350ee9696f12c8b8744cdca80de3db72ec785ca2fd18eff7867330…
		a3ee7fd094f81dd256e1bdb0ec73859ed8814441a99ced2c4e6f5effabe86154: "0xf869a020656090e4433284646983d4f2862217901b938c0fa875d52f74176e8c866a0db846f8440180a00f7fc82774152173e8cd771ad5f6c7a22b9e9f3becfc3eb12bb505dd4185c4daa037227b90d74cc7e3f2e7d9ceae68945ad0a06f725bfa8b47924625c3d394f23a",
		907ad55b8ec232b3a3327222a96cb6e78dc364aff930e358f95ecbd4f184d4a6: "0xf8718080a0a3ee7fd094f81dd256e1bdb0ec73859ed8814441a99ced2c4e6f5effabe8615480a071df33d91d443e6d9b59c60da27aafca9bbbcf1d96c923e6d94b6722d3faa72c808080808080a0875bb52681657a3f72bc74e0a209166f68b364f5037fbcc739a6f016108efefe8080808080",
		539d5f550c14c0afed0c052e96fe377235145c074cbe9a895fc2759ee2c59f85: "0xf901d1a0907ad55b8ec232b3a3327222a96cb6e78dc364aff930e358f95ecbd4f184d4a6a02a2890bf2eb083718b60dfe75195d4a398a4735b62994cca0344f002c9bd9260a0566d7bf9fb978119260bc2ee7bd74db1a71cb068efba7610996f4c4573cb0d80a037e0dea5e93e73a954fb94f8e4482262eeb8b15e94f0cd5e7a821302211404a4a090d2350ee9696f12c8b8744cdca80de3db72ec785ca2fd18eff7867330…
		e51d0b202d1feae462dbec7ab8f294dd6d98af3d65bc63912b60cf080d3d809c: "0xf86ca020f97556eedd035d0c1b80182155e5f5148b950fe7547a1253e2e74d703b365eb849f84780834bffcaa056e81f171bcc55a6ff8345e692c0f86e5b48e01b996cadc001622fb5e363b421a0c5d2460186f7233c927e7db2dcc703c0e500b653ca82273b7bfad8045d85a470",
		c8a6848ca50f32010c202f9c236cea5795531c34c7b115b61923f5ef7a58da4c: "0xf87180808080808080a0738372a3e248869880234d6ce39fc92ad94e15bd73e62ee6a0f36d6fb294c3bd80a018f9976a940f5ce0d046627b2fa15b436b76fe7a1b9963d66eba394ac57ea19ba0e51d0b202d1feae462dbec7ab8f294dd6d98af3d65bc63912b60cf080d3d809c808080808080",
		117149680897708069e40bb5f1a97ff20eb5b09f8d8133b885c12dc81f422462: "0xf901d1a0907ad55b8ec232b3a3327222a96cb6e78dc364aff930e358f95ecbd4f184d4a6a02a2890bf2eb083718b60dfe75195d4a398a4735b62994cca0344f002c9bd9260a0566d7bf9fb978119260bc2ee7bd74db1a71cb068efba7610996f4c4573cb0d80a037e0dea5e93e73a954fb94f8e4482262eeb8b15e94f0cd5e7a821302211404a4a090d2350ee9696f12c8b8744cdca80de3db72ec785ca2fd18eff7867330…
		a2c487638021679a56b0ae69f7531203c04fda24bc03376832eee29e40dc316a: "0xf872a02031b4ed56ace4c46b68524cb5bcbf4195f1bbaacbe5228fbd090546c88dd229b84ff84d1789058788cb94b155a778a056e81f171bcc55a6ff8345e692c0f86e5b48e01b996cadc001622fb5e363b421a0c5d2460186f7233c927e7db2dcc703c0e500b653ca82273b7bfad8045d85a470",
		53d361dda4bfa424a8b32034fedf70eee471c853aa7d3d87abf380c16d6e7c1b: "0xf851808080808080808080a0a2c487638021679a56b0ae69f7531203c04fda24bc03376832eee29e40dc316aa0eb5ed4baf0b42be6fc3da302285a6332f07f6e4c30b22398b578c5ade8f247cd808080808080",
		8c7ac9a1e882ea13a2351c140672f830ac51b604ee36e47d1bdd648628d0d126: "0xf901d1a0907ad55b8ec232b3a3327222a96cb6e78dc364aff930e358f95ecbd4f184d4a6a02a2890bf2eb083718b60dfe75195d4a398a4735b62994cca0344f002c9bd9260a0566d7bf9fb978119260bc2ee7bd74db1a71cb068efba7610996f4c4573cb0d80a037e0dea5e93e73a954fb94f8e4482262eeb8b15e94f0cd5e7a821302211404a4a090d2350ee9696f12c8b8744cdca80de3db72ec785ca2fd18eff7867330…
		7691c4b5994996c722d1cf85be1005f1358128c9a6cf1597fc8cdbd1bd2d4601: "0xf86ca02076d49790cfa3f0c5e6fc28e31afd97efcab3ccef5b50ddc3276fdd9f50c730b849f8478083112f1fa056e81f171bcc55a6ff8345e692c0f86e5b48e01b996cadc001622fb5e363b421a0c5d2460186f7233c927e7db2dcc703c0e500b653ca82273b7bfad8045d85a470",
		8e0fb3e894b8425e80104ac068f7f71ccc4e90a1ca37782464e448c10fa9f23f: "0xf851808080808080808080808080a07691c4b5994996c722d1cf85be1005f1358128c9a6cf1597fc8cdbd1bd2d460180a0bc3ecf1de53e114ac16d7565218778a14b9ce3ae97f4bc3d361929a0673f96948080",
		9e5eff204e78b26527caddf093a62b3366156f3bf06992f4465cbaf8935e2966: "0xf901d1a0907ad55b8ec232b3a3327222a96cb6e78dc364aff930e358f95ecbd4f184d4a6a02a2890bf2eb083718b60dfe75195d4a398a4735b62994cca0344f002c9bd9260a0566d7bf9fb978119260bc2ee7bd74db1a71cb068efba7610996f4c4573cb0d80a037e0dea5e93e73a954fb94f8e4482262eeb8b15e94f0cd5e7a821302211404a4a090d2350ee9696f12c8b8744cdca80de3db72ec785ca2fd18eff7867330…
		c093f718148fe4ba06ec3f69efbc02f0d8bffbab9e80051ddc8e8522f0fca32e: "0xf872a02031b4ed56ace4c46b68524cb5bcbf4195f1bbaacbe5228fbd090546c88dd229b84ff84d1789058788cb94b155a986a056e81f171bcc55a6ff8345e692c0f86e5b48e01b996cadc001622fb5e363b421a0c5d2460186f7233c927e7db2dcc703c0e500b653ca82273b7bfad8045d85a470",
		3146fa9f368c0a21cc4f9f9c95e2b75ec6d4083cf76784ab6a0affc7f8e1ceed: "0xf851808080808080808080a0c093f718148fe4ba06ec3f69efbc02f0d8bffbab9e80051ddc8e8522f0fca32ea0eb5ed4baf0b42be6fc3da302285a6332f07f6e4c30b22398b578c5ade8f247cd808080808080",
		ceca7303d8a9d9b4baf89bf861437bd15d6b171e3559cf1e0bf6318e139a5d91: "0xf901d1a0907ad55b8ec232b3a3327222a96cb6e78dc364aff930e358f95ecbd4f184d4a6a02a2890bf2eb083718b60dfe75195d4a398a4735b62994cca0344f002c9bd9260a0566d7bf9fb978119260bc2ee7bd74db1a71cb068efba7610996f4c4573cb0d80a037e0dea5e93e73a954fb94f8e4482262eeb8b15e94f0cd5e7a821302211404a4a090d2350ee9696f12c8b8744cdca80de3db72ec785ca2fd18eff7867330…
		ca72236954fd20e9532cbea61e672a38ffa9eae9553253d65556dfeffa4cbccb: "0xf86ca02076d49790cfa3f0c5e6fc28e31afd97efcab3ccef5b50ddc3276fdd9f50c730b849f8478083112e18a056e81f171bcc55a6ff8345e692c0f86e5b48e01b996cadc001622fb5e363b421a0c5d2460186f7233c927e7db2dcc703c0e500b653ca82273b7bfad8045d85a470",
		d23da1a9d765b235485566a60407b0a151eee86c2d4f39e41df679dbd960a8fb: "0xf851808080808080808080808080a0ca72236954fd20e9532cbea61e672a38ffa9eae9553253d65556dfeffa4cbccb80a0bc3ecf1de53e114ac16d7565218778a14b9ce3ae97f4bc3d361929a0673f96948080",
		99282c61f5c19670d269dde76379ee5638c0ace1a449bcdb769af10d52cc8085: "0xf901d1a0907ad55b8ec232b3a3327222a96cb6e78dc364aff930e358f95ecbd4f184d4a6a02a2890bf2eb083718b60dfe75195d4a398a4735b62994cca0344f002c9bd9260a0566d7bf9fb978119260bc2ee7bd74db1a71cb068efba7610996f4c4573cb0d80a037e0dea5e93e73a954fb94f8e4482262eeb8b15e94f0cd5e7a821302211404a4a090d2350ee9696f12c8b8744cdca80de3db72ec785ca2fd18eff7867330…
		97d22a3b050e7c452b2b4d5cba060c24a2f6ad2b3f8d36fb216fd1577636c3d0: "0xf872a02031b4ed56ace4c46b68524cb5bcbf4195f1bbaacbe5228fbd090546c88dd229b84ff84d1789058788cb94b155a43ca056e81f171bcc55a6ff8345e692c0f86e5b48e01b996cadc001622fb5e363b421a0c5d2460186f7233c927e7db2dcc703c0e500b653ca82273b7bfad8045d85a470",
		c8fa320195675fdcc4bf1f54ecfa9bd6049894b0a4c108610f60cb68ee3e60ee: "0xf851808080808080808080a097d22a3b050e7c452b2b4d5cba060c24a2f6ad2b3f8d36fb216fd1577636c3d0a0eb5ed4baf0b42be6fc3da302285a6332f07f6e4c30b22398b578c5ade8f247cd808080808080",
		70f8a46141ef37c131ca1e2b6c8bf9a1d0e5189fa6bdc9fce4010fbfe44ed3ea: "0xf901d1a0907ad55b8ec232b3a3327222a96cb6e78dc364aff930e358f95ecbd4f184d4a6a02a2890bf2eb083718b60dfe75195d4a398a4735b62994cca0344f002c9bd9260a0566d7bf9fb978119260bc2ee7bd74db1a71cb068efba7610996f4c4573cb0d80a037e0dea5e93e73a954fb94f8e4482262eeb8b15e94f0cd5e7a821302211404a4a090d2350ee9696f12c8b8744cdca80de3db72ec785ca2fd18eff7867330…
		c0feb73a220f8a934acc601ad3902b6b3f949dbdc6710e7aec975cfb0b2ad6ed: "0xf86ca02076d49790cfa3f0c5e6fc28e31afd97efcab3ccef5b50ddc3276fdd9f50c730b849f84780831130bda056e81f171bcc55a6ff8345e692c0f86e5b48e01b996cadc001622fb5e363b421a0c5d2460186f7233c927e7db2dcc703c0e500b653ca82273b7bfad8045d85a470",
		a91749f94f5cc2b6356352818856e44ef039c0522a437cb0b68196f4609a267e: "0xf851808080808080808080808080a0c0feb73a220f8a934acc601ad3902b6b3f949dbdc6710e7aec975cfb0b2ad6ed80a0bc3ecf1de53e114ac16d7565218778a14b9ce3ae97f4bc3d361929a0673f96948080",
		5be4863e44f5d4d888d5ea9a3046a1eb1e2beceba7852dec8589a00ccf1a29d6: "0xf901d1a0907ad55b8ec232b3a3327222a96cb6e78dc364aff930e358f95ecbd4f184d4a6a02a2890bf2eb083718b60dfe75195d4a398a4735b62994cca0344f002c9bd9260a0566d7bf9fb978119260bc2ee7bd74db1a71cb068efba7610996f4c4573cb0d80a037e0dea5e93e73a954fb94f8e4482262eeb8b15e94f0cd5e7a821302211404a4a090d2350ee9696f12c8b8744cdca80de3db72ec785ca2fd18eff7867330…
		9ff4b42e6b0eae82c24bc9fe6527802bba9f503f64cbfa0085fa811aef691f6f: "0xf872a02031b4ed56ace4c46b68524cb5bcbf4195f1bbaacbe5228fbd090546c88dd229b84ff84d1789058788cb94b155a978a056e81f171bcc55a6ff8345e692c0f86e5b48e01b996cadc001622fb5e363b421a0c5d2460186f7233c927e7db2dcc703c0e500b653ca82273b7bfad8045d85a470",
		8995a1ee0bcb7405b64b73660fa3ed943ab420ca32459bfc6ef5e8d3e4a670ed: "0xf851808080808080808080a09ff4b42e6b0eae82c24bc9fe6527802bba9f503f64cbfa0085fa811aef691f6fa0eb5ed4baf0b42be6fc3da302285a6332f07f6e4c30b22398b578c5ade8f247cd808080808080",
		057e33dff38218596aa3e0dc7ac88be9a37d486cd30feb2f1f9af5884459fff8: "0xf901d1a0907ad55b8ec232b3a3327222a96cb6e78dc364aff930e358f95ecbd4f184d4a6a02a2890bf2eb083718b60dfe75195d4a398a4735b62994cca0344f002c9bd9260a0566d7bf9fb978119260bc2ee7bd74db1a71cb068efba7610996f4c4573cb0d80a037e0dea5e93e73a954fb94f8e4482262eeb8b15e94f0cd5e7a821302211404a4a090d2350ee9696f12c8b8744cdca80de3db72ec785ca2fd18eff7867330…
		fd1d34f814ad510baaf08b3321201c59d8c182e40671022839e54d4a293fe0ab: "0xf86ca02076d49790cfa3f0c5e6fc28e31afd97efcab3ccef5b50ddc3276fdd9f50c730b849f8478083112e1fa056e81f171bcc55a6ff8345e692c0f86e5b48e01b996cadc001622fb5e363b421a0c5d2460186f7233c927e7db2dcc703c0e500b653ca82273b7bfad8045d85a470",
		c4b06f3811e99017ce4caf423ef1baae20bda76a4936865e1fc6366c6e10f906: "0xf851808080808080808080808080a0fd1d34f814ad510baaf08b3321201c59d8c182e40671022839e54d4a293fe0ab80a0bc3ecf1de53e114ac16d7565218778a14b9ce3ae97f4bc3d361929a0673f96948080",
		2c2f48efaa8b7c7080e3c5ba0e9072f6db341e5fdc92ae7fc494d07d44e1f491: "0xf901d1a0907ad55b8ec232b3a3327222a96cb6e78dc364aff930e358f95ecbd4f184d4a6a02a2890bf2eb083718b60dfe75195d4a398a4735b62994cca0344f002c9bd9260a0566d7bf9fb978119260bc2ee7bd74db1a71cb068efba7610996f4c4573cb0d80a037e0dea5e93e73a954fb94f8e4482262eeb8b15e94f0cd5e7a821302211404a4a090d2350ee9696f12c8b8744cdca80de3db72ec785ca2fd18eff7867330…
		3aa602981b4b95d5f05435b8173dbad9624d62561e70b67110c9476e6ff32832: "0xf872a02031b4ed56ace4c46b68524cb5bcbf4195f1bbaacbe5228fbd090546c88dd229b84ff84d1789058788cb94b155a4eea056e81f171bcc55a6ff8345e692c0f86e5b48e01b996cadc001622fb5e363b421a0c5d2460186f7233c927e7db2dcc703c0e500b653ca82273b7bfad8045d85a470",
		bb57d637532107e92d45ed70f004c0b64056b0a66498c7dc02974c2197e24d31: "0xf851808080808080808080a03aa602981b4b95d5f05435b8173dbad9624d62561e70b67110c9476e6ff32832a0eb5ed4baf0b42be6fc3da302285a6332f07f6e4c30b22398b578c5ade8f247cd808080808080",
		54b220a848f5dafea538832ed5da16dd6b1933459a3894399a67c52e6b2a16ed: "0xf901d1a0907ad55b8ec232b3a3327222a96cb6e78dc364aff930e358f95ecbd4f184d4a6a02a2890bf2eb083718b60dfe75195d4a398a4735b62994cca0344f002c9bd9260a0566d7bf9fb978119260bc2ee7bd74db1a71cb068efba7610996f4c4573cb0d80a037e0dea5e93e73a954fb94f8e4482262eeb8b15e94f0cd5e7a821302211404a4a090d2350ee9696f12c8b8744cdca80de3db72ec785ca2fd18eff7867330…
		51a03c0c08f7d52d5892335c370411653d8139cbfea267900e07806c9ccc65de: "0xf86ca02076d49790cfa3f0c5e6fc28e31afd97efcab3ccef5b50ddc3276fdd9f50c730b849f8478083113064a056e81f171bcc55a6ff8345e692c0f86e5b48e01b996cadc001622fb5e363b421a0c5d2460186f7233c927e7db2dcc703c0e500b653ca82273b7bfad8045d85a470",
		35b79a9038b7bb6d5363b0f17245f2dafb7905cf9deebe40b99b0f2e7ac9b763: "0xf851808080808080808080808080a051a03c0c08f7d52d5892335c370411653d8139cbfea267900e07806c9ccc65de80a0bc3ecf1de53e114ac16d7565218778a14b9ce3ae97f4bc3d361929a0673f96948080",
		4b52d4140fae66aa0a3c12ce7ceae79836205cfa33a08d88fc86bc3f5cc494fa: "0xf901d1a0907ad55b8ec232b3a3327222a96cb6e78dc364aff930e358f95ecbd4f184d4a6a02a2890bf2eb083718b60dfe75195d4a398a4735b62994cca0344f002c9bd9260a0566d7bf9fb978119260bc2ee7bd74db1a71cb068efba7610996f4c4573cb0d80a037e0dea5e93e73a954fb94f8e4482262eeb8b15e94f0cd5e7a821302211404a4a090d2350ee9696f12c8b8744cdca80de3db72ec785ca2fd18eff7867330…
		3ef605584d08ac9a4c1ce9c4f16e5d8547a057088cad285ff9ce3d2d660bb26a: "0xf872a02031b4ed56ace4c46b68524cb5bcbf4195f1bbaacbe5228fbd090546c88dd229b84ff84d1789058788cb94b155a990a056e81f171bcc55a6ff8345e692c0f86e5b48e01b996cadc001622fb5e363b421a0c5d2460186f7233c927e7db2dcc703c0e500b653ca82273b7bfad8045d85a470",
		f373e2e3bbe67a885b897f9ce5ba50c3a09d7a03016b82d662ff9c737a853a0c: "0xf851808080808080808080a03ef605584d08ac9a4c1ce9c4f16e5d8547a057088cad285ff9ce3d2d660bb26aa0eb5ed4baf0b42be6fc3da302285a6332f07f6e4c30b22398b578c5ade8f247cd808080808080",
		39a3c7cd2458572800254a021ab41ad67e05131a5a51488e32f8452b5af60317: "0xf901d1a0907ad55b8ec232b3a3327222a96cb6e78dc364aff930e358f95ecbd4f184d4a6a02a2890bf2eb083718b60dfe75195d4a398a4735b62994cca0344f002c9bd9260a0566d7bf9fb978119260bc2ee7bd74db1a71cb068efba7610996f4c4573cb0d80a037e0dea5e93e73a954fb94f8e4482262eeb8b15e94f0cd5e7a821302211404a4a090d2350ee9696f12c8b8744cdca80de3db72ec785ca2fd18eff7867330…
		04fde28c8a9f31d6b5f824ab2b36547c2ae0d3d1c4c06ae839ab988507a1b163: "0xf86ca02076d49790cfa3f0c5e6fc28e31afd97efcab3ccef5b50ddc3276fdd9f50c730b849f8478083112e13a056e81f171bcc55a6ff8345e692c0f86e5b48e01b996cadc001622fb5e363b421a0c5d2460186f7233c927e7db2dcc703c0e500b653ca82273b7bfad8045d85a470",
		1d12bed2735457775b4a33419c01e88473232c74434671be31a8019806753455: "0xf851808080808080808080808080a004fde28c8a9f31d6b5f824ab2b36547c2ae0d3d1c4c06ae839ab988507a1b16380a0bc3ecf1de53e114ac16d7565218778a14b9ce3ae97f4bc3d361929a0673f96948080",
		ef6f157ac0c6ed7bb108368029d2faf6e269a42485a6505e7f1ff3d15410a00b: "0xf901d1a0907ad55b8ec232b3a3327222a96cb6e78dc364aff930e358f95ecbd4f184d4a6a02a2890bf2eb083718b60dfe75195d4a398a4735b62994cca0344f002c9bd9260a0566d7bf9fb978119260bc2ee7bd74db1a71cb068efba7610996f4c4573cb0d80a037e0dea5e93e73a954fb94f8e4482262eeb8b15e94f0cd5e7a821302211404a4a090d2350ee9696f12c8b8744cdca80de3db72ec785ca2fd18eff7867330…
		fc534278fd80e18d0044fab8eec54959d000f764153b97adb88800cc3ca5b381: "0xf872a02031b4ed56ace4c46b68524cb5bcbf4195f1bbaacbe5228fbd090546c88dd229b84ff84d1789058788cb94b155a94ea056e81f171bcc55a6ff8345e692c0f86e5b48e01b996cadc001622fb5e363b421a0c5d2460186f7233c927e7db2dcc703c0e500b653ca82273b7bfad8045d85a470",
		9c28918a64c5dd35ea7f186fb6bfb4d7d8a40331cfad1af86ee62cfb72d99f32: "0xf851808080808080808080a0fc534278fd80e18d0044fab8eec54959d000f764153b97adb88800cc3ca5b381a0eb5ed4baf0b42be6fc3da302285a6332f07f6e4c30b22398b578c5ade8f247cd808080808080",
		7ee787523fc40956127f72c7653853e408c23d63480e4c3a8ad2e4541f6444f0: "0xf901d1a0907ad55b8ec232b3a3327222a96cb6e78dc364aff930e358f95ecbd4f184d4a6a02a2890bf2eb083718b60dfe75195d4a398a4735b62994cca0344f002c9bd9260a0566d7bf9fb978119260bc2ee7bd74db1a71cb068efba7610996f4c4573cb0d80a037e0dea5e93e73a954fb94f8e4482262eeb8b15e94f0cd5e7a821302211404a4a090d2350ee9696f12c8b8744cdca80de3db72ec785ca2fd18eff7867330…
		52ea75c1ee538b40e74803835fe0e43e1bac39caf97ae15e3415e318bcd1c23f: "0xf86ca02076d49790cfa3f0c5e6fc28e31afd97efcab3ccef5b50ddc3276fdd9f50c730b849f8478083112e34a056e81f171bcc55a6ff8345e692c0f86e5b48e01b996cadc001622fb5e363b421a0c5d2460186f7233c927e7db2dcc703c0e500b653ca82273b7bfad8045d85a470",
		254333e619bd1e110dd83652528cd33f99840500ee1798ba7d82f833bddcc816: "0xf851808080808080808080808080a052ea75c1ee538b40e74803835fe0e43e1bac39caf97ae15e3415e318bcd1c23f80a0bc3ecf1de53e114ac16d7565218778a14b9ce3ae97f4bc3d361929a0673f96948080",
		e317f6e3aa7e4795641e6b477cfd681f25e40e177406ffcbdcc6d333a1a7d9e7: "0xf901d1a0907ad55b8ec232b3a3327222a96cb6e78dc364aff930e358f95ecbd4f184d4a6a02a2890bf2eb083718b60dfe75195d4a398a4735b62994cca0344f002c9bd9260a0566d7bf9fb978119260bc2ee7bd74db1a71cb068efba7610996f4c4573cb0d80a037e0dea5e93e73a954fb94f8e4482262eeb8b15e94f0cd5e7a821302211404a4a090d2350ee9696f12c8b8744cdca80de3db72ec785ca2fd18eff7867330…
		c8b5f57282391856e081dd507ecb22a3c1d6b57a90096a19fc2a7bbe79f73c3c: "0xf872a02031b4ed56ace4c46b68524cb5bcbf4195f1bbaacbe5228fbd090546c88dd229b84ff84d1789058788cb94b155a5caa056e81f171bcc55a6ff8345e692c0f86e5b48e01b996cadc001622fb5e363b421a0c5d2460186f7233c927e7db2dcc703c0e500b653ca82273b7bfad8045d85a470",
		32de9ee474953a2f1a87991bc66cd584b52ce8128938f81b074afcf8e81c3d5c: "0xf851808080808080808080a0c8b5f57282391856e081dd507ecb22a3c1d6b57a90096a19fc2a7bbe79f73c3ca0eb5ed4baf0b42be6fc3da302285a6332f07f6e4c30b22398b578c5ade8f247cd808080808080",
		c03378ac12ce441df083eabfe1d6d52158a258f680d1b70d068e800f4e7253fe: "0xf901d1a0907ad55b8ec232b3a3327222a96cb6e78dc364aff930e358f95ecbd4f184d4a6a02a2890bf2eb083718b60dfe75195d4a398a4735b62994cca0344f002c9bd9260a0566d7bf9fb978119260bc2ee7bd74db1a71cb068efba7610996f4c4573cb0d80a037e0dea5e93e73a954fb94f8e4482262eeb8b15e94f0cd5e7a821302211404a4a090d2350ee9696f12c8b8744cdca80de3db72ec785ca2fd18eff7867330…
		f2aaf4b9cd0adb0fb4b909ac66864cb609c90a225e90ed2e282d133abc8a65ca: "0xf86ca02076d49790cfa3f0c5e6fc28e31afd97efcab3ccef5b50ddc3276fdd9f50c730b849f8478083112ff6a056e81f171bcc55a6ff8345e692c0f86e5b48e01b996cadc001622fb5e363b421a0c5d2460186f7233c927e7db2dcc703c0e500b653ca82273b7bfad8045d85a470",
		771dcd0bcaaa8534739dcc2df5fac72935c1876f0a607dec6f1d8b312577a25a: "0xf851808080808080808080808080a0f2aaf4b9cd0adb0fb4b909ac66864cb609c90a225e90ed2e282d133abc8a65ca80a0bc3ecf1de53e114ac16d7565218778a14b9ce3ae97f4bc3d361929a0673f96948080",
		b090a9464fa8f3a463381db80d6ec99089309c9f0db564764f7903e168664a4e: "0xf901d1a0907ad55b8ec232b3a3327222a96cb6e78dc364aff930e358f95ecbd4f184d4a6a02a2890bf2eb083718b60dfe75195d4a398a4735b62994cca0344f002c9bd9260a0566d7bf9fb978119260bc2ee7bd74db1a71cb068efba7610996f4c4573cb0d80a037e0dea5e93e73a954fb94f8e4482262eeb8b15e94f0cd5e7a821302211404a4a090d2350ee9696f12c8b8744cdca80de3db72ec785ca2fd18eff7867330…
		2fc73274edc75171deebeafcd960f7afd920331b72185124ae08ac09a4741a30: "0xf839a120290decd9548b62a8d60345a988386fc84ba6bc95484008f6362f93160ef3e5639695015b38da6a701c568545dcfcb03fcb875f56beddc4",
		6395352cfe3542cdc6caba8c76e2f14233f5a9fbc79cca2cea9d58943d8feee8: "0xf872a02031b4ed56ace4c46b68524cb5bcbf4195f1bbaacbe5228fbd090546c88dd229b84ff84d1789058788cb94b1559292a056e81f171bcc55a6ff8345e692c0f86e5b48e01b996cadc001622fb5e363b421a0c5d2460186f7233c927e7db2dcc703c0e500b653ca82273b7bfad8045d85a470",
		9eb209e52fa4a2941658770a6b951ab0310b67c91792cb3d2300704bb716b814: "0xf851808080808080808080a06395352cfe3542cdc6caba8c76e2f14233f5a9fbc79cca2cea9d58943d8feee8a0eb5ed4baf0b42be6fc3da302285a6332f07f6e4c30b22398b578c5ade8f247cd808080808080",
		3fca657fdc393151a3d2572186c2c06446f107f6fc81e39e16090f3c19446676: "0xf901d1a0907ad55b8ec232b3a3327222a96cb6e78dc364aff930e358f95ecbd4f184d4a6a02a2890bf2eb083718b60dfe75195d4a398a4735b62994cca0344f002c9bd9260a0566d7bf9fb978119260bc2ee7bd74db1a71cb068efba7610996f4c4573cb0d80a037e0dea5e93e73a954fb94f8e4482262eeb8b15e94f0cd5e7a821302211404a4a090d2350ee9696f12c8b8744cdca80de3db72ec785ca2fd18eff7867330…
		bc19a4ad443aec2f3fd3e1dd479fc9bbc1d849fe9d03dfa0ecc1fb77296a7935: "0xf869a020656090e4433284646983d4f2862217901b938c0fa875d52f74176e8c866a0db846f8440180a02fc73274edc75171deebeafcd960f7afd920331b72185124ae08ac09a4741a30a037227b90d74cc7e3f2e7d9ceae68945ad0a06f725bfa8b47924625c3d394f23a",
		1904d4088a861b2160efa6afab87fdf5686393c328aff9ca52ebcff000418b31: "0xf8718080a0bc19a4ad443aec2f3fd3e1dd479fc9bbc1d849fe9d03dfa0ecc1fb77296a793580a071df33d91d443e6d9b59c60da27aafca9bbbcf1d96c923e6d94b6722d3faa72c808080808080a0875bb52681657a3f72bc74e0a209166f68b364f5037fbcc739a6f016108efefe8080808080",
		6a8b8e38e98de69a828c0e66dd3099b5a877ba35f1f1f8b783bf19218174c922: "0xf901d1a01904d4088a861b2160efa6afab87fdf5686393c328aff9ca52ebcff000418b31a02a2890bf2eb083718b60dfe75195d4a398a4735b62994cca0344f002c9bd9260a0566d7bf9fb978119260bc2ee7bd74db1a71cb068efba7610996f4c4573cb0d80a037e0dea5e93e73a954fb94f8e4482262eeb8b15e94f0cd5e7a821302211404a4a090d2350ee9696f12c8b8744cdca80de3db72ec785ca2fd18eff7867330…
		ac67c7b65263c5d044a8d6b5e2a2c6247f4d2712732ef78ae1b30bfa9a6527bb: "0xf86ca02076d49790cfa3f0c5e6fc28e31afd97efcab3ccef5b50ddc3276fdd9f50c730b849f8478083113992a056e81f171bcc55a6ff8345e692c0f86e5b48e01b996cadc001622fb5e363b421a0c5d2460186f7233c927e7db2dcc703c0e500b653ca82273b7bfad8045d85a470",
		23374ff49dac27ac4b4398f849e8543a325d52d5a7ca38df471518c473ac620d: "0xf851808080808080808080808080a0ac67c7b65263c5d044a8d6b5e2a2c6247f4d2712732ef78ae1b30bfa9a6527bb80a0bc3ecf1de53e114ac16d7565218778a14b9ce3ae97f4bc3d361929a0673f96948080",
		6dce13c887427e08ceb44672acf9f7d52fcb33cb3c9b1e9946170c2110e52943: "0xf901d1a01904d4088a861b2160efa6afab87fdf5686393c328aff9ca52ebcff000418b31a02a2890bf2eb083718b60dfe75195d4a398a4735b62994cca0344f002c9bd9260a0566d7bf9fb978119260bc2ee7bd74db1a71cb068efba7610996f4c4573cb0d80a037e0dea5e93e73a954fb94f8e4482262eeb8b15e94f0cd5e7a821302211404a4a090d2350ee9696f12c8b8744cdca80de3db72ec785ca2fd18eff7867330…
		e8274df4508155970a26ecf9605012dbdc59c1b0f2fed33b5df9ee1b8a3595c7: "0xf83aa120290decd9548b62a8d60345a988386fc84ba6bc95484008f6362f93160ef3e563979601015b38da6a701c568545dcfcb03fcb875f56beddc4",
		505622f5d8f0992328944440e85915ef640bac479aab9db45fde6bb69d1a704f: "0xf839a0390decd9548b62a8d60345a988386fc84ba6bc95484008f6362f93160ef3e563979601015b38da6a701c568545dcfcb03fcb875f56beddc4",
		cfb763b95896d5aca1bbbbbcaea639f573c132dd26ea8acfc4b876e2ffc505d0: "0xf843a032575a0e9e593c00f959f8c92f12db2869c3395a3b0502d05e2516446f71f85ba1a047656e6572616c20636865636b7570206461792031000000000000000000002a",
		18abcc688525cf202cf5269266df12a8aeaf9aa293805d482a42a8ac5289cd38: "0xf8518080a0505622f5d8f0992328944440e85915ef640bac479aab9db45fde6bb69d1a704f808080808080808080a0cfb763b95896d5aca1bbbbbcaea639f573c132dd26ea8acfc4b876e2ffc505d080808080",
		5809e3263ae1ba5b6d1984bf9fce9ba0a0724c37d129451f11ea7ddb0045ab2e: "0xf872a02031b4ed56ace4c46b68524cb5bcbf4195f1bbaacbe5228fbd090546c88dd229b84ff84d1889058788cb94b154046ca056e81f171bcc55a6ff8345e692c0f86e5b48e01b996cadc001622fb5e363b421a0c5d2460186f7233c927e7db2dcc703c0e500b653ca82273b7bfad8045d85a470",
		c2e0a0f7769e1f213f86269ffe07571c8d0689f5371740f44647b39091f3f1a1: "0xf851808080808080808080a05809e3263ae1ba5b6d1984bf9fce9ba0a0724c37d129451f11ea7ddb0045ab2ea0eb5ed4baf0b42be6fc3da302285a6332f07f6e4c30b22398b578c5ade8f247cd808080808080",
		c1bfa3c0c179eebba033612c45e06d222fc6e71d30da6bf151f6a23531315677: "0xf901d1a01904d4088a861b2160efa6afab87fdf5686393c328aff9ca52ebcff000418b31a02a2890bf2eb083718b60dfe75195d4a398a4735b62994cca0344f002c9bd9260a0566d7bf9fb978119260bc2ee7bd74db1a71cb068efba7610996f4c4573cb0d80a037e0dea5e93e73a954fb94f8e4482262eeb8b15e94f0cd5e7a821302211404a4a090d2350ee9696f12c8b8744cdca80de3db72ec785ca2fd18eff7867330…
		5561d261c64b056f13ff5b7d4742952f52a06019a723c94b8f1733287c9c5797: "0xf869a020656090e4433284646983d4f2862217901b938c0fa875d52f74176e8c866a0db846f8440180a018abcc688525cf202cf5269266df12a8aeaf9aa293805d482a42a8ac5289cd38a037227b90d74cc7e3f2e7d9ceae68945ad0a06f725bfa8b47924625c3d394f23a",
		a379121dbc88536770f27b04ebd64193ccd69a612b967a1bf6dd73f7183d3763: "0xf8718080a05561d261c64b056f13ff5b7d4742952f52a06019a723c94b8f1733287c9c579780a071df33d91d443e6d9b59c60da27aafca9bbbcf1d96c923e6d94b6722d3faa72c808080808080a0875bb52681657a3f72bc74e0a209166f68b364f5037fbcc739a6f016108efefe8080808080",
		6eece92fdb51f890fd360184134ab2ace940b210422aa238d7e98480a340608a: "0xf901d1a0a379121dbc88536770f27b04ebd64193ccd69a612b967a1bf6dd73f7183d3763a02a2890bf2eb083718b60dfe75195d4a398a4735b62994cca0344f002c9bd9260a0566d7bf9fb978119260bc2ee7bd74db1a71cb068efba7610996f4c4573cb0d80a037e0dea5e93e73a954fb94f8e4482262eeb8b15e94f0cd5e7a821302211404a4a090d2350ee9696f12c8b8744cdca80de3db72ec785ca2fd18eff7867330…
		933e6ead8a682eb4617270472f244fadcd51a836d9979fe06a0b9ca6f91ce1ef: "0xf86ca020a40a9004224e397238839b469142c546607ee7a8b114ded86182fceae00e35b849f8478083453899a056e81f171bcc55a6ff8345e692c0f86e5b48e01b996cadc001622fb5e363b421a0c5d2460186f7233c927e7db2dcc703c0e500b653ca82273b7bfad8045d85a470",
		68c9e89069efe5a7cb51963b92b45dc4f7862e6609f7441659b40ad181d9c889: "0xf89180a0cdeaf028a7a2894d4778d6c412bfb95e81b23c2e6044f4c5d6de2ed8a50f78f380808080a053f0a742c25bf70455cfb47c34d9fbbcbfffd56c26076f95d7a2e0faaff1e7b280808080a082f6e0ef9d3ec62e68c811432d52e6e0c907d604aed5a2a561d95e393f487d688080a0933e6ead8a682eb4617270472f244fadcd51a836d9979fe06a0b9ca6f91ce1ef8080",
		d83cb58271b972d523603eb8cbed60e7cc8a576a53a090e93a5126f609d79643: "0xf901d1a0a379121dbc88536770f27b04ebd64193ccd69a612b967a1bf6dd73f7183d3763a02a2890bf2eb083718b60dfe75195d4a398a4735b62994cca0344f002c9bd9260a0566d7bf9fb978119260bc2ee7bd74db1a71cb068efba7610996f4c4573cb0d80a037e0dea5e93e73a954fb94f8e4482262eeb8b15e94f0cd5e7a821302211404a4a090d2350ee9696f12c8b8744cdca80de3db72ec785ca2fd18eff7867330…
		42a1d60690e6ea31caf89f91226ef8e3756819bde4270362d4481f411f4349eb: "0xf872a02031b4ed56ace4c46b68524cb5bcbf4195f1bbaacbe5228fbd090546c88dd229b84ff84d1989058788cb94b1534840a056e81f171bcc55a6ff8345e692c0f86e5b48e01b996cadc001622fb5e363b421a0c5d2460186f7233c927e7db2dcc703c0e500b653ca82273b7bfad8045d85a470",
		6bcac0876bd6fcc8a7d66196f384ed3f914efb8906c66a871ba06fb2052359ae: "0xf851808080808080808080a042a1d60690e6ea31caf89f91226ef8e3756819bde4270362d4481f411f4349eba0eb5ed4baf0b42be6fc3da302285a6332f07f6e4c30b22398b578c5ade8f247cd808080808080",
		1e7505db26e0e8bfb594c7200217ebadb106d9f70c4e8aa124246db26631334c: "0xf901d1a0a379121dbc88536770f27b04ebd64193ccd69a612b967a1bf6dd73f7183d3763a02a2890bf2eb083718b60dfe75195d4a398a4735b62994cca0344f002c9bd9260a0566d7bf9fb978119260bc2ee7bd74db1a71cb068efba7610996f4c4573cb0d80a037e0dea5e93e73a954fb94f8e4482262eeb8b15e94f0cd5e7a821302211404a4a090d2350ee9696f12c8b8744cdca80de3db72ec785ca2fd18eff7867330…
		e32a48850aab97759ec8cccd76993b120dda90ee7670320a0d324b1b34537759: "0xf86ca020f97556eedd035d0c1b80182155e5f5148b950fe7547a1253e2e74d703b365eb849f84780834c5de0a056e81f171bcc55a6ff8345e692c0f86e5b48e01b996cadc001622fb5e363b421a0c5d2460186f7233c927e7db2dcc703c0e500b653ca82273b7bfad8045d85a470",
		3c5c5af8045f66cae3a8a350591b068af0c30882a52962c3960217c0d4538006: "0xf87180808080808080a0738372a3e248869880234d6ce39fc92ad94e15bd73e62ee6a0f36d6fb294c3bd80a018f9976a940f5ce0d046627b2fa15b436b76fe7a1b9963d66eba394ac57ea19ba0e32a48850aab97759ec8cccd76993b120dda90ee7670320a0d324b1b34537759808080808080",
		356416e211bb315974d60d402db041726a392a328fd4ea380abd0cf2baaa221a: "0xf901d1a0a379121dbc88536770f27b04ebd64193ccd69a612b967a1bf6dd73f7183d3763a02a2890bf2eb083718b60dfe75195d4a398a4735b62994cca0344f002c9bd9260a0566d7bf9fb978119260bc2ee7bd74db1a71cb068efba7610996f4c4573cb0d80a037e0dea5e93e73a954fb94f8e4482262eeb8b15e94f0cd5e7a821302211404a4a090d2350ee9696f12c8b8744cdca80de3db72ec785ca2fd18eff7867330…
		204535b3bc885130b49d9e010d4f1e085e2b41b2950b252e21c686b7c7671c9e: "0xf872a02031b4ed56ace4c46b68524cb5bcbf4195f1bbaacbe5228fbd090546c88dd229b84ff84d1989058788cb94b153469ea056e81f171bcc55a6ff8345e692c0f86e5b48e01b996cadc001622fb5e363b421a0c5d2460186f7233c927e7db2dcc703c0e500b653ca82273b7bfad8045d85a470",
		b373516c746d7c8d17b3c7e3d57f2cf628cab380091f808c51cd4ab49613e469: "0xf851808080808080808080a0204535b3bc885130b49d9e010d4f1e085e2b41b2950b252e21c686b7c7671c9ea0eb5ed4baf0b42be6fc3da302285a6332f07f6e4c30b22398b578c5ade8f247cd808080808080",
		8180997897e198c144550a02166f721303dabb81963089e0312bdf0c0ba0ebe7: "0xf901d1a0a379121dbc88536770f27b04ebd64193ccd69a612b967a1bf6dd73f7183d3763a02a2890bf2eb083718b60dfe75195d4a398a4735b62994cca0344f002c9bd9260a0566d7bf9fb978119260bc2ee7bd74db1a71cb068efba7610996f4c4573cb0d80a037e0dea5e93e73a954fb94f8e4482262eeb8b15e94f0cd5e7a821302211404a4a090d2350ee9696f12c8b8744cdca80de3db72ec785ca2fd18eff7867330…
		8343c432be4f77e7103ff105f6828dd47028405e05e693ee141dc4c0703095ae: "0xf86ca020f97556eedd035d0c1b80182155e5f5148b950fe7547a1253e2e74d703b365eb849f84780834c5eb1a056e81f171bcc55a6ff8345e692c0f86e5b48e01b996cadc001622fb5e363b421a0c5d2460186f7233c927e7db2dcc703c0e500b653ca82273b7bfad8045d85a470",
		d92e1031016950ed893b435b696c74c33bad323fa7e9f6c7bb4e4b27243def12: "0xf87180808080808080a0738372a3e248869880234d6ce39fc92ad94e15bd73e62ee6a0f36d6fb294c3bd80a018f9976a940f5ce0d046627b2fa15b436b76fe7a1b9963d66eba394ac57ea19ba08343c432be4f77e7103ff105f6828dd47028405e05e693ee141dc4c0703095ae808080808080",
		73e490ab61a4ee43e949e125c0741210dac322df0885eb7b03f9dfd538268ee9: "0xf901d1a0a379121dbc88536770f27b04ebd64193ccd69a612b967a1bf6dd73f7183d3763a02a2890bf2eb083718b60dfe75195d4a398a4735b62994cca0344f002c9bd9260a0566d7bf9fb978119260bc2ee7bd74db1a71cb068efba7610996f4c4573cb0d80a037e0dea5e93e73a954fb94f8e4482262eeb8b15e94f0cd5e7a821302211404a4a090d2350ee9696f12c8b8744cdca80de3db72ec785ca2fd18eff7867330…
		2d16ec520310e08898582a24c693810d99847303744fa6863f1e03bebab638ee: "0xf872a02031b4ed56ace4c46b68524cb5bcbf4195f1bbaacbe5228fbd090546c88dd229b84ff84d1989058788cb94b1533382a056e81f171bcc55a6ff8345e692c0f86e5b48e01b996cadc001622fb5e363b421a0c5d2460186f7233c927e7db2dcc703c0e500b653ca82273b7bfad8045d85a470",
		60044c9bd8c3fb0cdde8c79a7b1bd971df8c3ae81a78de87d1ee30a0880be1bf: "0xf851808080808080808080a02d16ec520310e08898582a24c693810d99847303744fa6863f1e03bebab638eea0eb5ed4baf0b42be6fc3da302285a6332f07f6e4c30b22398b578c5ade8f247cd808080808080",
		2b621bc73144ff911e0d338c38d44a0065fcc940009d7ae0bf2d43b272db7cdf: "0xf901d1a0a379121dbc88536770f27b04ebd64193ccd69a612b967a1bf6dd73f7183d3763a02a2890bf2eb083718b60dfe75195d4a398a4735b62994cca0344f002c9bd9260a0566d7bf9fb978119260bc2ee7bd74db1a71cb068efba7610996f4c4573cb0d80a037e0dea5e93e73a954fb94f8e4482262eeb8b15e94f0cd5e7a821302211404a4a090d2350ee9696f12c8b8744cdca80de3db72ec785ca2fd18eff7867330…
		192fc72c124b35880ae51da69b4ff468559366b2774b1453f1ef94ee3cc2e851: "0xf86ca020f97556eedd035d0c1b80182155e5f5148b950fe7547a1253e2e74d703b365eb849f84780834c683fa056e81f171bcc55a6ff8345e692c0f86e5b48e01b996cadc001622fb5e363b421a0c5d2460186f7233c927e7db2dcc703c0e500b653ca82273b7bfad8045d85a470",
		a53289288f05268556f1b74cd32431b35397f6db4af451626ee5195cce57b889: "0xf87180808080808080a0738372a3e248869880234d6ce39fc92ad94e15bd73e62ee6a0f36d6fb294c3bd80a018f9976a940f5ce0d046627b2fa15b436b76fe7a1b9963d66eba394ac57ea19ba0192fc72c124b35880ae51da69b4ff468559366b2774b1453f1ef94ee3cc2e851808080808080",
		15d693dad10352fdc493eeac7fd04dd5c41052234e39dff60c3d2278a1c9d66e: "0xf901d1a0a379121dbc88536770f27b04ebd64193ccd69a612b967a1bf6dd73f7183d3763a02a2890bf2eb083718b60dfe75195d4a398a4735b62994cca0344f002c9bd9260a0566d7bf9fb978119260bc2ee7bd74db1a71cb068efba7610996f4c4573cb0d80a037e0dea5e93e73a954fb94f8e4482262eeb8b15e94f0cd5e7a821302211404a4a090d2350ee9696f12c8b8744cdca80de3db72ec785ca2fd18eff7867330…
		d107440e19b0e6a7f21d615689b34970311a6d329fa43c8563dee6df8a18429a: "0xf843a032575a0e9e593c00f959f8c92f12db2869c3395a3b0502d05e2516446f71f85ba1a047656e6572616c20636865636b7570206461792032000000000000000000002a",
		2ea0946acd6e37a366e082543b960a9ba7191f5ca7573227bc2f218b6370ef50: "0xf8518080a0505622f5d8f0992328944440e85915ef640bac479aab9db45fde6bb69d1a704f808080808080808080a0d107440e19b0e6a7f21d615689b34970311a6d329fa43c8563dee6df8a18429a80808080",
		422e8504f23ae2b510dffcf30b1edfc7343061ba61a75f34f6297bc5de6694a7: "0xf872a02031b4ed56ace4c46b68524cb5bcbf4195f1bbaacbe5228fbd090546c88dd229b84ff84d1989058788cb94b15311bea056e81f171bcc55a6ff8345e692c0f86e5b48e01b996cadc001622fb5e363b421a0c5d2460186f7233c927e7db2dcc703c0e500b653ca82273b7bfad8045d85a470",
		19d2d1941b9777fdbde9e58077a7c32d4b5b71f52ee104b52b1394790e817132: "0xf851808080808080808080a0422e8504f23ae2b510dffcf30b1edfc7343061ba61a75f34f6297bc5de6694a7a0eb5ed4baf0b42be6fc3da302285a6332f07f6e4c30b22398b578c5ade8f247cd808080808080",
		ff5508c59a79f379eece703177686e96cf1e33f14193a6c6ceee0a61efaeffcd: "0xf901d1a0a379121dbc88536770f27b04ebd64193ccd69a612b967a1bf6dd73f7183d3763a02a2890bf2eb083718b60dfe75195d4a398a4735b62994cca0344f002c9bd9260a0566d7bf9fb978119260bc2ee7bd74db1a71cb068efba7610996f4c4573cb0d80a037e0dea5e93e73a954fb94f8e4482262eeb8b15e94f0cd5e7a821302211404a4a090d2350ee9696f12c8b8744cdca80de3db72ec785ca2fd18eff7867330…
		e92a36b2b27392c6a9f7ee4cd2caabbb6a51993a6912d518d91c8586e99e7628: "0xf869a020656090e4433284646983d4f2862217901b938c0fa875d52f74176e8c866a0db846f8440180a02ea0946acd6e37a366e082543b960a9ba7191f5ca7573227bc2f218b6370ef50a037227b90d74cc7e3f2e7d9ceae68945ad0a06f725bfa8b47924625c3d394f23a",
		7f8fe79fd09b431d611f31bc0825d35dfbe91ea84b3327b5e25fc11680aae5d1: "0xf8718080a0e92a36b2b27392c6a9f7ee4cd2caabbb6a51993a6912d518d91c8586e99e762880a071df33d91d443e6d9b59c60da27aafca9bbbcf1d96c923e6d94b6722d3faa72c808080808080a0875bb52681657a3f72bc74e0a209166f68b364f5037fbcc739a6f016108efefe8080808080",
		30c5e952eb31628068eb5183966f6438d2fafd45eb16f3aa2eb22f0be9a1f249: "0xf901d1a07f8fe79fd09b431d611f31bc0825d35dfbe91ea84b3327b5e25fc11680aae5d1a02a2890bf2eb083718b60dfe75195d4a398a4735b62994cca0344f002c9bd9260a0566d7bf9fb978119260bc2ee7bd74db1a71cb068efba7610996f4c4573cb0d80a037e0dea5e93e73a954fb94f8e4482262eeb8b15e94f0cd5e7a821302211404a4a090d2350ee9696f12c8b8744cdca80de3db72ec785ca2fd18eff7867330…
		aeed5442fa5e49205a6b4f46a8e89fc57b238682e383cdfa54361e76e7ac68d4: "0xf86ca020f97556eedd035d0c1b80182155e5f5148b950fe7547a1253e2e74d703b365eb849f84780834c7921a056e81f171bcc55a6ff8345e692c0f86e5b48e01b996cadc001622fb5e363b421a0c5d2460186f7233c927e7db2dcc703c0e500b653ca82273b7bfad8045d85a470",
		5900dae94e83f8393489c78f987442b308d73e5bfcdfc25a7236641d4dc62088: "0xf87180808080808080a0738372a3e248869880234d6ce39fc92ad94e15bd73e62ee6a0f36d6fb294c3bd80a018f9976a940f5ce0d046627b2fa15b436b76fe7a1b9963d66eba394ac57ea19ba0aeed5442fa5e49205a6b4f46a8e89fc57b238682e383cdfa54361e76e7ac68d4808080808080",
		a6e4aeb42af9f54785a7c335e3168aa69f65fc2090200c67ac0a3ff2606cb714: "0xf901d1a07f8fe79fd09b431d611f31bc0825d35dfbe91ea84b3327b5e25fc11680aae5d1a02a2890bf2eb083718b60dfe75195d4a398a4735b62994cca0344f002c9bd9260a0566d7bf9fb978119260bc2ee7bd74db1a71cb068efba7610996f4c4573cb0d80a037e0dea5e93e73a954fb94f8e4482262eeb8b15e94f0cd5e7a821302211404a4a090d2350ee9696f12c8b8744cdca80de3db72ec785ca2fd18eff7867330…
		e394d169a2abe515d2e6cf20c73166d747dec416c3945da60763c2cb9bb7a17c: "0xf872a02031b4ed56ace4c46b68524cb5bcbf4195f1bbaacbe5228fbd090546c88dd229b84ff84d1a89058788cb94b15240d4a056e81f171bcc55a6ff8345e692c0f86e5b48e01b996cadc001622fb5e363b421a0c5d2460186f7233c927e7db2dcc703c0e500b653ca82273b7bfad8045d85a470",
		74afb43791b0021b5507a3223dee75d9ef2ed74909d5ea304e10078701316fdf: "0xf851808080808080808080a0e394d169a2abe515d2e6cf20c73166d747dec416c3945da60763c2cb9bb7a17ca0eb5ed4baf0b42be6fc3da302285a6332f07f6e4c30b22398b578c5ade8f247cd808080808080",
		219705408726032830ce5e1c4887791ef60f40b48d981451c0bb8dbe14b8255e: "0xf901d1a07f8fe79fd09b431d611f31bc0825d35dfbe91ea84b3327b5e25fc11680aae5d1a02a2890bf2eb083718b60dfe75195d4a398a4735b62994cca0344f002c9bd9260a0566d7bf9fb978119260bc2ee7bd74db1a71cb068efba7610996f4c4573cb0d80a037e0dea5e93e73a954fb94f8e4482262eeb8b15e94f0cd5e7a821302211404a4a090d2350ee9696f12c8b8744cdca80de3db72ec785ca2fd18eff7867330…
		9ca3ebde63a55e5840e2bf6f58e0d622eb5827bb970d8712c3cefd4b9fe3a748: "0xf86ca02076d49790cfa3f0c5e6fc28e31afd97efcab3ccef5b50ddc3276fdd9f50c730b849f847808311a207a056e81f171bcc55a6ff8345e692c0f86e5b48e01b996cadc001622fb5e363b421a0c5d2460186f7233c927e7db2dcc703c0e500b653ca82273b7bfad8045d85a470",
		e106d1e0b9b8253946ad1f96e44c2e55c00afcfa1a2d2ee2b8534870bee960f2: "0xf851808080808080808080808080a09ca3ebde63a55e5840e2bf6f58e0d622eb5827bb970d8712c3cefd4b9fe3a74880a0bc3ecf1de53e114ac16d7565218778a14b9ce3ae97f4bc3d361929a0673f96948080",
		7853a803ec1ce1af1c6c2457065d66ff58a87c46502c23d88d53296e9a204f61: "0xf901d1a07f8fe79fd09b431d611f31bc0825d35dfbe91ea84b3327b5e25fc11680aae5d1a02a2890bf2eb083718b60dfe75195d4a398a4735b62994cca0344f002c9bd9260a0566d7bf9fb978119260bc2ee7bd74db1a71cb068efba7610996f4c4573cb0d80a037e0dea5e93e73a954fb94f8e4482262eeb8b15e94f0cd5e7a821302211404a4a090d2350ee9696f12c8b8744cdca80de3db72ec785ca2fd18eff7867330…
		6164153d90e16431103fa083a295e93b128db323caee6aa17c9241e739ab1791: "0xf872a02031b4ed56ace4c46b68524cb5bcbf4195f1bbaacbe5228fbd090546c88dd229b84ff84d1a89058788cb94b1525902a056e81f171bcc55a6ff8345e692c0f86e5b48e01b996cadc001622fb5e363b421a0c5d2460186f7233c927e7db2dcc703c0e500b653ca82273b7bfad8045d85a470",
		d2e01e5b1403237163a59a9c7c30bd3c9e70be3284e6b27dd8ed26b79887d179: "0xf851808080808080808080a06164153d90e16431103fa083a295e93b128db323caee6aa17c9241e739ab1791a0eb5ed4baf0b42be6fc3da302285a6332f07f6e4c30b22398b578c5ade8f247cd808080808080",
		ab05f1aa7aff08c3cfa418ec3daf0e09bc9e12209767f15708919860189fe18a: "0xf901d1a07f8fe79fd09b431d611f31bc0825d35dfbe91ea84b3327b5e25fc11680aae5d1a02a2890bf2eb083718b60dfe75195d4a398a4735b62994cca0344f002c9bd9260a0566d7bf9fb978119260bc2ee7bd74db1a71cb068efba7610996f4c4573cb0d80a037e0dea5e93e73a954fb94f8e4482262eeb8b15e94f0cd5e7a821302211404a4a090d2350ee9696f12c8b8744cdca80de3db72ec785ca2fd18eff7867330…
		42c632bd8215fdfe0d87cc2c9e6f893df6245ec456f54cdc04a765435c8aaf60: "0xf86ca02076d49790cfa3f0c5e6fc28e31afd97efcab3ccef5b50ddc3276fdd9f50c730b849f84780831195f0a056e81f171bcc55a6ff8345e692c0f86e5b48e01b996cadc001622fb5e363b421a0c5d2460186f7233c927e7db2dcc703c0e500b653ca82273b7bfad8045d85a470",
		19da9140c24a570dfdf2f34a92649a8793ab0f502fa2b69164bbaa94b94c3e30: "0xf851808080808080808080808080a042c632bd8215fdfe0d87cc2c9e6f893df6245ec456f54cdc04a765435c8aaf6080a0bc3ecf1de53e114ac16d7565218778a14b9ce3ae97f4bc3d361929a0673f96948080",
		245a79600cb757299e6a2f89e1da7d8279b26c6120c0ad2d2e529a605db92180: "0xf901d1a07f8fe79fd09b431d611f31bc0825d35dfbe91ea84b3327b5e25fc11680aae5d1a02a2890bf2eb083718b60dfe75195d4a398a4735b62994cca0344f002c9bd9260a0566d7bf9fb978119260bc2ee7bd74db1a71cb068efba7610996f4c4573cb0d80a037e0dea5e93e73a954fb94f8e4482262eeb8b15e94f0cd5e7a821302211404a4a090d2350ee9696f12c8b8744cdca80de3db72ec785ca2fd18eff7867330…
		ec8f26c3b22cc4f77fa510e8e66548b08fd12b3fdc81795139382553a41d8ca9: "0xf872a02031b4ed56ace4c46b68524cb5bcbf4195f1bbaacbe5228fbd090546c88dd229b84ff84d1a89058788cb94b152533ca056e81f171bcc55a6ff8345e692c0f86e5b48e01b996cadc001622fb5e363b421a0c5d2460186f7233c927e7db2dcc703c0e500b653ca82273b7bfad8045d85a470",
		4a17d51bc69a6d54cb1ca61b13e7d916bb05ddb4a15e53e56bf11cdab3ad0b85: "0xf851808080808080808080a0ec8f26c3b22cc4f77fa510e8e66548b08fd12b3fdc81795139382553a41d8ca9a0eb5ed4baf0b42be6fc3da302285a6332f07f6e4c30b22398b578c5ade8f247cd808080808080",
		4bd5f47cbb4da7bf562a8536e088f82e5d561d2ec9adece129d295150ed3dd1d: "0xf901d1a07f8fe79fd09b431d611f31bc0825d35dfbe91ea84b3327b5e25fc11680aae5d1a02a2890bf2eb083718b60dfe75195d4a398a4735b62994cca0344f002c9bd9260a0566d7bf9fb978119260bc2ee7bd74db1a71cb068efba7610996f4c4573cb0d80a037e0dea5e93e73a954fb94f8e4482262eeb8b15e94f0cd5e7a821302211404a4a090d2350ee9696f12c8b8744cdca80de3db72ec785ca2fd18eff7867330…
		e1c0ad7eb2e588911e52126abafd58a4c5fa313634337f83ad1f0fbb2fd00d54: "0xf86ca02076d49790cfa3f0c5e6fc28e31afd97efcab3ccef5b50ddc3276fdd9f50c730b849f84780831198d3a056e81f171bcc55a6ff8345e692c0f86e5b48e01b996cadc001622fb5e363b421a0c5d2460186f7233c927e7db2dcc703c0e500b653ca82273b7bfad8045d85a470",
		b6b14908a3111c546fc214f4fa9e0f9aa31c135a5fbcd8eadb77c2afecf14dcd: "0xf851808080808080808080808080a0e1c0ad7eb2e588911e52126abafd58a4c5fa313634337f83ad1f0fbb2fd00d5480a0bc3ecf1de53e114ac16d7565218778a14b9ce3ae97f4bc3d361929a0673f96948080",
		5f9bffaa1e2e3675ea1be809cc86ade7e38bb0d35522b20c32eddf9c4d58e6d8: "0xf901d1a07f8fe79fd09b431d611f31bc0825d35dfbe91ea84b3327b5e25fc11680aae5d1a02a2890bf2eb083718b60dfe75195d4a398a4735b62994cca0344f002c9bd9260a0566d7bf9fb978119260bc2ee7bd74db1a71cb068efba7610996f4c4573cb0d80a037e0dea5e93e73a954fb94f8e4482262eeb8b15e94f0cd5e7a821302211404a4a090d2350ee9696f12c8b8744cdca80de3db72ec785ca2fd18eff7867330…
		52efc3054ddb869f6362ba6f33fc3d0eef87fde05649f0236de6169131252f1d: "0xf872a02031b4ed56ace4c46b68524cb5bcbf4195f1bbaacbe5228fbd090546c88dd229b84ff84d1a89058788cb94b152592ca056e81f171bcc55a6ff8345e692c0f86e5b48e01b996cadc001622fb5e363b421a0c5d2460186f7233c927e7db2dcc703c0e500b653ca82273b7bfad8045d85a470",
		741d5ff6a6b9f9286cffe17d1e40d68c89aa02e1989b35b74c887dca0a41e276: "0xf851808080808080808080a052efc3054ddb869f6362ba6f33fc3d0eef87fde05649f0236de6169131252f1da0eb5ed4baf0b42be6fc3da302285a6332f07f6e4c30b22398b578c5ade8f247cd808080808080",
		ffdbcc614d51ed94f7583c405b40f6a3fc57a3e1a23ff7c7c9843a0c59163e42: "0xf901d1a07f8fe79fd09b431d611f31bc0825d35dfbe91ea84b3327b5e25fc11680aae5d1a02a2890bf2eb083718b60dfe75195d4a398a4735b62994cca0344f002c9bd9260a0566d7bf9fb978119260bc2ee7bd74db1a71cb068efba7610996f4c4573cb0d80a037e0dea5e93e73a954fb94f8e4482262eeb8b15e94f0cd5e7a821302211404a4a090d2350ee9696f12c8b8744cdca80de3db72ec785ca2fd18eff7867330…
		f56eb232e31bb9597db0b2cdaada9dc687636483152953ca1efa653173e356cc: "0xf86ca02076d49790cfa3f0c5e6fc28e31afd97efcab3ccef5b50ddc3276fdd9f50c730b849f84780831195dba056e81f171bcc55a6ff8345e692c0f86e5b48e01b996cadc001622fb5e363b421a0c5d2460186f7233c927e7db2dcc703c0e500b653ca82273b7bfad8045d85a470",
		480db616a897094584bf5b252e9d003b6b96b77131d242668f075f1b17ab10c2: "0xf851808080808080808080808080a0f56eb232e31bb9597db0b2cdaada9dc687636483152953ca1efa653173e356cc80a0bc3ecf1de53e114ac16d7565218778a14b9ce3ae97f4bc3d361929a0673f96948080",
		21c1c71b065ea5412f39387918b2de81bbb79998bca4b76b48adde49979ac371: "0xf901d1a07f8fe79fd09b431d611f31bc0825d35dfbe91ea84b3327b5e25fc11680aae5d1a02a2890bf2eb083718b60dfe75195d4a398a4735b62994cca0344f002c9bd9260a0566d7bf9fb978119260bc2ee7bd74db1a71cb068efba7610996f4c4573cb0d80a037e0dea5e93e73a954fb94f8e4482262eeb8b15e94f0cd5e7a821302211404a4a090d2350ee9696f12c8b8744cdca80de3db72ec785ca2fd18eff7867330…
		3e7ac91c9aa6be5b6148d474f4c45e9699de6ab3200830f44b2f629f6d4400ec: "0xf872a02031b4ed56ace4c46b68524cb5bcbf4195f1bbaacbe5228fbd090546c88dd229b84ff84d1a89058788cb94b15253f0a056e81f171bcc55a6ff8345e692c0f86e5b48e01b996cadc001622fb5e363b421a0c5d2460186f7233c927e7db2dcc703c0e500b653ca82273b7bfad8045d85a470",
		4105efbc260722028fa3b0a0744005e92d075803da04979dd5eeb7172ec1b256: "0xf851808080808080808080a03e7ac91c9aa6be5b6148d474f4c45e9699de6ab3200830f44b2f629f6d4400eca0eb5ed4baf0b42be6fc3da302285a6332f07f6e4c30b22398b578c5ade8f247cd808080808080",
		e1a20b4c4daf8f967a8629f66f4cc8990f906499328ac414519cc8467fb85a08: "0xf901d1a07f8fe79fd09b431d611f31bc0825d35dfbe91ea84b3327b5e25fc11680aae5d1a02a2890bf2eb083718b60dfe75195d4a398a4735b62994cca0344f002c9bd9260a0566d7bf9fb978119260bc2ee7bd74db1a71cb068efba7610996f4c4573cb0d80a037e0dea5e93e73a954fb94f8e4482262eeb8b15e94f0cd5e7a821302211404a4a090d2350ee9696f12c8b8744cdca80de3db72ec785ca2fd18eff7867330…
		c9b2f15da8ae9c279d7f6e5175e951818d94efcf8677b6121e8c144cca66d605: "0xf86ca02076d49790cfa3f0c5e6fc28e31afd97efcab3ccef5b50ddc3276fdd9f50c730b849f8478083119879a056e81f171bcc55a6ff8345e692c0f86e5b48e01b996cadc001622fb5e363b421a0c5d2460186f7233c927e7db2dcc703c0e500b653ca82273b7bfad8045d85a470",
		4eab66234024526b2375596c04ed6ca765af321b59bc6621c7827afa991957cb: "0xf851808080808080808080808080a0c9b2f15da8ae9c279d7f6e5175e951818d94efcf8677b6121e8c144cca66d60580a0bc3ecf1de53e114ac16d7565218778a14b9ce3ae97f4bc3d361929a0673f96948080",
		f286370e30176151065a98ec3696263a72baab6aec53d9f08ccde52d57dcd580: "0xf901d1a07f8fe79fd09b431d611f31bc0825d35dfbe91ea84b3327b5e25fc11680aae5d1a02a2890bf2eb083718b60dfe75195d4a398a4735b62994cca0344f002c9bd9260a0566d7bf9fb978119260bc2ee7bd74db1a71cb068efba7610996f4c4573cb0d80a037e0dea5e93e73a954fb94f8e4482262eeb8b15e94f0cd5e7a821302211404a4a090d2350ee9696f12c8b8744cdca80de3db72ec785ca2fd18eff7867330…
		e28d6aa3f731b6c1b80acb334b7356866c3dfc31d2622b56aca2f1646d9c9f55: "0xf843a0310e2d527612073b26eecdfd717e6a320cf44b4afac2b0732d9fcbe2b7fa0cf6a1a066756c6c00000000000000000000000000000000000000000000000000000008",
		7e5262059e826f7d872c059eeba4daba37999ad3b9220db244e547c2f834ad3a: "0xf8718080a0505622f5d8f0992328944440e85915ef640bac479aab9db45fde6bb69d1a704f8080808080808080a0e28d6aa3f731b6c1b80acb334b7356866c3dfc31d2622b56aca2f1646d9c9f55a0d107440e19b0e6a7f21d615689b34970311a6d329fa43c8563dee6df8a18429a80808080",
		c07f5bb13fb2904195c017fa9e5f01f04ee4674da36ca06be698ec4fc9e588e4: "0xf872a02031b4ed56ace4c46b68524cb5bcbf4195f1bbaacbe5228fbd090546c88dd229b84ff84d1a89058788cb94b1519d86a056e81f171bcc55a6ff8345e692c0f86e5b48e01b996cadc001622fb5e363b421a0c5d2460186f7233c927e7db2dcc703c0e500b653ca82273b7bfad8045d85a470",
		0eb2c275d28c3cc046297af7db60b25c29b8d8d023a8d46e6cd84c5a7b013717: "0xf851808080808080808080a0c07f5bb13fb2904195c017fa9e5f01f04ee4674da36ca06be698ec4fc9e588e4a0eb5ed4baf0b42be6fc3da302285a6332f07f6e4c30b22398b578c5ade8f247cd808080808080",
		99c6f011f7603849154d937527951420ae688014c651cac19bdd644ae411a516: "0xf901d1a07f8fe79fd09b431d611f31bc0825d35dfbe91ea84b3327b5e25fc11680aae5d1a02a2890bf2eb083718b60dfe75195d4a398a4735b62994cca0344f002c9bd9260a0566d7bf9fb978119260bc2ee7bd74db1a71cb068efba7610996f4c4573cb0d80a037e0dea5e93e73a954fb94f8e4482262eeb8b15e94f0cd5e7a821302211404a4a090d2350ee9696f12c8b8744cdca80de3db72ec785ca2fd18eff7867330…
		b751cab176b81a9fb6b725de7d88650db0c36a0d51ba5978462f46efd6d78673: "0xf869a020656090e4433284646983d4f2862217901b938c0fa875d52f74176e8c866a0db846f8440180a07e5262059e826f7d872c059eeba4daba37999ad3b9220db244e547c2f834ad3aa037227b90d74cc7e3f2e7d9ceae68945ad0a06f725bfa8b47924625c3d394f23a",
		004a291d327c1f714a6b9a0d0ce75973767dd6630d7d4fa2aced8f5294b126b8: "0xf8718080a0b751cab176b81a9fb6b725de7d88650db0c36a0d51ba5978462f46efd6d7867380a071df33d91d443e6d9b59c60da27aafca9bbbcf1d96c923e6d94b6722d3faa72c808080808080a0875bb52681657a3f72bc74e0a209166f68b364f5037fbcc739a6f016108efefe8080808080",
		bb73d10aee634c2b3295d9c123e89f2f355a847fa057db2ba0b8968985fac7d8: "0xf901d1a0004a291d327c1f714a6b9a0d0ce75973767dd6630d7d4fa2aced8f5294b126b8a02a2890bf2eb083718b60dfe75195d4a398a4735b62994cca0344f002c9bd9260a0566d7bf9fb978119260bc2ee7bd74db1a71cb068efba7610996f4c4573cb0d80a037e0dea5e93e73a954fb94f8e4482262eeb8b15e94f0cd5e7a821302211404a4a090d2350ee9696f12c8b8744cdca80de3db72ec785ca2fd18eff7867330…
		a46743e318ce6b8bab706fa56dd9f6e60c012632973b00fca31c1140848d2edb: "0xf86ca02076d49790cfa3f0c5e6fc28e31afd97efcab3ccef5b50ddc3276fdd9f50c730b849f847808311f3aea056e81f171bcc55a6ff8345e692c0f86e5b48e01b996cadc001622fb5e363b421a0c5d2460186f7233c927e7db2dcc703c0e500b653ca82273b7bfad8045d85a470",
		d65f266035212516bc409d6037f9a4d424ebd8cd2c058dd1f18246bb9e829a6b: "0xf851808080808080808080808080a0a46743e318ce6b8bab706fa56dd9f6e60c012632973b00fca31c1140848d2edb80a0bc3ecf1de53e114ac16d7565218778a14b9ce3ae97f4bc3d361929a0673f96948080",
		5e6f3c6c356c476e98bc91a589bdcb58518c977a55f24a7820ba4f26920d2667: "0xf901d1a0004a291d327c1f714a6b9a0d0ce75973767dd6630d7d4fa2aced8f5294b126b8a02a2890bf2eb083718b60dfe75195d4a398a4735b62994cca0344f002c9bd9260a0566d7bf9fb978119260bc2ee7bd74db1a71cb068efba7610996f4c4573cb0d80a037e0dea5e93e73a954fb94f8e4482262eeb8b15e94f0cd5e7a821302211404a4a090d2350ee9696f12c8b8744cdca80de3db72ec785ca2fd18eff7867330…
		34c655592a33be76d6a36c4d50d50c85ceba52d51eca81ae68d57d062fb9dcd7: "0xf872a02031b4ed56ace4c46b68524cb5bcbf4195f1bbaacbe5228fbd090546c88dd229b84ff84d1b89058788cb94b150de52a056e81f171bcc55a6ff8345e692c0f86e5b48e01b996cadc001622fb5e363b421a0c5d2460186f7233c927e7db2dcc703c0e500b653ca82273b7bfad8045d85a470",
		1c4d752379ea90f1d1ed37e2502bb77a8e21fd4c3598310dfdcd655dd768710d: "0xf851808080808080808080a034c655592a33be76d6a36c4d50d50c85ceba52d51eca81ae68d57d062fb9dcd7a0eb5ed4baf0b42be6fc3da302285a6332f07f6e4c30b22398b578c5ade8f247cd808080808080",
		3fbf675826d65ef11da93d8fe40e8d4bcb894b1247f970acbece74e4efd365e2: "0xf901d1a0004a291d327c1f714a6b9a0d0ce75973767dd6630d7d4fa2aced8f5294b126b8a02a2890bf2eb083718b60dfe75195d4a398a4735b62994cca0344f002c9bd9260a0566d7bf9fb978119260bc2ee7bd74db1a71cb068efba7610996f4c4573cb0d80a037e0dea5e93e73a954fb94f8e4482262eeb8b15e94f0cd5e7a821302211404a4a090d2350ee9696f12c8b8744cdca80de3db72ec785ca2fd18eff7867330…
		d6888afa73d8d33da321acd6a1c2a5e2b37c19fe888aa9a4cdd43678d3486dc4: "0xf86ca020a40a9004224e397238839b469142c546607ee7a8b114ded86182fceae00e35b849f8478083459833a056e81f171bcc55a6ff8345e692c0f86e5b48e01b996cadc001622fb5e363b421a0c5d2460186f7233c927e7db2dcc703c0e500b653ca82273b7bfad8045d85a470",
		8a611b50234914bdbf846e295e3e4342a4209bd5fd6c1c3b3b9d5ed4afff4a5b: "0xf89180a0cdeaf028a7a2894d4778d6c412bfb95e81b23c2e6044f4c5d6de2ed8a50f78f380808080a053f0a742c25bf70455cfb47c34d9fbbcbfffd56c26076f95d7a2e0faaff1e7b280808080a082f6e0ef9d3ec62e68c811432d52e6e0c907d604aed5a2a561d95e393f487d688080a0d6888afa73d8d33da321acd6a1c2a5e2b37c19fe888aa9a4cdd43678d3486dc48080",
		648acbbdab14223fdf5e6c487fb4adc348af5cfec59adf6b85c86634912ec8cb: "0xf901d1a0004a291d327c1f714a6b9a0d0ce75973767dd6630d7d4fa2aced8f5294b126b8a02a2890bf2eb083718b60dfe75195d4a398a4735b62994cca0344f002c9bd9260a0566d7bf9fb978119260bc2ee7bd74db1a71cb068efba7610996f4c4573cb0d80a037e0dea5e93e73a954fb94f8e4482262eeb8b15e94f0cd5e7a821302211404a4a090d2350ee9696f12c8b8744cdca80de3db72ec785ca2fd18eff7867330…
		15503e91f9250654cf72906e38a7cb14c3f1cc06658379d37f0c5b5c32482880: "0xe2a0305787fa12a823e0f2b7631cc41b3ba8828b3321ca811111fa75cd3aa3bb5ace01",
		bb2728e6ddabf205a0b7e50a0775b5c796509d107734f1c20f822544f5233192: "0xf8918080a0505622f5d8f0992328944440e85915ef640bac479aab9db45fde6bb69d1a704f80a015503e91f9250654cf72906e38a7cb14c3f1cc06658379d37f0c5b5c32482880808080808080a0e28d6aa3f731b6c1b80acb334b7356866c3dfc31d2622b56aca2f1646d9c9f55a0d107440e19b0e6a7f21d615689b34970311a6d329fa43c8563dee6df8a18429a80808080",
		45166af73f320172d75f0a0b51b402b38bb77e75a1f6fc62b040271fac0e1759: "0xf843a0310e2d527612073b26eecdfd717e6a320cf44b4afac2b0732d9fcbe2b7fa0cf6a1a04e6f6e6500000000000000000000000000000000000000000000000000000008",
		db0f330bd540f0d54384b896d1ad3f3c67cc40679b21967965bd2dee49942ed7: "0xf8918080a0505622f5d8f0992328944440e85915ef640bac479aab9db45fde6bb69d1a704f80a015503e91f9250654cf72906e38a7cb14c3f1cc06658379d37f0c5b5c32482880808080808080a045166af73f320172d75f0a0b51b402b38bb77e75a1f6fc62b040271fac0e1759a0d107440e19b0e6a7f21d615689b34970311a6d329fa43c8563dee6df8a18429a80808080",
		bd4aabb925fc1e7e52591c0e78bf822f6367b3a4b516202963dd482a4ee594d5: "0xf872a02031b4ed56ace4c46b68524cb5bcbf4195f1bbaacbe5228fbd090546c88dd229b84ff84d1b89058788cb94b1500bb8a056e81f171bcc55a6ff8345e692c0f86e5b48e01b996cadc001622fb5e363b421a0c5d2460186f7233c927e7db2dcc703c0e500b653ca82273b7bfad8045d85a470",
		e38d12e8f5275b1f0bcc20b4482dc64cdfc887e53999f283bc3ae60f645a51f2: "0xf851808080808080808080a0bd4aabb925fc1e7e52591c0e78bf822f6367b3a4b516202963dd482a4ee594d5a0eb5ed4baf0b42be6fc3da302285a6332f07f6e4c30b22398b578c5ade8f247cd808080808080",
		1355c5e2d8ae7e54566f02ba32bcd8a7c3221711809fededf3a8457f4cbfc5b2: "0xf901d1a0004a291d327c1f714a6b9a0d0ce75973767dd6630d7d4fa2aced8f5294b126b8a02a2890bf2eb083718b60dfe75195d4a398a4735b62994cca0344f002c9bd9260a0566d7bf9fb978119260bc2ee7bd74db1a71cb068efba7610996f4c4573cb0d80a037e0dea5e93e73a954fb94f8e4482262eeb8b15e94f0cd5e7a821302211404a4a090d2350ee9696f12c8b8744cdca80de3db72ec785ca2fd18eff7867330…
		081651b64b6d0298df51810f1b908871f3369082cf44db257ef84e8e91fbb70f: "0xf869a020656090e4433284646983d4f2862217901b938c0fa875d52f74176e8c866a0db846f8440180a0db0f330bd540f0d54384b896d1ad3f3c67cc40679b21967965bd2dee49942ed7a037227b90d74cc7e3f2e7d9ceae68945ad0a06f725bfa8b47924625c3d394f23a",
		ce7448b72177f0e57da1b32a22fec47e41b543052c329b376f19fb2df3e90d6f: "0xf8718080a0081651b64b6d0298df51810f1b908871f3369082cf44db257ef84e8e91fbb70f80a071df33d91d443e6d9b59c60da27aafca9bbbcf1d96c923e6d94b6722d3faa72c808080808080a0875bb52681657a3f72bc74e0a209166f68b364f5037fbcc739a6f016108efefe8080808080",
		22c83b4516fbf80d23e0fd103c4fbf3b6a680a173bf73e3cf8a245ee13eee994: "0xf901d1a0ce7448b72177f0e57da1b32a22fec47e41b543052c329b376f19fb2df3e90d6fa02a2890bf2eb083718b60dfe75195d4a398a4735b62994cca0344f002c9bd9260a0566d7bf9fb978119260bc2ee7bd74db1a71cb068efba7610996f4c4573cb0d80a037e0dea5e93e73a954fb94f8e4482262eeb8b15e94f0cd5e7a821302211404a4a090d2350ee9696f12c8b8744cdca80de3db72ec785ca2fd18eff7867330…
		b0dd139f1a3381457b4638fd4621bb720403a2a9981068070e475b749d218693: "0xf86ca020a40a9004224e397238839b469142c546607ee7a8b114ded86182fceae00e35b849f8478083460180a056e81f171bcc55a6ff8345e692c0f86e5b48e01b996cadc001622fb5e363b421a0c5d2460186f7233c927e7db2dcc703c0e500b653ca82273b7bfad8045d85a470",
		656dc3ad186a3353e985a431cb5c4d2234a7dd85a1e5c1902721c05d3e6a3876: "0xf89180a0cdeaf028a7a2894d4778d6c412bfb95e81b23c2e6044f4c5d6de2ed8a50f78f380808080a053f0a742c25bf70455cfb47c34d9fbbcbfffd56c26076f95d7a2e0faaff1e7b280808080a082f6e0ef9d3ec62e68c811432d52e6e0c907d604aed5a2a561d95e393f487d688080a0b0dd139f1a3381457b4638fd4621bb720403a2a9981068070e475b749d2186938080",
		f6e59b1ce182bafd0ad7f3fd43998b33c14831c408944889a0a999cb2fdc1474: "0xf901d1a0ce7448b72177f0e57da1b32a22fec47e41b543052c329b376f19fb2df3e90d6fa02a2890bf2eb083718b60dfe75195d4a398a4735b62994cca0344f002c9bd9260a0566d7bf9fb978119260bc2ee7bd74db1a71cb068efba7610996f4c4573cb0d80a037e0dea5e93e73a954fb94f8e4482262eeb8b15e94f0cd5e7a821302211404a4a090d2350ee9696f12c8b8744cdca80de3db72ec785ca2fd18eff7867330…
		c2b6a1811b2526f0e11d4f1c71813722f9ab99ebf3aadcf50cca110ec4c10c97: "0xf872a02031b4ed56ace4c46b68524cb5bcbf4195f1bbaacbe5228fbd090546c88dd229b84ff84d1c89058788cb94b14f4c84a056e81f171bcc55a6ff8345e692c0f86e5b48e01b996cadc001622fb5e363b421a0c5d2460186f7233c927e7db2dcc703c0e500b653ca82273b7bfad8045d85a470",
		db3032bae5949bf4a68d299ee5961e63694833120b240376840173851ed779d4: "0xf851808080808080808080a0c2b6a1811b2526f0e11d4f1c71813722f9ab99ebf3aadcf50cca110ec4c10c97a0eb5ed4baf0b42be6fc3da302285a6332f07f6e4c30b22398b578c5ade8f247cd808080808080",
		35180715bb9b44e8f49f26ec1ce26321b809f7b49e6c9ec8a44c6406b8c5dc11: "0xf901d1a0ce7448b72177f0e57da1b32a22fec47e41b543052c329b376f19fb2df3e90d6fa02a2890bf2eb083718b60dfe75195d4a398a4735b62994cca0344f002c9bd9260a0566d7bf9fb978119260bc2ee7bd74db1a71cb068efba7610996f4c4573cb0d80a037e0dea5e93e73a954fb94f8e4482262eeb8b15e94f0cd5e7a821302211404a4a090d2350ee9696f12c8b8744cdca80de3db72ec785ca2fd18eff7867330…
		a47599fe3f1243360798128415a38fc491a5340bba909ca1a0cf1a2e8c8e6674: "0xf86ca020f97556eedd035d0c1b80182155e5f5148b950fe7547a1253e2e74d703b365eb849f84780834cd8bba056e81f171bcc55a6ff8345e692c0f86e5b48e01b996cadc001622fb5e363b421a0c5d2460186f7233c927e7db2dcc703c0e500b653ca82273b7bfad8045d85a470",
		3d9d472e8f80de8b5bbca0f3512f197e7a7eb38c83ee29e810f8db78fe60ecff: "0xf87180808080808080a0738372a3e248869880234d6ce39fc92ad94e15bd73e62ee6a0f36d6fb294c3bd80a018f9976a940f5ce0d046627b2fa15b436b76fe7a1b9963d66eba394ac57ea19ba0a47599fe3f1243360798128415a38fc491a5340bba909ca1a0cf1a2e8c8e6674808080808080",
		c966e96808eaeb3f7f550d62e004d68a6e2f846fa8c34a0bedfd2f94e4546d00: "0xf901d1a0ce7448b72177f0e57da1b32a22fec47e41b543052c329b376f19fb2df3e90d6fa02a2890bf2eb083718b60dfe75195d4a398a4735b62994cca0344f002c9bd9260a0566d7bf9fb978119260bc2ee7bd74db1a71cb068efba7610996f4c4573cb0d80a037e0dea5e93e73a954fb94f8e4482262eeb8b15e94f0cd5e7a821302211404a4a090d2350ee9696f12c8b8744cdca80de3db72ec785ca2fd18eff7867330…
		e542f478d9498bea45dff9ccd46fe1de243db6278db2c583d0b4d420ebffb9c4: "0xf872a02031b4ed56ace4c46b68524cb5bcbf4195f1bbaacbe5228fbd090546c88dd229b84ff84d1c89058788cb94b14f533ea056e81f171bcc55a6ff8345e692c0f86e5b48e01b996cadc001622fb5e363b421a0c5d2460186f7233c927e7db2dcc703c0e500b653ca82273b7bfad8045d85a470",
		e8898e4928e4d8d8b7619d032c03f3470aa9067009b171b73f30e3faac9f8c0e: "0xf851808080808080808080a0e542f478d9498bea45dff9ccd46fe1de243db6278db2c583d0b4d420ebffb9c4a0eb5ed4baf0b42be6fc3da302285a6332f07f6e4c30b22398b578c5ade8f247cd808080808080",
		ef7befe2fb3fd5db0742de93312d22d866648e704e1d9e62f2fd369eccf7db99: "0xf901d1a0ce7448b72177f0e57da1b32a22fec47e41b543052c329b376f19fb2df3e90d6fa02a2890bf2eb083718b60dfe75195d4a398a4735b62994cca0344f002c9bd9260a0566d7bf9fb978119260bc2ee7bd74db1a71cb068efba7610996f4c4573cb0d80a037e0dea5e93e73a954fb94f8e4482262eeb8b15e94f0cd5e7a821302211404a4a090d2350ee9696f12c8b8744cdca80de3db72ec785ca2fd18eff7867330…
		4330300862b3e01710a109d8fb7c500fd0c9c3c7d3ce2108cf55bdd552343c89: "0xf86ca020f97556eedd035d0c1b80182155e5f5148b950fe7547a1253e2e74d703b365eb849f84780834cd55ea056e81f171bcc55a6ff8345e692c0f86e5b48e01b996cadc001622fb5e363b421a0c5d2460186f7233c927e7db2dcc703c0e500b653ca82273b7bfad8045d85a470",
		da0b7cc930c53d5a4ef88f219663521b08c376f478f5df5d9539e3a843173d98: "0xf87180808080808080a0738372a3e248869880234d6ce39fc92ad94e15bd73e62ee6a0f36d6fb294c3bd80a018f9976a940f5ce0d046627b2fa15b436b76fe7a1b9963d66eba394ac57ea19ba04330300862b3e01710a109d8fb7c500fd0c9c3c7d3ce2108cf55bdd552343c89808080808080",
		8c689be50bc5d31ddc2289e8dd63b5a161cfd8a5bc2e4bb06d875d92167375d9: "0xf901d1a0ce7448b72177f0e57da1b32a22fec47e41b543052c329b376f19fb2df3e90d6fa02a2890bf2eb083718b60dfe75195d4a398a4735b62994cca0344f002c9bd9260a0566d7bf9fb978119260bc2ee7bd74db1a71cb068efba7610996f4c4573cb0d80a037e0dea5e93e73a954fb94f8e4482262eeb8b15e94f0cd5e7a821302211404a4a090d2350ee9696f12c8b8744cdca80de3db72ec785ca2fd18eff7867330…
		63a1e8a97912c3785f2eea3c409b5a3f6c17529f01e1e4b68a43815db9c6637d99: "0x608060405234801561000f575f80fd5b50600436106100cd575f3560e01c80638434d9db1161008a578063bd96bd2011610064578063bd96bd20146101b5578063caf7d197146101d3578063dbd790e3146101f1578063ff8cbe021461020f576100cd565b80638434d9db14610171578063b33acaac1461018d578063bc45c153146101ab576100cd565b80630517d681146100d15780630c9ca982146100ef57806314…
		9ddd70915eb71e1c868c88a5e19e1b60b8f7c12727c5db3829b5e38d770661ab: "0xe2a0305787fa12a823e0f2b7631cc41b3ba8828b3321ca811111fa75cd3aa3bb5ace02",
		2e730f89000dfddaf367d41d48185bff1cad5da48ba1e8bfdcdf1c94d28760e7: "0xf8518080a0fa1a618ab5cddb38ed8037d12bf8acfb27d59ee230f5ae15c533c53b2eff5e5580a09ddd70915eb71e1c868c88a5e19e1b60b8f7c12727c5db3829b5e38d770661ab808080808080808080808080",
		3bb9dde44b65fd02d87495dffcd2b5df941e1776732dbc3c8dc1361c001a7a5f: "0xf872a02031b4ed56ace4c46b68524cb5bcbf4195f1bbaacbe5228fbd090546c88dd229b84ff84d1c89058788cb94b1286422a056e81f171bcc55a6ff8345e692c0f86e5b48e01b996cadc001622fb5e363b421a0c5d2460186f7233c927e7db2dcc703c0e500b653ca82273b7bfad8045d85a470",
		9da60c511ad1cc6dc9102f2feb68489f58075c50ce966ed844dfdef603f5a3d4: "0xf851808080808080808080a03bb9dde44b65fd02d87495dffcd2b5df941e1776732dbc3c8dc1361c001a7a5fa0eb5ed4baf0b42be6fc3da302285a6332f07f6e4c30b22398b578c5ade8f247cd808080808080",
		483336fb98a9b4c92cd3f501492d4621bde301781395fe7ef1113326f61521b9: "0xf901d1a0ce7448b72177f0e57da1b32a22fec47e41b543052c329b376f19fb2df3e90d6fa02a2890bf2eb083718b60dfe75195d4a398a4735b62994cca0344f002c9bd9260a0566d7bf9fb978119260bc2ee7bd74db1a71cb068efba7610996f4c4573cb0d80a037e0dea5e93e73a954fb94f8e4482262eeb8b15e94f0cd5e7a821302211404a4a090d2350ee9696f12c8b8744cdca80de3db72ec785ca2fd18eff7867330…
		45731ca285da2f672a45587280443d7c8150ad13fd85118fa76ff4795808ce20: "0xf869a020ba317817d706db9a63db5670d17922fe449bfc3de33a139b6b8a02c4cac9dbb846f8440180a02e730f89000dfddaf367d41d48185bff1cad5da48ba1e8bfdcdf1c94d28760e7a0a1e8a97912c3785f2eea3c409b5a3f6c17529f01e1e4b68a43815db9c6637d99",
		8c51c0ec01860240aa8f41d183be34f823880c559d2c506aa80f81f21bedf855: "0xf891808080808080a0ba6aa55cd5f8163198da3248e852adcff533e101a33454f2363e1d29decb15958080808080a0d8394fa4bbb65976fe11ee9de67bd6f0fb3fa3d7b36ee09f1421dae79b17b95f80a045731ca285da2f672a45587280443d7c8150ad13fd85118fa76ff4795808ce20a0b96882090bb71087bf1d8595300d10eb2041942cfe4b9f5c00adb4914b550caf80",
		1a47cbaef7b4b791a08cffd8059922249554a7d80afa3f7dd1d753c4369bb938: "0xf901d1a0ce7448b72177f0e57da1b32a22fec47e41b543052c329b376f19fb2df3e90d6fa02a2890bf2eb083718b60dfe75195d4a398a4735b62994cca0344f002c9bd9260a0566d7bf9fb978119260bc2ee7bd74db1a71cb068efba7610996f4c4573cb0d80a037e0dea5e93e73a954fb94f8e4482262eeb8b15e94f0cd5e7a821302211404a4a090d2350ee9696f12c8b8744cdca80de3db72ec785ca2fd18eff7867330…
		6e18dfbaf9a4647e6f667aa0be09da3b67d6b496b2197db061d38b5fa7356a2b: "0xf86ca020f97556eedd035d0c1b80182155e5f5148b950fe7547a1253e2e74d703b365eb849f8478083604ceca056e81f171bcc55a6ff8345e692c0f86e5b48e01b996cadc001622fb5e363b421a0c5d2460186f7233c927e7db2dcc703c0e500b653ca82273b7bfad8045d85a470",
		d8855e0bc9e1b2f780b1ebf49fb6b4dd24b6bd83b6319e978f19510608259d23: "0xf87180808080808080a0738372a3e248869880234d6ce39fc92ad94e15bd73e62ee6a0f36d6fb294c3bd80a018f9976a940f5ce0d046627b2fa15b436b76fe7a1b9963d66eba394ac57ea19ba06e18dfbaf9a4647e6f667aa0be09da3b67d6b496b2197db061d38b5fa7356a2b808080808080",
		6af8574d7b4832e0445bbf349535c7fd3ea4768fe95537d09aa459a2660223f3: "0xf901d1a0ce7448b72177f0e57da1b32a22fec47e41b543052c329b376f19fb2df3e90d6fa02a2890bf2eb083718b60dfe75195d4a398a4735b62994cca0344f002c9bd9260a0566d7bf9fb978119260bc2ee7bd74db1a71cb068efba7610996f4c4573cb0d80a037e0dea5e93e73a954fb94f8e4482262eeb8b15e94f0cd5e7a821302211404a4a090d2350ee9696f12c8b8744cdca80de3db72ec785ca2fd18eff7867330…
		6565d71ee036b29683c493be3d01a69dfeaa69e5526fe44329a5c24dee330d5d: "0xf872a02031b4ed56ace4c46b68524cb5bcbf4195f1bbaacbe5228fbd090546c88dd229b84ff84d1d89058788cb94b100bc8ca056e81f171bcc55a6ff8345e692c0f86e5b48e01b996cadc001622fb5e363b421a0c5d2460186f7233c927e7db2dcc703c0e500b653ca82273b7bfad8045d85a470",
		78878d3a79b0bfe26a7f0830d74ea7d1a9d634666ac662e90a297165c97aed3b: "0xf851808080808080808080a06565d71ee036b29683c493be3d01a69dfeaa69e5526fe44329a5c24dee330d5da0eb5ed4baf0b42be6fc3da302285a6332f07f6e4c30b22398b578c5ade8f247cd808080808080",
		6b82d6c7f3ef367895fe7bfc6c1a30b67a3b8234028843189829f1587038fcd2: "0xf901d1a0ce7448b72177f0e57da1b32a22fec47e41b543052c329b376f19fb2df3e90d6fa02a2890bf2eb083718b60dfe75195d4a398a4735b62994cca0344f002c9bd9260a0566d7bf9fb978119260bc2ee7bd74db1a71cb068efba7610996f4c4573cb0d80a037e0dea5e93e73a954fb94f8e4482262eeb8b15e94f0cd5e7a821302211404a4a090d2350ee9696f12c8b8744cdca80de3db72ec785ca2fd18eff7867330…
		27d93f395c9d78672d080a1899b0db19e308a1ace308914cbdb0e5ff324b3c80: "0xf869a0302913a489f2479e710d850fd14ad2f42c23ce55139daca974cfc7012e02af57b846f8440180a02e730f89000dfddaf367d41d48185bff1cad5da48ba1e8bfdcdf1c94d28760e7a0a1e8a97912c3785f2eea3c409b5a3f6c17529f01e1e4b68a43815db9c6637d99",
		6cc78ec59248131dd1dad413426786da2e0106c92382818e0e98483fcd7300fe: "0xf901f1a0ce7448b72177f0e57da1b32a22fec47e41b543052c329b376f19fb2df3e90d6fa02a2890bf2eb083718b60dfe75195d4a398a4735b62994cca0344f002c9bd9260a0566d7bf9fb978119260bc2ee7bd74db1a71cb068efba7610996f4c4573cb0d80a037e0dea5e93e73a954fb94f8e4482262eeb8b15e94f0cd5e7a821302211404a4a090d2350ee9696f12c8b8744cdca80de3db72ec785ca2fd18eff7867330…
		6b0e4de971863aa6ed11c02ffc7aada3c99bb72328e177187cf43557d9434b19: "0xf86ca02076d49790cfa3f0c5e6fc28e31afd97efcab3ccef5b50ddc3276fdd9f50c730b849f847808325c779a056e81f171bcc55a6ff8345e692c0f86e5b48e01b996cadc001622fb5e363b421a0c5d2460186f7233c927e7db2dcc703c0e500b653ca82273b7bfad8045d85a470",
		b66815c5816c95b0bf437f5b5ccf860786a94f43e715ef8743e5777c5c8c67cd: "0xf851808080808080808080808080a06b0e4de971863aa6ed11c02ffc7aada3c99bb72328e177187cf43557d9434b1980a0bc3ecf1de53e114ac16d7565218778a14b9ce3ae97f4bc3d361929a0673f96948080",
		ecf5041ff704148fe0d253d81359a9dc12bc686ca5bdd0802142472ba3e33556: "0xf901f1a0ce7448b72177f0e57da1b32a22fec47e41b543052c329b376f19fb2df3e90d6fa02a2890bf2eb083718b60dfe75195d4a398a4735b62994cca0344f002c9bd9260a0566d7bf9fb978119260bc2ee7bd74db1a71cb068efba7610996f4c4573cb0d80a037e0dea5e93e73a954fb94f8e4482262eeb8b15e94f0cd5e7a821302211404a4a090d2350ee9696f12c8b8744cdca80de3db72ec785ca2fd18eff7867330…
		6333874b11f59717f9dc5f09e11607db7bf1725cd1a88b9620b836a8334d345e1c: "0x608060405234801561000f575f80fd5b506004361061007b575f3560e01c80635bb3dc37116100595780635bb3dc3714610102578063a4a375061461011e578063aa2fedde1461013a578063babb1d41146101585761007b565b80630869cfbc1461007f5780633695822f146100b2578063561825cc146100e4575b5f80fd5b610099600480360381019061009491906107dc565b610188565b6040516100a994939291…
		875585b2e960b8bb7963a22083d328557ee0e844266906aaa11ed0816a60bec2: "0xf872a02031b4ed56ace4c46b68524cb5bcbf4195f1bbaacbe5228fbd090546c88dd229b84ff84d1e89058788cb94b0e29f88a056e81f171bcc55a6ff8345e692c0f86e5b48e01b996cadc001622fb5e363b421a0c5d2460186f7233c927e7db2dcc703c0e500b653ca82273b7bfad8045d85a470",
		36f9ed3ad086accf17d1d7c1fa4f2c37138fa95468f011b52e5729299cfdbd9e: "0xf851808080808080808080a0875585b2e960b8bb7963a22083d328557ee0e844266906aaa11ed0816a60bec2a0eb5ed4baf0b42be6fc3da302285a6332f07f6e4c30b22398b578c5ade8f247cd808080808080",
		e6b00eeab404eb5263c0b9db8b69e42f48cea6d9b81b743df8a18756c6a5598a: "0xf901f1a0ce7448b72177f0e57da1b32a22fec47e41b543052c329b376f19fb2df3e90d6fa02a2890bf2eb083718b60dfe75195d4a398a4735b62994cca0344f002c9bd9260a0566d7bf9fb978119260bc2ee7bd74db1a71cb068efba7610996f4c4573cb0d80a037e0dea5e93e73a954fb94f8e4482262eeb8b15e94f0cd5e7a821302211404a4a090d2350ee9696f12c8b8744cdca80de3db72ec785ca2fd18eff7867330…
		a88cc81841b4d69293cce386da477e5f9d4f55743eb7017fe2920dcb99e51427: "0xf869a0209e47eef86e04c230dfa1b794d25d4ec96b1d9b2013b29bff92175a0fa454dfb846f8440180a00f7fc82774152173e8cd771ad5f6c7a22b9e9f3becfc3eb12bb505dd4185c4daa033874b11f59717f9dc5f09e11607db7bf1725cd1a88b9620b836a8334d345e1c",
		7ec00fa443ebfce7d54d5334f3b8c2307804999d7f6284da16ff839ac3e2f1ab: "0xf8918080a0081651b64b6d0298df51810f1b908871f3369082cf44db257ef84e8e91fbb70f80a071df33d91d443e6d9b59c60da27aafca9bbbcf1d96c923e6d94b6722d3faa72ca0a88cc81841b4d69293cce386da477e5f9d4f55743eb7017fe2920dcb99e514278080808080a0875bb52681657a3f72bc74e0a209166f68b364f5037fbcc739a6f016108efefe8080808080",
		784326629e787f330e1307bf8be926b6a4e619d3a75402d2c54d758055b8dce2: "0xf901f1a07ec00fa443ebfce7d54d5334f3b8c2307804999d7f6284da16ff839ac3e2f1aba02a2890bf2eb083718b60dfe75195d4a398a4735b62994cca0344f002c9bd9260a0566d7bf9fb978119260bc2ee7bd74db1a71cb068efba7610996f4c4573cb0d80a037e0dea5e93e73a954fb94f8e4482262eeb8b15e94f0cd5e7a821302211404a4a090d2350ee9696f12c8b8744cdca80de3db72ec785ca2fd18eff7867330…
		d300be6e05d069ff65754c839ee04861dc53bcb1f2b7dad58a6584d6c82ac2b0: "0xf86ca020a40a9004224e397238839b469142c546607ee7a8b114ded86182fceae00e35b849f8478083551002a056e81f171bcc55a6ff8345e692c0f86e5b48e01b996cadc001622fb5e363b421a0c5d2460186f7233c927e7db2dcc703c0e500b653ca82273b7bfad8045d85a470",
		5c4d877631d47d6c259866c170b4441068c9fdc0deba3e2e29f5b69b32b51e49: "0xf89180a0cdeaf028a7a2894d4778d6c412bfb95e81b23c2e6044f4c5d6de2ed8a50f78f380808080a053f0a742c25bf70455cfb47c34d9fbbcbfffd56c26076f95d7a2e0faaff1e7b280808080a082f6e0ef9d3ec62e68c811432d52e6e0c907d604aed5a2a561d95e393f487d688080a0d300be6e05d069ff65754c839ee04861dc53bcb1f2b7dad58a6584d6c82ac2b08080",
		5271717e6404563737ef04ae3247763068248ae2afc8b164169da1bec04cd4f1: "0xf901f1a07ec00fa443ebfce7d54d5334f3b8c2307804999d7f6284da16ff839ac3e2f1aba02a2890bf2eb083718b60dfe75195d4a398a4735b62994cca0344f002c9bd9260a0566d7bf9fb978119260bc2ee7bd74db1a71cb068efba7610996f4c4573cb0d80a037e0dea5e93e73a954fb94f8e4482262eeb8b15e94f0cd5e7a821302211404a4a090d2350ee9696f12c8b8744cdca80de3db72ec785ca2fd18eff7867330…
		13663e1a70be0efd450f32b2bb1fe77f67f8349cc812c17303a372dc8a950255: "0xf872a0209bf57501565dbd2fdcea36efa2b9aef8340a8901e3459f4a4c926275d36cdbb84ff84d1f89053444835ec5268d6fa056e81f171bcc55a6ff8345e692c0f86e5b48e01b996cadc001622fb5e363b421a0c5d2460186f7233c927e7db2dcc703c0e500b653ca82273b7bfad8045d85a470",
		b477c95be33423e4aee67e0d409b7a7c9624c0728dd0955f7aa59e7f263b5d50: "0xf891808080a0845a694229c3a9fcaa23e7a2bac7f7c226cde9330637117550f4e7669c53ace0a035196d12c07e2405a02d095f74880568965618e95b50e64e8690594aa6bb5ea280808080a013663e1a70be0efd450f32b2bb1fe77f67f8349cc812c17303a372dc8a950255808080a00932e0165ad0cabdfe9d8fb6a70150033d789cd07caaf499c8a37141495499c3808080",
		8b5f17c18fa07c949530fd6326890f1d357bc83644075070d512873b92cb6d43: "0xf901f1a07ec00fa443ebfce7d54d5334f3b8c2307804999d7f6284da16ff839ac3e2f1aba02a2890bf2eb083718b60dfe75195d4a398a4735b62994cca0344f002c9bd9260a0566d7bf9fb978119260bc2ee7bd74db1a71cb068efba7610996f4c4573cb0d80a037e0dea5e93e73a954fb94f8e4482262eeb8b15e94f0cd5e7a821302211404a4a090d2350ee9696f12c8b8744cdca80de3db72ec785ca2fd18eff7867330…
		ad7b8becaade3754a4baa779dc5999610aa69a480f809df85da788db9f69afea: "0xf86ca020f97556eedd035d0c1b80182155e5f5148b950fe7547a1253e2e74d703b365eb849f847808360ad58a056e81f171bcc55a6ff8345e692c0f86e5b48e01b996cadc001622fb5e363b421a0c5d2460186f7233c927e7db2dcc703c0e500b653ca82273b7bfad8045d85a470",
		8886bab5e44b088b4704c654898e569004aad8562c27c9396aa5128562912b52: "0xf87180808080808080a0738372a3e248869880234d6ce39fc92ad94e15bd73e62ee6a0f36d6fb294c3bd80a018f9976a940f5ce0d046627b2fa15b436b76fe7a1b9963d66eba394ac57ea19ba0ad7b8becaade3754a4baa779dc5999610aa69a480f809df85da788db9f69afea808080808080",
		db1b367bb90b2ffef2741db4ea82b7ca9f1972c7881155818bb704547db05424: "0xf901f1a07ec00fa443ebfce7d54d5334f3b8c2307804999d7f6284da16ff839ac3e2f1aba02a2890bf2eb083718b60dfe75195d4a398a4735b62994cca0344f002c9bd9260a0566d7bf9fb978119260bc2ee7bd74db1a71cb068efba7610996f4c4573cb0d80a037e0dea5e93e73a954fb94f8e4482262eeb8b15e94f0cd5e7a821302211404a4a090d2350ee9696f12c8b8744cdca80de3db72ec785ca2fd18eff7867330…
		d830c8027f8060ecd3258b9ead70b3df1f45cc8038eef09eb7cb1d8afc279dda: "0xf872a0209bf57501565dbd2fdcea36efa2b9aef8340a8901e3459f4a4c926275d36cdbb84ff84d2089053444835ec525cc97a056e81f171bcc55a6ff8345e692c0f86e5b48e01b996cadc001622fb5e363b421a0c5d2460186f7233c927e7db2dcc703c0e500b653ca82273b7bfad8045d85a470",
		bf61bf542dc6704fe707db07d9da166023638efa737fdc1f150de53bff85bf18: "0xf891808080a0845a694229c3a9fcaa23e7a2bac7f7c226cde9330637117550f4e7669c53ace0a035196d12c07e2405a02d095f74880568965618e95b50e64e8690594aa6bb5ea280808080a0d830c8027f8060ecd3258b9ead70b3df1f45cc8038eef09eb7cb1d8afc279dda808080a00932e0165ad0cabdfe9d8fb6a70150033d789cd07caaf499c8a37141495499c3808080",
		ff3f98dc67f8e1cceab8b6fa134d34525773f9bd9fdf8d038b8227f4cf00d226: "0xf901f1a07ec00fa443ebfce7d54d5334f3b8c2307804999d7f6284da16ff839ac3e2f1aba02a2890bf2eb083718b60dfe75195d4a398a4735b62994cca0344f002c9bd9260a0566d7bf9fb978119260bc2ee7bd74db1a71cb068efba7610996f4c4573cb0d80a037e0dea5e93e73a954fb94f8e4482262eeb8b15e94f0cd5e7a821302211404a4a090d2350ee9696f12c8b8744cdca80de3db72ec785ca2fd18eff7867330…
		fa4b4dcb54dc6ab6bb4f4f581089f14fe9900d3695580f14013687727b69aa1a: "0xf86ca02076d49790cfa3f0c5e6fc28e31afd97efcab3ccef5b50ddc3276fdd9f50c730b849f84780832627e5a056e81f171bcc55a6ff8345e692c0f86e5b48e01b996cadc001622fb5e363b421a0c5d2460186f7233c927e7db2dcc703c0e500b653ca82273b7bfad8045d85a470",
		b24569c191bbcbc8b25c75f69b23b0433be111a0701488de9d9d3bf3e7e35e0b: "0xf851808080808080808080808080a0fa4b4dcb54dc6ab6bb4f4f581089f14fe9900d3695580f14013687727b69aa1a80a0bc3ecf1de53e114ac16d7565218778a14b9ce3ae97f4bc3d361929a0673f96948080",
		5be5199995539e3e7954496926eb78f1c45ed51abf2f50ba2458a13369065e09: "0xf901f1a07ec00fa443ebfce7d54d5334f3b8c2307804999d7f6284da16ff839ac3e2f1aba02a2890bf2eb083718b60dfe75195d4a398a4735b62994cca0344f002c9bd9260a0566d7bf9fb978119260bc2ee7bd74db1a71cb068efba7610996f4c4573cb0d80a037e0dea5e93e73a954fb94f8e4482262eeb8b15e94f0cd5e7a821302211404a4a090d2350ee9696f12c8b8744cdca80de3db72ec785ca2fd18eff7867330…
		1a58fd16bc4722d9c5d9529c42ea93db2ba9c19a90427cb7c0648666f3fe38eb: "0xf872a0209bf57501565dbd2fdcea36efa2b9aef8340a8901e3459f4a4c926275d36cdbb84ff84d2189053444835ec525051ba056e81f171bcc55a6ff8345e692c0f86e5b48e01b996cadc001622fb5e363b421a0c5d2460186f7233c927e7db2dcc703c0e500b653ca82273b7bfad8045d85a470",
		9b6324bd6de3bc9bf770139b79798bec423e82f854c0755b3063a23d5180eec6: "0xf891808080a0845a694229c3a9fcaa23e7a2bac7f7c226cde9330637117550f4e7669c53ace0a035196d12c07e2405a02d095f74880568965618e95b50e64e8690594aa6bb5ea280808080a01a58fd16bc4722d9c5d9529c42ea93db2ba9c19a90427cb7c0648666f3fe38eb808080a00932e0165ad0cabdfe9d8fb6a70150033d789cd07caaf499c8a37141495499c3808080",
		aeec67a9ce8e52777e5a3202530b2ffaf5a2b27af4f759ec0445bc48f423dff3: "0xf901f1a07ec00fa443ebfce7d54d5334f3b8c2307804999d7f6284da16ff839ac3e2f1aba02a2890bf2eb083718b60dfe75195d4a398a4735b62994cca0344f002c9bd9260a0566d7bf9fb978119260bc2ee7bd74db1a71cb068efba7610996f4c4573cb0d80a037e0dea5e93e73a954fb94f8e4482262eeb8b15e94f0cd5e7a821302211404a4a090d2350ee9696f12c8b8744cdca80de3db72ec785ca2fd18eff7867330…
		a498212d00bcbf197bef1848873005413ba377363c3b6b21fcc3a1cf7b56b5d5: "0xf86ca020a40a9004224e397238839b469142c546607ee7a8b114ded86182fceae00e35b849f84780835573c0a056e81f171bcc55a6ff8345e692c0f86e5b48e01b996cadc001622fb5e363b421a0c5d2460186f7233c927e7db2dcc703c0e500b653ca82273b7bfad8045d85a470",
		a1760dc471134fe5273af1ccad074f3914b4e5e2b2b193298c6f730717f114e7: "0xf89180a0cdeaf028a7a2894d4778d6c412bfb95e81b23c2e6044f4c5d6de2ed8a50f78f380808080a053f0a742c25bf70455cfb47c34d9fbbcbfffd56c26076f95d7a2e0faaff1e7b280808080a082f6e0ef9d3ec62e68c811432d52e6e0c907d604aed5a2a561d95e393f487d688080a0a498212d00bcbf197bef1848873005413ba377363c3b6b21fcc3a1cf7b56b5d58080",
		2f22f44b3ca45e69a08969b2fde2f5c375e10b10cdb9ec889f49a033375c5e03: "0xf901f1a07ec00fa443ebfce7d54d5334f3b8c2307804999d7f6284da16ff839ac3e2f1aba02a2890bf2eb083718b60dfe75195d4a398a4735b62994cca0344f002c9bd9260a0566d7bf9fb978119260bc2ee7bd74db1a71cb068efba7610996f4c4573cb0d80a037e0dea5e93e73a954fb94f8e4482262eeb8b15e94f0cd5e7a821302211404a4a090d2350ee9696f12c8b8744cdca80de3db72ec785ca2fd18eff7867330…
		fb0e3801165643ec9eb906607f30e6d2a40bbcca784a35ca54b1740c33477ed3: "0xf872a0209bf57501565dbd2fdcea36efa2b9aef8340a8901e3459f4a4c926275d36cdbb84ff84d2289053444835ec5244443a056e81f171bcc55a6ff8345e692c0f86e5b48e01b996cadc001622fb5e363b421a0c5d2460186f7233c927e7db2dcc703c0e500b653ca82273b7bfad8045d85a470",
		089f4269397a34ec4fa31044444c57db72016038acbbca3b4b8040d193e89098: "0xf891808080a0845a694229c3a9fcaa23e7a2bac7f7c226cde9330637117550f4e7669c53ace0a035196d12c07e2405a02d095f74880568965618e95b50e64e8690594aa6bb5ea280808080a0fb0e3801165643ec9eb906607f30e6d2a40bbcca784a35ca54b1740c33477ed3808080a00932e0165ad0cabdfe9d8fb6a70150033d789cd07caaf499c8a37141495499c3808080",
		ec86ae64a4d79d12fec9e60cc3ad2b8760b06e98f12d0f12a358a078041069c2: "0xf901f1a07ec00fa443ebfce7d54d5334f3b8c2307804999d7f6284da16ff839ac3e2f1aba02a2890bf2eb083718b60dfe75195d4a398a4735b62994cca0344f002c9bd9260a0566d7bf9fb978119260bc2ee7bd74db1a71cb068efba7610996f4c4573cb0d80a037e0dea5e93e73a954fb94f8e4482262eeb8b15e94f0cd5e7a821302211404a4a090d2350ee9696f12c8b8744cdca80de3db72ec785ca2fd18eff7867330…
		0b442e4e2727012422f810f61e5473053cf884a04fc94e670a64b55310fc0769: "0xf86ca020f97556eedd035d0c1b80182155e5f5148b950fe7547a1253e2e74d703b365eb849f8478083610dc4a056e81f171bcc55a6ff8345e692c0f86e5b48e01b996cadc001622fb5e363b421a0c5d2460186f7233c927e7db2dcc703c0e500b653ca82273b7bfad8045d85a470",
		394b29fb39ba3224b345f2920509bd4eebed4b3fddc927f7c701a569884b4dac: "0xf87180808080808080a0738372a3e248869880234d6ce39fc92ad94e15bd73e62ee6a0f36d6fb294c3bd80a018f9976a940f5ce0d046627b2fa15b436b76fe7a1b9963d66eba394ac57ea19ba00b442e4e2727012422f810f61e5473053cf884a04fc94e670a64b55310fc0769808080808080",
		124b232f48e1198f3201250a8edc5ff8b5d45f44ef049aa2b856a2114ef8fa2c: "0xf901f1a07ec00fa443ebfce7d54d5334f3b8c2307804999d7f6284da16ff839ac3e2f1aba02a2890bf2eb083718b60dfe75195d4a398a4735b62994cca0344f002c9bd9260a0566d7bf9fb978119260bc2ee7bd74db1a71cb068efba7610996f4c4573cb0d80a037e0dea5e93e73a954fb94f8e4482262eeb8b15e94f0cd5e7a821302211404a4a090d2350ee9696f12c8b8744cdca80de3db72ec785ca2fd18eff7867330…
		e914291380eb89879b47c10f38886c56d9f7896720ac92673f2c54063e5a0ba2: "0xf872a0209bf57501565dbd2fdcea36efa2b9aef8340a8901e3459f4a4c926275d36cdbb84ff84d2389053444835ec5238a79a056e81f171bcc55a6ff8345e692c0f86e5b48e01b996cadc001622fb5e363b421a0c5d2460186f7233c927e7db2dcc703c0e500b653ca82273b7bfad8045d85a470",
		769bdc7d0654b8a87721f870addda6a48e635d1806c27e9d5973f2261cc73150: "0xf891808080a0845a694229c3a9fcaa23e7a2bac7f7c226cde9330637117550f4e7669c53ace0a035196d12c07e2405a02d095f74880568965618e95b50e64e8690594aa6bb5ea280808080a0e914291380eb89879b47c10f38886c56d9f7896720ac92673f2c54063e5a0ba2808080a00932e0165ad0cabdfe9d8fb6a70150033d789cd07caaf499c8a37141495499c3808080",
		b0cab5d03470a8f5a294cf97c69c710becbb2ad67e56bf256ec62c3310393bfc: "0xf901f1a07ec00fa443ebfce7d54d5334f3b8c2307804999d7f6284da16ff839ac3e2f1aba02a2890bf2eb083718b60dfe75195d4a398a4735b62994cca0344f002c9bd9260a0566d7bf9fb978119260bc2ee7bd74db1a71cb068efba7610996f4c4573cb0d80a037e0dea5e93e73a954fb94f8e4482262eeb8b15e94f0cd5e7a821302211404a4a090d2350ee9696f12c8b8744cdca80de3db72ec785ca2fd18eff7867330…
		0a4352bee7a606e2dfe6713fbe830b01bfcc067b8a88d628cdd9e458b0a6ebd4: "0xf86ca02076d49790cfa3f0c5e6fc28e31afd97efcab3ccef5b50ddc3276fdd9f50c730b849f84780832684caa056e81f171bcc55a6ff8345e692c0f86e5b48e01b996cadc001622fb5e363b421a0c5d2460186f7233c927e7db2dcc703c0e500b653ca82273b7bfad8045d85a470",
		824617fba538755440b86e2e1bccc43327a3f80258bee04cf5c755768cd0584b: "0xf851808080808080808080808080a00a4352bee7a606e2dfe6713fbe830b01bfcc067b8a88d628cdd9e458b0a6ebd480a0bc3ecf1de53e114ac16d7565218778a14b9ce3ae97f4bc3d361929a0673f96948080",
		e527e554568a83d44b3dd33eed61f2e64b1b8c5dac00d342d842d7d59d8e7a35: "0xf901f1a07ec00fa443ebfce7d54d5334f3b8c2307804999d7f6284da16ff839ac3e2f1aba02a2890bf2eb083718b60dfe75195d4a398a4735b62994cca0344f002c9bd9260a0566d7bf9fb978119260bc2ee7bd74db1a71cb068efba7610996f4c4573cb0d80a037e0dea5e93e73a954fb94f8e4482262eeb8b15e94f0cd5e7a821302211404a4a090d2350ee9696f12c8b8744cdca80de3db72ec785ca2fd18eff7867330…
		cb55380699bf03e0b4b83b3e5f1db572a6838e8ac9fc2cf7a868ed6daa3197f6: "0xf872a0209bf57501565dbd2fdcea36efa2b9aef8340a8901e3459f4a4c926275d36cdbb84ff84d2389053444835ec5238a61a056e81f171bcc55a6ff8345e692c0f86e5b48e01b996cadc001622fb5e363b421a0c5d2460186f7233c927e7db2dcc703c0e500b653ca82273b7bfad8045d85a470",
		afd01c96dd3a1723a5151b7f423225a447bbab10c031cdff29bca37946ac2a2a: "0xf891808080a0845a694229c3a9fcaa23e7a2bac7f7c226cde9330637117550f4e7669c53ace0a035196d12c07e2405a02d095f74880568965618e95b50e64e8690594aa6bb5ea280808080a0cb55380699bf03e0b4b83b3e5f1db572a6838e8ac9fc2cf7a868ed6daa3197f6808080a00932e0165ad0cabdfe9d8fb6a70150033d789cd07caaf499c8a37141495499c3808080",
		9c5dfb385bacadd6f925ff69a0bdc5257d45ba1b0bda4acc11524e4189b02e8f: "0xf901f1a07ec00fa443ebfce7d54d5334f3b8c2307804999d7f6284da16ff839ac3e2f1aba02a2890bf2eb083718b60dfe75195d4a398a4735b62994cca0344f002c9bd9260a0566d7bf9fb978119260bc2ee7bd74db1a71cb068efba7610996f4c4573cb0d80a037e0dea5e93e73a954fb94f8e4482262eeb8b15e94f0cd5e7a821302211404a4a090d2350ee9696f12c8b8744cdca80de3db72ec785ca2fd18eff7867330…
		0d0205ef9f28b483c5b1cecea80e7879022a3795e3435443573a2676f7967890: "0xf86ca02076d49790cfa3f0c5e6fc28e31afd97efcab3ccef5b50ddc3276fdd9f50c730b849f84780832684d6a056e81f171bcc55a6ff8345e692c0f86e5b48e01b996cadc001622fb5e363b421a0c5d2460186f7233c927e7db2dcc703c0e500b653ca82273b7bfad8045d85a470",
		05cb15cc5d06864bbdee8dc876a3bad3d44f13d02b0c5fcc2a7c0cc0a0ea76db: "0xf851808080808080808080808080a00d0205ef9f28b483c5b1cecea80e7879022a3795e3435443573a2676f796789080a0bc3ecf1de53e114ac16d7565218778a14b9ce3ae97f4bc3d361929a0673f96948080",
		299b2595283dfc4c9b290cfd8f2d2445e3f9a42217e5af9a482f0a1b5e482d69: "0xf901f1a07ec00fa443ebfce7d54d5334f3b8c2307804999d7f6284da16ff839ac3e2f1aba02a2890bf2eb083718b60dfe75195d4a398a4735b62994cca0344f002c9bd9260a0566d7bf9fb978119260bc2ee7bd74db1a71cb068efba7610996f4c4573cb0d80a037e0dea5e93e73a954fb94f8e4482262eeb8b15e94f0cd5e7a821302211404a4a090d2350ee9696f12c8b8744cdca80de3db72ec785ca2fd18eff7867330…
		a4d8a7dbd3b1acd90ba1ae0005c261fdbafe9294ee553bdd2ccdc747f315f550: "0xf872a0209bf57501565dbd2fdcea36efa2b9aef8340a8901e3459f4a4c926275d36cdbb84ff84d2389053444835ec5235d09a056e81f171bcc55a6ff8345e692c0f86e5b48e01b996cadc001622fb5e363b421a0c5d2460186f7233c927e7db2dcc703c0e500b653ca82273b7bfad8045d85a470",
		3d2feb42c9dc217040d7bdcb0dee92dbb45b1499c12dee891e4688570f24a015: "0xf891808080a0845a694229c3a9fcaa23e7a2bac7f7c226cde9330637117550f4e7669c53ace0a035196d12c07e2405a02d095f74880568965618e95b50e64e8690594aa6bb5ea280808080a0a4d8a7dbd3b1acd90ba1ae0005c261fdbafe9294ee553bdd2ccdc747f315f550808080a00932e0165ad0cabdfe9d8fb6a70150033d789cd07caaf499c8a37141495499c3808080",
		e5ec73ed617962a6d46bf956ea8b437cf7e1181444bf81dd3bb3f8b4390ef7b4: "0xf901f1a07ec00fa443ebfce7d54d5334f3b8c2307804999d7f6284da16ff839ac3e2f1aba02a2890bf2eb083718b60dfe75195d4a398a4735b62994cca0344f002c9bd9260a0566d7bf9fb978119260bc2ee7bd74db1a71cb068efba7610996f4c4573cb0d80a037e0dea5e93e73a954fb94f8e4482262eeb8b15e94f0cd5e7a821302211404a4a090d2350ee9696f12c8b8744cdca80de3db72ec785ca2fd18eff7867330…
		bd7abfda67a63a98d9d225c1bab559d6acd84c48e5b5c19c0ce4d200d8c3411d: "0xf86ca02076d49790cfa3f0c5e6fc28e31afd97efcab3ccef5b50ddc3276fdd9f50c730b849f8478083269b82a056e81f171bcc55a6ff8345e692c0f86e5b48e01b996cadc001622fb5e363b421a0c5d2460186f7233c927e7db2dcc703c0e500b653ca82273b7bfad8045d85a470",
		f6490d24eead17f92a9fe75efe6629d74377fd5c6ee224e39f09fbc0bcabec31: "0xf851808080808080808080808080a0bd7abfda67a63a98d9d225c1bab559d6acd84c48e5b5c19c0ce4d200d8c3411d80a0bc3ecf1de53e114ac16d7565218778a14b9ce3ae97f4bc3d361929a0673f96948080",
		90f481bbdb824d20477ed7b667619b7c08ef37cdc91c1e4955285180f9f3a36e: "0xf901f1a07ec00fa443ebfce7d54d5334f3b8c2307804999d7f6284da16ff839ac3e2f1aba02a2890bf2eb083718b60dfe75195d4a398a4735b62994cca0344f002c9bd9260a0566d7bf9fb978119260bc2ee7bd74db1a71cb068efba7610996f4c4573cb0d80a037e0dea5e93e73a954fb94f8e4482262eeb8b15e94f0cd5e7a821302211404a4a090d2350ee9696f12c8b8744cdca80de3db72ec785ca2fd18eff7867330…
		31b7212f82378a2dc6187e2c7b57c9d51b7480bc9792f57edbb25bc89a02265e: "0xf872a0209bf57501565dbd2fdcea36efa2b9aef8340a8901e3459f4a4c926275d36cdbb84ff84d2389053444835ec5238bc9a056e81f171bcc55a6ff8345e692c0f86e5b48e01b996cadc001622fb5e363b421a0c5d2460186f7233c927e7db2dcc703c0e500b653ca82273b7bfad8045d85a470",
		14f214ce0bc7eb4697dcd4510db05a40bcb2cc6dfbfdcfa9a6fc5505dceaa26d: "0xf891808080a0845a694229c3a9fcaa23e7a2bac7f7c226cde9330637117550f4e7669c53ace0a035196d12c07e2405a02d095f74880568965618e95b50e64e8690594aa6bb5ea280808080a031b7212f82378a2dc6187e2c7b57c9d51b7480bc9792f57edbb25bc89a02265e808080a00932e0165ad0cabdfe9d8fb6a70150033d789cd07caaf499c8a37141495499c3808080",
		5c2d12e5ec50af9a1b8bcf7c6b686c9d26e6863a663f52e80fe17a0d4f86647b: "0xf901f1a07ec00fa443ebfce7d54d5334f3b8c2307804999d7f6284da16ff839ac3e2f1aba02a2890bf2eb083718b60dfe75195d4a398a4735b62994cca0344f002c9bd9260a0566d7bf9fb978119260bc2ee7bd74db1a71cb068efba7610996f4c4573cb0d80a037e0dea5e93e73a954fb94f8e4482262eeb8b15e94f0cd5e7a821302211404a4a090d2350ee9696f12c8b8744cdca80de3db72ec785ca2fd18eff7867330…
		c37ccaad326c09517b1e40843ca66ad683341457aa986b6316b002dbefaa53d5: "0xf86ca02076d49790cfa3f0c5e6fc28e31afd97efcab3ccef5b50ddc3276fdd9f50c730b849f8478083268422a056e81f171bcc55a6ff8345e692c0f86e5b48e01b996cadc001622fb5e363b421a0c5d2460186f7233c927e7db2dcc703c0e500b653ca82273b7bfad8045d85a470",
		a3a0e9b2f58bc72b84782563e0a35cb93c2f9fbb1c30962e54b02510ceea5ba1: "0xf851808080808080808080808080a0c37ccaad326c09517b1e40843ca66ad683341457aa986b6316b002dbefaa53d580a0bc3ecf1de53e114ac16d7565218778a14b9ce3ae97f4bc3d361929a0673f96948080",
		cf65f041df3ddb30ca1aa00adab8e39b685834cba8e9602758b87fa35515a8e6: "0xf901f1a07ec00fa443ebfce7d54d5334f3b8c2307804999d7f6284da16ff839ac3e2f1aba02a2890bf2eb083718b60dfe75195d4a398a4735b62994cca0344f002c9bd9260a0566d7bf9fb978119260bc2ee7bd74db1a71cb068efba7610996f4c4573cb0d80a037e0dea5e93e73a954fb94f8e4482262eeb8b15e94f0cd5e7a821302211404a4a090d2350ee9696f12c8b8744cdca80de3db72ec785ca2fd18eff7867330…
		fd91335f1cbcd526b8c6ea8259d569a02ac522382aea8c8c0939f854f87aa06a: "0xf872a0209bf57501565dbd2fdcea36efa2b9aef8340a8901e3459f4a4c926275d36cdbb84ff84d2389053444835ec523891fa056e81f171bcc55a6ff8345e692c0f86e5b48e01b996cadc001622fb5e363b421a0c5d2460186f7233c927e7db2dcc703c0e500b653ca82273b7bfad8045d85a470",
		893584b0152a07a8a98158dffd603c7da815949b6fcf2f8712838409ae754786: "0xf891808080a0845a694229c3a9fcaa23e7a2bac7f7c226cde9330637117550f4e7669c53ace0a035196d12c07e2405a02d095f74880568965618e95b50e64e8690594aa6bb5ea280808080a0fd91335f1cbcd526b8c6ea8259d569a02ac522382aea8c8c0939f854f87aa06a808080a00932e0165ad0cabdfe9d8fb6a70150033d789cd07caaf499c8a37141495499c3808080",
		cf2902dc13bbb0de365f4f8eefd8e68a49beec327295f0ff5810f7ff2367d2fa: "0xf901f1a07ec00fa443ebfce7d54d5334f3b8c2307804999d7f6284da16ff839ac3e2f1aba02a2890bf2eb083718b60dfe75195d4a398a4735b62994cca0344f002c9bd9260a0566d7bf9fb978119260bc2ee7bd74db1a71cb068efba7610996f4c4573cb0d80a037e0dea5e93e73a954fb94f8e4482262eeb8b15e94f0cd5e7a821302211404a4a090d2350ee9696f12c8b8744cdca80de3db72ec785ca2fd18eff7867330…
		377efe8bbb43438bdb76b73f334c77a351cd422bb1fab39403e75d727182094b: "0xf86ca02076d49790cfa3f0c5e6fc28e31afd97efcab3ccef5b50ddc3276fdd9f50c730b849f8478083268577a056e81f171bcc55a6ff8345e692c0f86e5b48e01b996cadc001622fb5e363b421a0c5d2460186f7233c927e7db2dcc703c0e500b653ca82273b7bfad8045d85a470",
		85fb6f1a6b9babc85e315fca31ace181d4f808c812dabdb3d95ca6872aa2dff2: "0xf851808080808080808080808080a0377efe8bbb43438bdb76b73f334c77a351cd422bb1fab39403e75d727182094b80a0bc3ecf1de53e114ac16d7565218778a14b9ce3ae97f4bc3d361929a0673f96948080",
		6923299d1a888129a7a2c8b6a4eff087ab0831d7c05eefc907632a523ba88a3c: "0xf901f1a07ec00fa443ebfce7d54d5334f3b8c2307804999d7f6284da16ff839ac3e2f1aba02a2890bf2eb083718b60dfe75195d4a398a4735b62994cca0344f002c9bd9260a0566d7bf9fb978119260bc2ee7bd74db1a71cb068efba7610996f4c4573cb0d80a037e0dea5e93e73a954fb94f8e4482262eeb8b15e94f0cd5e7a821302211404a4a090d2350ee9696f12c8b8744cdca80de3db72ec785ca2fd18eff7867330…
		d987f93518e50803f31965099f8c42e0d4e5fa2fbe6f432c55b9b10ff3250401: "0xf872a0209bf57501565dbd2fdcea36efa2b9aef8340a8901e3459f4a4c926275d36cdbb84ff84d2389053444835ec5237cc7a056e81f171bcc55a6ff8345e692c0f86e5b48e01b996cadc001622fb5e363b421a0c5d2460186f7233c927e7db2dcc703c0e500b653ca82273b7bfad8045d85a470",
		be86986867434247f342d1bb7770d5b032ffccb842066264a7aaf0a8dff19bc0: "0xf891808080a0845a694229c3a9fcaa23e7a2bac7f7c226cde9330637117550f4e7669c53ace0a035196d12c07e2405a02d095f74880568965618e95b50e64e8690594aa6bb5ea280808080a0d987f93518e50803f31965099f8c42e0d4e5fa2fbe6f432c55b9b10ff3250401808080a00932e0165ad0cabdfe9d8fb6a70150033d789cd07caaf499c8a37141495499c3808080",
		3454bc1a3ab6ad754bbe9053503cad88032baee02b78e30a50977315a61a0144: "0xf901f1a07ec00fa443ebfce7d54d5334f3b8c2307804999d7f6284da16ff839ac3e2f1aba02a2890bf2eb083718b60dfe75195d4a398a4735b62994cca0344f002c9bd9260a0566d7bf9fb978119260bc2ee7bd74db1a71cb068efba7610996f4c4573cb0d80a037e0dea5e93e73a954fb94f8e4482262eeb8b15e94f0cd5e7a821302211404a4a090d2350ee9696f12c8b8744cdca80de3db72ec785ca2fd18eff7867330…
		22cfed94f4f3147a590d2d87462dc4f64a988e12ec63646e84e597e162e2e4ee: "0xf86ca02076d49790cfa3f0c5e6fc28e31afd97efcab3ccef5b50ddc3276fdd9f50c730b849f8478083268ba3a056e81f171bcc55a6ff8345e692c0f86e5b48e01b996cadc001622fb5e363b421a0c5d2460186f7233c927e7db2dcc703c0e500b653ca82273b7bfad8045d85a470",
		bad2cb6d818e1a8c66ac08f00c7bda526b67762561cf48c2009ef53f8d28d10f: "0xf851808080808080808080808080a022cfed94f4f3147a590d2d87462dc4f64a988e12ec63646e84e597e162e2e4ee80a0bc3ecf1de53e114ac16d7565218778a14b9ce3ae97f4bc3d361929a0673f96948080",
		d2124425dd07e463d03e92e3382cd60439ac64937d3b0612ca9aa5c9eec62760: "0xf901f1a07ec00fa443ebfce7d54d5334f3b8c2307804999d7f6284da16ff839ac3e2f1aba02a2890bf2eb083718b60dfe75195d4a398a4735b62994cca0344f002c9bd9260a0566d7bf9fb978119260bc2ee7bd74db1a71cb068efba7610996f4c4573cb0d80a037e0dea5e93e73a954fb94f8e4482262eeb8b15e94f0cd5e7a821302211404a4a090d2350ee9696f12c8b8744cdca80de3db72ec785ca2fd18eff7867330…
		6da141f3e3ea3deb3ff3a28c21adbe5cf6bcefcf3c11c1811394a8e8d4b5d036: "0xf872a0209bf57501565dbd2fdcea36efa2b9aef8340a8901e3459f4a4c926275d36cdbb84ff84d2489053444835ec522c1a3a056e81f171bcc55a6ff8345e692c0f86e5b48e01b996cadc001622fb5e363b421a0c5d2460186f7233c927e7db2dcc703c0e500b653ca82273b7bfad8045d85a470",
		bfb3cea65595c7e2285f31c01fc6f42cf363d7cf9fdd956ca242bfaf1e174649: "0xf891808080a0845a694229c3a9fcaa23e7a2bac7f7c226cde9330637117550f4e7669c53ace0a035196d12c07e2405a02d095f74880568965618e95b50e64e8690594aa6bb5ea280808080a06da141f3e3ea3deb3ff3a28c21adbe5cf6bcefcf3c11c1811394a8e8d4b5d036808080a00932e0165ad0cabdfe9d8fb6a70150033d789cd07caaf499c8a37141495499c3808080",
		d672af2f72e5e116a1672b806d825c6bb0c471349779e04ddd0c5466264edf57: "0xf901f1a07ec00fa443ebfce7d54d5334f3b8c2307804999d7f6284da16ff839ac3e2f1aba02a2890bf2eb083718b60dfe75195d4a398a4735b62994cca0344f002c9bd9260a0566d7bf9fb978119260bc2ee7bd74db1a71cb068efba7610996f4c4573cb0d80a037e0dea5e93e73a954fb94f8e4482262eeb8b15e94f0cd5e7a821302211404a4a090d2350ee9696f12c8b8744cdca80de3db72ec785ca2fd18eff7867330…
		7dced07520a3459876df2cb1a719e787633cf5a68d8a7ba58314430c7a8c1413: "0xf86ca020a40a9004224e397238839b469142c546607ee7a8b114ded86182fceae00e35b849f847808355d152a056e81f171bcc55a6ff8345e692c0f86e5b48e01b996cadc001622fb5e363b421a0c5d2460186f7233c927e7db2dcc703c0e500b653ca82273b7bfad8045d85a470",
		1795202deba63c3619332401c8a6d8e2f7c36f9784d38b38b984b8622225a50d: "0xf89180a0cdeaf028a7a2894d4778d6c412bfb95e81b23c2e6044f4c5d6de2ed8a50f78f380808080a053f0a742c25bf70455cfb47c34d9fbbcbfffd56c26076f95d7a2e0faaff1e7b280808080a082f6e0ef9d3ec62e68c811432d52e6e0c907d604aed5a2a561d95e393f487d688080a07dced07520a3459876df2cb1a719e787633cf5a68d8a7ba58314430c7a8c14138080",
		576ff74776fe4b09772f1cb9c87710f3c6ddee425651a74066e26716cd7fbd9e: "0xf901f1a07ec00fa443ebfce7d54d5334f3b8c2307804999d7f6284da16ff839ac3e2f1aba02a2890bf2eb083718b60dfe75195d4a398a4735b62994cca0344f002c9bd9260a0566d7bf9fb978119260bc2ee7bd74db1a71cb068efba7610996f4c4573cb0d80a037e0dea5e93e73a954fb94f8e4482262eeb8b15e94f0cd5e7a821302211404a4a090d2350ee9696f12c8b8744cdca80de3db72ec785ca2fd18eff7867330…
		d3a530ca960be5cc149088fb0eadb383baee63d019b481e7adbc23ab2ae2d8e3: "0xf872a0209bf57501565dbd2fdcea36efa2b9aef8340a8901e3459f4a4c926275d36cdbb84ff84d2489053444835ec522b54ba056e81f171bcc55a6ff8345e692c0f86e5b48e01b996cadc001622fb5e363b421a0c5d2460186f7233c927e7db2dcc703c0e500b653ca82273b7bfad8045d85a470",
		050235999b06d27c8653c6e1cb891f9cdc575b000836e1532fd0abc446fb5fd5: "0xf891808080a0845a694229c3a9fcaa23e7a2bac7f7c226cde9330637117550f4e7669c53ace0a035196d12c07e2405a02d095f74880568965618e95b50e64e8690594aa6bb5ea280808080a0d3a530ca960be5cc149088fb0eadb383baee63d019b481e7adbc23ab2ae2d8e3808080a00932e0165ad0cabdfe9d8fb6a70150033d789cd07caaf499c8a37141495499c3808080",
		f752e7dbdcdfd077106489ba3554111e06afd6bf29a5451eb91d1901f56dc27c: "0xf901f1a07ec00fa443ebfce7d54d5334f3b8c2307804999d7f6284da16ff839ac3e2f1aba02a2890bf2eb083718b60dfe75195d4a398a4735b62994cca0344f002c9bd9260a0566d7bf9fb978119260bc2ee7bd74db1a71cb068efba7610996f4c4573cb0d80a037e0dea5e93e73a954fb94f8e4482262eeb8b15e94f0cd5e7a821302211404a4a090d2350ee9696f12c8b8744cdca80de3db72ec785ca2fd18eff7867330…
		361e97df93c8464df04cfb44b4fc6ff2d137377c8d7cf338edd68fb90250ff88: "0xf86ca020a40a9004224e397238839b469142c546607ee7a8b114ded86182fceae00e35b849f847808355d77ea056e81f171bcc55a6ff8345e692c0f86e5b48e01b996cadc001622fb5e363b421a0c5d2460186f7233c927e7db2dcc703c0e500b653ca82273b7bfad8045d85a470",
		fec7ee3c564c60531c2813e21472377c837808758bd0dbb8199041fe94f71c43: "0xf89180a0cdeaf028a7a2894d4778d6c412bfb95e81b23c2e6044f4c5d6de2ed8a50f78f380808080a053f0a742c25bf70455cfb47c34d9fbbcbfffd56c26076f95d7a2e0faaff1e7b280808080a082f6e0ef9d3ec62e68c811432d52e6e0c907d604aed5a2a561d95e393f487d688080a0361e97df93c8464df04cfb44b4fc6ff2d137377c8d7cf338edd68fb90250ff888080",
		5896da32745923775d3f6a9ada215489762c68adf9e8a9b07256159f13e85c74: "0xf901f1a07ec00fa443ebfce7d54d5334f3b8c2307804999d7f6284da16ff839ac3e2f1aba02a2890bf2eb083718b60dfe75195d4a398a4735b62994cca0344f002c9bd9260a0566d7bf9fb978119260bc2ee7bd74db1a71cb068efba7610996f4c4573cb0d80a037e0dea5e93e73a954fb94f8e4482262eeb8b15e94f0cd5e7a821302211404a4a090d2350ee9696f12c8b8744cdca80de3db72ec785ca2fd18eff7867330…
		18104577d0cc7de327e0a3cd39785ca920a0d07eae66b54e49cb09b67afa8b59: "0xf838a034b29c01ed483e694a7ecf386d384987d4d3e9d4e6c476f5b97302b23ff871c9969501ab8483f64d9c6d1ecf9b849ae677dd3315835cb2",
		60d7fd210e3ff41395bb7bf7d514853da1e4bbf797ce04b6f595a4f17c4777e5: "0xf8518080a0fa1a618ab5cddb38ed8037d12bf8acfb27d59ee230f5ae15c533c53b2eff5e55808080808080a018104577d0cc7de327e0a3cd39785ca920a0d07eae66b54e49cb09b67afa8b5980808080808080",
		b501ebc8a472ae9e731485d706da99ad6de44a623c94b6efaa5c44d6379ce712: "0xf843a033d64fff41a8e438cb39ba2d3b48c56d0cc60157da1e030c08b6234c4baf55afa1a074656e73696f6e0000000000000000000000000000000000000000000000000e",
		5198aeee40ab793a27846bccaac2c7ef18f71e0a3fbb9b7d33a4196ffffc7bcb: "0xf8718080a0fa1a618ab5cddb38ed8037d12bf8acfb27d59ee230f5ae15c533c53b2eff5e5580a0b501ebc8a472ae9e731485d706da99ad6de44a623c94b6efaa5c44d6379ce71280808080a018104577d0cc7de327e0a3cd39785ca920a0d07eae66b54e49cb09b67afa8b5980808080808080",
		15266b53e8b89a520917f5e145cce3cb53db01769ec3098dbfa4fc5f46d393be: "0xf843a020d64fff41a8e438cb39ba2d3b48c56d0cc60157da1e030c08b6234c4baf55afa1a074656e73696f6e0000000000000000000000000000000000000000000000000e",
		ff11c0315c8440e71a0ba644c583562f0082d88c919c0b01ccc3d88e65373d91: "0xe2a0205787fa12a823e0f2b7631cc41b3ba8828b3321ca811111fa75cd3aa3bb5ace01",
		31c94b501e9158c26366678dfa043b67a87819fa595e502ae9c2d371ac27110d: "0xf851a0ff11c0315c8440e71a0ba644c583562f0082d88c919c0b01ccc3d88e65373d918080a015266b53e8b89a520917f5e145cce3cb53db01769ec3098dbfa4fc5f46d393be80808080808080808080808080",
		aff60f49b3ecc6fb0c4abbcc478edee78d22b27853f0c536183bbee925ad0ab5: "0xf8718080a0fa1a618ab5cddb38ed8037d12bf8acfb27d59ee230f5ae15c533c53b2eff5e5580a031c94b501e9158c26366678dfa043b67a87819fa595e502ae9c2d371ac27110d80808080a018104577d0cc7de327e0a3cd39785ca920a0d07eae66b54e49cb09b67afa8b5980808080808080",
		1a0cef7a935a8ae69f502a77a47fce5bc079ac98a60c767e8642325663db2818: "0xf7a03ab0c6948a275349ae45a06aad66a8bd65ac18074615d53676c09b67809099e09594ab8483f64d9c6d1ecf9b849ae677dd3315835cb2",
		f66a6258a0e628217a404ddd0faaa8c1dec079c5f044047f5cc573dcff716d64: "0xf89180a01a0cef7a935a8ae69f502a77a47fce5bc079ac98a60c767e8642325663db2818a0fa1a618ab5cddb38ed8037d12bf8acfb27d59ee230f5ae15c533c53b2eff5e5580a031c94b501e9158c26366678dfa043b67a87819fa595e502ae9c2d371ac27110d80808080a018104577d0cc7de327e0a3cd39785ca920a0d07eae66b54e49cb09b67afa8b5980808080808080",
		2caaa4209e6da4cb6f54a1e9ced9f697db812fb76ba6ac12820de39fde9d2b48: "0xf872a02031b4ed56ace4c46b68524cb5bcbf4195f1bbaacbe5228fbd090546c88dd229b84ff84d1f89058788cb94b0df1da6a056e81f171bcc55a6ff8345e692c0f86e5b48e01b996cadc001622fb5e363b421a0c5d2460186f7233c927e7db2dcc703c0e500b653ca82273b7bfad8045d85a470",
		d6b86d919fdc34eb835ebc440f37b14f19d19b2a5913e97af60cff5c1ce64f6a: "0xf851808080808080808080a02caaa4209e6da4cb6f54a1e9ced9f697db812fb76ba6ac12820de39fde9d2b48a0eb5ed4baf0b42be6fc3da302285a6332f07f6e4c30b22398b578c5ade8f247cd808080808080",
		cbfacb0359e26cb3204c2389f7e2cbe9fa097e85a145996861f26c135cb81ede: "0xf901f1a07ec00fa443ebfce7d54d5334f3b8c2307804999d7f6284da16ff839ac3e2f1aba02a2890bf2eb083718b60dfe75195d4a398a4735b62994cca0344f002c9bd9260a0566d7bf9fb978119260bc2ee7bd74db1a71cb068efba7610996f4c4573cb0d80a037e0dea5e93e73a954fb94f8e4482262eeb8b15e94f0cd5e7a821302211404a4a090d2350ee9696f12c8b8744cdca80de3db72ec785ca2fd18eff7867330…
		76dfdf270ffa2e6a1282e7625b82735d0526d23501630879a0de17d799b94c34: "0xf869a0209e47eef86e04c230dfa1b794d25d4ec96b1d9b2013b29bff92175a0fa454dfb846f8440180a0f66a6258a0e628217a404ddd0faaa8c1dec079c5f044047f5cc573dcff716d64a033874b11f59717f9dc5f09e11607db7bf1725cd1a88b9620b836a8334d345e1c",
		f10581a3bda0d9d3ac7c133628f39d74e506f931c22144297e3979761fe9be9c: "0xf8918080a0081651b64b6d0298df51810f1b908871f3369082cf44db257ef84e8e91fbb70f80a071df33d91d443e6d9b59c60da27aafca9bbbcf1d96c923e6d94b6722d3faa72ca076dfdf270ffa2e6a1282e7625b82735d0526d23501630879a0de17d799b94c348080808080a0875bb52681657a3f72bc74e0a209166f68b364f5037fbcc739a6f016108efefe8080808080",
		325d0eb0a8027048e254854a3f4a77fe89c7032f8fc4b3e2dc854c9b8bac9391: "0xf901f1a0f10581a3bda0d9d3ac7c133628f39d74e506f931c22144297e3979761fe9be9ca02a2890bf2eb083718b60dfe75195d4a398a4735b62994cca0344f002c9bd9260a0566d7bf9fb978119260bc2ee7bd74db1a71cb068efba7610996f4c4573cb0d80a037e0dea5e93e73a954fb94f8e4482262eeb8b15e94f0cd5e7a821302211404a4a090d2350ee9696f12c8b8744cdca80de3db72ec785ca2fd18eff7867330…
		0bd3c0bc8e60a9f3c417f3369fa5cb6d0e410477e05b3ee979047cfe7989de5e: "0xf86ca020f97556eedd035d0c1b80182155e5f5148b950fe7547a1253e2e74d703b365eb849f847808362ceb5a056e81f171bcc55a6ff8345e692c0f86e5b48e01b996cadc001622fb5e363b421a0c5d2460186f7233c927e7db2dcc703c0e500b653ca82273b7bfad8045d85a470",
		e8537938f6bed7ecb22d1c33ea33a39412c64d8ad431eb6c52f12936a041f8f5: "0xf87180808080808080a0738372a3e248869880234d6ce39fc92ad94e15bd73e62ee6a0f36d6fb294c3bd80a018f9976a940f5ce0d046627b2fa15b436b76fe7a1b9963d66eba394ac57ea19ba00bd3c0bc8e60a9f3c417f3369fa5cb6d0e410477e05b3ee979047cfe7989de5e808080808080",
		5eed5db4c8ed50b5f206c6cda28871501ca22b846c5268d2f970c56696e94549: "0xf901f1a0f10581a3bda0d9d3ac7c133628f39d74e506f931c22144297e3979761fe9be9ca02a2890bf2eb083718b60dfe75195d4a398a4735b62994cca0344f002c9bd9260a0566d7bf9fb978119260bc2ee7bd74db1a71cb068efba7610996f4c4573cb0d80a037e0dea5e93e73a954fb94f8e4482262eeb8b15e94f0cd5e7a821302211404a4a090d2350ee9696f12c8b8744cdca80de3db72ec785ca2fd18eff7867330…
		1a7c4be040a994d98b07a61fdcdb1f96ebf301a93ede1870a98958f6f8f5b269: "0xf7a020b0c6948a275349ae45a06aad66a8bd65ac18074615d53676c09b67809099e09594ab8483f64d9c6d1ecf9b849ae677dd3315835cb2",
		8ed73f027542bd08c1eed378f5c9155311f56203ee1d19c7a6df2563dd6fab74: "0xe2a020af5fc2a9862b2cf869f68e7d6449930082ac4f5032193ca9a0657d245a095201",
		f4447592031a94b7b48c17dfd20c45ec037bb21600133b5e1ddc6a46a3726d66: "0xf8518080a08ed73f027542bd08c1eed378f5c9155311f56203ee1d19c7a6df2563dd6fab7480808080808080a01a7c4be040a994d98b07a61fdcdb1f96ebf301a93ede1870a98958f6f8f5b269808080808080",
		908b4a588ef735ecf5b3f2651897161deb0220e489a428971eb2f5289a73dfb6: "0xf89180a0f4447592031a94b7b48c17dfd20c45ec037bb21600133b5e1ddc6a46a3726d66a0fa1a618ab5cddb38ed8037d12bf8acfb27d59ee230f5ae15c533c53b2eff5e5580a031c94b501e9158c26366678dfa043b67a87819fa595e502ae9c2d371ac27110d80808080a018104577d0cc7de327e0a3cd39785ca920a0d07eae66b54e49cb09b67afa8b5980808080808080",
		7950d865e19e4cb13cb17a67611fc60f8aaa0b49792aedceb99f7fa0f9000357: "0xf872a02031b4ed56ace4c46b68524cb5bcbf4195f1bbaacbe5228fbd090546c88dd229b84ff84d2089058788cb94b0dd9f4aa056e81f171bcc55a6ff8345e692c0f86e5b48e01b996cadc001622fb5e363b421a0c5d2460186f7233c927e7db2dcc703c0e500b653ca82273b7bfad8045d85a470",
		b1c53bddfdc2c1a11bd400181974749f5f253070259b81292ee27fe70beefb23: "0xf851808080808080808080a07950d865e19e4cb13cb17a67611fc60f8aaa0b49792aedceb99f7fa0f9000357a0eb5ed4baf0b42be6fc3da302285a6332f07f6e4c30b22398b578c5ade8f247cd808080808080",
		a7703bf176840fc5840211cc25a62d791fbae9f4ee8b5816ccde61a21b85c4a5: "0xf901f1a0f10581a3bda0d9d3ac7c133628f39d74e506f931c22144297e3979761fe9be9ca02a2890bf2eb083718b60dfe75195d4a398a4735b62994cca0344f002c9bd9260a0566d7bf9fb978119260bc2ee7bd74db1a71cb068efba7610996f4c4573cb0d80a037e0dea5e93e73a954fb94f8e4482262eeb8b15e94f0cd5e7a821302211404a4a090d2350ee9696f12c8b8744cdca80de3db72ec785ca2fd18eff7867330…
		d348eb85ee814be254e86c2310fd4d3ce8d9d893e8560015702805de306a41e3: "0xf869a0209e47eef86e04c230dfa1b794d25d4ec96b1d9b2013b29bff92175a0fa454dfb846f8440180a0908b4a588ef735ecf5b3f2651897161deb0220e489a428971eb2f5289a73dfb6a033874b11f59717f9dc5f09e11607db7bf1725cd1a88b9620b836a8334d345e1c",
		b63475f9f42a76545d7a7f1c8a1efab4b479a8af9cd07a930ea20e926e3aaf89: "0xf8918080a0081651b64b6d0298df51810f1b908871f3369082cf44db257ef84e8e91fbb70f80a071df33d91d443e6d9b59c60da27aafca9bbbcf1d96c923e6d94b6722d3faa72ca0d348eb85ee814be254e86c2310fd4d3ce8d9d893e8560015702805de306a41e38080808080a0875bb52681657a3f72bc74e0a209166f68b364f5037fbcc739a6f016108efefe8080808080",
[truncated: 6,534 more rows]
