# Supplementary material for: Blockchain enabled policy-based access control mechanism to restrict unauthorized access to electronic health records
Source: PeerJ Comput Sci. 2025 Jan 23;11:e2647. doi: 10.7717/peerj-cs.2647 (PMC11784709; doi:10.7717/peerj-cs.2647)
Supplement: Supplemental Information 1 [file peerj-cs-11-2647-s001.zip › Subject.sol]

// SPDX-License-Identifier: MIT
pragma solidity >=0.7.0 <0.9.0;

// Subject contract that manages individual patient data
contract Subject {
    address public patient;

    // Enum for three types of consent
    enum ConsentType { None, Partial, Full }

    struct PersonalData {
        string name;
        string dateOfBirth;
        string nationalID;
        string homeAddress;
        ConsentType consentType;
    }

    PersonalData public personalData;

    event PersonalDataUpdated(address patient, ConsentType consentType);
    event ConsentTypeUpdated(address patient, ConsentType consentType);

    constructor(
        string memory _name,
        string memory _dateOfBirth,
        string memory _nationalID,
        string memory _homeAddress
    ) {
        patient = msg.sender;

        personalData = PersonalData({
            name: _name,
            dateOfBirth: _dateOfBirth,
            nationalID: _nationalID,
            homeAddress: _homeAddress,
            consentType: ConsentType.None  // Default: No consent
        });
    }

    modifier onlyPatient() {
        require(msg.sender == patient, "Only the patient can perform this action.");
        _;
    }

    // Function to update the consent type (Full, Partial, None)
    function UpdateConsentType(ConsentType _consentType) public onlyPatient {
        personalData.consentType = _consentType;
        emit ConsentTypeUpdated(patient, _consentType);
    }

    // Function to securely return patient data (name, DoB, ID, address, consentType)
    function GetPersonalData() external view returns (
        string memory name,
        string memory dateOfBirth,
        string memory nationalID,
        string memory homeAddress,
        ConsentType consentType
    ) {
        return (
            personalData.name,
            personalData.dateOfBirth,
            personalData.nationalID,
            personalData.homeAddress,
            personalData.consentType
        );
    }

    // Function to securely return the patient’s address
    function GetPatientAddress() external view returns (address) {
        return patient;
    }
}
