# Supplementary material for: Blockchain enabled policy-based access control mechanism to restrict unauthorized access to electronic health records
Source: PeerJ Comput Sci. 2025 Jan 23;11:e2647. doi: 10.7717/peerj-cs.2647 (PMC11784709; doi:10.7717/peerj-cs.2647)
Supplement: Supplemental Information 1 [file peerj-cs-11-2647-s001.zip › Controller.sol]

// SPDX-License-Identifier: MIT
pragma solidity >=0.7.0 <0.9.0;
import "./Subject.sol";
// Controller
contract Controller {
    address public hospital;

    // Enum for three types of consent
    enum ConsentType { None, Partial, Full }

    mapping(address => bool) private isPatientListed;
    mapping(address => address) public patientToSubject;  // Maps patient address to Subject contract address
    address[] public patientList;

    struct Patient {
        address patientID;
        string medicalRecords;
        ConsentType consentType;
    }

    mapping(address => Patient) public patients;

    event PatientCheckup(address indexed patientID, string medicalRecords);
    event ConsentUpdated(address patient, ConsentType consentType);
    event PatientListed(address patientID, bool isListed);

    constructor() {
        hospital = msg.sender;
    }

    modifier onlyHospital() {
        require(msg.sender == hospital, "Only the hospital can perform this action");
        _;
    }

    // Function to load patient info by providing the Subject contract address
    function LoadPatientInfoFromSubject(address subjectAddress) public onlyHospital {
        Subject subject = Subject(subjectAddress);
        address patientID = subject.GetPatientAddress();

        require(!isPatientListed[patientID], "Patient is already registered.");
        patientToSubject[patientID] = subjectAddress;
        isPatientListed[patientID] = true;
        patientList.push(patientID);

        emit PatientListed(patientID, true);
    }

    // Function to register patient checkup and update consent type (None, Partial, Full)
    function RegisterPatientCheckup(
        address patientID,
        string memory records,
        ConsentType consentType
    ) public onlyHospital {
        require(isPatientListed[patientID], "Patient is not registered.");
        Patient storage patient = patients[patientID];
        patient.medicalRecords = records;
        patient.consentType = consentType;

        emit PatientCheckup(patientID, records);
        emit ConsentUpdated(patientID, consentType);
    }

    // Function to get patient information by patient ID
    function GetPatientInfoByPatientID(address patientID) public view returns (
        string memory name,
        string memory dateOfBirth,
        string memory nationalID,
        string memory homeAddress,
        string memory medicalRecords,
        Subject.ConsentType consentType  // Use Subject.ConsentType when fetching from Subject contract
    ) {
        require(isPatientListed[patientID], "Patient is not registered.");
        
        // Get the Subject contract address associated with the patientID
        address subjectAddress = patientToSubject[patientID];
        require(subjectAddress != address(0), "Subject contract not linked.");

        // Interact with the Subject contract to get personal data
        Subject subject = Subject(subjectAddress);
        (
            name, 
            dateOfBirth, 
            nationalID, 
            homeAddress, 
            consentType  // Fetch the consentType from the Subject contract
        ) = subject.GetPersonalData();

        // Fetch medical records from the Controller contract
        Patient storage patient = patients[patientID];

        // Return patient data along with medical records and consentType
        return (
            name, 
            dateOfBirth, 
            nationalID, 
            homeAddress, 
            patient.medicalRecords, 
            consentType  // Return the ConsentType fetched from Subject contract
        );
    }
}
