# Supplementary material for: Blockchain enabled policy-based access control mechanism to restrict unauthorized access to electronic health records
Source: PeerJ Comput Sci. 2025 Jan 23;11:e2647. doi: 10.7717/peerj-cs.2647 (PMC11784709; doi:10.7717/peerj-cs.2647)
Supplement: Supplemental Information 1 [file peerj-cs-11-2647-s001.zip › Requester.sol]

// SPDX-License-Identifier: MIT
pragma solidity >=0.7.0 <0.9.0;
import "./Controller.sol";
contract Requester {
    address public researcher;
    Controller public controller;

    // Events to track the status of the request
    event AccessRequestInitiated(address requester, address patientID);
    event ConsentChecked(address patientID, Subject.ConsentType consentType);
    event AccessGranted(address requester, address patientID);
    event AccessDenied(address requester, address patientID);
    event PatientDataDisplayed(
        string name,
        string dateOfBirth,
        string nationalID,
        string homeAddress,
        string medicalRecords
    );

    constructor(address _controller) {
        researcher = msg.sender;
        controller = Controller(_controller); // Link to the Controller contract
    }

    // Function to request data for a specific patient by patient ID
    function RequestData(address patientID) public returns (string memory) {
        // Emit event to indicate that the request process has started
        emit AccessRequestInitiated(msg.sender, patientID);

        try controller.GetPatientInfoByPatientID(patientID) returns (
            string memory name,
            string memory dateOfBirth,
            string memory nationalID,
            string memory homeAddress,
            string memory medicalRecords,
            Subject.ConsentType consentType  // Use Subject.ConsentType
        ) {
            // Emit event for the consent type check
            emit ConsentChecked(patientID, consentType);

            // Check if consent is granted (Partial or Full) before allowing access
            if (consentType == Subject.ConsentType.Full || consentType == Subject.ConsentType.Partial) {
                // Emit an event to show the retrieved data
                emit PatientDataDisplayed(name, dateOfBirth, nationalID, homeAddress, medicalRecords);

                // Emit event for access granted
                emit AccessGranted(msg.sender, patientID);

                // Return the data as a string if consent is granted
                return string(abi.encodePacked(
                    "Access Granted: Name: ", name, 
                    ", DOB: ", dateOfBirth, 
                    ", National ID: ", nationalID, 
                    ", Address: ", homeAddress, 
                    ", Medical Records: ", medicalRecords
                ));
            } else {
                // Emit event for access denied due to insufficient consent
                emit AccessDenied(msg.sender, patientID);
                return "Access Denied: Insufficient consent.";
            }
        } catch {
            // Emit event for access denied due to data retrieval failure
            emit AccessDenied(msg.sender, patientID);
            return "Access Denied: Unable to retrieve data.";
        }
    }
}

//
//"John Doe", "01/01/1990", "123456789", "123 Main St"
