# Supplementary material for: Blockchain enabled policy-based access control mechanism to restrict unauthorized access to electronic health records
Source: PeerJ Comput Sci. 2025 Jan 23;11:e2647. doi: 10.7717/peerj-cs.2647 (PMC11784709; doi:10.7717/peerj-cs.2647)
Supplement: Supplemental Information 1 [file peerj-cs-11-2647-s001.zip › all.sol]

// SPDX-License-Identifier: MIT
pragma solidity >=0.7.0 <0.9.0;

// Subject contract that manages individual patient data
contract Subject {
    address public patient;

    // Enum for three types of consent
    enum ConsentType { None, Partial, Full }

    struct PersonalData {
        string name;
        string dateOfBirth;
        string nationalID;
        string homeAddress;
        ConsentType consentType;
    }

    PersonalData public personalData;

    event PersonalDataUpdated(address patient, ConsentType consentType);
    event ConsentTypeUpdated(address patient, ConsentType consentType);

    constructor(
        string memory _name,
        string memory _dateOfBirth,
        string memory _nationalID,
        string memory _homeAddress
    ) {
        patient = msg.sender;

        personalData = PersonalData({
            name: _name,
            dateOfBirth: _dateOfBirth,
            nationalID: _nationalID,
            homeAddress: _homeAddress,
            consentType: ConsentType.None  // Default: No consent
        });
    }

    modifier onlyPatient() {
        require(msg.sender == patient, "Only the patient can perform this action.");
        _;
    }

    // Function to update the consent type (Full, Partial, None)
    function UpdateConsentType(ConsentType _consentType) public onlyPatient {
        personalData.consentType = _consentType;
        emit ConsentTypeUpdated(patient, _consentType);
    }

    // Function to securely return patient data (name, DoB, ID, address, consentType)
    function GetPersonalData() external view returns (
        string memory name,
        string memory dateOfBirth,
        string memory nationalID,
        string memory homeAddress,
        ConsentType consentType
    ) {
        return (
            personalData.name,
            personalData.dateOfBirth,
            personalData.nationalID,
            personalData.homeAddress,
            personalData.consentType
        );
    }

    // Function to securely return the patient’s address
    function GetPatientAddress() external view returns (address) {
        return patient;
    }
}

// Controller
// Controller
contract Controller {
    address public hospital;

    // Enum for three types of consent
    enum ConsentType { None, Partial, Full }

    mapping(address => bool) private isPatientListed;
    mapping(address => address) public patientToSubject;  // Maps patient address to Subject contract address
    address[] public patientList;

    struct Patient {
        address patientID;
        string medicalRecords;
        ConsentType consentType;
    }

    mapping(address => Patient) public patients;

    event PatientCheckup(address indexed patientID, string medicalRecords);
    event ConsentUpdated(address patient, ConsentType consentType);
    event PatientListed(address patientID, bool isListed);

    constructor() {
        hospital = msg.sender;
    }

    modifier onlyHospital() {
        require(msg.sender == hospital, "Only the hospital can perform this action");
        _;
    }

    // Function to load patient info by providing the Subject contract address
    function LoadPatientInfoFromSubject(address subjectAddress) public onlyHospital {
        Subject subject = Subject(subjectAddress);
        address patientID = subject.GetPatientAddress();

        require(!isPatientListed[patientID], "Patient is already registered.");
        patientToSubject[patientID] = subjectAddress;
        isPatientListed[patientID] = true;
        patientList.push(patientID);

        emit PatientListed(patientID, true);
    }

    // Function to register patient checkup and update consent type (None, Partial, Full)
    function RegisterPatientCheckup(
        address patientID,
        string memory records,
        ConsentType consentType
    ) public onlyHospital {
        require(isPatientListed[patientID], "Patient is not registered.");
        Patient storage patient = patients[patientID];
        patient.medicalRecords = records;
        patient.consentType = consentType;

        emit PatientCheckup(patientID, records);
        emit ConsentUpdated(patientID, consentType);
    }

    // Function to get patient information by patient ID
    function GetPatientInfoByPatientID(address patientID) public view returns (
        string memory name,
        string memory dateOfBirth,
        string memory nationalID,
        string memory homeAddress,
        string memory medicalRecords,
        Subject.ConsentType consentType  // Use Subject.ConsentType when fetching from Subject contract
    ) {
        require(isPatientListed[patientID], "Patient is not registered.");
        
        // Get the Subject contract address associated with the patientID
        address subjectAddress = patientToSubject[patientID];
        require(subjectAddress != address(0), "Subject contract not linked.");

        // Interact with the Subject contract to get personal data
        Subject subject = Subject(subjectAddress);
        (
            name, 
            dateOfBirth, 
            nationalID, 
            homeAddress, 
            consentType  // Fetch the consentType from the Subject contract
        ) = subject.GetPersonalData();

        // Fetch medical records from the Controller contract
        Patient storage patient = patients[patientID];

        // Return patient data along with medical records and consentType
        return (
            name, 
            dateOfBirth, 
            nationalID, 
            homeAddress, 
            patient.medicalRecords, 
            consentType  // Return the ConsentType fetched from Subject contract
        );
    }
}
// Requester
contract Requester {
    address public researcher;
    Controller public controller;

    // Events to track the status of the request
    event AccessRequestInitiated(address requester, address patientID);
    event ConsentChecked(address patientID, Subject.ConsentType consentType);
    event AccessGranted(address requester, address patientID);
    event AccessDenied(address requester, address patientID);
    event PatientDataDisplayed(
        string name,
        string dateOfBirth,
        string nationalID,
        string homeAddress,
        string medicalRecords
    );

    constructor(address _controller) {
        researcher = msg.sender;
        controller = Controller(_controller); // Link to the Controller contract
    }

    // Function to request data for a specific patient by patient ID
    function RequestData(address patientID) public returns (string memory) {
        // Emit event to indicate that the request process has started
        emit AccessRequestInitiated(msg.sender, patientID);

        try controller.GetPatientInfoByPatientID(patientID) returns (
            string memory name,
            string memory dateOfBirth,
            string memory nationalID,
            string memory homeAddress,
            string memory medicalRecords,
            Subject.ConsentType consentType  // Use Subject.ConsentType
        ) {
            // Emit event for the consent type check
            emit ConsentChecked(patientID, consentType);

            // Check if consent is granted (Partial or Full) before allowing access
            if (consentType == Subject.ConsentType.Full || consentType == Subject.ConsentType.Partial) {
                // Emit an event to show the retrieved data
                emit PatientDataDisplayed(name, dateOfBirth, nationalID, homeAddress, medicalRecords);

                // Emit event for access granted
                emit AccessGranted(msg.sender, patientID);

                // Return the data as a string if consent is granted
                return string(abi.encodePacked(
                    "Access Granted: Name: ", name, 
                    ", DOB: ", dateOfBirth, 
                    ", National ID: ", nationalID, 
                    ", Address: ", homeAddress, 
                    ", Medical Records: ", medicalRecords
                ));
            } else {
                // Emit event for access denied due to insufficient consent
                emit AccessDenied(msg.sender, patientID);
                return "Access Denied: Insufficient consent.";
            }
        } catch {
            // Emit event for access denied due to data retrieval failure
            emit AccessDenied(msg.sender, patientID);
            return "Access Denied: Unable to retrieve data.";
        }
    }
}

//
//"John Doe", "01/01/1990", "123456789", "123 Main St"
